# Supplementary material for: Studies on HIV/AIDS Among Students: Bibliometric Analysis
Source: Interact J Med Res. 2023 Aug 4;12:e46042. doi: 10.2196/46042 (PMC10439465; doi:10.2196/46042)
Supplement: Multimedia Appendix 1 [file ijmr_v12i1e46042_app1.zip]

Archive with 40 entries (40 files):
- Multimedia Appendix 1/doi_2732.list
- Multimedia Appendix 1/download1985u1.txt
- Multimedia Appendix 1/download1987u8.txt
- Multimedia Appendix 1/download1988u10.txt
- Multimedia Appendix 1/download1989u14.txt
- Multimedia Appendix 1/download1990u25.txt
- Multimedia Appendix 1/download1991u18.txt
- Multimedia Appendix 1/download1992u25.txt
- Multimedia Appendix 1/download1993u27.txt
- Multimedia Appendix 1/download1994u26.txt
- Multimedia Appendix 1/download1995u16.txt
- Multimedia Appendix 1/download1996u17.txt
- Multimedia Appendix 1/download1997u24.txt
- Multimedia Appendix 1/download1998u22.txt
- Multimedia Appendix 1/download1999u23.txt
- Multimedia Appendix 1/download2000u27.txt
- Multimedia Appendix 1/download2001u20.txt
- Multimedia Appendix 1/download2002u30.txt
- Multimedia Appendix 1/download2003u69.txt
- Multimedia Appendix 1/download2004u66.txt
- Multimedia Appendix 1/download2005u72.txt
- Multimedia Appendix 1/download2006u74.txt
- Multimedia Appendix 1/download2007u88.txt
- Multimedia Appendix 1/download2008u95.txt
- Multimedia Appendix 1/download2009u125.txt
- Multimedia Appendix 1/download2010u98.txt
- Multimedia Appendix 1/download2011u124.txt
- Multimedia Appendix 1/download2012u129.txt
- Multimedia Appendix 1/download2013u136.txt
- Multimedia Appendix 1/download2014u113.txt
- Multimedia Appendix 1/download2015u116.txt
- Multimedia Appendix 1/download2016u115.txt
- Multimedia Appendix 1/download2017u109.txt
- Multimedia Appendix 1/download2018u151.txt
- Multimedia Appendix 1/download2019u167.txt
- Multimedia Appendix 1/download2020u179.txt
- Multimedia Appendix 1/download2021u160.txt
- Multimedia Appendix 1/download2022u207.txt
- Multimedia Appendix 1/download2023u6.txt
- Multimedia Appendix 1/Researching strategies and results.docx
