# Supplementary material for: Studies on HIV/AIDS Among Students: Bibliometric Analysis
Source: Interact J Med Res. 2023 Aug 4;12:e46042. doi: 10.2196/46042 (PMC10439465; doi:10.2196/46042)
Supplement: Multimedia Appendix 1 [file ijmr_v12i1e46042_app1.zip › Multimedia Appendix 1/doi_2732.list]

WOS:000080346600008
WOS:000271958400011
WOS:000234847000006
WOS:000227903900009
WOS:000428585000005
WOS:000545008100016
WOS:000510858200010
WOS:000271036300027
WOS:000309185800003
WOS:000181108500004
WOS:000545008100014
WOS:000345559100010
WOS:000755065600016
WOS:000182699100009
WOS:000282530600014
WOS:000485672700014
WOS:000336951700010
WOS:000259203400006
WOS:000241415100010
WOS:000614889100007
WOS:000461486400004
WOS:000594954800001
WOS:000188950700009
WOS:000916534100008
WOS:000308462000054
WOS:000710747500001
WOS:000314562100011
WOS:000586622800025
WOS:000610543000008
WOS:000351777300006
WOS:000318652400001
WOS:000432542700004
WOS:000475619700230
WOS:000238838900004
WOS:000292034800018
WOS:000391760300001
WOS:000252228600018
WOS:000480701600006
WOS:000262966400006
WOS:000289831600002
WOS:000487191300008
WOS:000209004000003
WOS:000756577100006
WOS:000235817200013
WOS:000225751800002
WOS:000274329700008
WOS:000395467900025
WOS:000445580800008
WOS:000188798900005
WOS:000242360100017
WOS:000668576600011
WOS:000475622600001
WOS:000326650400015
WOS:000313087500023
WOS:000240099700003
WOS:000333466800007
WOS:000079479100012
WOS:000340068700002
WOS:000302793600016
WOS:000649256400001
WOS:000404719900015
WOS:000457753600001
WOS:000375623300011
WOS:000754044000001
WOS:000321241100017
WOS:000244758200016
WOS:000250312000010
WOS:000317015000011
WOS:000256176900012
WOS:000500439900001
WOS:000323710500005
WOS:000922640200089
WOS:000508377000004
WOS:000576680200006
WOS:000251120800004
WOS:000279606100005
WOS:000318437400001
WOS:000299603600005
WOS:000368195700003
WOS:000287209100014
WOS:000301754800029
WOS:000294278900012
WOS:000747908600001
WOS:000446626400003
WOS:000830819200007
WOS:000323185000003
WOS:000827697200004
WOS:000303241700017
WOS:000375321600001
WOS:000267184600010
WOS:000812220300009
WOS:000238201500015
WOS:000546143700012
WOS:000248914600008
WOS:000188258100004
WOS:000260374300014
WOS:000418748900004
WOS:000456906500007
WOS:000275072800003
WOS:000471341500013
WOS:000500923100006
WOS:000333781600028
WOS:000229852900007
WOS:000498884500013
WOS:000401079400007
WOS:000708638800058
WOS:000813573300001
WOS:000181124000004
WOS:000265119800001
WOS:000305343500074
WOS:000184455200004
WOS:000272913600003
WOS:000291549700002
WOS:000288220200013
WOS:000453703300001
WOS:000389730600022
WOS:000515528800003
WOS:000413728200001
WOS:000280691300013
WOS:000484341300005
WOS:000461494400007
WOS:000329289000007
WOS:000354964700013
WOS:000236245200009
WOS:000511890500011
WOS:000231898100003
WOS:000268792400014
WOS:000282093200011
WOS:000874571400001
WOS:000456097300032
WOS:000296300400003
WOS:000379956500139
WOS:000281567800003
WOS:000311537700003
WOS:000567515900007
WOS:000179922800010
WOS:000346283000022
WOS:000861242700012
WOS:000267828800005
WOS:000565370000009
WOS:000578899400015
WOS:000463375400001
WOS:000333266100013
WOS:000826487800001
WOS:000540325100002
WOS:000310048000004
WOS:000346907000011
WOS:000434798300007
WOS:000345173100005
WOS:000242959300003
WOS:000505580900009
WOS:000418941000005
WOS:000461488000008
WOS:000264821000016
WOS:000261313000016
WOS:000259451800009
WOS:000250505500008
WOS:000236244800013
WOS:000321899500003
WOS:000571782500001
WOS:000305254600001
WOS:000334403600020
WOS:000234097600020
WOS:000373414100012
WOS:000368560700007
WOS:000631822500009
WOS:000245248700012
WOS:000224414600001
WOS:000394343800005
WOS:000359464900020
WOS:000179252500019
WOS:000227179500005
WOS:000855525100001
WOS:000346283000004
WOS:000546070900013
WOS:000273426400008
WOS:000268554900013
WOS:000255493000007
WOS:000419045300009
WOS:000476270800001
WOS:000385008800005
WOS:000458194100001
WOS:000316574900001
WOS:000327158400001
WOS:000403448200037
WOS:000265898900010
WOS:000407423700032
WOS:000238537300009
WOS:000398054700004
WOS:000470692100001
WOS:000328243400006
WOS:000231608800005
WOS:000189246600006
WOS:000240866900001
WOS:000182461800003
WOS:000240013000001
WOS:000277458400005
WOS:000318952200011
WOS:000325695600012
WOS:000328495200021
WOS:000208517300004
WOS:000335396400008
WOS:000310484200011
WOS:000252562700016
WOS:000671678400001
WOS:000321746700007
WOS:000351295400005
WOS:000259904200006
WOS:000364522000029
WOS:000265208100007
WOS:000262664500017
WOS:000706540400005
WOS:000297637700005
WOS:000308859700002
WOS:000228709100021
WOS:000369859200013
WOS:000258732900006
WOS:000520426600009
WOS:000268156800010
WOS:000252366600001
WOS:000297168000018
WOS:000438330900001
WOS:000292192000001
WOS:000248914600009
WOS:000263918600016
WOS:000186128600007
WOS:000755065600015
WOS:000087464400002
WOS:000233975600005
WOS:000317733800001
WOS:000336257700007
WOS:000473377700020
WOS:000222161100011
WOS:000299123200006
WOS:000359706200003
WOS:000631822500010
WOS:000371175700036
WOS:000357734800003
WOS:000487340900007
WOS:000240324100014
WOS:000360293900012
WOS:000437529600013
WOS:000568210900001
WOS:000283864700007
WOS:000166261200003
WOS:000321744400005
WOS:000608042400037
WOS:000310417600005
WOS:000669626200001
WOS:000226736800014
WOS:000224681700003
WOS:000223794500013
WOS:000232372200001
WOS:000425880000015
WOS:000447562600006
WOS:000230205600015
WOS:000275072800002
WOS:000176228200003
WOS:000275072800012
WOS:000340132300005
WOS:000178552400008
WOS:000075151000003
WOS:000230084000009
WOS:000835641100001
WOS:000189239200006
WOS:000261540400014
WOS:000485157700016
WOS:000277306600006
WOS:000291009100008
WOS:000747115900001
WOS:000243601600010
WOS:000228753800004
WOS:000875998800001
WOS:000236073200007
WOS:000282572000008
WOS:000295676500010
WOS:000300233900013
WOS:000269809200010
WOS:000310971900006
WOS:000285509600008
WOS:000458126600013
WOS:000271678900011
WOS:000233852400015
WOS:000273915500035
WOS:000375853900008
WOS:000255922400017
WOS:000523990600001
WOS:000809914800001
WOS:000513691100003
WOS:000490741700003
WOS:000225627100009
WOS:000673632500001
WOS:000434844400006
WOS:000367069400011
WOS:000595175800003
WOS:000581861800025
WOS:000478575300007
WOS:000684604800012
WOS:000340383600156
WOS:000896191600001
WOS:000311499600001
WOS:000231862700012
WOS:000403649900003
WOS:000914911100001
WOS:000272751500006
WOS:000262692000005
WOS:000231103700001
WOS:000519621100008
WOS:000305728800011
WOS:000259125700004
WOS:000253350900004
WOS:000181745100004
WOS:000268989300008
WOS:000694743200013
WOS:000322362400016
WOS:000460254500007
WOS:000172083200014
WOS:000312000500006
WOS:000223682900002
WOS:000270620000006
WOS:000330151200001
WOS:000450939400025
WOS:000275195400006
WOS:000793280900001
WOS:000181399500054
WOS:000182970900008
WOS:000328587000002
WOS:000826920500001
WOS:000406362700058
WOS:000278021300003
WOS:000571051700003
WOS:000269809200007
WOS:000291469200004
WOS:000458200500012
WOS:000240866900019
WOS:000229596600002
WOS:000719258200018
WOS:000284428700002
WOS:000640075400009
WOS:000319615800003
WOS:000464339700018
WOS:000352586200072
WOS:000321708400001
WOS:000305639200005
WOS:000300995600007
WOS:000258797100001
WOS:000344419900009
WOS:000189113600004
WOS:000250506400008
WOS:000286109000020
WOS:000230259100022
WOS:000340570200005
WOS:000248938600007
WOS:000461426200004
WOS:000267828800004
WOS:000345354500001
WOS:000260356400010
WOS:000244596600029
WOS:000916508300006
WOS:000077726500008
WOS:000180353800009
WOS:000254242200013
WOS:000279962900002
WOS:000223444600002
WOS:000259250800001
WOS:000261964900012
WOS:000222548200013
WOS:000260574000009
WOS:000282874400030
WOS:000185897900004
WOS:000088421800002
WOS:000260151800003
WOS:000337610700005
WOS:000222037600001
WOS:000381737000001
WOS:000282676400008
WOS:000323799700015
WOS:000258450200007
WOS:000340994500013
WOS:000263997100006
WOS:000792035300019
WOS:000405272100009
WOS:000321821800011
WOS:000273124300007
WOS:000257758100008
WOS:000230616500005
WOS:000471157500002
WOS:000291805500008
WOS:000655723000001
WOS:000236086700006
WOS:000260517600027
WOS:000304481200003
WOS:000258200100004
WOS:000454558500426
WOS:000272442100006
WOS:000267828800012
WOS:000268847100011
WOS:000280557300004
WOS:000634957300018
WOS:000292567800005
WOS:000515770100005
WOS:000289455800015
WOS:000293507200005
WOS:000331870500003
WOS:000250361700016
WOS:000375069800003
WOS:000341862800010
WOS:000301166300006
WOS:000466569700011
WOS:000475483200355
WOS:000260950100008
WOS:000271708000006
WOS:000368184000001
WOS:000304729000015
WOS:000302183400002
WOS:000533571900001
WOS:000233447100008
WOS:000312192500006
WOS:000408495200014
WOS:000172429900006
WOS:000260574000006
WOS:000590457700001
WOS:000651497500004
WOS:000410924000002
WOS:000375069800009
WOS:000702641000001
WOS:000182524000005
WOS:000506343500005
WOS:000343231900008
WOS:000522638400039
WOS:000476931000001
WOS:000303210900002
WOS:000189304800027
WOS:000386178800004
WOS:000231608800004
WOS:000370682600013
WOS:000379845900002
WOS:000550288300001
WOS:000268569100004
WOS:000235381700020
WOS:000329586900014
WOS:000312628200002
WOS:000498926900001
WOS:000638752500001
WOS:000598804400001
WOS:000184103400009
WOS:000336655700096
WOS:000337571600003
WOS:000565908100007
WOS:000676261100001
WOS:000224698400001
WOS:000174423500036
WOS:000354177100001
WOS:000313314600007
WOS:000363042500003
WOS:000425233500008
WOS:000283561400006
WOS:000909611100002
WOS:000360809500016
WOS:000086961700005
WOS:000245133600003
WOS:000250391300004
WOS:000834200200027
WOS:000079196000012
WOS:000265260400007
WOS:000291790900001
WOS:000268937900017
WOS:000330448700029
WOS:000809909300001
WOS:000717434800001
WOS:000443532100003
WOS:000247117300005
WOS:000491335500003
WOS:000667583900001
WOS:000347305800006
WOS:000253709300001
WOS:000432629400003
WOS:000180605100005
WOS:000189271600005
WOS:000415594800010
WOS:000311367900001
WOS:000264512300011
WOS:000759013100001
WOS:000316417900018
WOS:000239592400009
WOS:000309241800007
WOS:000368041700003
WOS:000808172500001
WOS:000220420200009
WOS:000328596100005
WOS:000436247200001
WOS:000290080100018
WOS:000380851500015
WOS:000456688200005
WOS:000329526100007
WOS:000323799700014
WOS:000361249900017
WOS:000089050200005
WOS:000339568000003
WOS:000335396400010
WOS:000272363900009
WOS:000077705900011
WOS:000170792500009
WOS:000186527700010
WOS:000352328200020
WOS:000271437500015
WOS:000460787400004
WOS:000326663400018
WOS:000406797700005
WOS:000265425100002
WOS:000366733400004
WOS:000379711100004
WOS:000235017900015
WOS:000424284600010
WOS:000457763300017
WOS:000300169900003
WOS:000870317400003
WOS:000296201300004
WOS:000184693400003
WOS:000305251600004
WOS:000680209500006
WOS:000318506600004
WOS:000833530100004
WOS:000304399500009
WOS:000397191500007
WOS:000341887300006
WOS:000311829000003
WOS:000299478200009
WOS:000232834800006
WOS:000330538300095
WOS:000175904900009
WOS:000270602000014
WOS:000253554900001
WOS:000913759300043
WOS:000342628800014
WOS:000239901600001
WOS:000242054200002
WOS:000167289800034
WOS:000878778100001
WOS:000377594300002
WOS:000076713500006
WOS:000271525100009
WOS:000368184000010
WOS:000450398100001
WOS:000185206900004
WOS:000848849800008
WOS:000260755800004
WOS:000475483200201
WOS:000490905700010
WOS:000226714200008
WOS:000775510400023
WOS:000442891500001
WOS:000597254100001
WOS:000169381300011
WOS:000792760000001
WOS:000536109800001
WOS:000316074600012
WOS:000302277500005
WOS:000320612600001
WOS:000785987000026
WOS:000252409400001
WOS:000230604800001
WOS:000458126600008
WOS:000258693800007
WOS:000251120800003
WOS:000225765000006
WOS:000280743400006
WOS:000449046600004
WOS:000781956700007
WOS:000248341100005
WOS:000877756200006
WOS:000330445200014
WOS:000265078000003
WOS:000453851000004
WOS:000290615500002
WOS:000258632300002
WOS:000561507700001
WOS:000222275100003
WOS:000555197200001
WOS:000426430900003
WOS:000316226100008
WOS:000401079400010
WOS:000321952000049
WOS:000280226400016
WOS:000452291800003
WOS:000401820900007
WOS:000654826400002
WOS:000322384300018
WOS:000372962700017
WOS:000299481800011
WOS:000341830300020
WOS:000290129300002
WOS:000694790900001
WOS:000317860700008
WOS:000271733600007
WOS:000549371500001
WOS:000565370000018
WOS:000410959000008
WOS:000507808700001
WOS:000381989300005
WOS:000439955800027
WOS:000311250900005
WOS:000483669100014
WOS:000810558700011
WOS:000709327300002
WOS:000396776200002
WOS:000263915200011
WOS:000251851800008
WOS:000343773600004
WOS:000343417200017
WOS:000263610600007
WOS:000462574500001
WOS:000590468100001
WOS:000179570900012
WOS:000482527400003
WOS:000366214100007
WOS:000577844800001
WOS:000243993800030
WOS:000241626700005
WOS:000443538100004
WOS:000292254600001
WOS:000310049100015
WOS:000320359400002
WOS:000221882600001
WOS:000315856500005
WOS:000258198400010
WOS:000850462700036
WOS:000237007100005
WOS:000563508500006
WOS:000706540400008
WOS:000815105900001
WOS:000181746300002
WOS:000264738000018
WOS:000321823100010
WOS:000271437000002
WOS:000244813800006
WOS:000181419600012
WOS:000399669800003
WOS:000269882800019
WOS:000244758200013
WOS:000086544900005
WOS:000559683600009
WOS:000229415100001
WOS:000229546300005
WOS:000312352200003
WOS:000278925500010
WOS:000305253700001
WOS:000087634400001
WOS:000364589800003
WOS:000401552500008
WOS:000519317300001
WOS:000348307800007
WOS:000266051300004
WOS:000414217400008
WOS:000621757700001
WOS:000302642300013
WOS:000183310200006
WOS:000457472700012
WOS:000286819700001
WOS:000448041700001
WOS:000522412700005
WOS:000364281300001
WOS:000298062200002
WOS:000775556700009
WOS:000271575300001
WOS:000293602500014
WOS:000511645900008
WOS:000302023400006
WOS:000237935300018
WOS:000183447900012
WOS:000359020400002
WOS:000274068100005
WOS:000863165800011
WOS:000600340500001
WOS:000349463300006
WOS:000538150800035
WOS:000475330100049
WOS:000848416700002
WOS:000414763200006
WOS:000688169300001
WOS:000250391300007
WOS:000268664100005
WOS:000349471800001
WOS:000456128500022
WOS:000826030100001
WOS:000319810700006
WOS:000367736200004
WOS:000302036800012
WOS:000268927200020
WOS:000572679700014
WOS:000366185300004
WOS:000177039000009
WOS:000352856600001
WOS:000187446600003
WOS:000585967600051
WOS:000921957500001
WOS:000448797400001
WOS:000598917900001
WOS:000228018200004
WOS:000386986600015
WOS:000300031500007
WOS:000333266100014
WOS:000083494500009
WOS:000340132300003
WOS:000713175800001
WOS:000922605200002
WOS:000373395400009
WOS:000320768200012
WOS:000236073200006
WOS:000935222800001
WOS:000297507900011
WOS:000209222300001
WOS:000224993500005
WOS:000311614100002
WOS:000353262600001
WOS:000384981200037
WOS:000082386500011
WOS:000221130800007
WOS:000839271300001
WOS:000305363400004
WOS:000189239200008
WOS:000309223000038
WOS:000648634800006
WOS:000383876700004
WOS:000272061800017
WOS:000270529100013
WOS:000322185400001
WOS:000334506600018
WOS:000169105500064
WOS:000270229400008
WOS:000300612800006
WOS:000335847400008
WOS:000648952800003
WOS:000471027000001
WOS:000312794500224
WOS:000244813800001
WOS:000086044700003
WOS:000766438800001
WOS:000535989800013
WOS:000258607100008
WOS:000282071000009
WOS:000249663800007
WOS:000540479300001
WOS:000185996300003
WOS:000302061200009
WOS:000819078400001
WOS:000322732600001
WOS:000693022800001
WOS:000178244700010
WOS:000410623500005
WOS:000819701500003
WOS:000317304200003
WOS:000820407400021
WOS:000658815500011
WOS:000165181000009
WOS:000397445200001
WOS:000366787100012
WOS:000507441900005
WOS:000371347000008
WOS:000333600000004
WOS:000443895100004
WOS:000914656500001
WOS:000245305500003
WOS:000500952800006
WOS:000170866800009
WOS:000247345400014
WOS:000517751600001
WOS:000470072200123
WOS:000260505700003
WOS:000720098400001
WOS:000281140400014
WOS:000309797700007
WOS:000659946900001
WOS:000285149800007
WOS:000455870600008
WOS:000539421100001
WOS:000074264300003
WOS:000706727600002
WOS:000238612200008
WOS:000569918200019
WOS:000445892400004
WOS:000780029100015
WOS:000849551800001
WOS:000249269300005
WOS:000500207000001
WOS:000738652400001
WOS:000226323900010
WOS:000311958800001
WOS:000810967700001
WOS:000408336100002
WOS:000244345700004
WOS:000317118100001
WOS:000236649500006
WOS:000538008100002
WOS:000284549300003
WOS:000854798800001
WOS:000799492100001
WOS:000301968600006
WOS:000295553600009
WOS:000263568900016
WOS:000312248900008
WOS:000841127000001
WOS:000789242200001
WOS:000378422300002
WOS:000322122500005
WOS:000258804600003
WOS:000521643100006
WOS:000317773500001
WOS:000222315500020
WOS:000334107500027
WOS:000245399700014
WOS:000090015900006
WOS:000237119200007
WOS:000500129700001
WOS:000261936300012
WOS:000232834800007
WOS:000282988900005
WOS:000225605200007
WOS:000274141500009
WOS:000486198100011
WOS:000221441800002
WOS:000734174700018
WOS:000170345400024
WOS:000221130800006
WOS:000318340400037
WOS:000383231200014
WOS:000585348900001
WOS:000381380600007
WOS:000312656200009
WOS:000300913200032
WOS:000698622800001
WOS:000405687100008
WOS:000258383200001
WOS:000294772900002
WOS:000551773600005
WOS:000533222700001
WOS:000249992500002
WOS:000478845900002
WOS:000738373200001
WOS:000433348100021
WOS:000445765600236
WOS:000523766900001
WOS:000494406500001
WOS:000352586200192
WOS:000182096100014
WOS:000334268100014
WOS:000707290400002
WOS:000559759400012
WOS:000247241100006
WOS:000468303600001
WOS:000857028700001
WOS:000182341300026
WOS:000437061000077
WOS:000256484800011
WOS:000183531200004
WOS:000489095200034
WOS:000345762600008
WOS:000247829100012
WOS:000185298300004
WOS:000328688900006
WOS:000256634700008
WOS:000247308100004
WOS:000360921800007
WOS:000301135100010
WOS:000258482600006
WOS:000626920500002
WOS:000395121700006
WOS:000434811400003
WOS:000185160900006
WOS:000824820500001
WOS:000615585000003
WOS:000316182600008
WOS:000237338200011
WOS:000367592500002
WOS:000573374000001
WOS:000301399300009
WOS:000705431900001
WOS:000486188600027
WOS:000300005900009
WOS:000370804700006
WOS:000242949300012
WOS:000510752700006
WOS:000347305800002
WOS:000270674200001
WOS:000678601900036
WOS:000280226400013
WOS:000744401500002
WOS:000256908000007
WOS:000475149200001
WOS:000287658300006
WOS:000865610600004
WOS:000189255100010
WOS:000235775100012
WOS:000419151600035
WOS:000312248900003
WOS:000317643700020
WOS:000268058500002
WOS:000311627600004
WOS:000516464400001
WOS:000369753600007
WOS:000277147900005
WOS:000271565800007
WOS:000758366100002
WOS:000237046100010
WOS:000849197000001
WOS:000496538500001
WOS:000081209500013
WOS:000775588000024
WOS:000229360500010
WOS:000207710400006
WOS:000381067000003
WOS:000231398300003
WOS:000183674300003
WOS:000249645000014
WOS:000302044400011
WOS:000658274600001
WOS:000185281700032
WOS:000076319200006
WOS:000693064300002
WOS:000260666100008
WOS:000481410400002
WOS:000636776100012
WOS:000404551500016
WOS:000873668500001
WOS:000474518400001
WOS:000922074300052
WOS:000302416900007
WOS:000505117600010
WOS:000457419900022
WOS:000877090800001
WOS:000260956400007
WOS:000632361900001
WOS:000287887500013
WOS:000672912300001
WOS:000565707300027
WOS:000264307700001
WOS:000378789600001
WOS:000208735700009
WOS:000291549500001
WOS:000253421500002
WOS:000455440300001
WOS:000730044700001
WOS:000588186500020
WOS:000803899300001
WOS:000589019100001
WOS:000272162400046
WOS:000251483100009
WOS:000267828800009
WOS:000549054900001
WOS:000487360500007
WOS:000582702600001
WOS:000331292700004
WOS:000336253200005
WOS:000280332200007
WOS:000345745400139
WOS:000254850100009
WOS:000189156000003
WOS:000299259900008
WOS:000246091500035
WOS:000221111400031
WOS:000750624600003
WOS:000283261200040
WOS:000239547600009
WOS:000469916800004
WOS:000281849300010
WOS:000433508300001
WOS:000241452100004
WOS:000501788000003
WOS:000207786100031
WOS:000782853400001
WOS:000407142700004
WOS:000837255900050
WOS:000407228000006
WOS:000185732600006
WOS:000288799700004
WOS:000235036100008
WOS:000373783100003
WOS:000336206400005
WOS:000480474600005
WOS:000836742600010
WOS:000844118000004
WOS:000344036600003
WOS:000717261200001
WOS:000462552000002
WOS:000280226400019
WOS:000600090700001
WOS:000381989300011
WOS:000521098800013
WOS:000401079400009
WOS:000833033400002
WOS:000272994000006
WOS:000317053900001
WOS:000570199800019
WOS:000257446800008
WOS:000733649200001
WOS:000762053600001
WOS:000715364900025
WOS:000254114100025
WOS:000684012600001
WOS:000425540500023
WOS:000354430900006
WOS:000359025400002
WOS:000381369900009
WOS:000419334700001
WOS:000549913100042
WOS:000266393600006
WOS:000172549900007
WOS:000523249400001
WOS:000746601700044
WOS:000486335500004
WOS:000432629400007
WOS:000637993200014
WOS:000559545400001
WOS:000332330200008
WOS:000354122400006
WOS:000330508600005
WOS:000088817600018
WOS:000349685000002
WOS:000830221200001
WOS:000416382300001
WOS:000714357100001
WOS:000343711600001
WOS:000576716000001
WOS:000274702000002
WOS:000418286400005
WOS:000577973400002
WOS:000722238000009
WOS:000307642400002
WOS:000225627100016
WOS:000483602600001
WOS:000292691400001
WOS:000182519700003
WOS:000630125100001
WOS:000312352200012
WOS:000265887300008
WOS:000234269100008
WOS:000074284300003
WOS:000329775400004
WOS:000288303800007
WOS:000383103800020
WOS:000594170400001
WOS:000414851700009
WOS:000450864900021
WOS:000277842500005
WOS:000307138800006
WOS:000796435800028
WOS:000659976100004
WOS:000381989300006
WOS:000480691000014
WOS:000586647200028
WOS:000631368900001
WOS:000409321100003
WOS:000401079400008
WOS:000223901800001
WOS:000301639600022
WOS:000295004100009
WOS:000499932700006
WOS:000443594800005
WOS:000418181700006
WOS:000328906700004
WOS:000224966500002
WOS:000252301900005
WOS:000708891500003
WOS:000227099100014
WOS:000385726300017
WOS:000393218800012
WOS:000072534500032
WOS:000471657300012
WOS:000632391000001
WOS:000663681000006
WOS:000384549800002
WOS:000565370000015
WOS:000317101000001
WOS:000397984300007
WOS:000388660500011
WOS:000180469200015
WOS:000379501300003
WOS:000333443600008
WOS:000399278300010
WOS:000236699600008
WOS:000450541400013
WOS:000336520000003
WOS:000762086800001
WOS:000172195500007
WOS:000426503400003
WOS:000715674900008
WOS:000457732000009
WOS:000735339100001
WOS:000230796900014
WOS:000822587300001
WOS:000496827800009
WOS:000536521800005
WOS:000304000000016
WOS:000223940400010
WOS:000726280500009
WOS:000659204800031
WOS:000389482700012
WOS:000328688700003
WOS:000444500100008
WOS:000253350900002
WOS:000184127700005
WOS:000260530000029
WOS:000540782600005
WOS:000237217400008
WOS:000298854800003
WOS:000399142400018
WOS:000361417700007
WOS:000400882800013
WOS:000297388000081
WOS:000301709800006
WOS:000738318400001
WOS:000208716500004
WOS:000417228400018
WOS:000077986600004
WOS:000078647200021
WOS:000233518500013
WOS:000825323800001
WOS:000514619200001
WOS:000546379200043
WOS:000353546800020
WOS:000430178800001
WOS:000437197200005
WOS:000458981700030
WOS:000296352200001
WOS:000501731800027
WOS:000475559500042
WOS:000483321000005
WOS:000180927300001
WOS:000180554200011
WOS:000249269300006
WOS:000230243400012
WOS:000477609500014
WOS:000418645000020
WOS:000240866900008
WOS:000611356800011
WOS:000396776800009
WOS:000312445300007
WOS:000077157300006
WOS:000291346900001
WOS:000636520300001
WOS:000466910800010
WOS:000658996100002
WOS:000422657700014
WOS:000648770300001
WOS:000334465700003
WOS:000367801900010
WOS:000284853500004
WOS:000247237100017
WOS:000185629700005
WOS:000280413300005
WOS:000243754800009
WOS:000366497100001
WOS:000264406400010
WOS:000308233400006
WOS:000418595400015
WOS:000531820000013
WOS:000432068800016
WOS:000823044200001
WOS:000431724900003
WOS:000452291800005
WOS:000244480700008
WOS:000592492000001
WOS:000442230600002
WOS:000223921500005
WOS:000441216400010
WOS:000364972500014
WOS:000282532900002
WOS:000342352500006
WOS:000477960600007
WOS:000388006800012
WOS:000514653500008
WOS:000535245300027
WOS:000671696900029
WOS:000833919400001
WOS:000079931100008
WOS:000364808700008
WOS:000704611900008
WOS:000306319900006
WOS:000487531200002
WOS:000659404400001
WOS:000371392000036
WOS:000081966100007
WOS:000809312600001
WOS:000313036800017
WOS:000599758800004
WOS:000377970300005
WOS:000365482700001
WOS:000745282900001
WOS:000571676500001
WOS:000177319300002
WOS:000309299700017
WOS:000354206300018
WOS:000535937400012
WOS:000365273300106
WOS:000836551300001
WOS:000882265800001
WOS:000431597600005
WOS:000188709700010
WOS:000242618900001
WOS:000396433700012
WOS:000270673800002
WOS:000547840400001
WOS:000374011000007
WOS:000266090100006
WOS:000417434300005
WOS:000305897100001
WOS:000245155000007
WOS:000376300700004
WOS:000221452500014
WOS:000318775700006
WOS:000248007000001
WOS:000255795900012
WOS:000313988500011
WOS:000427870800003
WOS:000507369700003
WOS:000766533500001
WOS:000750736700001
WOS:000764788300002
WOS:000352586200196
WOS:000284891100012
WOS:000323461700001
WOS:000406998300013
WOS:000819752800001
WOS:000237860700008
WOS:000299584900001
WOS:000693538600001
WOS:000451572400087
WOS:000228409400020
WOS:000418016200007
WOS:000178412700005
WOS:000535572700001
WOS:000257054200004
WOS:000332468900075
WOS:000574442900003
WOS:000619187000010
WOS:000303352500007
WOS:000237256500008
WOS:000243363100004
WOS:000849079200001
WOS:000728554100001
WOS:000361008300002
WOS:000860915800001
WOS:000259060600015
WOS:000236435100007
WOS:000416879500004
WOS:000893063300005
WOS:000511998300001
WOS:000295832000044
WOS:000293998700013
WOS:000295941100007
WOS:000407228000002
WOS:000516095800001
WOS:000924954700033
WOS:000224867000004
WOS:000740741500001
WOS:000305255100003
WOS:000663751400008
WOS:000443701100005
WOS:000436645400030
WOS:000344589000058
WOS:000402784800013
WOS:000757367300001
WOS:000338340000004
WOS:000749756500001
WOS:000395467900051
WOS:000863836700001
WOS:000673563800017
WOS:000299970200010
WOS:000706540400006
WOS:000186337400003
WOS:000253754400007
WOS:000345331500013
WOS:000263997100003
WOS:000467234900001
WOS:000383231200012
WOS:000353017300001
WOS:000248914600012
WOS:000250216800019
WOS:000441923200021
WOS:000087137000006
WOS:000556923200008
WOS:000266084800008
WOS:000300007200007
WOS:000349649200019
WOS:000253900300004
WOS:000434973900004
WOS:000327813100005
WOS:000363323900003
WOS:000368505200016
WOS:000434868800203
WOS:000209412000018
WOS:000263466900018
WOS:000458883000001
WOS:000621578000001
WOS:000227250200010
WOS:000494877300016
WOS:000176627100006
WOS:000662932500001
WOS:000568724400016
WOS:000646132100001
WOS:000534891600001
WOS:000577336500001
WOS:000522389200193
WOS:000584906100010
WOS:000388184400004
WOS:000349996900017
WOS:000778493100001
WOS:000717084400027
WOS:000464672400021
WOS:000267185300012
WOS:000187035800006
WOS:000339568000002
WOS:000280930300007
WOS:000402837600048
WOS:000253847100012
WOS:000924291500015
WOS:000778312500025
WOS:000754542000016
WOS:000635276100003
WOS:000728046100001
WOS:000398074800003
WOS:000296757800003
WOS:000469188400027
WOS:000261827200015
WOS:000254538400014
WOS:000286176400008
WOS:000340068700006
WOS:000339326200010
WOS:000179415600022
WOS:000891252200001
WOS:000556293100002
WOS:000402772300004
WOS:000438395200007
WOS:000261936300013
WOS:000295397800001
WOS:000349876200003
WOS:000087190800013
WOS:000242343100006
WOS:000620629200087
WOS:000556774800001
WOS:000796221000002
WOS:000208739700024
WOS:000317396700002
WOS:000334498400001
WOS:000680847200010
WOS:000259962800008
WOS:000303507700016
WOS:000379926300006
WOS:000338266700016
WOS:000257585600002
WOS:000732795400007
WOS:000340567500005
WOS:000207838700011
WOS:000078890200019
WOS:000364459600005
WOS:000458781900002
WOS:000271525100016
WOS:000279568900010
WOS:000240405400010
WOS:000713087500001
WOS:000669417400006
WOS:000234554100007
WOS:000819085900001
WOS:000793024700001
WOS:000442526500003
WOS:000423739900003
WOS:000767083900001
WOS:000483611800009
WOS:000362600900007
WOS:000270262700004
WOS:000546636800010
WOS:000904532900013
WOS:000237905400036
WOS:000315649700026
WOS:000275523500005
WOS:000299880300005
WOS:000260523900005
WOS:000467274300018
WOS:000395759900002
WOS:000599710000009
WOS:000292434000014
WOS:000271437500007
WOS:000268361700012
WOS:000176627100013
WOS:000225823200006
WOS:000263256000005
WOS:000182524000003
WOS:000337511400028
WOS:000384722400004
WOS:000542403700009
WOS:000266115400009
WOS:000184299200011
WOS:000477182800001
WOS:000088538100008
WOS:000866244700008
WOS:000288319700005
WOS:000239458000013
WOS:000226097200003
WOS:000330339900018
WOS:000302793600011
WOS:000323003000001
WOS:000396129500005
WOS:000317748900001
WOS:000752966300001
WOS:000526219700001
WOS:000282893800001
WOS:000282190800005
WOS:000258043800011
WOS:000375444800007
WOS:000225280300010
WOS:000866801700001
WOS:000241037500002
WOS:000247536100002
WOS:000374703200003
WOS:000289121900010
WOS:000612929300111
WOS:000323289200007
WOS:000654762700006
WOS:000345817800021
WOS:000495477900033
WOS:000302358900011
WOS:000455056900002
WOS:000173286800003
WOS:000361139600004
WOS:000291079400011
WOS:000249789000010
WOS:000842787400001
WOS:000446721200006
WOS:000897737700001
WOS:000492906800003
WOS:000221394300010
WOS:000842968300001
WOS:000399174400037
WOS:000294737300003
WOS:000505266700011
WOS:000538984500016
WOS:000483022000011
WOS:000325073300001
WOS:000383692100005
WOS:000439988700008
WOS:000243547700007
WOS:000291058300016
WOS:000586384300001
WOS:000284760000005
WOS:000425540500029
WOS:000315649700027
WOS:000505214400014
WOS:000370466800002
WOS:000340132300009
WOS:000188245400013
WOS:000436803200001
WOS:000423649900010
WOS:000912739900001
WOS:000490905700005
WOS:000394406900025
WOS:000699822100004
WOS:000082542900023
WOS:000317354200018
WOS:000369527600006
WOS:000268830600019
WOS:000220339400007
WOS:000512907300044
WOS:000445594200001
WOS:000446847900004
WOS:000799514900002
WOS:000279962900007
WOS:000482376300051
WOS:000418704600003
WOS:000357416600018
WOS:000078175100025
WOS:000294809700009
WOS:000298461200006
WOS:000396998100013
WOS:000209110200002
WOS:000583631000001
WOS:000348847100007
WOS:000246193000001
WOS:000450329800006
WOS:000178813600002
WOS:000580983600005
WOS:000279188700003
WOS:000345434500004
WOS:000397984300003
WOS:000294809700003
WOS:000077018100017
WOS:000430805200005
WOS:000290818800019
WOS:000186690700007
WOS:000240013000002
WOS:000309619400004
WOS:000466469200065
WOS:000208252300002
WOS:000623582900001
WOS:000687985200001
WOS:000327416100003
WOS:000841777300001
WOS:000416880800003
WOS:000546021700001
WOS:000353942000001
WOS:000182826100034
WOS:000825993600001
WOS:000220339400006
WOS:000489585100001
WOS:000230377800016
WOS:000502631400001
WOS:000555046900028
WOS:000319539300009
WOS:000082129300006
WOS:000270206700010
WOS:000835327500001
WOS:000566730400015
WOS:000317170500011
WOS:000248249000008
WOS:000254538500021
WOS:000805104100002
WOS:000179509900006
WOS:000489741700001
WOS:000600203300011
WOS:000400645000051
WOS:000264287800001
WOS:000221294800008
WOS:000180444800011
WOS:000530210700001
WOS:000450329800014
WOS:000733868200001
WOS:000338240700001
WOS:000544546200002
WOS:000476553900010
WOS:000915373200001
WOS:000241178300005
WOS:000309891700005
WOS:000168151800011
WOS:000526542900001
WOS:000263915200010
WOS:000277313600008
WOS:000704001300018
WOS:000169917700004
WOS:000448852400003
WOS:000384689500004
WOS:000284710500001
WOS:000561577300027
WOS:000295271200006
WOS:000076295000004
WOS:000686635500001
WOS:000359418700001
WOS:000280531000001
WOS:000240284400012
WOS:000180333900001
WOS:000165854800014
WOS:000525732700001
WOS:000297737800016
WOS:000309937400010
WOS:000358130800002
WOS:000224993500015
WOS:000262331300001
WOS:000313732800006
WOS:000758351500003
WOS:000444518400007
WOS:000262683400004
WOS:000288835200007
WOS:000696525900011
WOS:000209645000035
WOS:000072592000012
WOS:000480705500001
WOS:000258977300011
WOS:000264512300018
WOS:000399593500001
WOS:000329546000010
WOS:000744066800007
WOS:000354455500003
WOS:000458312400004
WOS:000381484700009
WOS:000804169000013
WOS:000316071200017
WOS:000809494600001
WOS:000244125900006
WOS:000429446300007
WOS:000356388100008
WOS:000234258800013
WOS:000290403600006
WOS:000364964500005
WOS:000704247000001
WOS:000343712200004
WOS:000360902400040
WOS:000451830900001
WOS:000297718000018
WOS:000485287700011
WOS:000220654500004
WOS:000236073200008
WOS:000188293100006
WOS:000509143400001
WOS:000656168500006
WOS:000750185100013
WOS:000481632200007
WOS:000267448100062
WOS:000796914100001
WOS:000184301700011
WOS:000458442400001
WOS:000710550700001
WOS:000618727100009
WOS:000513530700002
WOS:000181347000011
WOS:000553383100001
WOS:000221004200032
WOS:000175795400006
WOS:000530292100003
WOS:000169571400013
WOS:000480575000001
WOS:000168488500005
WOS:000474336400001
WOS:000305454200001
WOS:000283890600007
WOS:000281506800006
WOS:000222906500003
WOS:000907050500006
WOS:000266214300010
WOS:000221163000011
WOS:000460783700011
WOS:000320706500007
WOS:000266934700001
WOS:000354705000125
WOS:000546033200005
WOS:000402881500009
WOS:000227618900004
WOS:000482994000001
WOS:000336393600014
WOS:000252584100008
WOS:000556103700001
WOS:000249128600007
WOS:000342307800003
WOS:000074600300001
WOS:000266143900003
WOS:000471866100003
WOS:000270224300010
WOS:000359406300014
WOS:000372574900046
WOS:000311342500007
WOS:000281510100005
WOS:000525917600008
WOS:000466138800005
WOS:000318358900001
WOS:000739151800001
WOS:000341110100005
WOS:000475713200028
WOS:000369119200009
WOS:000338539800011
WOS:000396496300009
WOS:000322579200013
WOS:000288118800010
WOS:000241370800003
WOS:000373151200002
WOS:000260580000012
WOS:000390417500007
WOS:000453940600005
WOS:000373193900007
WOS:000274850800001
WOS:000533527900011
WOS:000241705700001
WOS:000325663600002
WOS:000318775700002
WOS:000509695700002
WOS:000621627500003
WOS:000337675200016
WOS:000250585200004
WOS:000226214700002
WOS:000247286500060
WOS:000353052200009
WOS:000183379700011
WOS:000429206800040
WOS:000373990700006
WOS:000267654700009
WOS:000615777800023
WOS:000340476000005
WOS:000288422100006
WOS:000423287500001
WOS:000468738100001
WOS:000742783100001
WOS:000879731300003
WOS:000733157000037
WOS:000358072500008
WOS:000708742700001
WOS:000429754200007
WOS:000180289700005
WOS:000404629400011
WOS:000428954500007
WOS:000618983800004
WOS:000233604700008
WOS:000322841900068
WOS:000804169000014
WOS:000441310800002
WOS:000829040400002
WOS:000282514200009
WOS:000654908600001
WOS:000385276500007
WOS:000300289000001
WOS:000446896000002
WOS:000285273100003
WOS:000284891100003
WOS:000573902400001
WOS:000333266100012
WOS:000361791000002
WOS:000306171400014
WOS:000260192700010
WOS:000362954200017
WOS:000385290000010
WOS:000263543500004
WOS:000178800900004
WOS:000424121200110
WOS:000837194100024
WOS:000293140600007
WOS:000312585200008
WOS:000549055400001
WOS:000241475700021
WOS:000346879100002
WOS:000315645600007
WOS:000254426100005
WOS:000534228400011
WOS:000439471300001
WOS:000315042100061
WOS:000225518500003
WOS:000440057700001
WOS:000317123800003
WOS:000293499800001
WOS:000366214100010
WOS:000182764500004
WOS:000254395200007
WOS:000264199000001
WOS:000281597000014
WOS:000264091500019
WOS:000550815400001
WOS:000295735200003
WOS:000305065600007
WOS:000419072900007
WOS:000368211600012
WOS:000087357300008
WOS:000705371000001
WOS:000085312200003
WOS:000862485800001
WOS:000081635200001
WOS:000232735400003
WOS:000443594800003
WOS:000357786800004
WOS:000792773300001
WOS:000363218600003
WOS:000235382700005
WOS:000185246800060
WOS:000250028200014
WOS:000231601400013
WOS:000404595300005
WOS:000687944100023
WOS:000500654700004
WOS:000230372200011
WOS:000280283900004
WOS:000242858200005
WOS:000233518100002
WOS:000742878800001
WOS:000836932200001
WOS:000432715300009
WOS:000367801900013
WOS:000074113400017
WOS:000459070300001
WOS:000412748400006
WOS:000318133600006
WOS:000299259900005
WOS:000459865100017
WOS:000384653200030
WOS:000789211700016
WOS:000536120700006
WOS:000449436600012
WOS:000344753000022
WOS:000299474900003
WOS:000819041500002
WOS:000664840100002
WOS:000557296600003
WOS:000251374400003
WOS:000438323800016
WOS:000752545200013
WOS:000899069300001
WOS:000227107700008
WOS:000330349100015
WOS:000815393500001
WOS:000354316700004
WOS:000277537100016
WOS:000433135100007
WOS:000372962700008
WOS:000304483000005
WOS:000452643200021
WOS:000477044500009
WOS:000801834400001
WOS:000541136400006
WOS:000444398500001
WOS:000387290000001
WOS:000243668400005
WOS:000077028800002
WOS:000424254000001
WOS:000377276200007
WOS:000357653400004
WOS:000285878300001
WOS:000623164400005
WOS:000167684600005
WOS:000311952000001
WOS:000255673000006
WOS:000657352900001
WOS:000432548400001
WOS:000323833000005
WOS:000083922200017
WOS:000645188900004
WOS:000419694600003
WOS:000221038900003
WOS:000775999600006
WOS:000600013600024
WOS:000221703400027
WOS:000373913700010
WOS:000337927300003
WOS:000297144100004
WOS:000636460300012
WOS:000375145100013
WOS:000283318300002
WOS:000310793100007
WOS:000646498600002
WOS:000171738800004
WOS:000724675000001
WOS:000171320800006
WOS:000173835000003
WOS:000283688100011
WOS:000311013600009
WOS:000187035800011
WOS:000264309700006
WOS:000400780400003
WOS:000408530400006
WOS:000576899200001
WOS:000468759700007
WOS:000362510600129
WOS:000753391000027
WOS:000226792500027
WOS:000534939600001
WOS:000285918600010
WOS:000224373900008
WOS:000572521200001
WOS:000075420200004
WOS:000349068400029
WOS:000253545300003
WOS:000251192200006
WOS:000590104000001
WOS:000254850100003
WOS:000528193100004
WOS:000401113000009
WOS:000243497400009
WOS:000228533600005
WOS:000536722800001
WOS:000478845900001
WOS:000277209700004
WOS:000313813000001
WOS:000446140100017
WOS:000241361500017
WOS:000231700800004
WOS:000625453100002
WOS:000332715100001
WOS:000439988700004
WOS:000283890600001
WOS:000244354000008
WOS:000578270300003
WOS:000309047000002
WOS:000638159300001
WOS:000178800900005
WOS:000292207700002
WOS:000282514200007
WOS:000297985300001
WOS:000228730200006
WOS:000366832000007
WOS:000281591700007
WOS:000826929500008
WOS:000551522800006
WOS:000227921400003
WOS:000080651700003
WOS:000373061100013
WOS:000410472900027
WOS:000370138200003
WOS:000242035400009
WOS:000461907900002
WOS:000565918800001
WOS:000283911100014
WOS:000306163300003
WOS:000284509400005
WOS:000282676500091
WOS:000166901100003
WOS:000328349000008
WOS:000290750300002
WOS:000312352200006
WOS:000288679300005
WOS:000346118900007
WOS:000274859500002
WOS:000729559200006
WOS:000374466200012
WOS:000344196100001
WOS:000292513300007
WOS:000542831100001
WOS:000287957700018
WOS:000207604700016
WOS:000328217600004
WOS:000300162400006
WOS:000435557100007
WOS:000289558500017
WOS:000270846500027
WOS:000250982200019
WOS:000392706400004
WOS:000371473500002
WOS:000368701000007
WOS:000366416300008
WOS:000299654500001
WOS:000493598000001
WOS:000174236600006
WOS:000650494200001
WOS:000238066900016
WOS:000232711700006
WOS:000771299800001
WOS:000346283000007
WOS:000766482400001
WOS:000773426300001
WOS:000253630400006
WOS:000686465900001
WOS:000671256800001
WOS:000402881500008
WOS:000507853900008
WOS:000328664000021
WOS:000385034900033
WOS:000320288000015
WOS:000419897700004
WOS:000254234200013
WOS:000504297000001
WOS:000440877700010
WOS:000404034500003
WOS:000549168400001
WOS:000836452100021
WOS:000383691100005
WOS:000354027100097
WOS:000467733900007
WOS:000354967300028
WOS:000089223500006
WOS:000312632400011
WOS:000732542300007
WOS:000434119500014
WOS:000304115400010
WOS:000561797200001
WOS:000278253400002
WOS:000183097200005
WOS:000943336000006
WOS:000580798500001
WOS:000285594700002
WOS:000277711200004
WOS:000252893100001
WOS:000236230300004
WOS:000429537200034
WOS:000812869700001
WOS:000529342300093
WOS:000458609600008
WOS:000374224700013
WOS:000472975000009
WOS:000229517400007
WOS:000295273100016
WOS:000683912600001
WOS:000518529500001
WOS:000276710900015
WOS:000446206200005
WOS:000285421600005
WOS:000475623100019
WOS:000440945500004
WOS:000354755900007
WOS:000274155600024
WOS:000380020100003
WOS:000289629500014
WOS:000272565700008
WOS:000307134000003
WOS:000374067000008
WOS:000669294000001
WOS:000313363100006
WOS:000266685900013
WOS:000368064700001
WOS:000320002000009
WOS:000286603900004
WOS:000256363100031
WOS:000691548700041
WOS:000573640800005
WOS:000289737200010
WOS:000451640500103
WOS:000389261400005
WOS:000220201000001
WOS:000664601200001
WOS:000464757400008
WOS:000456457200010
WOS:000319291100009
WOS:000174353200005
WOS:000463767200001
WOS:000324281400058
WOS:000651467800005
WOS:000402846000011
WOS:000279668500005
WOS:000322619000007
WOS:000508909500004
WOS:000400470400006
WOS:000379845900007
WOS:000263396700007
WOS:000393625000007
WOS:000393962000007
WOS:000599513100003
WOS:000324094100002
WOS:000289823300013
WOS:000844946100001
WOS:000632598300007
WOS:000440428900005
WOS:000305803700004
WOS:000252339800001
WOS:000752824500001
WOS:000314200100008
WOS:000260063100010
WOS:000494272900028
WOS:000440069000001
WOS:000299139600001
WOS:000735299000029
WOS:000423208300040
WOS:000360218200015
WOS:000486313000029
WOS:000361212400037
WOS:000301589400008
WOS:000638459900001
WOS:000379960900003
WOS:000226755800006
WOS:000802911700013
WOS:000389683900015
WOS:000371661700005
WOS:000246925900009
WOS:000416033700019
WOS:000257757300005
WOS:000458448300001
WOS:000468775700062
WOS:000289211500006
WOS:000265929900001
WOS:000889411400006
WOS:000277903600005
WOS:000267655000028
WOS:000837255900021
WOS:000351152500019
WOS:000370295000005
WOS:000326882800004
WOS:000395349400009
WOS:000366845300011
WOS:000354397500003
WOS:000284252100010
WOS:000223374400005
WOS:000856138300010
WOS:000333258700012
WOS:000309412100051
WOS:000453232100002
WOS:000388048000012
WOS:000348893000035
WOS:000232431500004
WOS:000482536200002
WOS:000775258600001
WOS:000482143600019
WOS:000666129100001
WOS:000481632200009
WOS:000241475700004
WOS:000765952700001
WOS:000089728100008
WOS:000328322200012
WOS:000299092100001
WOS:000178320600009
WOS:000376086500005
WOS:000295827300016
WOS:000823138700004
WOS:000457105800013
WOS:000296498800002
WOS:000261446400005
WOS:000864066600011
WOS:000329968800006
WOS:000315790100030
WOS:000269979800015
WOS:000302508500002
WOS:000337293700002
WOS:000600332600001
WOS:000498353000001
WOS:000423755100003
WOS:000361759300009
WOS:000246232600002
WOS:000873400200001
WOS:000435356900009
WOS:000735299000147
WOS:000266468600015
WOS:000076016800006
WOS:000592086900001
WOS:000353318200001
WOS:000235817200016
WOS:000858658000001
WOS:000277602300010
WOS:000076016800004
WOS:000253759500008
WOS:000234265500006
WOS:000800446600001
WOS:000296033200011
WOS:000267720400008
WOS:000266081100003
WOS:000843375600001
WOS:000403654400006
WOS:000381971600013
WOS:000455045900065
WOS:000284624400021
WOS:000273948200009
WOS:000564080300064
WOS:000438388800078
WOS:000323840100010
WOS:000077744500008
WOS:000083003800014
WOS:000538188600001
WOS:000438235300009
WOS:000255714600006
WOS:000596956000015
WOS:000411022100005
WOS:000181921700008
WOS:000324790900005
WOS:000793408200001
WOS:000339363600001
WOS:000559245900001
WOS:000624305400001
WOS:000293639000002
WOS:000506998400001
WOS:000389388300002
WOS:000292098800001
WOS:000183463100007
WOS:000573087800001
WOS:000444044400113
WOS:000632032700037
WOS:000498572200007
WOS:000228107900022
WOS:000412915000005
WOS:000178454100001
WOS:000447269600001
WOS:000322453100001
WOS:000335475300001
WOS:000377720100001
WOS:000873299600001
WOS:000811112300001
WOS:000684872600012
WOS:000300782900001
WOS:000281848200001
WOS:000615122400007
WOS:000349480200001
WOS:000820638300006
WOS:000366355400001
WOS:000361289200001
WOS:000428183100002
WOS:000248163800003
WOS:000327538800010
WOS:000183910000001
WOS:000346361300006
WOS:000375163600013
WOS:000254313100020
WOS:000248793200010
WOS:000409241200003
WOS:000340318600012
WOS:000449389000001
WOS:000312791900001
WOS:000089004400001
WOS:000435491300001
WOS:000294774600001
WOS:000486977300006
WOS:000745097200005
WOS:000592624400001
WOS:000367900700001
WOS:000801152600003
WOS:000310141500001
WOS:000259388100009
WOS:000223826200009
WOS:000084074200001
WOS:000247903200011
WOS:000075415300009
WOS:000511403600003
WOS:000323799700016
WOS:000238734800003
WOS:000321708400006
WOS:000345387400004
WOS:000392914800008
WOS:000176627100009
WOS:000396161200001
WOS:000297449700007
WOS:000423456100004
WOS:000328836300004
WOS:000318017200001
WOS:000445320400029
WOS:000294573700008
WOS:000393907300001
WOS:000481732500007
WOS:000351656100002
WOS:000086969100015
WOS:000302272100014
WOS:000434644300017
WOS:000489765100005
WOS:000462160900011
WOS:000169379700015
WOS:000335348500001
WOS:000711679700006
WOS:000691548700027
WOS:000489095200149
WOS:000086163100006
WOS:000805030900001
WOS:000570959900002
WOS:000259509500001
WOS:000333871000006
WOS:000255248200009
WOS:000715125200004
WOS:000342978700003
WOS:000481632200006
WOS:000252749800011
WOS:000361248800012
WOS:000230796400009
WOS:000275959100001
WOS:000505800100001
WOS:000353982600018
WOS:000285369400004
WOS:000229790400033
WOS:000358248600004
WOS:000320003400018
WOS:000899701500001
WOS:000392887900008
WOS:000330351500002
WOS:000279824700007
WOS:000862478700010
WOS:000845899700001
WOS:000266238300001
WOS:000185742700005
WOS:000207448600028
WOS:000323317700015
WOS:000328336400025
WOS:000222973100014
WOS:000257844700007
WOS:000281228200001
WOS:000367464200013
WOS:000349721300011
WOS:000489729500004
WOS:000798434700006
WOS:000311061100032
WOS:000076281100006
WOS:000261760600002
WOS:000394616300017
WOS:000394274300006
WOS:000272544400004
WOS:000361076100007
WOS:000291932900011
WOS:000695363700001
WOS:000227682200002
WOS:000384346200062
WOS:000181134200004
WOS:000259451800015
WOS:000450329800007
WOS:000418053200001
WOS:000225764800008
WOS:000615585000009
WOS:000473252800015
WOS:000473332400018
WOS:000395708100003
WOS:000251437900008
WOS:000262901500018
WOS:000302186400044
WOS:000353482500010
WOS:000892765100001
WOS:000187500500023
WOS:000475869700005
WOS:000359370100011
WOS:000329526100014
WOS:000486297700008
WOS:000238201500006
WOS:000321858500006
WOS:000562909800011
WOS:000453639200005
WOS:000168495500014
WOS:000244031400007
WOS:000333443500008
WOS:000490879200003
WOS:000357934700010
WOS:000239620300005
WOS:000916880100007
WOS:000464383300002
WOS:000321608900003
WOS:000296577100007
WOS:000307175400006
WOS:000307048500009
WOS:000362841700003
WOS:000322064300039
WOS:000501569400003
WOS:000703291500001
WOS:000789432700011
WOS:000508008400041
WOS:000438630100007
WOS:000085060200007
WOS:000582705700010
WOS:000321885600020
WOS:000310483700003
WOS:000276606700001
WOS:000272800900004
WOS:000321850900005
WOS:000426518200002
WOS:000246925900016
WOS:000438630100002
WOS:000506773600001
WOS:000441714200001
WOS:000344731300015
WOS:000340086700002
WOS:000285273600004
WOS:000255538300009
WOS:000488314100001
WOS:000377785400006
WOS:000346283000006
WOS:000225690000012
WOS:000248918700008
WOS:000262820300002
WOS:000319292300009
WOS:000242374800015
WOS:000892743000005
WOS:000906946600002
WOS:000222589100005
WOS:000369859200006
WOS:000617147800001
WOS:000258578200015
WOS:000427249200009
WOS:000246048600005
WOS:000220271300010
WOS:000330538300073
WOS:000377785400014
WOS:000168096200007
WOS:000404466100005
WOS:000268567300007
WOS:000296687600003
WOS:000234044100013
WOS:000353925300001
WOS:000259850000007
WOS:000347279100003
WOS:000369703700008
WOS:000448590700023
WOS:000426246100010
WOS:000321565300015
WOS:000500422300001
WOS:000299123200015
WOS:000514195300006
WOS:000271678900007
WOS:000243804800009
WOS:000305253100001
WOS:000267828800002
WOS:000659961900030
WOS:000280120100025
WOS:000080731300003
WOS:000275687800005
WOS:000314387500014
WOS:000313771200008
WOS:000340108000008
WOS:000439908200001
WOS:000618189700001
WOS:000264894700010
WOS:000286757100005
WOS:000438208700004
WOS:000294157500006
WOS:000646400800018
WOS:000453440000018
WOS:000229808900008
WOS:000306179400002
WOS:000303210900006
WOS:000453536100009
WOS:000224426900003
WOS:000862596000001
WOS:000599797600015
WOS:000377613300003
WOS:000343708400006
WOS:000248249000007
WOS:000251401700005
WOS:000300119600007
WOS:000360999000010
WOS:000247753600006
WOS:000179183800002
WOS:000375069800004
WOS:000347532300013
WOS:000180554200010
WOS:000183781900006
WOS:000295716600007
WOS:000269373400013
WOS:000362303400007
WOS:000079490700007
WOS:000807712300007
WOS:000228838500001
WOS:000479148400013
WOS:000203462500003
WOS:000188316900007
WOS:000696570000046
WOS:000434256400005
WOS:000241475700015
WOS:000284202000011
WOS:000508169800010
WOS:000367576000003
WOS:000312445300016
WOS:000315649700031
WOS:000332723700001
WOS:000396776000017
WOS:000892451700001
WOS:000480795800012
WOS:000284393500011
WOS:000442523600006
WOS:000332792700016
WOS:000401079400015
WOS:000308337100005
WOS:000492902400002
WOS:000872746300012
WOS:000257103500022
WOS:000290340400006
WOS:000248489400004
WOS:000344519500002
WOS:000508775800001
WOS:000596369100009
WOS:000334904900006
WOS:000286823300015
WOS:000272385100002
WOS:000230616500004
WOS:000320221300015
WOS:000309479000005
WOS:000364193800001
WOS:000366520600004
WOS:000630221900019
WOS:000242197800005
WOS:000310023600001
WOS:000335234000006
WOS:000460041100013
WOS:000604279100054
WOS:000646424700001
WOS:000298054400013
WOS:000312111000009
WOS:000353379400001
WOS:000250391300001
WOS:000517365000006
WOS:000242459000003
WOS:000291058300004
WOS:000177357200004
WOS:000232309800006
WOS:000492577600001
WOS:000181828500003
WOS:000268149000011
WOS:000310203500001
WOS:000483526900001
WOS:000496538500002
WOS:000301531400005
WOS:000316657000003
WOS:000538321600001
WOS:000467279500001
WOS:000329043600001
WOS:000428790900012
WOS:000582618300001
WOS:000488057000035
WOS:000431539700008
WOS:000333105000001
WOS:000401079400014
WOS:000329598900006
WOS:000401079400005
WOS:000307984400008
WOS:000256363100020
WOS:000240654300004
WOS:000546488700005
WOS:000887926600001
WOS:000231483600004
WOS:000075231800004
WOS:000321822500006
WOS:000510740700003
WOS:000356868700008
WOS:000284785000010
WOS:000227884900004
WOS:000294809700008
WOS:000488465700009
WOS:000319415000002
WOS:000285662100011
WOS:000173558000017
WOS:000327539800131
WOS:000907126300007
WOS:000366214100005
WOS:000228488000009
WOS:000649437500005
WOS:000383231200011
WOS:000079330300002
WOS:000542165500002
WOS:000297437900004
WOS:000316682500161
WOS:000185967000008
WOS:000286042000019
WOS:000893125400001
WOS:000267304700005
WOS:000311783600008
WOS:000377214300013
WOS:000489160700021
WOS:000560256700001
WOS:000226061700002
WOS:000251120800008
WOS:000354188200007
WOS:000078183200008
WOS:000393017500001
WOS:000360676600002
WOS:000275266000010
WOS:000933897000001
WOS:000269752900003
WOS:000418645000008
WOS:000395767200005
WOS:000517981900002
WOS:000534893900001
WOS:000453851000006
WOS:000269665000002
WOS:000180549900007
WOS:000208257400008
WOS:000089004400002
WOS:000434428600001
WOS:000185458200007
WOS:000321839000008
WOS:000261583400001
WOS:000611531300004
WOS:000489841500002
WOS:000179379700001
WOS:000345564900006
WOS:000729042600001
WOS:000241545400004
WOS:000565355200001
WOS:A1985ADP1500005
WOS:A1988R125800003
WOS:A1988M976400007
WOS:A1988Q107500019
WOS:A1987H267900003
WOS:A1987J378600036
WOS:A1987J145400003
WOS:A1987L434700008
WOS:A1988U907200009
WOS:A1987G844600009
WOS:A1988P792200002
WOS:A1988P216200003
WOS:A1987L782600038
WOS:A1988Q430900007
WOS:A1988N732200014
WOS:A1987H527700006
WOS:A1988P861700009
WOS:A1988N243500004
WOS:A1987J145400004
WOS:A1990DX87600001
WOS:A1990ER49700002
WOS:A1990EK06800002
WOS:A1989U260800006
WOS:A1990DY54900002
WOS:A1989AZ74900003
WOS:A1990EE22100007
WOS:A1990FB47500005
WOS:A1990EC24800001
WOS:A1989T160700013
WOS:A1989CV41200008
WOS:A1990DB11600011
WOS:A1990CU92900004
WOS:A1989AN94200028
WOS:A1990EF52200029
WOS:A1989AR19200002
WOS:A1990DW60200009
WOS:A1989T955900006
WOS:A1989AG51500049
WOS:A1990DF58200002
WOS:A1990EC61900007
WOS:A1989AZ12700009
WOS:A1989AM78500004
WOS:A1990CJ55600013
WOS:A1990EW38700019
WOS:A1990DT91900005
WOS:A1990CE83200010
WOS:A1990DB79500010
WOS:A1989AX36700015
WOS:A1989AZ31700004
WOS:A1990EH21500005
WOS:A1989AW12200009
WOS:A1990EC24500004
WOS:A1989AP08300006
WOS:A1990EC66400010
WOS:A1990DB79500009
WOS:A1990DJ23100025
WOS:A1990DX87600007
WOS:A1990EJ11800005
WOS:A1991FE05200009
WOS:A1991HG42400009
WOS:A1991FH57500003
WOS:A1991GF28300004
WOS:A1991GD93600003
WOS:A1991GP87900005
WOS:A1991FH12600011
WOS:A1991GY16200010
WOS:A1991FA03700008
WOS:A1991EX96200011
WOS:000207308700009
WOS:A1991EP70400002
WOS:A1991GA96800003
WOS:A1991GY80100033
WOS:A1991GN29600030
WOS:A1991GQ72600005
WOS:A1991FF98800012
WOS:A1991FF81700015
WOS:A1992JZ27600005
WOS:A1992JN28400013
WOS:A1992JR21300004
WOS:A1992JD51600003
WOS:A1992LC08700010
WOS:A1992JW73600009
WOS:A1992HW69000009
WOS:A1992HE71700010
WOS:A1992JN28400012
WOS:A1992JU50700013
WOS:A1992HT16800013
WOS:A1992JH46800018
WOS:A1992JT69500007
WOS:A1992HT24600005
WOS:A1992JV83500005
WOS:A1992JP67800004
WOS:A1992HD25500004
WOS:A1992JJ97000005
WOS:A1992JB52200023
WOS:A1992JD35700013
WOS:A1992HA99500007
WOS:A1992JC11100014
WOS:A1992JG97500016
WOS:A1992JW73600010
WOS:A1992HQ72900023
WOS:A1993LD27400010
WOS:A1993MB90100010
WOS:A1993MG69500005
WOS:A1993KV38100004
WOS:A1993MC56600012
WOS:A1993MA34300012
WOS:A1993MB81200007
WOS:A1993LW93900019
WOS:A1993NH39600010
WOS:A1993LQ33800027
WOS:A1993LH34400015
WOS:A1993LV81500007
WOS:A1993LD27400005
WOS:A1993KQ10700007
WOS:A1993KG97400017
WOS:A1993ME57900001
WOS:A1993MC45600004
WOS:A1993MA22300026
WOS:A1993MN17200001
WOS:A1993LL94700018
WOS:A1993KT06400010
WOS:A1993KZ79200003
WOS:A1993LL50800015
WOS:A1993LF47800008
WOS:A1993LL94700011
WOS:A1993KU66600007
WOS:A1993MA34300011
WOS:A1994PX19300010
WOS:A1994NA43200016
WOS:A1994PT41200010
WOS:A1994PY76200003
WOS:A1994PY76200004
WOS:A1994NJ83600015
WOS:A1994PK30000022
WOS:A1994NY31200005
WOS:A1994PU97700004
WOS:A1994NM61800009
WOS:A1994PB21500006
WOS:A1994PG36800005
WOS:A1994NP01000005
WOS:A1994PB84300001
WOS:A1994PB87000013
WOS:A1994PY30900015
WOS:A1994QR83900006
WOS:A1994PK15700010
WOS:A1994ND36300008
WOS:A1994PC01100003
WOS:A1994PK30000021
WOS:A1994NH15400006
WOS:A1994PJ17900012
WOS:A1994NP01000007
WOS:A1994PQ62100014
WOS:A1994NP01000013
WOS:A1995QY47700003
WOS:A1995TJ31900007
WOS:A1995QY13900002
WOS:A1995RL71300002
WOS:A1995RJ49400009
WOS:A1995PZ72900018
WOS:A1995RU71400008
WOS:A1995QZ48300006
WOS:A1995QE48000012
WOS:A1995RH18200010
WOS:A1995QQ11600015
WOS:A1995TC72900019
WOS:A1995RU71400002
WOS:A1995TV72000006
WOS:A1995RW14600002
WOS:A1995RU32600027
WOS:A1996TP17100017
WOS:A1996VM69900009
WOS:A1996UL11900004
WOS:A1996TV06600007
WOS:A1996VL52100003
WOS:A1996VH15300013
WOS:A1996UH12200009
WOS:A1996UC63400004
WOS:A1996VT71700032
WOS:A1996VN46900005
WOS:A1996UD07000004
WOS:A1996UZ85000018
WOS:A1996UZ09200014
WOS:A1996TU98800009
WOS:A1996UL34900011
WOS:A1996UK07700010
WOS:A1996VL02100009
WOS:A1997WJ59500004
WOS:A1997XE99600008
WOS:A1997XU21200020
WOS:A1997XX82100006
WOS:A1997XA21500006
WOS:A1997WM33300026
WOS:A1997YA75500016
WOS:A1997XE00900006
WOS:000071275000006
WOS:A1997WC30100013
WOS:A1997XZ99000002
WOS:A1997YA75500015
WOS:000071492800011
WOS:A1997WM86600004
WOS:A1997WH43100014
WOS:A1997WM86600001
WOS:000071304200006
WOS:A1997XY23500006
WOS:A1997YC36800010
WOS:A1997YC90500001
WOS:A1997YA31100006
WOS:A1997XG16800003
WOS:A1997WV84100006
WOS:A1997XM96300005
