# Supplementary material for: Studies on HIV/AIDS Among Students: Bibliometric Analysis
Source: Interact J Med Res. 2023 Aug 4;12:e46042. doi: 10.2196/46042 (PMC10439465; doi:10.2196/46042)
Supplement: Multimedia Appendix 1 [file ijmr_v12i1e46042_app1.zip › Multimedia Appendix 1/download1985u1.txt]

PT J
AU PRICE, JH
   DESMOND, S
   KUKULKA, G
AF PRICE, JH
   DESMOND, S
   KUKULKA, G
TI HIGH-SCHOOL STUDENTS PERCEPTIONS AND MISPERCEPTIONS OF AIDS
SO JOURNAL OF SCHOOL HEALTH
LA English
DT Article
RP PRICE, JH (通讯作者)，UNIV TOLEDO,DEPT HLTH PROMOT & HUMAN PERFORMANCE,TOLEDO,OH 43606, USA.
CR AMMANN AJ, 1984, W J MED, V140, P66
   BARRESINOUSSI F, 1983, SCIENCE, V220, P868, DOI 10.1126/science.6189183
   BARRETTCONNOR E, 1984, WESTERN J MED, V140, P652
   FEORINO PM, 1984, SCIENCE, V225, P69, DOI 10.1126/science.6328663
   GOEDERT JJ, 1982, LANCET, V1, P412
   MARMOR M, 1982, LANCET, V1, P1083
   MARX JL, 1982, SCIENCE, V217, P618, DOI 10.1126/science.7089584
   MAVLIGIT GM, 1984, JAMA-J AM MED ASSOC, V251, P237, DOI 10.1001/jama.251.2.237
   PETER JB, 1984, DIAGNOSTIC MED, V7, P56
   Price J A, 1984, OHIO STATE MED J, V80, P143
   SELIK RM, 1984, AM J MED, V76, P493, DOI 10.1016/0002-9343(84)90669-7
   WELCH K, 1984, JAMA-J AM MED ASSOC, V252, P1152, DOI 10.1001/jama.252.9.1152
NR 12
TC 127
Z9 127
U1 0
U2 1
PU AMER SCHOOL HEALTH ASSOC
PI KENT
PA PO BOX 708, KENT, OH 44240
SN 0022-4391
EI 
J9 J SCHOOL HEALTH
JI J. Sch. Health
PD JUN 15
PY 1985
VL 55
IS 3
BP 107
EP 109
DI 10.1111/j.1746-1561.1985.tb04091.x
PG 3
WC Education & Educational Research; Education, Scientific Disciplines; Health Care Sciences & Services; Public, Environmental & Occupational Health
SC Education & Educational Research; Health Care Sciences & Services; Public, Environmental & Occupational Health
GA ADP15
UT WOS:A1985ADP1500005
PM 3845256
DA 2023-04-01
ER
