# Supplementary material for: Studies on HIV/AIDS Among Students: Bibliometric Analysis
Source: Interact J Med Res. 2023 Aug 4;12:e46042. doi: 10.2196/46042 (PMC10439465; doi:10.2196/46042)
Supplement: Multimedia Appendix 1 [file ijmr_v12i1e46042_app1.zip › Multimedia Appendix 1/download1987u8.txt]

PT J
AU ROYSE, D
   DHOOPER, SS
   HATCH, LR
AF ROYSE, D
   DHOOPER, SS
   HATCH, LR
TI UNDERGRADUATE AND GRADUATE-STUDENTS ATTITUDES TOWARDS AIDS
SO PSYCHOLOGICAL REPORTS
LA English
DT Article
RP ROYSE, D (通讯作者)，UNIV KENTUCKY,641 PATTERSON OFF TOWER,LEXINGTON,KY 40506, USA.
CR BAUMGARTNER G, 1985, ACQUIRED IMMUNE DEFI, V0, P0
   CAPUTO L, 1985, SOC WORK, V30, P361, DOI 10.1093/sw/30.4.361
   DOUGLAS CJ, 1985, HOSP COMMUNITY PSYCH, V36, P1309
   FURSTENBERG AL, 1984, SOC WORK HEALTH CARE, V9, P45, DOI 10.1300/J010v09n04_05
   LOPEZ DJ, 1984, SOC CASEWORK-JCSW, V65, P387, DOI 10.1177/104438948406500701
   McLeod DW, 1985, MED SOCIAL POLITICAL, V0, P0
NR 6
TC 45
Z9 45
U1 0
U2 0
PU PSYCHOLOGICAL REPORTS
PI MISSOULA
PA P O BOX 9229, MISSOULA, MT 59807
SN 0033-2941
EI 
J9 PSYCHOL REP
JI Psychol. Rep.
PD JUN 15
PY 1987
VL 60
IS 3
BP 1185
EP 1186
DI 10.2466/pr0.1987.60.3c.1185
PG 2
WC Psychology, Multidisciplinary
SC Psychology
GA J3786
UT WOS:A1987J378600036
PM 3628657
DA 2023-04-01
ER

PT J
AU BOWD, AD
AF BOWD, AD
TI KNOWLEDGE AND OPINIONS ABOUT AIDS AMONG STUDENT-TEACHERS AND EXPERIENCED TEACHERS
SO CANADIAN JOURNAL OF PUBLIC HEALTH-REVUE CANADIENNE DE SANTE PUBLIQUE
LA English
DT Article
RP BOWD, AD (通讯作者)，LAKEHEAD UNIV,FAC EDUC,THUNDER BAY P7B 5E1,ONTARIO,CANADA.
CR BARRETTCONNOR E, 1984, WESTERN J MED, V140, P652
   DAVIS C, 1985, J SCHOOL HEALTH, V55, P151, DOI 10.1111/j.1746-1561.1985.tb04106.x
   FIERMAN J, 1985, FORTUNE, V111, P57
   MILLER D, 1985, BRIT J PSYCHIAT, V146, P550, DOI 10.1192/bjp.146.5.550
   MORTON B, 1985, TIMES HIGHER ED 0614, V0, P13
   OBRIEN G, 1985, BRIT J PSYCHIAT, V146, P91
   PRICE JH, 1985, J SCHOOL HEALTH, V55, P107, DOI 10.1111/j.1746-1561.1985.tb04091.x
   ROSSE RB, 1985, AM J PSYCHIAT, V142, P523
   1985, 1900, V66, V0, P448
   1985, 1900, P2, V0, P0
   1986, 1900, V12, V0, P67
NR 11
TC 9
Z9 9
U1 0
U2 1
PU CANADIAN PUBLIC HEALTH ASSOC
PI OTTAWA
PA 1565 CARLING AVE, SUITE 400, OTTAWA ON K1Z 8R1, CANADA
SN 0008-4263
EI 
J9 CAN J PUBLIC HEALTH
JI Can. J. Public Health-Rev. Can. Sante Publ.
PD MAR-APR 15
PY 1987
VL 78
IS 2
BP 84
EP 87
DI 
PG 4
WC Public, Environmental & Occupational Health
SC Public, Environmental & Occupational Health
GA H2679
UT WOS:A1987H267900003
PM 3581003
DA 2023-04-01
ER

PT J
AU GOLDMAN, JD
AF GOLDMAN, JD
TI AN ELECTIVE SEMINAR TO TEACH 1ST-YEAR STUDENTS THE SOCIAL AND MEDICAL ASPECTS OF AIDS
SO JOURNAL OF MEDICAL EDUCATION
LA English
DT Article
C1 NORTHWESTERN UNIV, SCH MED, PSYCHIAT & BEHAV SCI, CHICAGO, IL 60611 USA.
C3 Northwestern University
RP GOLDMAN, JD (通讯作者)，VET ADM LAKESIDE MED CTR, CHICAGO, IL 60611 USA.
CR OSTROW DG, 1984, PSYCHIATRIC IMPLICAT, V0, P0
   WHALEN JP, 1987, J MED EDUC, V62, P53
NR 2
TC 20
Z9 21
U1 0
U2 0
PU ASSOC AMER MEDICAL COLLEGES
PI WASHINGTON
PA 2450 N ST N W, WASHINGTON, DC 20037-1126 USA
SN 0022-2577
EI 
J9 J MED EDUC
JI J. Med. Educ.
PD JUL 15
PY 1987
VL 62
IS 7
BP 557
EP 561
DI 
PG 5
WC Education & Educational Research
SC Education & Educational Research
GA J1454
UT WOS:A1987J145400004
PM 3599051
DA 2023-04-01
ER

PT J
AU KLEIN, DE
   SULLIVAN, G
   WOLCOTT, DL
   LANDSVERK, J
   NAMIR, S
   FAWZY, FI
AF KLEIN, DE
   SULLIVAN, G
   WOLCOTT, DL
   LANDSVERK, J
   NAMIR, S
   FAWZY, FI
TI CHANGES IN AIDS RISK BEHAVIORS AMONG HOMOSEXUAL MALE PHYSICIANS AND UNIVERSITY-STUDENTS
SO AMERICAN JOURNAL OF PSYCHIATRY
LA English
DT Article
C1 UNIV CALIF LOS ANGELES,INST NEUROPSYCHIAT,LOS ANGELES,CA 90024.
   UNIV CALIF LOS ANGELES,SCH MED,DEPT PSYCHIAT & BEHAV SCI,LOS ANGELES,CA 90024.
C3 University of California System; University of California Los Angeles; University of California System; University of California Los Angeles; University of California Los Angeles Medical Center; David Geffen School of Medicine at UCLA
CR ANTONOVSKY H, 1986, J SOC PSYCHOL, V126, P213
   AUERBACH DM, 1984, AM J MED, V76, P487, DOI 10.1016/0002-9343(84)90668-5
   Azjen I, 1980, UNDERSTANDING ATTITU, V0, P0
   BECKER MH, 1976, COMPLIANCE THERAPEUT, V0, P0
   CHEINGSONGPOPOV R, 1984, LANCET, V2, P477
   COATES TJ, 1984, AM PSYCHOL, V39, P1309, DOI 10.1037/0003-066X.39.11.1309
   FAUCI AS, 1984, ANN INTERN MED, V100, P92, DOI 10.7326/0003-4819-100-1-92
   GALLO RC, 1984, SCIENCE, V224, P500, DOI 10.1126/science.6200936
   GAZZARD BG, 1984, LANCET, V2, P480
   GOEDERT JJ, 1984, LANCET, V2, P711
   GOEDERT JJ, 1985, AIDS ETIOLOGY DIAGNO, V0, P0
   GROOPMAN JE, 1984, SCIENCE, V226, P447, DOI 10.1126/science.6093247
   HARDY AM, 1985, JAMA-J AM MED ASSOC, V253, P215, DOI 10.1001/jama.253.2.215
   HO DD, 1984, SCIENCE, V226, P451, DOI 10.1126/science.6208608
   JOSEPH JG, 1984, AM PSYCHOL, V39, P1297, DOI 10.1037/0003-066X.39.11.1297
   KOBASA SC, 1981, J HEALTH SOC BEHAV, V22, P368, DOI 10.2307/2136678
   LANDESMAN SH, 1985, NEW ENGL J MED, V312, P521, DOI 10.1056/NEJM198502213120829
   MARMOR M, 1984, ANN INTERN MED, V100, P809, DOI 10.7326/0003-4819-100-6-809
   MARTIN JL, 1984, AM PSYCHOL, V39, P1303, DOI 10.1037/0003-066X.39.11.1303
   MCKUSICK L, 1985, AM J PUBLIC HEALTH, V75, P493, DOI 10.2105/AJPH.75.5.493
   McNair D., 1971, MANUAL PROFILE MOOD, V0, P0
   MORIN SF, 1984, PUBLIC HEALTH REP, V99, P4
   Wallston KA, 1981, RES LOCUS CONTROL CO, V1, P0
   ZAGURY D, 1984, SCIENCE, V226, P449, DOI 10.1126/science.6208607
NR 24
TC 34
Z9 34
U1 0
U2 0
PU AMER PSYCHIATRIC ASSOCIATION
PI WASHINGTON
PA 1400 K ST NW, WASHINGTON, DC 20005
SN 0002-953X
EI 
J9 AM J PSYCHIAT
JI Am. J. Psychiat.
PD JUN 15
PY 1987
VL 144
IS 6
BP 742
EP 747
DI 
PG 6
WC Psychiatry
SC Psychiatry
GA H5277
UT WOS:A1987H527700006
PM 3591994
DA 2023-04-01
ER

PT J
AU FREIMUTH, VS
   EDGAR, T
   HAMMOND, SL
AF FREIMUTH, VS
   EDGAR, T
   HAMMOND, SL
TI COLLEGE-STUDENTS AWARENESS AND INTERPRETATION OF THE AIDS RISK
SO SCIENCE TECHNOLOGY & HUMAN VALUES
LA English
DT Article
RP FREIMUTH, VS (通讯作者)，UNIV MARYLAND,DEPT COMMUN ARTS & THEATRE,HLTH COMMUN PROGRAM,COLLEGE PK,MD 20742, USA.
CR ATKINSON WL, 1987, 3RD INT C AIDS WASH, V0, P0
   CHERVIN DD, 1987, SURVEY HLTH STANFORD, V0, P2
   DEGRUTTOLA V, 1987, 3RD INT C AIDS WASH, V0, P0
   MCDERMOTT RJ, 1987, J AM COLLEGE HLTH, V35, P223
   THOMPSON L, 1987, WASHINGTON POST 0331, V0, PHE12
NR 5
TC 34
Z9 34
U1 0
U2 1
PU SAGE PUBLICATIONS INC
PI THOUSAND OAKS
PA 2455 TELLER RD, THOUSAND OAKS, CA 91320
SN 0162-2439
EI 
J9 SCI TECHNOL HUM VAL
JI Sci. Technol. Hum. Values
PD SUM-FAL 15
PY 1987
VL 12
IS 3-4
BP 37
EP 40
DI 
PG 4
WC Social Issues
SC Social Issues
GA L4347
UT WOS:A1987L434700008
DA 2023-04-01
ER

PT J
AU ROYSE, D
   BIRGE, B
AF ROYSE, D
   BIRGE, B
TI HOMOPHOBIA AND ATTITUDES TOWARDS AIDS PATIENTS AMONG MEDICAL, NURSING, AND PARAMEDICAL STUDENTS
SO PSYCHOLOGICAL REPORTS
LA English
DT Article
RP ROYSE, D (通讯作者)，UNIV KENTUCKY,COLL SOCIAL WORK,619 PATTERSON OFF TOWER,LEXINGTON,KY 40506, USA.
CR DOUGLAS CJ, 1985, HOSP COMMUNITY PSYCH, V36, P1309
   FETTNER AG, 1985, TRUTH AIDS EVOLUTION, V0, P0
   JOHNSON D, 1987, NY TIMES 0424, V136, P119
   ROYSE D, 1987, PSYCHOL REP, V60, P1185, DOI 10.2466/pr0.1987.60.3c.1185
   SERDAHELY WJ, 1984, J HOMOSEXUAL, V10, P109, DOI 10.1300/J082v10n01_08
   1986, 1900, P24, V0, P0
   1986, 1900, V35, V0, P373
NR 8
TC 68
Z9 68
U1 0
U2 3
PU PSYCHOLOGICAL REPORTS
PI MISSOULA
PA P O BOX 9229, MISSOULA, MT 59807
SN 0033-2941
EI 
J9 PSYCHOL REP
JI Psychol. Rep.
PD DEC 15
PY 1987
VL 61
IS 3
BP 867
EP 870
DI 10.2466/pr0.1987.61.3.867
PG 4
WC Psychology, Multidisciplinary
SC Psychology
GA L7826
UT WOS:A1987L782600038
PM 3438412
DA 2023-04-01
ER

PT J
AU ELFORD, J
AF ELFORD, J
TI MORAL AND SOCIAL ASPECTS OF AIDS - A MEDICAL-STUDENTS PROJECT
SO SOCIAL SCIENCE & MEDICINE
LA English
DT Article
RP ELFORD, J (通讯作者)，ROYAL FREE HOSP,SCH MED,DEPT CLIN EPIDEMIOL & GEN PRACTICE,ROWLAND HILL ST,LONDON NW3 2PF,ENGLAND.
CR Bilton T., 1981, INTRO SOCIOLOGY, V0, P0
   Cohen S, 1980, FOLK DEVILS MORAL PA, V0, P0
   DILLEY JW, 1985, AM J PSYCHIAT, V142, P82
   Douglas M., 1975, IMPLICIT MEANINGS ES, V0, P0
   Douglas Mary, 2003, PURITY DANGER ANAL C, V0, P0
   ELFORD J, 1985, MED EDUC, V19, P208, DOI 10.1111/j.1365-2923.1985.tb01310.x
   ENLOW R, 1984, ANN NY ACAD SCI, V437, P301
   FISHER R, 1985, NEW SOC 0228, V0, P322
   HIRSCH DA, 1984, ANN NY ACAD SCI, V437, P273, DOI 10.1111/j.1749-6632.1984.tb37146.x
   JOWELL R, 1984, BRIT SOCIAL ATTITUDE, V0, P0
   Lusby G I, 1985, FRONT RADIAT THER ONCOL, V19, P164
   MARMOR M, 1982, LANCET, V1, P1083
   MCEVOY M, 1985, LANCET, V2, P541
   McKeown T, 1976, ROLE MED DREAM MIRAG, V0, P0
   Plummer, 1975, SEXUAL STIGMA INTERA, V0, P0
   PLUMMER K, 1985, NEW SOC 0628, V0, P476
   POLAN HJ, 1985, HOSP COMMUNITY PSYCH, V36, P173
   ROSSE RB, 1985, AM J PSYCHIAT, V142, P523
   SCAMBLER G, 1984, EXPERIENCE ILLNESS, V0, P0
   *TERR HIGG TRUST, 1985, AIDS MED BRIEF, V0, P0
   THOMPSON NL, 1985, SEXUAL VICTIMIZATION, V0, P0
   *UK OFF POP CENS S, 1985, MORT STAT CAUS 1 DH2, V10, P0
   *UK PUBL HLTH LAB, 1984, COMM DIS REP 1983, V52, P0
   *UK PUBL HLTH LAB, 1985, COMM DIS REP 1985, V8, P3
   WACHTER RM, 1986, NEW ENGL J MED, V314, P177, DOI 10.1056/NEJM198601163140310
   WAXLER NE, 1981, SOCIAL CONTEXTS HLTH, V0, P0
   *WHO UNICEF WORLD, 1984, PROT WORLDS CHILDR V, V0, P0
   1985, 1900, V290, V0, P583
   1984, 1900, P582, V0, P0
NR 29
TC 15
Z9 15
U1 0
U2 0
PU PERGAMON-ELSEVIER SCIENCE LTD
PI OXFORD
PA THE BOULEVARD, LANGFORD LANE, KIDLINGTON, OXFORD, ENGLAND OX5 1GB
SN 0277-9536
EI 
J9 SOC SCI MED
JI Soc. Sci. Med.
PD JUN 15
PY 1987
VL 24
IS 6
BP 543
EP 549
DI 10.1016/0277-9536(87)90344-3
PG 7
WC Public, Environmental & Occupational Health; Social Sciences, Biomedical
SC Public, Environmental & Occupational Health; Biomedical Social Sciences
GA G8446
UT WOS:A1987G844600009
PM 3589749
DA 2023-04-01
ER

PT J
AU KELLY, JA
   STLAWRENCE, JS
   SMITH, S
   HOOD, HV
   COOK, DJ
AF KELLY, JA
   STLAWRENCE, JS
   SMITH, S
   HOOD, HV
   COOK, DJ
TI MEDICAL-STUDENTS ATTITUDES TOWARD AIDS AND HOMOSEXUAL PATIENTS
SO JOURNAL OF MEDICAL EDUCATION
LA English
DT Article
C1 UNIV MISSISSIPPI,COLL ARTS & SCI,OXFORD,MS.
C3 University of Mississippi
RP KELLY, JA (通讯作者)，UNIV MISSISSIPPI,MED CTR,SCH MED,DIV PSYCHOL,JACKSON,MS 39216, USA.
CR CURDA D, 1986, HOSPITALS, V60, P54
   CURRAN JW, 1985, SCIENCE, V229, P1352, DOI 10.1126/science.2994217
   HIRSCH MS, 1985, NEW ENGL J MED, V312, P1, DOI 10.1056/NEJM198501033120101
   KELLY JA, 1982, J BEHAV THER EXP PSY, V13, P33, DOI 10.1016/0005-7916(82)90033-7
   MALAMUTH NM, 1980, J RES PERS, V14, P121, DOI 10.1016/0092-6566(80)90045-8
   SANDE MA, 1986, NEW ENGL J MED, V314, P380, DOI 10.1056/NEJM198602063140609
   WILSON JF, 1980, J MED EDUC, V55, P993
   1986, 1900, V134, V0, P251
   1983, 1900, V32, V0, P450
NR 10
TC 152
Z9 152
U1 1
U2 8
PU ASSN AMER MEDICAL COLLEGES
PI WASHINGTON
PA ONE DUPONT CIRCLE NW, WASHINGTON, DC 20036
SN 0022-2577
EI 
J9 J MED EDUC
PD JUL 15
PY 1987
VL 62
IS 7
BP 549
EP 556
DI 
PG 8
WC Education & Educational Research
SC Education & Educational Research
GA J1454
UT WOS:A1987J145400003
PM 3599050
DA 2023-04-01
ER
