# Supplementary material for: Studies on HIV/AIDS Among Students: Bibliometric Analysis
Source: Interact J Med Res. 2023 Aug 4;12:e46042. doi: 10.2196/46042 (PMC10439465; doi:10.2196/46042)
Supplement: Multimedia Appendix 1 [file ijmr_v12i1e46042_app1.zip › Multimedia Appendix 1/download1988u10.txt]

PT J
AU SPERO, JR
AF SPERO, JR
TI EDUCATING NURSING-STUDENTS ABOUT QUALITY CARE AND SAFE PRACTICES IN THE AIDS EPIDEMIC
SO PUBLIC HEALTH REPORTS
LA English
DT Article
C1 UNIV CINCINNATI,SCH NURSING,CINCINNATI,OH 45221.
C3 University System of Ohio; University of Cincinnati
RP SPERO, JR (通讯作者)，AMER ASSOC COLL NURSING,1 DUPONT CIRCLE,SUITE 530,WASHINGTON,DC 20036, USA.
CR *AM ASS COLL NURS, 1988, UNPUB PROJ REP RN BA, V0, P0
   BOLAND M, 1987, OCT C CHALL AIDS HLT, V0, P0
   *CTR DIS CONTR, 1988, AIDS WEEKL SURV REP, V0, P0
   SCITOVSKY AA, 1987, PUBLIC HEALTH REP, V102, P5
   *US HLTH RES SERV, 1987, DHHS HRSDMC871 PUBL, V0, P0
NR 5
TC 0
Z9 1
U1 0
U2 1
PU US GOVERNMENT PRINTING OFFICE
PI WASHINGTON
PA SUPT OF DOCUMENTS, WASHINGTON, DC 20402-9325
SN 0033-3549
EI 
J9 PUBLIC HEALTH REP
JI Public Health Rep.
PD MAY-JUN 15
PY 1988
VL 103
IS 3
BP 278
EP 281
DI 
PG 4
WC Public, Environmental & Occupational Health
SC Public, Environmental & Occupational Health
GA N7322
UT WOS:A1988N732200014
PM 3131818
DA 2023-04-01
ER

PT J
AU WINSLOW, RW
AF WINSLOW, RW
TI STUDENT KNOWLEDGE OF AIDS TRANSMISSION
SO SOCIOLOGY AND SOCIAL RESEARCH
LA English
DT Article
RP WINSLOW, RW (通讯作者)，SAN DIEGO STATE UNIV, SAN DIEGO, CA 92182 USA.
CR ALBERT EH, 1985, ANN M AM SOCIOLOGICA, V0, P0
   ALBERT EH, 1986, SOCIAL DIMENSIONS AI, V0, P163
   ALBERT EH, 1984, ANN M SOC STUDY SOCI, V0, P0
   Bell A. P., 1978, HOMOSEXUALITIES STUD, V0, P0
   BLACK D, 1985, ROLLING STONE 0425, V0, P42
   CASPER V, 1986, SOCIAL DIMENSIONS AI, V0, P197
   CUMMINGS MA, 1986, AM J PSYCHIAT, V143, P682
   DILLEY JW, 1985, AM J PSYCHIAT, V142, P82
   DOUGLAS CJ, 1985, HOSP COMMUNITY PSYCH, V36, P1309
   Fettner AG., 1984, TRUTH AIDS EVOLUTION, V0, P0
   FROMER M, 1983, AIDS ACQUIRED IMMUNE, V0, P0
   Geis S, 1985, HOSP J, V1, P17
   Geis S., 1986, SOCIAL DIMENSIONS AI, V0, P235
   KAYAL PM, 1985, J RELIG HEALTH, V24, P218, DOI 10.1007/BF01597315
   POLAN HJ, 1985, HOSP COMMUNITY PSYCH, V36, P173
   RUNDELL JR, 1986, AM J PSYCHIAT, V143, P777
   WOLCOTT DL, 1985, GEN HOSP PSYCHIAT, V7, P280, DOI 10.1016/0163-8343(85)90040-4
NR 17
TC 9
Z9 9
U1 0
U2 0
PU UNIV SOUTHERN CALIF
PI LOS ANGELES
PA SOCIOL SOC RES UNIV PARK, LOS ANGELES, CA 90089-0032 USA
SN 0038-0393
EI 
J9 SOCIOL SOC RES
JI Sociol. Soc. Res.
PD JAN 15
PY 1988
VL 72
IS 2
BP 110
EP 113
DI 
PG 4
WC Sociology
SC Sociology
GA M9764
UT WOS:A1988M976400007
DA 2023-04-01
ER

PT J
AU TURNER, C
   ANDERSON, P
   FITZPATRICK, R
   FOWLER, G
   MAYONWHITE, R
AF TURNER, C
   ANDERSON, P
   FITZPATRICK, R
   FOWLER, G
   MAYONWHITE, R
TI SEXUAL-BEHAVIOR, CONTRACEPTIVE PRACTICE AND KNOWLEDGE OF AIDS OF OXFORD-UNIVERSITY STUDENTS
SO JOURNAL OF BIOSOCIAL SCIENCE
LA English
DT Article
C1 UNIV OXFORD,RADCLIFFE INFIRM,DEPT COMMUNITY MED & GEN PRACTICE,OXFORD OX2 6HE,ENGLAND.
C3 Radcliffe Infirmary; University of Oxford
RP TURNER, C (通讯作者)，OXFORDSHIRE HLTH AUTHOR DEPT COMMUNITY MED,HEADINGTON,ENGLAND.
CR ANDERSEN BM, 1978, SCAND J INFECT DIS, V10, P277, DOI 10.3109/inf.1978.10.issue-4.04
   ANDERSON P, 1984, J BIOSOC SCI, V16, P287, DOI 10.1017/S0021932000015066
   BROWN JS, 1987, J ROY COLL GEN PRACT, V37, P457
   GUINAN ME, 1987, JAMA-J AM MED ASSOC, V257, P2039
   MCKUSICK L, 1985, AM J PUBLIC HEALTH, V75, P493, DOI 10.2105/AJPH.75.5.493
NR 5
TC 10
Z9 10
U1 0
U2 2
PU GALTON FOUNDATION
PI COLCHESTER
PA P O BOX 32 COMMERCE WAY, COLCHESTER, ESSEX, ENGLAND CO2 8HP
SN 0021-9320
EI 
J9 J BIOSOC SCI
JI J. Biosoc. Sci.
PD OCT 15
PY 1988
VL 20
IS 4
BP 445
EP 451
DI 10.1017/S0021932000017569
PG 7
WC Demography; Public, Environmental & Occupational Health; Social Sciences, Biomedical
SC Demography; Public, Environmental & Occupational Health; Biomedical Social Sciences
GA Q4309
UT WOS:A1988Q430900007
PM 3192556
DA 2023-04-01
ER

PT J
AU IMPERATO, PJ
   FELDMAN, JG
   NAYERI, K
   DEHOVITZ, JA
AF IMPERATO, PJ
   FELDMAN, JG
   NAYERI, K
   DEHOVITZ, JA
TI MEDICAL-STUDENTS ATTITUDES TOWARDS CARING FOR PATIENTS WITH AIDS IN A HIGH-INCIDENCE AREA
SO NEW YORK STATE JOURNAL OF MEDICINE
LA English
DT Article
RP IMPERATO, PJ (通讯作者)，SUNY HLTH SCI CTR,DEPT PREVENT MED & COMMUNITY HLTH,BOX 43,450 CLARKSON AVE,BROOKLYN,NY 11203, USA.
CR DESJARLAIS DC, 1987, NEW YORK STATE J MED, V87, P283
   JOSEPH SC, 1987, B NEW YORK ACAD MED, V63, P659
   KELLY JA, 1987, J MED EDUC, V62, P549
   LAMBERT B, 1988, NY TIMES 0304, V0, PB4
   LAMBERT BUS, 1988, NY TIMES A 0217, V0, P1
   LANDESMAN S, 1987, JAMA-J AM MED ASSOC, V258, P2701, DOI 10.1001/jama.258.19.2701
   NOVICK LF, 1987, B NEW YORK ACAD MED, V63, P692
   Pear Robert, 1987, N Y TIMES WEB, V0, PA14
   SPIRA TJ, 1984, NEW ENGL J MED, V311, P467
   STAVER S, 1987, AM MED NEWS 1120, V0, P1
   STAVER S, 1987, AM MED NEWS 1120, V0, P43
   SULLIVAN R, 1987, NY TIMES 1209, V0, PB3
   WEINBERG DS, 1987, ENGL J MED, V317, P1469
   WILKINSON L, 1986, SYSTAT SYSTEM STATIS, V0, P0
NR 18
TC 41
Z9 41
U1 0
U2 0
PU MED SOC STATE OF NY
PI LAKE SUCCESS
PA 420 LAKEVILLE RD P O BOX 5404, LAKE SUCCESS, NY 11042
SN 0028-7628
EI 
J9 NEW YORK STATE J MED
PD MAY 15
PY 1988
VL 88
IS 5
BP 223
EP 227
DI 
PG 5
WC Medicine, General & Internal
SC General & Internal Medicine
GA N2435
UT WOS:A1988N243500004
PM 3380379
DA 2023-04-01
ER

PT J
AU JOHNSON, JA
   SELLEW, JF
   CAMPBELL, AE
   HASKELL, EG
   GAY, AA
   BELL, BJ
AF JOHNSON, JA
   SELLEW, JF
   CAMPBELL, AE
   HASKELL, EG
   GAY, AA
   BELL, BJ
TI A PROGRAM USING MEDICAL-STUDENTS TO TEACH HIGH-SCHOOL STUDENTS ABOUT AIDS
SO JOURNAL OF MEDICAL EDUCATION
LA English
DT Article
C1 EASTERN VIRGINIA MED SCH, DEPT MICROBIOL & IMMUNOL, NORFOLK, VA 23501 USA.
   NORFOLK PUBL SCH, NORFOLK, VA USA.
   MED COLL HAMPTON ROADS, NORFOLK, VA USA.
C3 Eastern Virginia Medical School; Eastern Virginia Medical School
RP JOHNSON, JA (通讯作者)，EASTERN VIRGINIA MED SCH, EASTERN VIRGINIA AREA HLTH EDUC CTR PROGRAM, NORFOLK, VA 23501 USA.
FU BHP HRSA HHS [5U01PE00054] Funding Source: Medline
CR BARRESINOUSSI F, 1983, SCIENCE, V220, P868, DOI 10.1126/science.6189183
   BENSON MD, 1986, JAMA-J AM MED ASSOC, V255, P43, DOI 10.1001/jama.255.1.43
   Cohen I, 1986, J LA STATE MED SOC, V138, P43
   GALLO RC, 1984, SCIENCE, V224, P500, DOI 10.1126/science.6200936
   GOLDMAN JD, 1987, J MED EDUC, V62, P557
   KELLY JA, 1987, J MED EDUC, V62, P549
   KOOP CE, 1987, PUBLIC HEALTH REP, V102, P1
   KOOP CE, 1986, SURGEON GENERALS REP, V0, P2
   MORGAN WM, 1986, PUBLIC HEALTH REP, V101, P459
   MOWBRAY A, 1987, MED EDUC, V21, P285, DOI 10.1111/j.1365-2923.1987.tb00364.x
   SCITOVSKY AA, 1987, PUBLIC HEALTH REP, V102, P5
   WHALEN JP, 1987, J MED EDUC, V62, P53
   1986, 1900, V101, V0, P341
NR 15
TC 22
Z9 22
U1 0
U2 0
PU ASSOC AMER MEDICAL COLLEGES
PI WASHINGTON
PA 2450 N ST N W, WASHINGTON, DC 20037-1126 USA
SN 0022-2577
EI 
J9 J MED EDUC
JI J. Med. Educ.
PD JUL 15
PY 1988
VL 63
IS 7
BP 522
EP 530
DI 
PG 9
WC Education & Educational Research
SC Education & Educational Research
GA P2162
UT WOS:A1988P216200003
PM 3385750
DA 2023-04-01
ER

PT J
AU ISHIIKUNTZ, M
AF ISHIIKUNTZ, M
TI ACQUIRED IMMUNE-DEFICIENCY SYNDROME AND SEXUAL-BEHAVIOR CHANGES IN A COLLEGE-STUDENT SAMPLE
SO SOCIOLOGY AND SOCIAL RESEARCH
LA English
DT Article
RP ISHIIKUNTZ, M (通讯作者)，UNIV CALIF RIVERSIDE,RIVERSIDE,CA 92521, USA.
CR ASQUITH D, 1988, PACIFIC SOCIOLOGICAL, V0, P0
   BOWD AD, 1987, CAN J PUBLIC HEALTH, V78, P88
   BOWD AD, 1987, CAN J PUBLIC HEALTH, V78, P84
   CARROLL L, 1988, J MARRIAGE FAM, V50, P405, DOI 10.2307/352006
   DICLEMENTE RJ, 1987, J APPL SOC PSYCHOL, V17, P216, DOI 10.1111/j.1559-1816.1987.tb00311.x
   FELDMAN DA, 1985, HUM ORGAN, V44, P343, DOI 10.17730/humo.44.4.j3487344p528756k
   HIRSCHORN MW, 1987, CHRONICLE HIGHER APR, V0, P32
   HIRSCHORN MW, 1987, CHORNICLE HIGHE 0429, V0, P1
   HIRSCHORN MW, 1987, CHRONICLE HIGHE 0429, V0, P33
   MCKUSICK L, 1985, PUBLIC HEALTH REP, V100, P622
   *NAT CTR HLTH STAT, 1987, ADV DAT 153, V0, P0
   PRICE JH, 1985, J SCHOOL HEALTH, V55, P107, DOI 10.1111/j.1746-1561.1985.tb04091.x
   ROMANOWSKI B, 1986, CAN MED ASSOC J, V134, P872
   SIMKINS L, 1986, PSYCHOL REP, V59, P883, DOI 10.2466/pr0.1986.59.2.883
   SIMKINS L, 1984, PSYCHOL REP, V55, P779, DOI 10.2466/pr0.1984.55.3.779
   SMILGIS M, 1987, TIME 0216, V0, P50
   WHITBECK LB, 1988, MIDWEST SOCIOLOGICAL, V0, P0
   WINKELSTEIN W, 1987, AM J PUBLIC HEALTH, V76, P685
   WINSLOW RW, 1988, SOCIOL SOC RES, V72, P110
NR 19
TC 21
Z9 21
U1 0
U2 0
PU UNIV SOUTHERN CALIF
PI LOS ANGELES
PA SOCIOL SOC RES UNIV PARK, LOS ANGELES, CA 90089-0032
SN 0038-0393
EI 
J9 SOCIOL SOC RES
PD OCT 15
PY 1988
VL 73
IS 1
BP 13
EP 18
DI 
PG 6
WC Sociology
SC Sociology
GA R1258
UT WOS:A1988R125800003
DA 2023-04-01
ER

PT J
AU WILEY, K
   HEATH, L
   ACKLIN, M
AF WILEY, K
   HEATH, L
   ACKLIN, M
TI CARE OF AIDS PATIENTS - STUDENT-ATTITUDES
SO NURSING OUTLOOK
LA English
DT Article
C1 LOYOLA UNIV,PSYCHOL,CHICAGO,IL 60611.
C3 Loyola University Chicago
RP WILEY, K (通讯作者)，LOYOLA UNIV,MARCELLA NIEHOFF SCH NURSING,DEPT MATERNAL CHILD HLTH NURSING,CHICAGO,IL 60611, USA.
CR *AM NURS ASS, 1988, ETH NURS POS STAT GU, V0, P6
   1987, 1900, V36, V0, PS2
NR 2
TC 18
Z9 19
U1 0
U2 0
PU MOSBY-YEAR BOOK INC
PI ST LOUIS
PA 11830 WESTLINE INDUSTRIAL DR, ST LOUIS, MO 63146-3318
SN 0029-6554
EI 
J9 NURS OUTLOOK
JI Nurs. Outlook
PD SEP-OCT 15
PY 1988
VL 36
IS 5
BP 244
EP 245
DI 
PG 2
WC Nursing
SC Nursing
GA Q1075
UT WOS:A1988Q107500019
PM 3412923
DA 2023-04-01
ER

PT J
AU BALDWIN, JD
AF BALDWIN, JD
TI FACTORS AFFECTING AIDS-RELATED SEXUAL RISK-TAKING BEHAVIOR AMONG COLLEGE-STUDENTS
SO JOURNAL OF SEX RESEARCH
LA English
DT Article
RP BALDWIN, JD (通讯作者)，UNIV CALIF SANTA BARBARA,DEPT SOCIOL,SANTA BARBARA,CA 93106, USA.
CR BANDURA A, 1986, SOCIAL F THOUGHT ACT, V0, P0
   BARNES DM, 1987, SCIENCE, V236, P255, DOI 10.1126/science.3551072
   BYRNE D, 1977, PSYCHOL TODAY, V11, P67
   CALABRESE LH, 1986, AIDS RES HUM RETROV, V2, P357, DOI 10.1089/aid.1.1986.2.357
   CLAYTON RR, 1980, J MARRIAGE FAM, V42, P34
   CURRAN DJ, 1987, SOCIAL PROBLEMS SOC, V0, P0
   CURRAN JW, 1984, SEXUALLY TRANSMITTED, V0, P973
   DELAMATER J, 1979, PREMARITAL SEXUALITY, V0, P0
   DENNING PJ, 1987, AM SCI, V75, P347
   DIGNAN M, 1985, ADOLESCENCE, V20, P171
   EARLE JR, 1986, J SEX RES, V22, P311
   EVANS RI, 1978, J APPL SOC PSYCHOL, V8, P126, DOI 10.1111/j.1559-1816.1978.tb00771.x
   FRIEDLAND GH, 1987, NEW ENGL J MED, V317, P1125, DOI 10.1056/NEJM198710293171806
   HOMANS GC, 1974, SOCIAL BEHAVIOR ITS, V0, P0
   HUNT M, 1975, SEXUAL BEHAVIOR 1970, V0, P0
   LENAGHAN DD, 1987, FUTURIST, V21, P17
   MARSIGLIO W, 1986, FAM PLANN PERSPECT, V18, P151, DOI 10.2307/2135324
   MAY RM, 1987, NATURE, V326, P137, DOI 10.1038/326137a0
   Micklin Michael, 1984, SOCIOLOGICAL HUMAN E, V0, P0
   NISBETT RE, 1987, SCIENCE, V238, P625, DOI 10.1126/science.3672116
   NORMAN C, 1986, SCIENCE, V234, P661, DOI 10.1126/science.3775357
   PLATT J, 1987, FUTURIST, V21, P10
   Stinchcombe Arthur L., 1968, CONSTRUCTING SOCIAL, V0, P0
   WEISBURD S, 1987, SCI NEWS, V131, P297
   WILLCOX RR, 1976, SEXUALLY TRANSMITTED, V0, P31
   Yarber W L, 1981, HEALTH EDUC, V12, P17
   ZELNIK M, 1980, FAM PLANN PERSPECT, V12, P230, DOI 10.2307/2134865
   ZELNIK M, 1982, FAM PLANN PERSPECT, V14, P117, DOI 10.2307/2134709
   ZELNIK M, 1981, SEX PREGNANCY ADOLES, V133, P0
   ZUCKERMAN M, 1976, J CONSULT CLIN PSYCH, V44, P7, DOI 10.1037/0022-006X.44.1.7
   ZUCKERMAN M, 1984, BEHAV BRAIN SCI, V7, P413, DOI 10.1017/S0140525X00018938
   1982, 1900, P144, V0, P0
NR 32
TC 192
Z9 192
U1 0
U2 8
PU SOC SCIENTIFIC STUDY SEX INC
PI MT VERNON
PA PO BOX 208, MT VERNON, IA 52314
SN 0022-4499
EI 
J9 J SEX RES
JI J. Sex Res.
PD MAY 15
PY 1988
VL 25
IS 2
BP 181
EP 196
DI 10.1080/00224498809551454
PG 16
WC Psychology, Clinical; Social Sciences, Interdisciplinary
SC Psychology; Social Sciences - Other Topics
GA P7922
UT WOS:A1988P792200002
DA 2023-04-01
ER

PT J
AU CARROLL, L
AF CARROLL, L
TI CONCERN WITH AIDS AND THE SEXUAL-BEHAVIOR OF COLLEGE-STUDENTS
SO JOURNAL OF MARRIAGE AND THE FAMILY
LA English
DT Article
C1 UNIV RHODE ISL,DEPT SOCIOL & ANTHROPOL,KINGSTON,RI 02881.
C3 University of Rhode Island
CR DELAMATER J, 1979, PREMARITAL SEXUALITY, V0, P0
   HEROLD ES, 1981, J SEX RES, V17, P97, DOI 10.1080/00224498109551105
   KATZ J, 1980, CHANGE, V12, P44
   KLECKA W, 1980, DISCRIMINANT ANAL, V0, P0
   LEISHMAN K, 1987, ATLANTIC MONTHLY FEB, V0, P39
   SMILGIS M, 1987, TIME 0216, V0, P50
   STONE M, 1987, NY MAGAZINE 0323, V0, P34
NR 7
TC 38
Z9 38
U1 0
U2 0
PU NATL COUNCIL FAMILY RELATIONS
PI MINNEAPOLIS
PA 3989 CENTRAL AVE NE #550, MINNEAPOLIS, MN 55421
SN 0022-2445
EI 
J9 J MARRIAGE FAM
JI J. Marriage Fam.
PD MAY 15
PY 1988
VL 50
IS 2
BP 405
EP 411
DI 10.2307/352006
PG 7
WC Family Studies; Sociology
SC Family Studies; Sociology
GA U9072
UT WOS:A1988U907200009
DA 2023-04-01
ER

PT J
AU GRIEGER, I
   PONTEROTTO, JG
AF GRIEGER, I
   PONTEROTTO, JG
TI STUDENTS KNOWLEDGE OF AIDS AND THEIR ATTITUDES TOWARD GAY MEN AND LESBIAN WOMEN
SO JOURNAL OF COLLEGE STUDENT DEVELOPMENT
LA English
DT Article
C1 FORDHAM UNIV, DIV PSYCHOL & EDUC SERV, NEW YORK, NY 10023 USA.
C3 Fordham University
RP GRIEGER, I (通讯作者)，UNIV VIRGINIA, CTR COUNSELING, CHARLOTTESVILLE, VA 22903 USA.
CR ALSTON JP, 1974, J SCI STUD RELIG, V13, P479, DOI 10.2307/1384611
   BATCHELOR WF, 1984, AM PSYCHOL, V39, P1279
   *CTR DIS CONTR, 1983, CAS DEF AIDS CDC EP, V0, P0
   DOUGLAS CJ, 1985, HOSP COMMUNITY PSYCH, V36, P1309
   GLASSNER B, 1976, CORNELL J SOC RELAT, V11, P161
   HANSEN GL, 1982, J SOC PSYCHOL, V117, P233, DOI 10.1080/00224545.1982.9713432
   HEREK GM, 1984, J HOMOSEXUAL, V10, P1, DOI 10.1300/J082v10n01_01
   HEREK GM, 1984, UNPUB ASSESSING ATTI, V0, P0
   HIRSCH DA, 1984, ANN NY ACAD SCI, V437, P273, DOI 10.1111/j.1749-6632.1984.tb37146.x
   JOSEPH JG, 1984, AM PSYCHOL, V39, P1297, DOI 10.1037/0003-066X.39.11.1297
   KAYAL PM, 1985, J RELIG HEALTH, V24, P218, DOI 10.1007/BF01597315
   KITE ME, 1984, J HOMOSEXUAL, V10, P69, DOI 10.1300/J082v10n01_05
   LARSEN KS, 1983, J SEX RES, V19, P105, DOI 10.1080/00224498309551173
   MILLHAM J, 1976, J HOMOSEXUAL, V2, P3, DOI 10.1300/J082v02n01_01
   1983, 1900, V32, V0, P465
   1965, 1900, P18, V0, P0
   1983, 1900, P74, V0, P0
NR 17
TC 30
Z9 30
U1 0
U2 1
PU JOHNS HOPKINS UNIV PRESS
PI BALTIMORE
PA JOURNALS PUBLISHING DIVISION, 2715 NORTH CHARLES ST, BALTIMORE, MD 21218-4363 USA
SN 0897-5264
EI 1543-3382
J9 J COLL STUDENT DEV
JI J. Coll. Stud. Dev.
PD SEP 15
PY 1988
VL 29
IS 5
BP 415
EP 422
DI 
PG 8
WC Education & Educational Research; Psychology, Applied
SC Education & Educational Research; Psychology
GA P8617
UT WOS:A1988P861700009
DA 2023-04-01
ER
