# Supplementary material for: Studies on HIV/AIDS Among Students: Bibliometric Analysis
Source: Interact J Med Res. 2023 Aug 4;12:e46042. doi: 10.2196/46042 (PMC10439465; doi:10.2196/46042)
Supplement: Multimedia Appendix 1 [file ijmr_v12i1e46042_app1.zip › Multimedia Appendix 1/download1989u14.txt]

PT J
AU RUSSELL, JG
   SMITHURST, BA
AF RUSSELL, JG
   SMITHURST, BA
TI IMPLICATIONS OF AIDS FOR TEACHERS OF MEDICINE TO DENTAL STUDENTS
SO MEDICAL EDUCATION
LA English
DT Article
C1 NATL UNIV IRELAND UNIV COLL CORK,DEPT DENT SURG,CORK,IRELAND.
   UNIV QUEENSLAND,DEPT SOCIAL & PREVENT MED,BRISBANE,QLD 4000,AUSTRALIA.
C3 University College Cork; University of Queensland
CR BARR CE, 1987, AIDS GUIDE DENTAL PR, V0, P0
   CARNE CA, 1987, BRIT MED J, V294, P1399, DOI 10.1136/bmj.294.6584.1399
   DINSDALE RCW, 1985, VIRAL HEPATITIS AIDS, V0, P1
   FARTHING C, 1988, JUL M DENT IMPL HIV, V0, P0
   FARTHING C, 1988, MODERN MED IRELAND, V18, P13
   Farthing CF, 1988, COLOUR ATLAS AIDS HI, V0, P0
   GREENSPAN D, 1986, AIDS DENTAL TEAM, V0, P0
   KLEIN RS, 1988, NEW ENGL J MED, V318, P86, DOI 10.1056/NEJM198801143180205
   MILLAR A, 1987, BRIT MED J, V294, P1134
   SMITH N, 1987, BRIT MED J, V294, P1274, DOI 10.1136/bmj.294.6582.1274
   WELLER IVD, 1987, BRIT MED J, V294, P1474, DOI 10.1136/bmj.294.6585.1474
   WORTHINGTON LS, 1988, BRIT DENT J, V165, P226, DOI 10.1038/sj.bdj.4806574
   1988, 1900, V165, V0, P353
   1986, 1900, V35, V0, P19
   1982, 1900, P9, V0, P0
   1989, 1900, V31, V0, P237
   1980, 1900, P41, V0, P0
   MORBIDITY MORTALIT S, 1900, PS7, V0, P0
   1979, 1900, P1, V0, P0
   1988, 1900, V259, V0, P2817
   1985, 1900, P13, V0, P0
   1989, 1900, V30, V0, P229
NR 22
TC 1
Z9 1
U1 0
U2 0
PU BLACKWELL SCIENCE LTD
PI OXFORD
PA OSNEY MEAD, OXFORD, OXON, ENGLAND OX2 0EL
SN 0308-0110
EI 
J9 MED EDUC
JI Med. Educ.
PD NOV 15
PY 1989
VL 23
IS 6
BP 534
EP 537
DI 10.1111/j.1365-2923.1989.tb01580.x
PG 4
WC Education, Scientific Disciplines; Health Care Sciences & Services
SC Education & Educational Research; Health Care Sciences & Services
GA AZ127
UT WOS:A1989AZ12700009
PM 2593885
DA 2023-04-01
ER

PT J
AU GRAY, LA
   SARACINO, M
AF GRAY, LA
   SARACINO, M
TI AIDS ON CAMPUS - A PRELIMINARY-STUDY OF COLLEGE-STUDENTS KNOWLEDGE AND BEHAVIORS
SO JOURNAL OF COUNSELING AND DEVELOPMENT
LA English
DT Article
C1 STEPHEN F AUSTIN STATE UNIV,DEPT HOME ECON,NACOGDOCHES,TX 75962.
RP GRAY, LA (通讯作者)，OREGON STATE UNIV,SCH EDUC,DEPT COUNSELING,CORVALLIS,OR 97331, USA.
CR *AM COLL HLTH ASS, 1986, AIDS COLL CAMP ACHA, V0, P0
   BALDWIN JD, 1988, J SEX RES, V25, P181, DOI 10.1080/00224498809551454
   BAUMAN LJ, 1987, J APPL SOC PSYCHOL, V17, P329, DOI 10.1111/j.1559-1816.1987.tb00317.x
   CARON SL, 1987, SIECUS REPORT, V15, P6
   CARROLL L, 1988, J MARRIAGE FAM, V50, P405, DOI 10.2307/352006
   *CTR DIS CONTR, 1989, AIDS MONTHL SURV REP, V0, P0
   DICLEMENTE RJ, 1987, J APPL SOC PSYCHOL, V17, P216, DOI 10.1111/j.1559-1816.1987.tb00311.x
   ENNIS T, 1987, SCH LAW B 1 SPR, V0, P1
   FAUCI AS, 1988, SCIENCE, V239, P617, DOI 10.1126/science.3277274
   GALLO R C, 1987, SCIENTIFIC AMERICAN, V256, P47
   Goodwin M P, 1988, J AM COLL HEALTH, V36, P214
   HARRIS DM, 1979, J HEALTH SOC BEHAV, V20, P17, DOI 10.2307/2136475
   HERON A, 1983, ONE TEENAGER 10 WRIT, V0, P0
   HIRSCH DA, 1984, ANN NY ACAD SCI, V437, P273, DOI 10.1111/j.1749-6632.1984.tb37146.x
   LARSEN KW, 1988, P OREGON ACAD SCI, V24, P99
   LARWOOD L, 1978, J APPL SOC PSYCHOL, V8, P283, DOI 10.1111/j.1559-1816.1978.tb00783.x
   LEVY JA, 1984, SCIENCE, V225, P840, DOI 10.1126/science.6206563
   PRICE JH, 1985, J SCHOOL HEALTH, V55, P107, DOI 10.1111/j.1746-1561.1985.tb04091.x
   SAS I, 1987, 4 SAS SYST, V0, P0
   SIMKINS L, 1984, PSYCHOL REP, V55, P779, DOI 10.2466/pr0.1984.55.3.779
   STALL R, 1988, UNPUB AIDS SURVEY IN, V0, P0
   STRUNIN L, 1987, PEDIATRICS, V79, P825
   WEINSTEIN ND, 1980, J PERS SOC PSYCHOL, V39, P806, DOI 10.1037/0022-3514.39.5.806
   WEINSTEIN ND, 1984, HEALTH PSYCHOL, V3, P431, DOI 10.1037/0278-6133.3.5.431
   1987, 1900, V11, V0, P3
   MORBIDITY MORTALITY, 1900, P152, V0, P0
NR 26
TC 29
Z9 31
U1 0
U2 2
PU AMER COUNSELING ASSOC
PI ALEXANDRIA
PA 5999 STEVENSON AVE, ALEXANDRIA, VA 22304-3300
SN 0748-9633
EI 
J9 J COUNS DEV
JI J. Couns. Dev.
PD NOV-DEC 15
PY 1989
VL 68
IS 2
BP 199
EP 202
DI 10.1002/j.1556-6676.1989.tb01357.x
PG 4
WC Psychology, Applied
SC Psychology
GA AX367
UT WOS:A1989AX36700015
DA 2023-04-01
ER

PT J
AU ALLEN, MJ
   GUTIERREZ, DM
AF ALLEN, MJ
   GUTIERREZ, DM
TI UNIVERSITY-STUDENTS SUPPORT FOR HETEROSEXUAL WOMEN WITH AIDS
SO PSYCHOLOGICAL REPORTS
LA English
DT Article
RP ALLEN, MJ (通讯作者)，CALIF STATE UNIV BAKERSFIELD,DEPT PSYCHOL,BAKERSFIELD,CA 93311, USA.
CR BOUTON RA, 1987, J PERS ASSESS, V51, P606, DOI 10.1207/s15327752jpa5104_13
   ODONNELL L, 1987, J APPL SOC PSYCHOL, V17, P269, DOI 10.1111/j.1559-1816.1987.tb00314.x
   ROYSE D, 1987, PSYCHOL REP, V61, P867, DOI 10.2466/pr0.1987.61.3.867
   ROYSE D, 1987, PSYCHOL REP, V60, P1185, DOI 10.2466/pr0.1987.60.3c.1185
   SIMKINS L, 1986, PSYCHOL REP, V59, P883, DOI 10.2466/pr0.1986.59.2.883
   TRIPLET RG, 1987, PERS SOC PSYCHOL B, V13, P265, DOI 10.1177/0146167287132011
NR 7
TC 3
Z9 3
U1 0
U2 0
PU PSYCHOLOGICAL REPORTS
PI MISSOULA
PA P O BOX 9229, MISSOULA, MT 59807
SN 0033-2941
EI 
J9 PSYCHOL REP
JI Psychol. Rep.
PD AUG 15
PY 1989
VL 65
IS 1
BP 171
EP 176
DI 10.2466/pr0.1989.65.1.171
PG 6
WC Psychology, Multidisciplinary
SC Psychology
GA AN942
UT WOS:A1989AN94200028
PM 2780926
DA 2023-04-01
ER

PT J
AU FRANCIS, RA
AF FRANCIS, RA
TI MORAL BELIEFS OF PHYSICIANS, MEDICAL-STUDENTS, CLERGY, AND LAY PUBLIC CONCERNING AIDS
SO JOURNAL OF THE NATIONAL MEDICAL ASSOCIATION
LA English
DT Article
RP FRANCIS, RA (通讯作者)，MEHARRY MED COLL,DEPT FAMILY & PREVENT MED,1005 DB TODD JR BLVD,NASHVILLE,TN 37208, USA.
NR 0
TC 9
Z9 9
U1 0
U2 0
PU SLACK INC
PI THOROFARE
PA 6900 GROVE RD, THOROFARE, NJ 08086
SN 0027-9684
EI 
J9 J NATL MED ASSOC
JI J. Natl. Med. Assoc.
PD NOV 15
PY 1989
VL 81
IS 11
BP 1141
EP 1147
DI 
PG 7
WC Medicine, General & Internal
SC General & Internal Medicine
GA AZ317
UT WOS:A1989AZ31700004
PM 2621750
DA 2023-04-01
ER

PT J
AU BAILEY, RC
   REYNOLDS, F
   CARRICO, M
AF BAILEY, RC
   REYNOLDS, F
   CARRICO, M
TI COLLEGE-STUDENTS PERCEPTION OF AIDS VICTIMS
SO SOCIAL BEHAVIOR AND PERSONALITY
LA English
DT Article
RP BAILEY, RC (通讯作者)，E TENNESSEE STATE UNIV,COLL ARTS & SCI,DEPT PSYCHOL,BOX 21970A,JOHNSON CITY,TN 37614, USA.
CR Heider F., 1958, PSYCHOL INTERPERSONA, V0, P0
   Lerner M. J., 1980, BELIEF JUST WORLD FU, V0, P0
   Pettigrew T. F., 1980, HARVARD ENCY AM ETHN, V0, P0
   PETTIGREW TF, 1979, PERS SOC PSYCHOL B, V5, P461, DOI 10.1177/014616727900500407
   SCHAFFNER B, 1986, PSYCHOTHERAPY PATIENT, V2, P67, DOI 10.1300/J358v02n04_09
   SIMKINS L, 1984, PSYCHOL REP, V55, P779, DOI 10.2466/pr0.1984.55.3.779
NR 6
TC 5
Z9 5
U1 0
U2 0
PU SOC PERSONALITY RES INC
PI PALMERSTON NORTH
PA P O BOX 1539, PALMERSTON NORTH, NEW ZEALAND
SN 0301-2212
EI 
J9 SOC BEHAV PERSONAL
JI Soc. Behav. Pers.
PD JUN 15
PY 1989
VL 17
IS 2
BP 199
EP 204
DI 10.2224/sbp.1989.17.2.199
PG 6
WC Psychology, Social
SC Psychology
GA CV412
UT WOS:A1989CV41200008
DA 2023-04-01
ER

PT J
AU MERRILL, JM
   LAUX, L
   THORNBY, JI
AF MERRILL, JM
   LAUX, L
   THORNBY, JI
TI AIDS AND STUDENT-ATTITUDES
SO SOUTHERN MEDICAL JOURNAL
LA English
DT Article
C1 BAYLOR COLL MED,DEPT PSYCHIAT,HOUSTON,TX 77030.
   RICE UNIV,DEPT PSYCHOL,HOUSTON,TX 77251.
   VET ADM MED CTR,HOUSTON,TX 77211.
C3 Baylor College of Medicine; Rice University; Baylor College of Medicine; US Department of Veterans Affairs; Veterans Health Administration (VHA)
RP MERRILL, JM (通讯作者)，BAYLOR COLL MED,DEPT COMMUNITY MED,HOUSTON,TX 77030, USA.
CR BOUTON RA, 1987, J PERS ASSESS, V51, P606, DOI 10.1207/s15327752jpa5104_13
   DEUTSCH A, 1963, ENCY MENTAL HLTH, V2, P442
   DOUGLAS CJ, 1985, HOSP COMMUNITY PSYCH, V36, P1309
   Friel J. P., 1974, DORLANDS ILLUSTRATED, V0, P0
   HERZOG DB, 1984, J MED EDUC, V59, P869
   HUDSON WW, 1980, J HOMOSEXUAL, V5, P357, DOI 10.1300/J082v05n04_02
   KAPLAN HB, 1969, J NERV MENT DIS, V149, P421, DOI 10.1097/00005053-196911000-00006
   KASTENBAUM R, 1972, PSYCHOL DEATH, V0, P214
   KELLY JA, 1987, J MED EDUC, V62, P549
   KELLY JA, 1987, AM J PUBLIC HEALTH, V77, P789, DOI 10.2105/AJPH.77.7.789
   LIVINGSTON PB, 1965, J NERV MENT DIS, V140, P222, DOI 10.1097/00005053-196503000-00008
   MERRILL JM, 1987, SOUTHERN MED J, V80, P1211, DOI 10.1097/00007611-198710000-00003
   MILHAM J, 1976, J HOMOSEXUAL, V2, P3
   STEVENS LA, 1987, J AM ACAD PSYCHOAN, V15, P539, DOI 10.1521/jaap.1.1987.15.4.539
   THOMAS CB, 1976, JOHNS HOPKINS MED J, V138, P185
   WOLFE T, 1987, BONFIRE VANITIES, V0, P572
   ZUGER A, 1987, JAMA-J AM MED ASSOC, V258, P1924, DOI 10.1001/jama.258.14.1924
   1987, 1900, V8, V0, P53
NR 18
TC 30
Z9 30
U1 0
U2 3
PU SOUTHERN MEDICAL ASSN
PI BIRMINGHAM
PA 35 LAKESHORE DR PO BOX 190088, BIRMINGHAM, AL 35219
SN 0038-4348
EI 
J9 SOUTHERN MED J
JI South.Med.J.
PD APR 15
PY 1989
VL 82
IS 4
BP 426
EP 432
DI 10.1097/00007611-198904000-00006
PG 7
WC Medicine, General & Internal
SC General & Internal Medicine
GA U2608
UT WOS:A1989U260800006
PM 2705068
DA 2023-04-01
ER

PT J
AU MONTAUK, SL
   SCOGGIN, DM
AF MONTAUK, SL
   SCOGGIN, DM
TI AIDS - QUESTIONS FROM 5TH AND 6TH GRADE STUDENTS
SO JOURNAL OF SCHOOL HEALTH
LA English
DT Article
C1 GRANT MED CTR,DEPT MED EDUC,COLUMBUS,OH 43215.
RP MONTAUK, SL (通讯作者)，UNIV CINCINNATI,DIV RESIDENCY,DEPT FAMILY MED,222 PIEDMONT,CINCINNATI,OH 45219, USA.
CR BURKE DS, 1987, NEW ENGL J MED, V317, P131, DOI 10.1056/NEJM198707163170302
   DICLEMENTE RJ, 1986, AM J PUBLIC HEALTH, V76, P1443, DOI 10.2105/AJPH.76.12.1443
   HAAS A, 1979, TEENAGE SEXUALITY, V0, P0
   HEIN K, 1988, UNPUB AIDS ADOLESCEN, V0, P0
   KEGELES SM, 1988, AM J PUBLIC HEALTH, V78, P460, DOI 10.2105/AJPH.78.4.460
   KINSEY AC, 1948, SEXUAL BEHAVIOR HUMA, V0, P0
   KOOP CE, 1986, SURGEON GENERALS REP, V0, P3
   QUACKENBUSH M, 1987, FOCUS REV AIDS RES, V2, P1
   REICHELT PA, 1977, J SCHOOL HEALTH, V47, P99, DOI 10.1111/j.1746-1561.1977.tb01027.x
   REMAFEDI G, 1987, JAMA-J AM MED ASSOC, V258, P222, DOI 10.1001/jama.258.2.222
   REMAFEDI G, 1987, PEDIATRICS, V79, P326
   STRUNIN L, 1987, PEDIATRICS, V79, P825
   TOLSMA DD, 1988, J SCHOOL HEALTH, V58, P133, DOI 10.1111/j.1746-1561.1988.tb00544.x
   *US AIDS PROGR, 1989, AIDS WEEKL SURV REP, V0, P0
   WHITAM FL, 1977, ARCH SEX BEHAV, V6, P89, DOI 10.1007/BF01541701
   ZELNICK M, 1986, FAM PRACTICE NEWS, V15, P0
   ZELNIK M, 1983, FAM PLANN PERSPECT, V15, P64, DOI 10.2307/2134848
   1988, 1900, V37, V0, P1
   1987, 1900, V36, V0, P0
NR 19
TC 7
Z9 7
U1 0
U2 0
PU AMER SCHOOL HEALTH ASSOC
PI KENT
PA PO BOX 708, KENT, OH 44240
SN 0022-4391
EI 
J9 J SCHOOL HEALTH
JI J. Sch. Health
PD SEP 15
PY 1989
VL 59
IS 7
BP 291
EP 295
DI 10.1111/j.1746-1561.1989.tb04728.x
PG 5
WC Education & Educational Research; Education, Scientific Disciplines; Health Care Sciences & Services; Public, Environmental & Occupational Health
SC Education & Educational Research; Health Care Sciences & Services; Public, Environmental & Occupational Health
GA AR192
UT WOS:A1989AR19200002
PM 2796305
DA 2023-04-01
ER

PT J
AU BROWN, LK
   FRITZ, GK
   BARONE, VJ
AF BROWN, LK
   FRITZ, GK
   BARONE, VJ
TI THE IMPACT OF AIDS EDUCATION ON JUNIOR AND SENIOR HIGH-SCHOOL STUDENTS - A PILOT-STUDY
SO JOURNAL OF ADOLESCENT HEALTH
LA English
DT Article
RP BROWN, LK (通讯作者)，BROWN UNIV,RHODE ISL HOSP,DEPT CHILD & FAMILY PSYCHIAT,PROGRAM MED,593 EDDY ST,PROVIDENCE,RI 02903, USA.
CR ANDERSON RE, 1985, LANCET, V1, P217
   BROWN LK, 1988, J AM ACAD CHILD PSY, V27, P504, DOI 10.1097/00004583-198807000-00022
   Cohen J., 1983, APPL MULTIPLE REGRES, V0, P0
   CORLESS IB, 1988, AIDS PRINCIPLES PRAC, V0, P0
   DAD COUNT PUBL SCH, 1986, AIDS ACQ IMM DEF SYN, V0, P0
   DICLEMENTE RJ, 1986, AM J PUBLIC HEALTH, V76, P1443, DOI 10.2105/AJPH.76.12.1443
   ECHENBERG DF, 1985, JAMA-J AM MED ASSOC, V254, P2129, DOI 10.1001/jama.254.15.2129
   *I MED, 1986, CONFR AIDS DIR PUBL, V0, P0
   JAFFE HW, 1985, ANN INTERN MED, V103, P210, DOI 10.7326/0003-4819-103-2-210
   MCKUSICK L, 1985, AM J PUBLIC HEALTH, V75, P493, DOI 10.2105/AJPH.75.5.493
   *ODN, 1986, SEX DRUGS AIDS, V0, P0
   PRICE JH, 1985, J SCHOOL HEALTH, V55, P107, DOI 10.1111/j.1746-1561.1985.tb04091.x
   REMAFEDI GJ, 1988, J ADOLESCENT HEALTH, V9, P139, DOI 10.1016/0197-0070(88)90060-5
   SPIRITO A, 1988, J PEDIATR PSYCHOL, V13, P555, DOI 10.1093/jpepsy/13.4.555
   STRUNIN L, 1987, PEDIATRICS, V79, P825
   *US DEP HLTH HUM S, 1987, REP SURG GEN WORKSH, V0, P0
NR 16
TC 52
Z9 52
U1 0
U2 1
PU ELSEVIER SCIENCE INC
PI NEW YORK
PA 655 AVENUE OF THE AMERICAS, NEW YORK, NY 10010
SN 1054-139X
EI 
J9 J ADOLESCENT HEALTH
JI J. Adolesc. Health
PD SEP 15
PY 1989
VL 10
IS 5
BP 386
EP 392
DI 10.1016/0197-0070(89)90216-7
PG 7
WC Psychology, Developmental; Public, Environmental & Occupational Health; Pediatrics
SC Psychology; Public, Environmental & Occupational Health; Pediatrics
GA AP083
UT WOS:A1989AP08300006
PM 2808082
DA 2023-04-01
ER

PT J
AU STRADER, MK
   BEAMAN, ML
AF STRADER, MK
   BEAMAN, ML
TI COLLEGE-STUDENTS KNOWLEDGE ABOUT AIDS AND ATTITUDES TOWARD CONDOM USE
SO PUBLIC HEALTH NURSING
LA English
DT Article
RP STRADER, MK (通讯作者)，SO ILLINOIS UNIV,SCH NURSING,BOX 1066,EDWARDSVILLE,IL 62026, USA.
CR Ajzen, 1975, BELIEF ATTITUDE INTE, V0, P0
   Ajzen I., 1980, 1980 UNDERSTANDING A, V0, P0
   BECKER MH, 1988, AM J PUBLIC HEALTH, V78, P394, DOI 10.2105/AJPH.78.4.394
   BRANDT AM, 1985, NO MAGIC BULLET, V0, P0
   CLARK SD, 1984, FAM PLANN PERSPECT, V16, P77, DOI 10.2307/2134934
   DICLEMENTE RJ, 1986, AM J PUBLIC HEALTH, V76, P1443, DOI 10.2105/AJPH.76.12.1443
   DRYFOOS JG, 1985, REV PROGRAMS SERVICE, V0, P0
   EWALD BM, 1985, ADV NURS SCI, V7, P63, DOI 10.1097/00012272-198504000-00007
   FINKEL ML, 1975, FAM PLANN PERSPECT, V7, P256, DOI 10.2307/2133651
   *IL DUP PUBL HLTH, 1987, ACQ IMM DEF ILL, V0, P0
   KELLER JF, 1982, SEX ROLES, V8, P21, DOI 10.1007/BF00287671
   KOOP CE, 1988, SURGEON GENERALS REP, V0, P0
   MCKUSICK L, 1985, AM J PUBLIC HEALTH, V75, P493, DOI 10.2105/AJPH.75.5.493
   OH STAT U HUM RES, 1983, NAT LONG SURV YOUTH, V0, P0
   PAROSKI PA, 1987, J ADOLESCENT HEALTH, V8, P188, DOI 10.1016/0197-0070(87)90263-4
   TOWNSEND JW, 1987, STUD FAMILY PLANN, V18, P103, DOI 10.2307/1966701
   TROYER RJ, 1983, CIGARETTES BATTLE SM, V0, P0
   VALDISERRI RO, 1987, NEW YORK STATE J MED, V87, P272
NR 18
TC 27
Z9 27
U1 0
U2 1
PU BLACKWELL SCIENCE INC
PI CAMBRIDGE
PA 238 MAIN ST, CAMBRIDGE, MA 02142
SN 0737-1209
EI 
J9 PUBLIC HEALTH NURS
JI Public Health Nurs.
PD JUN 15
PY 1989
VL 6
IS 2
BP 62
EP 66
DI 10.1111/j.1525-1446.1989.tb00574.x
PG 5
WC Public, Environmental & Occupational Health; Nursing
SC Public, Environmental & Occupational Health; Nursing
GA AM785
UT WOS:A1989AM78500004
PM 2780497
DA 2023-04-01
ER

PT J
AU HAVEN, GG
   STOLZ, JW
AF HAVEN, GG
   STOLZ, JW
TI STUDENTS TEACHING AIDS TO STUDENTS - ADDRESSING AIDS IN THE ADOLESCENT POPULATION
SO PUBLIC HEALTH REPORTS
LA English
DT Article
C1 UNIV MISSOURI,SCH MED,COLUMBIA,MO 65201.
   UNIV N CAROLINA,SCH MED,CHAPEL HILL,NC 27514.
C3 University of Missouri System; University of Missouri Columbia; University of North Carolina; University of North Carolina Chapel Hill; University of North Carolina School of Medicine
CR DICLEMENTE RJ, 1986, AM J PUBLIC HEALTH, V76, P1443, DOI 10.2105/AJPH.76.12.1443
   KOOP CE, 1986, SURGEON GENERALS REP, V0, P0
   QUACKENBUSH M, 1986, TEACHING AIDS RESOUR, V0, P0
   ZELNIK M, 1982, FAM PLANN PERSPECT, V14, P117, DOI 10.2307/2134709
NR 4
TC 7
Z9 7
U1 0
U2 0
PU US GOVERNMENT PRINTING OFFICE
PI WASHINGTON
PA SUPT OF DOCUMENTS, WASHINGTON, DC 20402-9325
SN 0033-3549
EI 
J9 PUBLIC HEALTH REP
JI Public Health Rep.
PD JAN-FEB 15
PY 1989
VL 104
IS 1
BP 75
EP 79
DI 
PG 5
WC Public, Environmental & Occupational Health
SC Public, Environmental & Occupational Health
GA T1607
UT WOS:A1989T160700013
PM 2493665
DA 2023-04-01
ER

PT J
AU AUSTIN, D
   HONG, SM
   HUNTER, W
AF AUSTIN, D
   HONG, SM
   HUNTER, W
TI SOME DETERMINANTS OF FEAR ABOUT AIDS AMONG AUSTRALIAN COLLEGE-STUDENTS
SO PSYCHOLOGICAL REPORTS
LA English
DT Article
C1 DARLING DOWNS INST ADV EDUC,SCH APPL SCI,DARLING HTS POST OFF,TOOWOOMBA,QLD 4350,AUSTRALIA.
CR ADAMS P, 1988, WEEKEND AUSTR 1224, V0, P2
   *AUSTR NAT ADV COM, 1987, WHAT AIDS, V0, P0
   BUDDEN C, 1988, AIDS CHURCH WORLD HO, V0, P0
   Goodwin M P, 1988, J AM COLL HEALTH, V36, P214
   HONG SM, 1987, J PSYCHOL, V117, P89
   JOHNSON SD, 1987, J SCI STUD RELIG, V26, P105, DOI 10.2307/1385844
   LARSEN KS, 1980, J SEX RES, V16, P245, DOI 10.1080/00224498009551081
   ODONNELL L, 1987, J APPL SOC PSYCHOL, V17, P269, DOI 10.1111/j.1559-1816.1987.tb00314.x
   ROYSE D, 1987, PSYCHOL REP, V60, P1185, DOI 10.2466/pr0.1987.60.3c.1185
NR 9
TC 14
Z9 14
U1 0
U2 0
PU PSYCHOLOGICAL REPORTS
PI MISSOULA
PA P O BOX 9229, MISSOULA, MT 59807
SN 0033-2941
EI 
J9 PSYCHOL REP
JI Psychol. Rep.
PD JUN 15
PY 1989
VL 64
IS 3
BP 1239
EP 1244
DI 10.2466/pr0.1989.64.3c.1239
PG 6
WC Psychology, Multidisciplinary
SC Psychology
GA AG515
UT WOS:A1989AG51500049
PM 2762464
DA 2023-04-01
ER

PT J
AU NESS, R
   KILLIAN, CD
   NESS, DE
   FROST, JB
   MCMAHON, D
AF NESS, R
   KILLIAN, CD
   NESS, DE
   FROST, JB
   MCMAHON, D
TI LIKELIHOOD OF CONTACT WITH AIDS PATIENTS AS A FACTOR IN MEDICAL-STUDENTS RESIDENCY SELECTIONS
SO ACADEMIC MEDICINE
LA English
DT Article
C1 ASSOC AMER MED COLL,1 DUPONT CIRCLE NW,SUITE 200,WASHINGTON,DC 20036.
   COLUMBIA UNIV,SCH PUBL HLTH,NEW YORK,NY 10027.
   COLUMBIA UNIV,CLIN RES INFORMAT SYST,NEW YORK,NY 10027.
   UNIV PENN,SCH MED,DEPT PSYCHIAT,PHILADELPHIA,PA 19104.
C3 Association of American Medical Colleges; Columbia University; Columbia University; University of Pennsylvania
CR DOUGLAS CJ, 1985, HOSP COMMUNITY PSYCH, V36, P1309
   ELFORD J, 1987, SOC SCI MED, V24, P543, DOI 10.1016/0277-9536(87)90344-3
   EMANUEL EJ, 1988, NEW ENGL J MED, V318, P1686, DOI 10.1056/NEJM198806233182511
   Ernst R. L., 1985, PHYSICIAN LOCATION S, V0, P0
   FLEISS JL, 1973, STAT METHODS RATES P, V0, P0
   GRAETTINGER JS, 1988, ANN INTERN MED, V108, P101, DOI 10.7326/0003-4819-108-1-101
   GUY PJ, 1987, BRIT MED J, V294, P445, DOI 10.1136/bmj.294.6569.445-a
   HOLZ H, 1983, JAMA-J AM MED ASSOC, V250, P167
   IMPERATO PJ, 1988, NEW YORK STATE J MED, V88, P223
   KELLY JA, 1987, J MED EDUC, V62, P549
   KLUG J, 1988, CLIN PSYCHIATR NEWS, V2, P21
   LINK RN, 1988, AM J PUBLIC HEALTH, V78, P455, DOI 10.2105/AJPH.78.4.455
   PEARSON SD, 1986, JAMA-J AM MED ASSOC, V256, P3088
   PELLEGRINO ED, 1987, JAMA-J AM MED ASSOC, V258, P1939, DOI 10.1001/jama.258.14.1939
   Rothman KJ, 1986, MODERN EPIDEMIOLOGY, V0, P0
   Scherr L, 1987, AM COLL PHYSICIANS OBS, V7, P22
   SHRANK A, 1987, BRIT MED J, V94, P445
   TREIBER FA, 1987, J NERV MENT DIS, V175, P496, DOI 10.1097/00005053-198708000-00009
   WACHTER RM, 1986, NEW ENGL J MED, V314, P177, DOI 10.1056/NEJM198601163140310
   WERTZ DC, 1987, PUBLIC HEALTH REP, V102, P248
   WHALEN JP, 1987, J MED EDUC, V62, P53
   1986, 1900, V35, V0, P757
   1981, 1900, V30, V0, P305
   1986, 1900, V104, V0, P575
   1987, 1900, P537, V0, P0
   1981, 1900, V30, V0, P250
   1989, 1900, V64, V0, P335
NR 32
TC 18
Z9 18
U1 0
U2 3
PU HANLEY & BELFUS INC
PI PHILADELPHIA
PA 210 S 13TH ST, PHILADELPHIA, PA 19107
SN 1040-2446
EI 
J9 ACAD MED
JI Acad. Med.
PD OCT 15
PY 1989
VL 64
IS 10
BP 588
EP 594
DI 10.1097/00001888-198910000-00009
PG 7
WC Education, Scientific Disciplines; Health Care Sciences & Services
SC Education & Educational Research; Health Care Sciences & Services
GA AW122
UT WOS:A1989AW12200009
PM 2789601
DA 2023-04-01
ER

PT J
AU TURTLE, AM
   FORD, B
   HABGOOD, R
   GRANT, M
   BEKIARIS, J
   CONSTANTINOU, C
   MACEK, M
   POLYZOIDIS, H
AF TURTLE, AM
   FORD, B
   HABGOOD, R
   GRANT, M
   BEKIARIS, J
   CONSTANTINOU, C
   MACEK, M
   POLYZOIDIS, H
TI AIDS-RELATED BELIEFS AND BEHAVIORS OF AUSTRALIAN UNIVERSITY-STUDENTS
SO MEDICAL JOURNAL OF AUSTRALIA
LA English
DT Article
RP TURTLE, AM (通讯作者)，UNIV SYDNEY,DEPT PSYCHOL,SYDNEY,NSW 2006,AUSTRALIA.
CR Ajzen, 1975, BELIEF ATTITUDE INTE, V0, P0
   BAXTER D, 1987, 1 MACQ U SCH BEH SCI, V0, P0
   CARR A, 1987, AUST SOC JUL, V0, P28
   Festinger L, 1957, COGNITIVE DISSONANCE, V0, P0
   Fishbein M., 1980, UNDERSTANDING ATTITU, V0, P0
   HEAVEN PCL, 1987, MED J AUSTRALIA, V147, P272, DOI 10.5694/j.1326-5377.1987.tb133452.x
   MORLET A, 1988, MED J AUSTRALIA, V148, P282, DOI 10.5694/j.1326-5377.1988.tb117836.x
   PETERSON CC, 1987, AUST J SEX MARRIAGE, V4, P194
   SHERR L, 1988, PSYCHOLOGIST 0201, V0, P48
   SIMKINS L, 1984, PSYCHOL REP, V55, P779, DOI 10.2466/pr0.1984.55.3.779
   1988, 1900, P84, V0, P0
NR 12
TC 52
Z9 52
U1 0
U2 1
PU AUSTRALASIAN MED PUBL CO LTD
PI SYDNEY
PA LEVEL 1, 76 BERRY ST, SYDNEY NSW 2060, AUSTRALIA
SN 0025-729X
EI 
J9 MED J AUSTRALIA
JI Med. J. Aust.
PD APR 3
PY 1989
VL 150
IS 7
BP 371
EP 376
DI 10.5694/j.1326-5377.1989.tb136527.x
PG 6
WC Medicine, General & Internal
SC General & Internal Medicine
GA T9559
UT WOS:A1989T955900006
PM 2716660
DA 2023-04-01
ER

PT J
AU WINSLOW, RW
   RUMBAUT, RG
   HWANG, J
AF WINSLOW, RW
   RUMBAUT, RG
   HWANG, J
TI AIDS, FRAIDS, AND QUARANTINE - STUDENT RESPONSES TO PRO-QUARANTINE INITIATIVES IN CALIFORNIA
SO JOURNAL OF APPLIED SOCIAL PSYCHOLOGY
LA English
DT Article
RP WINSLOW, RW (通讯作者)，SAN DIEGO STATE UNIV, COLL ARTS & LETTERS, DEPT SOCIOL, SAN DIEGO, CA 92182 USA.
CR ALBERT EH, 1986, SOCIAL DIMENSIONS AI, V0, P163
   ALBERT EH, 1984, ACQUIRED IMMUNE DEFI, V0, P0
   ALBERT EH, 1985, AM SOCIOLOGICAL ASS, V0, P0
   Altman Dennis, 1986, AIDS MIND AM, V0, P0
   BAUSELL RB, 1986, AIDS RES, V2, P253, DOI 10.1089/aid.1.1986.2.253
   BECKER MH, 1988, AM J PUBLIC HEALTH, V78, P394, DOI 10.2105/AJPH.78.4.394
   BLACK David, 1986, PLAGUE YEARS CHRONIC, V0, P0
   CASPER V, 1986, SOCIAL DIMENSIONS AI, V0, P199
   CECCHI RL, 1984, ANN NY ACAD SCI, V437, P286, DOI 10.1111/j.1749-6632.1984.tb37148.x
   CLIFT S M, 1988, HEALTH EDUCATION RESEARCH, V3, P75, DOI 10.1093/her/3.1.75
   Clift SM., 1988, BRIT EDUC RES J, V14, P31, DOI 10.1080/0141192880140103
   COATES TJ, 1984, AM PSYCHOL, V39, P1309, DOI 10.1037/0003-066X.39.11.1309
   CONRAD P, 1988, BRANDESI REV, V7, P25
   CUMMINGS J, 1957, CLOSED RANKS EXPT ME, V0, P0
   CUMMINGS MA, 1986, AM J PSYCHIAT, V143, P682
   DAWSON DA, 1988, DDHS150 PHS881250 PU, V0, P0
   DICLEMENTE RJ, 1986, AM J PUBLIC HEALTH, V76, P1443, DOI 10.2105/AJPH.76.12.1443
   DILLEY JW, 1985, AM J PSYCHIAT, V142, P82
   DONDERO TJ, 1987, MMWR-MORBID MORTAL W, V36, P1
   DONLOU JN, 1985, J PSYCHOSOC ONCOL, V3, P39
   DOUGLAS CJ, 1985, HOSP COMMUNITY PSYCH, V36, P1309
   EMMONS CA, 1986, HEALTH EDUC QUART, V13, P331, DOI 10.1177/109019818601300405
   EU MF, 1988, CALIFORNIA BALLOT PA, V0, P0
   Fisher E J, 1986, MICH MED, V85, P93
   GALLUP G, 1987, GALLUP REPORT, V201, P2
   GALLUP G, 1987, PUBLIC ATTITUDES AID, V0, P0
   GALLUP G, 1985, PUBLIC AWARENESS AID, V0, P0
   Geis S, 1985, HOSP J, V1, P17
   Geis S., 1986, SOCIAL DIMENSIONS AI, V0, P235
   HAYS LR, 1986, AM J PSYCHIAT, V143, P551
   HUDSON WW, 1980, J HOMOSEXUAL, V5, P357, DOI 10.1300/J082v05n04_02
   IDE AF, 1986, AIDS HYSTERIA, V0, P0
   KAIN EL, 1987, TEACH SOCIOL, V15, P320, DOI 10.2307/1318350
   KAPLAN HB, 1987, J HEALTH SOC BEHAV, V28, P140, DOI 10.2307/2137128
   KAYAL PM, 1985, J RELIG HEALTH, V24, P218, DOI 10.1007/BF01597315
   KEELING RP, 1988, NEA HIGHER ED J, V4, P5
   MASTERS W, 1988, CRISIS HETEROSEXUAL, V0, P0
   MORIN SF, 1984, AM PSYCHOL, V39, P1288, DOI 10.1037/0003-066X.39.11.1288
   NURNBERG HG, 1984, AM J PSYCHIAT, V141, P95
   Patton Cindy, 1985, SEX GERMS POLITICS A, V0, P0
   PERRY S, 1986, HOSP COMMUNITY PSYCH, V37, P135
   POLAN HJ, 1985, HOSP COMMUNITY PSYCH, V36, P173
   PRICE JH, 1985, J SCHOOL HEALTH, V55, P107, DOI 10.1111/j.1746-1561.1985.tb04091.x
   ROSENSTOCK IM, 1988, HEALTH EDUC QUART, V15, P175, DOI 10.1177/109019818801500203
   RUNDELL JR, 1986, AM J PSYCHIAT, V143, P777
   Shilts Randy, 1987, BAND PLAYED POLITICS, V0, P0
   SIMKINS L, 1984, PSYCHOL REP, V55, P779, DOI 10.2466/pr0.1984.55.3.779
   STRUNIN L, 1987, PEDIATRICS, V79, P825
   THIO A, 1988, DEVIANT BEHAVIOR, V0, P0
   WATNEY S, 1988, SOCIAL ASPECTS OF AIDS, V0, P52
   Weinberg G., 1973, SOC HLTH HOMOSEXUAL, V0, P0
   WINSLOW RW, 1988, SOCIOL SOC RES, V72, P110
   WINSLOW RW, 1972, EMERGENCE DEVIANT MI, V0, P0
   WOLCOTT DL, 1985, GEN HOSP PSYCHIAT, V7, P280, DOI 10.1016/0163-8343(85)90040-4
   1988, 1900, V172, V0, P1
   1987, 1900, V171, V0, P3
NR 56
TC 9
Z9 9
U1 0
U2 0
PU WILEY
PI HOBOKEN
PA 111 RIVER ST, HOBOKEN 07030-5774, NJ USA
SN 0021-9029
EI 1559-1816
J9 J APPL SOC PSYCHOL
JI J. Appl. Soc. Psychol.
PD DEC 15
PY 1989
VL 19
IS 17
BP 1453
EP 1478
DI 10.1111/j.1559-1816.1989.tb01458.x
PG 26
WC Psychology, Social
SC Psychology
GA AZ749
UT WOS:A1989AZ74900003
DA 2023-04-01
ER
