# Supplementary material for: Studies on HIV/AIDS Among Students: Bibliometric Analysis
Source: Interact J Med Res. 2023 Aug 4;12:e46042. doi: 10.2196/46042 (PMC10439465; doi:10.2196/46042)
Supplement: Multimedia Appendix 1 [file ijmr_v12i1e46042_app1.zip › Multimedia Appendix 1/download1990u25.txt]

PT J
AU ADAMS, JL
AF ADAMS, JL
TI AIDS KNOWLEDGE AND SEXUAL ATTITUDES BEHAVIOR IN A MIDDLE-CLASS, MIDWESTERN, CONSERVATIVE COLLEGE FRESHMAN POPULATION
SO OHIO JOURNAL OF SCIENCE
LA English
DT Article
ID human immunodeficiency virus
AB The Human Immunodeficiency Virus (HIV) is spreading rapidly and exposure to this virus is no longer confined to formerly defined "high risk" groups.  No studies have been reported to establish the incidence of the HIV antibody in a college population of a nonmetropolitan, Midwestern, "conservative" community.  Behavior and attitudes of college students impact on the probability of an increase in sexually transmitted AIDS cases in the heterosexual community.  Knowledge of HIV transmission, sexual attitudes, and behavior of entering freshmen in a Midwestern university with about 17,000 students were examined using a questionnaire to establish demographic characteristics, social and sexual attitudes and activities, and knowledge of sexually transmitted diseases, especially AIDS.  The questionnaire was randomly distributed to 1,450 students; 941 questionnaires were completed of which 97.8% were freshmen.  Less than one third reported never having had intercourse; of the sexually active, nearly 82% had had intercourse by their eighteenth birthday.  Most were aware of AIDS and its transmission, although very few reported using recommended means to avoid exposure to the virus.  Data suggest that current educational programs regarding sex and AIDS are not impacting on these young people.  The survey results reveal a need for educational programs at earlier age levels or a major change in the current methods.
RP ADAMS, JL (通讯作者)，BOWLING GREEN STATE UNIV,DEPT MED TECHNOL,BOWLING GREEN,OH 43403, USA.
CR CHAMBERLAND ME, 1987, ANN INTERN MED, V107, P763, DOI 10.7326/0003-4819-107-5-763
   DAWSON D, 1987, ADV DATA VITAL HLTH, V146, P0
   DEGRUTTOLA V, 1988, REV INFECT DIS, V10, P138
   DICLEMENTE RJ, 1987, J APPL SOC PSYCHOL, V17, P216, DOI 10.1111/j.1559-1816.1987.tb00311.x
   DOUGLAS PH, 1989, ESSENTIAL AIDS FACT, V0, P0
   Gagnon JH, 1973, SEXUAL CONDUCT SOCIA, V0, P0
   GUINAN M, 1986, JAMA-J AM MED ASSOC, V257, P2040
   KINSEY AC, 1948, SEXUAL BEHAVIOR HUMA, V0, P0
   TURNER CF, 1989, AIDS SEXUAL BEHAVIOR, V0, P0
NR 9
TC 2
Z9 2
U1 0
U2 0
PU OHIO ACAD SCIENCE
PI COLUMBUS
PA 1500 W 3RD AVE SUITE 223, COLUMBUS, OH 43212-2817
SN 0030-0950
EI 
J9 OHIO J SCI
JI Ohio J. Sci.
PD DEC 15
PY 1990
VL 90
IS 5
BP 160
EP 167
DI 
PG 8
WC Ecology; Zoology
SC Environmental Sciences & Ecology; Zoology
GA FB475
UT WOS:A1990FB47500005
DA 2023-04-01
ER

PT J
AU CARROLL, L
AF CARROLL, L
TI GENDER DIFFERENCES IN AIDS KNOWLEDGE AMONG STUDENTS IN AN EASTERN UNIVERSITY
SO SOCIOLOGY AND SOCIAL RESEARCH
LA English
DT Article
RP CARROLL, L (通讯作者)，UNIV RHODE ISL,DEPT SOCIOL & ANTHROPOL,KINGSTON,RI 02881, USA.
CR BALDWIN JD, 1988, J SEX RES, V25, P181, DOI 10.1080/00224498809551454
   CARROLL L, 1988, J MARRIAGE FAM, V50, P405, DOI 10.2307/352006
   DELAMATER J, 1979, PREMARITAL SEXUALITY, V0, P0
   EMERY RE, 1982, PSYCHOL BULL, V92, P310, DOI 10.1037/0033-2909.92.2.310
   FREIMUTH VS, 1987, SCI TECHNOL HUM VAL, V12, P37
   ISHIIKUNTZ M, 1988, SOCIOL SOC RES, V73, P13
   Katzman E M, 1988, J AM COLL HEALTH, V37, P127
   Manning D T, 1989, J AM COLL HEALTH, V37, P254
   RUTTER M, 1971, J CHILD PSYCHOL PSYC, V12, P233, DOI 10.1111/j.1469-7610.1971.tb01086.x
   Thurman Q C, 1990, J AM COLL HEALTH, V38, P179
   WERNER PD, 1988, J SEX RES, V25, P219, DOI 10.1080/00224498809551456
   WINSLOW RW, 1988, SOCIOL SOC RES, V72, P110
NR 12
TC 2
Z9 2
U1 0
U2 1
PU UNIV SOUTHERN CALIF
PI LOS ANGELES
PA SOCIOL SOC RES UNIV PARK, LOS ANGELES, CA 90089-0032
SN 0038-0393
EI 
J9 SOCIOL SOC RES
PD JUL 15
PY 1990
VL 74
IS 4
BP 212
EP 221
DI 
PG 10
WC Sociology
SC Sociology
GA DT919
UT WOS:A1990DT91900005
DA 2023-04-01
ER

PT J
AU ISHIIKUNTZ, M
   WHITBECK, LB
   SIMONS, RL
AF ISHIIKUNTZ, M
   WHITBECK, LB
   SIMONS, RL
TI AIDS AND PERCEIVED CHANGE IN SEXUAL PRACTICE - AN ANALYSIS OF A COLLEGE-STUDENT SAMPLE FROM CALIFORNIA AND IOWA
SO JOURNAL OF APPLIED SOCIAL PSYCHOLOGY
LA English
DT Article
C1 IOWA STATE UNIV SCI & TECHNOL,AMES,IA 50011.
C3 Iowa State University
RP ISHIIKUNTZ, M (通讯作者)，UNIV CALIF RIVERSIDE,DEPT SOCIOL,RIVERSIDE,CA 92521, USA.
CR [Anonymous], 1974, HEALTH EDUCATION MONOGRAPH, V2, P324
   ASQUITH D, 1988, APR PAC SOC ASS ANN, V0, P0
   *CA DEP HLTH SERV, 1988, STAT AIDS, V0, P0
   CARROLL L, 1988, J MARRIAGE FAM, V50, P405, DOI 10.2307/352006
   CONRAD P, 1986, SOC POLICY, V17, P51
   FELDMAN DA, 1985, HUM ORGAN, V44, P343, DOI 10.17730/humo.44.4.j3487344p528756k
   FINK R, 1972, AM J PUBLIC HEALTH N, V62, P328, DOI 10.2105/AJPH.62.3.328
   GRONFORS M, 1987, ACTA SOCIOL, V30, P53
   HEINZELM.F, 1970, PUBLIC HEALTH REP, V85, P905, DOI 10.2307/4594000
   Hirsch M., 1987, CABLE & SATELLITE EUROPE, V0, P30
   HIRSCHORN MW, 1987, CHORNICLE HIGHE 0429, V0, P1
   HOMANS GC, 1974, SOCIAL BEHAVIOR ITS, V0, P0
   *IA DEP HLTH, 1988, AIDS STAT, V0, P0
   KOOP CE, 1987, ISSUES SCI TECHNOL, V4, P67
   LEVENTHAL H, 1960, PHS PUBLICATION, V766, P53
   MCKUSICK L, 1985, PUBLIC HEALTH REP, V100, P622
   PETERMAN TA, 1985, EPIDEMIOL REV, V7, P1
   Reader E. G., 1988, HEALTH EDUCATION JOURNAL, V47, P125, DOI 10.1177/001789698804700406
   Reiss I. L., 1979, CONT THEORIES FAMILY, V1, P57
   REISS IL, 1989, J SEX RES, V4, P411
   REISS IL, 1980, FAMILY SYSTEMS AM, V0, P0
   ROMANOWSKI B, 1986, CAN MED ASSOC J, V134, P872
   ROSENSTOCK IM, 1974, HEALTH EDUC QUART, V2, P328, DOI 10.1177/109019817400200403
   ROSENSTOCK IM, 1966, MILBANK FUND Q, V44, P94, DOI 10.2307/3348967
   ROSENSTOCK IM, 1988, HEALTH EDUC QUART, V15, P175, DOI 10.1177/109019818801500203
   ROWE M, 1986, HARVARD BUS REV, V64, P36
   ROWE M, 1986, HARVARD BUS REV, V64, P30
   ROWE M, 1986, HARVARD BUS REV, V64, P34
   ROWE MP, 1986, HARVARD BUS REV, V64, P28
   SIMKINS L, 1986, PSYCHOL REP, V59, P883, DOI 10.2466/pr0.1986.59.2.883
   SIMKINS L, 1984, PSYCHOL REP, V55, P779, DOI 10.2466/pr0.1984.55.3.779
   TASH RH, 1969, AM J PUBLIC HEALTH N, V59, P514, DOI 10.2105/AJPH.59.3.514
   *US DEP HLTH HUM S, 1988, CDC HHS888404 PUBL, V0, P0
   WHITBECK LB, 1988, MIDWEST SOCIOLOGICAL, V0, P0
   WINKELSTEIN W, 1987, AM J PUBLIC HEALTH, V76, P685
   1987, 1900, P257, V0, P0
NR 37
TC 18
Z9 18
U1 0
U2 1
PU V H WINSTON & SON INC
PI PALM BEACH
PA 360 SOUTH OCEAN BLVD, PH-B, PALM BEACH, FL 33480
SN 0021-9029
EI 
J9 J APPL SOC PSYCHOL
JI J. Appl. Soc. Psychol.
PD SEP 15
PY 1990
VL 20
IS 16
BP 1301
EP 1321
DI 10.1111/j.1559-1816.1990.tb01473.x
PG 21
WC Psychology, Social
SC Psychology
GA EC248
UT WOS:A1990EC24800001
DA 2023-04-01
ER

PT J
AU LESNICK, H
   PACE, B
AF LESNICK, H
   PACE, B
TI KNOWLEDGE OF AIDS RISK-FACTORS IN SOUTH BRONX MINORITY COLLEGE-STUDENTS
SO JOURNAL OF ACQUIRED IMMUNE DEFICIENCY SYNDROMES AND HUMAN RETROVIROLOGY
LA English
DT Article
C1 BETH ISRAEL MED CTR,DEPT PEDIAT,NEW YORK,NY 10003.
C3 Harvard University; Beth Israel Deaconess Medical Center
RP LESNICK, H (通讯作者)，CUNY HOSTOS COMMUNITY COLL,DEPT ENGLISH,BRONX,NY 10451, USA.
CR DAWSON DA, 1989, NATL CTR HLTH STATIS, V166, P12
   DRUCKER E, 1989, AM J EPIDEMIOL, V130, P133, DOI 10.1093/oxfordjournals.aje.a115304
   LAMBERT B, 1989, NY TIMES 0627, V0, PB1
   1986, 1900, V35, V0, P152
   1988, 1900, V103, V0, P10
   1988, 1900, V37, V0, P1
NR 9
TC 7
Z9 7
U1 0
U2 0
PU LIPPINCOTT-RAVEN PUBL
PI PHILADELPHIA
PA 227 EAST WASHINGTON SQ, PHILADELPHIA, PA 19106
SN 1077-9450
EI 
J9 J ACQ IMMUN DEF SYND
JI J. Acquir. Immune Defic. Syndr. Hum. Retrovirol.
PD JUN 15
PY 1990
VL 3
IS 2
BP 173
EP 176
DI 
PG 4
WC Immunology; Infectious Diseases
SC Immunology; Infectious Diseases
GA CJ556
UT WOS:A1990CJ55600013
PM 2295977
DA 2023-04-01
ER

PT J
AU CONNER, G
   RICHMAN, CL
   WALLACE, S
   TILQUIN, C
AF CONNER, G
   RICHMAN, CL
   WALLACE, S
   TILQUIN, C
TI AIDS KNOWLEDGE AND HOMOPHOBIA AMONG FRENCH AND AMERICAN-UNIVERSITY STUDENTS
SO PSYCHOLOGICAL REPORTS
LA English
DT Article
ID attitudes
C1 WAKE FOREST UNIV,DEPT PSYCHOL,WINSTON SALEM,NC 27109.
   UNIV BOURGOGNE,DIJON,FRANCE.
C3 Wake Forest University; Universite de Bourgogne
CR ATHANASIOU R, 1972, PSYCHOL TODAY, V6, P54
   ATHANASIOU R, 1972, PSYCHOL TODAY, V6, P86
   BERGEN DJ, 1989, AM PSYCHOL SOC M ALE, V0, P0
   BROTMAN J, 1968, J SOC PSYCHOL, V76, P137, DOI 10.1080/00224545.1968.9919837
   DAVIS JA, 1984, GENERAL SOCIAL SURVE, V0, P0
   Fernandez Dominique, 1989, RAPT GANYMEDE, V0, P0
   FYFE B, 1983, ARCH SEX BEHAV, V12, P549, DOI 10.1007/BF01542216
   GRUNDSTROM VF, 1976, DISS ABSTR INT, V36, P8336
   HEREK GM, 1984, J HOMOSEXUAL, V10, P1, DOI 10.1300/J082v10n01_01
   HUDSON WW, 1980, J HOMOSEXUAL, V5, P357, DOI 10.1300/J082v05n04_02
   Jensen L, 1988, INT J SOC PSYCHIATRY, V34, P47, DOI 10.1177/002076408803400107
   KELLY R, 1974, AM ANTHR ASS M MEXIC, V0, P0
   LARSEN KS, 1980, J SEX RES, V16, P245, DOI 10.1080/00224498009551081
   Olievenstein C, 1988, NIDA RES MONOGR, V80, P114
   POPPEN PJ, 1989, AM PSYCHOL SOC M ALE, V0, P0
   RUNCK B, 1986, DHHS ADM851432 PUBL, V0, P0
   SIMKINS L, 1986, PSYCHOL REP, V59, P883, DOI 10.2466/pr0.1986.59.2.883
   SLAMA AG, 1989, POINT, V858, P12
   WEREBE MJ, 1983, J ADOLESCENCE, V0, P145
NR 19
TC 8
Z9 8
U1 0
U2 3
PU PSYCHOLOGICAL REPORTS
PI MISSOULA
PA P O BOX 9229, MISSOULA, MT 59807
SN 0033-2941
EI 
J9 PSYCHOL REP
JI Psychol. Rep.
PD DEC 15
PY 1990
VL 67
IS 3
BP 1147
EP 1152
DI 
PG 6
WC Psychology, Multidisciplinary
SC Psychology
GA EW387
UT WOS:A1990EW38700019
PM 2084742
DA 2023-04-01
ER

PT J
AU MCGRORY, BJ
   MCDOWELL, DM
   MUSKIN, PR
AF MCGRORY, BJ
   MCDOWELL, DM
   MUSKIN, PR
TI MEDICAL-STUDENTS ATTITUDES TOWARD AIDS, HOMOSEXUAL, AND INTRAVENOUS DRUG-ABUSING PATIENTS - A REEVALUATION IN NEW-YORK-CITY
SO PSYCHOSOMATICS
LA English
DT Article
C1 COLUMBIA PRESBYTERIAN MED CTR,DEPT CONSULTAT LIAISON PSYCHIAT,622 W 168TH ST,BOX 427,NEW YORK,NY 10032.
   COLUMBIA UNIV,COLL PHYSICIANS & SURGEONS,NEW YORK,NY 10027.
C3 Columbia University; NewYork-Presbyterian Hospital; Columbia University
FU PHS HHS [30906-10] Funding Source: Medline
CR ANDERSON NH, 1968, J PERS SOC PSYCHOL, V9, P272, DOI 10.1037/h0025907
   BROWN LS, 1989, NEW YORK STATE J MED, V89, P506
   *CDC, 1988, AIDS WEEKL SURV REP, V0, P0
   IMPERATO PJ, 1988, NEW YORK STATE J MED, V88, P223
   Kelly J A, 1988, J CONTIN EDUC NURS, V19, P78
   KELLY JA, 1987, J MED EDUC, V62, P549
   KELLY JA, 1980, BEHAV THER, V11, P670, DOI 10.1016/S0005-7894(80)80006-2
   KELLY JA, 1987, AM J PUBLIC HEALTH, V77, P789, DOI 10.2105/AJPH.77.7.789
   LINK RN, 1988, AM J PUBLIC HEALTH, V78, P455, DOI 10.2105/AJPH.78.4.455
   MALAMUTH NM, 1980, J RES PERS, V14, P121, DOI 10.1016/0092-6566(80)90045-8
   MAY C, 1989, NY TIMES 0820, V0, P34
   MORTON AD, 1986, BRIT MED J CLIN RES, V17, P1212
   STEVENS LA, 1987, J AM ACAD PSYCHOAN, V15, P539, DOI 10.1521/jaap.1.1987.15.4.539
   WILSON JF, 1980, J MED EDUC, V55, P993
   1988, 1900, V37, V0, P551
NR 16
TC 31
Z9 32
U1 0
U2 2
PU AMER PSYCHIATRIC ASSOCIATION
PI WASHINGTON
PA 1400 K ST NW, WASHINGTON, DC 20005
SN 0033-3182
EI 
J9 PSYCHOSOMATICS
JI Psychosomatics
PD FAL 15
PY 1990
VL 31
IS 4
BP 426
EP 433
DI 10.1016/S0033-3182(90)72139-1
PG 8
WC Psychiatry; Psychology
SC Psychiatry; Psychology
GA EC664
UT WOS:A1990EC66400010
PM 2247572
DA 2023-04-01
ER

PT J
AU YOUNG, M
   HENDERSON, MM
   MARX, D
AF YOUNG, M
   HENDERSON, MM
   MARX, D
TI ATTITUDES OF NURSING-STUDENTS TOWARD PATIENTS WITH AIDS
SO PSYCHOLOGICAL REPORTS
LA English
DT Article
C1 UNIV NEBRASKA,LINCOLN,NE 68588.
C3 University of Nebraska System; University of Nebraska Lincoln
RP YOUNG, M (通讯作者)，UNIV ARKANSAS,HLTH SCI PROGRAM,FAYETTEVILLE,AR 72701, USA.
CR ARRINDELL WA, 1989, ADV BEHAV RES THER, V11, P69, DOI 10.1016/0146-6402(89)90015-5
   BECKER MH, 1988, AM J PUBLIC HEALTH, V78, P394, DOI 10.2105/AJPH.78.4.394
   BOUTON RA, 1989, J APPL SOC PSYCHOL, V19, P885, DOI 10.1111/j.1559-1816.1989.tb01227.x
   Carroll S M, 1987, NURS MANAGE, V18, P82
   *CTR DIS CONTR, 1989, MORB MORT WEEKL REP, V38, P31
   DECKER MD, 1986, JAMA-J AM MED ASSOC, V256, P3264
   DUPRAS A, 1989, PSYCHOL REP, V64, P236, DOI 10.2466/pr0.1989.64.1.236
   FLASKERUD JH, 1987, J PSYCHOSOC NURS MEN, V25, P9
   HUDSON WW, 1980, J HOMOSEXUAL, V5, P357, DOI 10.1300/J082v05n04_02
   KELLY JA, 1990, AM J PUBLIC HEALTH, V80, P351, DOI 10.2105/AJPH.80.3.351
   KELLY JA, 1988, CLIN PSYCHOL REV, V8, P255, DOI 10.1016/0272-7358(88)90091-8
   KELLY JA, 1987, J MED EDUC, V62, P549
   KELLY JA, 1987, AM J PUBLIC HEALTH, V77, P789, DOI 10.2105/AJPH.77.7.789
   MARTIN JL, 1989, AM J PUBLIC HEALTH, V79, P501, DOI 10.2105/AJPH.79.4.501
   POIRIER R, 1988, SOC RES, V55, P461
   SIEGEL K, 1988, ARCH SEX BEHAV, V17, P481, DOI 10.1007/BF01542337
   WILEY K, 1988, NURS OUTLOOK, V36, P244
   YOUNG RW, 1988, AUST GEOGR, V19, P9, DOI 10.1080/00049188808702948
NR 18
TC 8
Z9 8
U1 0
U2 2
PU PSYCHOLOGICAL REPORTS
PI MISSOULA
PA P O BOX 9229, MISSOULA, MT 59807
SN 0033-2941
EI 
J9 PSYCHOL REP
JI Psychol. Rep.
PD OCT 15
PY 1990
VL 67
IS 2
BP 491
EP 497
DI 10.2466/PR0.67.6.491-497
PG 7
WC Psychology, Multidisciplinary
SC Psychology
GA EF522
UT WOS:A1990EF52200029
PM 2263700
DA 2023-04-01
ER

PT J
AU MACDONALD, NE
   WELLS, GA
   FISHER, WA
   WARREN, WK
   KING, MA
   DOHERTY, JAA
   BOWIE, WR
AF MACDONALD, NE
   WELLS, GA
   FISHER, WA
   WARREN, WK
   KING, MA
   DOHERTY, JAA
   BOWIE, WR
TI HIGH-RISK STD HIV BEHAVIOR AMONG COLLEGE-STUDENTS
SO JAMA-JOURNAL OF THE AMERICAN MEDICAL ASSOCIATION
LA English
DT Article
C1 HLTH & WELF CANADA,LAB CTR DIS CONTROL,DIV BIOMETR,OTTAWA K1A 0L2,ONTARIO,CANADA.
   HLTH & WELF CANADA,LAB CTR DIS CONTROL,BUR CMMINICABLE DIS EPIDEMIOL,OTTAWA K1A 0L2,ONTARIO,CANADA.
   UNIV WESTERN ONTARIO,DEPT PSYCHOL,LONDON N6A 3K7,ONTARIO,CANADA.
   UNIV WESTERN ONTARIO,DEPT OBSTET & GYNECOL,LONDON N6A 3K7,ONTARIO,CANADA.
   QUEENS UNIV,SOCIAL PROGRAM EVALUAT GRP,KINGSTON K7L 3N6,ONTARIO,CANADA.
   UNIV BRITISH COLUMBIA,VANCOUVER GEN HOSP,DEPT MED,VANCOUVER V5Z 1M9,BC,CANADA.
C3 Western University (University of Western Ontario); Western University (University of Western Ontario); Queens University - Canada; University of British Columbia
RP MACDONALD, NE (通讯作者)，CHILDRENS HOSP EASTERN ONTARIO,DEPT PEDIAT,INFECT DIS SERV,401 SMYTH RD,OTTAWA K1H 8L1,ONTARIO,CANADA.
CR Ajzen I., 1980, 1980 UNDERSTANDING A, V0, P0
   BELL TA, 1984, SEX TRANSM DIS, V11, P291, DOI 10.1097/00007435-198410000-00005
   BOWIE WR, 1981, CAN MED ASSOC J, V124, P1477
   CATES W, 1985, J ADOLESCENT HEALTH, V6, P257, DOI 10.1016/S0197-0070(85)80062-0
   Cochran W.G, 1957, STAT METHODS, V6th ed, P0
   DEBUONO BA, 1990, NEW ENGL J MED, V322, P821, DOI 10.1056/NEJM199003223221206
   FISHER JD, 1988, AM PSYCHOL, V43, P914, DOI 10.1037/0003-066X.43.11.914
   FISHER WA, 1984, J APPL SOC PSYCHOL, V14, P104, DOI 10.1111/j.1559-1816.1984.tb02224.x
   FISHER WA, 1990, SOCIAL INFLUENCE PRO, V0, P77
   FREDERICK W, 1989, 29TH INT C ANT A CHE, V0, P0
   FRIEDLAND GH, 1987, NEW ENGL J MED, V317, P1125, DOI 10.1056/NEJM198710293171806
   JOFFE A, 1989, AJDC, V143, P911
   KELLY JA, 1988, AIDS HLTH CRISES PSY, V0, P0
   KING AJC, 1988, CANADA YOUTH AIDS ST, V0, P0
   Kirscht J.P., 1983, HEALTH PSYCHOL, V2, P277, DOI 10.1037/0278-6133.2.3.277
   KROGSGAARD K, 1986, BRIT MED J, V293, P1473, DOI 10.1136/bmj.293.6560.1473
   LAVALLOIS P, 1987, CAN MED ASSOC J, V137, P33
   PEPIN J, 1989, AIDS, V3, P3, DOI 10.1097/00002030-198903010-00002
   QUINN TC, 1988, NEW ENGL J MED, V318, P197, DOI 10.1056/NEJM198801283180401
   SCHINKE SP, 1984, PROGR BEHAVIOR MODIF, V0, P16
   Todd M J, 1988, CAN DIS WKLY REP, V14, P187
   TURTLE AM, 1989, MED J AUSTRALIA, V150, P371, DOI 10.5694/j.1326-5377.1989.tb136527.x
   ZELNIK M, 1977, FAM PLANN PERSPECT, V9, P55, DOI 10.2307/2134443
   1989, 1900, V3, V0, P16
   1988, 1900, V37, V0, P133
NR 26
TC 242
Z9 243
U1 0
U2 13
PU AMER MEDICAL ASSOC
PI CHICAGO
PA 515 N STATE ST, CHICAGO, IL 60610
SN 0098-7484
EI 
J9 JAMA-J AM MED ASSOC
JI JAMA-J. Am. Med. Assoc.
PD JUN 20
PY 1990
VL 263
IS 23
BP 3155
EP 3159
DI 10.1001/jama.263.23.3155
PG 5
WC Medicine, General & Internal
SC General & Internal Medicine
GA DJ231
UT WOS:A1990DJ23100025
PM 2348524
DA 2023-04-01
ER

PT J
AU POLING, A
   REDMON, WK
   BURNETTE, MM
AF POLING, A
   REDMON, WK
   BURNETTE, MM
TI STIGMATIZATION OF AIDS PATIENTS BY COLLEGE-STUDENTS IN LOWER-DIVISION PSYCHOLOGY CLASSES
SO JOURNAL OF COLLEGE STUDENT DEVELOPMENT
LA English
DT Article
RP POLING, A (通讯作者)，WESTERN MICHIGAN UNIV, DEPT PSYCHOL, KALAMAZOO, MI 49008 USA.
CR GRIEGER I, 1988, J COLL STUDENT DEV, V29, P415
   Kelly J A, 1988, J CONTIN EDUC NURS, V19, P78
   KELLY JA, 1988, CLIN PSYCHOL REV, V8, P255, DOI 10.1016/0272-7358(88)90091-8
   KELLY JA, 1987, J MED EDUC, V62, P549
   KELLY JA, 1987, AM J PUBLIC HEALTH, V77, P789, DOI 10.2105/AJPH.77.7.789
   ODONNELL L, 1987, J APPL SOC PSYCHOL, V17, P269, DOI 10.1111/j.1559-1816.1987.tb00314.x
   SPREADBURY C, 1988, J COLL STUDENT DEV, V29, P556
   *US DEP HLTH HUM S, 1986, SURG GEN REP AIDS, V0, P0
NR 10
TC 8
Z9 8
U1 0
U2 3
PU JOHNS HOPKINS UNIV PRESS
PI BALTIMORE
PA JOURNALS PUBLISHING DIVISION, 2715 NORTH CHARLES ST, BALTIMORE, MD 21218-4363 USA
SN 0897-5264
EI 1543-3382
J9 J COLL STUDENT DEV
JI J. Coll. Stud. Dev.
PD JAN 15
PY 1990
VL 31
IS 1
BP 64
EP 70
DI 
PG 7
WC Education & Educational Research; Psychology, Applied
SC Education & Educational Research; Psychology
GA CE832
UT WOS:A1990CE83200010
DA 2023-04-01
ER

PT J
AU [Anonymous]
AF [Anonymous]
TI HIV-RELATED KNOWLEDGE AND BEHAVIORS AMONG HIGH-SCHOOL-STUDENTS - SELECTED UNITED-STATES SITES, 1989
SO JOURNAL OF SCHOOL HEALTH
LA English
DT Article
CR 1988, 1900, V37, V0, P717
NR 1
TC 0
Z9 0
U1 0
U2 0
PU AMER SCHOOL HEALTH ASSOC
PI KENT
PA PO BOX 708, KENT, OH 44240
SN 0022-4391
EI 
J9 J SCHOOL HEALTH
JI J. Sch. Health
PD AUG 15
PY 1990
VL 60
IS 6
BP 280
EP 282
DI 
PG 3
WC Education & Educational Research; Education, Scientific Disciplines; Health Care Sciences & Services; Public, Environmental & Occupational Health
SC Education & Educational Research; Health Care Sciences & Services; Public, Environmental & Occupational Health
GA DX876
UT WOS:A1990DX87600007
DA 2023-04-01
ER

PT J
AU PRITCHARD, C
   COX, M
AF PRITCHARD, C
   COX, M
TI DRUG AND SOLVENT MISUSE AND KNOWLEDGE OF HIV INFECTIONS IN 14-YEAR-OLD-16-YEAR-OLD COMPREHENSIVE SCHOOL STUDENTS
SO PUBLIC HEALTH
LA English
DT Article
RP PRITCHARD, C (通讯作者)，UNIV SOUTHAMPTON,DEPT SOCIAL WORK STUDIES,SOUTHAMPTON SO9 5NH,HANTS,ENGLAND.
CR AULD J, 1985, YOUTH POLICY, V9, P1
   BENNET G, 1989, TREATING DRUG ABUSER, V0, P0
   CHARLTON A, 1989, HLTH ED J, V298, P90
   DEMBO R, 1988, INT J ADDICT, V23, P1101, DOI 10.3109/10826088809056189
   DIAMOND ID, 1988, PUBLIC HEALTH, V102, P107, DOI 10.1016/S0033-3506(88)80036-2
   DORN N, 1987, LAND FIT HEROIN, V0, P0
   EDWARDS G, 1981, DRUG PROBLEMS BRITAI, V0, P0
   EISENBERG L, 1989, BRIT J PSYCHIAT, V154, P754, DOI 10.1192/bjp.154.6.754
   FURNHAM A, 1984, J CHILD PSYCHOL PSYC, V25, P409, DOI 10.1111/j.1469-7610.1984.tb00160.x
   GIGGS J, 1989, BRIT J ADDICT, V84, P1473
   HAMERSLEY R, 1989, BRIT J ADDICT, V84, P1029
   HAW S, 1985, DRUG PROBLEMS GREATE, V0, P0
   HOLMBERG MB, 1985, ACTA PSYCHIAT SCAND, V71, P67, DOI 10.1111/j.1600-0447.1985.tb05051.x
   *HOM AFF COMM, 1989, CRACK THR HARD DR, V0, P0
   JESSOR R, 1977, PROBLEM BEHAVIOR PSY, V0, P0
   Mac-Gregor S, 1989, DRUGS BRIT SOC RESPO, V0, P129
   MACGREGOR S, 1989, DRUGS BRIT SOC, V0, P0
   MADDUX JF, 1989, AM J DRUG ALCOHOL AB, V15, P117, DOI 10.3109/00952998909092716
   MOTT J, 1985, BRIT J ADDICT, V80, P37
   MOTT J, 1989, HOME OFFICE RES B, V26, P30
   ODOWD MA, 1988, AIDS S1, V2, P201
   PARKER H, 1987, BRIT J ADDICT, V82, P147
   PEARSON G, 1987, LAND FIT HEROIN, V0, P62
   Pearson G., 1987, NEW HEROIN USERS, V0, P0
   PECK DF, 1986, BRIT MED J, V293, P929, DOI 10.1136/bmj.293.6552.929
   PLANT M, 1986, BRIT J ADDICT, V81, P447
   PLANT MA, 1985, ALCOHOL DRUGS SCH LE, V0, P0
   Plant Martin, 1989, DRUGS BRIT SOC, V0, P57
   PRITCHARD C, 1986, BRIT J SOC WORK, V16, P1
   ROBERTSON JR, 1986, BRIT MED J, V292, P527, DOI 10.1136/bmj.292.6519.527
   RUTTER M, 1985, J CHILD PSYCHOL PSYC, V26, P683, DOI 10.1111/j.1469-7610.1985.tb00584.x
   RUTTER M, 1984, JUVENILE DELINQUENCY, V0, P0
   SHARP DJ, 1989, J ADOLESCENCE, V12, P295, DOI 10.1016/0140-1971(89)90079-1
   SKRETTING A, 1989, BRIT J ADDICT, V84, P1021
   TARLIN R, 1982, HOME OFFICE RES B, V14, P0
   THATCHER M, 1988, COMMUNICATION MAR, V0, P0
   *UK DEP HLTH HUM S, 1985, DRUG MIS PREV SERV P, V0, P0
   ULLAH P, 1989, BRIT J EDUC PSYCHOL, V59, P49, DOI 10.1111/j.2044-8279.1989.tb03075.x
   WEINER RS, 1970, DRUGS SCH CHILDREN, V0, P0
   West D.J., 1977, DELINQUENT WAY LIFE, V0, P0
   *WHO, 1982, METH STUD DRUG US SU, V0, P0
   WILKS J, 1989, BRIT J ADDICT, V84, P619
   Williams E. S., 1989, HEALTH EDUCATION JOURNAL, V48, P24, DOI 10.1177/001789698904800108
   WORTHINGTON T, 1989, SOCIAL WORK TODAY, V21, P20
NR 44
TC 2
Z9 2
U1 0
U2 0
PU STOCKTON PRESS
PI BASINGSTOKE
PA HOUNDMILLS, BASINGSTOKE, HAMPSHIRE, ENGLAND RG21 6XS
SN 0033-3506
EI 
J9 PUBLIC HEALTH
JI Public Health
PD NOV 15
PY 1990
VL 104
IS 6
BP 425
EP 435
DI 10.1016/S0033-3506(05)80085-X
PG 11
WC Public, Environmental & Occupational Health
SC Public, Environmental & Occupational Health
GA EJ118
UT WOS:A1990EJ11800005
PM 2274646
DA 2023-04-01
ER

PT J
AU MATHEWS, C
   KUHN, L
   METCALF, CA
   JOUBERT, G
   CAMERON, NA
AF MATHEWS, C
   KUHN, L
   METCALF, CA
   JOUBERT, G
   CAMERON, NA
TI KNOWLEDGE, ATTITUDES AND BELIEFS ABOUT AIDS IN TOWNSHIP SCHOOL STUDENTS IN CAPE-TOWN
SO SOUTH AFRICAN MEDICAL JOURNAL
LA English
DT Article
C1 DEPT NATL HLTH & POPULAT DEV,REG OFF,BELVILLE,SOUTH AFRICA.
RP MATHEWS, C (通讯作者)，S AFRICAN MRC,INST BIOSTAT,CTR EPIDEMIOL RES SO AFRICA,PAROWVALLEI,SOUTH AFRICA.
CR BARTLETT EE, 1981, AM J PUBLIC HEALTH, V71, P1384, DOI 10.2105/AJPH.71.12.1384
   BOWIE C, 1989, J EPIDEMIOL COMMUN H, V43, P61, DOI 10.1136/jech.43.1.61
   BROOKSGUNN J, 1989, AM PSYCHOL, V44, P249, DOI 10.1037/0003-066X.44.2.249
   DECOCK KM, 1989, LANCET, V2, P408
   EMMONS CA, 1986, HEALTH EDUC QUART, V13, P331, DOI 10.1177/109019818601300405
   JOSEPH JG, 1987, PSYCHOL HLTH, V60, P665
   MANN J, 1987, NEW SCI 0326, V0, P40
   MBENGERANWA OL, 1989, 1988 CITY HLTH DEP A, V0, P5
   Mostyn B., 1985, RES INTERVIEW USES A, V0, P115
   PADAYACHEE GN, 1990, S AFR MED J, V77, P329
   ROLNICK SJ, 1989, AM J EPIDEMIOL, V129, P1052, DOI 10.1093/oxfordjournals.aje.a115209
   RWANDAN HIV, 1989, LANCET, V1, P941
   SHER R, 1989, S AFR MED J, V76, P314
   VANDAM CJ, 1989, HLTH POLICY PLAN, V4, P1384
   WHITESIDE A, 1988, INDICATOR SA, V5, P25
   WILSON D, 1989, SOC SCI MED, V28, P957, DOI 10.1016/0277-9536(89)90325-0
   1989, 1900, V17, V0, P1
   1987, 1900, V2, V0, P192
   1989, 1900, P122, V0, P0
   1988, 1900, V37, V0, P1
NR 20
TC 39
Z9 40
U1 0
U2 1
PU MED ASSOC S AFRICA
PI JOHANNESBURG
PA MED HOUSE CENTRAL SQ 7430 PINELANDS JOHANNESBURG, SOUTH AFRICA
SN 0038-2469
EI 
J9 S AFR MED J
JI S. Afr. Med. J.
PD NOV 3
PY 1990
VL 78
IS 9
BP 511
EP 516
DI 
PG 6
WC Medicine, General & Internal
SC General & Internal Medicine
GA EH215
UT WOS:A1990EH21500005
PM 2237683
DA 2023-04-01
ER

PT J
AU FOGARTY, J
AF FOGARTY, J
TI KNOWLEDGE ABOUT AIDS AMONG LEAVING CERTIFICATE STUDENTS
SO IRISH MEDICAL JOURNAL
LA English
DT Article
RP FOGARTY, J (通讯作者)，EASTERN HLTH BOARD,LORD EDWARD ST,DUBLIN 2,IRELAND.
NR 0
TC 3
Z9 3
U1 0
U2 0
PU IRISH MEDICAL ORGANIZATION
PI DUBLIN
PA IMO HOUSE 10 FITZWILLIAM PLACE, DUBLIN 2, IRELAND
SN 0332-3102
EI 
J9 IRISH MED J
JI Irish Med. J.
PD MAR 15
PY 1990
VL 83
IS 1
BP 19
EP 21
DI 
PG 3
WC Medicine, General & Internal
SC General & Internal Medicine
GA DB116
UT WOS:A1990DB11600011
PM 2361831
DA 2023-04-01
ER

PT J
AU GAMBA, RJ
AF GAMBA, RJ
TI ATTITUDES AND EXPECTED BEHAVIORS TOWARDS PERSONS WITH AIDS - THE IMPORTANCE OF INFORMATION AMONG UNIVERSITY-STUDENTS
SO REVISTA INTERAMERICANA DE PSICOLOGIA
LA English
DT Article
C1 UNIV CALIF SAN FRANCISCO,DEPT PSYCHOL,SAN FRANCISCO,CA 94117.
C3 University of California System; University of California San Francisco
CR Dhooper S. S., 1987, J APPLIED SOCIAL SCI, V12, P108
   DRESSER J, 1989, AUG ANN CONV AM PSYC, V0, P0
   GRIEGER I, 1988, J COLL STUDENT DEV, V29, P415
   HOFFERTH SL, 1987, FAM PLANN PERSPECT, V19, P46, DOI 10.2307/2135048
   *I MED, 1988, CONFR AIDS, V0, P0
   KELLY JA, 1987, J MED EDUC, V62, P549
   KRUKA LR, 1988, COLL STUDENT J, V22, P263
   LANDEFELD CS, 1988, J GEN INTERN MED, V3, P161, DOI 10.1007/BF02596125
   Leary Warren E, 1989, N Y TIMES WEB, V0, P21
   MCDERMOTT R J, 1987, JOURNAL OF AMERICAN COLLEGE HEALTH, V35, P222
   Rinella V J Jr, 1988, PSYCHIATR HOSP, V19, P115
   ROYSE D, 1987, PSYCHOL REP, V61, P867, DOI 10.2466/pr0.1987.61.3.867
   ZELNIK M, 1980, FAM PLANN PERSPECT, V12, P230, DOI 10.2307/2134865
NR 13
TC 4
Z9 4
U1 0
U2 2
PU INTERAMER SOC PSYCHOL UNIV CALIFORNIA
PI LOS ANGELES
PA SPANISH SPEAKING MENTAL HEALTH RES CENTER, LOS ANGELES, CA 90024
SN 0034-9690
EI 
J9 REV INTERAM PSICOL
JI Rev. Interam. Psicol.
PD JUN 15
PY 1990
VL 24
IS 1
BP 57
EP 68
DI 
PG 12
WC Psychology
SC Psychology
GA EC245
UT WOS:A1990EC24500004
DA 2023-04-01
ER

PT J
AU SVENSON, LW
   VARNHAGEN, CK
AF SVENSON, LW
   VARNHAGEN, CK
TI KNOWLEDGE, ATTITUDES AND BEHAVIORS RELATED TO AIDS AMONG 1ST-YEAR UNIVERSITY-STUDENTS
SO CANADIAN JOURNAL OF PUBLIC HEALTH-REVUE CANADIENNE DE SANTE PUBLIQUE
LA English
DT Article
C1 UNIV ALBERTA,DEPT PSYCHOL,EDMONTON T6G 2E9,ALBERTA,CANADA.
C3 University of Alberta
CR *ALB COMM OCC HLTH, 1988, RES STUD ALB AD TEEN, V0, P0
   BIEMILLER L, 1987, CHRON HIGHER EDUC, V33, P32
   Bowd A D, 1987, NURS PAP, V19, P11
   BOWD AD, 1987, CAN J PUBLIC HEALTH, V78, P84
   BURKE C, 1989, J COLL STUDENT DEV, V30, P368
   GOTTLIEB MS, 1981, NEW ENGL J MED, V305, P1425, DOI 10.1056/NEJM198112103052401
   KING AJC, 1989, J SCHOOL HEALTH, V59, P139, DOI 10.1111/j.1746-1561.1989.tb04684.x
   KOOP E, 1988, SURGEONS GENERALS RE, V0, P0
   Massey DE, 1987, HLTH ED Q, V46, P66
   PRICE JH, 1988, HLTH ED, V13, P16
   SABATIER RC, 1989, CAN J PUBLIC HEALTH, V80, P0
   STRADER MK, 1989, PUBLIC HEALTH NURS, V6, P62, DOI 10.1111/j.1525-1446.1989.tb00574.x
   Turner N H, 1988, HEALTH VALUES, V12, P6
   WALTERS D, 1989, CAN J PUBLIC HEALTH, V80, P0
NR 15
TC 13
Z9 13
U1 0
U2 0
PU CANADIAN PUBL HEALTH ASSN
PI OTTAWA
PA 1565 CARLING AVE, SUITE 400, OTTAWA ON K1Z 8R1, CANADA
SN 0008-4263
EI 
J9 CAN J PUBLIC HEALTH
JI Can. J. Public Health-Rev. Can. Sante Publ.
PD MAR-APR 15
PY 1990
VL 81
IS 2
BP 139
EP 140
DI 
PG 2
WC Public, Environmental & Occupational Health
SC Public, Environmental & Occupational Health
GA DB795
UT WOS:A1990DB79500010
PM 2331653
DA 2023-04-01
ER

PT J
AU DOLAN, R
   CORBER, S
   ZACOUR, R
AF DOLAN, R
   CORBER, S
   ZACOUR, R
TI A SURVEY OF KNOWLEDGE AND ATTITUDES WITH REGARD TO AIDS AMONG GRADE-7 AND GRADE-8 STUDENTS IN OTTAWA-CARLETON
SO CANADIAN JOURNAL OF PUBLIC HEALTH-REVUE CANADIENNE DE SANTE PUBLIQUE
LA English
DT Article
C1 OTTAWA CARLETON HLTH DEPT,DIV COMMUNITY AFFAIRS,495 RICHMOND RD,OTTAWA K2A 4A4,ONTARIO,CANADA.
   OTTAWA BOARD EDUC,PHYS EDUC & HLTH PROMOT CONSULTANT,OTTAWA,ONTARIO,CANADA.
   UNIV OTTAWA,OTTAWA K1N 6N5,ONTARIO,CANADA.
C3 University of Ottawa; University of Ottawa
CR CLEMENTI RJ, 1986, AM J PUBLIC HEALTH, V76, P1443
   DALE L, 1986, ADOLESCENT SEXUALITY, V0, P0
   KING AJC, 1988, CANADA YOUTH AIDS ST, V0, P0
   *ONT MIN ED, 1987, ACQ IMM DEF SYNDR AI, V0, P0
   PRICE JH, 1985, J SCHOOL HEALTH, V55, P107, DOI 10.1111/j.1746-1561.1985.tb04091.x
   *RES GROUP, 1987, PERC ATT AIDS AIDS P, V0, P0
NR 6
TC 13
Z9 13
U1 1
U2 1
PU CANADIAN PUBL HEALTH ASSN
PI OTTAWA
PA 1565 CARLING AVE, SUITE 400, OTTAWA ON K1Z 8R1, CANADA
SN 0008-4263
EI 
J9 CAN J PUBLIC HEALTH
JI Can. J. Public Health-Rev. Can. Sante Publ.
PD MAR-APR 15
PY 1990
VL 81
IS 2
BP 135
EP 138
DI 
PG 4
WC Public, Environmental & Occupational Health
SC Public, Environmental & Occupational Health
GA DB795
UT WOS:A1990DB79500009
PM 2331652
DA 2023-04-01
ER

PT J
AU CHANDARANA, PC
   CONLON, P
   NOH, S
   FIELD, VA
AF CHANDARANA, PC
   CONLON, P
   NOH, S
   FIELD, VA
TI THE IMPACT OF AIDS EDUCATION AMONG ELEMENTARY-SCHOOL STUDENTS
SO CANADIAN JOURNAL OF PUBLIC HEALTH-REVUE CANADIENNE DE SANTE PUBLIQUE
LA English
DT Article
C1 UNIV WESTERN ONTARIO,DEPT PSYCHIAT,LONDON N6A 3K7,ONTARIO,CANADA.
   UNIV WESTERN ONTARIO,DEPT OCCUPAT THERAPY,LONDON N6A 3K7,ONTARIO,CANADA.
C3 Western University (University of Western Ontario); Western University (University of Western Ontario)
RP CHANDARANA, PC (通讯作者)，VICTORIA HOSP,DEPT PSYCHIAT,375 S ST,LONDON N6A 4G5,ONTARIO,CANADA.
CR BECKER MH, 1979, HDB MED SOCIOLOGY, V0, P253
   BROWN LK, 1988, CLIN PEDIATR, V27, P311, DOI 10.1177/000992288802700701
   *CAN MIN ED, 1987, ED AIDS, V0, P0
   CHANDARANA PC, 1987, CAN MED ASSOC J, V137, P1073
   DICLEMENTE RJ, 1986, AM J PUBLIC HEALTH, V76, P1443, DOI 10.2105/AJPH.76.12.1443
   FULLER WA, 1973, J AM STAT ASSOC, V68, P626, DOI 10.2307/2284790
   HAFFNER DW, 1988, J SCHOOL HEALTH, V58, P154, DOI 10.1111/j.1746-1561.1988.tb00549.x
   HELGERSON SD, 1988, PEDIATRICS, V81, P350
   *I CATH ED, 1987, AIDS ED, V0, P0
   *I MED, 1986, CONFR AIDS DIR PUBL, V0, P0
   *IA STAT U, 1986, PC CARP, V0, P0
   KAPLAN HB, 1987, J HEALTH SOC BEHAV, V28, P140, DOI 10.2307/2137128
   LEVINE F, 1984, HDB HLTH ENHANCEMENT, V0, P222
   PRICE JH, 1985, J SCHOOL HEALTH, V55, P107, DOI 10.1111/j.1746-1561.1985.tb04091.x
   STRUNIN L, 1987, PEDIATRICS, V79, P825
   1988, 1900, V58, V0, P142
   1988, 1900, V82, V0, P278
   1986, 1900, V101, V0, P341
   1988, 1900, V37, V0, P1
NR 20
TC 5
Z9 5
U1 0
U2 0
PU CANADIAN PUBL HEALTH ASSN
PI OTTAWA
PA 1565 CARLING AVE, SUITE 400, OTTAWA ON K1Z 8R1, CANADA
SN 0008-4263
EI 
J9 CAN J PUBLIC HEALTH
JI Can. J. Public Health-Rev. Can. Sante Publ.
PD JUL-AUG 15
PY 1990
VL 81
IS 4
BP 285
EP 289
DI 
PG 5
WC Public, Environmental & Occupational Health
SC Public, Environmental & Occupational Health
GA DW602
UT WOS:A1990DW60200009
PM 2207952
DA 2023-04-01
ER

PT J
AU MUSKIN, PR
   STEVENS, LA
AF MUSKIN, PR
   STEVENS, LA
TI AN AIDS EDUCATIONAL-PROGRAM FOR 3RD-YEAR MEDICAL-STUDENTS
SO GENERAL HOSPITAL PSYCHIATRY
LA English
DT Article
C1 COLUMBIA UNIV COLL PHYS & SURG,NEW YORK,NY 10032.
C3 Columbia University
RP MUSKIN, PR (通讯作者)，COLUMBIA PRESBYTERIAN MED CTR,DEPT CONSULTAT LIAISON PSYCHIAT,BOX 427,622 W 168TH ST,NEW YORK,NY 10032, USA.
FU NIMH NIH HHS [MH 30906-10, MH 43520-01] Funding Source: Medline; NATIONAL INSTITUTE OF MENTAL HEALTH [P50MH030906, P50MH043520, P30MH030906, P30MH043520] Funding Source: NIH RePORTER
CR COTTON DJ, 1988, JAMA-J AM MED ASSOC, V260, P519, DOI 10.1001/jama.260.4.519
   DORPAT TL, 1983, INT J PSYCHOANAL, V64, P47
   GOLDFINGER SM, 1989, HOSP COMMUNITY PSYCH, V40, P789
   IMPERATO PJ, 1988, NEW YORK STATE J MED, V88, P223
   JAGGER J, 1988, NEW ENGL J MED, V319, P284, DOI 10.1056/NEJM198808043190506
   Kelly J A, 1988, J CONTIN EDUC NURS, V19, P78
   KELLY JA, 1987, J MED EDUC, V62, P549
   KELLY JA, 1987, AM J PUBLIC HEALTH, V77, P589
   LINK RN, 1988, AM J PUBLIC HEALTH, V78, P455, DOI 10.2105/AJPH.78.4.455
   MORTON AD, 1986, BRIT MED J CLIN RES, V17, P1212
   STEVENS LA, 1987, J AM ACAD PSYCHOAN, V15, P539, DOI 10.1521/jaap.1.1987.15.4.539
   WACHTER RM, 1986, NEW ENGL J MED, V314, P177, DOI 10.1056/NEJM198601163140310
   WOLF FM, 1986, P ASS AM MED COLL, V25, P307
NR 13
TC 6
Z9 6
U1 0
U2 0
PU ELSEVIER SCIENCE INC
PI NEW YORK
PA 655 AVENUE OF THE AMERICAS, NEW YORK, NY 10010
SN 0163-8343
EI 
J9 GEN HOSP PSYCHIAT
JI Gen. Hosp. Psych.
PD NOV 15
PY 1990
VL 12
IS 6
BP 390
EP 395
DI 10.1016/0163-8343(90)90007-Y
PG 6
WC Psychiatry
SC Psychiatry
GA EC619
UT WOS:A1990EC61900007
PM 2245924
DA 2023-04-01
ER

PT J
AU [Anonymous]
AF [Anonymous]
TI GUIDELINES FOR HIV AND AIDS STUDENT SUPPORT SERVICES
SO JOURNAL OF SCHOOL HEALTH
LA English
DT Article
FU PHS HHS [U63/CCU 102809-03] Funding Source: Medline
CR BURKE DS, 1990, JAMA-J AM MED ASSOC, V263, P2075
   FAY RE, 1989, SCIENCE, V243, P338, DOI 10.1126/science.2911744
   HEIN K, 1989, J ADOL HLTH CARE, V10, P20
   *NAT RES COUNC, 1987, RISK FUT AD SEX PREG, V0, P34
   NORTH RL, 1990, J ADOLESC HLTH CARE, V11, P185
   *US CTR DIS CONTR, 1989, MMWR, V38, P423
   *US CTR DIS CONTR, 1990, HIV AIDS SURV, V12, P0
   *US CTR HUM RES RE, 1983, NAT LONG SURV YOUTH, V0, P0
   1988, 1900, V37, V0, P718
   1990, 1900, V39, V0, P110
NR 10
TC 0
Z9 0
U1 0
U2 0
PU AMER SCHOOL HEALTH ASSOC
PI KENT
PA PO BOX 708, KENT, OH 44240
SN 0022-4391
EI 
J9 J SCHOOL HEALTH
JI J. Sch. Health
PD AUG 15
PY 1990
VL 60
IS 6
BP 249
EP 255
DI 
PG 7
WC Education & Educational Research; Education, Scientific Disciplines; Health Care Sciences & Services; Public, Environmental & Occupational Health
SC Education & Educational Research; Health Care Sciences & Services; Public, Environmental & Occupational Health
GA DX876
UT WOS:A1990DX87600001
PM 2232727
DA 2023-04-01
ER

PT J
AU CRAWFORD, J
   TUTLE, A
   KIPPAX, S
AF CRAWFORD, J
   TUTLE, A
   KIPPAX, S
TI STUDENT-FAVORED STRATEGIES FOR AIDS AVOIDANCE
SO AUSTRALIAN JOURNAL OF PSYCHOLOGY
LA English
DT Article
C1 UNIV SYDNEY,SYDNEY,NSW 2006,AUSTRALIA.
C3 University of Sydney
RP CRAWFORD, J (通讯作者)，MACQUARIE UNIV,SCH BEHAV SCI,SYDNEY,NSW 2109,AUSTRALIA.
CR ABBOTT S, 1987, REPORT ISSUES AIDS Y, V0, P0
   ALBERT EH, 1986, SOCIAL DIMENSIONS AI, V0, P163
   BALDWIN JD, 1988, J SEX RES, V25, P181, DOI 10.1080/00224498809551454
   BROOKSGUNN J, 1988, AM PSYCHOL, V43, P958, DOI 10.1037/0003-066X.43.11.958
   CASPER V, 1986, SOCIAL DIMENSIONS AI, V0, P197
   CHAPMAN S, 1988, COMMUNITY HEALTH ST, V12, P97
   DICLEMENTE RJ, 1986, AM J PUBLIC HEALTH, V76, P1443, DOI 10.2105/AJPH.76.12.1443
   DICLEMENTE RJ, 1987, HLTH ED RES, V2, P287
   FISHER JD, 1988, AM PSYCHOL, V43, P914, DOI 10.1037/0003-066X.43.11.914
   FLORA JA, 1988, AM PSYCHOL, V43, P965
   HART J, 1985, AUSTR J FORENSIC SCI, V18, P33
   HEIN K, 1987, NEW YORK STATE J MED, V87, P290
   HEREK GM, 1988, AM PSYCHOL, V43, P886, DOI 10.1037/0003-066X.43.11.886
   KEGELES SM, 1988, AM J PUBLIC HEALTH, V78, P460, DOI 10.2105/AJPH.78.4.460
   KIPPAX S, 1988, SOCIAL ASPECTS PREVE, V0, P0
   MARKOVA I, 1987, J THEOR SOC BEHAV, V417, P389
   MCGLEW T, 1988, REPORT SURVEY UNDERG, V0, P0
   PRICE JH, 1985, J SCHOOL HEALTH, V55, P107, DOI 10.1111/j.1746-1561.1985.tb04091.x
   SIEGEL K, 1988, NEW YORK STATE J MED, V88, P66
   SIMKINS L, 1984, PSYCHOL REP, V55, P779, DOI 10.2466/pr0.1984.55.3.779
   Sorenson RC, 1973, ADOLESCENT SEXUALITY, V0, P0
   STRUNIN L, 1987, PEDIATRICS, V79, P825
   TURTLE AM, 1989, MED J AUSTRALIA, V150, P371, DOI 10.5694/j.1326-5377.1989.tb136527.x
NR 24
TC 47
Z9 47
U1 0
U2 2
PU AUSTRALIAN PSYCHOL SOC
PI CARLTON
PA 1 GRATTAN STREET, CARLTON VICTORIA 3053, AUSTRALIA
SN 0004-9530
EI 
J9 AUST J PSYCHOL
JI Aust. J. Psychol.
PD AUG 15
PY 1990
VL 42
IS 2
BP 123
EP 137
DI 10.1080/00049539008260113
PG 15
WC Psychology, Multidisciplinary
SC Psychology
GA DY549
UT WOS:A1990DY54900002
DA 2023-04-01
ER

PT J
AU STIFF, J
   MCCORMACK, M
   ZOOK, E
   STEIN, T
   HENRY, R
AF STIFF, J
   MCCORMACK, M
   ZOOK, E
   STEIN, T
   HENRY, R
TI LEARNING ABOUT AIDS AND HIV TRANSMISSION IN COLLEGE-AGE STUDENTS
SO COMMUNICATION RESEARCH
LA English
DT Article
C1 MICHIGAN STATE UNIV,PSYCHIAT,E LANSING,MI 48824.
   MICHIGAN STATE UNIV,AID EDUC PROGRAM,E LANSING,MI 48824.
   PENN STATE UNIV,DEPT SPEECH COMMUN,UNIVERSITY PK,PA 16802.
   MICHIGAN STATE UNIV,COLL HUMAN MED,OFF MED EDUC RES & DEV,E LANSING,MI 48824.
C3 Michigan State University; Michigan State University; Pennsylvania Commonwealth System of Higher Education (PCSHE); Pennsylvania State University; Pennsylvania State University - University Park; Michigan State University; Michigan State University College of Human Medicine
RP STIFF, J (通讯作者)，ARIZONA STATE UNIV,COMMUN,TEMPE,AZ 85287, USA.
CR BROOKSGUNN J, 1988, AM PSYCHOL, V43, P958, DOI 10.1037/0003-066X.43.11.958
   BYRNE D, 1977, PERSONALITY SOCIAL P, V1, P3
   BYRNE D, 1977, EXPLORING HUMAN SEXU, V0, P331
   CURRAN JW, 1988, SCIENCE, V239, P610, DOI 10.1126/science.3340847
   FISHER WA, 1979, J SEX RES, V15, P38, DOI 10.1080/00224497909551022
   FLORA JA, 1988, AM PSYCHOL, V43, P965
   GORER G, 1948, AM PEOPLE, V0, P0
   Hendrick S., 1987, J SEX RES, V23, P502, DOI 10.1080/00224498709551387
   HEREK GM, 1988, AM PSYCHOL, V43, P886, DOI 10.1037/0003-066X.43.11.886
   HEREK GM, 1984, J HOMOSEXUAL, V10, P39, DOI 10.1300/J082v10n01_03
   HEREK GM, 1988, J SEX RES, V25, P451, DOI 10.1080/00224498809551476
   HEREK GM, 1984, J HOMOSEXUAL, V10, P2
   Hunter J. E., 1980, MULTIVARIATE TECHNIQ, V0, P229
   HUNTER JE, 1987, UNPUB LIMSTAT, V0, P0
   KRUPKA LR, 1988, COLL STUDENT J, V22, P263
   SANMIGUEL CL, 1976, J HOMOSEXUAL, V1, P11
   Shilts Randy, 1987, BAND PLAYED POLITICS, V0, P0
NR 17
TC 12
Z9 12
U1 0
U2 0
PU SAGE SCIENCE PRESS
PI THOUSAND OAKS
PA 2455 TELLER RD, THOUSAND OAKS, CA 91320
SN 0093-6502
EI 
J9 COMMUN RES
JI Commun. Res.
PD DEC 15
PY 1990
VL 17
IS 6
BP 743
EP 758
DI 10.1177/009365029001700602
PG 16
WC Communication
SC Communication
GA EK068
UT WOS:A1990EK06800002
DA 2023-04-01
ER

PT J
AU VINCENT, TA
   SCHKADE, JK
AF VINCENT, TA
   SCHKADE, JK
TI KNOWLEDGE AND ATTITUDES OF OCCUPATIONAL-THERAPY STUDENTS REGARDING AIDS
SO AMERICAN JOURNAL OF OCCUPATIONAL THERAPY
LA English
DT Article
C1 TEXAS WOMANS UNIV,MASTERS DEGREE PROGRAM,DALLAS,TX.
   TEXAS WOMANS UNIV,OCCUPAT THERAPY,DALLAS,TX.
C3 Texas Womans University; Texas Womans University
CR BENHAM PK, 1988, AM J OCCUP THER, V42, P305, DOI 10.5014/ajot.42.5.305
   BLUMENFIELD M, 1987, GEN HOSP PSYCHIAT, V9, P58, DOI 10.1016/0163-8343(87)90103-4
   BOWEN OR, 1988, WHAT YOU SHOULD KNOW, V0, P0
   BOWLES LT, 1987, J MED EDUC, V62, P541
   Cox R, 1986, FUNDAMENTALS RES HLT, V0, P0
   DENTON R, 1987, AM J OCCUP THER, V41, P427, DOI 10.5014/ajot.41.7.427
   ELIASJONES AC, 1987, J INFECTION, V5, P69
   FINEBERG HV, 1988, SCIENCE, V239, P592, DOI 10.1126/science.3340845
   Foster S D, 1987, MCN AM J MATERN CHILD NURS, V12, P311, DOI 10.1097/00005721-198709000-00005
   GEORGE H, 1987, BRIT J HOSP MED, V38, P385
   GOLDMEIER D, 1987, BRIT J HOSP MED, V37, P232
   GORMAN C, 1987, TIME 1214, V0, P40
   KALMAN TP, 1987, HOSP COMMUNITY PSYCH, V38, P996
   KALMAN TP, 1985, HOSPITAL COMMUNITY P, V36, P1309
   KELLY JA, 1987, J MED EDUC, V62, P549
   KIESLER CA, 1969, ATTITUDE CHANGE, V0, P0
   KOOP E, 1986, SURGEON GENERALS REP, V0, P0
   MCCUTCHAN JA, 1986, RN OCT, V0, P18
   *METR LIF INS CO, 1987, NAT AIDS AW TEST WHA, V0, P0
   PIZZI M, 1988, OT WEEK 0818, V0, P6
   PIZZI M, 1988, OT WEEK 0818, V0, P31
   PRICE RW, 1988, SCIENCE, V239, P587
   RANDALL ML, 1988, TOPICS HLTH RECORD M, V8, P79
   SCHINDLER VJ, 1988, AM J OCCUP THER, V42, P507, DOI 10.5014/ajot.42.8.507
   Siegel S., 1988, NONPARAMETRIC STAT, V0, P0
   STEICH TJ, 1987, OCCUPATIONAL THE JUN, V0, P17
   STEICH TJ, 1987, OCCUPATIONAL THE JUN, V0, P1
   WALTERS L, 1988, SCIENCE, V239, P597, DOI 10.1126/science.3340846
   WERTZ DC, 1987, PUBLIC HEALTH REP, V102, P248
NR 29
TC 5
Z9 6
U1 0
U2 1
PU AMER OCCUPATION THERAPY ASSN
PI ROCKVILLE
PA 1383 PICCARD DRIVE PO BOX ROCKVILLE, MD 20850-4375
SN 0272-9490
EI 
J9 AM J OCCUP THER
JI Am. J. Occup. Ther.
PD MAR 15
PY 1990
VL 44
IS 3
BP 205
EP 210
DI 10.5014/ajot.44.3.205
PG 6
WC Rehabilitation
SC Rehabilitation
GA DF582
UT WOS:A1990DF58200002
PM 2316607
DA 2023-04-01
ER

PT J
AU ANDERSON, JE
   KANN, L
   HOLTZMAN, D
   ARDAY, S
   TRUMAN, B
   KOLBE, L
AF ANDERSON, JE
   KANN, L
   HOLTZMAN, D
   ARDAY, S
   TRUMAN, B
   KOLBE, L
TI HIV/AIDS KNOWLEDGE AND SEXUAL-BEHAVIOR AMONG HIGH-SCHOOL-STUDENTS
SO FAMILY PLANNING PERSPECTIVES
LA English
DT Article
ID acquired immunodeficiency syndrome; homosexual men; adolescents; attitudes; beliefs; aids
C1 CTR DIS CONTROL,SCH HLTH,CTR CHRON DIS PREVENT & HLTH PROMOT,ATLANTA,GA 30333.
C3 Centers for Disease Control & Prevention - USA
RP ANDERSON, JE (通讯作者)，CTR DIS CONTROL,DIV ADOLESCENT,ATLANTA,GA 30333, USA.
CR ANDERSON JE, 1989, UNPUB 1989 NATIONAL, V0, P0
   BECKER MH, 1988, AM J PUBLIC HEALTH, V78, P394, DOI 10.2105/AJPH.78.4.394
   HARDY AM, 1989, ADV DATA VITAL HLTH, V179, P0
   HINGSON RW, 1990, AM J PUBLIC HEALTH, V80, P295, DOI 10.2105/AJPH.80.3.295
   HOFFERTH SL, 1987, FAMILY PLANNING PERS, V19, P47
   KANN L, 1989, J SCHOOL HEALTH, V59, P55, DOI 10.1111/j.1746-1561.1989.tb05392.x
   KANN L, 1990, MORBIDITY MORTALITY, V39, P385
   KEGELES SM, 1988, AM J PUBLIC HEALTH, V78, P460, DOI 10.2105/AJPH.78.4.460
   KILBOURNE BW, 1990, AM J PUBLIC HEALTH, V80, P499, DOI 10.2105/AJPH.80.4.499-a
   LUI KJ, 1988, SCIENCE, V240, P1333, DOI 10.1126/science.3163848
   MUNOZ A, 1989, AM J EPIDEMIOL, V130, P530, DOI 10.1093/oxfordjournals.aje.a115367
   SCHUMACHER M, 1989, HIV AIDS ED SURVEY P, V0, P0
   SONNENSTEIN FL, 1989, FAMILY PLANNING PERS, V21, P152
   STRUNIN L, 1987, PEDIATRICS, V79, P825
   STRUNIN L, 1990, PEDIATRICS, V85, P24
   VERMUND SH, 1989, AM J DIS CHILD, V143, P1220, DOI 10.1001/archpedi.1989.02150220128032
NR 18
TC 117
Z9 117
U1 0
U2 8
PU ALAN GUTTMACHER INST
PI NEW YORK
PA 120 WALL STREET, NEW YORK, NY 10005
SN 0014-7354
EI 
J9 FAM PLANN PERSPECT
JI Fam. Plann. Perspect.
PD NOV-DEC 15
PY 1990
VL 22
IS 6
BP 252
EP 255
DI 10.2307/2135681
PG 4
WC Demography; Family Studies
SC Demography; Family Studies
GA ER497
UT WOS:A1990ER49700002
PM 2289542
DA 2023-04-01
ER

PT J
AU CRAWFORD, I
AF CRAWFORD, I
TI ATTITUDES OF UNDERGRADUATE COLLEGE-STUDENTS TOWARD AIDS
SO PSYCHOLOGICAL REPORTS
LA English
DT Article
RP CRAWFORD, I (通讯作者)，LOYOLA UNIV, DEPT PSYCHOL, 6525 N SHERIDAN RD, CHICAGO, IL 60626 USA.
CR DICLEMENTE RJ, 1986, AM J PUBLIC HEALTH, V76, P1143
   FINKEL ML, 1978, ADOLESCENCE, V13, P443
   *I MED, 1986, CONFR AIDS DIR PUBL, V0, P0
   KEGELES SM, 1988, AM J PUBLIC HEALTH, V78, P460, DOI 10.2105/AJPH.78.4.460
   KEGELES SM, 1988, JAMA-J AM MED ASSOC, V259, P216, DOI 10.1001/jama.259.2.216
   KOOP E, 1987, SURGEON GENERALS REP, V0, P0
   MELTON GB, 1988, PROF PSYCHOL-RES PR, V19, P403, DOI 10.1037/0735-7028.19.4.403
   SIMKINS L, 1984, PSYCHOL REP, V55, P779, DOI 10.2466/pr0.1984.55.3.779
NR 8
TC 25
Z9 25
U1 0
U2 1
PU AMMONS SCIENTIFIC, LTD
PI MISSOULA
PA PO BOX 9229, MISSOULA, MT 59807-9229 USA
SN 0033-2941
EI 
J9 PSYCHOL REP
JI Psychol. Rep.
PD FEB 15
PY 1990
VL 66
IS 1
BP 11
EP 16
DI 10.2466/PR0.66.1.11-16
PG 6
WC Psychology, Multidisciplinary
SC Psychology
GA CU929
UT WOS:A1990CU92900004
PM 2326403
DA 2023-04-01
ER

PT J
AU WINSLOW, RW
   RUMBAUT, RG
   HWANG, J
AF WINSLOW, RW
   RUMBAUT, RG
   HWANG, J
TI AIDS-PHOBIA AND POLITICAL REACTION IN CALIFORNIA - STUDENT VERSUS PUBLIC RESPONSES TO REACTIVE POLITICAL INITIATIVES
SO ARCHIVES OF SEXUAL BEHAVIOR
LA English
DT Article
RP WINSLOW, RW (通讯作者)，SAN DIEGO STATE UNIV,SAN DIEGO,CA 92182, USA.
CR Altman Dennis, 1986, AIDS MIND AM, V0, P0
   BAUSELL RB, 1986, AIDS RES, V2, P253, DOI 10.1089/aid.1.1986.2.253
   BECKER MH, 1988, AM J PUBLIC HEALTH, V78, P394, DOI 10.2105/AJPH.78.4.394
   BLACK MH, 1986, PLAGUE YEARS CHRONIC, V0, P0
   CECCHI RL, 1984, ANN NY ACAD SCI, V437, P286, DOI 10.1111/j.1749-6632.1984.tb37148.x
   CLIFT S M, 1988, HEALTH EDUCATION RESEARCH, V3, P75, DOI 10.1093/her/3.1.75
   Clift SM., 1988, BRIT EDUC RES J, V14, P31, DOI 10.1080/0141192880140103
   CONRAD P, 1988, BRANDESI REV, V7, P25
   CUMMINGS J, 1957, CLOSED RANKS EXPT ME, V0, P0
   DAWSON DA, 1988, ADV DATA VITAL HLTH, V150, P0
   DICLEMENTE RJ, 1986, AM J PUBLIC HEALTH, V76, P1443, DOI 10.2105/AJPH.76.12.1443
   DONDERO TJ, 1987, MMWR-MORBID MORTAL W, V36, P1
   DOUGLAS CJ, 1985, HOSP COMMUNITY PSYCH, V36, P1309
   EMMONS CA, 1986, HEALTH EDUC QUART, V13, P331, DOI 10.1177/109019818601300405
   EU MF, 1988, CALIFORNIA BALLOT PA, V0, P0
   Fisher E J, 1986, MICH MED, V85, P93
   GALLUP G, 1987, GALLUP REPORT, V201, P2
   GALLUP G, 1987, PUBLIC ATTITUDES AID, V0, P0
   GALLUP G, 1985, PUBLIC AWARENESS AID, V0, P0
   HUDSON WW, 1980, J HOMOSEXUAL, V5, P357, DOI 10.1300/J082v05n04_02
   IDE AF, 1986, AIDS HYSTERIA, V0, P0
   KAIN EL, 1987, TEACH SOCIOL, V15, P320, DOI 10.2307/1318350
   KAPLAN HB, 1987, J HEALTH SOC BEHAV, V28, P140, DOI 10.2307/2137128
   KEELING RP, 1988, NEA HIGHER ED J, V4, P5
   Manning D T, 1989, J AM COLL HEALTH, V37, P254
   MORIN SF, 1984, AM PSYCHOL, V39, P1288, DOI 10.1037/0003-066X.39.11.1288
   NURNBERG HG, 1984, AM J PSYCHIAT, V141, P95
   PATTON C, 1985, SEX GERMS POLITICS A, V0, P0
   PLECK JH, 1988, J HOMOSEXUAL, V15, P41, DOI 10.1300/J082v15n03_02
   PRICE JH, 1985, J SCHOOL HEALTH, V55, P107, DOI 10.1111/j.1746-1561.1985.tb04091.x
   ROSENSTOCK IM, 1988, HEALTH EDUC QUART, V15, P175, DOI 10.1177/109019818801500203
   SHILTS L, 1987, BAND PLAYED POLITICS, V0, P0
   SIMKINS L, 1984, PSYCHOL REP, V55, P779, DOI 10.2466/pr0.1984.55.3.779
   STRUNIN L, 1987, PEDIATRICS, V79, P825
   THIO A, 1988, DEVIANT BEHAVIOR, V0, P0
   WALLACK JJ, 1989, HOSP COMMUNITY PSYCH, V40, P507
   WATNEY S, 1988, SOCIAL ASPECTS OF AIDS, V0, P52
   Weinberg G., 1973, SOC HLTH HOMOSEXUAL, V0, P0
   WILSON D, 1989, SOC SCI MED, V28, P957, DOI 10.1016/0277-9536(89)90325-0
   WINSLOW RW, 1988, SOCIOL SOC RES, V72, P110
   WITT LA, 1989, J APPL SOC PSYCHOL, V19, P599, DOI 10.1111/j.1559-1816.1989.tb00272.x
   1988, 1900, V172, V0, P1
   1987, 1900, V171, V0, P3
NR 43
TC 3
Z9 3
U1 0
U2 0
PU PLENUM PUBL CORP
PI NEW YORK
PA 233 SPRING ST, NEW YORK, NY 10013
SN 0004-0002
EI 
J9 ARCH SEX BEHAV
JI Arch. Sex. Behav.
PD OCT 15
PY 1990
VL 19
IS 5
BP 517
EP 530
DI 10.1007/BF02442352
PG 14
WC Psychology, Clinical; Social Sciences, Interdisciplinary
SC Psychology; Social Sciences - Other Topics
GA EE221
UT WOS:A1990EE22100007
PM 2260916
DA 2023-04-01
ER
