# Supplementary material for: Studies on HIV/AIDS Among Students: Bibliometric Analysis
Source: Interact J Med Res. 2023 Aug 4;12:e46042. doi: 10.2196/46042 (PMC10439465; doi:10.2196/46042)
Supplement: Multimedia Appendix 1 [file ijmr_v12i1e46042_app1.zip › Multimedia Appendix 1/download1991u18.txt]

PT J
AU GIGNAC, D
   OERMANN, MH
AF GIGNAC, D
   OERMANN, MH
TI WILLINGNESS OF NURSING-STUDENTS AND FACULTY TO CARE FOR PATIENTS WITH AIDS
SO AMERICAN JOURNAL OF INFECTION CONTROL
LA English
DT Article
AB Previous research has indicated that nursing students, along with other health care professionals, have expressed an unwillingness to care for patients with AIDS.  The purposes of this study were to examine the relationships among nursing students' and faculty members' knowledge of AIDS, attitudes toward patients with AIDS, and willingness to care for them.  A descriptive-correlational design was used in which nursing students and faculty (n = 166) at an urban, middle-sized Canadian university completed the AIDS Assess Test developed by Lawrence and Lawrence.  Significant relationships were found between willingness to care for and have contact with persons with AIDS and knowledge scores for the group as a whole.  Nursing students with more knowledge about AIDS expressed greater willingness to care for AIDS patients.  Subjects in the senior year of the nursing program had significantly higher scores on willingness to care for or have contact with persons with AIDS than subjects in other levels of the program and faculty (F(4, 143) = 2.94, p = 0.02).  Subjects who knew a homosexual person had significantly higher scores on willingness to care for and have contact with persons with AIDS.
C1 UNIV WINDSOR,SCH NURSING,WINDSOR N9B 3P4,ONTARIO,CANADA.
C3 University of Windsor
NR 0
TC 11
Z9 11
U1 0
U2 0
PU MOSBY-YEAR BOOK INC
PI ST LOUIS
PA 11830 WESTLINE INDUSTRIAL DR, ST LOUIS, MO 63146-3318
SN 0196-6553
EI 
J9 AM J INFECT CONTROL
JI Am. J. Infect. Control
PD AUG 15
PY 1991
VL 19
IS 4
BP 191
EP 197
DI 10.1016/0196-6553(91)90003-U
PG 7
WC Public, Environmental & Occupational Health; Infectious Diseases
SC Public, Environmental & Occupational Health; Infectious Diseases
GA GA968
UT WOS:A1991GA96800003
PM 1928806
DA 2023-04-01
ER

PT J
AU STOROSUM, JG
   SNO, HN
   SCHALKEN, HFA
   KROL, LJ
   SWINKELS, JA
   NAHUIJS, M
   MEIJER, EP
   DANNER, SA
AF STOROSUM, JG
   SNO, HN
   SCHALKEN, HFA
   KROL, LJ
   SWINKELS, JA
   NAHUIJS, M
   MEIJER, EP
   DANNER, SA
TI ATTITUDES OF HEALTH-CARE WORKERS TOWARDS AIDS AT 3 DUTCH HOSPITALS
SO AIDS
LA English
DT Article
DE AIDS; ATTITUDE; HEALTH-CARE WORKERS
ID acquired immunodeficiency syndrome; psychological impact; physicians; homophobia; knowledge; disorders; students; nurses; virus
AB A questionnaire survey was held among 938 doctors and 2304 nurses to assess their attitudes toward AIDS and the influence of their concern about the occupational risks involved.  The response was 65 and 72%, respectively.  The results suggest that in treating patients with actual or possible HIV infection, in non-invasive procedures many doctors and nurses often take too many precautions, whereas in invasive procedures doctors often take too few.  A minority of the respondents were in favour of testing all patients.  The majority felt that patients in the high-risk groups should be tested.  The percentage in favour of anonymous testing was considerably higher among the doctors than among the nurses.  Most of the doctors and nurses were concerned about contagion by patients.  This concern had a negative influence on their attitudes toward AIDS.  Factual information alone does not suffice to dispel excessive concern.  In training and educating medical personnel, attention should be devoted to cognitive as well as emotional aspects.
C1 UNIV AMSTERDAM,ACAD MED CTR,DEPT INTERNAL MED,1105 AZ AMSTERDAM,NETHERLANDS.
   UNIV AMSTERDAM,ACAD MED CTR,DEPT MED PSYCHOL,1105 AZ AMSTERDAM,NETHERLANDS.
C3 University of Amsterdam; Academic Medical Center Amsterdam; University of Amsterdam; Academic Medical Center Amsterdam
RP STOROSUM, JG (corresponding author), UNIV AMSTERDAM,ACAD MED CTR,DEPT PSYCHIAT,PSYCHIAT OUTPATIENT CLIN,MEIBERGDREEF 9,1105 AZ AMSTERDAM,NETHERLANDS.
CR ANDRE BC, 1988, AM J INFECT CONTROL, V16, P272, DOI 10.1016/S0196-6553(88)80007-5
   AOUN H, 1989, NEW ENGL J MED, V321, P693, DOI 10.1056/NEJM198909073211020
   BAMLETT R, 1988, LANCET, V2, P1141
   BLUMENFIELD M, 1987, GEN HOSP PSYCHIAT, V9, P58, DOI 10.1016/0163-8343(87)90103-4
   Brock R B, 1986, NURS MANAGE, V17, P67
   BYKERK H, 1988, NED TIJDSCHR GENEESK, V132, P878
   CREIGHTON H, 1986, NURS MANAGE, V17, P14
   CUMMINGS MA, 1985, AM J PSYCHIAT, V142, P253
   DEVLIN MM, 1988, JAMA-J AM MED ASSOC, V260, P790, DOI 10.1001/jama.1988.03410060060019
   DOUGLAS CJ, 1985, HOSP COMMUNITY PSYCH, V36, P1309
   FAWZY FI, 1983, GEN HOSP PSYCHIAT, V5, P141, DOI 10.1016/0163-8343(83)90114-7
   GINZBURG HM, 1986, PSYCHIAT ANN, V16, P153, DOI 10.3928/0048-5713-19860301-07
   GORDIN FM, 1987, AIDS, V1, P183
   HOLLAND JC, 1985, ANN INTERN MED, V103, P760, DOI 10.7326/0003-4819-103-5-760
   HOUWELING H, 1987, NED TIJDSCHR GENEESK, V31, P1283
   IMPERATO PJ, 1988, NEW YORK STATE J MED, V88, P223
   KATZ I, 1987, PSYCHOL REP, V60, P615, DOI 10.2466/pr0.1987.60.2.615
   Kelly J A, 1988, J CONTIN EDUC NURS, V19, P78
   KELLY JA, 1987, AM J PUBLIC HEALTH, V77, P789, DOI 10.2105/AJPH.77.7.789
   LINK RN, 1988, AM J PUBLIC HEALTH, V78, P455, DOI 10.2105/AJPH.78.4.455
   MARCUS R, 1988, NEW ENGL J MED, V319, P1118, DOI 10.1056/NEJM198810273191703
   MCKUSICK L, 1986, WESTERN J MED, V144, P751
   McLeod M M, 1988, CAN NURSE, V84, P28
   ODOWD MA, 1988, 4 INT C AIDS STOCKH, V0, P0
   Reed P, 1984, NURS FORUM, V21, P153, DOI 10.1111/j.1744-6198.1984.tb01109.x
   RICHARDSON JL, 1987, MED CARE, V25, P675, DOI 10.1097/00005650-198708000-00001
   ROGERS DE, 1988, JAMA-J AM MED ASSOC, V259, P1368, DOI 10.1001/jama.259.9.1368
   ROYSE D, 1987, PSYCHOL REP, V61, P867, DOI 10.2466/pr0.1987.61.3.867
   SCHALKEN HFA, 1982, THESIS ACADEMISCH PR, V0, P214
   SCHULTZ JM, 1988, MINN MED, V71, P277
   STANFORD J, 1988, NURS TIMES, V24, P47
   TREIBER FA, 1987, J NERV MENT DIS, V175, P496, DOI 10.1097/00005053-198708000-00009
   UPDEGROVE S, 1988, JAMA-J AM MED ASSOC, V260, P790, DOI 10.1001/jama.1988.03410060060018
   WALLACK JJ, 1989, HOSP COMMUNITY PSYCH, V40, P507
   WERTZ DC, 1987, PUBLIC HEALTH REP, V102, P248
   WILEY K, 1988, NURS OUTLOOK, V36, P244
   1989, 1900, V38, V0, P3
NR 37
TC 14
Z9 14
U1 0
U2 1
PU RAPID SCIENCE PUBLISHERS
PI LONDON
PA 2-6 BOUNDARY ROW, LONDON, ENGLAND SE1 8NH
SN 0269-9370
EI 
J9 AIDS
JI Aids
PD JAN 15
PY 1991
VL 5
IS 1
BP 55
EP 60
DI 10.1097/00002030-199101000-00008
PG 6
WC Immunology; Infectious Diseases; Virology
SC Immunology; Infectious Diseases; Virology
GA FA037
UT WOS:A1991FA03700008
PM 2059361
DA 2023-04-01
ER

PT J
AU SHAFER, MA
   BOYER, CB
AF SHAFER, MA
   BOYER, CB
TI PSYCHOSOCIAL AND BEHAVIORAL-FACTORS ASSOCIATED WITH RISK OF SEXUALLY-TRANSMITTED DISEASES, INCLUDING HUMAN-IMMUNODEFICIENCY-VIRUS INFECTION, AMONG URBAN HIGH-SCHOOL-STUDENTS
SO JOURNAL OF PEDIATRICS
LA English
DT Article
ID substance abuse; peer influence; united-states; knowledge; adolescents; attitudes; beliefs; aids; smoking; alcohol
AB The main purpose of this study was to evaluate the role of multiple psychosocial and knowledge-related antecedent factors that may predict sexual and alcohol and drug use behaviors that are associated with the transmission of sexually transmitted diseases (STDs), including human immunodeficiency virus infection. Five hundred forty-four ninth-grade urban high school students were surveyed regarding knowledge, attitudes, and behaviors related to STDs and acquired immunodeficiency syndrome (AIDS). Results of multiple regression analyses indicate that higher levels of SID and AIDS knowledge were associated with lower levels of STD and AIDS anxiety (R2-DELTA = 0.09; p < 0.001), fewer negative attitudes toward people with AIDS (R2-DELTA = 0.09; p < 0.001), stronger perceptions of self-efficacy (R2-DELTA = 0.03; p < 0.01), and stronger peer affiliation (R2-DELTA = 0.02; p < 0.05). Negative attitudes toward people with AIDS were inversely related to knowledge (R2-DELTA = 0.08; p < 0.001), social support (R2-DELTA = 0.02; p < 0.01), and perceived self-efficacy (R2-DELTA = 0.01; p <0.05). Predictors of alcohol and drug use included perceived peer norms (R2-DELTA = 0.08; p < 0.001) and strong peer affiliation (R2-DELTA = 0.05; p <0.001). The best predictor of sexual risk behavior was alcohol and drug use (R2-DELTA = 0.07; p < 0.001). Lower levels of knowledge (R2-DELTA = 0.14; p < 0.001) and perceived peer norms (R2-DELTA = 0.05; p <0.05) predicted nonuse of condoms. Our results indicate that several factors relate to adolescent risk for STDs: the connection between peer influence and adolescent risk behaviors, the link between alcohol and drug use and sexual risk behavior, and the role of knowledge in determining nonuse of condoms.
RP SHAFER, MA (corresponding author), UNIV CALIF SAN FRANCISCO, DEPT PEDIAT, DIV ADOLESCENT MED, BOX 0314, SAN FRANCISCO, CA 94143 USA.
FU PHS HHS [MCJ000978, CCR902728] Funding Source: Medline
CR ADLER NE, 1990, J PEDIATR-US, V116, P463, DOI 10.1016/S0022-3476(05)82845-8
   ANDERSON JE, 1990, FAM PLANN PERSPECT, V22, P252, DOI 10.2307/2135681
   ARAL SO, 1990, SEXUALLY TRANSMITTED, V0, P0
   Becker M.H., 1974, HLTH ED Q, V2, P220
   BILLY JOG, 1985, ADOLESCENCE, V20, P21
   BOYER CB, 1990, AIDS OTHER SEXUALLY, V0, P597
   DICLEMENTE RJ, 1988, AM J PUBLIC HEALTH, V78, P55, DOI 10.2105/AJPH.78.1.55
   FISHER LA, 1988, J APPL SOC PSYCHOL, V18, P289, DOI 10.1111/j.1559-1816.1988.tb00018.x
   FULLILOVE RE, 1990, JAMA-J AM MED ASSOC, V263, P851, DOI 10.1001/jama.263.6.851
   GOODMAN E, 1989, PEDIATRICS, V84, P36
   HALEBSKY MA, 1987, ADOLESCENCE, V22, P961
   HINGSON R, 1990, PEDIATRICS, V85, P24
   HINGSON RW, 1990, AM J PUBLIC HEALTH, V80, P295, DOI 10.2105/AJPH.80.3.295
   IRWIN CE, 1988, J ADOLESC HLTH CARE, V9, P115
   Irwin Jr, 1990, ADOLESC MED, V1, P1
   JAFFE LR, 1988, J PEDIATR-US, V112, P1005, DOI 10.1016/S0022-3476(88)80237-3
   JANZ NK, 1984, HEALTH EDUC QUART, V11, P1, DOI 10.1177/109019818401100101
   JESSOR R, 1977, PROBLEM BEHAVIOR PSY, V0, P0
   JESSOR R, 1984, BEHAVIORAL HLTH HDB, V0, P0
   Kandel D B, 1985, ADV ALCOHOL SUBST ABUSE, V4, P139
   KAPLAN HB, 1984, J HEALTH SOC BEHAV, V25, P270, DOI 10.2307/2136425
   KEGELES SM, 1988, AM J PUBLIC HEALTH, V78, P460, DOI 10.2105/AJPH.78.4.460
   LANDEFELD CS, 1988, J GEN INTERN MED, V3, P161, DOI 10.1007/BF02596125
   LIFSON AR, 1990, AM J EPIDEMIOL, V131, P221, DOI 10.1093/oxfordjournals.aje.a115492
   MACDONALD NE, 1990, JAMA-J AM MED ASSOC, V263, P3155, DOI 10.1001/jama.263.23.3155
   MOSBACH P, 1988, J ABNORM PSYCHOL, V97, P238, DOI 10.1037/0021-843X.97.2.238
   MOSHER WD, 1990, FAM PLANN PERSPECT, V22, P198, DOI 10.2307/2135493
   MOTT FL, 1988, FAM PLANN PERSPECT, V20, P128, DOI 10.2307/2135701
   ROSENTHAL TL, 1979, HDB PSYCHOTHERAPY BE, V0, P621
   SHAFER MA, 1984, J PEDIATR-US, V104, P141, DOI 10.1016/S0022-3476(84)80614-9
   STEINER JD, 1990, AM J DIS CHILD, V144, P602
   STRUNIN L, 1987, PEDIATRICS, V79, P825
   SWADI H, 1988, BRIT J ADDICT, V83, P153
   WEISMAN CS, 1989, FAM PLANN PERSPECT, V21, P213, DOI 10.2307/2135574
   ZABIN LS, 1984, AM J PUBLIC HEALTH, V74, P261, DOI 10.2105/AJPH.74.3.261
   1991, 1900, P1, V0, P0
   1990, 1900, V39, V0, P929
NR 38
TC 96
Z9 96
U1 0
U2 3
PU MOSBY-ELSEVIER
PI NEW YORK
PA 360 PARK AVENUE SOUTH, NEW YORK, NY 10010-1710 USA
SN 0022-3476
EI 1097-6833
J9 J PEDIATR-US
JI J. Pediatr.
PD NOV 15
PY 1991
VL 119
IS 5
BP 826
EP 833
DI 10.1016/S0022-3476(05)80312-9
PG 8
WC Pediatrics
SC Pediatrics
GA GN296
UT WOS:A1991GN29600030
PM 1941394
DA 2023-04-01
ER

PT J
AU STEINBERG, JK
   WELLMAN, J
   MELROD, J
AF STEINBERG, JK
   WELLMAN, J
   MELROD, J
TI A PROPOSAL FOR STRENGTHENING MEDICAL-SCHOOL TRAINING IN STD PREVENTION TECHNIQUES
SO PUBLIC HEALTH REPORTS
LA English
DT Article
ID history
AB Despite increases in national rates of sexually transmitted disease (STD), surveys indicate that medical students generally lack programs to train them in STD prevention techniques and in counseling patients about STD.  The authors of this proposal investigated STD education for medical students at the University of California at Los Angeles and propose a project to involve third-year medical students in STD prevention techniques during their STD-clinic rotation.  The long-term goal is to decrease the incidence and prevalence of STD.  The immediate aims are to increase medical students' knowledge of STD prevention and to help them develop the communication skills necessary to effectively counsel patients about STD. Interventions would consist of a series of lectures and workshops using audiovisual aids, small group discussions, and role playing, and would be conducted by health educators and guest lecturers.  A quasi-experimental research design would be used in testing the effectiveness of the project in two experimental and two control groups involving a total of 80 third-year medical students.  The first intervention would be a 1-week lecture series.  Written tests would be given before and after the first intervention to measure the baseline of the students' knowledge of STD prevention methods.  The second intervention would be a 1-week workshop series.  Students' interviews with patients would be videotaped before and after the second intervention so that the interviewer's communication skills may be assessed and compared.  Sets of interventions would be scheduled for the fall of 1990 and the spring of 1991.  Six months after the completion of the project, a followup questionnaire would be given to evaluate the project's overall effectiveness.
RP STEINBERG, JK (corresponding author), LOS ANGELES HOMELESS HLTH CARE PROJECT,1010 S FLOWER ST 500,LOS ANGELES,CA 90015, USA.
CR ANDRIST LC, 1988, NURS CLIN N AM, V23, P959
   BLOUNT J, 1989, COMPILATION CDC STAT, V0, P0
   *CTR DIS CONTR, 1988, PROJ INCR STD ED SCH, V0, P0
   *CTY LOS ANG, 1988, STD FACT SHEET, V0, P0
   EVANS BJ, 1989, MED EDUC, V23, P364, DOI 10.1111/j.1365-2923.1989.tb01561.x
   MARGOLIS S, 1981, SEX TRANSM DIS, V8, P87
   ROTER D, 1977, HLTH ED MONOGRAPHS, V0, P281
   STAMM WE, 1982, JAMA-J AM MED ASSOC, V248, P2020, DOI 10.1001/jama.248.16.2020
   *US PHS, 1980, PROM HLTH PREV DIS O, V0, P25
   *US PHS, 1990, HEALTH PEOPL 2000, V0, P493
   VERBY JE, 1979, BRIT MED J, V1, P1686, DOI 10.1136/bmj.1.6179.1686
NR 11
TC 4
Z9 4
U1 0
U2 0
PU US GOVERNMENT PRINTING OFFICE
PI WASHINGTON
PA SUPT OF DOCUMENTS, WASHINGTON, DC 20402-9325
SN 0033-3549
EI 
J9 PUBLIC HEALTH REP
JI Public Health Rep.
PD MAR-APR 15
PY 1991
VL 106
IS 2
BP 196
EP 202
DI 
PG 7
WC Public, Environmental & Occupational Health
SC Public, Environmental & Occupational Health
GA FF817
UT WOS:A1991FF81700015
PM 1902314
DA 2023-04-01
ER

PT J
AU KOTLOFF, KL
   TACKET, CO
   CLEMENS, JD
   WASSERMAN, SS
   COWAN, JE
   BRIDWELL, MW
   QUINN, TC
AF KOTLOFF, KL
   TACKET, CO
   CLEMENS, JD
   WASSERMAN, SS
   COWAN, JE
   BRIDWELL, MW
   QUINN, TC
TI ASSESSMENT OF THE PREVALENCE AND RISK-FACTORS FOR HUMAN-IMMUNODEFICIENCY-VIRUS TYPE-1 (HIV-1) INFECTION AMONG COLLEGE-STUDENTS USING 3 SURVEY METHODS
SO AMERICAN JOURNAL OF EPIDEMIOLOGY
LA English
DT Article
DE ACQUIRED IMMUNODEFICIENCY SYNDROME; HIV; HIV SEROPOSITIVITY; SEX BEHAVIOR; SEXUAL PARTNERS; STUDENTS
ID women
AB To evaluate the seroprevalence and risk factors for human immunodeficiency virus type 1 (HIV-1) infection among undergraduate college students, the authors simultaneously conducted three types of surveillance on a large university campus (27,902 undergraduates) in the Baltimore-Washington metropolitan area:  a voluntary HIV-1 serosurvey with a linked risk assessment questionnaire (n = 3,394), a blinded serosurvey using blood specimens collected for routine purposes in the Student Health Center (n = 1,829), and a random sample risk assessment and case identification mail survey (n = 1,017 respondents of 3,000 solicited).  The proportion of students belonging to a known risk group (a homosexual or bisexual man, intravenous drug user, or a sexual partner of a bisexual man, an HIV-1-infected person, a female prostitute, or an intravenous drug user) was 5.9% in the mail survey and 8.8% in the voluntary serosurvey.  Whereas no infections were detected in the blinded serosurvey, two infected persons were identified in the mail survey (0.2%) and two in the voluntary serosurvey (0.06%), all among high-risk persons.  Although derived from independent samples and subject to different biases, these three survey methods yielded a consistent pattern of HIV-1 epidemiology on this campus, whereby the overall prevalence of infection was low and confined to members of high-risk groups, despite the common occurrence of behaviors that might facilitate sexual transmission of HIV-1 among many other students.
C1 UNIV MARYLAND,SCH MED,CTR VACCINE DEV,DIV GEOG MED,BALTIMORE,MD 21201.
   UNIV MARYLAND,CTR HLTH,COLLEGE PK,MD 20742.
   NIAID,IMMUNOREGULAT LAB,BETHESDA,MD 20892.
C3 University System of Maryland; University of Maryland Baltimore; University System of Maryland; University of Maryland College Park; National Institutes of Health (NIH) - USA; NIH National Institute of Allergy & Infectious Diseases (NIAID)
RP KOTLOFF, KL (corresponding author), UNIV MARYLAND,SCH MED,CTR VACCINE DEV,DIV INFECT DIS & TROP PEDIAT,10 S PINE ST,BALTIMORE,MD 21201, USA.
FU NIAID NIH HHS [AI-28711] Funding Source: Medline
CR BERKELMAN RL, 1989, AM J MED, V86, P761, DOI 10.1016/0002-9343(89)90470-1
   BERKLEY SF, 1989, J INFECT DIS, V160, P22, DOI 10.1093/infdis/160.1.22
   BURKE DS, 1987, NEW ENGL J MED, V317, P131, DOI 10.1056/NEJM198707163170302
   Centers for Disease Control, 1989, MMWR-MORBID M S, V38, P1
   CHIASSON MA, 1990, AM J EPIDEMIOL, V131, P208, DOI 10.1093/oxfordjournals.aje.a115491
   FAY RE, 1989, SCIENCE, V243, P338, DOI 10.1126/science.2911744
   GAYLE H, 1989, 5TH INT C AIDS MONTR, V0, P0
   HOFF R, 1988, NEW ENGL J MED, V318, P525, DOI 10.1056/NEJM198803033180901
   HULL HF, 1988, JAMA-J AM MED ASSOC, V260, P935, DOI 10.1001/jama.260.7.935
   JOHNSON AM, 1989, AIDS, V3, P135, DOI 10.1097/00002030-198903000-00003
   KELEN GD, 1988, NEW ENGL J MED, V318, P1645, DOI 10.1056/NEJM198806233182503
   LANDESMAN S, 1987, JAMA-J AM MED ASSOC, V258, P2701, DOI 10.1001/jama.258.19.2701
   PADIAN N, 1987, JAMA-J AM MED ASSOC, V258, P788, DOI 10.1001/jama.258.6.788
   PAPE JW, 1985, ANN INTERN MED, V103, P674, DOI 10.7326/0003-4819-103-5-674
   QUINN TC, 1988, NEW ENGL J MED, V318, P197, DOI 10.1056/NEJM198801283180401
   QUINN TC, 1988, NEW ENGL J MED, V319, P242
   1988, 1900, V14, V0, P0
   1988, 1900, V37, V0, P565
   1990, 1900, P1, V0, P0
NR 19
TC 19
Z9 19
U1 1
U2 5
PU AMER J EPIDEMIOLOGY
PI BALTIMORE
PA 624 N BROADWAY RM 225, BALTIMORE, MD 21205
SN 0002-9262
EI 
J9 AM J EPIDEMIOL
JI Am. J. Epidemiol.
PD JAN 1
PY 1991
VL 133
IS 1
BP 2
EP 8
DI 10.1093/oxfordjournals.aje.a115797
PG 7
WC Public, Environmental & Occupational Health
SC Public, Environmental & Occupational Health
GA EP704
UT WOS:A1991EP70400002
PM 1983894
DA 2023-04-01
ER

PT J
AU WALTER, HJ
   VAUGHAN, RD
   COHALL, AT
AF WALTER, HJ
   VAUGHAN, RD
   COHALL, AT
TI PSYCHOSOCIAL INFLUENCES ON ACQUIRED IMMUNODEFICIENCY SYNDROME-RISK BEHAVIORS AMONG HIGH-SCHOOL-STUDENTS
SO PEDIATRICS
LA English
DT Article
DE ADOLESCENTS; ACQUIRED IMMUNODEFICIENCY SYNDROME PREVENTION; RISK FACTORS
ID life events; young adolescents; drug-use; aids; beliefs; perceptions; population; stress
AB A survey measuring acquired immunodeficiency syndrome (AIDS)-related behaviors and selected psychosocial factors was administered to 1091 tenth grade students residing in or near an AIDS epicenter.  The purpose of the survey was to identify salient risk factors that could be targeted in AIDS prevention programs.  By 15 years of age, one quarter of students reported engaging in behaviors that placed them at higher risk for acquiring infection with human immunodeficiency virus, and 3% of students reported engaging in very high-risk behaviors.  Students exposed to certain psychosocial stressors (ie, adverse life circumstances and poor parental support), who engaged in other problem behaviors (ie, substance use and academic problems) and who had higher self-esteem, were more likely to engage in higher risk behaviors.  Pediatricians and other clinicians, particularly those working in or near AIDS epicenters, who encounter adolescents with multiple psychosocial problems, should be alert to the possibility that these youths also are engaging in behaviors that place them at risk for AIDS.  Comprehensive care for these teenagers must include an assessment of involvement in AIDS-risk behaviors and appropriate behavioral counseling.
C1 COLUMBIA UNIV COLL PHYS & SURG,DEPT PSYCHIAT,NEW YORK,NY 10032.
   COLUMBIA UNIV COLL PHYS & SURG,DEPT PEDIAT,NEW YORK,NY 10032.
C3 Columbia University; Columbia University
RP WALTER, HJ (corresponding author), NEW YORK STATE PSYCHIAT INST & HOSP,BOX 29,722 W 168TH ST,NEW YORK,NY 10032, USA.
FU NIMH NIH HHS [5P50-MH43520] Funding Source: Medline
CR Ajzen I., 1980, 1980 UNDERSTANDING A, V0, P0
   BECKER MH, 1988, AM J PUBLIC HEALTH, V78, P394, DOI 10.2105/AJPH.78.4.394
   BECKER MH, 1984, HLTH ED MONOGR, V0, P2
   BROERING JM, 1987, PSYCHIAT ANN, V17, P818, DOI 10.3928/0048-5713-19871201-12
   BROWN SA, 1989, AM J PSYCHIAT, V146, P484
   CODDINGTON RD, 1972, J PSYCHOSOM RES, V16, P205, DOI 10.1016/0022-3999(72)90045-1
   COHEN S, 1983, J HEALTH SOC BEHAV, V24, P385, DOI 10.2307/2136404
   DELAMATER J, 1975, SOCIOL METHOD RES, V4, P215, DOI 10.1177/004912417500400204
   DRUCKER E, 1989, AM J EPIDEMIOL, V130, P133, DOI 10.1093/oxfordjournals.aje.a115304
   FOREHAND R, 1986, CHILD DEV, V57, P1528, DOI 10.1111/j.1467-8624.1986.tb00477.x
   HEARST N, 1988, JAMA-J AM MED ASSOC, V259, P2428, DOI 10.1001/jama.259.16.2428
   HINGSON RW, 1990, AM J PUBLIC HEALTH, V80, P295, DOI 10.2105/AJPH.80.3.295
   ILFELD FW, 1978, ARCH GEN PSYCHIAT, V35, P716
   JESSOR R, 1977, PROBLEM BEHAVIOR PSY, V0, P0
   JESSOR SL, 1975, DEV PSYCHOL, V11, P473, DOI 10.1037/h0076664
   KANDEL DB, 1982, J AM ACAD CHILD PSY, V21, P328, DOI 10.1016/S0002-7138(09)60936-5
   KEGELES SM, 1989, AM J DIS CHILD, V143, P911, DOI 10.1001/archpedi.1989.02150200063019
   NEWCOMB MD, 1986, J PERS SOC PSYCHOL, V51, P564, DOI 10.1037/0022-3514.51.3.564
   NOVY DM, 1985, ADOLESCENCE, V20, P313
   ORR DP, 1989, AM J DIS CHILD, V143, P86, DOI 10.1001/archpedi.1989.02150130096023
   Rosenberg, 1965, SOC ADOLESCENT SELF, V0, P0, DOI DOI 10.1515/9781400876136
   SCHWEITZER RD, 1989, BRIT J ADDICT, V84, P309
   SONENSTEIN FL, 1989, FAM PLANN PERSPECT, V21, P152, DOI 10.2307/2135805
   STRUNIN L, 1987, PEDIATRICS, V79, P825
   VERMUND SH, 1989, AM J DIS CHILD, V143, P1220, DOI 10.1001/archpedi.1989.02150220128032
NR 26
TC 32
Z9 33
U1 0
U2 0
PU AMER ACAD PEDIATRICS
PI ELK GROVE VILLAGE
PA 141 NORTH-WEST POINT BLVD, ELK GROVE VILLAGE, IL 60007-1098
SN 0031-4005
EI 
J9 PEDIATRICS
JI Pediatrics
PD OCT 15
PY 1991
VL 88
IS 4
BP 846
EP 852
DI 
PG 7
WC Pediatrics
SC Pediatrics
GA GY801
UT WOS:A1991GY80100033
PM 1896297
DA 2023-04-01
ER

PT J
AU KOCHEN, MM
   HASFORD, J
AF KOCHEN, MM
   HASFORD, J
TI MEDICAL-STUDENTS KNOWLEDGE OF HIV-INFECTION AND AIDS
SO FAMILY PRACTICE
LA English
DT Article
AB To evaluate the knowledge on infection with the human immunodeficiency virus (HIV) a questionnaire survey was carried out in West German medical students attending general practice courses.  Lecturers of 19 medical schools agreed to participate and 1665 completed questionnaires were returned.  The analysis of students' answers showed some remarkable deficiencies.  The data suggest that teaching of this subject in medical school may be insufficient.  General practitioners could possibly contribute to reaching a higher level of knowledge.
RP KOCHEN, MM (corresponding author), UNIV GOTTINGEN,DEPT GEN PRACTICE,ROBERT KOCH STR 40,W-3400 GOTTINGEN,GERMANY.
NR 0
TC 0
Z9 0
U1 0
U2 1
PU OXFORD UNIV PRESS UNITED KINGDOM
PI OXFORD
PA WALTON ST JOURNALS DEPT, OXFORD, ENGLAND OX2 6DP
SN 0263-2136
EI 
J9 FAM PRACT
JI Fam. Pr.
PD MAR 15
PY 1991
VL 8
IS 1
BP 48
EP 51
DI 10.1093/fampra/8.1.48
PG 4
WC Primary Health Care; Medicine, General & Internal
SC General & Internal Medicine
GA FH126
UT WOS:A1991FH12600011
PM 2044872
DA 2023-04-01
ER

PT J
AU COHEN, MAA
   COHEN, SC
AF COHEN, MAA
   COHEN, SC
TI AIDS EDUCATION AND A VOLUNTEER TRAINING-PROGRAM FOR MEDICAL-STUDENTS
SO PSYCHOSOMATICS
LA English
DT Article
ID transmission; attitudes
AB The process of AIDS educations poses exceptional challenges for teachers and students. Medical students are in a unique position in the health care system. They are young enough to be ideal role models for high school and college students. They are mature enough to be responsible educators. We describe a special program designed and implemented by a medical student to train other medical students to become AIDS educators. This student-run program provides education for student volunteers who are able to educate other students and members of the community. The program is designed to educate a generation of physicians who will be well-equipped to combat the HIV epidemic and who can serve the community as AIDS educators while still in medical school.
C1 NEW YORK MED COLL, VALHALLA, NY 10595 USA.
   WESLEYAN UNIV, MIDDLETOWN, CT 06457 USA.
C3 New York Medical College; Wesleyan University
RP COHEN, MAA (corresponding author), METROPOLITAN HOSP CTR, DEPT CONSULTAT LIAISON PSYCHIAT, 1900 2ND AVE, ROOM 9M29, NEW YORK, NY 10029 USA.
CR FRIEDLAND GH, 1986, NEW ENGL J MED, V314, P344, DOI 10.1056/NEJM198602063140604
   FRIEDLAND GH, 1987, NEW ENGL J MED, V317, P1125, DOI 10.1056/NEJM198710293171806
   GOLDMAN JD, 1987, J MED EDUC, V62, P557
   IMPERATO PJ, 1988, NEW YORK STATE J MED, V88, P223
   KELLY JA, 1987, J MED EDUC, V62, P549
   WHALEN JP, 1987, J MED EDUC, V62, P53
NR 6
TC 3
Z9 3
U1 0
U2 1
PU ELSEVIER SCIENCE INC
PI NEW YORK
PA 360 PARK AVE SOUTH, NEW YORK, NY 10010-1710 USA
SN 0033-3182
EI 
J9 PSYCHOSOMATICS
JI Psychosomatics
PD SPR 15
PY 1991
VL 32
IS 2
BP 187
EP 190
DI 10.1016/S0033-3182(91)72090-2
PG 4
WC Psychiatry; Psychology
SC Psychiatry; Psychology
GA FE052
UT WOS:A1991FE05200009
PM 2027941
DA 2023-04-01
ER

PT J
AU GANN, PH
   ANDERSON, S
   REGAN, MB
AF GANN, PH
   ANDERSON, S
   REGAN, MB
TI SHIFTS IN MEDICAL-STUDENT BELIEFS ABOUT AIDS AFTER A COMPREHENSIVE TRAINING EXPERIENCE
SO AMERICAN JOURNAL OF PREVENTIVE MEDICINE
LA English
DT Article
AB We evaluated the beliefs of second-year medical students regarding critical issues in the AIDS epidemic before and after an intensive two-day training symposium.  Paired responses, collected for three consecutive years, were available for 187 students.  Our results indicate that, although the students generally held progressive beliefs on prevention and public policy prior to training, a significant minority held views that differ from expert opinion.  After the training experience, we observed substantial shifts of opinion on several issues.  For example, among those who initially believed that physicians should record results of HIV testing in patient charts without patient permission, 45% shifted to disagreement.  On mandatory premarital testing, 43% of those initially supporting it shifted to disagreement.  On some issues, such as contact tracing, where expert opinion is less clear, student opinion moved very little overall.  Over the three-year period, we found evidence of a trend towards less concern over HIV transmission to men from causal sex with infected female partners and a trend towards acceptance of glove-wearing when handling all blood specimens.  In conclusion, we demonstrate that the beliefs of medical students concerning difficult issues posed by the AIDS epidemic can be changed substantially in the short-term by a specially designed intensive educational program.  Reinforcement and persistence of these changes should now be a concern for medical educators.
RP GANN, PH (corresponding author), UNIV MASSACHUSETTS,MED CTR,DEPT FAMILY & COMMUNITY MED,WORCESTER,MA 01655, USA.
NR 0
TC 18
Z9 18
U1 0
U2 1
PU OXFORD UNIV PRESS INC
PI CARY
PA JOURNALS DEPT, 2001 EVANS RD, CARY, NC 27513
SN 0749-3797
EI 
J9 AM J PREV MED
JI Am. J. Prev. Med.
PD MAY-JUN 15
PY 1991
VL 7
IS 3
BP 172
EP 177
DI 10.1016/S0749-3797(18)30935-8
PG 6
WC Public, Environmental & Occupational Health; Medicine, General & Internal
SC Public, Environmental & Occupational Health; General & Internal Medicine
GA HG424
UT WOS:A1991HG42400009
PM 1931147
DA 2023-04-01
ER

PT J
AU Tyden, T
   Bjorkelund, C
   Olsson, SE
AF Tyden, Tanja
   Bjorkelund, Cecilia
   Olsson, Sven-Eric
TI Sexual behavior and sexually transmitted diseases among Swedish university students
SO ACTA OBSTETRICIA ET GYNECOLOGICA SCANDINAVICA
LA English
DT Article
DE university students; sexually transmitted diseases; contraceptives; AIDS; sexual behavior
AB Students at Uppsala University, Sweden, were interviewed about their sexual behavior, their knowledge of and attitudes to sexually transmitted diseases (STDs) and related issues. The purpose of the study was to ascertain trends in behavior and attitudes as an indication of the likely risk of the spread of STDs, in particular AIDS, among students. Results revealed that change of partner was commonplace. A significant number of students had suffered from an STD. Students' claims that their own sexual practices, and those of others, had changed as a result of the AIDS epidemic, proved to be unsubstantiated in their behavior. Although contraceptive use was high, condom use with change of partner was infrequent. Alcohol played a significant role in impairing judgement. Despite a reasonably sound knowledge of STDs, the students exhibited a high degree of risk-taking behavior. The study has highlighted the dichotomy between knowledge and practice in student sexual behavior. Notable was the lack of perception among university students of their own risk of contracting STDs.
C1 [Tyden, Tanja; Olsson, Sven-Eric] Univ Uppsala Hosp, Dept Obstet & Gynecol, S-75185 Uppsala, Sweden.
   [Bjorkelund, Cecilia] Student Hlth Care Ctr, Uppsala, Sweden.
C3 Uppsala University; Uppsala University Hospital
RP Tyden, T (corresponding author), Univ Uppsala Hosp, Dept Obstet & Gynecol, S-75185 Uppsala, Sweden.
FU National Board of Health and Welfare, Sweden; County Council of Uppsala; The Swedish Association for Sex Education (RFSU)
CR Brorsson B, 1989, LAKARTIDNINGEN, V86, P2692
   DEBUONO BA, 1990, NEW ENGL J MED, V322, P821, DOI 10.1056/NEJM199003223221206
   FINEBERG HV, 1988, SCIENCE, V239, P592, DOI 10.1126/science.3340845
   Gardner M J, 1989, LONDON BRIT MED J, V0, P0
   LANDEFELD CS, 1988, J GEN INTERN MED, V3, P161, DOI 10.1007/BF02596125
   MANNING DM, 1989, J AM COLL HEALTH, V0, P254
   Tyden T, 1991, MIDWIFERY, V7, P25, DOI 10.1016/S0266-6138(05)80131-7
   WEINER E, 1984, UPSALA J MED SCI, V89, P171, DOI 10.3109/03009738409178477
NR 8
TC 36
Z9 36
U1 0
U2 2
PU TAYLOR & FRANCIS AS
PI OSLO
PA KARL JOHANS GATE 5, NO-0154 OSLO, NORWAY
SN 0001-6349
EI 
J9 ACTA OBSTET GYN SCAN
JI Acta Obstet. Gynecol. Scand.
PD JUN 15
PY 1991
VL 70
IS 3
BP 219
EP 224
DI 10.3109/00016349109006213
PG 6
WC Obstetrics & Gynecology
SC Obstetrics & Gynecology
GA V08DE
UT WOS:000207308700009
PM 1927299
DA 2023-04-01
ER

PT J
AU BROWN, LK
   ETEMAD, J
   BRENMAN, AJ
   DWIGHT, SA
AF BROWN, LK
   ETEMAD, J
   BRENMAN, AJ
   DWIGHT, SA
TI CHILD AND ADOLESCENT PSYCHIATRISTS AND HIV DISEASE - A SURVEY
SO JOURNAL OF THE AMERICAN ACADEMY OF CHILD AND ADOLESCENT PSYCHIATRY
LA English
DT Article
DE AIDS; PHYSICIAN ATTITUDES; KNOWLEDGE
ID aids patients; united-states; physicians; attitudes; teenagers; knowledge; behavior; students; care
AB During the spring and summer of 1989, all members of the American Academy of Child and Adolescent Psychiatry in nine states were sent questionnaires to determine the extent of child and adolescent psychiatrists' human immunodeficiency virus (HIV)-related knowledge, experience, comfort in working with HIV patients, and opinions regarding perceived educational needs about HIV. The response rate was 54% (N = 511). Two-thirds of the respondents indicated they had treated or had consulted on an HIV-infected patient. Most psychiatrists indicated reasonable comfort in working with HIV patients. Knowledge about HIV was found to be variable. Results suggest that child psychiatrists are engaging in HIV-related activities in all parts of the country, and further information or education would be welcomed by a majority of Academy members, particularly at nationally sponsored events.
C1 UNIV CALIF SAN FRANCISCO, DEPT PSYCHIAT, SAN FRANCISCO, CA 94143 USA.
C3 University of California System; University of California San Francisco
RP BROWN, LK (corresponding author), BROWN UNIV, RHODE ISL HOSP, PROVIDENCE, RI 02903 USA.
FU NIMH NIH HHS [1 TO1 MH19065-01A1] Funding Source: Medline; NATIONAL INSTITUTE OF MENTAL HEALTH [T01MH019065] Funding Source: NIH RePORTER
CR *AM PSYCH ASS, 1989, AIDS ED PROJ SURV PR, V0, P0
   *AM PSYCH ASS, 1989, AIDS ED CLIN EXP PSY, V0, P0
   BRANDT AM, 1988, SCIENCE, V239, P375, DOI 10.1126/science.3276007
   BROWN GR, 1989, TAPPI J, V72, P209
   BROWN LK, 1988, CLIN PEDIATR, V27, P311, DOI 10.1177/000992288802700701
   BURKE DS, 1990, JAMA-J AM MED ASSOC, V263, P2074, DOI 10.1001/jama.263.15.2074
   CATES W, 1985, J ADOLESCENT HEALTH, V6, P257, DOI 10.1016/S0197-0070(85)80062-0
   *CTR DIS CONTR, 1990, HIV AIDS SURV REP, V0, P1
   CURRAN JW, 1988, SCIENCE, V239, P610, DOI 10.1126/science.3340847
   DECLEMENTE RJ, 1989, TROUBLED ADOLESCENTS, V0, P0
   GREEN J, 1987, HEALTH AFFAIR, V6, P19, DOI 10.1377/hlthaff.6.3.19
   HINGSON R, 1990, PEDIATRICS, V85, P24
   KELLY JA, 1987, AM J PUBLIC HEALTH, V77, P789, DOI 10.2105/AJPH.77.7.789
   KRENER P, 1989, J AM ACAD CHILD PSY, V28, P596, DOI 10.1097/00004583-198907000-00021
   Lofgren J P, 1988, J ARK MED SOC, V85, P199
   MACDONALD NE, 1990, JAMA-J AM MED ASSOC, V263, P3155, DOI 10.1001/jama.263.23.3155
   MILNE RIG, 1988, BRIT MED J, V296, P533, DOI 10.1136/bmj.296.6621.533
   NATIN D, 1989, PRACTITIONER, V233, P1372
   NESS R, 1989, ACAD MED, V64, P588, DOI 10.1097/00001888-198910000-00009
   OSTROW DG, 1987, INT J NEUROSCI, V32, P647, DOI 10.3109/00207458709043319
   RICHARDSON JL, 1987, MED CARE, V25, P675, DOI 10.1097/00005650-198708000-00001
   SCHMITT FA, 1988, NEW ENGL J MED, V319, P1573, DOI 10.1056/NEJM198812153192404
   SHAPIRO JA, 1989, BRIT MED J, V298, P1563, DOI 10.1136/bmj.298.6687.1563
   SHULTZ JM, 1988, MINN MED, V71, P277
   STECKELBERG JM, 1988, MAYO CLIN PROC, V63, P373, DOI 10.1016/S0025-6196(12)64860-5
   STUNIN L, 1989, AIDS CARE, V1, P105
   TAYLOR KM, 1989, CAN MED ASSOC J, V140, P597
   *US DEP HHS, 1987, DHHS HRSDMC811 PUBL, V0, P0
   VALDISERRI RO, 1988, J MED EDUC, V63, P726
   WALLACK JJ, 1989, HOSP COMMUNITY PSYCH, V40, P507
   WISBORG T, 1989, SCAND J DENT RES, V97, P446
   1990, 1900, V39, V0, P81
   1987, 1900, V36, V0, PS3
NR 33
TC 3
Z9 3
U1 0
U2 1
PU ELSEVIER SCIENCE INC
PI NEW YORK
PA 360 PARK AVE SOUTH, NEW YORK, NY 10010-1710 USA
SN 0890-8567
EI 1527-5418
J9 J AM ACAD CHILD PSY
JI J. Am. Acad. Child Adolesc. Psychiatr.
PD SEP 15
PY 1991
VL 30
IS 5
BP 723
EP 728
DI 10.1016/S0890-8567(10)80005-X
PG 6
WC Psychology, Developmental; Pediatrics; Psychiatry
SC Psychology; Pediatrics; Psychiatry
GA GF283
UT WOS:A1991GF28300004
PM 1938785
DA 2023-04-01
ER

PT J
AU KOTLOFF, KL
   TACKET, CO
   WASSERMAN, SS
   BRIDWELL, MW
   COWAN, JE
   CLEMENS, JD
   BROTHERS, TA
   ODONNELL, SA
   QUINN, TC
AF KOTLOFF, KL
   TACKET, CO
   WASSERMAN, SS
   BRIDWELL, MW
   COWAN, JE
   CLEMENS, JD
   BROTHERS, TA
   ODONNELL, SA
   QUINN, TC
TI A VOLUNTARY SEROSURVEY AND BEHAVIORAL RISK ASSESSMENT FOR HUMAN-IMMUNODEFICIENCY-VIRUS INFECTION AMONG COLLEGE-STUDENTS
SO SEXUALLY TRANSMITTED DISEASES
LA English
DT Article
ID sexually-transmitted diseases; homosexual men; hiv infection; transmission; population; prevalence; health; women
AB The authors conducted a voluntary serosurvey and educational campaign among 3394 undergraduate students attending the University of Maryland at College Park to determine the prevalence of and risk factors for human immunodeficiency virus type 1 (HIV-1) infection.  Two students were seropositive (0.06%, 95% confidence interval 0-0.15%).  Both were homosexual men with multiple sexual partners.  Despite the low prevalence of infection, potential risk factors for transmission of HIV-1 were common, as assessed by a self-administered anonymous questionnaire.  These included a previous sexually transmitted disease (12.6%), male homosexual intercourse (4.8% of men), heterosexual anal intercourse (25.3%), heterosexual intercourse with a person at risk (an HIV-1 infected person, a bisexual man, a parenteral drug user, a female prostitute, or a hemophiliac) (5.2%), multiple sexual partners (21% reported 10 or more lifetime partners), and intravenous drug use (1.3%).  Assessment of the efficacy of our program by comparing responses on pre- and post-test questionnaires showed gains in knowledge about heterosexual transmission of HIV-1 and an increase in the reported frequency of condom use 1-2 months after participating in the survey.  The authors conclude that HIV-1 infections are occurring among college students but in our study group remain confined to persons with known high-risk behavior; however, practices that may support transmission are common, and programs designed to diminish these behaviors among college students are needed.
C1 UNIV MARYLAND,SCH MED,DEPT PEDIAT,DIV INFECT DIS,BALTIMORE,MD 21201.
   UNIV MARYLAND,SCH MED,DEPT GEOG MED,DIV TROP PEDIAT,BALTIMORE,MD 21201.
   UNIV MARYLAND,CTR HLTH,COLLEGE PK,MD 20742.
   NIAID,IMMUNOREGUL LAB,BETHESDA,MD 20892.
C3 University System of Maryland; University of Maryland Baltimore; University System of Maryland; University of Maryland Baltimore; University System of Maryland; University of Maryland College Park; National Institutes of Health (NIH) - USA; NIH National Institute of Allergy & Infectious Diseases (NIAID)
RP KOTLOFF, KL (corresponding author), UNIV MARYLAND,SCH MED,CTR VACCINE DEV,DEPT MED,10 S PINE ST,BALTIMORE,MD 21201, USA.
FU NIAID NIH HHS [AI-28711] Funding Source: Medline
CR ALTER MJ, 1986, JAMA-J AM MED ASSOC, V256, P1307, DOI 10.1001/jama.256.10.1307
   CHIASSON MA, 1990, AM J EPIDEMIOL, V131, P208, DOI 10.1093/oxfordjournals.aje.a115491
   DEBUONO BA, 1990, NEW ENGL J MED, V322, P821, DOI 10.1056/NEJM199003223221206
   DELVA MD, 1984, J FAM PRACTICE, V18, P397
   GAYLE HD, 1990, NEW ENGL J MED, V323, P1538, DOI 10.1056/NEJM199011293232206
   GROOPMAN JE, 1985, ANN INTERN MED, V102, P334, DOI 10.7326/0003-4819-102-3-334
   KIVIAT NB, 1989, J INFECT DIS, V159, P293, DOI 10.1093/infdis/159.2.293
   KOTLOFF KL, 1991, AM J EPIDEMIOL, V133, P2, DOI 10.1093/oxfordjournals.aje.a115797
   MACDONALD NE, 1990, JAMA-J AM MED ASSOC, V263, P3155, DOI 10.1001/jama.263.23.3155
   MCCORMACK WM, 1985, AM J EPIDEMIOL, V121, P107, DOI 10.1093/oxfordjournals.aje.a113971
   MCNEIL JG, 1989, NEW ENGL J MED, V320, P1581, DOI 10.1056/NEJM198906153202403
   PADIAN N, 1987, JAMA-J AM MED ASSOC, V258, P788, DOI 10.1001/jama.258.6.788
   PEPIN J, 1989, AIDS, V3, P3, DOI 10.1097/00002030-198903010-00002
   PLUMMER FA, 1991, J INFECT DIS, V163, P233, DOI 10.1093/infdis/163.2.233
   QUINN TC, 1988, NEW ENGL J MED, V318, P197, DOI 10.1056/NEJM198801283180401
   STAMM WE, 1988, JAMA-J AM MED ASSOC, V260, P1429, DOI 10.1001/jama.260.10.1429
   WINKELSTEIN W, 1987, AM J PUBLIC HEALTH, V77, P685, DOI 10.2105/AJPH.77.6.685
   1988, 1900, V36, V0, P833
   1987, 1900, V36, V0, P1
   1990, 1900, P1, V0, P0
NR 20
TC 20
Z9 20
U1 0
U2 3
PU LIPPINCOTT-RAVEN PUBL
PI PHILADELPHIA
PA 227 EAST WASHINGTON SQ, PHILADELPHIA, PA 19106
SN 0148-5717
EI 
J9 SEX TRANSM DIS
JI Sex. Transm. Dis.
PD OCT-DEC 15
PY 1991
VL 18
IS 4
BP 223
EP 227
DI 10.1097/00007435-199110000-00005
PG 5
WC Infectious Diseases
SC Infectious Diseases
GA GQ726
UT WOS:A1991GQ72600005
PM 1771475
DA 2023-04-01
ER

PT J
AU HOLTZMAN, D
   ANDERSON, JE
   KANN, L
   ARDAY, SL
   TRUMAN, BI
   KOLBE, LJ
AF HOLTZMAN, D
   ANDERSON, JE
   KANN, L
   ARDAY, SL
   TRUMAN, BI
   KOLBE, LJ
TI HIV INSTRUCTION, HIV KNOWLEDGE, AND DRUG INJECTION AMONG HIGH-SCHOOL-STUDENTS IN THE UNITED-STATES
SO AMERICAN JOURNAL OF PUBLIC HEALTH
LA English
DT Article
ID acquired-immunodeficiency-syndrome; sexual-activity; aids; adolescents; teenagers; attitudes; behaviors; beliefs
AB Background.  The prevalence of HIV-related behaviors and determinants of these behaviors among adolescents in the United States have not been well studied. Methods.  To determine the prevalence of HIV-related drug behaviors and to assess the effects of HIV-related school-based instruction and HIV knowledge on these behaviors, data were analyzed from a 39-item, self-administered questionnaire completed by a probability sample of all students in grades 9 through 12 in the United States. Results.  Usable responses were obtained from 8098 students.  Of these, 2.7% (95% confidence interval [CI] = 2.3-3.2) and 1.7% (95% CI = 1.3-2.1) reported injecting illicit drugs ever and during the past year, respectively.  Corresponding prevalences of needle sharing were 0.8% (95% CI = 0.5-1.1) and 0.5% (95% CI = 0.3-0.7).  Regression analysis revealed that students with higher knowledge scores were less likely and males more likely to have ever injected drugs.  HIV knowledge was similarly associated with other outcome measures of drug-injection behavior.  Although HIV instruction did not directly influence drug-injection behavior independently of demographic characteristics, it was positively associated with HIV knowledge. Conclusions.  While these results do not establish a causal relationship, they suggest that HIV knowledge and school-based instruction may play a role in maintaining low levels of drug-injection behavior among high school students.
C1 NATL CTR PREVENT SERV,DIV STD HIV PREVENT,ATLANTA,GA.
RP HOLTZMAN, D (corresponding author), CTR DIS CONTROL,NATL CTR CHRON DIS PREVENT & HLTH PROMOT,DIV ADOLESCENT,SCH HLTH,ATLANTA,GA 30333, USA.
CR ANDERSON JE, 1990, FAM PLANN PERSPECT, V22, P252, DOI 10.2307/2135681
   BECKER MH, 1988, AM J PUBLIC HEALTH, V78, P394, DOI 10.2105/AJPH.78.4.394
   CHAVEZ EL, 1989, PUBLIC HEALTH REP, V104, P594
   DICLEMENTE RJ, 1986, AM J PUBLIC HEALTH, V76, P1443, DOI 10.2105/AJPH.76.12.1443
   EMMONS CA, 1986, HEALTH EDUC QUART, V13, P331, DOI 10.1177/109019818601300405
   GREENBERG RS, 1985, ANNU REV PUBL HEALTH, V6, P223
   HINGSON R, 1990, PEDIATRICS, V85, P24
   HOFFERTH SL, 1987, FAM PLANN PERSPECT, V19, P46, DOI 10.2307/2135048
   KOLBE LJ, 1988, AIDS 1988 AAAS S PAP, V0, P0
   MANOFF SB, 1987, J ADOLESCENT HEALTH, V8, P307
   MUNOZ A, 1989, AM J EPIDEMIOL, V130, P530, DOI 10.1093/oxfordjournals.aje.a115367
   PRICE JH, 1985, J SCHOOL HEALTH, V55, P107, DOI 10.1111/j.1746-1561.1985.tb04091.x
   REUBEN N, 1988, J ADOLESCENT HEALTH, V9, P261, DOI 10.1016/0197-0070(88)90183-0
   *SAS I INC, 1985, SAS US GUID STAT, V0, P0
   SHAH B, 1987, RTILOGIT PROCEDURE L, V0, P0
   SHAH BV, 1981, SESUDAAN STANDARD ER, V0, P0
   SONENSTEIN FL, 1989, FAM PLANN PERSPECT, V21, P152, DOI 10.2307/2135805
   STRUNIN L, 1987, PEDIATRICS, V79, P825
   *US BUR CENS, 1990, CURR POP REP P20, V443, P0
   VERMUND SH, 1989, AM J DIS CHILD, V143, P1220, DOI 10.1001/archpedi.1989.02150220128032
   ZELNIK M, 1980, FAM PLANN PERSPECT, V12, P230, DOI 10.2307/2134865
   ZELNIK M, 1983, PREMATURE ADOLESCENT, V0, P0
   1981, 1900, P39, V0, P0
   1988, 1900, V38, V0, P0
   1989, 1900, V38, V0, P147
   1988, 1900, V37, V0, P717
   1990, 1900, V39, V0, P1
   1988, 1900, V37, V0, P1
NR 30
TC 19
Z9 19
U1 0
U2 4
PU AMER PUBLIC HEALTH ASSOC INC
PI WASHINGTON
PA 1015 FIFTEENTH ST NW, WASHINGTON, DC 20005
SN 0090-0036
EI 
J9 AM J PUBLIC HEALTH
JI Am. J. Public Health
PD DEC 15
PY 1991
VL 81
IS 12
BP 1596
EP 1601
DI 10.2105/AJPH.81.12.1596
PG 6
WC Public, Environmental & Occupational Health
SC Public, Environmental & Occupational Health
GA GY162
UT WOS:A1991GY16200010
PM 1746656
DA 2023-04-01
ER

PT J
AU GAYLE, HD
   DANGELO, LJ
AF GAYLE, HD
   DANGELO, LJ
TI EPIDEMIOLOGY OF ACQUIRED-IMMUNODEFICIENCY-SYNDROME AND HUMAN-IMMUNODEFICIENCY-VIRUS INFECTION IN ADOLESCENTS
SO PEDIATRIC INFECTIOUS DISEASE JOURNAL
LA English
DT Article
DE ACQUIRED IMMUNODEFICIENCY VIRUS; HUMAN IMMUNODEFICIENCY VIRUS; ADOLESCENTS
ID new-york-city; sexual-activity; united-states; school students; san-francisco; knowledge; attitudes; aids; beliefs; hemophilia
C1 CHILDRENS HOSP NATL MED CTR,WASHINGTON,DC.
   GEORGE WASHINGTON UNIV,WASHINGTON,DC 20052.
C3 Children's National Health System; George Washington University
RP GAYLE, HD (corresponding author), CTR DIS CONTROL,CTR INFECT DIS,DIV HIV AIDS,ATLANTA,GA 30333, USA.
CR BELL T, 1984, SEXUALLY TRANSMITTED, V0, P73
   BROOKSGUNN J, 1988, AM PSYCHOL, V43, P958, DOI 10.1037/0003-066X.43.11.958
   CHAISSON RE, 1989, JAMA-J AM MED ASSOC, V261, P561, DOI 10.1001/jama.261.4.561
   DICLEMENTE RJ, 1986, AM J PUBLIC HEALTH, V76, P1443, DOI 10.2105/AJPH.76.12.1443
   DICLEMENTE RJ, 1988, AM J PUBLIC HEALTH, V78, P55, DOI 10.2105/AJPH.78.1.55
   ENGLISH A, 1987, OUTH LAW NOTES NOV, V0, P0
   Fullilove M T, 1989, J AM MED WOMENS ASSOC (1972), V44, P146
   FULLILOVE RE, 1990, JAMA-J AM MED ASSOC, V263, P851, DOI 10.1001/jama.263.6.851
   GAIL MH, 1988, J NATL CANCER I, V80, P900, DOI 10.1093/jnci/80.12.900
   GOEDERT JJ, 1989, NEW ENGL J MED, V321, P1141, DOI 10.1056/NEJM198910263211701
   GOODMAN E, 1989, PEDIATRICS, V84, P36
   HEIN K, 1988, ADOLESCENT PEDIAT G, V1, P73, DOI 10.1016/S0932-8610(88)80028-8
   HEIN K, 1989, J PEDIATR-US, V114, P144, DOI 10.1016/S0022-3476(89)80622-5
   HELGERSON SD, 1988, PEDIATRICS, V81, P350
   HINGSON R, 1990, PEDIATRICS, V85, P24
   HINGSON RW, 1990, AM J PUBLIC HEALTH, V80, P295, DOI 10.2105/AJPH.80.3.295
   HOFFERTH SL, 1987, FAM PLANN PERSPECT, V19, P46, DOI 10.2307/2135048
   HUSZTI HC, 1989, PEDIATRICS, V84, P986
   JAFFE LR, 1988, J ADOLESCENT HEALTH, V9, P84, DOI 10.1016/0197-0070(88)90025-3
   JAFFE LR, 1988, J PEDIATR-US, V112, P1005, DOI 10.1016/S0022-3476(88)80237-3
   JOHNSON K, 1988, TEENS AIDS OPPORTUNI, V0, P0
   JOHNSTON LD, 1987, NATIONAL TRENDS DRUG, V0, P0
   KEGELES SM, 1988, AM J PUBLIC HEALTH, V78, P460, DOI 10.2105/AJPH.78.4.460
   KILBOURNE BW, 1990, 6TH INT C AIDS SAN F, V0, P0
   Kinsey Alfred, 1948, SEXUAL BEHAVIOR HUMA, V0, P650
   MANOFF SB, 1989, PEDIATR INFECT DIS J, V8, P309
   MASCOLA L, 1983, PEDIATR INFECT DIS J, V2, P302, DOI 10.1097/00006454-198307000-00010
   OREILLY KR, 1985, J ADOLESCENT HEALTH, V6, P262, DOI 10.1016/S0197-0070(85)80063-2
   OVERBY KJ, 1989, PEDIATRICS, V83, P204
   PRATT WF, 1984, POPULATION B, V39, P1
   PRICE JH, 1985, J SCHOOL HEALTH, V55, P107, DOI 10.1111/j.1746-1561.1985.tb04091.x
   QUACKENBUSH M, 1988, AIDS CHALLENGE PREVE, V0, P0
   QUINN TC, 1988, NEW ENGL J MED, V318, P197, DOI 10.1056/NEJM198801283180401
   REMAFEDI G, 1987, PEDIATRICS, V79, P331
   SCHOENBAUM EE, 1989, 5 INT C AIDS MONTR, V0, P0
   SORENSEN RC, 1973, ADOLESCENT SEXUALITY, V0, P0
   STALL R, 1986, HEALTH EDUC QUART, V13, P359, DOI 10.1177/109019818601300407
   STEHRGREEN JK, 1990, 6TH INT C AIDS SAN F, V0, P0
   STLOUIS M, 1989, 5 INT C AIDS MONTR, V0, P0
   STRICOF R, 1988, AM PUBLIC HLTH ASS C, V0, P0
   STRUNIN L, 1987, PEDIATRICS, V79, P825
   VERMUND SH, 1989, AM J DIS CHILD, V143, P1220, DOI 10.1001/archpedi.1989.02150220128032
   WENDALL D, 1990, 6TH INT C AIDS SAN F, V0, P0
   ZELNIK M, 1980, FAM PLANN PERSPECT, V12, P230, DOI 10.2307/2134865
   ZELNIK M, 1977, FAM PLANN PERSPECT, V9, P55, DOI 10.2307/2134443
   ZENILMAN J, 1988, J ADOLESCENT HEALTH, V9, P129, DOI 10.1016/0197-0070(88)90059-9
   1988, 1900, V37, V0, PS2
   1989, 1900, V38, V0, PS4
   1988, 1900, V37, V0, P717
   1987, 1900, V135, V0, P1
NR 54
TC 17
Z9 18
U1 0
U2 4
PU WILLIAMS & WILKINS
PI BALTIMORE
PA 351 WEST CAMDEN ST, BALTIMORE, MD 21201-2436
SN 0891-3668
EI 
J9 PEDIATR INFECT DIS J
JI Pediatr. Infect. Dis. J.
PD APR 15
PY 1991
VL 10
IS 4
BP 322
EP 328
DI 10.1097/00006454-199104000-00012
PG 7
WC Immunology; Infectious Diseases; Pediatrics
SC Immunology; Infectious Diseases; Pediatrics
GA FF988
UT WOS:A1991FF98800012
PM 2062630
DA 2023-04-01
ER

PT J
AU SIM, J
   PURTILO, RB
AF SIM, J
   PURTILO, RB
TI AN ETHICAL ANALYSIS OF PHYSICAL-THERAPISTS DUTY TO TREAT PERSONS WHO HAVE AIDS - HOMOSEXUAL PATIENTS AS A TEST CASE
SO PHYSICAL THERAPY
LA English
DT Article
DE ACQUIRED IMMUNODEFICIENCY SYNDROME; ETHICS; HIV; HOMOSEXUALITY; PHYSICAL THERAPY PROFESSION, PROFESSIONAL ISSUES
ID hiv; homophobia; attitudes; students
AB A possible abrogation of the health professional's usual duty to treat sometimes is suggested in regard to patients with acquired immunodeficiency syndrome (AIDS). The issue first arose and continues to be discussed in regard to those patients who have contracted AIDS through homosexual encounters, though there are now additional populations of patients with AIDS to whom the issue is being directed as well. We examine three lines of reasoning that may be advanced to support this view: the argument from mortality, the argument from responsibility, and the argument from the alleged danger to others. We show logical and ethical shortcomings in each view and suggest how the physical therapist's duty to treat all patients who have AIDS can be realized in a safe and supportive environment.
C1 COVENTRY LANCHESTER POLYTECH, DEPT HLTH SCI, COVENTRY CV1 5FB, ENGLAND.
   MASSACHUSETTS GEN HOSP, INST HLTH PROFESS, PROGRAM ETH, BOSTON, MA 02108 USA.
C3 Coventry University; Harvard University; Massachusetts General Hospital
CR ALLEN JR, 1988, HASTINGS CENT REP, V18, P0
   ALTMAN D, 1986, AIDS NEW PURITANISM, V0, P61
   ARRAS JD, 1988, HASTINGS CENT REP, V18, PS10, DOI 10.2307/3562421
   BAKLAND LK, 1989, AIDS ALLIED HLTH PRO, V0, P209
   Beauchamp TL, 1989, PRINCIPLES BIOMEDICA, V0, P0
   BRISSETTE M, 1990, CLIN MANAGEMENT, V10, P27
   DOUGLAS CJ, 1985, HOSP COMMUNITY PSYCH, V36, P1309
   ELDER HA, 1989, AIDS ALLIED HLTH PRO, V0, P31
   EMANUEL EJ, 1988, NEW ENGL J MED, V318, P1686, DOI 10.1056/NEJM198806233182511
   FOWLER MDM, 1989, AIDS HIV INFECTION R, V0, P215
   Freidson E., 1970, PROFESSION MED, V0, P0
   GALANTINO ML, 1989, MANUAL PHYSICAL THER, V0, P685
   GEDDES AM, 1986, BRIT MED J, V292, P711, DOI 10.1136/bmj.292.6522.711
   GILLON R, 1987, BRIT MED J, V294, P1332, DOI 10.1136/bmj.294.6583.1332
   Gorovitz S., 1982, DOCTORS DILEMMAS MOR, V0, P0
   HANSEN RA, 1990, AM J OCCUP THER, V44, P239, DOI 10.5014/ajot.44.3.239
   HEYWARD WL, 1988, SCI AM, V259, P72, DOI 10.1038/scientificamerican1088-72
   KELLY JA, 1987, J MED EDUC, V62, P549
   LORBER J, 1975, J HEALTH SOC BEHAV, V16, P213, DOI 10.2307/2137163
   MCEVOY M, 1987, BRIT MED J, V294, P1595, DOI 10.1136/bmj.294.6587.1595
   MURPHY TF, 1988, J MED ETHICS, V14, P154, DOI 10.1136/jme.14.3.154
   NAPIER B, 1985, NURS MIRROR, V161, P11
   PAPPER S, 1970, J CHRON DIS, V22, P777, DOI 10.1016/0021-9681(70)90079-2
   PURTILO R, 1990, HLTH PROFESSIONAL PA, V0, P0
   PURTILO RB, 1981, ETHICAL DIMENSIONS H, V0, P0
   ROYSE D, 1987, PSYCHOL REP, V61, P867, DOI 10.2466/pr0.1987.61.3.867
   SILVER M, 1989, J APPLIED PHILOS, V6, P149
   Sim J., 1990, PHYSIOTHERAPY, V76, P423
   STOCKWELL F, 1972, UNPOPULAR PATIENT, V0, P0
   UJHELY GB, 1963, NURSE HER PROBLEM PA, V0, P0
   Veatch Robert, 1973, HASTINGS CTR STUDIES, V1, P29
   WATTS NT, 1983, PHYS THER, V63, P1802, DOI 10.1093/ptj/63.11.1802
   ZUGER A, 1987, HASTINGS CENT REP, V17, P16, DOI 10.2307/3562244
   1990, 1900, V36, V0, P117
   1990, 1900, V263, V0, P1477
NR 37
TC 6
Z9 6
U1 0
U2 0
PU OXFORD UNIV PRESS INC
PI CARY
PA JOURNALS DEPT, 2001 EVANS RD, CARY, NC 27513 USA
SN 0031-9023
EI 1538-6724
J9 PHYS THER
JI Phys. Ther.
PD SEP 15
PY 1991
VL 71
IS 9
BP 650
EP 655
DI 10.1093/ptj/71.9.650
PG 6
WC Orthopedics; Rehabilitation
SC Orthopedics; Rehabilitation
GA GD936
UT WOS:A1991GD93600003
PM 1881955
DA 2023-04-01
ER

PT J
AU SLAP, GB
   PLOTKIN, SL
   KHALID, N
   MICHELMAN, DF
   FORKE, CM
AF SLAP, GB
   PLOTKIN, SL
   KHALID, N
   MICHELMAN, DF
   FORKE, CM
TI A HUMAN-IMMUNODEFICIENCY-VIRUS PEER EDUCATION-PROGRAM FOR ADOLESCENT FEMALES
SO JOURNAL OF ADOLESCENT HEALTH
LA English
DT Article
DE HIV EDUCATION; PEER COUNSELING; ADOLESCENT SEXUAL BEHAVIOR
ID aids education; smoking prevention; school students; knowledge; attitudes; behaviors; beliefs; teenagers; project; junior
AB Black adolescent females living in urban environments are at high risk for human immunodefiency virus (HIV) infection.  Our objectives were to develop an HIV peer education program and to pilot-test its effect on knowledge and sexual behavior.  Between September 1989 and March 1990, all females aged 12-19 years attending an inner-city, hospital-based adolescent clinic were invited to meet individually with trained peer educators (10 females aged 16-19 years) to discuss acquired immunodeficiency syndrome (AIDS) and its prevention.  Each participant completed a modified version of the AIDS Knowledge and Attitudes Survey immediately before and 2-6 weeks after the counseling session.  Of the 283 counseled patients, 241 (85%) completed the follow-up questionnaire and comprised the study sample.  Mean age was 15.6 years, mean Hollingshead (parental occupational) score was 3.4, and 216 (90%) patients were black.  Baseline knowledge about routes of transmission was high and did not improve on follow-up.  Comparison of individual baseline and follow-up responses revealed improvements (p < 0.05) in routes by which HIV is not transmitted, methods of prevention, individuals at risk, and general information about AIDS.  The improvement in total score between baseline and follow-up was 38% for patients with low baseline scores, 13% for middle scores, and 3% for high scores (p < 0.05).  At baseline, 50 (21%) patients reported sexual intercourse within the preceding 2 weeks, compared to 33 (14%) at follow-up (p < 0.05).  Of the sexually active patients, 22 (44%) reported no condom use at baseline, compared to 11 (33%) at follow-up (p < 0.05).  We conclude that peer education for adolescent females improves knowledge about HIV infection and diminishes high-risk sexual behavior.
C1 UNIV PENN,SCH MED,PHILADELPHIA,PA 19104.
C3 University of Pennsylvania
RP SLAP, GB (corresponding author), CHILDRENS HOSP,PEDIAT,DIV GEN PEDIAT,ADOLESCENT MED SECT,PHILADELPHIA,PA 19104, USA.
CR Baldwin B A, 1978, J AM COLL HEALTH ASSOC, V27, P75
   BROWN LK, 1989, J ADOLESCENT HEALTH, V10, P386, DOI 10.1016/0197-0070(89)90216-7
   BURKE DS, 1990, JAMA-J AM MED ASSOC, V263, P2074, DOI 10.1001/jama.263.15.2074
   DAWSON DA, 1990, ADV DATA VITAL HLTH, V193, P0
   DAWSON DA, 1989, ADV DATA VITAL HLTH, V165, P0
   DAWSON DA, 1989, ADV DATA VITAL HLTH, V166, P0
   DICLEMENTE RJ, 1986, AM J PUBLIC HEALTH, V76, P1443, DOI 10.2105/AJPH.76.12.1443
   GOODMAN E, 1989, PEDIATRICS, V84, P36
   HAMBURG BA, 1972, AM J ORTHOPSYCHIAT, V42, P566, DOI 10.1111/j.1939-0025.1972.tb02523.x
   HELGERSON SD, 1988, PEDIATRICS, V81, P350
   HERNANDEZ JT, 1990, J ADOLESCENT HEALTH, V11, P295, DOI 10.1016/0197-0070(90)90038-4
   HINGSON R, 1990, PEDIATRICS, V85, P24
   HOLLINGSHEAD AB, 1971, SOC FORCES, V49, P563, DOI 10.2307/2576737
   HUSZTI HC, 1989, PEDIATRICS, V84, P986
   JAY MS, 1984, PEDIATRICS, V73, P126
   KEGELES SM, 1988, AM J PUBLIC HEALTH, V78, P460, DOI 10.2105/AJPH.78.4.460
   LYNN D, 1986, SCH COUNSELOR, V34, P62
   MAGID D, 1990, ANN EMERG MED, V19, P758, DOI 10.1016/S0196-0644(05)81699-3
   MARTIN D, 1987, J REMED ED COUNSELIN, V3, P214
   MCALISTER A, 1980, AM J PUBLIC HEALTH, V70, P719, DOI 10.2105/AJPH.70.7.719
   MILLER SK, 1989, J ADOLESCENT HEALTH, V10, P129, DOI 10.1016/0197-0070(89)90103-4
   PERRY CL, 1980, ADOLESCENCE, V15, P277
   RICKERT VI, 1989, J ADOLESCENT HEALTH, V10, P313, DOI 10.1016/0197-0070(89)90064-8
   RICKERT VI, 1990, J ADOLESCENT HEALTH, V11, P298, DOI 10.1016/0197-0070(90)90039-5
   STEINER JD, 1990, AM J DIS CHILD, V144, P302, DOI 10.1001/archpedi.1990.02150270052025
   STRUNIN L, 1987, PEDIATRICS, V79, P825
   *SYSTAT INC, 1989, SYST VERS 41, V0, P0
   TELCH MJ, 1982, J BEHAV MED, V5, P1, DOI 10.1007/BF00845253
   UTECH DA, 1969, J SOC PSYCHOL, V78, P267, DOI 10.1080/00224545.1969.9922366
   1990, 1900, V39, V0, P710
NR 30
TC 48
Z9 48
U1 0
U2 3
PU ELSEVIER SCIENCE INC
PI NEW YORK
PA 655 AVENUE OF THE AMERICAS, NEW YORK, NY 10010
SN 1054-139X
EI 
J9 J ADOLESCENT HEALTH
JI J. Adolesc. Health
PD SEP 15
PY 1991
VL 12
IS 6
BP 434
EP 442
DI 10.1016/1054-139X(91)90020-X
PG 9
WC Psychology, Developmental; Public, Environmental & Occupational Health; Pediatrics
SC Psychology; Public, Environmental & Occupational Health; Pediatrics
GA GP879
UT WOS:A1991GP87900005
PM 1768696
DA 2023-04-01
ER

PT J
AU RANTA, K
   TUOMINEN, R
AF RANTA, K
   TUOMINEN, R
TI DENTAL STUDENTS KNOWLEDGE OF AIDS AND HIV-INFECTION IN HELSINKI, FINLAND, AND IN DAR-ES-SALAAM, TANZANIA
SO ACTA ODONTOLOGICA SCANDINAVICA
LA English
DT Article
DE CLINICAL SYMPTOMS; QUESTIONNAIRE; RISK GROUPS
ID acquired immunodeficiency syndrome; health-care workers; occupational risk; virus-infection; dentists; professionals; attitudes; behavior; africa
AB The purpose of this investigation was to study the knowledge about HIV infection and AIDS among dental students in Helsinki, Finland, and in Dar es Salaam, Tanzania.  All respondents knew that HIV is not transmitted via hand-shaking, drinking water, or breathing air.  More than half of the students in both countries did not know that HIV can be transmitted via breast-feeding.  A higher proportion of students in Dar es Salaam than in Helsinki believed that all HIV-positive persons will get AIDS.  Tanzanians recognized the early symptoms of HIV infection better than the Finnish students.  Many students in both countries did not mention bisexual men as belonging to the high-risk group.  Most of the dental students in Dar es Salaam but only one in five in Helsinki believed that dentists belong to the at-risk group.
C1 UNIV HELSINKI,DEPT PUBL HLTH,SF-00100 HELSINKI 10,FINLAND.
C3 University of Helsinki
RP RANTA, K (corresponding author), UNIV HELSINKI,DEPT CARDIOL,MANNERHEIMINITE 172,SF-00300 HELSINKI,FINLAND.
CR ANNEROTH G, 1986, J ORAL MAXIL SURG, V44, P956, DOI 10.1016/S0278-2391(86)80049-0
   Atchison K A, 1987, J DENT EDUC, V51, P668
   BARRETTCONNOR E, 1984, WESTERN J MED, V140, P652
   FLYNN NM, 1987, WESTERN J MED, V146, P439
   GERBERDING JL, 1987, J INFECT DIS, V156, P1, DOI 10.1093/infdis/156.1.1
   GERBERT B, 1987, J AM DENT ASSOC, V114, P311, DOI 10.14219/jada.archive.1987.0078
   KLEIN RS, 1988, NEW ENGL J MED, V318, P86, DOI 10.1056/NEJM198801143180205
   KREISS JK, 1986, NEW ENGL J MED, V314, P414, DOI 10.1056/NEJM198602133140704
   MARCUS R, 1988, NEW ENGL J MED, V319, P118
   MAY RM, 1987, NATURE, V326, P137, DOI 10.1038/326137a0
   MCCRAY E, 1986, NEW ENGL J MED, V314, P1127, DOI 10.1056/NEJM198604243141729
   MHALU F, 1987, AIDS, V1, P217
   PIOT P, 1988, SCIENCE, V239, P573, DOI 10.1126/science.3277271
   QUINN TC, 1986, SCIENCE, V234, P955, DOI 10.1126/science.3022379
   SCHEUTZ F, 1989, COMMUNITY DENT ORAL, V17, P117, DOI 10.1111/j.1600-0528.1989.tb00002.x
   Scheutz F, 1988, AFR DENT J, V2, P48
   Silverman S Jr, 1987, INT DENT J, V37, P108
   TERHORST G, 1989, J PUBLIC HEALTH DENT, V49, P201
   TIKKANEN J, 1987, PUBLICATIONS NATIONA, V0, P0
   VALENTI WM, 1986, AM J INFECT CONTROL, V14, P60, DOI 10.1016/0196-6553(86)90056-8
   Wall C, 1987, INT DENT J, V37, P98
   1987, 1900, V115, V0, P395
NR 22
TC 2
Z9 2
U1 0
U2 0
PU SCANDINAVIAN UNIVERSITY PRESS
PI OSLO
PA PO BOX 2959 TOYEN, JOURNAL DIVISION CUSTOMER SERVICE, N-0608 OSLO, NORWAY
SN 0001-6357
EI 
J9 ACTA ODONTOL SCAND
JI Acta Odontol. Scand.
PD APR 15
PY 1991
VL 49
IS 2
BP 79
EP 83
DI 10.3109/00016359109005890
PG 5
WC Dentistry, Oral Surgery & Medicine
SC Dentistry, Oral Surgery & Medicine
GA FH575
UT WOS:A1991FH57500003
PM 2053432
DA 2023-04-01
ER

PT J
AU FRIEDLAND, RH
   JANKELOWITZ, SK
   DEBEER, M
   DEKLERK, C
   KHOURY, V
   CSIZMADIA, T
   PADAYACHEE, GN
   LEVY, S
AF FRIEDLAND, RH
   JANKELOWITZ, SK
   DEBEER, M
   DEKLERK, C
   KHOURY, V
   CSIZMADIA, T
   PADAYACHEE, GN
   LEVY, S
TI PERCEPTIONS AND KNOWLEDGE ABOUT THE ACQUIRED-IMMUNODEFICIENCY-SYNDROME AMONG STUDENTS IN UNIVERSITY RESIDENCES
SO SOUTH AFRICAN MEDICAL JOURNAL
LA English
DT Article
ID south-africa; aids; attitudes; behaviors; beliefs
AB Using an anonymous questionnaire to obtain baseline data on sexual behaviour and knowledge of the acquired immuno-deficiency syndrome (AIDS) among students in university residences, the following information was obtained: Knowledge of AIDS was found to be high, although misconceptions regarding transmission of the virus were prevalent. Mosquito bites (15%) and the donating of blood (31%) were incorrectly identified as methods of transmission of the virus. Deep kissing was recognised by only 27% of the students as a possible method of transmission while 22% and 13% of the students, respectively, failed to identify the sharing of razor blades and blood transfusions as possible means of contracting HIV infection. The students' knowledge had not greatly affected sexual behaviour. Two-thirds of the respondents had previously had sexual contact; 38% were sexually active at the time of the study, and of these 74% had engaged in unprotected intercourse with casual partners in the previous 6 months. There was a negative attitude towards condom use and over 80% of sexually active students did not perceive themselves to be at risk of contracting AIDS. Campus Health (82%), State health services (51%), and public advertisements (60%) were preferred sources of AIDS information. Newspapers/magazines (80%) and leaflets (69%) were identified as the preferred media. In reality, significantly fewer students obtained their information from Campus Health (15%; P < 0,05), State health services (19%; P < 0,05) and leaflets (44%; P < 0,05). It can be concluded that education programmes should be developed by credible organisations to ensure that an awareness of AIDS results in appropriate sexual behaviour.
C1 JOHANNESBURG CITY HLTH DEPT, JOHANNESBURG, SOUTH AFRICA.
RP FRIEDLAND, RH (corresponding author), UNIV WITWATERSRAND, DEPT COMMUNITY HLTH, JOHANNESBURG 2001, SOUTH AFRICA.
CR BROWN JS, 1987, J ROY COLL GEN PRACT, V37, P457
   Centers for Disease Control (CDC), 1988, MMWR MORB MORTAL WKLY REP, V37, P717
   COCHRAN SD, 1990, NEW ENGL J MED, V322, P774, DOI 10.1056/NEJM199003153221111
   DEBUONO BA, 1990, NEW ENGL J MED, V322, P821, DOI 10.1056/NEJM199003223221206
   ERBAN R, 1989, AIDS HLTH PROMOTION, V4, P1
   FLEISS JL, 1981, STATISTICAL METHODS, V0, P15
   GOODMAN E, 1989, PEDIATRICS, V84, P36
   IJSSELMUIDEN CB, 1988, S AFR MED J, V73, P465
   IJSSELMUIDEN CB, 1990, IN PRESS S AFR MED J, V0, P0
   LANDEFELD CS, 1988, J GEN INTERN MED, V3, P161, DOI 10.1007/BF02596125
   MOATTI JP, 1988, HEALTH POLICY, V9, P1, DOI 10.1016/0168-8510(88)90113-3
   PADAYACHEE GN, 1990, S AFR MED J, V77, P329
   PADAYACHEE N, 1989, COMMUNITY HLTH NOV, V0, P34
   SHER R, 1989, S AFR MED J, V76, P314
   TURTLE AM, 1989, MED J AUSTRALIA, V150, P371, DOI 10.5694/j.1326-5377.1989.tb136527.x
   WATNEY S, 1987, HLTH ED J, V46, P62
NR 16
TC 24
Z9 25
U1 0
U2 3
PU SA MEDICAL ASSOC
PI PRETORIA
PA BLOCK F CASTLE WALK CORPORATE PARK, NOSSOB STREET, ERASMUSKLOOF EXT3, PRETORIA, 0002, SOUTH AFRICA
SN 0038-2469
EI 
J9 S AFR MED J
JI S. Afr. Med. J.
PD FEB 2
PY 1991
VL 79
IS 3
BP 149
EP 154
DI 
PG 6
WC Medicine, General & Internal
SC General & Internal Medicine
GA EX962
UT WOS:A1991EX96200011
PM 1994485
DA 2023-04-01
ER
