# Supplementary material for: Studies on HIV/AIDS Among Students: Bibliometric Analysis
Source: Interact J Med Res. 2023 Aug 4;12:e46042. doi: 10.2196/46042 (PMC10439465; doi:10.2196/46042)
Supplement: Multimedia Appendix 1 [file ijmr_v12i1e46042_app1.zip › Multimedia Appendix 1/download1992u25.txt]

PT J
AU SEHGAL, S
AF SEHGAL, S
TI COMPARATIVE-EVALUATION OF HIV-INFECTED FOREIGN-STUDENTS AND INDIAN WITH AIDS IN CHANDIGARH, INDIA
SO ASIAN PACIFIC JOURNAL OF ALLERGY AND IMMUNOLOGY
LA English
DT Article
AB Out of a total of 1,600 foreign students who came to India between June 1989 and October 1990, 22 were seropositive for HIV-1. Ten showed antibodies to all the gene products. Antibodies to gp160 and p24 were present in all the seropositives while antibodies to p53, p15/17 were significantly higher in healthy seropositives than in patients with full blown AIDS. Absence of antibodies to p15/17 and p53 thus appeared to be a more sensitive criterion of end stage disease than absence of anti- p24 antibodies. When seropositive samples from African students were checked for HIV-2 antibodies by ELISA, 13/22 were found to be positive. Further, 2/10 Indians with full blown AIDS were also strongly positive for HIV-2. These data could be of relevance for formulating future strategies for population-based screening for HIV-2.
RP SEHGAL, S (corresponding author), POSTGRAD INST MED EDUC & RES,IMMUNOPATHOL,CHANDIGARH 160012,INDIA.
NR 0
TC 4
Z9 4
U1 0
U2 0
PU ALLERGY IMMUNOL SOC THAILAND,
PI BANGKOK
PA MAHIDOL UNIV, DEPT MICROBIOL IMMUNOL, FACULTY TROPICAL MED, BANGKOK 10400, THAILAND
SN 0125-877X
EI 
J9 ASIAN PAC J ALLERGY
JI Asian Pac. J. Allergy Immunol.
PD DEC 15
PY 1992
VL 10
IS 2
BP 141
EP 143
DI 
PG 3
WC Allergy; Immunology
SC Allergy; Immunology
GA LC087
UT WOS:A1992LC08700010
PM 1305816
DA 2023-04-01
ER

PT J
AU ASHWORTH, CS
   DURANT, RH
   NEWMAN, C
   GAILLARD, G
AF ASHWORTH, CS
   DURANT, RH
   NEWMAN, C
   GAILLARD, G
TI AN EVALUATION OF A SCHOOL-BASED AIDS/HIV EDUCATION-PROGRAM FOR HIGH-SCHOOL-STUDENTS
SO JOURNAL OF ADOLESCENT HEALTH
LA English
DT Article
DE AIDS/HIV EDUCATION; SCHOOL INTERVENTION; STUDENTS AIDS KNOWLEDGE
ID acquired-immunodeficiency-syndrome; sexual-behavior; san-francisco; adolescents; knowledge; attitudes; risk; transmission; population; beliefs
AB The effect of a 1-hr school-based AIDS/HIV education program on the knowledge and attitudes of high school students was evaluated with a modified version of the Centers for Disease Control Health Risk Survey. One urban and one suburban school each were randomly assigned to an educational intervention (n = 535) or a control group (n = 659). All students received a posttest 2 weeks after the intervention. Knowledge was based on responses to 12 true-false questions (pretest alpha = .76, posttest alpha = 0.81). Principal components analysis was used to develop three attitude scales and risk-taking behavior was assessed by self-report. Data were analyzed with Kruskall-Wallis analysis of variance (ANOVA) and multivariate ANOVA. The groups did not differ in knowledge level at pretest. At posttest the education group had significantly (p less-than-or-equal-to 0.006) higher knowledge even after controlling for the effects of previous AIDS education (p less-than-or-equal-to 0.019), gender (p less-than-or-equal-to 0.007), and Hispanic ethnicity (p less-than-or-equal-to 0.048). After the education program, students were less worried about exposure to the AIDS virus, but were more worried (p less-than-or-equal-to 0.048) about AIDS acquisition during their adult life. Although single school-based AIDS/HIV education programs may increase knowledge, more extensive education may be needed to change the behavior and attitudes of older high school students.
C1 MED COLL GEORGIA,DEPT PEDIAT,GEN PEDIAT & ADOLESCENT MED,CE 112,AUGUSTA,GA 30912.
   MED COLL GEORGIA,DEPT INTERNAL MED,INFECT DIS SECT,AUGUSTA,GA 30912.
   UNIV ALABAMA,CTR AMBULATORY CARE,DEPT PEDIAT,BIRMINGHAM,AL 35294.
C3 University System of Georgia; Augusta University; University System of Georgia; Augusta University; University of Alabama System; University of Alabama Birmingham
CR ANDERSON JE, 1990, FAM PLANN PERSPECT, V22, P252, DOI 10.2307/2135681
   [Anonymous], 1971, STAT PRINCIPLES EXPT, V0, P0
   BECKER MH, 1988, AM J PUBLIC HEALTH, V78, P394, DOI 10.2105/AJPH.78.4.394
   BROWN LK, 1989, J ADOLESCENT HEALTH, V10, P386, DOI 10.1016/0197-0070(89)90216-7
   BROWN LK, 1991, AIDS ED RHODE ISLAND, V18, P195
   DICLEMENTE RJ, 1989, J SEX RES, V26, P188, DOI 10.1080/00224498909551505
   DICLEMENTE RJ, 1991, J ADOLESCENT HEALTH, V12, P385, DOI 10.1016/0197-0070(91)90052-N
   DURANT R H, 1990, CURRENT OPINION IN PEDIATRICS, V2, P671, DOI 10.1097/00008480-199008000-00007
   DURANT RH, 1992, J SCHOOL HEALTH, V62, P59, DOI 10.1111/j.1746-1561.1992.tb07886.x
   GOODMAN E, 1989, PEDIATRICS, V84, P36
   HEIN K, 1989, J PEDIATR-US, V114, P144, DOI 10.1016/S0022-3476(89)80622-5
   HELGERSON SD, 1988, PEDIATRICS, V81, P350
   HINGSON R, 1990, PEDIATRICS, V85, P24
   HUSZTI HC, 1989, PEDIATRICS, V84, P986
   JOHNSON JA, 1988, J MED EDUC, V63, P522
   JOHNSON RL, 1989, ADOLESCENT MED, V0, P9
   KIRBY D, 1991, FAM PLANN PERSPECT, V23, P253, DOI 10.2307/2135776
   MANOFF SB, 1989, PEDIATR INFECT DIS J, V8, P309
   MILLER L, 1988, J SCHOOL HEALTH, V58, P137, DOI 10.1111/j.1746-1561.1988.tb00546.x
   Reichardt CS., 1979, QUASIEXPERIMENTATION, V13, P147
   RHODES F, 1989, J AM COLL HLTH, V3, P266
   SCHINKE SP, 1990, J CONSULT CLIN PSYCH, V58, P432, DOI 10.1037/0022-006X.58.4.432
   SLAP GB, 1991, J ADOLESCENT HEALTH, V12, P434, DOI 10.1016/1054-139X(91)90020-X
   STOUT JW, 1989, PEDIATRICS, V83, P375
   STRASBURGER VC, 1989, ADOLESCENT MED, V0, P3
   STRUNIN L, 1987, PEDIATRICS, V79, P825
   WINKELSTEIN W, 1987, AM J PUBLIC HEALTH, V77, P685, DOI 10.2105/AJPH.77.6.685
   ZIMET GD, 1989, AM J DIS CHILD, V148, P518
   ZWICK WR, 1986, PSYCHOL BULL, V99, P432, DOI 10.1037/0033-2909.99.3.432
   1986, 1900, P857, V0, P0
   1985, 1900, V254, V0, P2537
NR 33
TC 34
Z9 35
U1 0
U2 3
PU ELSEVIER SCIENCE INC
PI NEW YORK
PA 655 AVENUE OF THE AMERICAS, NEW YORK, NY 10010
SN 1054-139X
EI 
J9 J ADOLESCENT HEALTH
JI J. Adolesc. Health
PD NOV 15
PY 1992
VL 13
IS 7
BP 582
EP 588
DI 10.1016/1054-139X(92)90372-I
PG 7
WC Psychology, Developmental; Public, Environmental & Occupational Health; Pediatrics
SC Psychology; Public, Environmental & Occupational Health; Pediatrics
GA JW736
UT WOS:A1992JW73600009
PM 1420212
DA 2023-04-01
ER

PT J
AU LELAND, NL
   BARTH, RP
AF LELAND, NL
   BARTH, RP
TI GENDER DIFFERENCES IN KNOWLEDGE, INTENTIONS, AND BEHAVIORS CONCERNING PREGNANCY AND SEXUALLY-TRANSMITTED DISEASE PREVENTION AMONG ADOLESCENTS
SO JOURNAL OF ADOLESCENT HEALTH
LA English
DT Article
DE ADOLESCENTS; GENDER DIFFERENCES; PREGNANCY; CONTRACEPTION; HUMAN IMMUNODEFICIENCY VIRUS; CONDOMS; AIDS; SEXUALLY TRANSMITTED DISEASE; PREVENTION
ID 1st intercourse; education; attitudes; program; impact; risk; aids
AB Gender differences in knowledge, intentions, and behaviors regarding preventing pregnancies and sexually transmitted diseases were studied. Data for the study were collected from 1,033 students in 13 California high schools. Females in this sample were more likely than males to have discussed sexuality topics with parents, to have engaged in sexual intercourse more frequently, to have experienced a pregnancy scare, to have used oral contraceptives during their last sexual encounter, to perceive that a larger proportion of their peers were engaging in sex and using birth control, to obtain birth control from health facilities, and to report intentions to abstain or use protection in hypothetical situations placing them at risk for unprotected sex. In contrast, males reported that they were more likely to have always used birth control, to have used birth control during their first sexual encounter, and to have used a condom during their last sexual encounter. Furthermore, males were more likely to obtain birth control from a store or a friend. Finally, males knew more about using condoms correctly and their role in preventing sexually transmitted diseases. The efficacy of interventions designed to reduce unintended pregnancy and sexually transmitted diseases among adolescents may be increased by addressing these gender differences. Understanding gender differences may also facilitate an increased role for males in the overall prevention scheme. Further research is clearly needed to increase knowledge about these gender differences.
C1 UNIV MINNESOTA,SCH PUBL HLTH,MINNEAPOLIS,MN 55455.
   UNIV CALIF BERKELEY,SCH SOCIAL WELF,BERKELEY,CA 94720.
C3 University of Minnesota System; University of Minnesota Twin Cities; University of California System; University of California Berkeley
FU NCRR NIH HHS [507-RR07006-22] Funding Source: Medline
CR BALDWIN JI, 1990, J SEX RES, V27, P245, DOI 10.1080/00224499009551555
   Barth R.B., 1989, REDUCING RISK BUILDI, V0, P0
   BENSON MD, 1986, JAMA-J AM MED ASSOC, V255, P43, DOI 10.1001/jama.255.1.43
   BOK M, 1987, AFFILIA FAL, V0, P45
   Carver VC, 1990, HEALTH VALUES, V14, P24
   CASPER LM, 1990, FAM PLANN PERSPECT, V22, P109, DOI 10.2307/2135640
   CHILMAN CS, 1985, CHILD WELFARE, V44, P225
   EISEN M, 1990, FAM PLANN PERSPECT, V22, P261, DOI 10.2307/2135683
   FREEMAN EW, 1980, AM J PUBLIC HEALTH, V70, P790, DOI 10.2105/AJPH.70.8.790
   Grote B., 1980, ADOLESCENT PREGNANCY, V0, P15
   Harris L., 1986, AM TEENS SPEAK SEX M, V0, P0
   Hayes CD, 1987, RISKING FUTURE ADOLE, V1, P0
   HERNANDEZ JT, 1990, J ADOLESCENT HEALTH, V11, P295, DOI 10.1016/0197-0070(90)90038-4
   HOWARD M, 1990, FAM PLANN PERSPECT, V22, P21, DOI 10.2307/2135434
   KEGELES SM, 1988, AM J PUBLIC HEALTH, V78, P460, DOI 10.2105/AJPH.78.4.460
   KIRBY D, 1991, FAM PLANN PERSPECT, V23, P253, DOI 10.2307/2135776
   KOYLE PFC, 1989, YOUTH SOC, V20, P461, DOI 10.1177/0044118X89020004005
   LEWIN B, 1982, ARCH SEX BEHAV, V11, P417, DOI 10.1007/BF01541574
   LEWIS RA, 1973, J SEX RES, V9, P156, DOI 10.1080/00224497309550791
   NEWCOMER SF, 1980, ANN M AM PSYCHOL ASS, V0, P0
   RICKERT VI, 1989, J ADOLESCENT HEALTH, V10, P313, DOI 10.1016/0197-0070(89)90064-8
   STEIN ZA, 1990, AM J PUBLIC HEALTH, V80, P460, DOI 10.2105/AJPH.80.4.460
   WESTNEY OE, 1984, ADOLESCENCE, V19, P557
   ZABIN LS, 1986, J ADOLESCENT HEALTH, V7, P77, DOI 10.1016/S0197-0070(86)80001-8
   ZABIN LS, 1981, FAM PLANN PERSPECT, V13, P205, DOI 10.2307/2134551
   ZELNIK M, 1983, FAM PLANN PERSPECT, V15, P64, DOI 10.2307/2134848
   Zelnik M., 1981, SEX PREGNANCY ADOLES, V0, P0
   ZELNIK M, 1983, PREMATURE ADOLESCENT, V0, P0
NR 28
TC 37
Z9 37
U1 1
U2 10
PU ELSEVIER SCIENCE INC
PI NEW YORK
PA 655 AVENUE OF THE AMERICAS, NEW YORK, NY 10010
SN 1054-139X
EI 
J9 J ADOLESCENT HEALTH
JI J. Adolesc. Health
PD NOV 15
PY 1992
VL 13
IS 7
BP 589
EP 599
DI 10.1016/1054-139X(92)90373-J
PG 11
WC Psychology, Developmental; Public, Environmental & Occupational Health; Pediatrics
SC Psychology; Public, Environmental & Occupational Health; Pediatrics
GA JW736
UT WOS:A1992JW73600010
PM 1420213
DA 2023-04-01
ER

PT J
AU DURANT, RH
   ASHWORTH, CS
   NEWMAN, CL
   MCGILL, L
   RABUN, C
   BARANOWSKI, T
AF DURANT, RH
   ASHWORTH, CS
   NEWMAN, CL
   MCGILL, L
   RABUN, C
   BARANOWSKI, T
TI AIDS/HIV KNOWLEDGE LEVEL AND PERCEIVED CHANCE OF HAVING HIV AMONG RURAL ADOLESCENTS
SO JOURNAL OF ADOLESCENT HEALTH
LA English
DT Article
DE RURAL ADOLESCENTS; AIDS/HIV EDUCATION; BEHAVIOR CHANGES; FEAR OF HIV EXPOSURE
ID acquired-immunodeficiency-syndrome; high-school-students; sexual-behavior; alcohol; population; attitudes; beliefs
AB Behaviors that increase the risk of acquired immunodeficiency syndrome (AIDS) and human immunodeficiency virus (HIV) among adolescents living in rural areas have been reported to be as frequent as those of lower socioeconomic minority youth living in large urban areas. Little is known, however, about whether rural adolescents possess adequate knowledge upon which to make responsible decisions to avoid exposure to HIV. In order to address this deficit, we administered the Centers for Disease Control (CDC) 1989 Secondary School Health Risk Survey to 294 sixth, seventh, and eighth grade students (30.2% sample) from a rural county with significant social problems including epidemic sexually transmitted diseases STDs, sex-for-drugs, poverty, and drug abuse. The sample was 65% African-American, 50% female, with a mean age of 12.9 +/- 1.3 years. Although 68% reported having received school-based AIDS education, a lower proportion (greater-than-or-equal-to 10%) the students were found to correctly answer 8 of 17 AIDS/HIV knowledge questions than those from a national comparison group. The mean was 12.8 +/- 3.1 of 17 items answered correct. Lower AIDS/HIV knowledge was associated with lower school grade (rho = 0.46 p less-than-or-equal-to 0.0001); being African-American, Hispanic, or Native American (p less-than-or-equal-to 0.043); and never receiving school-based AIDS/HIV education (p less-than-or-equal-to 0.0001). Based on multivariate analysis of variance (ANOVA), only school-based AIDS/HIV education was a significant predictor (p less-than-or-equal-to 0.0001) of knowledge. Self-reported behavior change to avoid HIV exposure was associated with previous AIDS education (p less-than-or-equal-to 0.025), and older age (rho = - 0.14, p less-than-or-equal-to 0.016). When these variables were analyzed with multiple regression, only AIDS/HIV education was found to be a significant predictor (R2 = 0.022) of behavior change. Based on regression analysis, AIDS/HIV knowledge level and school grade explained 5.3% (p less-than-or-equal-to 0.004) of the variation in the degree of worry of exposure to HIV. In tum, school grade, degree of worry of HIV exposure, and AIDS/HIV knowledge level explained 10% of the variation in the adolescents' perceived chance of having the HIV infection. These findings indicate that many of these younger rural adolescents lacked adequate knowledge to make responsible decisions about AIDS/HIV risk behavior and possessed beliefs about HIV exposure that may increase their risk.
C1 MED COLL GEORGIA,DEPT MED,INFECT DIS SECT,AUGUSTA,GA 30912.
   MED COLL GEORGIA,GEORGIA PREVENT INST,DEPT PEDIAT,AUGUSTA,GA 30912.
   UNIV ALABAMA,DEPT PEDIAT,GEN PEDIAT SECT,BIRMINGHAM,AL 35233.
   JEFFERSON CTY BOARD EDUC,LOUISVILLE,GA.
C3 University System of Georgia; Augusta University; University System of Georgia; Augusta University; University of Alabama System; University of Alabama Birmingham
RP DURANT, RH (corresponding author), MED COLL GEORGIA,DEPT PEDIAT,GEN PEDIAT & ADOLESCENT MED SECT,AUGUSTA,GA 30912, USA.
CR *AGCY HLTH CAR POL, 1991, AHCPA910017 PUBL, V0, P0
   ALEXANDER CS, 1989, FAM PLANN PERSPECT, V21, P261, DOI 10.2307/2135379
   ALEXANDER CS, 1988, PUBLIC HEALTH REP, V103, P394
   ANDERSON JE, 1990, FAM PLANN PERSPECT, V22, P252, DOI 10.2307/2135681
   ASHWORTH CS, 1992, IN PRESS J ADOLESC H, V0, P0
   BROWN LK, 1990, J SCHOOL HEALTH, V60, P270, DOI 10.1111/j.1746-1561.1990.tb05933.x
   DICLEMENTE RJ, 1986, AM J PUBLIC HEALTH, V76, P1443, DOI 10.2105/AJPH.76.12.1443
   DICLEMENTE RJ, 1991, J ADOLESCENT HEALTH, V12, P385, DOI 10.1016/0197-0070(91)90052-N
   DURANT R H, 1990, CURRENT OPINION IN PEDIATRICS, V2, P671, DOI 10.1097/00008480-199008000-00007
   DURANT RH, 1992, IN PRESS J SCH HLTH, V0, P0
   FORNEY MA, 1990, GEORGIA ACADEMY 0704, V0, P0
   FORREST JD, 1989, FAM PLANN PERSPECT, V21, P65, DOI 10.2307/2135556
   HEIN K, 1989, J PEDIATR-US, V114, P144, DOI 10.1016/S0022-3476(89)80622-5
   HELGERSON SD, 1988, J PEDIATR, V81, P350
   HINGSON R, 1990, PEDIATRICS, V85, P24
   KANN L, 1989, J SCHOOL HEALTH, V59, P55, DOI 10.1111/j.1746-1561.1989.tb05392.x
   KELLER SE, 1991, J ADOLESCENT HEALTH, V12, P44, DOI 10.1016/0197-0070(91)90040-S
   Kraft J W, 1990, TEX MED, V86, P74
   MANOFF SB, 1989, PEDIATR INFECT DIS J, V8, P309
   NAGY S, 1990, J SCHOOL HEALTH, V60, P276, DOI 10.1111/j.1746-1561.1990.tb05934.x
   NAPIER TL, 1981, RURAL SOCIOL, V46, P319
   PETOSA R, 1990, INT Q COMM HLTH ED, V10, P135
   PRICE JH, 1985, J SCHOOL HEALTH, V55, P107, DOI 10.1111/j.1746-1561.1985.tb04091.x
   SARVELA PD, 1987, COMMUNITY MENT HLT J, V23, P183, DOI 10.1007/BF00754430
   SARVELA PD, 1988, HLTH ED, V0, P27
   SARVELA PD, 1990, J SCH HLTH, V0, P215
   Shank J C, 1987, FAM MED, V19, P129
   STEINER JD, 1990, AM J DIS CHILD, V144, P302, DOI 10.1001/archpedi.1990.02150270052025
   STRUNIN L, 1987, PEDIATRICS, V79, P825
   TOLONE WL, 1975, INT J ADDICT, V10, P761, DOI 10.3109/10826087509027336
   *US C, 1991, OTAH468, V1, P0
   ZIMET GD, 1989, AM J DIS CHILD, V148, P518
   1988, 1900, V37, V0, P0
   1990, 1900, V7, V0, P39
   1988, 1900, V37, V0, P717
   1989, 1900, V18, V0, P38
   1991, 1900, V40, V0, P357
NR 37
TC 21
Z9 23
U1 0
U2 7
PU ELSEVIER SCIENCE INC
PI NEW YORK
PA 655 AVENUE OF THE AMERICAS, NEW YORK, NY 10010
SN 1054-139X
EI 
J9 J ADOLESCENT HEALTH
JI J. Adolesc. Health
PD SEP 15
PY 1992
VL 13
IS 6
BP 499
EP 505
DI 10.1016/1054-139X(92)90014-3
PG 7
WC Psychology, Developmental; Public, Environmental & Occupational Health; Pediatrics
SC Psychology; Public, Environmental & Occupational Health; Pediatrics
GA JN284
UT WOS:A1992JN28400013
PM 1390817
DA 2023-04-01
ER

PT J
AU ZIMET, GD
   BUNCH, DL
   ANGLIN, TM
   LAZEBNIK, R
   WILLIAMS, P
   KROWCHUK, DP
AF ZIMET, GD
   BUNCH, DL
   ANGLIN, TM
   LAZEBNIK, R
   WILLIAMS, P
   KROWCHUK, DP
TI RELATIONSHIP OF AIDS-RELATED ATTITUDES TO SEXUAL-BEHAVIOR CHANGES IN ADOLESCENTS
SO JOURNAL OF ADOLESCENT HEALTH
LA English
DT Article
DE ACQUIRED IMMUNODEFICIENCY SYNDROME; HIV INFECTIONS
ID acquired-immunodeficiency-syndrome; perceived risk; gay men; knowledge; beliefs; students; cohort
AB The impact of the acquired immunodeficiency syndrome (AIDS) epidemic on a group of adolescents was investigated by surveying 197 sexually active, predominantly African-American, urban high school students. Reported sexual behavior changes were evaluated in relation to AIDS-related knowledge and attitudes. Over 50% of the students decreased their frequency of sexual activity, increased their condom use, and/or decreased their number of partners. These students had significantly higher scores on a measure of worry about vulnerability to human immunodeficiency virus (HIV) infection than those whose behavior had not changed. AIDS knowledge, AIDS beliefs, and AIDS-related anxiety interacted with gender to affect sexual behavior change. Male students reporting decreased frequency of sexual activity, for example, had more accurate beliefs about AIDS than males reporting no decrease. Among female students, however, those reporting decreased frequency had less accurate beliefs than those reporting no decrease. These results highlight the importance of considering gender and specific sexual behaviors when designing AIDS education interventions.
C1 AKRON CHILDRENS HOSP,AKRON,OH.
   WAKE FOREST UNIV,BOWMAN GRAY SCH MED,DEPT PEDIAT,WINSTON SALEM,NC 27103.
C3 Akron Children's Hospital; Wake Forest University; Wake Forest Baptist Medical Center
RP ZIMET, GD (corresponding author), CASE WESTERN RESERVE UNIV,RAINBOW BABIES & CHILDRENS HOSP,SCH MED,DEPT PEDIAT,2101 ADELBERT RD,CLEVELAND,OH 44106, USA.
CR ALLARD R, 1989, AM J PUBLIC HEALTH, V79, P448, DOI 10.2105/AJPH.79.4.448
   BECKER MH, 1988, AM J PUBLIC HEALTH, V78, P394, DOI 10.2105/AJPH.78.4.394
   BELFER ML, 1988, J AM ACAD CHILD PSY, V27, P147, DOI 10.1097/00004583-198803000-00001
   BROWN LK, 1988, J AM ACAD CHILD PSY, V27, P504, DOI 10.1097/00004583-198807000-00022
   COATES T J, 1987, ANNALS OF BEHAVIORAL MEDICINE, V9, P21, DOI 10.1207/s15324796abm0902_4
   DiClemente R J, 1989, AIDS EDUC PREV, V1, P70
   DICLEMENTE RJ, 1988, AM J PUBLIC HEALTH, V78, P55, DOI 10.2105/AJPH.78.1.55
   EMMONS CA, 1986, HEALTH EDUC QUART, V13, P331, DOI 10.1177/109019818601300405
   GOODMAN E, 1989, PEDIATRICS, V84, P36
   HEIN K, 1987, NEW YORK STATE J MED, V87, P290
   HELGERSON SD, 1988, PEDIATRICS, V81, P350
   HINGSON RW, 1990, AM J PUBLIC HEALTH, V80, P295, DOI 10.2105/AJPH.80.3.295
   HUSZTI HC, 1989, CHILDREN ADOLESCENTS, V0, P147
   JOSEPH JG, 1987, J APPL SOC PSYCHOL, V17, P231, DOI 10.1111/j.1559-1816.1987.tb00312.x
   KEETER S, 1988, AM J PREV MED, V4, P146, DOI 10.1016/S0749-3797(18)31187-5
   KEGELES SM, 1988, AM J PUBLIC HEALTH, V78, P460, DOI 10.2105/AJPH.78.4.460
   KLEIN DE, 1987, AM J PSYCHIAT, V144, P742
   Konetzny T K, 1987, J TENN MED ASSOC, V80, P529
   Koopman C, 1990, AIDS EDUC PREV, V2, P58
   MCCUSKER J, 1989, PATIENT EDUC COUNS, V13, P15, DOI 10.1016/0738-3991(89)90066-9
   MCKUSICK L, 1985, AM J PUBLIC HEALTH, V75, P493, DOI 10.2105/AJPH.75.5.493
   Montgomery S B, 1989, AIDS EDUC PREV, V1, P303
   NADER PR, 1989, J ADOLESCENT HEALTH, V10, P413, DOI 10.1016/0197-0070(89)90221-0
   STEINER JD, 1990, AM J DIS CHILD, V144, P302, DOI 10.1001/archpedi.1990.02150270052025
   STRUNIN L, 1987, PEDIATRICS, V79, P825
   VALDISERRI RO, 1988, AM J PUBLIC HEALTH, V78, P801, DOI 10.2105/AJPH.78.7.801
   WEINSTEIN ND, 1989, PRIMARY PREVENTION A, V0, P142
   WEISMAN CS, 1989, FAM PLANN PERSPECT, V21, P213, DOI 10.2307/2135574
   ZIMET GD, 1991, J PEDIATR PSYCHOL, V16, P287, DOI 10.1093/jpepsy/16.3.287
   ZIMET GD, 1989, AM J DIS CHILD, V143, P518, DOI 10.1001/archpedi.1989.02150170012002
   1988, 1900, V37, V0, P261
   1990, 1900, V39, V0, P81
NR 32
TC 30
Z9 30
U1 0
U2 4
PU ELSEVIER SCIENCE INC
PI NEW YORK
PA 655 AVENUE OF THE AMERICAS, NEW YORK, NY 10010
SN 1054-139X
EI 
J9 J ADOLESCENT HEALTH
JI J. Adolesc. Health
PD SEP 15
PY 1992
VL 13
IS 6
BP 493
EP 498
DI 10.1016/1054-139X(92)90013-2
PG 6
WC Psychology, Developmental; Public, Environmental & Occupational Health; Pediatrics
SC Psychology; Public, Environmental & Occupational Health; Pediatrics
GA JN284
UT WOS:A1992JN28400012
PM 1390816
DA 2023-04-01
ER

PT J
AU JEMMOTT, LS
   JEMMOTT, JB
   CRUZCOLLINS, M
AF JEMMOTT, LS
   JEMMOTT, JB
   CRUZCOLLINS, M
TI PREDICTING AIDS PATIENT-CARE INTENTIONS AMONG NURSING-STUDENTS
SO NURSING RESEARCH
LA English
DT Article
ID reasoned action; nurses; attitudes; behavior; education
AB Predictors of intentions to care for AIDS patients were examined among 153 sophomore and senior nursing students. Multiple regression analysis revealed that students who had relatively less AIDS knowledge and who perceived greater occupational risk of HIV infection expressed stronger intentions to avoid caring for AIDS patients.  However, avoidance intentions were not simply a function of concern about personal health and inadequate knowledge.  Students who held more negative attitudes toward intravenous drug users also had stronger intentions to avoid caring for AIDS patients, even when the effects of AIDS knowledge and perceived occupational risk of HIV infection were controlled. AIDS content is incorporated in the nursing curriculum for these students beginning in the junior year.  Multivariate analysis of variance performed to determine the effects of this content revealed a significant effect for year in school considering all the dependent variables simultaneously.  Seniors had lower avoidance intentions, lower perceived occupational risk, and greater AIDS knowledge than did sophomores.
C1 PRINCETON UNIV,DEPT PSYCHOL,PRINCETON,NJ 08544.
C3 Princeton University
RP JEMMOTT, LS (corresponding author), RUTGERS STATE UNIV,COLL NURSING,NEWARK,NJ 07102, USA.
CR Ajzen, 1975, BELIEF ATTITUDE INTE, V0, P0
   Ajzen I., 1980, 1980 UNDERSTANDING A, V0, P0
   ARMSTRONGESTHER C, 1990, J ADV NURS, V15, P638, DOI 10.1111/j.1365-2648.1990.tb01886.x
   BACCHETTI P, 1988, J INFECT DIS, V157, P1044, DOI 10.1093/infdis/157.5.1044
   BARON RM, 1986, J PERS SOC PSYCHOL, V51, P1173, DOI 10.1037/0022-3514.51.6.1173
   BLUMENFIELD M, 1987, GEN HOSP PSYCHIAT, V9, P58, DOI 10.1016/0163-8343(87)90103-4
   Chitty K K, 1989, J NURS EDUC, V28, P150
   Cohen J., 1983, APPL MULTIPLE REGRES, V0, P0
   COYE MJ, 1989, AIDS REPORT HUMAN IM, V0, P0
   DAWSON DA, 1989, ADV DATA VITAL HLTH, V176, P1
   DOUGLAS CJ, 1985, HOSP COMMUNITY PSYCH, V36, P1309
   FISHBEIN M, 1982, SOCIAL PSYCHOL BEHAV, V0, P179
   FITTI JE, 1990, ADV DATA, V195, P1
   Flaskerud J H, 1988, J COMMUNITY HEALTH NURS, V5, P149, DOI 10.1207/s15327655jchn0503_2
   Flaskerud J H, 1989, J CONTIN EDUC NURS, V20, P148
   JEMMOTT JB, 1990, UNPUB CORRELATES AVO, V0, P0
   JORGENSEN SR, 1984, J MARRIAGE FAM, V46, P43, DOI 10.2307/351862
   LARSEN KS, 1988, SEXUALITY RELATED ME, V0, P167
   Lester L B, 1988, J NURS EDUC, V27, P399
   LIERMAN LM, 1990, NURS RES, V39, P97
   MANSTEAD ASR, 1983, J PERS SOC PSYCHOL, V44, P657, DOI 10.1037/0022-3514.44.4.657
   MEISENHOLDER JB, 1989, IMAGE J NURSING SCHO, V2, P7
   PAXTON C, 1988, HEALTH VALUES, V12, P39
   PENDER NJ, 1986, NURS RES, V35, P15
   REED P, 1984, NURS FORUM, V21, P154
   ROSSE RB, 1985, AM J PSYCHIAT, V143, P523
   ROTHENBERG R, 1987, NEW ENGL J MED, V317, P1297, DOI 10.1056/NEJM198711193172101
   SCHIFTER DE, 1985, J PERS SOC PSYCHOL, V49, P843, DOI 10.1037/0022-3514.49.3.843
   Swanson J M, 1990, J PROF NURS, V6, P341, DOI 10.1016/S8755-7223(05)80127-9
   *US CTR DIS CONTR, 1991, HIV AIDS SURV REP, V0, P0
   Van Serveleen G. M., 1988, J NURSING SCI PRACTI, V1, P1
   van Servellen G M, 1988, J CONTIN EDUC NURS, V19, P4
   WILEY K, 1988, NURS OUTLOOK, V9, P244
NR 34
TC 38
Z9 42
U1 0
U2 8
PU AMER J NURSING CO
PI NEW YORK
PA 555 W 57TH ST, NEW YORK, NY 10019-2961
SN 0029-6562
EI 
J9 NURS RES
JI Nurs. Res.
PD MAY-JUN 15
PY 1992
VL 41
IS 3
BP 172
EP 177
DI 
PG 6
WC Nursing
SC Nursing
GA HW690
UT WOS:A1992HW69000009
PM 1584661
DA 2023-04-01
ER

PT J
AU BENNETT, CL
   CHANG, H
   SHLIAN, D
   DAWSON, JA
   EDLIN, BR
AF BENNETT, CL
   CHANG, H
   SHLIAN, D
   DAWSON, JA
   EDLIN, BR
TI HEALTH-CARE USE BY HUMAN IMMUNODEFICIENCY VIRUS-INFECTED STUDENTS AT A CALIFORNIA STUDENT HEALTH-SERVICE
SO WESTERN JOURNAL OF MEDICINE
LA English
DT Article
ID early intervention; prevalence; behavior; disease; women
AB We report characteristics of 16 college students with human immunodeficiency virus (HIV) infection but without the acquired immunodeficiency syndrome who received care at a student health center at a major university in California. Sociodemographic and clinical data and medical expenditures were obtained retrospectively from medical charts and computerized billing records. All 16 students were men who had sex with men, and 3 had also used intravenous drugs. Dermatologic conditions, upper respiratory tract infections, gastrointestinal conditions, anemia, lymphadenopathy, sexually transmitted diseases, and ophthalmologic conditions were more frequent among HIV-infected students than among the general student population using the health center. On average, HIV-infected students visited the student health service about 3 times more often and incurred charges about 10 times higher than the general population of students visiting the health center. Student health centers, which have been at the forefront of developing strategies for HIV prevention, education, and counseling, must also develop treatment programs for HIV-infected students.
C1 DUKE UNIV, CTR HLTH POLICY RES, DURHAM, NC 27706 USA.
   DUKE UNIV, DIV HEMATOL ONCOL, DURHAM, NC 27706 USA.
   RAND CORP, SANTA MONICA, CA 90406 USA.
   UNIV CALIF LOS ANGELES, SCH PUBL HLTH, LOS ANGELES, CA 90024 USA.
   UNIV CALIF LOS ANGELES, SCH MED, LOS ANGELES, CA 90024 USA.
   CTR DIS CONTROL, ATLANTA, GA 30333 USA.
C3 Duke University; Duke University; RAND Corporation; University of California System; University of California Los Angeles; University of California System; University of California Los Angeles; University of California Los Angeles Medical Center; David Geffen School of Medicine at UCLA; Centers for Disease Control & Prevention - USA
RP BENNETT, CL (corresponding author), VET AFFAIRS MED CTR, HLTH SERV RES & DEV, 508 FULTON ST, DURHAM, NC 27705 USA.
CR [Anonymous], 1978, INT CLASSIFICATION D, V0, P0
   ARNO PS, 1989, JAMA-J AM MED ASSOC, V262, P1493, DOI 10.1001/jama.262.11.1493
   BENNETT CL, 1992, J ACQ IMMUN DEF SYND, V5, P1
   BENNETT CL, 1991, J ACQ IMMUN DEF SYND, V4, P197
   DEBUONO BA, 1990, NEW ENGL J MED, V322, P821, DOI 10.1056/NEJM199003223221206
   DELVA MD, 1984, J FAM PRACTICE, V18, P397
   EDLIN BR, 1990, 30TH INT C ANT AG CH, V0, P138
   FRANCIS DP, 1989, JAMA-J AM MED ASSOC, V262, P2572, DOI 10.1001/jama.262.18.2572
   GAYLE HD, 1990, NEW ENGL J MED, V323, P1538, DOI 10.1056/NEJM199011293232206
   GAYLE HD, 1991, PEDIATRIC AIDS CHALL, V0, P38
   GILLIES P, 1990, AIDS, V4, P943, DOI 10.1097/00002030-199010000-00001
   KEELING RP, 1989, AIDS COLLEGE CAMPUS, V0, P0
   KIVIAT NB, 1989, J INFECT DIS, V159, P293, DOI 10.1093/infdis/159.2.293
   KOTLOFF KL, 1991, AM J EPIDEMIOL, V133, P2, DOI 10.1093/oxfordjournals.aje.a115797
   Lee H, 1989, J AM COLL HEALTH, V37, P288
   MCCORMACK WM, 1985, AM J EPIDEMIOL, V121, P107, DOI 10.1093/oxfordjournals.aje.a113971
   SANDE MA, 1990, MEDICAL MANAGEMENT A, V0, P0
   Spear S F, 1989, J AM COLL HEALTH, V37, P293
NR 18
TC 1
Z9 1
U1 0
U2 0
PU B M J PUBLISHING INC
PI SAN FRANCISCO
PA 221 MAIN ST, PO BOX 7690, SAN FRANCISCO, CA 94120-7690 USA
SN 0093-0415
EI 
J9 WESTERN J MED
JI West. J. Med.
PD JUL 15
PY 1992
VL 157
IS 1
BP 41
EP 43
DI 
PG 3
WC Medicine, General & Internal
SC General & Internal Medicine
GA JD516
UT WOS:A1992JD51600003
PM 1413741
DA 2023-04-01
ER

PT J
AU WENGER, NS
   GREENBERG, JM
   HILBORNE, LH
   KUSSELING, F
   MANGOTICH, M
   SHAPIRO, MF
AF WENGER, NS
   GREENBERG, JM
   HILBORNE, LH
   KUSSELING, F
   MANGOTICH, M
   SHAPIRO, MF
TI EFFECT OF HIV ANTIBODY TESTING AND AIDS EDUCATION ON COMMUNICATION ABOUT HIV RISK AND SEXUAL-BEHAVIOR - A RANDOMIZED, CONTROLLED TRIAL IN COLLEGE-STUDENTS
SO ANNALS OF INTERNAL MEDICINE
LA English
DT Article
DE ACQUIRED IMMUNODEFICIENCY SYNDROME; KNOWLEDGE, ATTITUDES, PRACTICE; STUDENT HEALTH SERVICES; HUMAN IMMUNODEFICIENCY VIRUS
ID homosexual men; knowledge; people; population; health
AB Objective: To evaluate the effects of human immunodeficiency virus (HIV) antibody testing and education about HIV infection on communication about sexual risk behaviors for HIV transmission. Design: Randomized, controlled trial with three arms. Setting: University student health center. Patients: Of 2196 heterosexual university students attending the student health clinic for medical care, 435 were interested in education about HIV and HIV testing and were randomly assigned to three groups. Follow-up at 6 months was done in 370 subjects (85%): 90 control subjects, 144 subjects who received education alone, and 136 subjects who received education plus HIV testing. Measurements and Results: Subjects who received HIV testing plus education questioned sexual partners about their HIV status more than subjects receiving education alone or those in the control group (56%, 42%, and 41% of subjects, respectively; P = 0.01). No consistent differences among groups in the number of sexual partners or in the use of condoms were found at follow-up. Conclusions. Heterosexual university students who received education about HIV infection plus HIV testing had increased communication with sexual partners about the risk for HIV infection after 6 months. Further reduction in risk behaviors for HIV transmission may require additional interventions in this population.
C1 UNIV CALIF LOS ANGELES, HLTH SERV, LOS ANGELES, CA 90024 USA.
C3 University of California System; University of California Los Angeles
RP WENGER, NS (corresponding author), UNIV CALIF LOS ANGELES, SCH MED, DIV GEN INTERNAL MED, B-564 FACTOR BLDG, LOS ANGELES, CA 90024 USA.
CR BECKER MH, 1988, AM J PUBLIC HEALTH, V78, P394, DOI 10.2105/AJPH.78.4.394
   BLENDON RJ, 1988, NEW ENGL J MED, V319, P1022, DOI 10.1056/NEJM198810133191522
   BROOK RH, 1979, MED CARE, V17, P0
   COATES TJ, 1988, AM PSYCHOL, V43, P859, DOI 10.1037/0003-066X.43.11.859
   COATES TJ, 1987, JAMA-J AM MED ASSOC, V258, P1889, DOI 10.1001/jama.1987.03400140051006
   COCHRAN SD, 1990, NEW ENGL J MED, V322, P774, DOI 10.1056/NEJM199003153221111
   CRAIG ME, 1989, ARCH SEX BEHAV, V18, P421, DOI 10.1007/BF01541973
   DAWSON DA, 1989, 176 NAT CTR HLTH STA, V0, P0
   FOLDSPANG A, 1990, J ACQ IMMUN DEF SYND, V3, P737
   FOX R, 1987, AIDS, V1, P241
   Gilliam A, 1989, J AM COLL HEALTH, V37, P261
   HEARST N, 1988, JAMA-J AM MED ASSOC, V259, P2428, DOI 10.1001/jama.259.16.2428
   HIGGINS DL, 1991, JAMA-J AM MED ASSOC, V266, P2419, DOI 10.1001/jama.266.17.2419
   HOLMES KK, 1990, AM J PUBLIC HEALTH, V80, P858, DOI 10.2105/AJPH.80.7.858
   HULL HF, 1988, JAMA-J AM MED ASSOC, V260, P935, DOI 10.1001/jama.260.7.935
   KEGELES SM, 1990, AIDS, V4, P585, DOI 10.1097/00002030-199006000-00016
   KELING RP, 1988, J AM COLL HEALTH, V37, P121
   LANDEFELD CS, 1988, J GEN INTERN MED, V3, P161, DOI 10.1007/BF02596125
   MACDONALD NE, 1990, JAMA-J AM MED ASSOC, V263, P3155, DOI 10.1001/jama.263.23.3155
   Manning D T, 1989, J AM COLL HEALTH, V37, P254
   MCCUSKER J, 1988, AM J PUBLIC HEALTH, V78, P462, DOI 10.2105/AJPH.78.4.462
   PERRY SW, 1990, AIDS, V4, P145, DOI 10.1097/00002030-199002000-00008
   STEWART AL, 1988, MED CARE, V26, P724, DOI 10.1097/00005650-198807000-00007
   Thurman Q C, 1990, J AM COLL HEALTH, V38, P179
   VANGRIENSVEN GJP, 1989, AM J EPIDEMIOL, V129, P596
   WEINSTEIN ND, 1984, HEALTH PSYCHOL, V3, P431, DOI 10.1037/0278-6133.3.5.431
   WENGER NS, 1991, AM J PUBLIC HEALTH, V81, P1580, DOI 10.2105/AJPH.81.12.1580
   WINKELSTEIN W, 1988, AM J PUBLIC HEALTH, V78, P1472, DOI 10.2105/AJPH.78.11.1472
   ZENILMAN JM, 1992, JAMA-J AM MED ASSOC, V267, P843, DOI 10.1001/jama.267.6.843
   1990, 1900, V39, V0, P137
   1990, 1900, V39, V0, P685
NR 32
TC 62
Z9 62
U1 2
U2 8
PU AMER COLL PHYSICIANS
PI PHILADELPHIA
PA INDEPENDENCE MALL WEST 6TH AND RACE ST, PHILADELPHIA, PA 19106-1572 USA
SN 0003-4819
EI 1539-3704
J9 ANN INTERN MED
JI Ann. Intern. Med.
PD DEC 1
PY 1992
VL 117
IS 11
BP 905
EP 911
DI 10.7326/0003-4819-117-11-905
PG 7
WC Medicine, General & Internal
SC General & Internal Medicine
GA JZ276
UT WOS:A1992JZ27600005
PM 1443951
DA 2023-04-01
ER

PT J
AU WERDELIN, L
   MISFELDT, J
   MELBYE, M
   OLSEN, J
AF WERDELIN, L
   MISFELDT, J
   MELBYE, M
   OLSEN, J
TI AN UPDATE ON KNOWLEDGE AND SEXUAL-BEHAVIOR AMONG STUDENTS IN GREENLAND - MONITORING OF THE STOP-AIDS CAMPAIGN
SO SCANDINAVIAN JOURNAL OF SOCIAL MEDICINE
LA English
DT Article
DE AIDS; SEXUAL BEHAVIOR; PREVENTION; MONITORING
ID hiv-infection; danish men; attitudes; adolescents; risk; age
AB Greenland is a considered high risk area for a self-sustained heterosexual HIV-epidemic due to rather relaxed sexual norms in larger segments of the population and a high incidence of sexual transmitted diseases. However, the prevalence of HIV-positives is still low. As part of a monitoring programme longitudinal studies of young peoples' knowledge and sexual behaviour has been established. This paper presents results from the second survey among all students in vocational training and all 10th grade students in the public schools. Previous studies were performed in 1988 and 1989. The present study which took place in April 1991 involved a total of 1201 students, or about 85% of all students in the target groups (95% among students present on the day of surveying). Data collection was based upon standardized self-administered questionnaires. The study showed better knowledge than previously but no marked change in sexual habits. The age of sexual debut even appeared to be decreasing. More than half reported a sexual debut before the age of 15. More than 20% reported 10 sexual partners or more within the last year. HIV has still not reached the young population in Greenland but when it happens the present sexual behaviour carries a high risk of a self-sustained epidemic.
C1 STENO INST PUBL HLTH,DEPT SOCIAL MED,DK-8000 AARHUS C,DENMARK.
CR BRORSSON B, 1988, SCAND J SOC MED, V16, P67, DOI 10.1177/140349488801600201
   CAMPBELL MJ, 1987, BRIT MED J, V294, P892, DOI 10.1136/bmj.294.6576.892
   CARROLL L, 1990, SOCIOL SOC RES, V74, P212
   CULLARI S, 1990, PSYCHOL REP, V66, P1179, DOI 10.2466/PR0.66.4.1179-1184
   DICLEMENTE RJ, 1986, AM J PUBLIC HEALTH, V76, P1443, DOI 10.2105/AJPH.76.12.1443
   DICLEMENTE RJ, 1988, AM J PUBLIC HEALTH, V78, P55, DOI 10.2105/AJPH.78.1.55
   From E, 1991, ARCTIC MED RES, V50, P62
   HARDY AM, 1990, PUBLIC HEALTH REP, V105, P629
   JONES H, 1991, J HLTH ED, V22, P12
   MELBYE M, 1990, ARCT MED RES S3, V49, P9
   MISFELDT J C, 1990, UGESKRIFT FOR LAEGER, V152, P237
   MISFELDT J C, 1989, UGESKRIFT FOR LAEGER, V151, P2715
   SCHMIDT K, 1989, SCAND J SOC MED, V17, P281, DOI 10.1177/140349488901700405
   SCHMIDT KW, 1989, DAN MED BULL, V36, P84
   SIEGEL D, 1991, J SCHOOL HEALTH, V61, P160, DOI 10.1111/j.1746-1561.1991.tb01199.x
   SLONIMNEVO V, 1991, J ADOLESCENCE, V14, P17, DOI 10.1016/0140-1971(91)90043-Q
NR 16
TC 11
Z9 12
U1 0
U2 1
PU SCANDINAVIAN UNIVERSITY PRESS
PI OSLO
PA PO BOX 2959 TOYEN, JOURNAL DIVISION CUSTOMER SERVICE, N-0608 OSLO, NORWAY
SN 0300-8037
EI 
J9 SCAND J SOC MED
JI Scand. J. Soc. Med.
PD SEP 15
PY 1992
VL 20
IS 3
BP 158
EP 164
DI 10.1177/140349489202000305
PG 7
WC Public, Environmental & Occupational Health
SC Public, Environmental & Occupational Health
GA JV835
UT WOS:A1992JV83500005
PM 1485152
DA 2023-04-01
ER

PT J
AU NYACHURUSIHLANGU, RH
   NDLOVU, J
AF NYACHURUSIHLANGU, RH
   NDLOVU, J
TI FACTUAL KNOWLEDGE ABOUT AIDS AND DATING PRACTICES AMONG HIGH-SCHOOL-STUDENTS FROM SELECTED SCHOOLS
SO CENTRAL AFRICAN JOURNAL OF MEDICINE
LA English
DT Article
AB Following various educational strategies by governmental and non-governmental organisations to educate youths and school teachers about HIV infection and prevention, this KABP survey was one attempt to evaluate the results. The study sample of 478 high school students was drawn from four randomly selected schools in Mashonaland and Matabeleland including high and low density, government and mission  co-educational schools. The sample was randomly selected and stratified to represent sex and grade level. The KABP self administered questionnaire was used. The paper analyses the relationship between the knowledge and dating patterns. Generally, respondents demonstrated a 50pc to 80pc accuracy of factual knowledge. Of the 66pc Forms I through IV pupils who dated, 30pc preferred only sexually involved relationships and a small number considered the possibility of HIV/AIDS infection. A theoretically based tripartite coalition involving the school, the family health care services for education,guidance and support to promote responsible behaviour throughout childhood was suggested.
RP NYACHURUSIHLANGU, RH (corresponding author), UNIV ZIMBABWE,FAC MED,DEPT NURSING SCI,POB A178,HARARE,ZIMBABWE.
NR 0
TC 6
Z9 6
U1 0
U2 1
PU CENTRAL AFRICAN J MED
PI HARARE
PA PO BOX A195 AVONDALE, HARARE, ZIMBABWE
SN 0008-9176
EI 
J9 CENT AFR J MED
JI Cent. Afr. J. Med.
PD JUN 15
PY 1992
VL 38
IS 6
BP 225
EP 233
DI 
PG 9
WC Medicine, General & Internal
SC General & Internal Medicine
GA JP678
UT WOS:A1992JP67800004
PM 1394403
DA 2023-04-01
ER

PT J
AU SANTELLI, JS
   BIRN, AE
   LINDE, J
AF SANTELLI, JS
   BIRN, AE
   LINDE, J
TI SCHOOL PLACEMENT FOR HUMAN IMMUNODEFICIENCY VIRUS-INFECTED CHILDREN - THE BALTIMORE CITY EXPERIENCE
SO PEDIATRICS
LA English
DT Article
DE ACQUIRED IMMUNODEFICIENCY SYNDROME; HUMAN IMMUNODEFICIENCY VIRUS; SCHOOL HEALTH SERVICES; SPECIAL EDUCATION
ID immune-deficiency syndrome; household contacts; aids; transmission
AB Over the past 6 years, the city of Baltimore has successfully implemented a school placement policy for human immunodeficiency virus (HIV)-infected children and children with acquired immunodeficiency syndrome (AIDS). Both policy and specific procedures are based on nationally promulgated guidelines. School placement policy is part of an overall AIDS policy that includes education of students and staff and adoption of universal precautions to prevent transmission of communicable diseases in school. Implementation has been marked by excellent collaboration between the departments of health and education. Important policy components include expedited clinical investigation of each case, an interagency review panel, strict protection of confidentiality, a restricted setting for certain children, a school site visit for each placement, and continued monitoring of the school placement by school nurses. Many HIV-infected students need special educational services and/or school health services. The Baltimore City school placement process has avoided the exaggerated publicity endured by some communities, where media reporting has aggravated community fears and invaded the lives of families with HIV-infected children. Baltimore City has succeeded in ensuring access to education, protecting families' confidentiality, and providing special care for HIV-infected students. Local communities should emphasize national guidelines in designing school placement policies for HIV-infected children. School placement policies work best in the context of a comprehensive policy incorporating AIDS education and care.
C1 BALTIMORE CITY DEPT HLTH,BALTIMORE,MD.
CR BIRN AE, 1990, INT J HEALTH SERV, V20, P617, DOI 10.2190/H76W-N9GG-A3X3-YMB0
   FRASER K, 1989, SOMEONE SCH HAS AIDS, V0, P0
   FRIEDLAND GH, 1986, NEW ENGL J MED, V314, P344, DOI 10.1056/NEJM198602063140604
   HEIN K, 1988, AIDS ADOLESCENCE RAT, V0, P0
   JONES NL, 1986, J LAW EDUC, V15, P195
   KASS FC, 1987, AIDS LAW GUIDE PUBLI, V0, P66
   KIRP DL, 1988, AIDS CHALLENGE PREVE, V0, P297
   Klindworth L M, 1989, AIDS EDUC PREV, V1, P291
   MICHAEL S, 1989, ANN M AM PUBL HLTH A, V0, P0
   ROGERS MF, 1987, PEDIATRICS, V79, P1008
   ROGERS MF, 1990, PEDIATRICS, V85, P210
   RUBINSTEIN A, 1986, J PEDIATR-US, V109, P242, DOI 10.1016/S0022-3476(86)80378-X
   SCHWARZ FAO, 1985, HOFSTRA LAW REV, V14, P163
   STEHRGREN JK, 1990, DIVISION HIV AIDS SU, V0, P0
   STORCK C, 1990, AIDS SURVEILLANCE, V0, P0
   1986, 1900, V77, V0, P430
   1989, 1900, V83, V0, P609
   1987, 1900, V79, V0, P466
   1988, 1900, V37, V0, P377
   1985, 1900, V34, V0, P517
   1989, 1900, V15, V0, P1
   1988, 1900, V82, V0, P801
   1991, 1900, P21, V0, P0
NR 23
TC 12
Z9 12
U1 0
U2 1
PU AMER ACAD PEDIATRICS
PI ELK GROVE VILLAGE
PA 141 NORTH-WEST POINT BLVD, ELK GROVE VILLAGE, IL 60007-1098
SN 0031-4005
EI 
J9 PEDIATRICS
JI Pediatrics
PD MAY 15
PY 1992
VL 89
IS 5
BP 843
EP 848
DI 
PG 6
WC Pediatrics
SC Pediatrics
GA HT168
UT WOS:A1992HT16800013
PM 1579392
DA 2023-04-01
ER

PT J
AU GOETZ, A
   YU, CM
   MUDER, RR
AF GOETZ, A
   YU, CM
   MUDER, RR
TI ENTERING 1ST-YEAR RESIDENTS EXPERIENCES AND KNOWLEDGE OF INFECTION CONTROL OF HEPATITIS-B AND HIV, AT 5 UNIVERSITY-AFFILIATED HOSPITALS
SO ACADEMIC MEDICINE
LA English
DT Article
AB In 1990, the authors surveyed 149 entering first-year residents at five university-affiliated hospitals concerning the residents' experiences and knowledge of infection control. Sixty residents (40%) had experienced a needlestick injury during medical school, but only 35 of these residents (58%) had reported the mishap. One hundred thirty-nine residents (93%) had received the hepatitis B vaccine. Of those 60 who had experienced a needlestick injury, 57 (95%) had received the vaccine. Of the 149 residents, 111 (74%) reported having received instructions in universal precautions, as advocated by the Centers for Disease Control. There was a trend for residents who had received the vaccine also to have been instructed in universal precautions. Regarding the residents' knowledge of infection control, there was no statistically significant difference between the responses of those who had been instructed in universal precautions and those who had not. The authors conclude that students are at risk for needlestick injuries; however, underreporting is frequent.
RP GOETZ, A (corresponding author), VET AFFAIRS MED CTR,INFECT DIS SECT,UNIV PR C,PITTSBURGH,PA 15240, USA.
CR Franson T R, 1986, WIS MED J, V85, P21
   HARWARD MP, 1988, J GEN INTERN MED, V3, P150, DOI 10.1007/BF02596121
   HASHIMOTO F, 1988, AM J PUBLIC HEALTH, V78, P973, DOI 10.2105/AJPH.78.8.973
   Rowe T K, 1988, J DENT EDUC, V52, P118
   SHAEFER ME, 1983, J DNET ED, V47, P550
   1989, 1900, V54, V0, P23042
   1987, 1900, V37, V0, PS2
NR 7
TC 9
Z9 9
U1 0
U2 0
PU HANLEY & BELFUS INC
PI PHILADELPHIA
PA 210 S 13TH ST, PHILADELPHIA, PA 19107
SN 1040-2446
EI 
J9 ACAD MED
JI Acad. Med.
PD APR 15
PY 1992
VL 67
IS 4
BP 275
EP 276
DI 10.1097/00001888-199204000-00018
PG 2
WC Education, Scientific Disciplines; Health Care Sciences & Services
SC Education & Educational Research; Health Care Sciences & Services
GA HQ729
UT WOS:A1992HQ72900023
PM 1558604
DA 2023-04-01
ER

PT J
AU BUERGLER, JM
   KIM, R
   THISTED, RA
   COHN, SJ
   LICHTOR, JL
   ROIZEN, MF
AF BUERGLER, JM
   KIM, R
   THISTED, RA
   COHN, SJ
   LICHTOR, JL
   ROIZEN, MF
TI RISK OF HUMAN-IMMUNODEFICIENCY-VIRUS IN SURGEONS, ANESTHESIOLOGISTS, AND MEDICAL-STUDENTS
SO ANESTHESIA AND ANALGESIA
LA English
DT Article
ID hepatitis-b; needlestick injury; personnel; infection; exposure; hiv; multicenter; physicians; operations; prevalence
AB We postulated that three factors determine the occupational risk of infection from the human immunodeficiency virus (HIV) for surgeons, anesthesiologists, and medical students: first, the risk of needlestick exposure per year (range for surgeons 3.8-6.2, weighted average 4.2; range for anesthesiologists 0.86-2.5, weighted average 1.3; range for third-year medical students 0-5, best estimate 5); second, the risk of seroconversion from a needlestick exposure (0.42%-0.50%); and third, prevalence of HIV in the population served (0.32%-23.6%, depending on geographic location). Thus, the calculated range for occupational risk of HIV infecfion for a surgeon over a 30-yr period (assuming no change in HIV prevalence or benefit from protective measures) was 0.17%-13.9%; for an anesthesiologist, 0.05%-4.50%. The corresponding range of occupational risk for a medical student during the third year was 0.007%-0.59%. The range of risk is large because the variation in prevalence of HIV infection from one area to another is great. The authors validated the methodology first by using an equation, with estimates from the literature for factors in the equation, to calculate the risk of infection for hepatitis B and then by comparing the results with known rates of infection in the prevaccine era. Calculated occupational risk of hepatitis B infection for anesthesiologists was in the lower range of actual prevalence of infection (calculated range 2.32%-20.6%; known range 6%-26%). Calculated risk versus prevalence for surgeons was fairly close (7.31%-53.4% versus 24.4%). The prevalence of HIV infection, however, is estimated to be increasing between 4% and 8.6% annually, causing the 30-yr risk for surgeons to increase to 0.32%-0.71% in low-prevalence work sites and to 24.4%-36.4% in high-prevalence work sites. For anesthesiologists, the 30-yr risks increase to 0.10%-0.22% in low-prevalence areas and to 8.26%-13.0% in high-prevalence areas; for third-year medical students, the 1-yr estimates are 0.001%-0.007% for low-risk areas and 0.12%-0.59% for high-risk areas. Double gloving reduces the risks of a needlestick exposure in surgeons by 57%-92% (average 80%). Thus, over 30 yr, the calculated occupational risks for a surgeon decrease (even assuming a 4% annual increase in prevalence of HIV infection) from 0.32% to 0.06% in low-risk areas and from 24.4% to 5.41% in high-risk areas; the risks for an anesthesiologist might similarly be postulated to decrease from 0.10% to 0.02% in low-risk areas and from 8.26% to 1.71% in high-risk areas. For a third-year medical student in a low-risk area, the decrease is from 0.0013% to 0.0003%, and for one in a high-risk area, the decrease is from 0.59% to 0.12%. Even with double gloving, these risks are substantially greater than those for other public safety officers (i.e., policemen and firemen). Geographic location, type of needlestick exposure (glancing versus puncture), and adherence to safety procedures such as double gloving may be important determinants of actual risk. Based on the published data for hepatitis B infection, the calculated risk for HIV infecfion may be correct for surgeons, underestimated for anesthesiologists, and still unresolved for third-year medical students. More secure estimates could be afforded if more data were available for number of needlesticks per year and for the reduction of risk by use of safety precautions. If the occupational risk of HIV infection for anesthesiologists is as great as that for surgeons, double-gloving precautions may have as great a benefit.
C1 UNIV CHICAGO,DEPT ANESTHESIA & CRIT CARE,5841 S MARYLAND AVE,BOX 428,CHICAGO,IL 60637.
   UNIV CHICAGO,DEPT STAT,CHICAGO,IL 60637.
C3 University of Chicago; University of Chicago
CR Allen J R, 1988, HASTINGS CENT REP, V18, P2, DOI 10.2307/3562419
   BERRY AJ, 1984, ANESTHESIOLOGY, V60, P6, DOI 10.1097/00000542-198401000-00003
   BERRY AJ, 1985, ANESTH ANALG, V64, P672
   BERRY AJ, 1984, ANESTH ANALG, V63, P738
   DENES AE, 1978, JAMA-J AM MED ASSOC, V239, P210, DOI 10.1001/jama.239.3.210
   DIENSTAG JL, 1982, AM J EPIDEMIOL, V115, P26, DOI 10.1093/oxfordjournals.aje.a113277
   GERBERDING JL, 1990, NEW ENGL J MED, V322, P1788, DOI 10.1056/NEJM199006213222506
   HEALD AE, 1990, J GEN INTERN MED, V5, P389, DOI 10.1007/BF02599422
   HERMANN RC, 1990, JAMA-J AM MED ASSOC, V264, P1187, DOI 10.1001/jama.264.9.1187
   HOWARD RJ, 1990, SURG GYNECOL OBSTET, V171, P22
   HUSSAIN SA, 1988, BRIT J SURG, V75, P314, DOI 10.1002/bjs.1800750407
   Jones D B, 1990, JAMA, V264, P1190, DOI 10.1001/jama.264.9.1188
   KELEN GD, 1988, NEW ENGL J MED, V318, P1645, DOI 10.1056/NEJM198806233182503
   LOWENFELS AB, 1989, ARCH SURG-CHICAGO, V124, P1284
   MANGIONE CM, 1991, AM J MED, V90, P85, DOI 10.1016/0002-9343(91)90510-5
   MATTA H, 1988, BRIT MED J, V297, P597, DOI 10.1136/bmj.297.6648.597
   MAZ S, 1990, ANAESTHESIA, V45, P677, DOI 10.1111/j.1365-2044.1990.tb14398.x
   MCLEOD GG, 1989, J BONE JOINT SURG BR, V71, P489, DOI 10.1302/0301-620X.71B3.2722946
   ORIENT JM, 1990, SO MED J, V73, P1121
   Roizen M F, 1991, J CLIN ANESTH, V3, P263, DOI 10.1016/0952-8180(91)90217-B
   SCHIFF SJ, 1990, J NEUROSURG, V73, P651, DOI 10.3171/jns.1990.73.5.0651
   Schlech W F 3rd, 1988, CAN J ANAESTH, V35, P0
   SONG ES, 1991, JAMA-J AM MED ASSOC, V265, P1123
   Stevens C K, 1991, J CLIN ANESTH, V3, P266, DOI 10.1016/0952-8180(91)90218-C
   1987, 1900, V36, V0, P35
   1990, 1900, V39, V0, P1
NR 27
TC 22
Z9 23
U1 0
U2 0
PU WILLIAMS & WILKINS
PI BALTIMORE
PA 351 WEST CAMDEN ST, BALTIMORE, MD 21201-2436
SN 0003-2999
EI 
J9 ANESTH ANALG
JI Anesth. Analg.
PD JUL 15
PY 1992
VL 75
IS 1
BP 118
EP 124
DI 
PG 7
WC Anesthesiology
SC Anesthesiology
GA JB522
UT WOS:A1992JB52200023
PM 1535489
DA 2023-04-01
ER

PT J
AU COMER, RW
   MCCOY, BP
   PASHLEY, EL
   MYERS, DR
   ZWEMER, JD
AF COMER, RW
   MCCOY, BP
   PASHLEY, EL
   MYERS, DR
   ZWEMER, JD
TI ANALYZING DENTAL PROCEDURES PERFORMED BY AN HIV-POSITIVE DENTAL STUDENT
SO JOURNAL OF THE AMERICAN DENTAL ASSOCIATION
LA English
DT Article
C1 MED COLL GEORGIA,SCH DENT,ORAL DIAG & PATIENT SERV,AUGUSTA,GA 30912.
C3 University System of Georgia; Augusta University
RP COMER, RW (corresponding author), MED COLL GEORGIA,SCH DENT,PATIENT SERV,AUGUSTA,GA 30912, USA.
CR ALTMAN LK, 1991, NY TIMES 0118, V0, PA3
   Comer R W, 1991, J DENT EDUC, V55, P187
   HORSBURGH CR, 1989, LANCET, V2, P637
   KLEIN RS, 1988, NEW ENGL J MED, V318, P86, DOI 10.1056/NEJM198801143180205
   MCCANN D, 1992, ADA NEWS 0608, V0, P0
   MISHU B, 1990, JAMA-J AM MED ASSOC, V264, P467, DOI 10.1001/jama.264.4.467
   1987, 1900, V36, V0, P0
   1991, 1900, V56, V0, P2526
   1991, 1900, V40, V0, P41
   1990, 1900, V39, V0, P2
   1988, 1900, V116, V0, P241
   1991, 1900, V40, V0, P377
   1990, 1900, V39, V0, P489
   1991, 1900, V40, V0, P21
   1989, 1900, V36, V0, P0
NR 18
TC 2
Z9 2
U1 0
U2 0
PU AMER DENTAL ASSN
PI CHICAGO
PA 211 E CHICAGO AVE, CHICAGO, IL 60611
SN 0002-8177
EI 
J9 J AM DENT ASSOC
JI J. Am. Dent. Assoc.
PD AUG 15
PY 1992
VL 123
IS 8
BP 51
EP 54
DI 10.14219/jada.archive.1992.0219
PG 4
WC Dentistry, Oral Surgery & Medicine
SC Dentistry, Oral Surgery & Medicine
GA JH468
UT WOS:A1992JH46800018
PM 1506589
DA 2023-04-01
ER

PT J
AU KIPP, W
   KWERED, EM
   MPUGA, H
AF KIPP, W
   KWERED, EM
   MPUGA, H
TI AIDS AWARENESS AMONG STUDENTS AND TEACHERS IN PRIMARY AND SECONDARY-SCHOOLS IN KABAROLE DISTRICT, UGANDA
SO TROPICAL DOCTOR
LA English
DT Article
RP KIPP, W (corresponding author), DEUTSCH GESELL TECHN,ZUSAMMENARBEIT,BOX 27,FT PORTAL,UGANDA.
NR 0
TC 6
Z9 6
U1 0
U2 0
PU ROYAL SOC MEDICINE SERVICES LTD
PI LONDON
PA 1 WIMPOLE STREET, LONDON, ENGLAND W1M 8AE
SN 0049-4755
EI 
J9 TROP DOCT
JI Trop. Dr.
PD JAN 15
PY 1992
VL 22
IS 1
BP 26
EP 27
DI 10.1177/004947559202200108
PG 2
WC Public, Environmental & Occupational Health; Tropical Medicine
SC Public, Environmental & Occupational Health; Tropical Medicine
GA HA995
UT WOS:A1992HA99500007
PM 1542945
DA 2023-04-01
ER

PT J
AU WOLF, FM
   DICKEN, LL
   ROBINS, LS
   MULLAN, PB
   ZWEIFLER, AJ
AF WOLF, FM
   DICKEN, LL
   ROBINS, LS
   MULLAN, PB
   ZWEIFLER, AJ
TI DO MEDICAL-STUDENTS RESPONSES TO PATIENTS CONCERNS ABOUT AIDS VARY BASED ON THE PATIENTS RISK AND THE GENDER OF STUDENT
SO ACADEMIC MEDICINE
LA English
DT Article; Proceedings Paper
ID attitudes
RP WOLF, FM (corresponding author), UNIV MICHIGAN,CTR LEARNING RESOURCE,DEPT POSTGRAD MED & HLTH PROFESS EDUC,ANN ARBOR,MI 48109, USA.
CR [Anonymous], 1989, GUIDE CLIN PREVENTIV, V0, P0
   CHRISTENSEN C, 1991, TEACH LEARN MED, V3, P138
   FISHER WA, 1988, J MED EDUC, V63, P379
   GERBERT B, 1990, AM J PUBLIC HEALTH, V80, P467, DOI 10.2105/AJPH.80.4.467
   JEWELL ME, 1989, AM FAM PHYSICIAN, V40, P153
   KELLY JA, 1987, J MED EDUC, V62, P549
   KETTEL LJ, 1990, ACAD MED, V65, P446, DOI 10.1097/00001888-199007000-00007
   Levinson D., 1987, GUIDE CLIN INTERVIEW, V0, P0
   LEWIS CE, 1990, J GEN INTERN MED S, V5, P0
   MATHEWS WC, 1989, J GEN INTERN MED, V4, P34, DOI 10.1007/BF02596487
   MULLAN PB, 1992, APR M AM ED RES ASS, V0, P0
   ROBINS LS, 1989, GERONTOLOGIST, V29, P341, DOI 10.1093/geront/29.3.341
   WOLF FM, 1987, J MED EDUC, V62, P25
NR 14
TC 0
Z9 0
U1 0
U2 0
PU HANLEY & BELFUS INC
PI PHILADELPHIA
PA 210 S 13TH ST, PHILADELPHIA, PA 19107
SN 1040-2446
EI 
J9 ACAD MED
JI Acad. Med.
PD OCT 15
PY 1992
VL 67
IS 10
BP S34
EP S36
DI 10.1097/00001888-199210000-00031
PG 3
WC Education, Scientific Disciplines; Health Care Sciences & Services
SC Education & Educational Research; Health Care Sciences & Services
GA JU507
UT WOS:A1992JU50700013
PM 1388548
DA 2023-04-01
ER

PT J
AU MAYES, SD
   ELSESSER, V
   SCHAEFER, JH
   HANDFORD, HA
   MICHAELGOOD, L
AF MAYES, SD
   ELSESSER, V
   SCHAEFER, JH
   HANDFORD, HA
   MICHAELGOOD, L
TI SEXUAL PRACTICES AND AIDS KNOWLEDGE AMONG WOMEN PARTNERS OF HIV-INFECTED HEMOPHILIACS
SO PUBLIC HEALTH REPORTS
LA English
DT Article
ID acquired immunodeficiency syndrome; heterosexual transmission; college-students; behavior; virus; attitudes; adolescents; men; antibody; condoms
AB About 12 percent of the women sex partners of hemophilic men who are seropositive for the human immunodeficiency virus (HIV) have themselves become seropositive. Questionnaires were completed in January 1988 by 15 women who were in long-term, monogamous relationships with HIV-positive hemophiliacs; 11 of the women were not HIV seropositive and 4 were. None of the couples was abstaining from sexual intercourse, and during the 4 weeks prior to responding, the couples had intercourse a mean of 6.2 times. Sixty percent always used condoms, 13 percent did so most of the time, and the remaining 27 percent did sometimes. Condom use was not significantly related to either frequency of intercourse, the women's knowledge of acquired immunodeficiency syndrome (AIDS) and AIDS-risk reduction, the actual HIV status of both partners and the women's status of both, the extent of the women's worry about contracting AIDS, their reported degree of negative impact from AIDS, or to their mood, age, or education. All women who reported not always using condoms had been informed of their own and their partner's HIV status, were counseled repeatedly regarding risk reduction, acknowledged the possibility of heterosexual HIV transmission; said they knew of recommendations for the use of condoms; recognized their risk of HIV infection; claimed some degree of worry about acquiring HIV through sexual activity; had children at home; and were not, with one exception, trying to become pregnant. There were several possible factors influencing the decision by women at high risk for acquiring HIV not to use condoms. Among them were complaints that the women found condoms unpleasant or an unwanted reminder of AIDS, a sense of obligation or a drive to continue unaltered sexual relations, the false reassurance of HIV-negative test results for some of the women who did not always use condoms, a willingness to sacrifice and to share their partner's fate, a desire to avoid communicating rejection and adding to their partner's burdens, and difficulty changing long-standing behavior patterns despite logical understanding of the risks involved.
C1 PENN STATE UNIV,COLL MED,DEPT PSYCHIAT,UNIV PK,PA 16802.
C3 Pennsylvania Commonwealth System of Higher Education (PCSHE); Pennsylvania State University
RP MAYES, SD (corresponding author), HERSHEY MED CTR,HEMOPHILIA CTR CENT PENN,DEPT PSYCHIAT,POB 850,HERSHEY,PA 17033, USA.
FU PHS HHS [MCJ-422004-01-0] Funding Source: Medline
CR BALDWIN JD, 1988, J SEX RES, V25, P181, DOI 10.1080/00224498809551454
   Beaman M L, 1989, J COMMUNITY HEALTH NURS, V6, P155, DOI 10.1207/s15327655jchn0603_5
   BIBERFELD G, 1986, SCAND J INFECT DIS, V18, P497, DOI 10.3109/00365548609021653
   CONE J, 1987, HEMOPHILIA AIDS RISK, V0, P0
   DEBUONO BA, 1990, NEW ENGL J MED, V322, P821, DOI 10.1056/NEJM199003223221206
   EYSTER M E, 1989, P263, V0, P0
   GOEDERT JJ, 1987, AIDS RES HUM RETROV, V3, P355, DOI 10.1089/aid.1987.3.355
   GOTTLIEB N H, 1988, HEALTH EDUCATION RESEARCH, V3, P67, DOI 10.1093/her/3.1.67
   GREATOREX IF, 1989, PUBLIC HEALTH, V103, P199, DOI 10.1016/S0033-3506(89)80075-7
   HANDFORD H A, 1989, P195, V0, P0
   HANNAN J, 1991, OCT NAT HEM F ANN M, V0, P0
   *HIV SER HEM COMM, 1991, MED B, V137, P0
   Katzman E M, 1988, J AM COLL HEALTH, V37, P127
   KEETER S, 1988, AM J PREV MED, V4, P146, DOI 10.1016/S0749-3797(18)31187-5
   KEGELES SM, 1988, AM J PUBLIC HEALTH, V78, P460, DOI 10.2105/AJPH.78.4.460
   KIM HC, 1988, AM J MED, V85, P472, DOI 10.1016/S0002-9343(88)80080-9
   KREISS JK, 1985, ANN INTERN MED, V102, P623, DOI 10.7326/0003-4819-102-5-623
   LAWRENCE DN, 1989, AM J HEMATOL, V30, P68, DOI 10.1002/ajh.2830300204
   MASON PJ, 1988, AM PSYCHOL, V43, P971, DOI 10.1037/0003-066X.43.11.971
   McNair DM, 1981, MANUAL PROFILE MOOD, V2nd, P0
   *NAT HEM F, 1988, MED B, V64, P0
   OLSON R, 1990, NOV NAT HEM F ANN M, V0, P0
   OVERBY KJ, 1989, PEDIATRICS, V83, P204
   PARISH KL, 1988, 18 INT C WORLD FED H, V0, P0
   RAGNI MV, 1988, PUBLIC HEALTH REP, V103, P54
   ROSENDAAL FR, 1988, HAEMOSTASIS, V18, P73
   SELTZER VL, 1989, OBSTET GYNECOL, V74, P55
   SMILEY ML, 1988, AM J HEMATOL, V28, P27, DOI 10.1002/ajh.2830280106
   STRADER MK, 1989, PUBLIC HEALTH NURS, V6, P62, DOI 10.1111/j.1525-1446.1989.tb00574.x
   STRUNIN L, 1987, PEDIATRICS, V79, P825
   VALDISERRI RO, 1989, AM J PUBLIC HEALTH, V79, P499, DOI 10.2105/AJPH.79.4.499
   ZAGURY D, 1984, SCIENCE, V226, P449, DOI 10.1126/science.6208607
   1982, 1900, V31, V0, P365
   1987, 1900, V36, V0, P593
   1990, 1900, V39, V0, P685
   1989, 1900, V38, V0, P1
   1991, 1900, V40, V0, P41
   1988, 1900, V37, V0, P133
NR 38
TC 16
Z9 16
U1 1
U2 4
PU US GOVERNMENT PRINTING OFFICE
PI WASHINGTON
PA SUPT OF DOCUMENTS, WASHINGTON, DC 20402-9325
SN 0033-3549
EI 
J9 PUBLIC HEALTH REP
JI Public Health Rep.
PD SEP-OCT 15
PY 1992
VL 107
IS 5
BP 504
EP 514
DI 
PG 11
WC Public, Environmental & Occupational Health
SC Public, Environmental & Occupational Health
GA JR213
UT WOS:A1992JR21300004
PM 1410231
DA 2023-04-01
ER

PT J
AU JOHNSON, RL
   DOUGLAS, W
   NELSON, A
AF JOHNSON, RL
   DOUGLAS, W
   NELSON, A
TI SEXUAL BEHAVIORS OF AFRICAN-AMERICAN MALE COLLEGE-STUDENTS AND THE RISK OF HIV-INFECTION
SO JOURNAL OF THE NATIONAL MEDICAL ASSOCIATION
LA English
DT Article
DE AIDS; HIV; AFRICAN-AMERICAN MALES; COLLEGE STUDENTS; ADOLESCENTS
AB A survey of the rates of sexually transmitted diseases and protective sexual behaviors among a population of African-American male college students demonstrates that although monogamy, avoidance of casual sexual activity, and the avoidance of the use of drugs and alcohol during sexual activity tends to decrease the risk of exposure to human immunodeficiency virus, consistent condom use is the only sexually related behavior that is significantly protective.
RP JOHNSON, RL (corresponding author), UNIV MED & DENT NEW JERSEY,NEW JERSEY MED SCH,DEPT PEDIAT,DIV ADOLESCENT & YOUNG ADULT MED,NEWARK,NJ 07103, USA.
NR 0
TC 16
Z9 16
U1 0
U2 1
PU SLACK INC
PI THOROFARE
PA 6900 GROVE RD, THOROFARE, NJ 08086
SN 0027-9684
EI 
J9 J NATL MED ASSOC
JI J. Natl. Med. Assoc.
PD OCT 15
PY 1992
VL 84
IS 10
BP 864
EP 868
DI 
PG 5
WC Medicine, General & Internal
SC General & Internal Medicine
GA JT695
UT WOS:A1992JT69500007
PM 1404462
DA 2023-04-01
ER

PT J
AU ONEILL, TM
   ABBOTT, AV
   RADECKI, SE
AF ONEILL, TM
   ABBOTT, AV
   RADECKI, SE
TI RISK OF NEEDLESTICKS AND OCCUPATIONAL EXPOSURES AMONG RESIDENTS AND MEDICAL-STUDENTS
SO ARCHIVES OF INTERNAL MEDICINE
LA English
DT Article
ID human-immunodeficiency-virus; health-care workers; injury; infection; epidemiology; physicians; emergency
AB Problem. - Occupational exposure to human immunodeficiency virus (HIV) disease is a problem of concern to all health care workers, especially those in large urban teaching hospitals with large numbers of HIV-positive patients. Method. - The self-reported incidence of needlesticks and other exposures to patients' blood and body fluids in 550 medical students and residents at the Los Angeles County-University of Southern California Medical Center during the 1989 through 1990 training year was studied by means of an anonymous survey. Results. - Seventy-one percent of respondents reported one or more needlesticks or other exposures during the training year. Surgical residents had a sixfold greater rate of occupational exposure compared with medicine residents and were significantly more likely to experience suture needlesticks, cuts, open wound contamination, and mucous membrane exposure. Medical students generally were at somewhat lower risk compared with residents, but had greater rates of hollow-needle puncture accidents. No trend was found for accidental exposure by level of residency training. The known HIV-positive exposure rate for students and residents was 9.5% per person per year. Only 9% of exposures were actually reported to the health center. Conclusions. - Based on the rate of exposures reported, numbers of known and estimated HIV-positive patients, and previously published HIV seroconversion rates, we would expect an annual rate of HIV seroconversion as a result of occupational exposures of between 27 and 46 per 1 00 000. This rate is similar to the leading cause of death in this age group-motor vehicle accidents-and is equivalent to one student or resident in this medical center seroconverting every 2 to 3 years. Although only a portion of accidental exposures are regarded as preventable, these data emphasize the importance of increased efforts toward improved education, prevention, and accessibility of protective equipment.
C1 UNIV SO CALIF,SCH MED,DEPT FAMILY MED,LOS ANGELES,CA 90033.
   MEM MED CTR FAMILY PRACTICE RESIDENCY,LONG BEACH,CA.
C3 University of Southern California
CR ALTER MJ, 1987, AM J EPIDEMIOL, V125, P133, DOI 10.1093/oxfordjournals.aje.a114496
   BARAFF LJ, 1989, ANN EMERG MED, V18, P654, DOI 10.1016/S0196-0644(89)80522-0
   HAMORY BH, 1983, AM J INFECT CONTROL, V11, P174, DOI 10.1016/0196-6553(83)90077-9
   HEALD AE, 1990, J GEN INTERN MED, V5, P389, DOI 10.1007/BF02599422
   HENDERSON DK, 1990, ANN INTERN MED, V113, P740, DOI 10.7326/0003-4819-113-10-740
   HENDERSON DK, 1986, ANN INTERN MED, V104, P644, DOI 10.7326/0003-4819-104-5-644
   Hughes J M, 1989, OCCUP MED, V4 Suppl, P13
   JAGGER J, 1988, NEW ENGL J MED, V319, P284, DOI 10.1056/NEJM198808043190506
   KELEN GD, 1988, NEW ENGL J MED, V318, P1645, DOI 10.1056/NEJM198806233182503
   MANGIONE CM, 1991, AM J MED, V90, P85, DOI 10.1016/0002-9343(91)90510-5
   Mansour A M, 1989, J OPHTHALMIC NURS TECHNOL, V8, P222
   MARCUS R, 1988, NEW ENGL J MED, V319, P1118, DOI 10.1056/NEJM198810273191703
   MCCURDY SA, 1989, WESTERN J MED, V150, P604
   MCGEER A, 1990, J INFECT DIS, V162, P961, DOI 10.1093/infdis/162.4.961
   MELZER SM, 1989, PEDIATRICS, V84, P211
   RISI GF, 1989, SOUTHERN MED J, V82, P1079, DOI 10.1097/00007611-198909000-00005
   WEISS SH, 1985, JAMA-J AM MED ASSOC, V254, P2089, DOI 10.1001/jama.254.15.2089
   WONG ES, 1991, JAMA-J AM MED ASSOC, V265, P1123, DOI 10.1001/jama.265.9.1123
   WORMSER GP, 1988, B NEW YORK ACAD MED, V64, P203
   1984, 1900, V2, V0, P1376
   1990, 1900, V38, V0, P229
   1990, 1900, V39, V0, P81
   1988, 1900, V37, V0, P376
   1989, 1900, V140, V0, P503
NR 25
TC 66
Z9 71
U1 0
U2 4
PU AMER MEDICAL ASSOC
PI CHICAGO
PA 515 N STATE ST, CHICAGO, IL 60610
SN 0003-9926
EI 
J9 ARCH INTERN MED
JI Arch. Intern. Med.
PD JUL 15
PY 1992
VL 152
IS 7
BP 1451
EP 1456
DI 10.1001/archinte.152.7.1451
PG 6
WC Medicine, General & Internal
SC General & Internal Medicine
GA JD357
UT WOS:A1992JD35700013
PM 1627024
DA 2023-04-01
ER

PT J
AU BROWN, LK
   DICLEMENTE, RJ
   BEAUSOLEIL, NI
AF BROWN, LK
   DICLEMENTE, RJ
   BEAUSOLEIL, NI
TI COMPARISON OF HUMAN-IMMUNODEFICIENCY-VIRUS RELATED KNOWLEDGE, ATTITUDES, INTENTIONS, AND BEHAVIORS AMONG SEXUALLY ACTIVE AND ABSTINENT YOUNG ADOLESCENTS
SO JOURNAL OF ADOLESCENT HEALTH
LA English
DT Article
DE HIV; ADOLESCENTS; SEXUALITY
ID school students; aids; beliefs; perceptions
AB Although young sexually active adolescents are at greater risk for human immunodeficiency virus (HIV) acquisition than their abstinent peers, little is known about their respective HIV-related knowledge, attitudes, and general risk behaviors.  This study of middle school adolescents (n = 1379; mean age, 13.2 years) found that the sexually active boys, compared with their peers, were less knowledgeable about HIV, less fearful of HIV, less tolerant of people with acquired immunodeficiency syndrome (AIDS), riskier in non-HIV-related attitudes and had a greater history of other risk behavior.  A similar, but less marked pattern, was found for girls.  It is suggested that physicians counsel all adolescents about HIV and sexuality during office visits and that early adolescent sexuality should prompt special efforts in HIV education/counseling.
C1 BROWN UNIV,RHODE ISL HOSP,DEPT CHILD PSYCHIAT,PROGRAM MED,593 EDDY ST,PROVIDENCE,RI 02903.
   UNIV CALIF SAN FRANCISCO,CTR AIDS PREVENT STUDIES,SAN FRANCISCO,CA 94143.
C3 Brown University; Lifespan Health Rhode Island; Rhode Island Hospital; University of California System; University of California San Francisco
FU NIMH NIH HHS [5TO1MH19065-02] Funding Source: Medline
CR BROWN LK, 1990, J SCHOOL HEALTH, V60, P270, DOI 10.1111/j.1746-1561.1990.tb05933.x
   BROWN LK, 1988, J AM ACAD CHILD PSY, V27, P504, DOI 10.1097/00004583-198807000-00022
   BROWN LK, 1991, HEALTH EDUC QUART, V18, P195, DOI 10.1177/109019819101800205
   BROWN LK, 1989, J ADOLESCENT HLTH CA, V10, P1
   DICLEMENTE RJ, 1986, AM J PUBLIC HEALTH, V76, P1443, DOI 10.2105/AJPH.76.12.1443
   DICLEMENTE RJ, 1988, AM J PUBLIC HEALTH, V78, P55, DOI 10.2105/AJPH.78.1.55
   DICLEMENTE RJ, 1987, J APPL SOC PSYCHOL, V17, P216, DOI 10.1111/j.1559-1816.1987.tb00311.x
   DICLEMENTE RJ, 1990, PSYCHOSOCIAL PERSPEC, V0, P0
   DICLEMENTE RJ, 1990, J ADOLESCENT RES, V5, P7, DOI 10.1177/074355489051003
   EARHART JT, 1989, RHODE ISLAND PUBLIC, V0, P0
   FAULKENBERRY JR, 1987, ADOLESCENCE, V22, P321
   HEIN K, 1989, J ADOLESCENT HEALTH, V10, P0
   HELGERSON SD, 1988, PEDIATRICS, V81, P350
   JESSOR R, 1977, PROBLEM BEHAVIOR PSY, V0, P0
   MALUS M, 1987, J FAM PRACTICE, V25, P159
   MANNING DT, 1989, J FAM PRACTICE, V29, P173
   MARKS A, 1990, J ADOLESCENT HEALTH, V11, P149, DOI 10.1016/0197-0070(90)90026-X
   PRICE JH, 1985, J SCHOOL HEALTH, V55, P107, DOI 10.1111/j.1746-1561.1985.tb04091.x
   STRUNIN L, 1987, PEDIATRICS, V79, P825
   1990, 1900, V39, V0, P385
   1988, 1900, V37, V0, P717
NR 21
TC 46
Z9 46
U1 0
U2 1
PU ELSEVIER SCIENCE INC
PI NEW YORK
PA 655 AVENUE OF THE AMERICAS, NEW YORK, NY 10010
SN 1054-139X
EI 
J9 J ADOLESCENT HEALTH
JI J. Adolesc. Health
PD MAR 15
PY 1992
VL 13
IS 2
BP 140
EP 145
DI 10.1016/1054-139X(92)90081-L
PG 6
WC Psychology, Developmental; Public, Environmental & Occupational Health; Pediatrics
SC Psychology; Public, Environmental & Occupational Health; Pediatrics
GA HE717
UT WOS:A1992HE71700010
PM 1627582
DA 2023-04-01
ER

PT J
AU WALTER, HJ
   VAUGHAN, RD
   GLADIS, MM
   RAGIN, DF
   KASEN, S
   COHALL, AT
AF WALTER, HJ
   VAUGHAN, RD
   GLADIS, MM
   RAGIN, DF
   KASEN, S
   COHALL, AT
TI FACTORS ASSOCIATED WITH AIDS RISK BEHAVIORS AMONG HIGH-SCHOOL-STUDENTS IN AN AIDS EPICENTER
SO AMERICAN JOURNAL OF PUBLIC HEALTH
LA English
DT Article
ID acquired-immunodeficiency-syndrome; drug-use; adolescents; population; perspectives; knowledge; beliefs; sex; hiv
AB Background. A greater understanding of the determinants of risky behaviors is an essential precursor to the development of successful AIDS prevention programs for adolescents. Methods. A survey measuring AIDS-related behaviors, beliefs, and knowledge was administered to a sample of 531 10th-grade students residing in an AIDS epicenter. Results. Of the 56.8% of students reporting past-year involvement in sexual intercourse, 67.3% reported unprotected intercourse with low-risk partners, 1.3% reported unprotected intercourse with high-risk partners, and 6.6% reported a past-year history of a sexually transmitted disease. Students whose friends had intercourse and never or inconsistently used condoms, who personally sanctioned intercourse involvement, who believed that the majority of their peers had intercourse, and who perceived low preventive action self-efficacy, were 5.1, 3.0, 2.1, 3.7, and 2.8 times more likely, respectively, to score in the riskier categories of an AIDS behavior index. Conclusions. These findings suggest that addressing socioenvironmental influences on risky and preventive behaviors may prove to be the most effective AIDS prevention strategy among adolescents.
C1 COLUMBIA UNIV COLL PHYS & SURG,NEW YORK,NY 10032.
C3 Columbia University
RP WALTER, HJ (corresponding author), NEW YORK STATE PSYCHIAT INST & HOSP,BOX 29,722 W 168TH ST,NEW YORK,NY 10032, USA.
FU NIMH NIH HHS [5-P50-MH43520] Funding Source: Medline
CR Ajzen I., 1980, 1980 UNDERSTANDING A, V0, P0
   ANDERSON JE, 1990, FAM PLANN PERSPECT, V22, P252, DOI 10.2307/2135681
   BANDURA A, 1986, SOCIAL F THOUGHT ACT, V0, P0
   BANDURA A, 1987, C WOMEN AIDS PROMOTI, V0, P0
   BECKER M, 1988, AM J PUBLIC HEALTH, V78, P384
   Becker MH., 1974, HLTH ED MONOGR, V2, P0
   COCHRAN SD, 1990, NEW ENGL J MED, V322, P774, DOI 10.1056/NEJM199003153221111
   *CTR DIS CONTR, 1990, HIV AIDS SURV REP, V0, P0
   DELAMATER J, 1975, SOCIOL METHOD RES, V4, P215, DOI 10.1177/004912417500400204
   DRUCKER E, 1989, AM J EPIDEMIOL, V130, P133, DOI 10.1093/oxfordjournals.aje.a115304
   FISHER JD, 1988, AM PSYCHOL, V43, P914, DOI 10.1037/0003-066X.43.11.914
   FLORA JA, 1988, AM PSYCHOL, V43, P965
   GOODMAN E, 1989, PEDIATRICS, V84, P36
   HEARST N, 1988, JAMA-J AM MED ASSOC, V259, P2428, DOI 10.1001/jama.259.16.2428
   HINGSON R, 1990, PEDIATRICS, V85, P24
   HINGSON RW, 1990, AM J PUBLIC HEALTH, V80, P295, DOI 10.2105/AJPH.80.3.295
   JESSOR R, 1980, AM J PUBLIC HEALTH, V70, P604, DOI 10.2105/AJPH.70.6.604
   KANDEL DB, 1982, J AM ACAD CHILD PSY, V21, P328, DOI 10.1016/S0002-7138(09)60936-5
   KELLER SE, 1991, J ADOLESCENT HEALTH, V12, P44, DOI 10.1016/0197-0070(91)90040-S
   Kirscht J.P., 1983, HEALTH PSYCHOL, V2, P277, DOI 10.1037/0278-6133.2.3.277
   KOTLOFF KL, 1991, AM J EPIDEMIOL, V133, P2, DOI 10.1093/oxfordjournals.aje.a115797
   MACDONALD NE, 1990, JAMA-J AM MED ASSOC, V263, P3155, DOI 10.1001/jama.263.23.3155
   ROBINSON TN, 1987, JAMA-J AM MED ASSOC, V258, P2072, DOI 10.1001/jama.258.15.2072
NR 24
TC 101
Z9 101
U1 0
U2 3
PU AMER PUBLIC HEALTH ASSOC INC
PI WASHINGTON
PA 1015 FIFTEENTH ST NW, WASHINGTON, DC 20005
SN 0090-0036
EI 
J9 AM J PUBLIC HEALTH
JI Am. J. Public Health
PD APR 15
PY 1992
VL 82
IS 4
BP 528
EP 532
DI 10.2105/AJPH.82.4.528
PG 5
WC Public, Environmental & Occupational Health
SC Public, Environmental & Occupational Health
GA HT246
UT WOS:A1992HT24600005
PM 1546769
DA 2023-04-01
ER

PT J
AU BIRO, FM
   ROSENTHAL, SL
AF BIRO, FM
   ROSENTHAL, SL
TI PSYCHOLOGICAL SEQUELAE OF SEXUALLY-TRANSMITTED DISEASES IN ADOLESCENTS
SO OBSTETRICS AND GYNECOLOGY CLINICS OF NORTH AMERICA
LA English
DT Article
ID genital herpes; active adolescents; virus infection; behavior; risk; prevention; condoms; aids; gonorrhea; students
C1 UNIV CINCINNATI,DEPT INTERNAL MED,CINCINNATI,OH 45221.
   UNIV CINCINNATI,DEPT PEDIAT,CINCINNATI,OH 45221.
C3 University System of Ohio; University of Cincinnati; University System of Ohio; University of Cincinnati
RP BIRO, FM (corresponding author), CHILDRENS HOSP MED CTR,DIV ADOLESCENT MED,ELLAND & BETHESDA AVE,CINCINNATI,OH 45229, USA.
FU NIOSH CDC HHS [OH-964] Funding Source: Medline
CR ALEXANDERRODRIGUEZ T, 1987, PEDIATRICS, V80, P561
   ARAL SO, 1989, SEX TRANSM DIS, V16, P173, DOI 10.1097/00007435-198910000-00003
   ARAL SO, 1991, SEX TRANSM DIS, V18, P10, DOI 10.1097/00007435-199101000-00003
   ARAL SO, 1990, SEXUALLY TRANSMITTED, V0, P19
   BANDURA A, 1989, PRIMARY PREVENTION A, V0, P128
   Beck-Sague C, 1987, INFECT DIS CLIN NORTH AM, V1, P277
   BIGLAN A, 1990, J BEHAV MED, V13, P245, DOI 10.1007/BF00846833
   BIRO FM, 1991, J ADOLESCENT HEALTH, V12, P391, DOI 10.1016/0197-0070(91)90053-O
   BIRO FM, 1991, AM J DIS CHILD, V145, P387
   Boyer, 1990, ADOLESC MED, V1, P597
   BROWN JD, 1990, J ADOLESCENT HEALTH, V11, P62, DOI 10.1016/0197-0070(90)90131-K
   CAMPION MJ, 1988, BRIT J OBSTET GYNAEC, V95, P175, DOI 10.1111/j.1471-0528.1988.tb06848.x
   CATALAN J, 1981, BRIT J PSYCHIAT, V138, P292, DOI 10.1192/bjp.138.4.292
   CATES W, 1991, J ADOLESCENT HEALTH, V12, P84, DOI 10.1016/0197-0070(91)90449-V
   CHACKO MR, 1987, SEX TRANSM DIS, V14, P75, DOI 10.1097/00007435-198704000-00003
   CHACKO MR, 1987, J ADOLESCENT HEALTH, V8, P261, DOI 10.1016/0197-0070(87)90429-3
   CROMER B, 1987, J DEV BEHAV PEDIATR, V8, P133
   Derogatis L.R., 1982, CLIN PSYCHOMETRIC RE, V0, P0
   DICLEMENTE RJ, 1991, AM J PUBLIC HEALTH, V81, P628, DOI 10.2105/AJPH.81.5.628
   DONOVAN JE, 1985, J CONSULT CLIN PSYCH, V53, P890, DOI 10.1037/0022-006X.53.6.890
   DROB S, 1985, BRIT J MED PSYCHOL, V58, P307, DOI 10.1111/j.2044-8341.1985.tb02647.x
   EHRHARDT AA, 1990, SEX TRANSM DIS, V17, P204
   EISEN M, 1990, FAM PLANN PERSPECT, V22, P261, DOI 10.2307/2135683
   ELKIND D, 1978, ADOLESCENCE, V13, P127
   FISHBEIN M, 1989, PRIMARY PREVENTION A, V0, P93
   FORREST JD, 1990, FAM PLANN PERSPECT, V22, P206, DOI 10.2307/2135494
   FREIBERG P, 1991, APA MONITOR FEB, V30, P0
   FULLILOVE RE, 1990, JAMA-J AM MED ASSOC, V263, P851, DOI 10.1001/jama.263.6.851
   GOLDMEIER D, 1988, GENITOURIN MED, V64, P327
   GORDON DE, 1990, AM J ORTHOPSYCHIAT, V60, P346, DOI 10.1037/h0079156
   HERNANDEZ JT, 1990, J ADOLESCENT HEALTH, V11, P295, DOI 10.1016/0197-0070(90)90038-4
   HILLARD JR, 1989, J PSYCHOSOM OBST GYN, V10, P147, DOI 10.3109/01674828909016688
   HOLMES KK, 1984, UROL CLIN N AM, V11, P3
   HOROWITZ M, 1979, PSYCHOSOM MED, V41, P209, DOI 10.1097/00006842-197905000-00004
   Irwin Jr, 1990, ADOLESC MED, V1, P1
   JAY MS, 1989, PEDIATR CLIN N AM, V36, P731
   KEGELES SM, 1989, AM J DIS CHILD, V143, P911, DOI 10.1001/archpedi.1989.02150200063019
   KEGELES SM, 1988, AM J PUBLIC HEALTH, V78, P460, DOI 10.2105/AJPH.78.4.460
   LITT IF, 1980, PEDIATR CLIN N AM, V27, P3
   LUBY ED, 1985, ARCH DERMATOL, V121, P494, DOI 10.1001/archderm.121.4.494
   LUTHAR SS, 1991, AM J ORTHOPSYCHIAT, V61, P6, DOI 10.1037/h0079218
   MAYS VM, 1989, PRIMARY PREVENTION A, V0, P0
   MELTON GB, 1988, PROF PSYCHOL-RES PR, V19, P403, DOI 10.1037/0735-7028.19.4.403
   MOTT FL, 1988, FAM PLANN PERSPECT, V20, P128, DOI 10.2307/2135701
   NICKERSON CAE, 1990, AM J PUBLIC HEALTH, V80, P1174, DOI 10.2105/AJPH.80.10.1174
   Nightingale R, 1985, SEMIN ADOLESC MED, V1, P165
   ORR DP, 1989, AM J DIS CHILD, V143, P86, DOI 10.1001/archpedi.1989.02150130096023
   Prentice-Dunn S., 1986, HLTH ED RES, V1, P153, DOI 10.1093/HER/1.3.153
   Remafedi, 1990, ADOLESC MED, V1, P565
   REMAFEDI G, 1987, PEDIATRICS, V79, P331
   REMAFEDI GJ, 1988, J ADOLESCENT HEALTH, V9, P139, DOI 10.1016/0197-0070(88)90060-5
   ROSENTHAL SL, 1991, ADOLESCENT PEDIAT G, V4, P198, DOI 10.1016/S0932-8610(12)80136-8
   ROSS MW, 1990, SEXUALLY TRANSMITTED, V0, P55
   SALZMANN SP, 1987, PUBLIC HLTH REP, V102, P692
   SARREL L J, 1981, JOURNAL OF ADOLESCENT HEALTH CARE, V2, P93, DOI 10.1016/S0197-0070(81)80097-6
   SHAFER MA, 1989, JAMA-J AM MED ASSOC, V262, P2562, DOI 10.1001/jama.262.18.2562
   SIMKINS L, 1986, PSYCHOL REP, V59, P779
   SONENSTEIN FL, 1989, FAM PLANN PERSPECT, V21, P152, DOI 10.2307/2135805
   STEIN ZA, 1990, AM J PUBLIC HEALTH, V80, P460, DOI 10.2105/AJPH.80.4.460
   STIFFMAN AR, 1990, PEDIATRICS, V85, P303
   STRASBURGER VC, 1989, PEDIATR CLIN N AM, V36, P747
   SUGERMAN ST, 1991, AM J DIS CHILD, V145, P431, DOI 10.1001/archpedi.1991.02160040089014
   VANDERPLATE C, 1987, HEALTH PSYCHOL, V6, P57, DOI 10.1037/0278-6133.6.1.57
   WASHINGTON AE, 1991, JAMA-J AM MED ASSOC, V266, P2565, DOI 10.1001/jama.266.18.2565
   WEISMAN CS, 1991, FAM PLANN PERSPECT, V23, P71, DOI 10.2307/2135452
   WERNER MJ, 1991, J ADOLESCENT HEALTH, V12, P326, DOI 10.1016/0197-0070(91)90008-A
   ZENILMAN J, 1988, J ADOLESCENT HEALTH, V9, P129, DOI 10.1016/0197-0070(88)90059-9
   ZIMET GD, 1991, J PEDIATR PSYCHOL, V16, P287, DOI 10.1093/jpepsy/16.3.287
NR 69
TC 12
Z9 12
U1 0
U2 2
PU W B SAUNDERS CO
PI PHILADELPHIA
PA INDEPENDENCE SQUARE WEST CURTIS CENTER, STE 300, PHILADELPHIA, PA 19106-3399
SN 0889-8545
EI 
J9 OBSTET GYN CLIN N AM
JI Obstet. Gynecol. Clin. N. Am.
PD MAR 15
PY 1992
VL 19
IS 1
BP 209
EP 218
DI 
PG 10
WC Obstetrics & Gynecology
SC Obstetrics & Gynecology
GA JC111
UT WOS:A1992JC11100014
PM 1584542
DA 2023-04-01
ER

PT J
AU DICLEMENTE, RJ
   DURBIN, M
   SIEGEL, D
   KRASNOVSKY, F
   LAZARUS, N
   COMACHO, T
AF DICLEMENTE, RJ
   DURBIN, M
   SIEGEL, D
   KRASNOVSKY, F
   LAZARUS, N
   COMACHO, T
TI DETERMINANTS OF CONDOM USE AMONG JUNIOR-HIGH-SCHOOL STUDENTS IN A MINORITY, INNER-CITY SCHOOL-DISTRICT
SO PEDIATRICS
LA English
DT Article
DE MINORITY ADOLESCENTS; HUMAN IMMUNODEFICIENCY VIRUS; CONDOMS; RISK BEHAVIORS
ID acquired-immunodeficiency-syndrome; sexually-transmitted diseases; united-states; aids; adolescents; risk; transmission; knowledge; behavior; sex
AB Condoms reduce the risk of human immunodeficiency virus (HIV) transmission; however, their use among adolescents has been inconsistent. Little is known about factors which motivate consistent condom use, particularly among younger adolescents. In a study designed to identify such factors, 1899 inner-city junior high school students were surveyed. In June 1988, students completed an anonymous self-report questionnaire assessing HIV-related knowledge, attitudes, and behaviors. Among sexually active students (N = 403), logistic regression analysis evaluated the influence of demographic, psychosocial, and behavioral factors on frequency of condom use. Respondents who believe condoms are effective in preventing HIV transmission were 2.2 times more likely to report using condoms consistently during sexual intercourse; those with low perceived costs associated with condom use were 1.9 times more likely to be consistent users. Number of lifetime sexual partners was inversely related to frequency of condom use. Respondents with a history of three or more sex partners were half as likely to use condoms consistently. Factors not associated with consistent condom use include age, age at sexual debut, ethnicity, HIV knowledge, perceived efficacy to avoid HIV infection, and alcohol and drug use. School- and community-based HIV prevention programs will have to go beyond the didactic transfer of factual information and include more interactive teaching strategies to improve adolescents' attitudes toward condoms are self-efficacy to increase condom use and to counter negative peer influences and adolescents' perceptions of invulnerability. Physicians are an underutilized source of HIV prevention information. They have an important role in counseling adolescents about effective HIV-prevention methods and dispelling misperceptions which hinder consistent condom use.
C1 BAYVIEW HUNTERS POINT FDN, SAN FRANCISCO, CA USA.
   UNIV CALIF SAN FRANCISCO, DEPT MED, SAN FRANCISCO, CA 94143 USA.
   CALIF PUBL HLTH FDN, BERKELEY, CA USA.
C3 University of California System; University of California San Francisco
RP DICLEMENTE, RJ (corresponding author), UNIV CALIF SAN FRANCISCO, CTR AIDS PREVENT STUDIES, 74 NEW MONTGOMERY ST, SUITE 600, SAN FRANCISCO, CA 94105 USA.
CR BECKER MH, 1988, AM J PUBLIC HEALTH, V78, P394, DOI 10.2105/AJPH.78.4.394
   BURKE DS, 1990, JAMA-J AM MED ASSOC, V263, P2074, DOI 10.1001/jama.263.15.2074
   CATANIA JA, 1989, J SEX RES, V26, P514, DOI 10.1080/00224498909551532
   Cates Jr, 1990, ADOLESC MED, V1, P409
   CONANT M, 1986, JAMA-J AM MED ASSOC, V255, P1706, DOI 10.1001/jama.1986.03370130062013
   DICLEMENTE RJ, 1990, PSYCHOSOCIAL PERSPEC, V0, P0
   DICLEMENTE RJ, 1987, HLTH ED RES, V2, P287
   DICLEMENTE RJ, 1990, J ADOLESCENT RES, V5, P7, DOI 10.1177/074355489051003
   DURANT RH, 1988, J PEDIATR-US, V113, P930, DOI 10.1016/S0022-3476(88)80034-9
   EMANS SJ, 1987, JAMA-J AM MED ASSOC, V257, P3377, DOI 10.1001/jama.257.24.3377
   FICHTNER RR, 1983, SEX TRANSM DIS, V10, P77, DOI 10.1097/00007435-198304000-00006
   FISHER JD, 1988, AM PSYCHOL, V43, P914, DOI 10.1037/0003-066X.43.11.914
   FLEISS JL, 1973, STATISTICAL METHODS, V0, P0
   FLORA JA, 1989, PRIM PREV P, V13, P374
   Fullilove M T, 1990, AIDS CLIN REV, V0, P25
   FULLILOVE RE, 1990, JAMA-J AM MED ASSOC, V263, P851, DOI 10.1001/jama.263.6.851
   GOLDSMITH MF, 1987, JAMA-J AM MED ASSOC, V257, P2261, DOI 10.1001/jama.257.17.2261
   GRIMES DA, 1986, JAMA-J AM MED ASSOC, V255, P1727, DOI 10.1001/jama.255.13.1727
   GUINAN M, 1986, JAMA-J AM MED ASSOC, V255, P1665
   HAYES CD, 1987, RISKING FUTURE ADOLE, V0, P33
   HEARST N, 1988, JAMA-J AM MED ASSOC, V259, P2428, DOI 10.1001/jama.259.16.2428
   HEIN K, 1989, J ADOLESCENT HEALTH, V10, P0
   HEIN K, 1989, J PEDIATR-US, V114, P144, DOI 10.1016/S0022-3476(89)80622-5
   HELGERSON SD, 1988, PEDIATRICS, V81, P350
   HINGSON R, 1990, PEDIATRICS, V85, P24
   HINGSON RW, 1990, AM J PUBLIC HEALTH, V80, P295, DOI 10.2105/AJPH.80.3.295
   Hosmer DW., 2000, APPL LOGISTIC REGRES, V2nd ed., P0
   JANZ NK, 1984, HEALTH EDUC QUART, V11, P1, DOI 10.1177/109019818401100101
   JAY MS, 1988, ADOLESCENT PEDIAT G, V1, P83, DOI 10.1016/S0932-8610(88)80029-X
   KEGELES SM, 1988, AM J PUBLIC HEALTH, V78, P460, DOI 10.2105/AJPH.78.4.460
   KIPKE MD, 1990, AIDS OTHER SEXUALLY, V0, P429
   LOSSICK JG, 1985, SEXUALLY TRANSMITTED, V0, P21
   MAIMAN LA, 1974, HEALTH EDUC QUART, V2, P336, DOI 10.1177/109019817400200404
   MILLER HG, 1990, AIDS 2ND DECADE SUMM, V0, P0
   OREILLY KR, 1985, J ADOLESCENT HEALTH, V6, P262, DOI 10.1016/S0197-0070(85)80063-2
   SELIK RM, 1988, AM J PUBLIC HEALTH, V78, P1539, DOI 10.2105/AJPH.78.12.1539
   STONE KM, 1986, JAMA-J AM MED ASSOC, V255, P1763, DOI 10.1001/jama.255.13.1763
   VANDEPERRE P, 1987, AIDS, V1, P49
   1986, 1900, V35, V0, P655
   1990, 1900, V86, V0, P134
NR 41
TC 135
Z9 137
U1 0
U2 4
PU AMER ACAD PEDIATRICS
PI ELK GROVE VILLAGE
PA 141 NORTH-WEST POINT BLVD,, ELK GROVE VILLAGE, IL 60007-1098 USA
SN 0031-4005
EI 1098-4275
J9 PEDIATRICS
JI Pediatrics
PD FEB 15
PY 1992
VL 89
IS 2
BP 197
EP 202
DI 
PG 6
WC Pediatrics
SC Pediatrics
GA HD255
UT WOS:A1992HD25500004
PM 1734383
DA 2023-04-01
ER

PT J
AU MCGUIRE, E
   SHEGA, J
   NICHOLLS, G
   DEESE, P
   LANDEFELD, CS
AF MCGUIRE, E
   SHEGA, J
   NICHOLLS, G
   DEESE, P
   LANDEFELD, CS
TI SEXUAL-BEHAVIOR, KNOWLEDGE, AND ATTITUDES ABOUT AIDS AMONG COLLEGE-FRESHMEN
SO AMERICAN JOURNAL OF PREVENTIVE MEDICINE
LA English
DT Article
AB We surveyed 158 college freshmen on an urban campus to determine their sexual practices and their knowledge and attitudes about acquired immunodeficiency syndrome (AIDS). Many students (47%) were heterosexually active; 1% were homosexual, 1% were bisexual, and 51% had not been sexually active. Among the 77 sexually active students, many engaged in activities that can facilitate transmission of human immunodeficiency virus (HIV): 58% did not always use condoms with a new partner; 31% had had two or more sex partners in the last year; 8% engaged in anonymous sex; and 14% of sexually active women had anal intercourse. Although most sexually active students said they would use condoms more or reduce the number of their sexual partners if they believed these changes would reduce "my risk for getting AIDS," few students had adopted these safer sexual practices. Safer sexual practices were associated with heightened personal concerns about AIDS but not with knowledge, which was at a high level. These findings underscore the need for preventive programs that overcome the gap between knowledge and safer sexual behaviors in this and similar groups of adolescents and suggest that programs that heighten personal concerns may be most effective. Community-based physicians who care for adolescents should develop such preventive programs and integrate them into their practices.
C1 UNIV HOSP CLEVELAND,DEPT MED,CLIN ANAL PROJECT,2074 ABINGDON RD,CLEVELAND,OH 44106.
C3 University Hospitals of Cleveland
NR 0
TC 31
Z9 31
U1 1
U2 2
PU OXFORD UNIV PRESS INC
PI CARY
PA JOURNALS DEPT, 2001 EVANS RD, CARY, NC 27513
SN 0749-3797
EI 
J9 AM J PREV MED
JI Am. J. Prev. Med.
PD JUL-AUG 15
PY 1992
VL 8
IS 4
BP 226
EP 234
DI 10.1016/S0749-3797(18)30810-9
PG 9
WC Public, Environmental & Occupational Health; Medicine, General & Internal
SC Public, Environmental & Occupational Health; General & Internal Medicine
GA JJ970
UT WOS:A1992JJ97000005
PM 1524859
DA 2023-04-01
ER

PT J
AU KARIM, SSA
   KARIM, QA
   PRESTONWHYTE, E
   SANKAR, N
AF KARIM, SSA
   KARIM, QA
   PRESTONWHYTE, E
   SANKAR, N
TI REASONS FOR LACK OF CONDOM USE AMONG HIGH-SCHOOL-STUDENTS
SO SOUTH AFRICAN MEDICAL JOURNAL
LA English
DT Article
ID knowledge; aids; attitudes; adolescents; partners; black
AB This exploratory qualitative study was undertaken to identify barriers to condom use among high school students in Natal. Phase 1, a group discussion, with 50 high school students of all races from 10 schools, revealed that 17 (34%) were sexually active, 8 (47%) of these had used a condom at least once, but none had used condoms in every sexual encounter. Phase 2 comprised 36 focus group discussions involving about 650 black high school students. These discussions confirmed the finding of phase 1 that high school students were not using condoms to any significant degree. In their opinion, condoms limited sexual pleasure, indicated a lack of trust in the partner's faithfulness, challenged the male ego, and were associated with sexually transmitted diseases. Their contraceptive properties were viewed with suspicion and considered undesirable by those teenagers who wished to prove their fertility. In addition, condom use was not sufficiently well understood and condoms were not accessible or available when required. We recommend that condom promotion strategies should include an adequate explanation of how condoms work and detailed information on their local availability. They should be available at a government-subsidised price through more accessible outlets; popular figures and recognised leaders should be encouraged to support anti-AIDS campaigns and condom use, particularly in the public media.
C1 UNIV NATAL,DEPT PAEDIAT & CHILD HLTH,CTR HLTH & SOCIAL STUDIES,DURBAN,SOUTH AFRICA.
   UNIV NATAL,DEPT SOCIAL ANTHROPOL,DURBAN,SOUTH AFRICA.
C3 University of Kwazulu Natal; University of Kwazulu Natal
RP KARIM, SSA (corresponding author), S AFRICAN MRC,DIS TROP ENVIRONM RES INST,DURBAN,SOUTH AFRICA.
CR DICLEMENTE RJ, 1988, AM J PUBLIC HEALTH, V78, P55, DOI 10.2105/AJPH.78.1.55
   FISCHL MA, 1987, JAMA-J AM MED ASSOC, V257, P640, DOI 10.1001/jama.257.5.640
   GOLDBERG HI, 1989, B WORLD HEALTH ORGAN, V67, P85
   HOGAN DP, 1990, AM J SOCIOL, V4, P825
   IJSSELMUIDEN CB, 1988, S AFR MED J, V73, P455
   KARIM QA, 1991, S AFR MED J, V80, P340
   KARIM QA, 1991, REPORT AIDS KAP KNOW, V0, P0
   KEGELES SM, 1988, AM J PUBLIC HEALTH, V78, P460, DOI 10.2105/AJPH.78.4.460
   MANN J, 1987, NEW ENGL J MED, V316, P345
   MATHEWS C, 1990, S AFR MED J, V78, P511
   MOATTI JP, 1991, AM J PUBLIC HEALTH, V81, P106, DOI 10.2105/AJPH.81.1.106
   NASH ES, 1990, S AFR MED J, V77, P147
   PRESTONWHYTE EM, 1990, S AFRICAS DEMOGRAPHI, V0, P75
   SALT H, 1990, AIDS CARE, V2, P69, DOI 10.1080/09540129008257715
   TAYLOR CC, 1990, SOC SCI MED, V31, P1023, DOI 10.1016/0277-9536(90)90114-8
NR 15
TC 58
Z9 58
U1 0
U2 4
PU MED ASSOC S AFRICA
PI JOHANNESBURG
PA MED HOUSE CENTRAL SQ 7430 PINELANDS JOHANNESBURG, SOUTH AFRICA
SN 0038-2469
EI 
J9 S AFR MED J
JI S. Afr. Med. J.
PD AUG 15
PY 1992
VL 82
IS 2
BP 107
EP 110
DI 
PG 4
WC Medicine, General & Internal
SC General & Internal Medicine
GA JG975
UT WOS:A1992JG97500016
PM 1509321
DA 2023-04-01
ER
