# Supplementary material for: Studies on HIV/AIDS Among Students: Bibliometric Analysis
Source: Interact J Med Res. 2023 Aug 4;12:e46042. doi: 10.2196/46042 (PMC10439465; doi:10.2196/46042)
Supplement: Multimedia Appendix 1 [file ijmr_v12i1e46042_app1.zip › Multimedia Appendix 1/download1993u27.txt]

PT J
AU DICLEMENTE, RJ
   BROWN, LK
   BEAUSOLEIL, NI
   LODICO, M
AF DICLEMENTE, RJ
   BROWN, LK
   BEAUSOLEIL, NI
   LODICO, M
TI COMPARISON OF AIDS KNOWLEDGE AND HIV-RELATED SEXUAL RISK BEHAVIORS AMONG ADOLESCENTS IN LOW AND HIGH AIDS PREVALENCE COMMUNITIES
SO JOURNAL OF ADOLESCENT HEALTH
LA English
DT Article
DE ADOLESCENTS; AIDS; KNOWLEDGE; SEXUAL RISK BEHAVIORS
ID acquired-immunodeficiency-syndrome; oral-contraceptives; female adolescents; school-students; united-states; beliefs; attitudes; prevention; health; teenagers
AB Data were collected from students attending high school in a rural, low acquired immunodeficiency syndrome (AIDS) prevalence community in Northern California, and compared with students in an inner-city AIDS epicenter (San Francisco). The findings demonstrate that rural adolescents have higher levels of human immunodeficiency virus (HIV) knowledge, especially about risk-reduction strategies. However, rural adolescents also report higher rates of HIV-related sexual risk behaviors. Rural adolescents may not perceive the personal salience of practicing HIV risk-reduction behaviors thus increasing their risk for exposure to sexually-transmitted diseases, including HIV infection. School-based HIV prevention programs developed for rural communities will need to enhance the personal salience of HIV for adolescents' and discourage their discounting of personal risk attributable to a lower prevalence of AIDS in the community. Physicians must become more actively involved in HIV prevention efforts by routinely assessing adolescent patient's sexual behavior and utilizing their clinical interaction to provide HIV education and promote the adoption of HIV risk-reduction behaviors.
C1 BROWN UNIV,PROGRAM MED,PROVIDENCE,RI 02912.
   RHODE ISL HOSP,DEPT CHILD & FAMILY PSYCHIAT,PROVIDENCE,RI 02902.
   BAYVIEW HUNTERS POINT FDN,SAN FRANCISCO,CA.
C3 Brown University; Lifespan Health Rhode Island; Rhode Island Hospital
RP DICLEMENTE, RJ (corresponding author), UNIV CALIF SAN FRANCISCO,SCH MED,CTR AIDS PREVENT STUDIES,74 NEW MONTGOMERY ST,SUITE 600,SAN FRANCISCO,CA 94105, USA.
FU NIMH NIH HHS [NIMH 5T01MH19065-02] Funding Source: Medline
CR ANDERSON JE, 1990, FAM PLANN PERSPECT, V22, P252, DOI 10.2307/2135681
   BECKER MH, 1988, AM J PUBLIC HEALTH, V78, P394, DOI 10.2105/AJPH.78.4.394
   BROWN LK, 1988, J AM ACAD CHILD PSY, V27, P504, DOI 10.1097/00004583-198807000-00022
   *CA DEP HLTH SERV, 1991, CAL AIDS UPD AIDS CA, V0, P0
   DICLEMENTE RJ, 1986, AM J PUBLIC HEALTH, V76, P1443, DOI 10.2105/AJPH.76.12.1443
   DICLEMENTE RJ, 1988, AM J PUBLIC HEALTH, V78, P55, DOI 10.2105/AJPH.78.1.55
   DICLEMENTE RJ, 1987, HLTH ED RES, V2, P287
   DICLEMENTE RJ, 1990, MED ASPECTS HUMA APR, V0, P39
   DICLEMENTE RJ, 1990, J ADOLESCENT RES, V5, P7, DOI 10.1177/074355489051003
   DURANT RH, 1992, J ADOLESCENT HEALTH, V13, P499, DOI 10.1016/1054-139X(92)90014-3
   DURANT RH, 1992, J SCHOOL HEALTH, V62, P59, DOI 10.1111/j.1746-1561.1992.tb07886.x
   DURANT RH, 1988, J PEDIATR-US, V113, P930, DOI 10.1016/S0022-3476(88)80034-9
   EMANS SJ, 1987, JAMA-J AM MED ASSOC, V257, P3377, DOI 10.1001/jama.257.24.3377
   FLEISS JL, 1973, STATISTICAL METHODS, V0, P0
   FLORA JA, 1988, AM PSYCHOL, V43, P965
   GOODMAN E, 1989, PEDIATRICS, V84, P36
   GRUBER E, 1987, ADOLESCENCE, V22, P211
   Hein K, 1991, PEDIATRICS, V88, P1052
   HELGERSON SD, 1988, PEDIATRICS, V81, P350
   HINGSON R, 1990, PEDIATRICS, V85, P24
   HINGSON RW, 1990, AM J PUBLIC HEALTH, V80, P295, DOI 10.2105/AJPH.80.3.295
   Hosmer DW., 2000, APPL LOGISTIC REGRES, V2nd ed., P0
   JAFFE LR, 1988, J PEDIATR-US, V112, P1005, DOI 10.1016/S0022-3476(88)80237-3
   JANZ NK, 1984, HEALTH EDUC QUART, V11, P1, DOI 10.1177/109019818401100101
   JAY MS, 1984, PEDIATRICS, V73, P126
   KANN L, 1989, J SCHOOL HEALTH, V59, P55, DOI 10.1111/j.1746-1561.1989.tb05392.x
   KELLER SE, 1988, JAMA-J AM MED ASSOC, V260, P3586, DOI 10.1001/jama.1988.03410240044011
   KIPKE MD, 1990, AIDS OTHER SEXUALLY, V0, P429
   MALUS M, 1987, J FAM PRACTICE, V25, P159
   MANNING DT, 1989, J FAM PRACTICE, V29, P173
   MELTON GB, 1988, PROF PSYCHOL-RES PR, V19, P403, DOI 10.1037/0735-7028.19.4.403
   *MN DEP HLTH, 1989, AIDS HIV REL KNOWL A, V0, P0
   SCHINKE SP, 1985, AM J PUBLIC HEALTH, V75, P665, DOI 10.2105/AJPH.75.6.665
   SCHINKE SP, 1981, J COUNS PSYCHOL, V28, P451, DOI 10.1037/0022-0167.28.5.451
   STONE EJ, 1990, J SCHOOL HEALTH, V60, P363, DOI 10.1111/j.1746-1561.1990.tb05954.x
   STRUNIN L, 1987, PEDIATRICS, V79, P825
   TELCH MJ, 1990, ADDICT BEHAV, V15, P21, DOI 10.1016/0306-4603(90)90004-H
   WEINSTEIN ND, 1989, SCIENCE, V246, P1232, DOI 10.1126/science.2686031
   WEINSTEIN ND, 1984, HEALTH PSYCHOL, V3, P431, DOI 10.1037/0278-6133.3.5.431
   1988, 1900, V37, V0, P717
   1990, 1900, V86, V0, P134
NR 41
TC 50
Z9 51
U1 1
U2 3
PU ELSEVIER SCIENCE INC
PI NEW YORK
PA 655 AVENUE OF THE AMERICAS, NEW YORK, NY 10010
SN 1054-139X
EI 
J9 J ADOLESCENT HEALTH
JI J. Adolesc. Health
PD MAY 15
PY 1993
VL 14
IS 3
BP 231
EP 236
DI 10.1016/1054-139X(93)90011-D
PG 6
WC Psychology, Developmental; Public, Environmental & Occupational Health; Pediatrics
SC Psychology; Public, Environmental & Occupational Health; Pediatrics
GA LD274
UT WOS:A1993LD27400010
PM 8323936
DA 2023-04-01
ER

PT J
AU MORRIS, L
   WARREN, CW
   ARAL, SO
AF MORRIS, L
   WARREN, CW
   ARAL, SO
TI MEASURING ADOLESCENT SEXUAL BEHAVIORS AND RELATED HEALTH OUTCOMES
SO PUBLIC HEALTH REPORTS
LA English
DT Article
ID pelvic inflammatory disease; hiv-related knowledge; high-school-students; united-states; early childbearing; aids; prevalence; teenagers; infection; sequelae
CR [Anonymous], 1990, ADOLESCENTS RISK PRE, V0, P0
   [Anonymous], 1992, CANC FACTS FIG 1992, V0, P0
   ARAL SO, 1991, SCI AM, V264, P62, DOI 10.1038/scientificamerican0291-62
   ARAL SO, 1990, SEXUALLY TRANSMITTED, V0, P19
   BACHRACH C, 1985, VITAL HLTH STAT, V98, P1
   Beck-Sague C, 1987, INFECT DIS CLIN NORTH AM, V1, P277
   BELL TA, 1984, SEX TRANSM DIS, V11, P291, DOI 10.1097/00007435-198410000-00005
   CARD JJ, 1978, FAM PLANN PERSPECT, V10, P199, DOI 10.2307/2134267
   CATES W, 1991, J ADOLESCENT HEALTH, V12, P84, DOI 10.1016/0197-0070(91)90449-V
   *CTR DIS CONTR, 1993, HIV AIDS SURV YEAR E, V0, P0
   *CTR DIS CONTR, 1991, 1990 DIV STD HIV PRE, V0, P0
   *CTR DIS CONTR, 1990, SEX TRANSM DIS SURV, V0, P0
   Furstenberg F. F., 1976, UNPLANNED PARENTHOOD, V0, P0
   FURSTENBERG FF, 1980, DHHS NIH812077 PUBL, V0, P267
   HAYMAN C, 1990, 6 P INT C AIDS SAN F, V0, P224
   HELLINGER FJ, 1992, INQUIRY-J HEALTH CAR, V29, P356
   HENSHAW SK, 1989, FAM PLANN PERSPECT, V21, P85, DOI 10.2307/2135559
   HOFFERTH S, 1978, 114604 URB I NAT I C, V0, P0
   HOFFERTH SL, 1987, RISKING FUTURE ADOLE, V0, P174
   HOFFERTH SL, 1987, RISKING FUTURE ADOLE, V0, P78
   Holmes KK, 1990, SEXUALLY TRANSMITTED, V0, P0
   JOHNSON RE, 1989, NEW ENGL J MED, V321, P7, DOI 10.1056/NEJM198907063210102
   KANDEL DB, 1991, AM J PUBLIC HEALTH, V81, P1064, DOI 10.2105/AJPH.81.8.1064
   KANN L, 1989, J SCHOOL HEALTH, V59, P55, DOI 10.1111/j.1746-1561.1989.tb05392.x
   KANN L, 1991, J SCHOOL HEALTH, V61, P397, DOI 10.1111/j.1746-1561.1991.tb07875.x
   KENNEY AM, 1989, FAM PLANN PERSPECT, V21, P56, DOI 10.2307/2135555
   KING AJC, 1988, CANADA YOUTH AIDS ST, V0, P0
   *L HARR ASS, 1986, AM TEENS SPEAK SEX M, V0, P0
   MEDNICK B, 1980, SOCIAL MED PREDICTOR, V0, P0
   MENKEN J, 1980, ADOLESCENT PREGNANCY, V0, P157
   MITCHELL H, 1986, LANCET, V1, P573
   MOSHER WD, 1990, ADV DATA VITAL HLTH, V182, P0
   MOTT FL, 1985, FAM PLANN PERSPECT, V17, P234, DOI 10.2307/2135098
   *NAT ASS STAT BOAR, 1991, AIDS HIV SCH HLTH ED, V0, P0
   *NAT CTR HLTH STAT, 1987, 1988 NAT SURV FAM GR, V0, P0
   SADEGHI SB, 1984, AM J OBSTET GYNECOL, V148, P726, DOI 10.1016/0002-9378(84)90555-6
   SHAFER MA, 1989, PEDIATR CLIN N AM, V36, P513
   SONENSTEIN FL, 1989, FAM PLANN PERSPECT, V21, P152, DOI 10.2307/2135805
   STALL R, 1986, HEALTH EDUC QUART, V13, P359, DOI 10.1177/109019818601300407
   STLOUIS ME, 1990, NEW ENGL J MED, V323, P213, DOI 10.1056/NEJM199007263230401
   STROBINO DM, 1987, RISKING FUTURE ADOLE, V0, P93
   *US PHS, 1990, DHHS9150212 PUBL, V0, P0
   VERMUND SH, 1989, AM J DIS CHILD, V143, P1220, DOI 10.1001/archpedi.1989.02150220128032
   WASHINGTON AE, 1986, JAMA-J AM MED ASSOC, V255, P1735, DOI 10.1001/jama.255.13.1735
   WASHINGTON AE, 1985, J ADOLESCENT HEALTH, V6, P298, DOI 10.1016/S0197-0070(85)80067-X
   WENDELL D, 1990, 6 P INT C AIDS SAN F, V0, P106
   WESTOFF CF, 1983, FAM PLANN PERSPECT, V15, P105, DOI 10.2307/2134728
   WESTROM L, 1980, AM J OBSTET GYNECOL, V138, P880, DOI 10.1016/0002-9378(80)91077-7
   WILLIAMS LB, 1990, ADV DATA VITAL HLTH, V189, P0
   1986, 1900, V35, V0, P625
   1991, 1900, V40, V0, P381
   1991, 1900, V40, V0, P389
   1991, 1900, V39, V0, P929
   1989, 1900, V38, V0, P1
NR 55
TC 39
Z9 40
U1 0
U2 1
PU US GOVERNMENT PRINTING OFFICE
PI WASHINGTON
PA SUPT OF DOCUMENTS, WASHINGTON, DC 20402-9325
SN 0033-3549
EI 
J9 PUBLIC HEALTH REP
JI Public Health Rep.
PD JUN 15
PY 1993
VL 108
IS 
BP 31
EP 36
DI 
PG 6
WC Public, Environmental & Occupational Health
SC Public, Environmental & Occupational Health
GA MB812
UT WOS:A1993MB81200007
PM 8210272
DA 2023-04-01
ER

PT J
AU GODIN, G
   FORTIN, C
   MAHNES, G
   BOYER, R
   NADEAU, D
   DUVAL, B
   BRADET, R
   HOUNSA, A
AF GODIN, G
   FORTIN, C
   MAHNES, G
   BOYER, R
   NADEAU, D
   DUVAL, B
   BRADET, R
   HOUNSA, A
TI UNIVERSITY-STUDENTS INTENTION TO SEEK MEDICAL-CARE PROMPTLY IF SYMPTOMS OF SEXUALLY-TRANSMITTED DISEASES WERE SUSPECTED
SO SEXUALLY TRANSMITTED DISEASES
LA English
DT Article
ID college-students; knowledge; attitudes; aids
AB The aim of this study was to identify the factors explaining intention to seek medical care promptly if STD symptoms were suspected. A random sample of 1617 undergraduate students completed a questionnaire assessing intention, attitude, perceived norm among friends, perceived behavioral control, and risk of disease, along with different socio-demographic variables. The regression of intention on all variables yielded an adjusted R2 of 0.32 (P<0.0001). The factors explaining this variance were the perceived advantages, easiness, and social norm among friends regarding seeking medical care promptly, age, and gender. Perception of risk to delay seeking medical care and perceived personal risk of getting STDs were not significant variables. Overall, the results indicate the need to develop programs for male first-year students. These programs will have to influence the attitude. that is, the perceived advantages of seeking medical care promptly if STD symptoms are suspected. Seeking advice from students' friends, and perception of these friends as a significant reference source if STD symptoms are suspected, should also be promoted.
C1 CTR REG DEV & SANTE,COTONOU,BENIN.
   CHU LAVAL,DEPT SANTE COMMUNAUTAIRE,QUEBEC CITY G1V 4G2,QUEBEC,CANADA.
   HOP LOUIS H LAFONTAINE,CTR RECH PSYCHIAT,COTONOU,BENIN.
C3 Laval University
RP GODIN, G (corresponding author), UNIV LAVAL,ECOLE SCI INFIRM,SERV SANTE ETUDIANTS,ST FOY G1K 7P4,PQ,CANADA.
CR Ajzen I., 2005, ATTITUDES PERSONALIT, V0, P0
   AJZEN I, 1980, UNDERSTANDING ATTITU, V0, P4
   BRUNHAM RC, 1990, MED CLIN N AM, V74, P1339, DOI 10.1016/S0025-7125(16)30484-9
   Fisher J D, 1990, AIDS EDUC PREV, V2, P322
   GODIN G, 1992, MED CARE, V30, P199, DOI 10.1097/00005650-199203000-00002
   HEROLD ES, 1990, CAN J PUBLIC HEALTH, V81, P141
   Holmes KK, 1990, SEXUALLY TRANSMITTED, V0, P0
   JACCARD J, 1975, J EXP SOC PSYCHOL, V11, P149, DOI 10.1016/S0022-1031(75)80017-5
   Livingston I L, 1990, J HEALTH SOC POLICY, V2, P47
   LOOS C, 1989, CANADIAN J COUNSELIN, V23, P288
   MACDONALD NE, 1990, JAMA-J AM MED ASSOC, V263, P3155, DOI 10.1001/jama.263.23.3155
   RANDOLPH AG, 1990, AM J PUBLIC HEALTH, V80, P545, DOI 10.2105/AJPH.80.5.545
   STRADER MK, 1989, PUBLIC HEALTH NURS, V6, P62, DOI 10.1111/j.1525-1446.1989.tb00574.x
   SVENSON LS, 1990, CAN J PUBLIC HLTH, V81, P129
   VARNHAGEN CK, 1991, CAN J PUBLIC HEALTH, V82, P129
   1991, 1900, V40, V0, P1
   1989, 1900, V41, V0, P315
NR 17
TC 16
Z9 16
U1 0
U2 2
PU LIPPINCOTT-RAVEN PUBL
PI PHILADELPHIA
PA 227 EAST WASHINGTON SQ, PHILADELPHIA, PA 19106
SN 0148-5717
EI 
J9 SEX TRANSM DIS
JI Sex. Transm. Dis.
PD MAR-APR 15
PY 1993
VL 20
IS 2
BP 100
EP 104
DI 10.1097/00007435-199303000-00008
PG 5
WC Infectious Diseases
SC Infectious Diseases
GA LF478
UT WOS:A1993LF47800008
PM 8503056
DA 2023-04-01
ER

PT J
AU WALTER, HJ
   VAUGHAN, RD
   RAGIN, DF
   COHALL, AT
   KASEN, S
   FULLILOVE, RE
AF WALTER, HJ
   VAUGHAN, RD
   RAGIN, DF
   COHALL, AT
   KASEN, S
   FULLILOVE, RE
TI PREVALENCE AND CORRELATES OF AIDS-RISK BEHAVIORS AMONG URBAN MINORITY HIGH-SCHOOL-STUDENTS
SO PREVENTIVE MEDICINE
LA English
DT Article
ID human-immunodeficiency-virus; sexually-transmitted diseases; new-york-city; united-states; inner-city; adolescents; infection; knowledge; population; attitudes
C1 COLUMBIA UNIV COLL PHYS & SURG,NEW YORK,NY 10032.
   NEW YORK STATE PSYCHIAT INST & HOSP,NEW YORK,NY 10032.
   COLUMBIA UNIV,SCH PUBL HLTH,NEW YORK,NY 10027.
C3 Columbia University; New York State Psychiatry Institute; Columbia University
FU NIMH NIH HHS [NIMH/NIDA 5-P50-MH43520] Funding Source: Medline
CR ANDERSON JE, 1990, FAM PLANN PERSPECT, V22, P252, DOI 10.2307/2135681
   BANDURA A, 1986, SOCIAL FOUNDATION AC, V0, P0
   Becker MH, 1974, HLTH ED MONOGR, V0, P2
   BIGLAN A, 1990, J BEHAV MED, V13, P245, DOI 10.1007/BF00846833
   BURKE DS, 1990, JAMA-J AM MED ASSOC, V263, P2074, DOI 10.1001/jama.263.15.2074
   COCHRAN SD, 1990, NEW ENGL J MED, V322, P774, DOI 10.1056/NEJM199003153221111
   Cohen J., 1983, APPL MULTIPLE REGRES, V0, P0
   DiClemente R J, 1989, HEALTH EDUC, V20, P39
   DICLEMENTE RJ, 1991, AM J PUBLIC HEALTH, V81, P628, DOI 10.2105/AJPH.81.5.628
   DRUCKER E, 1989, AM J EPIDEMIOL, V130, P133, DOI 10.1093/oxfordjournals.aje.a115304
   EARLS F, 1989, AM J PUBLIC HEALTH, V79, P999, DOI 10.2105/AJPH.79.8.999
   FISHER JD, 1988, AM PSYCHOL, V43, P914, DOI 10.1037/0003-066X.43.11.914
   FRIEDLAND GH, 1987, NEW ENGL J MED, V317, P1125, DOI 10.1056/NEJM198710293171806
   GOODMAN E, 1989, PEDIATRICS, V84, P36
   HEARST N, 1988, JAMA-J AM MED ASSOC, V259, P2428, DOI 10.1001/jama.259.16.2428
   HINGSON RW, 1990, AM J PUBLIC HEALTH, V80, P295, DOI 10.2105/AJPH.80.3.295
   Hosmer DW., 2000, APPL LOGISTIC REGRES, V2nd ed., P0
   JESSOR R, 1977, PROBLEM BEHAVIOR PSY, V0, P0
   KASEN S, 1992, HEALTH EDUC QUART, V19, P187, DOI 10.1177/109019819201900204
   KELLER SE, 1991, J ADOLESCENT HEALTH, V12, P44, DOI 10.1016/0197-0070(91)90040-S
   QUINN TC, 1988, NEW ENGL J MED, V318, P197, DOI 10.1056/NEJM198801283180401
   ROTHERAMBORUS MJ, 1991, AM J PUBLIC HEALTH, V81, P206, DOI 10.2105/AJPH.81.2.208
   SCHOENBAUM EE, 1987, ANN INTERN MED, V107, P599, DOI 10.7326/0003-4819-107-4-599_1
   SELIK RM, 1988, AM J PUBLIC HEALTH, V78, P1539, DOI 10.2105/AJPH.78.12.1539
   SHAFER MA, 1991, J PEDIATR-US, V119, P826, DOI 10.1016/S0022-3476(05)80312-9
   SIEGEL D, 1991, J SCHOOL HEALTH, V61, P160, DOI 10.1111/j.1746-1561.1991.tb01199.x
   SONENSTEIN FL, 1989, FAM PLANN PERSPECT, V21, P152, DOI 10.2307/2135805
   STLOUIS ME, 1990, NEW ENGL J MED, V323, P213, DOI 10.1056/NEJM199007263230401
   STLOUIS ME, 1991, JAMA-J AM MED ASSOC, V266, P2387, DOI 10.1001/jama.266.17.2387
   WALTER HJ, 1991, PEDIATRICS, V88, P846
   WALTER HJ, 1992, AM J PUBLIC HEALTH, V82, P528, DOI 10.2105/AJPH.82.4.528
NR 33
TC 18
Z9 18
U1 0
U2 1
PU ACADEMIC PRESS INC JNL-COMP SUBSCRIPTIONS
PI SAN DIEGO
PA 525 B ST, STE 1900, SAN DIEGO, CA 92101-4495
SN 0091-7435
EI 
J9 PREV MED
JI Prev. Med.
PD NOV 15
PY 1993
VL 22
IS 6
BP 813
EP 824
DI 10.1006/pmed.1993.1074
PG 12
WC Public, Environmental & Occupational Health; Medicine, General & Internal
SC Public, Environmental & Occupational Health; General & Internal Medicine
GA MN172
UT WOS:A1993MN17200001
PM 8115340
DA 2023-04-01
ER

PT J
AU RODIER, GR
   MORAND, JJ
   OLSON, JS
   WATTS, DM
   SAIDSALAH
AF RODIER, GR
   MORAND, JJ
   OLSON, JS
   WATTS, DM
   SAIDSALAH
TI HIV-INFECTION AMONG SECONDARY-SCHOOL STUDENTS IN DJIBOUTI, HORN-OF-AFRICA - KNOWLEDGE, EXPOSURE AND PREVALENCE
SO EAST AFRICAN MEDICAL JOURNAL
LA English
DT Article
ID education
AB A study of HIV infection among secondary school students was conducted in Djibouti in February 1990 during a national hepatitis survey. Serology was negative for HIV and syphilis among 294 students (ages 14 to 20 years) in spite of a dramatic increase of HIV seropositivity (as high as 41%), and a high; level of syphilis positive serology (up to 46%) among adult high-risk groups such as street prostitutes. Results of a face-to-face interview of these pupils indicated that 64% had a basic knowledge of AIDS. As expected, a much better knowledge of AIDS was found among those who recently received AIDS education. However, 80% of secondary school teenagers did not consider themselves at risk for acquiring HIV. Transmission of HIV among school-children would be possible through sexual activity (22% stated to be sexually active) or parenteral therapy (75% had received at least one intramuscular injection), and not likely through blood transfusion or intravenous drug abuse. Results, close to those of a similar study in Zimbabwe, suggest that AIDS education programme should be given to all secondary school pupils and include public health lectures on syphilis, tuberculosis, and HIV infection.
C1 UNIV MARYLAND,SCH MED,INT HLTH PROGRAMMES,BALTIMORE,MD.
   USN,MED RES UNIT 3,VIROL BRANCH,AE 09835 0007,FPO,CAIRO,EGYPT.
   DJIBOUTI MINIST HLTH,SERV MED SCOLAIRE,DJIBOUTI,DJIBOUTI.
C3 University System of Maryland; University of Maryland Baltimore; Naval Medical Research Center (NMRC); Naval Medical Research Unit - No. 3 (NAMRU-3); United States Department of Defense; United States Navy
RP RODIER, GR (corresponding author), USN,MED RES UNIT 3,EPIDEMIOL BRANCH,AE 09835 0007,FPO,CAIRO,EGYPT.
CR FLEMING AF, 1990, T ROY SOC TROP ME S1, V84, P51
   FOX E, 1989, AIDS, V3, P243
   HEYMANN DL, 1990, AIDS AFRICA ITS IMPA, V0, P0
   LESLIEHARWIT M, 1989, SEX TRANSM DIS, V16, P15, DOI 10.1097/00007435-198901000-00004
   Pickering H., 1988, HEALTH POLICY AND PLANNING, V3, P237, DOI 10.1093/heapol/3.3.237
   POKROVSKY VV, 1990, NOSOCOMIAL TRANSMISS, V0, P0
   RODIER GR, 1991, 7 INT C AIDS FLOR, V0, P0
   STOUT JW, 1989, PEDIATRICS, V83, P375
   WILSON D, 1989, SOC SCI MED, V28, P957, DOI 10.1016/0277-9536(89)90325-0
   1991, 1900, V66, V0, P197
NR 10
TC 12
Z9 12
U1 0
U2 4
PU EAST AFRICAN MEDICAL JOURNAL
PI NAIROBI
PA CHYULU ROAD PO BOX 41632, NAIROBI, KENYA
SN 0012-835X
EI 
J9 E AFR MED J
JI East Afr. Med. J.
PD JUL 15
PY 1993
VL 70
IS 7
BP 414
EP 417
DI 
PG 4
WC Medicine, General & Internal
SC General & Internal Medicine
GA MG695
UT WOS:A1993MG69500005
PM 8293699
DA 2023-04-01
ER

PT J
AU SCHENKER, II
   GREENBLATT, CL
AF SCHENKER, II
   GREENBLATT, CL
TI ISRAELI YOUTH AND AIDS - KNOWLEDGE AND ATTITUDE CHANGES AMONG HIGH-SCHOOL-STUDENTS FOLLOWING AN AIDS EDUCATION-PROGRAM
SO ISRAEL JOURNAL OF MEDICAL SCIENCES
LA English
DT Article; Proceedings Paper
DE AIDS; HIV; EDUCATIONAL INTERVENTION; YOUTH; EVALUATION
AB A pilot project conducted in three Jerusalem schools in 1990-91 demonstrated that medical students who had received extensive training in teaching about AIDS and its prevention were able to influence the level of knowledge and attitudes on this subject among high school students. Research findings showed moderate to low knowledge levels in a sample group of 241 Jerusalem high school students on all AIDS-related questions. The average score was (mean+/-SD) 68.9+/-15.4, with significant differences (P<0.01) between boys 77.2+/-8.6 and girls 65.9+/-16.4. The principal source of knowledge on AIDS among the sample population was the electronic media, 47% stating that their knowledge of HIV/AIDS came from television. After a series of four lessons in the ''The Immune System and AIDS'' program, there was a significant improvement in the students' knowledge. The average score rose to 78.8+/-13.9 with an improvement of up to 23% in the answers to the various subgroups of questions.  The program succeeded in clarifying for the students the degree of personal risk from contracting HIV, but did not affect their fear of the disease - 70% of the students stated that they were afraid of being ill with AIDS. The study did not examine the students' behavioral patterns.
RP SCHENKER, II (corresponding author), HEBREW UNIV JERUSALEM,HADASSAH BRAUN SCH PUBL HLTH & COMMUNITY MED,DEPT MED ECOL,IL-91010 JERUSALEM,ISRAEL.
CR ALLENSWORTH D, 1989, J SCH HLTH, V1, P31
   BROWN LK, 1989, J ADOLESCENT HEALTH, V10, P386, DOI 10.1016/0197-0070(89)90216-7
   HUSZTI HC, 1989, PEDIATRICS, V84, P986
   Johnson Earvin, 1992, WHAT YOU CAN DO AVOI, V0, P0
   PIERCY FP, 1993, AIDS EDUC PREV, V5, P71
   SCHENKER I, 1989, STRUGGLE LIFE PEOPLE, V0, P191
   SCHENKER I, 1896, IMMUNE SYSTEM AIDS, V0, P0
   SCHENKER I, 1988, GLOBAL IMPACT AIDS, V0, P341
   SCHUTTE B, 1991, 7 INT C AIDS IT, V0, P0
   ZIMMERMAN R, 1991, 7 INT C AIDS IT, V0, P0
   1988, 1900, V37, V0, P51
   1992, 1900, V10, V0, P0
NR 13
TC 3
Z9 3
U1 0
U2 2
PU ISRAEL JOURNAL MED SCIENCES
PI JERUSALEM
PA 2 ETZEL ST, FRENCH HILL, JERUSALEM 97853, ISRAEL
SN 0021-2180
EI 
J9 ISRAEL J MED SCI
JI Isr. J. Med. Sci.
PD OCT 15
PY 1993
VL 29
IS 10
BP 41
EP 47
DI 
PG 7
WC Medicine, General & Internal
SC General & Internal Medicine
GA MC566
UT WOS:A1993MC56600012
PM 8244680
DA 2023-04-01
ER

PT J
AU JOFFE, A
AF JOFFE, A
TI ADOLESCENTS AND CONDOM USE
SO AMERICAN JOURNAL OF DISEASES OF CHILDREN
LA English
DT Article
ID human-immunodeficiency-virus; sexually-transmitted diseases; pelvic inflammatory disease; aids prevention; contraceptive behavior; oral-contraceptives; homosexual men; risk behaviors; united-states; gay men
AB Increasing condom use among adolescents is an essential component of a public health strategy aimed at decreasing rates of sexually transmitted infections and the spread of human immunodeficiency virus infection. This article reviews current data about the contraceptive and prophylactic characteristics of condoms. Data about current levels of use among adolescents and factors demonstrated to affect such use are also summarized. Except where data are scanty or nonexistent, the research studies are limited to those focusing primarily on adolescents and, occasionally, college students. Based on these data, suggestions for increasing condom use among adolescents are presented.
RP JOFFE, A (corresponding author), JOHNS HOPKINS MED INST, DEPT PEDIAT, BALTIMORE, MD 21205 USA.
CR ADLER NE, 1990, J PEDIATR-US, V116, P463, DOI 10.1016/S0022-3476(05)82845-8
   Ajzen I., 1980, 1980 UNDERSTANDING A, V0, P0
   ALBERT AE, 1991, CONTRACEPTION, V43, P167, DOI 10.1016/0010-7824(91)90044-G
   BANDURA A, 1989, PRIM PREV P, V13, P128
   BERGMAN AB, 1980, AM J DIS CHILD, V134, P247, DOI 10.1001/archpedi.1980.02130150005002
   BOWIE C, 1989, J EPIDEMIOL COMMUN H, V43, P61, DOI 10.1136/jech.43.1.61
   CATANIA JA, 1990, HEALTH EDUC QUART, V17, P53, DOI 10.1177/109019819001700107
   CATANIA JA, 1989, J SEX RES, V26, P514, DOI 10.1080/00224498909551532
   CATES W, 1992, FAM PLANN PERSPECT, V24, P75, DOI 10.2307/2135469
   CHANCHEE C, 1991, GENITOURIN MED, V67, P173
   CLEARY PD, 1990, AM J PUBLIC HEALTH, V80, P1395, DOI 10.2105/AJPH.80.11.1395
   COHEN D, 1991, J SEX RES, V28, P139, DOI 10.1080/00224499109551599
   DETELS R, 1989, J ACQ IMMUN DEF SYND, V2, P77
   DICLEMENTE RJ, 1988, AM J PUBLIC HEALTH, V78, P55, DOI 10.2105/AJPH.78.1.55
   DICLEMENTE RJ, 1992, PEDIATRICS, V89, P197
   DOLAN R, 1990, CAN J PUBLIC HEALTH, V81, P135
   EKSTRAND ML, 1990, AM J PUBLIC HEALTH, V80, P973, DOI 10.2105/AJPH.80.8.973
   FELDBLUM PJ, 1988, AM J PUBLIC HEALTH, V78, P52, DOI 10.2105/AJPH.78.1.52
   FITZPATRICK R, 1990, GENITOURIN MED, V66, P346
   FORREST JD, 1990, FAM PLANN PERSPECT, V22, P206, DOI 10.2307/2135494
   FORREST JD, 1988, FAM PLANN PERSPECT, V20, P112, DOI 10.2307/2135698
   FULLILOVE MT, 1990, J SEX RES, V27, P47, DOI 10.1080/00224499009551541
   GLASSER M, 1989, J ADOLESCENT HEALTH, V10, P115, DOI 10.1016/0197-0070(89)90099-5
   GLOR JE, 1990, J BIOSOC SCI, V22, P231, DOI 10.1017/S0021932000018563
   GOLDEN GS, 1985, NEUROL CLIN, V3, P59, DOI 10.1016/S0733-8619(18)31056-9
   HATCHER RA, 1990, CONTRACEPTIVE TECHNO, V0, P159
   HAYS RB, 1990, AIDS, V4, P901, DOI 10.1097/00002030-199009000-00011
   HINGSON R, 1990, PEDIATRICS, V85, P24
   HINGSON RW, 1990, AM J PUBLIC HEALTH, V80, P295, DOI 10.2105/AJPH.80.3.295
   JAFFE LR, 1988, J PEDIATR-US, V112, P1005, DOI 10.1016/S0022-3476(88)80237-3
   JANZ NK, 1984, HEALTH EDUC QUART, V11, P1, DOI 10.1177/109019818401100101
   JESSOR R, 1991, J ADOLESCENT HEALTH, V12, P597, DOI 10.1016/1054-139X(91)90007-K
   JOHNSON EH, 1992, J NATL MED ASSOC, V84, P49
   KEGELES SM, 1989, AM J DIS CHILD, V143, P911, DOI 10.1001/archpedi.1989.02150200063019
   KEGELES SM, 1988, AM J PUBLIC HEALTH, V78, P460, DOI 10.2105/AJPH.78.4.460
   KESTELMAN P, 1991, FAM PLANN PERSPECT, V23, P226, DOI 10.2307/2135759
   KIRBY D, 1989, FAM PLANN PERSPECT, V21, P12, DOI 10.2307/2135413
   KIRBY D, 1991, FAM PLANN PERSPECT, V23, P6, DOI 10.2307/2135395
   KRAFT P, 1991, HEALTH EDUC RES, V6, P431, DOI 10.1093/her/6.4.431
   KU LC, 1992, FAM PLANN PERSPECT, V24, P100, DOI 10.2307/2135538
   LI DK, 1990, AM J PUBLIC HEALTH, V80, P964, DOI 10.2105/AJPH.80.8.964
   MAGURA S, 1990, AM J PUBLIC HEALTH, V80, P82, DOI 10.2105/AJPH.80.1.82
   MARIN G, 1989, PUBLIC HEALTH REP, V104, P411
   MARTIN DJ, 1990, PUBLIC HEALTH REP, V105, P638
   MATICKATYNDALE E, 1991, J SEX RES, V28, P45, DOI 10.1080/00224499109551594
   MINUK GY, 1987, GASTROENTEROLOGY, V93, P710, DOI 10.1016/0016-5085(87)90431-8
   MOSHER WD, 1990, FAM PLANN PERSPECT, V22, P198, DOI 10.2307/2135493
   MULLINS RM, 1989, MED J AUSTRALIA, V151, P358, DOI 10.5694/j.1326-5377.1989.tb128489.x
   NGUGI EN, 1988, LANCET, V2, P887, DOI 10.1016/S0140-6736(88)92480-4
   ORR DP, 1992, J PEDIATR-US, V120, P311, DOI 10.1016/S0022-3476(05)80453-6
   ORR DP, 1992, PEDIATR RES, V31, P7
   PADIAN NS, 1990, J INFECT DIS, V161, P883, DOI 10.1093/infdis/161.5.883
   PENDERGRAST RA, 1992, J ADOLESCENT HEALTH, V13, P133, DOI 10.1016/1054-139X(92)90080-U
   PENKOWER L, 1991, AM J PUBLIC HEALTH, V81, P194, DOI 10.2105/AJPH.81.2.194
   PLECK JH, 1991, J MARRIAGE FAM, V53, P733, DOI 10.2307/352747
   RICKERT VI, 1989, J ADOLESCENT HEALTH, V10, P313, DOI 10.1016/0197-0070(89)90064-8
   RIETMEIJER CAM, 1988, JAMA-J AM MED ASSOC, V259, P1851, DOI 10.1001/jama.259.12.1851
   ROSENBERG MJ, 1992, AM J PUBLIC HEALTH, V82, P669, DOI 10.2105/AJPH.82.5.669
   ROTHERAMBORUS MJ, 1991, AM J PUBLIC HEALTH, V81, P206, DOI 10.2105/AJPH.81.2.208
   ROTHERAMBORUS MJ, 1991, JAMA-J AM MED ASSOC, V266, P1237, DOI 10.1001/jama.266.9.1237
   SHAFER MA, 1991, J PEDIATR-US, V119, P826, DOI 10.1016/S0022-3476(05)80312-9
   SOLOMON MZ, 1989, AM J PUBLIC HEALTH, V79, P453, DOI 10.2105/AJPH.79.4.453
   SONENSTEIN FL, 1989, FAM PLANN PERSPECT, V21, P152, DOI 10.2307/2135805
   STONE KM, 1986, AM J OBSTET GYNECOL, V155, P180, DOI 10.1016/0002-9378(86)90108-0
   STRASBURGER VC, 1991, ADOLESCENT MED PRACT, V0, P173
   SUGERMAN ST, 1991, AM J DIS CHILD, V145, P431, DOI 10.1001/archpedi.1991.02160040089014
   TINDALL B, 1989, MED J AUSTRALIA, V151, P318, DOI 10.5694/j.1326-5377.1989.tb128469.x
   UPCHURCH DM, 1990, J INFECT DIS, V161, P938, DOI 10.1093/infdis/161.5.938
   VALDISERRI RO, 1989, AM J PUBLIC HEALTH, V79, P499, DOI 10.2105/AJPH.79.4.499
   VANGRIENSVEN GJP, 1988, GENITOURIN MED, V64, P344
   VOELLER B, 1989, CONTRACEPTION, V39, P95, DOI 10.1016/0010-7824(89)90018-8
   WASHINGTON AE, 1985, JAMA-J AM MED ASSOC, V253, P2246, DOI 10.1001/jama.253.15.2246
   WEISMAN CS, 1991, FAM PLANN PERSPECT, V23, P71, DOI 10.2307/2135452
   WOLNERHANSSEN P, 1990, JAMA-J AM MED ASSOC, V263, P54, DOI 10.1001/jama.263.1.54
   WORTH D, 1989, STUD FAMILY PLANN, V20, P297, DOI 10.2307/1966433
   ZELNIK M, 1980, FAM PLANN PERSPECT, V12, P230, DOI 10.2307/2134865
   1990, 1900, V18, V0, P1
   1988, 1900, V37, V0, P133
NR 79
TC 21
Z9 21
U1 0
U2 1
PU AMER MEDICAL ASSOC
PI CHICAGO
PA 330 N WABASH AVE, STE 39300, CHICAGO, IL 60611-5885 USA
SN 0096-8994
EI 
J9 AM J DIS CHILD
JI Am. J. Dis. Child.
PD JUL 15
PY 1993
VL 147
IS 7
BP 746
EP 754
DI 10.1001/archpedi.1993.02160310048017
PG 9
WC Pediatrics
SC Pediatrics
GA LL508
UT WOS:A1993LL50800015
PM 8322745
DA 2023-04-01
ER

PT J
AU TESCH, B
   MCKINNEY, WP
   ALEXANIAN, D
AF TESCH, B
   MCKINNEY, WP
   ALEXANIAN, D
TI MEDICAL-SCHOOL POLICIES REGARDING MEDICAL-STUDENTS AND HIV-INFECTION
SO ACADEMIC MEDICINE
LA English
DT Article
ID acquired-immunodeficiency-syndrome; physicians; fear
AB Purpose. To ascertain how medical schools address several difficult policy issues regarding medical students and HIV (human immunodeficiency virus), and to examine whether schools' policies differ according to the incidences of HIV in the schools' locations. Method. Between January 5,1990, and March 20,1991,15-minute telephone interviews were conducted with spokespersons (deans or other policymakers) at 42 U.S. medical schools: the 14 in areas of high incidence of HIV, the ten in areas of low incidence, and a convenience sample of 18 in areas of medium incidence. The interview questions were about preventing HIV infection, reporting HIV infection, confidentiality, screening for HIV infection, limiting clinical activities, counseling, hepatitis B vaccination, prophylactic zidovudine administration, and disability and health insurance. Results. A total of 16 schools, including seven of the 14 in high-incidence areas, had no policy regarding medical students with HIV infection. No strong statistically significant difference was found between the responses of schools in low-incidence areas and those of schools in high-incidence areas. No medical school routinely tested its students for HIV. Conclusions. Schools should do more to ensure that students remember and follow the guidelines about preventing occupational exposure to HIV; in addition, prior to screening for HIV, schools should ensure that students are provided with appropriate levels of health, life, and disability insurance.
C1 MED COLL WISCONSIN,DIV GEN INTERNAL MED,MILWAUKEE,WI 53226.
   UNIV TEXAS,SW MED CTR,DIV GEN INTERNAL MED,DALLAS,TX 75230.
   VET AFFAIRS MED CTR,DALLAS,TX.
C3 Medical College of Wisconsin; University of Texas System; University of Texas Dallas; University of Texas Southwestern Medical Center Dallas; US Department of Veterans Affairs; Veterans Health Administration (VHA)
CR GERBERT B, 1988, JAMA-J AM MED ASSOC, V260, P3481, DOI 10.1001/jama.260.23.3481
   GERBERT B, 1989, JAMA-J AM MED ASSOC, V262, P1969
   MARSHALL PA, 1990, ARCH INTERN MED, V150, P1501, DOI 10.1001/archinte.150.7.1501
   POLDER JA, 1990, MMWR, V39, P1
   POLDER JA, 1991, MMWR-MORBID MORTAL W, V40, P1
   SANFORD J, 1989, ACAD MED, V64, P333
   STEINER JD, 1990, AM J DIS CHILD, V144, P302, DOI 10.1001/archpedi.1990.02150270052025
   1991, 1900, V40, V0, P33
   1988, 1900, V37, V0, P377
   1991, 1900, V40, V0, P21
NR 11
TC 5
Z9 5
U1 0
U2 0
PU HANLEY & BELFUS INC
PI PHILADELPHIA
PA 210 S 13TH ST, PHILADELPHIA, PA 19107
SN 1040-2446
EI 
J9 ACAD MED
JI Acad. Med.
PD JAN 15
PY 1993
VL 68
IS 1
BP 87
EP 89
DI 10.1097/00001888-199301000-00014
PG 3
WC Education, Scientific Disciplines; Health Care Sciences & Services
SC Education & Educational Research; Health Care Sciences & Services
GA KG974
UT WOS:A1993KG97400017
PM 8447899
DA 2023-04-01
ER

PT J
AU JAMESON, CP
   GLOVER, PH
AF JAMESON, CP
   GLOVER, PH
TI AIDS EDUCATION IN SCHOOLS - AWARENESS, ATTITUDES AND OPINIONS AMONG EDUCATORS, THEOLOGY STUDENTS AND HEALTH-PROFESSIONALS
SO SOUTH AFRICAN MEDICAL JOURNAL
LA English
DT Article
ID south-africa
AB A project was undertaken in Grahamstown to assess the level of AIDS awareness, attitudes towards AIDS and opinions as to how and whether education programmes for schoolchildren should be planned. Opinions were canvassed initially by means of a questionnaire to three groups of professionals who could become involved in AIDS education programmes: student teachers and lecturers in the Department of Education at Rhodes University, theology students at the local Theological College and health care professionals at Settlers' Hospital. Each group was then asked to attend a lecture about AIDS at which slides were shown of actual cases of the disease and its complications. A slightly modified version of the original questionnaire was then administered after 6 weeks to assess any changes in awareness, attitudes and opinions. The study did not attempt to establish the permanence of any such changes.
C1 RHODES UNIV,DEPT EDUC,GRAHAMSTOWN 6140,SOUTH AFRICA.
C3 Rhodes University
RP JAMESON, CP (corresponding author), SETTLERS HOSP,GRAHAMSTOWN,SOUTH AFRICA.
CR DOBUONO BA, 1990, NEW ENGL J MED, V322, P821
   FRIEDLAND RH, 1990, S AFR MED J, V79, P149
   HENDRICKS M, 1988, S AFR MED J, V73, P573
   MATHEWS C, 1990, S AFR MED J, V78, P511
   PADAYACHEE GN, 1990, S AFR MED J, V77, P329
   PADAYACHEE GN, 1991, S AFR MED J, V80, P310
   SCHOUB BD, 1990, S AFR MED J, V77, P607
   1991, 1900, P38, V0, P0
   1991, 1900, V29, V0, P0
NR 10
TC 2
Z9 2
U1 0
U2 0
PU MED ASSOC S AFRICA
PI JOHANNESBURG
PA MED HOUSE CENTRAL SQ 7430 PINELANDS JOHANNESBURG, SOUTH AFRICA
SN 0038-2469
EI 
J9 S AFR MED J
JI S. Afr. Med. J.
PD SEP 15
PY 1993
VL 83
IS 9
BP 675
EP 679
DI 
PG 5
WC Medicine, General & Internal
SC General & Internal Medicine
GA LW939
UT WOS:A1993LW93900019
PM 8310363
DA 2023-04-01
ER

PT J
AU LORING, KE
   CRANDALL, CS
   KELEN, GD
AF LORING, KE
   CRANDALL, CS
   KELEN, GD
TI THE INFLUENCE OF PERCEIVED RISK OF EXPOSURE TO HUMAN-IMMUNODEFICIENCY-VIRUS ON MEDICAL-STUDENTS PLANNED SPECIALTY CHOICES
SO AMERICAN JOURNAL OF EMERGENCY MEDICINE
LA English
DT Article
DE HIV; MEDICAL STUDENTS; ATTITUDES
C1 JOHNS HOPKINS UNIV,SCH MED,BALTIMORE,MD 21218.
C3 Johns Hopkins University
FU NHLBI NIH HHS [9T35 HL07606] Funding Source: Medline
NR 0
TC 3
Z9 3
U1 0
U2 0
PU W B SAUNDERS CO
PI PHILADELPHIA
PA INDEPENDENCE SQUARE WEST CURTIS CENTER, STE 300, PHILADELPHIA, PA 19106-3399
SN 0735-6757
EI 
J9 AM J EMERG MED
JI Am. J. Emerg. Med.
PD MAR 15
PY 1993
VL 11
IS 2
BP 143
EP 148
DI 10.1016/0735-6757(93)90108-N
PG 6
WC Emergency Medicine
SC Emergency Medicine
GA KT064
UT WOS:A1993KT06400010
PM 8476455
DA 2023-04-01
ER

PT J
AU STREHLOW, U
   KAMPMANN, G
AF STREHLOW, U
   KAMPMANN, G
TI AIDS ANXIETIES OF ADOLESCENTS - DETERMINANTS OF STATE AND TRAIT ANXIETY DIMENSIONS IN A LINEAR STRUCTURAL MODEL
SO JOURNAL OF ADOLESCENT HEALTH
LA English
DT Article
DE ADOLESCENTS; ANXIETY; AIDS; HIV ANTIBODY TEST; LINEAR STRUCTURAL MODEL
ID self-consciousness; fear; knowledge; students; private
AB This study presents the effects of general psychologic characteristics on acquired immunodeficiency syndrome (AIDS) anxieties and sexual behaviour of adolescents. To this end, data were collected in a complex interview and subsequently subjected to a linear structural model analysis. The questioned adolescents were divided into one representative group (n = 256) and a second group who had participated in a voluntary human immunodeficiency virus (HIV) antibody test (n = 45). AIDS anxieties have to be divided into two independent dimensions: first, a relatively stable feeling of AIDS anxiety (trait anxiety) and second, a manifest personal anxiety toward AIDS experienced in a concrete situation (state anxiety). A principal component analysis of the primary data brought forth four variables described as depression/general anxiety, extent of phobic anxieties, compulsion, and tendency to self-consciousness. The present study reveals that the AIDS trait anxiety is more pronounced among those subjects who are not well informed about AIDS, who tend to phobic anxieties, and who observe themselves in a particularly intensive manner. The AIDS state anxiety however, is stronger among subjects who are well informed about AIDS, have sexual experience, and observe themselves intensively. Among the participants who took part in the HIV test, there were more individuals with a higher manifest AIDS anxiety and stronger tendency to depression. The percentage of adolescents who were indeed exposed to a possible risk of getting infected was relatively low. Generally speaking, those young people who are depressed, anxious, and sexually active agreed more easily to take the test than young people with a pronounced phobia toward the risk of infection and less sexual experience. As a conclusion, we can state that those adolescents with less sexual experience tend to externalize their general sexual anxieties in the form of concrete AIDS anxieties.
RP STREHLOW, U (corresponding author), UNIV HEIDELBERG,DEPT CHILDREN & ADOLESCENT PSYCHIAT,BLUMENSTR 8,W-6900 HEIDELBERG,GERMANY.
CR ARRINDELL WA, 1989, ADV BEHAV RES THER, V11, P69, DOI 10.1016/0146-6402(89)90015-5
   AUSTIN D, 1989, PSYCHOL REP, V64, P1239, DOI 10.2466/pr0.1989.64.3c.1239
   BARKLEY RA, 1991, J CHILD PSYCHOL PSYC, V32, P233, DOI 10.1111/j.1469-7610.1991.tb00304.x
   Beck A.T., 1979, COGNITIVE THERAPY DE, V0, P0
   BLOS P, 1989, ADOLESZENZ PSYCHOANA, V4, P0
   BOHME F, 1983, MANNHEIMER JUGENDPSY, V0, P0
   Boomsma A., 1983, THESIS U GRONINGEN, V0, P0
   BOUTON RA, 1987, J PERS ASSESS, V51, P606, DOI 10.1207/s15327752jpa5104_13
   BROWN LK, 1991, HEALTH EDUC QUART, V18, P195, DOI 10.1177/109019819101800205
   BROWN LK, 1992, J ADOLESCENT HEALTH, V13, P140, DOI 10.1016/1054-139X(92)90081-L
   DECLEMENTE RJ, 1986, AM J PUBLIC HEALTH, V76, P1443
   ERMANN M, 1988, AIDS PHOBIE, V130, P12
   FENIGSTEIN A, 1975, J CONSULT CLIN PSYCH, V43, P522, DOI 10.1037/h0076760
   FIPP SH, 1989, FRAGEBOGEN ERFASSUNG, V0, P0
   FRIERSON RL, 1990, PSYCHOSOMATICS, V31, P217, DOI 10.1016/S0033-3182(90)72199-8
   FROLKIS JP, 1986, POSTGRAD MED, V79, P265, DOI 10.1080/00325481.1986.11699399
   HAFFNER J, 1991, Z KINDER JUG-PSYCH, V19, P19
   HEIN K, 1989, J ADOLESCENT HEALTH, V10, P0
   HEINEMANN W, 1979, EUR J SOC PSYCHOL, V9, P331, DOI 10.1002/ejsp.2420090311
   HIRSCH M, 1989, BEILAGE Z ALLGEMEINM, V2, P7
   JAGER H, 1988, AIDS PHOBIE, V0, P0
   KLEINING G, 1968, KOLNER Z SOZIOL SOZ, V20, P502
   KLEINING G, 1968, NERVENARZT, V20, P502
   KOCH MA, 1990, HIV EPIDEMIE BUNDESR, V90, P1
   Laux L., 1980, STATE TRAIT ANGSTINV, V0, P0
   LOEHLIN H, 1987, LATENT VARIABEL MODE, V0, P0
   LUKAS H, 1988, EVALUATION AIDS AUFK, V0, P0
   MAHORNEY SL, 1988, AM J PSYCHIAT, V145, P1130
   NABER D, 1990, NERVENARZT, V61, P536
   PESESCHKIAN N, 1986, SEXUALMEDIZIN, V15, P315
   PETERSON CC, 1990, J ADOLESCENCE, V13, P185, DOI 10.1016/0140-1971(90)90007-T
   PRICE JH, 1985, J SCHOOL HEALTH, V55, P107, DOI 10.1111/j.1746-1561.1985.tb04091.x
   RECHENBERGER I, 1986, AIDS AIDS PHOBIE PSY, V0, P0
   SCHEILADLUNG X, 1988, AIDS, V9, P66
   SCHMIDT G, 1989, Z SEXUALFORSCHUNG, V2, P42
   SCHWARTLANDER B, 1992, AIDS HIV 1991, V0, P61
   SPIELBERGER CD, 1975, STRESS ANXIETY, V1, P0
   STREHLOW U, 1989, Z SEXUALFORSCH, V2, P227
   SUSSMUTH R, 1987, WEGE ANGST, V0, P0
   TODD J, 1989, BRIT J PSYCHIAT, V154, P253, DOI 10.1192/bjp.154.2.253
   TRIEBEL A, 1984, NEUROTISCHE REALE AN, V0, P0
   VOLLMOELLER W, 1988, Z PSYCHOSOM MED PSYC, V34, P351
   WINDGASSEN, 1987, BR J PSYCHI, V151, P126
   ZERSSEN D, 1976, BESCHWERDENLISTE MAN, V0, P0
   ZERSSEN DV, 1976, DEPRESSIVITATSSKALA, V0, P0
NR 46
TC 6
Z9 6
U1 0
U2 12
PU ELSEVIER SCIENCE INC
PI NEW YORK
PA 655 AVENUE OF THE AMERICAS, NEW YORK, NY 10010
SN 1054-139X
EI 
J9 J ADOLESCENT HEALTH
JI J. Adolesc. Health
PD SEP 15
PY 1993
VL 14
IS 6
BP 475
EP 484
DI 10.1016/1054-139X(93)90121-5
PG 10
WC Psychology, Developmental; Public, Environmental & Occupational Health; Pediatrics
SC Psychology; Public, Environmental & Occupational Health; Pediatrics
GA MA343
UT WOS:A1993MA34300012
PM 8241206
DA 2023-04-01
ER

PT J
AU WALTER, HJ
   VAUGHAN, RD
AF WALTER, HJ
   VAUGHAN, RD
TI AIDS RISK REDUCTION AMONG A MULTIETHNIC SAMPLE OF URBAN HIGH-SCHOOL-STUDENTS
SO JAMA-JOURNAL OF THE AMERICAN MEDICAL ASSOCIATION
LA English
DT Article
ID human-immunodeficiency-virus; sexually-transmitted diseases; united-states; primary prevention; self-efficacy; adolescents; behaviors; hiv; intervention; infection
AB Objective.-To evaluate the effectiveness of a teacher-delivered curriculum in favorably modifying acquired immunodeficiency syndrome (AIDS)-related knowledge and beliefs, self-efficacy related to AIDS-preventive actions, and involvement in AIDS risk behaviors among an eligible population of 1316 New York City high school students. Design.-Students in two pairs of demographically similar high schools were assigned to receive either a special six-lesson AIDS-preventive curriculum (intervention group) or no formal AIDS-preventive curriculum (comparison group). Participants.-Study participants were ninth- and 11th-grade students, 12 to 20 years of age (mean, 15.7 years), 41.5% male, and 72.1% black or Hispanic. Intervention.-The special curriculum focused on conveying facts about AIDS, fostering theoretically derived beliefs favorable to AIDS prevention, and teaching skills necessary for the successful performance of AIDS-preventive behaviors. Main Outcome Measures.-AIDS-related knowledge, beliefs, self-efficacy, and behaviors were assessed among students in intervention and comparison groups at study baseline and at 3 months' follow-up. Results.-Significant (albeit modest) effects favoring intervention were observed for knowledge, beliefs, self-efficacy, and risk behavior scores. Conclusions.-School-based AIDS-preventive curricula may play a role in curtailing transmission of the human immunodeficiency virus among multiethnic groups of urban adolescents; however, such curricula may need supplementation by a broader-based prevention effort to achieve substantial risk behavior change.
C1 COLUMBIA UNIV COLL PHYS & SURG,DEPT PSYCHIAT,NEW YORK,NY 10032.
C3 Columbia University
RP WALTER, HJ (corresponding author), COLUMBIA UNIV,SCH PUBL HLTH,CTR POPULAT & FAMILY HLTH,60 HAVEN AVE,NEW YORK,NY 10032, USA.
FU NIMH NIH HHS [5-P50-MH43520] Funding Source: Medline
CR BANDURA A, 1986, SOCIAL F THOUGHT ACT, V0, P0
   BASENENGQUIST K, 1992, HEALTH EDUC QUART, V19, P263, DOI 10.1177/109019819201900209
   Becker MH., 1974, HLTH ED MONOGR, V2, P0
   BIGLAN A, 1990, J BEHAV MED, V13, P245, DOI 10.1007/BF00846833
   BROWN LK, 1989, J ADOLESC HLTH CARE, V10, P286
   BURKE DS, 1990, JAMA-J AM MED ASSOC, V263, P2074, DOI 10.1001/jama.263.15.2074
   COHEN J, 1988, STATISTICAL POWER AN, V0, P0
   Cohen J., 1983, APPL MULTIPLE REGRES, V0, P0
   DICLEMENTE RJ, 1989, J SEX RES, V26, P188, DOI 10.1080/00224498909551505
   DICLEMENTE RJ, 1989, HLTH ED, V2, P39
   ELLICKSON PL, 1990, SCIENCE, V247, P1299, DOI 10.1126/science.2180065
   FISHER JD, 1988, AM PSYCHOL, V43, P914, DOI 10.1037/0003-066X.43.11.914
   FLAY BR, 1986, PREV MED, V15, P451, DOI 10.1016/0091-7435(86)90024-1
   FRIEDLAND GH, 1987, NEW ENGL J MED, V317, P1125, DOI 10.1056/NEJM198710293171806
   GLADIS MM, 1992, HEALTH PSYCHOL, V11, P307, DOI 10.1037/0278-6133.11.5.307
   GOODMAN E, 1989, PEDIATRICS, V84, P36
   Green LW, 1980, HLTH ED PLANNING DIA, V0, P0
   HANSEN WB, 1985, J BEHAV MED, V8, P261, DOI 10.1007/BF00870313
   HEARST N, 1988, JAMA-J AM MED ASSOC, V259, P2428, DOI 10.1001/jama.259.16.2428
   HINGSON RW, 1990, AM J PUBLIC HEALTH, V80, P295, DOI 10.2105/AJPH.80.3.295
   HOSMER DW, 1981, APPLIED LOGISTIC REG, V0, P0
   HUSZTI HC, 1989, PEDIATRICS, V84, P986
   JEMMOTT JB, 1992, AM J PUBLIC HEALTH, V82, P372, DOI 10.2105/AJPH.82.3.372
   JOHNSON JA, 1988, J MED EDUC, V63, P522
   KASEN S, 1992, HEALTH EDUC QUART, V19, P187, DOI 10.1177/109019819201900204
   KELLER SE, 1991, J ADOLESCENT HEALTH, V12, P44, DOI 10.1016/0197-0070(91)90040-S
   KILLEN JD, 1988, JAMA-J AM MED ASSOC, V260, P1728, DOI 10.1001/jama.260.12.1728
   KIRBY D, 1991, FAM PLANN PERSPECT, V23, P253, DOI 10.2307/2135776
   KIRBY D, 1992, ADOLESCENTS AIDS GEN, V0, P0
   PENTZ MA, 1989, JAMA-J AM MED ASSOC, V261, P3259, DOI 10.1001/jama.261.22.3259
   QUINN TC, 1988, NEW ENGL J MED, V318, P197, DOI 10.1056/NEJM198801283180401
   ROTHERAMBORUS MJ, 1991, JAMA-J AM MED ASSOC, V266, P1237, DOI 10.1001/jama.266.9.1237
   RUDER AM, 1990, NEW YORK STATE J MED, V90, P129
   SELIK RM, 1988, AM J PUBLIC HEALTH, V78, P1539, DOI 10.2105/AJPH.78.12.1539
   SHAFER MA, 1991, J PEDIATR-US, V119, P826, DOI 10.1016/S0022-3476(05)80312-9
   STLOUIS ME, 1991, JAMA-J AM MED ASSOC, V266, P2387, DOI 10.1001/jama.266.17.2387
   UPCHURCH DM, 1991, AM J EPIDEMIOL, V134, P1159, DOI 10.1093/oxfordjournals.aje.a116019
   VAUGHAN RD, 1991, AIDS, V5, P112, DOI 10.1097/00002030-199101000-00021
   WALTER HJ, 1991, PEDIATRICS, V88, P846
   WALTER HJ, 1991, J AM ACAD CHILD PSY, V30, P556, DOI 10.1097/00004583-199107000-00005
   WALTER HJ, 1992, AM J PUBLIC HEALTH, V82, P528, DOI 10.2105/AJPH.82.4.528
   WALTER HJ, 1988, NEW ENGL J MED, V318, P1093, DOI 10.1056/NEJM198804283181704
   WALTER HJ, 1989, J NATL CANCER I, V81, P995, DOI 10.1093/jnci/81.13.995
NR 51
TC 135
Z9 135
U1 0
U2 5
PU AMER MEDICAL ASSOC
PI CHICAGO
PA 515 N STATE ST, CHICAGO, IL 60610
SN 0098-7484
EI 
J9 JAMA-J AM MED ASSOC
JI JAMA-J. Am. Med. Assoc.
PD AUG 11
PY 1993
VL 270
IS 6
BP 725
EP 730
DI 10.1001/jama.270.6.725
PG 6
WC Medicine, General & Internal
SC General & Internal Medicine
GA LQ338
UT WOS:A1993LQ33800027
PM 8336374
DA 2023-04-01
ER

PT J
AU FLISHER, AJ
   ZIERVOGEL, CF
   CHALTON, DO
   ROBERTSON, BA
AF FLISHER, AJ
   ZIERVOGEL, CF
   CHALTON, DO
   ROBERTSON, BA
TI RISK-TAKING BEHAVIOR OF CAPE PENINSULA HIGH-SCHOOL-STUDENTS .1. INTRODUCTION AND METHODS
SO SOUTH AFRICAN MEDICAL JOURNAL
LA English
DT Article
ID drinking behavior; smoking; population; health; town; adolescents; children; beliefs; youth; aids
AB In this study, risk-taking behaviour of Cape Peninsula high-school students was investigated. Suicidal behaviour, cigarette smoking, alcohol consumption, drug use, road-related behaviour, violent behaviour and sexual behaviour were included. This article, the first in a series, describes the rationale and methodology of the project. Sixteen schools were selected so as to yield a representative sample of schools in the three major education departments in the Cape Peninsula (administered by the Department of Education and Training and the Houses of Assembly and Representatives). The final sample size was 7 340 school students. A self-administered questionnaire was completed in a normal school period. Estimates for each education department were weighted to produce an overall estimate. The results are presented by standard and home language(s), and gender. Limitations of the study include its cross-sectional nature; the possibility of under- and over-reporting; the exclusion of important groups of adolescents such as absentees and dropouts, and those attending specialised and private schools; and not being able to present the results separately for each education department.
C1 S AFRICAN MRC,INST BIOSTAT,PAROWVALLEI,SOUTH AFRICA.
   UNIV CAPE TOWN,DEPT PSYCHIAT,CAPE TOWN,SOUTH AFRICA.
C3 South African Medical Research Council; University of Cape Town
RP FLISHER, AJ (corresponding author), CTR EPIDEMIOL RES SO AFRICA,PAROWVALLEI,SOUTH AFRICA.
CR BENARIE O, 1984, CME, V2, P13
   BENATAR SR, 1979, S AFR MED J, V56, P301
   BENATAR SR, 1987, S AFR MED J, V71, P434
   BOURNE DE, 1989, S AFR MED J, V76, P185
   DISLER SA, 1990, THESIS U CAPE TOWN, V0, P0
   DUTOIT BM, 1978, DRUG USE S AFRICAN S, V0, P0
   EDWARDS G, 1973, Q J STUD ALCOHOL, V34, P28
   ERIKSON EH, 1956, J AM PSYCHOANAL ASS, V4, P56, DOI 10.1177/000306515600400104
   FINLAYSON P, 1987, ADOLESCENTS THEIR VI, V0, P0
   FLISHER AJ, 1992, S AFR MED J, V81, P77
   FLISHER AJ, 1991, URBANISATION HLTH NE, V10, P20
   FRIEDMAN HL, 1989, SOC SCI MED, V29, P309, DOI 10.1016/0277-9536(89)90279-7
   Harpham T, 1988, SHADOW CITY COMMUNIT, V0, P0
   HUNTER SM, 1991, S AFR J ED, V11, P137
   HURRELMANN K, 1990, J ADOLESC, V13, P321
   JESSOR R, 1989, MAY WHO C GEN, V0, P0
   KANDEL DB, 1980, ANNU REV SOCIOL, V6, P235, DOI 10.1146/annurev.so.06.080180.001315
   KING AJC, 1989, J SCHOOL HEALTH, V59, P139, DOI 10.1111/j.1746-1561.1989.tb04684.x
   LEE NC, 1989, S AFR MED J, V76, P184
   MATHEWS C, 1990, S AFR MED J, V78, P511
   MILLER LL, 1974, 1ST P S AFR INT C AL, V1, P0
   MOSTERT WP, 1987, PROJECTIONS S AFRICA, V0, P0
   NUTBEAM D, 1989, SOC SCI MED, V29, P317, DOI 10.1016/0277-9536(89)90280-3
   PICK W, 1990, S AFR MED J, V76, P633
   PROUT S, 1983, S AFR MED J, V63, P483
   RADOSEVICH M, 1979, DEVIANT BEHAV, V1, P15, DOI 10.1080/01639625.1979.9967511
   RILEY N, 1984, 2ND CARN INQ POV DEV, V0, P0
   ROSSIESPAGNET A, 1984, PRIMARY HLTH CARE UR, V0, P0
   SACHDEV PS, 1990, SOC SCI MED, V30, P431, DOI 10.1016/0277-9536(90)90345-S
   SEAGER JR, 1990, J COMPREHENSIVE HLTH, V1, P50
   SHARP DJ, 1989, J ADOLESCENCE, V12, P295, DOI 10.1016/0140-1971(89)90079-1
   STREBEL PM, 1989, S AFR MED J, V75, P428
   VANDERMERWE IJ, 1988, S AFR MED J, V74, P513
   VANWYK CW, 1985, J ORAL PATHOL MED, V14, P491
   WEST ME, 1989, S AFR MED J, V76, P185
   WHITEHEAD PC, 1972, CAN J CRIMINOL CORR, V14, P83
   Winett R., 1989, HLTH PSYCHOL PUBLIC, V0, P0
   YACH D, 1990, J CLIN EPIDEMIOL, V43, P309, DOI 10.1016/0895-4356(90)90011-D
   YACH D, 1988, S AFR MED J, V74, P479
   YACH D, 1990, J COMPREHENSIVE HLTH, V1, P38
   1986, 1900, V731, V0, P0
NR 43
TC 28
Z9 28
U1 0
U2 1
PU MED ASSOC S AFRICA
PI JOHANNESBURG
PA MED HOUSE CENTRAL SQ 7430 PINELANDS JOHANNESBURG, SOUTH AFRICA
SN 0038-2469
EI 
J9 S AFR MED J
JI S. Afr. Med. J.
PD JUL 15
PY 1993
VL 83
IS 7
BP 469
EP 473
DI 
PG 5
WC Medicine, General & Internal
SC General & Internal Medicine
GA LL947
UT WOS:A1993LL94700011
PM 8211482
DA 2023-04-01
ER

PT J
AU SCHONFELD, DJ
   JOHNSON, SR
   PERRIN, EC
   OHARE, LL
   CICCHETTI, DV
AF SCHONFELD, DJ
   JOHNSON, SR
   PERRIN, EC
   OHARE, LL
   CICCHETTI, DV
TI UNDERSTANDING OF ACQUIRED-IMMUNODEFICIENCY-SYNDROME BY ELEMENTARY-SCHOOL-CHILDREN - A DEVELOPMENTAL SURVEY
SO PEDIATRICS
LA English
DT Article
DE AIDS; HIV INFECTION; AIDS EDUCATION; HEALTH EDUCATION; SCHOOL HEALTH; CONCEPTUAL DEVELOPMENT; COGNITIVE DEVELOPMENT; HEALTH CONCEPT; ILLNESS CONCEPT
ID aids education; knowledge; attitudes; students; adolescents; beliefs; behaviors; illness; perceptions; causality
AB Objectives. The developmental process by which young children acquire an understanding of the concepts of causality, treatment, and prevention of illness as related to acquired immunodeficiency syndrome (AIDS) is poorly understood. Previous studies have focused on adolescent populations and have measured the facts that children seem to know rather than their understanding of relevant concepts. Such approaches are likely to overestimate the child's true level of understanding and obscure significant misconceptions. The aims of this project are to measure directly the level of understanding of the concepts of causality, treatment, and prevention of AIDS in healthy, elementary school children and to assess the sociodemographic variables associated with their conceptual understanding. Methods. Using a new, developmentally based, semistructured interview protocol (ASK, AIDS Survey for Kids), 361 children (57% black, 24% Hispanic, 19% white) in kindergarten through sixth grade at four public schools in New Haven, CT were interviewed. Responses to questions about causality, treatment, and prevention were scored for each of three illnesses (AIDS, and for comparison, colds and cancer) based on the level of conceptual sophistication of the response, irrespective of its factual accuracy. Results. Scores for each of the concepts were highly intercorrelated and were correlated most strongly with grade level (R = .31 to .50, P < .0001 for each of these correlations, with the exception of the treatment of AIDS). Gender, race, and socioeconomic status did not contribute significantly to the variance observed for any of the concept scores in a linear regression model. Overall, children's level of understanding of causality was significantly less sophisticated for AIDS than for colds (P < .0001); their level of conceptual understanding for the causality of AIDS was not significantly different from that of cancer (P = .9). Conclusions. Children's understanding of causality, treatment, and prevention of AIDS, as measured by the ASK, follows the same developmental sequence reported for children's understanding of general physical illness. Sociodemographic variables, such as race, gender, and socioeconomic status do not affect children's level of sophistication of these developmental concepts. These results have implications for the creation of developmentally appropriate and effective AIDS education curricula for primary and elementary grades. They also offer guidance to health care providers in their efforts to educate parents and young children about this important topic.
C1 YALE UNIV,SCH MED,DEPT PSYCHIAT,NEW HAVEN,CT 06510.
   YALE UNIV,SCH MED,YALE CHILD STUDY CTR,NEW HAVEN,CT 06510.
   UNIV CALIF SAN FRANCISCO,DEPT PEDIAT,SAN FRANCISCO,CA 94143.
   UNIV MASSACHUSETTS,DEPT PEDIAT,WORCESTER,MA 01605.
   VET ADM MED CTR,NEW HAVEN,CT.
C3 Yale University; Yale University; University of California System; University of California San Francisco; University of Massachusetts System; University of Massachusetts Worcester; US Department of Veterans Affairs; Veterans Health Administration (VHA); VA Connecticut Healthcare System
RP SCHONFELD, DJ (corresponding author), YALE UNIV,SCH MED,DEPT PEDIAT,333 CEDAR ST,NEW HAVEN,CT 06510, USA.
FU NIMH NIH HHS [5 R29 MH47251] Funding Source: Medline; NATIONAL INSTITUTE OF MENTAL HEALTH [R29MH047251] Funding Source: NIH RePORTER
CR [Anonymous], 1988, SAS STAT USERS GUIDE, V0, P0
   BIBACE R, 1980, PEDIATRICS, V66, P912
   BROWN LK, 1988, CLIN PEDIATR, V27, P311, DOI 10.1177/000992288802700701
   BROWN LK, 1990, J SCHOOL HEALTH, V60, P270, DOI 10.1111/j.1746-1561.1990.tb05933.x
   BROWN LK, 1988, J AM ACAD CHILD PSY, V27, P504, DOI 10.1097/00004583-198807000-00022
   BURBACH DJ, 1986, HEALTH PSYCHOL, V5, P307, DOI 10.1037/0278-6133.5.3.307
   CICCHETTI DV, 1981, AM J MENT DEF, V86, P127
   CICCHETTI DV, 1992, CLIN NEUROPSYCHOL, V6, P458
   COHEN J, 1968, PSYCHOL BULL, V70, P213, DOI 10.1037/h0026256
   COHEN J, 1988, STATISTICAL POWER AN, V0, P0
   DICLEMENTE RJ, 1986, AM J PUBLIC HEALTH, V76, P1443, DOI 10.2105/AJPH.76.12.1443
   Dunn LM., 1981, PEABODY PICTURE VOCA, V0, P0
   DURANT RH, 1992, J SCHOOL HEALTH, V62, P59, DOI 10.1111/j.1746-1561.1992.tb07886.x
   FASSLER D, 1990, J AM ACAD CHILD PSY, V29, P459, DOI 10.1097/00004583-199005000-00019
   FLEISS JL, 1969, PSYCHOL BULL, V72, P323, DOI 10.1037/h0028106
   GOODMAN E, 1989, PEDIATRICS, V84, P36
   HELGERSON SD, 1988, PEDIATRICS, V81, P350
   HINGSON R, 1990, PEDIATRICS, V85, P24
   HUSZTI HC, 1989, PEDIATRICS, V84, P986
   JOHNSON S, 1992, J DEV BEHAV PEDIATR, V13, P306
   KANN L, 1991, J SCHOOL HEALTH, V61, P397, DOI 10.1111/j.1746-1561.1991.tb07875.x
   Kendall M.G., 1962, RANK CORRELATION MET, V0, P0
   LEACH C, 1979, INTRO STATISTICS NON, V0, P0
   MONTAUK SL, 1989, J SCHOOL HEALTH, V59, P291, DOI 10.1111/j.1746-1561.1989.tb04728.x
   NAGY S, 1990, J SCHOOL HEALTH, V60, P276, DOI 10.1111/j.1746-1561.1990.tb05934.x
   PERRIN EC, 1981, PEDIATRICS, V67, P841
   PERRIN EC, 1991, PEDIATRICS, V88, P608
   Pidgeon V, 1985, MATERN CHILD NURS J, V14, P23
   POTTER P, 1984, J PEDIATR PSYCHOL, V8, P13
   PRICE JH, 1985, J SCHOOL HEALTH, V55, P107, DOI 10.1111/j.1746-1561.1985.tb04091.x
   QUACKENBUSH M, 1992, DOES AIDS HURT ED YO, V0, P0
   ROSS MW, 1991, J SCHOOL HEALTH, V61, P351, DOI 10.1111/j.1746-1561.1991.tb07415.x
   SCHONFELD D, 1991, CHILD ADOLESCENT PSY, V0, P949
   SHAFER MA, 1991, J PEDIATR-US, V119, P826, DOI 10.1016/S0022-3476(05)80312-9
   SIEGEL D, 1991, J SCHOOL HEALTH, V61, P160, DOI 10.1111/j.1746-1561.1991.tb01199.x
   Skurnick J H, 1991, AIDS EDUC PREV, V3, P21
   SLY DF, 1992, AIDS EDUC PREV, V4, P227
   STEINER JD, 1990, AM J DIS CHILD, V144, P302, DOI 10.1001/archpedi.1990.02150270052025
   STRUNIN L, 1987, PEDIATRICS, V79, P825
   WALSH ME, 1991, J PEDIATR PSYCHOL, V16, P273, DOI 10.1093/jpepsy/16.3.273
   1988, 1900, V37, V0, P1
   1990, 1900, V39, V0, P385
NR 43
TC 31
Z9 32
U1 0
U2 3
PU AMER ACAD PEDIATRICS
PI ELK GROVE VILLAGE
PA 141 NORTH-WEST POINT BLVD, ELK GROVE VILLAGE, IL 60007-1098
SN 0031-4005
EI 
J9 PEDIATRICS
JI Pediatrics
PD SEP 15
PY 1993
VL 92
IS 3
BP 389
EP 395
DI 
PG 7
WC Pediatrics
SC Pediatrics
GA LV815
UT WOS:A1993LV81500007
PM 8361792
DA 2023-04-01
ER

PT J
AU ZIMET, GD
   DICLEMENTE, RJ
   LAZEBNIK, R
   ANGLIN, TM
   ELLICK, EM
   WILLIAMS, P
AF ZIMET, GD
   DICLEMENTE, RJ
   LAZEBNIK, R
   ANGLIN, TM
   ELLICK, EM
   WILLIAMS, P
TI CHANGES IN ADOLESCENTS KNOWLEDGE AND ATTITUDES ABOUT AIDS OVER THE COURSE OF THE AIDS EPIDEMIC
SO JOURNAL OF ADOLESCENT HEALTH
LA English
DT Article
DE ACQUIRED IMMUNODEFICIENCY SYNDROME; HIV INFECTION; KNOWLEDGE, ATTITUDES, PRACTICE; ADOLESCENTS
ID acquired-immunodeficiency-syndrome; high-school-students; united-states; beliefs; behaviors; teenagers
AB We compared AIDS-related attitudes of junior and senior high school students from 1988 to 1991 and across grade level to examine how effectively schools are addressing AIDS. Attitudes measured included knowledge and social anxiety about AIDS, as well as perceptions of vulnerability to HIV infection. Junior high school students (grades 7-9) were sampled three times, from 1989 to 1991. High school students (grades 10-12) were sampled four times, from 1988 to 1991. The 1991 junior high school sample had lower AIDS knowledge scores than the 1989 sample. Conversely, the 1991 high school sample had more accurate knowledge than earlier groups. With respect to grade level, 9th graders had more accurate knowledge than 7th and 8th graders, but knowledge did not increase from 10th through 12th grade. Anxiety about interacting with a person with AIDS and perceptions of vulnerability to HIV infection were unrelated to either sampling time or grade level. It is concluded that it will be important to redouble efforts to educate adolescents about AIDS and that particular attention needs to be paid to young adolescents.
C1 METROHLTH MED CTR,DEPT PEDIAT,CLEVELAND,OH.
   CASE WESTERN RESERVE UNIV,SCH MED,DEPT PEDIAT,CLEVELAND,OH 44106.
   UNIV CALIF SAN FRANCISCO,SCH MED,CTR AIDS PREVENT STUDIES,SAN FRANCISCO,CA 94143.
C3 MetroHealth System; Case Western Reserve University; University of California System; University of California San Francisco
CR ANDERSON JE, 1990, FAM PLANN PERSPECT, V22, P252, DOI 10.2307/2135681
   BROWN LK, 1990, J SCHOOL HEALTH, V60, P270, DOI 10.1111/j.1746-1561.1990.tb05933.x
   BROWN LK, 1988, J AM ACAD CHILD PSY, V27, P504, DOI 10.1097/00004583-198807000-00022
   BURKE DS, 1990, JAMA-J AM MED ASSOC, V263, P2074, DOI 10.1001/jama.263.15.2074
   DICLEMENTE RJ, 1986, AM J PUBLIC HEALTH, V76, P1443, DOI 10.2105/AJPH.76.12.1443
   DICLEMENTE RJ, 1988, AM J PUBLIC HEALTH, V78, P55, DOI 10.2105/AJPH.78.1.55
   DICLEMENTE RJ, 1987, AM J PUBLIC HEALTH, V77, P876, DOI 10.2105/AJPH.77.7.876-a
   DICLEMENTE RJ, 1987, J APPL SOC PSYCHOL, V17, P216, DOI 10.1111/j.1559-1816.1987.tb00311.x
   HELGERSON SD, 1988, PEDIATRICS, V81, P350
   HINGSON R, 1990, PEDIATRICS, V85, P24
   Keppel G., 1982, DESIGN ANAL RES HDB, V0, P0
   NADER PR, 1989, J ADOLESCENT HEALTH, V10, P413, DOI 10.1016/0197-0070(89)90221-0
   PRICE JH, 1985, J SCHOOL HEALTH, V55, P107, DOI 10.1111/j.1746-1561.1985.tb04091.x
   Siegel S., 1956, MCGRAW HILL SERIES P, V312, P99
   STEINER JD, 1990, AM J DIS CHILD, V144, P302, DOI 10.1001/archpedi.1990.02150270052025
   STRUNIN L, 1987, PEDIATRICS, V79, P825
   VERMUND SH, 1989, AM J DIS CHILD, V143, P1220, DOI 10.1001/archpedi.1989.02150220128032
   ZIMET GD, 1992, J ADOLESCENT HEALTH, V13, P493, DOI 10.1016/1054-139X(92)90013-2
   ZIMET GD, 1989, AM J DIS CHILD, V143, P518, DOI 10.1001/archpedi.1989.02150170012002
   ZIMET GD, 1992, AIDS EDUC PREV, V4, P343
   1988, 1900, V37, V0, P261
   1988, 1900, V37, V0, P717
NR 22
TC 16
Z9 17
U1 0
U2 1
PU ELSEVIER SCIENCE INC
PI NEW YORK
PA 655 AVENUE OF THE AMERICAS, NEW YORK, NY 10010
SN 1054-139X
EI 
J9 J ADOLESCENT HEALTH
JI J. Adolesc. Health
PD MAR 15
PY 1993
VL 14
IS 2
BP 85
EP 90
DI 10.1016/1054-139X(93)90090-C
PG 6
WC Psychology, Developmental; Public, Environmental & Occupational Health; Pediatrics
SC Psychology; Public, Environmental & Occupational Health; Pediatrics
GA KV381
UT WOS:A1993KV38100004
PM 8476878
DA 2023-04-01
ER

PT J
AU SINDIGA, I
   LUKHANDO, M
AF SINDIGA, I
   LUKHANDO, M
TI KENYAN UNIVERSITY-STUDENTS VIEWS ON AIDS
SO EAST AFRICAN MEDICAL JOURNAL
LA English
DT Article
AB In view of the rapidly increasing number of AIDS cases reported in Kenya since 1984, a survey was conducted among Kenyatta University undergraduate students during October and November 1988 to gauge their knowledge, attitudes and practices with regard to the disease. A random sample of 344 individuals both men and women was interviewed. The results showed that almost everyone had heard about AIDS and the knowledge was spread evenly across gender. Although the students were able to identify the symptoms of a full blown AIDS victim, their knowledge on HIV was vague. Other findings were: that condoms were lowly rated as a strategy for minimizing the risk of contracting AIDS and the majority of the students attempted to reduce the chance of contracting the disease by having one sex partner. However, the students were apathetic about contracting the disease. In the event of becoming victims or AIDS, most of them indicated that they would not merely wait to die; instead they would commit suicide. In view or these findings, there is a case for educating this group on how to respond to the AIDS infection.
C1 AFRICAN MED & RES FDN,NAIROBI,KENYA.
C3 African Medical & Research Foundation (AMREF)
RP SINDIGA, I (corresponding author), MOI UNIV,FAC HLTH SCI,DEPT TOURISM,POB 3900,ELDORET,KENYA.
CR BWAYO JJ, 1991, E AFR MED J, V68, P714
   Odhiambo-orlale, 1989, IDRC REP, V18, P11
   PIOT P, 1988, SCIENCE, V239, P578
   SINDIGA I, 1990, UNPUB KENYAN ELITE V, V0, P0
   WEINBERG DS, 1987, NEW ENGL J MED, V317, P1469, DOI 10.1056/NEJM198712033172309
NR 5
TC 5
Z9 5
U1 0
U2 1
PU EAST AFRICAN MEDICAL JOURNAL
PI NAIROBI
PA CHYULU ROAD PO BOX 41632, NAIROBI, KENYA
SN 0012-835X
EI 
J9 E AFR MED J
JI East Afr. Med. J.
PD NOV 15
PY 1993
VL 70
IS 11
BP 713
EP 716
DI 
PG 4
WC Medicine, General & Internal
SC General & Internal Medicine
GA NH396
UT WOS:A1993NH39600010
PM 8033774
DA 2023-04-01
ER

PT J
AU HELD, SL
AF HELD, SL
TI THE EFFECTS OF AN AIDS EDUCATION-PROGRAM ON THE KNOWLEDGE AND ATTITUDES OF A PHYSICAL THERAPY CLASS
SO PHYSICAL THERAPY
LA English
DT Article
DE ACQUIRED IMMUNODEFICIENCY SYNDROME; ATTITUDE OF HEALTH PERSONNEL; EDUCATION; PHYSICAL THERAPIST, GENERAL; PROFESSIONAL-PATIENT RELATIONS
ID primary care physicians; behaviors
AB Background and Purpose. The purpose of this investigation was to determine the effect of an education unit on physical therapy students' knowledge about acquired immunodeficiency syndrome (AIDS), their attitudes toward patients with AIDS, and their willingness to treat patients who have AIDS Subjects. A sample of convenience of 103 entry-level undergraduate junior physical therapy students, aged 20 to 35 years (XBAR=22.1, SD=28), from one class at one institution participated in this study Methods. A two-group pretest-posttest with control group delayed-intervention design was used Subjects were randomly assigned to either a group that received an AIDS education unit (experimental group) or a group that did not receive a special education unit (control group). All subjects were pretested and posttested together with a modified version of the State University of New York at Buffalo School of Nursing AIDS Study Questionnaire Willingness to treat patients who have AIDS was assessed based on self-report responses. After the pretest of both groups, the experimental group received an AIDS education unit followed by the posttest, whereas the control group received no AIDS education unit before the posttest. Results. The experimental group showed significant improvement of knowledge, attitudes, and willingness to treat patients who have AIDS as a result of the AIDS education unit. The control group showed no significant change or a lowered score and thus a change in a nondesired direction. The results of this study confirm the effectiveness of an AIDS education program for physical therapy students at this institution. Conclusion and Discussion. Further study of entry-level graduate physical therapy students, licensed physical therapists, and other allied health professionals is needed to determine whether the education of these groups can affect their knowledge and attitudes toward patients with AIDS. Improved knowledge and attitudes of the health care provider with an increased willingness to treat patients who have AIDS ensures these patients will receive optimal and appropriate health care.
RP HELD, SL (corresponding author), DAEMEN COLL, DEPT PHYS THERAPY, 4380 MAIN ST, POB 789, AMHERST, NY 14226 USA.
CR ANDERSON RD, 1988, INFANT YOUNG CHILD, V1, P1
   BRISSETTE M, 1990, CLIN MANAGEMENT, V10, P27
   FINN JD, 1974, GENERAL MODEL MULTIV, V0, P0
   FINN JD, 1977, MULTIVARIATE ANAL ED, V0, P0
   GALANTINO ML, 1988, CLIN MANAGEMENT, V8, P6
   GERBERT B, 1988, J AM DENT ASSOC, V116, P851, DOI 10.14219/jada.archive.1988.0273
   GOLDMAN JD, 1987, J MED EDUC, V62, P557
   HARNETT S, 1987, J CONTIN EDUC NURS, V18, P64
   Harris-Copp M, 1988, CLIN MANAGEMENT PHYS, V8, P16
   HOPP JW, 1989, AIDS ALLIED HLTH PRO, V0, P0
   LEV EL, 1986, PSYCHOL REP, V59, P847, DOI 10.2466/pr0.1986.59.2.847
   LEWIS CE, 1987, AM J PUBLIC HEALTH, V77, P795, DOI 10.2105/AJPH.77.7.795
   LEWIS CE, 1986, J GEN INTERN MED, V1, P287, DOI 10.1007/BF02596205
   NORUSIS MJ, 1988, SPSS PC PLUS ADV STA, V0, P0
   ODONNELL L, 1987, NEW YORK STATE J MED, V87, P278
   RICHARDSON JL, 1987, MED CARE, V25, P675, DOI 10.1097/00005650-198708000-00001
   SHULTZ JM, 1988, MINN MED, V71, P277
   Stanford J, 1988, NURS TIMES, V84, P47
   SWEESY TA, 1989, PHS THER, V69, P395
   Turner J G, 1988, AAOHN J, V36, P274
   van Servellen G M, 1988, J CONTIN EDUC NURS, V19, P4
   WERTZ D C, 1988, JOURNAL OF PRIMARY PREVENTION, V8, P109, DOI 10.1007/BF01695145
   YOUNG WE, 1988, J CONTIN EDUC NURS, V19, P9
   1992, 1900, V41, V0, P28
NR 25
TC 29
Z9 30
U1 0
U2 3
PU OXFORD UNIV PRESS INC
PI CARY
PA JOURNALS DEPT, 2001 EVANS RD, CARY, NC 27513 USA
SN 0031-9023
EI 1538-6724
J9 PHYS THER
JI Phys. Ther.
PD MAR 15
PY 1993
VL 73
IS 3
BP 156
EP 164
DI 10.1093/ptj/73.3.156
PG 9
WC Orthopedics; Rehabilitation
SC Orthopedics; Rehabilitation
GA KQ107
UT WOS:A1993KQ10700007
PM 8438003
DA 2023-04-01
ER

PT J
AU FLISHER, AJ
   ZIERVOGEL, CF
   CHALTON, DO
   LEGER, PH
   ROBERTSON, BA
AF FLISHER, AJ
   ZIERVOGEL, CF
   CHALTON, DO
   LEGER, PH
   ROBERTSON, BA
TI RISK-TAKING BEHAVIOR OF CAPE PENINSULA HIGH-SCHOOL-STUDENTS .8. SEXUAL-BEHAVIOR
SO SOUTH AFRICAN MEDICAL JOURNAL
LA English
DT Article
ID aids; knowledge
AB The prevalence of a wide range of risk-taking behaviour among high-school students in the Cape Peninsula, South Africa, was investigated. In this article, the results for sexual behaviour are presented. Cluster sampling techniques produced a sample of 7 340 students from 16 schools in the three major education departments, of whom 79,7% answered the section dealing with sexual behaviour. A self-administered questionnaire was completed in a normal school period. Estimates for each education department were weighted to produce an overall estimate. Of the sample, 17,4% indicated a previous episode of heterosexual intercourse. The median age at first intercourse was 15,1 years. The median number of partners in the previous 12 months was 1,0. The median number of weeks since the most recent coital episode was 6,6; on this episode 76,6% had known their partners for more than 7 days, while 60,5% had done something to avoid pregnancy. The most frequently used method of contraception was injectable steroids for Xhosa-speaking students and condoms for the other students. Males and Xhosa-speaking students appear to be particularly at risk for the adverse consequences of sexual activity. The HIV epidemic has increased the urgency of introducing meaningful sexuality education in South African schools.
C1 S AFRICAN MRC,INST BIOSTAT,PAROWVALLEI,SOUTH AFRICA.
   UNIV CAPE TOWN,DEPT PSYCHIAT,CAPE TOWN,SOUTH AFRICA.
C3 South African Medical Research Council; University of Cape Town
RP FLISHER, AJ (corresponding author), CTR EPIDEMIOL RES SO AFRICA,PAROWVALLEI,SOUTH AFRICA.
CR AMOD Z, 1986, SOUTH AFRICAN JOURNAL OF PSYCHOLOGY, V16, P21
   BROOKSGUNN J, 1989, AM PSYCHOL, V44, P249, DOI 10.1037/0003-066X.44.2.249
   DEGROOT HAV, 1991, CME, V9, P1369
   FLISHER AJ, 1992, S AFR MED J, V82, P104
   FLISHER AJ, 1993, S AFR MED J, V83, P469
   FOSTER S, 1986, PREVENTING TEENAGE P, V0, P0
   FRIEDLAND RH, 1991, S AFR MED J, V79, P149
   FRIEDMAN SY, 1990, S AFR MED J, V78, P528
   HEIN K, 1989, J ADOLESCENT HEALTH, V10, P0
   KARIM QA, 1992, S AFR MED J, V82, P360
   KARIM QA, 1992, S AFR MED J, V82, P356
   KARIM SSA, 1992, S AFR MED J, V82, P107
   KING AJC, 1989, J SCHOOL HEALTH, V59, P139, DOI 10.1111/j.1746-1561.1989.tb04684.x
   MARKS AS, 1991, S AFR MED J, V79, P496
   MATHEWS C, 1990, S AFR MED J, V78, P511
   MORRISON DM, 1985, PSYCHOL BULL, V98, P538, DOI 10.1037/0033-2909.98.3.538
   NASH E, 1990, S AFR MED J, V77, P47
   PRESTONWHYTE E, 1991, CONTINUING MED ED, V9, P1389
   SANKAR NM, 1991, URBANISATION HLTH NE, V10, P22
   SCHOPPER D, 1990, SOC SCI MED, V30, P1265, DOI 10.1016/0277-9536(90)90306-D
   SKINNER D, 1991, AIDS CARE, V3, P317, DOI 10.1080/09540129108253079
   STOUT JW, 1989, PEDIATRICS, V83, P375
   1991, 1900, V39, V0, P929
NR 24
TC 37
Z9 37
U1 0
U2 2
PU MED ASSOC S AFRICA
PI JOHANNESBURG
PA MED HOUSE CENTRAL SQ 7430 PINELANDS JOHANNESBURG, SOUTH AFRICA
SN 0038-2469
EI 
J9 S AFR MED J
JI S. Afr. Med. J.
PD JUL 15
PY 1993
VL 83
IS 7
BP 495
EP 497
DI 
PG 3
WC Medicine, General & Internal
SC General & Internal Medicine
GA LL947
UT WOS:A1993LL94700018
PM 8211488
DA 2023-04-01
ER

PT J
AU EVANS, JK
   BINGHAM, JS
   PRATT, K
   CARNE, CA
AF EVANS, JK
   BINGHAM, JS
   PRATT, K
   CARNE, CA
TI ATTITUDES OF MEDICAL-STUDENTS TO HIV AND AIDS
SO GENITOURINARY MEDICINE
LA English
DT Article
ID general-practitioners; infection; knowledge
AB Objective-To assess the knowledge and attitudes of medical students to HIV/AIDS and whether attitudes correlate with knowledge and clinical experience. To determine if students felt adequately prepared to deal with medical and psychological aspects of HIV/AIDS. Subjects and Methods-The subjects consisted of 190 London and 99 Cambridge medical students at the end of their genitourinary medicine attachment, plus 230 Cambridge medical students at the end of their second pre-clinical year. Between March 1991 and February 1992 all were asked to complete an anonymous questionnaire, covering factual knowledge and attitudes towards HIV/AIDS. Main results-Cambridge genitourinary medicine students, despite spending less time studying HIV infection than their London counterparts gave more correct answers to the factual questions, although this difference did not reach significance (52.4% vs. 47.5%, p = 0-14). One third of students believed that many health care workers were at high risk of acquiring HIV at work and one fifth thought doctors should have the right to refuse to treat people with HIV. Fourteen percent of Cambridge genitourinary medicine students indicated that most British people with HIV have only themselves to blame, by comparison with 4% of London students (p = 0-003). Thirty-nine per cent of Cambridge genitourinary medicine students expressed reluctance to care for someone with AIDS by comparison with 10% of London students (p = 0.0001). Conclusions-It is important that medical educators convey accurate information about HIV, including the actual risks posed by occupational exposure and try to ensure that medical students spend sufficient time seeing patients with HIV/AIDS during their training.
C1 MIDDLESEX HOSP, DEPT GENITOURINARY MED, LONDON WC1 8AA, ENGLAND.
   ADDENBROOKES HOSP, DEPT GENITOURINARY MED, CAMBRIDGE CB2 2QQ, ENGLAND.
C3 University of London; University College London; Cambridge University Hospitals NHS Foundation Trust; Addenbrooke's Hospital; University of Cambridge
CR ADLER MW, 1987, BRIT MED J, V295, P27, DOI 10.1136/bmj.295.6589.27
   ANDERSON P, 1988, BRIT MED J, V296, P535, DOI 10.1136/bmj.296.6621.535
   BERNSTEIN CA, 1990, ACAD MED, V65, P458, DOI 10.1097/00001888-199007000-00010
   BONIE JT, 1990, ACAD MED, V65, P467
   BOYD JS, 1990, BRIT J GEN PRACT, V40, P158
   BRESOLIN L B, 1990, AIDS CARE, V2, P117, DOI 10.1080/09540129008257722
   CURREY CJ, 1990, ACAD MED, V65, P472, DOI 10.1097/00001888-199007000-00015
   ELFORD J, 1991, AIDS CARE, V13, P151
   FELDMANN TB, 1990, ACAD MED, V65, P464, DOI 10.1097/00001888-199007000-00012
   FICARROTTO TJ, 1990, ACAD MED, V65, P470, DOI 10.1097/00001888-199007000-00014
   FREELING P, 1988, J ROY COLL GEN PRACT, V38, P32
   MILNE RIG, 1988, BRIT MED J, V296, P533, DOI 10.1136/bmj.296.6621.533
   MORTON AD, 1986, BRIT MED J, V293, P1212, DOI 10.1136/bmj.293.6556.1212
   SHAPIRO JA, 1989, BRIT MED J, V298, P1563, DOI 10.1136/bmj.298.6687.1563
NR 14
TC 26
Z9 27
U1 0
U2 1
PU BMJ PUBLISHING GROUP
PI LONDON
PA BRITISH MED ASSOC HOUSE, TAVISTOCK SQUARE, LONDON WC1H 9JR, ENGLAND
SN 0266-4348
EI 
J9 GENITOURIN MED
JI Genitourin. Med.
PD OCT 15
PY 1993
VL 69
IS 5
BP 377
EP 380
DI 
PG 4
WC Public, Environmental & Occupational Health; Obstetrics & Gynecology; Urology & Nephrology
SC Public, Environmental & Occupational Health; Obstetrics & Gynecology; Urology & Nephrology
GA MB901
UT WOS:A1993MB90100010
PM 8244357
DA 2023-04-01
ER

PT J
AU PLOTKIN, SA
   COOPER, LZ
   EVANS, HE
   FOST, NC
   HAMMAR, SL
   HEALY, A
   JENKINS, R
   MERENSTEIN, G
   PANTELL, RH
   SCHONBERG, SK
   SCOTT, GB
   SKLAIRE, MW
   ROGERS, MF
   ALLEN, JR
   LEDBETTER, EO
AF PLOTKIN, SA
   COOPER, LZ
   EVANS, HE
   FOST, NC
   HAMMAR, SL
   HEALY, A
   JENKINS, R
   MERENSTEIN, G
   PANTELL, RH
   SCHONBERG, SK
   SCOTT, GB
   SKLAIRE, MW
   ROGERS, MF
   ALLEN, JR
   LEDBETTER, EO
TI ADDRESSING CONCERNS OF PEDIATRIC TRAINEES CARING FOR PATIENTS WITH HUMAN-IMMUNODEFICIENCY-VIRUS INFECTION
SO PEDIATRICS
LA English
DT Article
ID medical-students; house officers; aids; care; epidemic; impact
RP PLOTKIN, SA (corresponding author), CTR DIS CONTROL,ATLANTA,GA 30333, USA.
CR ANNAS GJ, 1988, AM J PUBLIC HEALTH, V78, P844, DOI 10.2105/AJPH.78.7.844
   [Anonymous], 1988, CONFRONTING AIDS UPD, V0, P0
   BRANDT AM, 1988, AM J PUBLIC HEALTH, V78, P367, DOI 10.2105/AJPH.78.4.367
   BRENNAN TA, 1987, ANN INTERN MED, V107, P581, DOI 10.7326/0003-4819-107-4-581
   COOKE M, 1989, NEW ENGL J MED, V321, P1334, DOI 10.1056/NEJM198911093211911
   COOKE M, 1988, AIDS PUBLIC POLICY J, V3, P59
   HENERSON DK, 1990, ANN INTERN MED, V113, P740
   IMPERATO PJ, 1988, NEW YORK STATE J MED, V88, P223
   LINK RN, 1988, AM J PUBLIC HEALTH, V78, P455, DOI 10.2105/AJPH.78.4.455
   MARCUS R, 1988, NEW ENGL J MED, V319, P1118, DOI 10.1056/NEJM198810273191703
   MELZER S, 1989, AM J DIS CHILD, V143, P430
   TREIBER FA, 1987, J NERV MENT DIS, V175, P496, DOI 10.1097/00005053-198708000-00009
   WACHTER RM, 1986, NEW ENGL J MED, V314, P177, DOI 10.1056/NEJM198601163140310
   WHALEN JP, 1987, J MED EDUC, V62, P53
   1987, 1900, V36, V0, P285
   1991, 1900, V40, V0, P1
   1990, 1900, V39, V0, P1
NR 19
TC 0
Z9 0
U1 0
U2 0
PU AMER ACAD PEDIATRICS
PI ELK GROVE VILLAGE
PA 141 NORTH-WEST POINT BLVD, ELK GROVE VILLAGE, IL 60007-1098
SN 0031-4005
EI 
J9 PEDIATRICS
JI Pediatrics
PD OCT 15
PY 1993
VL 92
IS 4
BP 622
EP 625
DI 
PG 4
WC Pediatrics
SC Pediatrics
GA MA223
UT WOS:A1993MA22300026
DA 2023-04-01
ER

PT J
AU KLANGER, B
   TYDEN, T
   RUUSUVAARA, L
AF KLANGER, B
   TYDEN, T
   RUUSUVAARA, L
TI SEXUAL-BEHAVIOR AMONG ADOLESCENTS IN UPPSALA, SWEDEN
SO JOURNAL OF ADOLESCENT HEALTH
LA English
DT Article
DE ADOLESCENT; SEXUAL BEHAVIOR; SEX EDUCATION; ADOLESCENT ATTITUDES
ID pregnancy; risk; knowledge; attitudes
AB The purpose of this study was to compare the sexual behavior of Swedish teenagers in the late 1980s with that in the late 1970s, when a similar study was performed in the same city. Another aim was to discover differences between boys and girls, smokers and nonsmokers, and pupils in theoretical and practical classes. A total of 383 high-school students answered a questionnaire about their sexual behavior, education, and attitudes. Almost one-half of the teenagers had already had intercourse. The median age at sexual debut was about 17 years. Among girls who had had intercourse, the median age at debut was lower than 10 years ago. A majority stated that their sexual behavior had been affected by the acquired immunodeficiency syndrome (AIDS) debate. This was, however, not clearly seen in their sexual behavior. Intercourse seemed to take place earlier in the relationship than 10 years ago, and the wish for more sexual experience had increased. The use of alcohol at the time of first intercourse had decreased significantly. Only 2% thought that they had too much sex education at school. As many as 41% felt they could not talk about sex with their parents. Efforts should be made both to enhance the quantity of sex education at school and to improve its quality. This might increase the chances of young people avoiding unwanted pregnancies and sexually transmitted diseases.
RP KLANGER, B (corresponding author), UNIV HOSP UPPSALA,DEPT OBSTET & GYNECOL,S-75185 UPPSALA,SWEDEN.
CR *A GUTTM I, 1981, FACTB TEEN REGN PRO, V0, P0
   ANDERSSONELLSTROM A, 1991, J ADOLESCENT HEALTH, V12, P72, DOI 10.1016/0197-0070(91)90446-S
   BALASSONE ML, 1989, J ADOLESCENT HEALTH, V10, P527, DOI 10.1016/0197-0070(89)90016-8
   BROOKSGUNN J, 1989, AM PSYCHOL, V44, P249, DOI 10.1037/0003-066X.44.2.249
   BROWN P, 1983, FAM PLANN PERSPECT, V15, P90, DOI 10.2307/2134859
   CHESS S, 1976, AM J ORTHOPSYCHIAT, V46, P689, DOI 10.1111/j.1939-0025.1976.tb00967.x
   CHRISTENSEN HT, 1970, J MARRIAGE FAM, V32, P616, DOI 10.2307/350255
   CULLARI S, 1990, PSYCHOL REP, V66, P1179, DOI 10.2466/PR0.66.4.1179-1184
   DURANT RH, 1989, J ADOLESCENT HEALTH, V10, P1, DOI 10.1016/0197-0070(89)90039-9
   Edelman M W, 1986, J COMMUNITY HEALTH, V11, P63, DOI 10.1007/BF01341639
   GREYDANUS DE, 1982, PEDIATR ANN, V11, P714
   JONES EF, 1985, FAM PLANN PERSPECT, V17, P53, DOI 10.2307/2135261
   LEWIN B, 1980, SEXUAL ATTITUDES SEX, V0, P0
   OREILLY KR, 1985, J ADOLESCENT HEALTH, V6, P262, DOI 10.1016/S0197-0070(85)80063-2
   ORR DP, 1991, PEDIATRICS, V87, P141
   RUSSUVAARA L, 1983, TEENAGE ABORTATIONS, V0, P0
   SONENSTEIN FL, 1989, FAM PLANN PERSPECT, V21, P152, DOI 10.2307/2135805
   STRUNIN L, 1987, PEDIATRICS, V79, P825
   TRUSSELL J, 1988, FAM PLANN PERSPECT, V20, P262, DOI 10.2307/2135482
   Tyden T, 1991, MIDWIFERY, V7, P25, DOI 10.1016/S0266-6138(05)80131-7
   UTRIAINEN S, 1989, CHILD WELFARE, V68, P167
   WEINER E, 1984, UPSALA J MED SCI, V89, P171, DOI 10.3109/03009738409178477
NR 22
TC 30
Z9 32
U1 0
U2 1
PU ELSEVIER SCIENCE INC
PI NEW YORK
PA 655 AVENUE OF THE AMERICAS, NEW YORK, NY 10010
SN 1054-139X
EI 
J9 J ADOLESCENT HEALTH
JI J. Adolesc. Health
PD SEP 15
PY 1993
VL 14
IS 6
BP 468
EP 474
DI 10.1016/1054-139X(93)90120-E
PG 7
WC Psychology, Developmental; Public, Environmental & Occupational Health; Pediatrics
SC Psychology; Public, Environmental & Occupational Health; Pediatrics
GA MA343
UT WOS:A1993MA34300011
PM 8241205
DA 2023-04-01
ER

PT J
AU TEKA, T
AF TEKA, T
TI COLLEGE-STUDENTS ATTITUDES AND KNOWLEDGE OF AIDS
SO ETHIOPIAN MEDICAL JOURNAL
LA English
DT Article
AB To determine attitudes and knowledge of AIDS, a survey was conducted among students at the Gondar College of Medical Sciences, Gondar, Ethiopia.  One hundred sixty four new incoming students (115 males, 49 females) in all departments in 1990-91 academic year provided information.  The results reveal that 40% of the students have experienced sexual intercourse.  Their knowledge of AIDS was adequate and comparable with other college and high school students, but the majority of those who practice sex do not use condoms and a fifth have had a sexual contact with a high risk individual.
RP TEKA, T (corresponding author), GONDAR COLL MED SCI,DEPT PAEDIAT,POB 196,GONDER,ETHIOPIA.
NR 0
TC 5
Z9 5
U1 0
U2 0
PU ETHIOPIAN MED ASSN
PI ADDIS ABABA
PA P O BOX 2179, ADDIS ABABA, ETHIOPIA
SN 0014-1755
EI 
J9 ETHIOPIAN MED J
JI Ethiop. Med. J.
PD OCT 15
PY 1993
VL 31
IS 4
BP 233
EP 237
DI 
PG 5
WC Medicine, General & Internal
SC General & Internal Medicine
GA ME579
UT WOS:A1993ME57900001
PM 8287857
DA 2023-04-01
ER

PT J
AU KITTLESON, MJ
   RAGON, BM
   VENGLARCIK, JS
AF KITTLESON, MJ
   RAGON, BM
   VENGLARCIK, JS
TI ASSESSMENT OF MEDICAL-STUDENTS KNOWLEDGE REGARDING HUMAN-IMMUNODEFICIENCY-VIRUS TRANSMISSION - COMPARISONS BY GENDER, RESIDENCE, AND TRAINING LEVEL
SO SOUTHERN MEDICAL JOURNAL
LA English
DT Article
ID postnatal transmission; aids; hiv; attitudes; mother
AB As the incidence of human immunodeficiency virus (HIV) infection increases, health care practitioners are being called upon to counsel and educate patients regarding the complications associated with HIV infection. In addition, the anxiety levels of health care workers reveal that similar educational efforts must be initiated early in the training of health care professionals. In this study we surveyed 341 first and second year medical students from three medical schools to assess their levels of knowledge about how HIV infection is and is not transmitted. Results were analyzed overall, by site, by gender, and by the respondents' locality (urban or rural). Analysis revealed that knowledge regarding HIV transmission varied dramatically among these first and second year medical students. Place of residence, gender, and class rank did not appear to be factors affecting these students' knowledge. We recommend that caution be exercised in assuming that prospective physicians possess current knowledge on how HIV infection is transmitted.
C1 WESTERN RESERVE CARE SYST,YOUNGSTOWN,OH.
   INDIANA UNIV,BLOOMINGTON,IN 47401.
   NE OHIO UNIV,COLL MED,ROOTSTOWN,OH 44272.
C3 Case Western Reserve University; Indiana University System; Indiana University Bloomington; Northeast Ohio Medical University (NEOMED)
RP KITTLESON, MJ (corresponding author), SO ILLINOIS UNIV,DEPT HLTH EDUC,CARBONDALE,IL 62901, USA.
CR BERNSTEIN CA, 1990, ACAD MED, V65, P458, DOI 10.1097/00001888-199007000-00010
   CATANIA JA, 1990, HEALTH EDUC QUART, V17, P53, DOI 10.1177/109019819001700107
   CURRAN JW, 1984, NEW ENGL J MED, V310, P69, DOI 10.1056/NEJM198401123100201
   CURREY CJ, 1990, ACAD MED, V65, P472, DOI 10.1097/00001888-199007000-00015
   GILMORE GD, 1989, NEEDS ASSESSMENT STR, V0, P0
   JAFFE HW, 1983, ANN INTERN MED, V99, P145, DOI 10.7326/0003-4819-99-2-145
   JAFFE HW, 1988, INFECT DIS CLIN N AM, V299, P68
   KITTLESON MJ, 1990, J FAM PRACTICE, V31, P661
   LAPOINTE N, 1985, NEW ENGL J MED, V312, P1325, DOI 10.1056/NEJM198505163122012
   LEPAGE P, 1987, LANCET, V2, P400
   MAYER KH, 1987, ANN INTERN MED, V107, P428, DOI 10.7326/0003-4819-107-2-428_2
   MCCRAY E, 1986, NEW ENGL J MED, V314, P1127, DOI 10.1056/NEJM198604243141729
   PADAIAN N, 1987, JAMA-J AM MED ASSOC, V258, P788
   SPITZER PG, 1989, NEW ENGL J MED, V320, P251
   TESCH BJ, 1990, ACAD MED, V65, P467, DOI 10.1097/00001888-199007000-00013
   ZIEGLER JB, 1985, LANCET, V1, P896
   1988, 1900, V1, V0, P0
   1993, 1900, P1, V0, P0
   1991, 1900, V40, V0, P21
NR 19
TC 2
Z9 2
U1 0
U2 0
PU SOUTHERN MEDICAL ASSN
PI BIRMINGHAM
PA 35 LAKESHORE DR PO BOX 190088, BIRMINGHAM, AL 35219
SN 0038-4348
EI 
J9 SOUTHERN MED J
JI South.Med.J.
PD JUN 15
PY 1993
VL 86
IS 6
BP 660
EP 666
DI 10.1097/00007611-199306000-00015
PG 7
WC Medicine, General & Internal
SC General & Internal Medicine
GA LH344
UT WOS:A1993LH34400015
PM 8506489
DA 2023-04-01
ER

PT J
AU DAY, RD
   JINKS, MJ
   SKAER, TL
   ISMAIL, R
   TRISDIKOON, P
AF DAY, RD
   JINKS, MJ
   SKAER, TL
   ISMAIL, R
   TRISDIKOON, P
TI FAMILY-PLANNING AND AIDS HIV INTERVENTION FROM A CROSS-CULTURAL-PERSPECTIVE - ENHANCING THE PHARMACISTS ROLE
SO AMERICAN JOURNAL OF PHARMACEUTICAL EDUCATION
LA English
DT Article
ID contraceptive use
AB The purpose of this study was to examine the perceptions of pharmacy students in three different cultures regarding contraception counseling. Students from Malaysia, Thailand and the United States rated their comfort level using seven contraception counseling vignettes. Additionally, participants' religiosity, erotophobia, and professionalism were assessed. It was found that students in each of the three different cultures by gender had distinctly different responses to the vignettes, and had different measured levels of religiosity, professionalism, and erotophobia. Generally, U.S. students were more comfortable with all of the counseling situations, with women exhibiting the most comfort of all.  As was hypothesized, the level of comfort, regardless of country, was predicted by the students' sexual attitudes, religiosity, and level of professionalism. From the statistical and graphical analysis of these results, it is suggested that students from different cultural backgrounds and by gender require different training emphases as they respond to these important and sensitive issues as professionals.
C1 WASHINGTON STATE UNIV,COLL PHARM,PULLMAN,WA 99164.
   WASHINGTON STATE UNIV,DEPT CHILD CONSUMER & FAMILY STUDIES,PULLMAN,WA 99164.
   UNIV SAINS MALAYSIA KELANTAN,SCH PHARMACEUT SCI,KELANTAN 15990,MALAYSIA.
   PRINCE SONGKLA UNIV,FAC PHARMACEUT SCI,HAT YAI 90112,THAILAND.
C3 Washington State University; Washington State University; Universiti Sains Malaysia; Prince of Songkla University
CR BEAL JF, 1993, IN PRESS J CLIN PHAR, V18, P0
   BYRNE D, 1977, PERSONALITY SOCIAL P, V1, P3
   CAMPBELL WH, 1979, AM J PHARM EDUC, V43, P363
   DENETCLAW TH, 1991, CALIF PHARM JAN, V0, P30
   DIVASTO PV, 1977, THESIS U NEW MEXICO, V0, P0
   Fisher W.A., 1990, SOCIAL INFLUENCE PRO, V0, PP71, DOI 10.1007/978-1-4899-2094-2_4
   FISHER WA, 1983, ADOLESCENTS SEX CONT, V0, P207
   FOA UG, 1971, SCIENCE, V171, P345, DOI 10.1126/science.171.3969.345
   GERRARD M, 1987, J PERS SOC PSYCHOL, V52, P975
   GILBERT FS, 1984, J SEX RES, V20, P293, DOI 10.1080/00224498409551227
   HENDLIN SJ, 1989, COUNS PSYCHOL, V17, P617, DOI 10.1177/0011000089174003
   HEPLER CD, 1990, AM J HOSP PHARM, V47, P533, DOI 10.1093/ajhp/47.3.533
   KENNEY BP, 1977, J SCI STUD RELIG, V16, P237, DOI 10.2307/1385694
   LERMAN C, 1989, STUD FAMILY PLANN, V20, P26, DOI 10.2307/1966658
   LEWIS RJ, 1984, THESIS U KANSAS LAWR, V0, P0
   LONDON KA, 1985, POPULATION REPTS, V13, P1
   MOSHER DL, 1971, J CONSULT CLIN PSYCH, V39, P27
   RAY S, 1985, AM J PHARM EDUC, V48, P268
   VROUBEL IR, 1976, THESIS ARIZONA STATE, V0, P0
   WOODWARD JB, 1987, AM J PHARM EDUC, V51, P243
   1989, 1900, V17, V0, P1
NR 22
TC 0
Z9 0
U1 0
U2 0
PU AMER ASSOC COLL PHARMACY
PI ALEXANDRIA
PA 1426 PRINCE STREET, ALEXANDRIA, VA 22314-2815
SN 0002-9459
EI 
J9 AM J PHARM EDUC
JI Am. J. Pharm. Educ.
PD FAL 15
PY 1993
VL 57
IS 3
BP 221
EP 229
DI 
PG 9
WC Education, Scientific Disciplines; Pharmacology & Pharmacy
SC Education & Educational Research; Pharmacology & Pharmacy
GA MC456
UT WOS:A1993MC45600004
DA 2023-04-01
ER

PT J
AU ORR, DP
   LANGEFELD, CD
AF ORR, DP
   LANGEFELD, CD
TI FACTORS ASSOCIATED WITH CONDOM USE BY SEXUALLY ACTIVE MALE-ADOLESCENTS AT RISK FOR SEXUALLY-TRANSMITTED DISEASE
SO PEDIATRICS
LA English
DT Article
DE ADOLESCENT; SEXUALLY TRANSMITTED DISEASE; HUMAN IMMUNODEFICIENCY VIRUS; ACQUIRED IMMUNODEFICIENCY SYNDROME; CONDOMS; SEXUAL BEHAVIOR; HEALTH RISKS; CONTRACEPTION
ID human-immunodeficiency-virus; high-school-students; united-states; attitudes; infection; knowledge; behavior; aids; beliefs; impact
AB Objective. The purpose of this study was to identify the predictors of condom use in a population of male adolescents at risk for sexually transmitted diseases (STDs). Design. Cross-sectional cohort study. Setting. Clinical sites (school-based, adolescent and STD clinics) providing reproductive health care to male adolescents in a midwestern city. Participants. One hundred sixteen male adolescents 15 to 19 years of age were enrolled consecutively. Outcome measures. Subjects completed a multi-instrument questionnaire examining sexual behaviors, attitudes, and beliefs about STDs and condoms, cognitive maturity, and health risk behaviors; urethral specimens were cultured for Chlamydia trachomatis and Neisseria gonorrhoeae. Results. The median age was 17; 31% were white and 69% were African-American. Thirty-seven percent had urethral infections: 21% were infected with C trachomatis, 11% with N gonorrhoeae, and 5% with both organisms. More than 60% reported some experience with condoms and 23% reported condom use at last coitus. Consistent with the Health Belief Model, condom use for STD prevention was less likely among those reporting other health risk behaviors (odds ratio [OR] = 0.53; 95% confidence interval [CI] = 0.36 to 0.78; P < .001) and more STD risk behaviors (OR = 0.65; CI = 0.45 to 0.96; P = .03). Adolescents who were more highly motivated (OR = 1.58; CI = 1.09 to 2.30; P = .02) and who were more positive about condoms (OR = 1.83; CI = 1.25 to 2.68; P < .001) were more likely to report condom use for contraception. Adolescents using condoms for acquired immunodeficiency syndrome (AIDS) protection engaged in fewer behavioral (OR = .62; CI = 0.42 to 0.92; P = .02) and STD risks (OR = .67; CI = 0.45 to 0.99; P = .04). Three specific reasons for condom use were highly predictive of condom use at last intercourse: STD prevention (OR = 8.9; CI = 3.13 to 25.4; P < .001), birth control (OR = 2.1; CI = 1.05 to 4.25; P = .03), and AIDS prevention (OR = 2.4; CI = 1.05 to 5.42; P = .03). Conclusion. Condom use among adolescent males is influenced by perceived benefit, namely prevention of pregnancy & avoidance of STDs including AIDS. Non-use is associated with other risk-taking behavior.
C1 INDIANA UNIV,SCH MED,DEPT MED,DIV BIOSTAT,INDIANAPOLIS,IN 46202.
C3 Indiana University System; Indiana University-Purdue University Indianapolis
RP ORR, DP (corresponding author), INDIANA UNIV,SCH MED,MED CTR,DEPT KINDER,ADOLESCENT MED SECT,702 BARNHILL DR,INDIANAPOLIS,IN 46202, USA.
FU NIAID NIH HHS [U01 AI131494-01] Funding Source: Medline; PHS HHS [CR30/CCR502727] Funding Source: Medline
CR ADLER NE, 1990, J PEDIATR-US, V116, P463, DOI 10.1016/S0022-3476(05)82845-8
   BECKER MH, 1975, MED CARE, V13, P10, DOI 10.1097/00005650-197501000-00002
   BECKER MH, 1988, AM J PUBLIC HEALTH, V78, P394, DOI 10.2105/AJPH.78.4.394
   BIGLAN A, 1990, J BEHAV MED, V13, P245, DOI 10.1007/BF00846833
   BURKE DS, 1987, NEW ENGL J MED, V317, P131, DOI 10.1056/NEJM198707163170302
   CATANIA JA, 1989, J SEX RES, V26, P514, DOI 10.1080/00224498909551532
   COOPER ML, 1990, ALCOHOL IMMUNOMODULA, V0, P11
   DANGELO LJ, 1991, PEDIATRICS, V88, P982
   DICLEMENTE RJ, 1986, AM J PUBLIC HEALTH, V76, P1443, DOI 10.2105/AJPH.76.12.1443
   DICLEMENTE RJ, 1992, PEDIATRICS, V89, P197
   DISHMAN R K, 1981, JOURNAL OF BEHAVIORAL MEDICINE, V4, P421, DOI 10.1007/BF00846151
   EISEN M, 1990, FAM PLANN PERSPECT, V22, P261, DOI 10.2307/2135683
   ELFENBEIN DS, 1991, J ADOLESCENT HEALTH, V12, P35, DOI 10.1016/0197-0070(91)90038-N
   FELDBLUM PJ, 1988, AM J PUBLIC HEALTH, V78, P52, DOI 10.2105/AJPH.78.1.52
   GAYLE HD, 1990, NEW ENGL J MED, V323, P1538, DOI 10.1056/NEJM199011293232206
   HIBBARD RA, 1990, PEDIATRICS, V86, P896
   HOLLINGSBHEAD A, 1958, SOCIAL CLASS MENTAL, V0, P0
   Hosmer DW., 2000, APPL LOGISTIC REGRES, V2nd ed., P0
   HUNT D, 1974, ASSESING CONCEPTUAL, V0, P0
   Ingersoll GM, 1989, J EARLY ADOLESC, V9, P396, DOI 10.1177/0272431689094002
   JANZ NK, 1984, HEALTH EDUC QUART, V11, P1, DOI 10.1177/109019818401100101
   JESSOR R, 1982, J SCH HLTH, V4, P295
   KEGELES SM, 1989, AM J DIS CHILD, V143, P911, DOI 10.1001/archpedi.1989.02150200063019
   KEGELES SM, 1988, AM J PUBLIC HEALTH, V78, P460, DOI 10.2105/AJPH.78.4.460
   KIRBY D, 1989, FAM PLANN PERSPECT, V21, P12, DOI 10.2307/2135413
   KRAFT P, 1991, TIDSSKR NOR LAEGEFOR, V110, P1490
   MILLSTEIN SG, 1992, PEDIATRICS, V89, P422
   MOAITTI J, 1991, AM J PUBLIC HEALTH, V81, P106
   OFFER D, 1982, SELF IMAGE ADOLESCEN, V0, P0
   ORR DP, 1991, PEDIATRICS, V87, P141
   ORR DP, 1992, J PEDIATR-US, V120, P311, DOI 10.1016/S0022-3476(05)80453-6
   PRICE JH, 1985, J SCHOOL HEALTH, V55, P107, DOI 10.1111/j.1746-1561.1985.tb04091.x
   QUINN TC, 1988, NEW ENGL J MED, V318, P197, DOI 10.1056/NEJM198801283180401
   ROBINSON J, 1974, MEASURES SOCIAL PSYC, V0, P98
   ROSCOE B, 1990, ADOLESCENCE, V25, P39
   Rosenberg, 1965, SOC ADOLESCENT SELF, V0, P0, DOI DOI 10.1515/9781400876136
   ROSENSTOCK IM, 1966, MILBANK FUND Q, V44, P94, DOI 10.2307/3348967
   SHAFER MA, 1991, J PEDIATR-US, V119, P826, DOI 10.1016/S0022-3476(05)80312-9
   Siegel S., 1988, NONPARAMETRIC STAT B, V0, P284
   SONENSTEIN F, 1991, MMWR, V40, P885
   SONENSTEIN FL, 1991, FAM PLANN PERSPECT, V23, P162, DOI 10.2307/2135739
   SONNEX C, 1989, GENITOURIN MED, V65, P248
   STIFFMAN AR, 1992, PEDIATRICS, V89, P950
   VARNHAGEN CK, 1991, CAN J PUBLIC HEALTH, V82, P129
   VERMUND SH, 1989, AM J DIS CHILD, V143, P1220, DOI 10.1001/archpedi.1989.02150220128032
   WALTER HJ, 1991, PEDIATRICS, V88, P846
NR 46
TC 50
Z9 50
U1 0
U2 5
PU AMER ACAD PEDIATRICS
PI ELK GROVE VILLAGE
PA 141 NORTH-WEST POINT BLVD, ELK GROVE VILLAGE, IL 60007-1098
SN 0031-4005
EI 
J9 PEDIATRICS
JI Pediatrics
PD MAY 15
PY 1993
VL 91
IS 5
BP 873
EP 879
DI 
PG 7
WC Pediatrics
SC Pediatrics
GA KZ792
UT WOS:A1993KZ79200003
PM 8474805
DA 2023-04-01
ER

PT J
AU NUTTALL, NM
   GILBERT, AD
AF NUTTALL, NM
   GILBERT, AD
TI FINAL YEAR DENTAL STUDENTS VIEWS ON CROSS-INFECTION PRECAUTIONS
SO JOURNAL OF DENTISTRY
LA English
DT Article
DE CROSS-INFECTION; DENTAL PRACTICE; HEPATITIS-B VIRUS; HUMAN IMMUNODEFICIENCY VIRUS
ID attendance; frequency; attitudes; scotland
AB This study was undertaken to determine the influence that undergraduate training currently has on the formation of clinical management strategies for minimizing cross-infection. among final year dental students. A 10-page questionnaire was sent to final year dental students attending 15 of the UK's 16 dental schools. A response rate of 60.5% was obtained. A large proportion of the students said they would be prepared to treat a known HBV carrier (90.4%) or HIV carrier (84.3%); a much higher proportion than has previously been found among qualified dental personnel. However, only 55.6% of the students agreed with current recommendations that they ought to adopt a universal cross-infection policy. Nevertheless, most students agreed with recommendations that they ought to wear gloves (96.6%), eye protection (84.3%) and a surgical mask (62.6%). Disparity between some responses suggested that some final year dental students might not have a fully thought out cross-infection strategy.
C1 UNIV DUNDEE,DEPT DENT SURG & PERIODONTOL,DUNDEE DD1 4HN,SCOTLAND.
C3 University of Dundee
RP NUTTALL, NM (corresponding author), UNIV DUNDEE,DEPT DENT HLTH,DENT HLTH SERV,RES UNIT,PARK PL,DUNDEE DD1 4HR,SCOTLAND.
CR BELSON WA, 1988, PSYCHOLOGIST, V1, P231
   EDDIE S, 1984, BRIT DENT J, V157, P267, DOI 10.1038/sj.bdj.4805469
   GERBERT B, 1987, J AM DENT ASSOC, V114, P311, DOI 10.14219/jada.archive.1987.0078
   HARDIE J, 1992, ORAL SURG ORAL MED O, V73, P231, DOI 10.1016/0030-4220(92)90199-Z
   KAY E J, 1990, HEALTH EDUCATION RESEARCH, V5, P321, DOI 10.1093/her/5.3.321
   LINDSAY SJE, 1992, BRIT DENT J, V172, P297, DOI 10.1038/sj.bdj.4807853
   MITCHELL R, 1983, BRIT DENT J, V154, P372, DOI 10.1038/sj.bdj.4805096
   NEW M, 1990, J DENT RES, V69, P968
   NUTTALL NM, 1991, BRIT DENT J, V171, P161, DOI 10.1038/sj.bdj.4807646
   PITTS NB, 1988, J DENT, V16, P258, DOI 10.1016/0300-5712(88)90119-4
   PITTS NB, 1988, BRIT DENT J, V165, P183, DOI 10.1038/sj.bdj.4806557
   SCULLY C, 1991, BR DENT J, V173, P20
NR 14
TC 8
Z9 8
U1 0
U2 1
PU BUTTERWORTH-HEINEMANN LTD
PI OXFORD
PA THE BOULEVARD, LANGFORD LANE, KIDLINGTON, OXFORD, OXON, ENGLAND OX5 1GB
SN 0300-5712
EI 
J9 J DENT
JI J. Dent.
PD APR 15
PY 1993
VL 21
IS 2
BP 105
EP 110
DI 10.1016/0300-5712(93)90155-J
PG 6
WC Dentistry, Oral Surgery & Medicine
SC Dentistry, Oral Surgery & Medicine
GA KU666
UT WOS:A1993KU66600007
PM 8473590
DA 2023-04-01
ER

PT J
AU DURBIN, M
   DICLEMENTE, RJ
   SIEGEL, D
   KRASNOVSKY, F
   LAZARUS, N
   CAMACHO, T
AF DURBIN, M
   DICLEMENTE, RJ
   SIEGEL, D
   KRASNOVSKY, F
   LAZARUS, N
   CAMACHO, T
TI FACTORS ASSOCIATED WITH MULTIPLE SEX PARTNERS AMONG JUNIOR-HIGH-SCHOOL STUDENTS
SO JOURNAL OF ADOLESCENT HEALTH
LA English
DT Article
DE MINORITY ADOLESCENTS; HUMAN IMMUNODEFICIENCY VIRUS; MULTIPLE SEX PARTNERS; RISK BEHAVIORS; SEXUAL ACTIVITY
ID acquired immunodeficiency syndrome; united-states; contraceptive behavior; adolescents; aids; attitudes; knowledge; teenagers; education; beliefs
AB Twenty-one percent of a sample of inner-city junior high school students were found to be sexually active (n = 403).  Only 31% of them reported a single lifetime sexual partner, 25% reported two partners, and 43% reported three or more partners. Logistic regression analysis evaluated the influence of demographic, psychosocial, and behavioral factors on the adolescents' lifetime number of sex partners. Respondents whose sexual debut occurred before age 13 years were nine times more likely to report three or more sex partners compared with those whose first sexual intercourse was at age 15 or 16 years, blacks were four times more likely than non-Hispanic whites to report three or more sex partners; and males were four times as likely as females to report this number of sexual partners. Factors not independently associated with the number of sex partners included: age, Asian or Hispanic ethnicity, human immunodeficiency virus (HIV) knowledge, self-efficacy (belief that one can protect oneself from the virus), condom use, and alcohol and drug use. We conclude that a significant proportion of school-based middle adolescents are sexually active and that most of these are at risk for contracting HIV because of behaviors such as having multiple sexual partners. Topics often stressed in school-based HIV education, such as factual knowledge about HIV, avoiding drugs and alcohol, and condom use are not associated with adolescents' choice about their number of sex partners. Intervention programs will have to identify and then target each specific HIV risk behavior and its motivations in order to reduce adolescents' risks of contracting and transmitting the disease.
C1 UNIV CALIF SAN FRANCISCO,DEPT MED,SAN FRANCISCO,CA 94143.
   CALIF PUBL HLTH FDN,HUMA POPULAT LAB,BERKELEY,CA.
C3 University of California System; University of California San Francisco
RP DURBIN, M (corresponding author), UNIV CALIF SAN FRANCISCO,CTR AIDS PREVENT STUDIES,BOX 0886,SAN FRANCISCO,CA 94143, USA.
CR *AL GUTTM I, 1981, TEEN PREGN PROBL HAS, V0, P0
   BROOKSGUNN J, 1989, AM PSYCHOL, V44, P249, DOI 10.1037/0003-066X.44.2.249
   BURKE DS, 1990, JAMA-J AM MED ASSOC, V263, P2074, DOI 10.1001/jama.263.15.2074
   CATANIA JA, 1989, J SEX RES, V26, P514, DOI 10.1080/00224498909551532
   DICLEMENTE RJ, 1988, AM J PUBLIC HEALTH, V78, P55, DOI 10.2105/AJPH.78.1.55
   DICLEMENTE RJ, 1990, PSYCHOSOCIAL PERSPEC, V0, P51
   DiClemente RJ, 1992, ADOLESCENTS AIDS GEN, V0, P0
   DICLEMENTE RJ, 1990, J ADOLESCENT RES, V5, P7, DOI 10.1177/074355489051003
   DICLEMENTE RJ, 1993, IN PRESS J SCH HLTH, V0, P0
   DURANT RH, 1988, J PEDIATR-US, V113, P930, DOI 10.1016/S0022-3476(88)80034-9
   EISENBERG B, 1989, STAT MED, V1, P83
   EMANS SJ, 1987, JAMA-J AM MED ASSOC, V257, P3377, DOI 10.1001/jama.257.24.3377
   FICHTNER RR, 1983, SEX TRANSM DIS, V10, P77, DOI 10.1097/00007435-198304000-00006
   FISHBEIN M, 1989, PRIMARY PREVENTION A, V0, P93
   FRIEDRICH WN, 1986, J PEDIATR PSYCHOL, V11, P47, DOI 10.1093/jpepsy/11.1.47
   GOODMAN E, 1989, PEDIATRICS, V84, P36
   GRUBER E, 1987, ADOLESCENCE, V22, P661
   GUINAN M, 1986, JAMA-J AM MED ASSOC, V255, P1665
   HEARST N, 1988, JAMA-J AM MED ASSOC, V259, P2428, DOI 10.1001/jama.259.16.2428
   HINGSON RW, 1990, AM J PUBLIC HEALTH, V80, P295, DOI 10.2105/AJPH.80.3.295
   Hofferth S.L., 1987, RISKING FUTURE ADOLE, V2, P0
   HOFFERTH SL, 1987, FAM PLANN PERSPECT, V19, P46, DOI 10.2307/2135048
   Hosmer DW., 2000, APPL LOGISTIC REGRES, V2nd ed., P0
   JESSOR SL, 1975, DEV PSYCHOL, V11, P473, DOI 10.1037/h0076664
   KIRBY D, 1985, J SCHOOL HEALTH, V55, P421, DOI 10.1111/j.1746-1561.1985.tb01169.x
   Miller H. G., 1990, AIDS 2 DECADE, V0, P0
   MORRISON DM, 1985, PSYCHOL BULL, V98, P538, DOI 10.1037/0033-2909.98.3.538
   OREILLY KR, 1985, J ADOLESCENT HEALTH, V6, P262, DOI 10.1016/S0197-0070(85)80063-2
   REISS IL, 1989, J SEX RES, V26, P411, DOI 10.1080/00224498909551525
   RICKERT VI, 1989, J ADOLESCENT HEALTH, V10, P313, DOI 10.1016/0197-0070(89)90064-8
   SELTZER VL, 1989, OBSTET GYNECOL, V74, P55
   SISK J, 1988, OTA3 US C OFF TECHN, V0, P0
   STOUT JW, 1989, PEDIATRICS, V83, P375
   VALDISERRI RO, 1989, PREVENTING AIDS DESI, V0, P0
   ZELNIK M, 1983, FAM PLANN PERSPECT, V15, P64, DOI 10.2307/2134848
   ZIERLER S, 1991, AM J PUBLIC HEALTH, V81, P572, DOI 10.2105/AJPH.81.5.572
   1989, 1900, V77, V0, P89
NR 37
TC 69
Z9 70
U1 1
U2 17
PU ELSEVIER SCIENCE INC
PI NEW YORK
PA 655 AVENUE OF THE AMERICAS, NEW YORK, NY 10010
SN 1054-139X
EI 
J9 J ADOLESCENT HEALTH
JI J. Adolesc. Health
PD MAY 15
PY 1993
VL 14
IS 3
BP 202
EP 207
DI 10.1016/1054-139X(93)90006-B
PG 6
WC Psychology, Developmental; Public, Environmental & Occupational Health; Pediatrics
SC Psychology; Public, Environmental & Occupational Health; Pediatrics
GA LD274
UT WOS:A1993LD27400005
PM 8323931
DA 2023-04-01
ER
