# Supplementary material for: Studies on HIV/AIDS Among Students: Bibliometric Analysis
Source: Interact J Med Res. 2023 Aug 4;12:e46042. doi: 10.2196/46042 (PMC10439465; doi:10.2196/46042)
Supplement: Multimedia Appendix 1 [file ijmr_v12i1e46042_app1.zip › Multimedia Appendix 1/download1994u26.txt]

PT J
AU NGUYEN, MN
   SAUCIER, JF
   PICA, LA
AF NGUYEN, MN
   SAUCIER, JF
   PICA, LA
TI INFLUENCE OF ATTITUDES ON THE INTENTION TO USE CONDOMS IN QUEBEC SEXUALLY ACTIVE MALE-ADOLESCENTS
SO JOURNAL OF ADOLESCENT HEALTH
LA English
DT Article; Proceedings Paper
DE ATTITUDES; CONDOM USE; SEXUALLY ACTIVE; MALE; ADOLESCENTS
ID contraceptive use; sex-education; students; knowledge; behavior; aids; responsibility; experience; beliefs; parents
AB Purpose: The purpose of this study was to determine the influence of attitudes and other variables on the intention to use condoms in sexually active male adolescents. Methods: The survey was conducted from April to June 1989 on a sample of 433 sexually active boys aged 12-19 years registered in secondary schools in Laval, Quebec. Results: Information on condoms provided by parents, peers, school, or media had no positive effect on male adolescents' intention to use condoms. Having a favorable attitude towards contraceptive responsibility, however, was significantly associated with the outcome variable. Endorsement of this responsibility seemed short-lived being replaced by the birth control pill in older adolescents. The study also found that in younger adolescents, intention to use condoms was significantly associated with supportive parental attitudes. Conclusions: The results of this study highlight the importance of developing strategies to encourage sexually active male adolescents to assume greater responsibility for using condoms, and suggest that in order for programs to be effective, STD and acquired immunodeficiency syndrome prevention should be done at younger ages while encouraging parents to take a greater role in sex education.
C1 UNIV MONTREAL,FAC MED,DEPT SOCIAL & PREVENT MED,MONTREAL H3C 3J7,QUEBEC,CANADA.
   UNIV MONTREAL,DEPT PSYCHIAT,MONTREAL H3C 3J7,QUEBEC,CANADA.
C3 Universite de Montreal; Universite de Montreal
RP NGUYEN, MN (corresponding author), CITE SANTE LAVAL,DEPT COMMUNITY HLTH,3333 BLVD SOUVENIR,LAVAL H7V 1X1,PQ,CANADA.
CR ADLER NE, 1990, J PEDIATR-US, V116, P463, DOI 10.1016/S0022-3476(05)82845-8
   Ajzen I., 1980, 1980 UNDERSTANDING A, V0, P0
   ANDRE T, 1991, YOUTH SOC, V22, P339, DOI 10.1177/0044118X91022003003
   BAKER SA, 1988, ADOLESCENCE, V23, P265
   BIGLAN A, 1990, J BEHAV MED, V13, P245, DOI 10.1007/BF00846833
   BROOKSGUNN J, 1989, AM PSYCHOL, V44, P249, DOI 10.1037/0003-066X.44.2.249
   CLARK SD, 1984, FAM PLANN PERSPECT, V16, P77, DOI 10.2307/2134934
   DARLING CA, 1986, ADOLESCENCE, V21, P403
   DOLAN R, 1990, CAN J PUBLIC HEALTH, V81, P135
   HEROLD ES, 1990, CAN J PUBLIC HEALTH, V81, P141
   HINGSON RW, 1990, AM J PUBLIC HEALTH, V80, P295, DOI 10.2105/AJPH.80.3.295
   KAHN JR, 1990, DEMOGRAPHY, V27, P323, DOI 10.2307/2061371
   KEGELES SM, 1989, AM J DIS CHILD, V143, P911, DOI 10.1001/archpedi.1989.02150200063019
   MOSHER WD, 1990, FAM PLANN PERSPECT, V22, P198, DOI 10.2307/2135493
   NGUYEN NN, 1994, IN PRESS ADOLESCENCE, V0, P0
   Nutbeam D., 1990, HEALTH PROMOTION INTERNATIONAL, V5, P233, DOI 10.1093/heapro/5.3.233
   Pleck J H, 1988, J ADOLESC RES, V3, P275, DOI 10.1177/074355488833004
   PLECK JH, 1991, J MARRIAGE FAM, V53, P733, DOI 10.2307/352747
   PLECK JH, 1990, J FAM ISSUES, V11, P294, DOI 10.1177/019251390011003004
   REIS J, 1989, ADOLESCENCE, V24, P639
   REIS J, 1989, J APPL SOC PSYCHOL, V19, P231, DOI 10.1111/j.1559-1816.1989.tb00053.x
   SHEERAN P, 1990, PSYCHOL REP, V66, P614, DOI 10.2466/PR0.66.2.614-614
   WHITLEY BE, 1990, J SEX RES, V27, P305, DOI 10.1080/00224499009551560
NR 23
TC 10
Z9 11
U1 0
U2 0
PU ELSEVIER SCIENCE INC
PI NEW YORK
PA 655 AVENUE OF THE AMERICAS, NEW YORK, NY 10010
SN 1054-139X
EI 
J9 J ADOLESCENT HEALTH
JI J. Adolesc. Health
PD MAY 15
PY 1994
VL 15
IS 3
BP 269
EP 274
DI 10.1016/1054-139X(94)90515-0
PG 6
WC Psychology, Developmental; Public, Environmental & Occupational Health; Pediatrics
SC Psychology; Public, Environmental & Occupational Health; Pediatrics
GA NP010
UT WOS:A1994NP01000013
PM 8075100
DA 2023-04-01
ER

PT J
AU LEMA, VM
   HASSAN, MA
AF LEMA, VM
   HASSAN, MA
TI KNOWLEDGE OF SEXUALLY-TRANSMITTED DISEASES, HIV-INFECTION AND AIDS AMONG SEXUALLY ACTIVE ADOLESCENTS IN NAIROBI, KENYA AND ITS RELATIONSHIP TO THEIR SEXUAL-BEHAVIOR AND CONTRACEPTION
SO EAST AFRICAN MEDICAL JOURNAL
LA English
DT Article
AB A total of 675 male and female adolescents, aged 10 to 19 years, who were attending the adolescent antenatal clinic at the Kenyatta National Hospital and the Special STD and Skin Disease Clinic in Nairobi, between April 1, 1991 and July 31, 1991, were interviewed by means of partially structured questionnaire, to determine their level of awareness on sexually transmitted diseases, HIV infection, AIDS and contraception with its relationship to their sexual behaviour and contraceptive practice. Adolescents formed 27.6% of people attending the STD and Skin diseases clinic, of whom 52.9% were females and 41.2% were males. Majority of them were not in any formal employment. A few were students in schools in the city. 70.4% of the total group mentioned gonorrhoea as a sexually transmitted disease, as compared to only 54.3% who mentioned AIDS as a sexually transmitted disease. They only mentioned three diseases, namely gonorrhoea, syphilis, and AIDS (HIV infection). Majority of them had started coitus very early. They were involved with many and different partners, some of whom belonged to the high risk groups for HIV infection as well as STD's. As a reflection of their low awareness on AIDS, most of these sexually active adolescents had not changed their sexual behaviour, nor were they using any protective measure against STD's or HIV infection.The implications of these findings are discussed and possible remedial measures suggested.
C1 MINIST HLTH,NAIROBI,KENYA.
RP LEMA, VM (corresponding author), UNIV MALAWI,COLL MED,DEPT OBSTET & GYNAECOL,PRIVATE BAG 360,BLANTYRE 3,MALAWI.
CR FRIEDMAN HL, 1992, J ADOLESCENT HEALTH, V13, P345, DOI 10.1016/1054-139X(92)90026-8
   HEROLD JM, 1991, STUD FAMILY PLANN, V23, P128
   Lema V M, 1989, J OBSTET GYNAECOL EAST CENT AFRICA, V8, P38
   LEMA VM, 1990, E AFR MED J, V67, P86
   LEMA VM, 1992, UNPUB SURVEY KNOWLED, V0, P0
   LEMA VM, 1989, 5TH INT C AIDS MONTR, V0, P0
   LEMA VM, 1988, UNPUB REV RES ADOLES, V0, P0
   MAFANY NM, 1989, THESIS U NAIROBI, V0, P0
   MAGGWA ABN, 1987, THESIS U NAIROBI, V0, P0
   MATI JKG, 1986, J OBSTET GYNAECOL, V5, P4
   MULANDI TN, 1986, THESIS U NAIROBI KEN, V0, P0
   NICOS D, 1986, STUD FAMILY PLANN, V17, P100
   ORWENYO EA, 1984, THESIS U NAIROBI, V0, P0
   PAXMAN JM, 1984, WHO CHRON, V38, P199
   PEPIN J, 1989, AIDS, V3, P3, DOI 10.1097/00002030-198903010-00002
   SIMONSEN JN, 1990, AIDS, V4, P139, DOI 10.1097/00002030-199002000-00007
   VICKI L, 1989, J OBSTET GYNAECOL, V74, P55
   WANGOI PN, 1990, 5TH UNAPSA 2ND ISOTP, V0, P0
   WILSON D, 1988, CENT AFR J MED, V34, P95
   1989, 1900, V2, V0, P30
   1988, 1900, V109, V0, P0
NR 23
TC 6
Z9 6
U1 0
U2 1
PU EAST AFRICAN MEDICAL JOURNAL
PI NAIROBI
PA CHYULU ROAD PO BOX 41632, NAIROBI, KENYA
SN 0012-835X
EI 
J9 E AFR MED J
JI East Afr. Med. J.
PD FEB 15
PY 1994
VL 71
IS 2
BP 122
EP 128
DI 
PG 7
WC Medicine, General & Internal
SC General & Internal Medicine
GA NJ836
UT WOS:A1994NJ83600015
PM 7925041
DA 2023-04-01
ER

PT J
AU MOSS, N
AF MOSS, N
TI BEHAVIORAL RISKS FOR HIV IN ADOLESCENTS
SO ACTA PAEDIATRICA
LA English
DT Article
DE ADOLESCENCE; SEXUAL BEHAVIOR; SUBSTANCE USE; CONDOMS
ID sexual-activity; condom use; drug-use; intercourse; women; males; aids
AB A psychosocial perspective on adolescent risk behavior is used to highlight aspects of psychological development and social environment that are relevant to sexual activity and substance use. Differences in behavior are also related to factors such as age and gender that have biological, developmental, and demographic implications. Sexual activity and substance use increase during adolescence, and are often interrelated. In the USA in 1992, 69% of 8th graders and 88% of 12th graders had drunk alcohol. In 1990, 54% of high school students had had sexual intercourse. Age of sexual initiation has decreased in recent cohorts, but condom use by adolescents has increased, with 35% of 15-19-year-old women reporting using condoms. Interventions that successfully change adolescent risk behavior take account of the teen's level of development and social context.
RP MOSS, N (corresponding author), NICHHD, DEMOG & BEHAV SCI BRACH, 6100 EXECUT BLVD, ROOM 8B13, BETHESDA, MD 20892 USA.
CR BALTJES RJ, 1985, INT J ADDICT, V20, P1113
   CAMPBELL AA, 1991, J ACQ IMMUN DEF SYND, V4, P1133
   ENSMINGER M, 1900, V2, V0, P36
   GERSTEIN DR, 1979, AM J DRUG ALCOHOL AB, V6, P1, DOI 10.3109/00952997909007029
   HINGSON R, 1989, 5TH INT C AIDS MONTR, V0, P0
   HOFFERTH SL, 1987, FAM PLANN PERSPECT, V19, P46, DOI 10.2307/2135048
   HOFFERTH SL, 1987, RISKING FUTURE ADOLE, V2, P7
   IRWIN CE, 1991, APR C AD PROBL RISK, V0, P0
   JAFFE LR, 1988, J PEDIATR-US, V112, P1005, DOI 10.1016/S0022-3476(88)80237-3
   JARLAIS DCD, 1987, AIDS, V1, P67
   JESSOR R, 1977, PROBLEM BEHAVIOR PSY, V0, P0
   JOHNSTON LD, 1993, NIH933597 PUBL, V0, P0
   KANDEL DB, 1978, J YOUTH ADOLESCENCE, V7, P13, DOI 10.1007/BF01538684
   KANDEL DB, 1980, ANNU REV SOCIOL, V6, P235, DOI 10.1146/annurev.so.06.080180.001315
   KEGELES S, 1989, 5TH INT C AIDS MONTR, V0, P0
   MILLER HG, 1990, AIDS 2ND DECADE, V0, P147
   MOORE KA, 1989, FAM PLANN PERSPECT, V21, P110, DOI 10.2307/2135660
   MOTT FL, 1988, FAM PLANN PERSPECT, V20, P128, DOI 10.2307/2135701
   Newcomb MD, 1988, CONSEQUENCES ADOLESC, V0, P0
   NEWCOMER S, 1992, J SCHOOL HEALTH, V62, P265, DOI 10.1111/j.1746-1561.1992.tb01242.x
   PLECK JH, 1991, J MARRIAGE FAM, V53, P733, DOI 10.2307/352747
   RODGERS JL, 1990, J FAM ISSUES, V11, P274, DOI 10.1177/019251390011003003
   ROSENBAUM E, 1990, J MARRIAGE FAM, V52, P783, DOI 10.2307/352942
   ROWE DC, 1989, SOC BIOL, V36, P127
   SONENSTEIN FL, 1989, FAM PLANN PERSPECT, V21, P152, DOI 10.2307/2135805
   SONENSTEIN FL, 1991, FAM PLANN PERSPECT, V23, P162, DOI 10.2307/2135739
   SONENSTEIN FL, 1989, MAR ANN M POP ASS AM, V0, P0
   VEGA WA, 1993, AM J PUBLIC HEALTH, V83, P185, DOI 10.2105/AJPH.83.2.185
   1992, 1900, V40, V0, P885
   1992, 1900, V41, V0, P945
   1992, 1900, V41, V0, P866
   1988, 1900, V109, V0, P0
NR 33
TC 11
Z9 12
U1 0
U2 2
PU WILEY
PI HOBOKEN
PA 111 RIVER ST, HOBOKEN 07030-5774, NJ USA
SN 0803-5253
EI 1651-2227
J9 ACTA PAEDIATR
JI Acta Paediatr.
PD AUG 15
PY 1994
VL 83
IS 
BP 81
EP 87
DI 10.1111/j.1651-2227.1994.tb13342.x
PG 7
WC Pediatrics
SC Pediatrics
GA PK300
UT WOS:A1994PK30000021
PM 7833570
DA 2023-04-01
ER

PT J
AU HAUSSER, D
   MICHAUD, PA
AF HAUSSER, D
   MICHAUD, PA
TI DOES A CONDOM-PROMOTING STRATEGY (THE SWISS-STOP-AIDS-CAMPAIGN) MODIFY SEXUAL-BEHAVIOR AMONG ADOLESCENTS
SO PEDIATRICS
LA English
DT Article
DE ADOLESCENTS; TEENAGERS; SEXUALITY; SEXUAL BEHAVIOR; CONDOMS; ATTITUDES; EVALUATION; PREVENTION; CONTRACEPTION; AIDS; SWITZERLAND
ID acquired-immunodeficiency-syndrome; high-school-students; hiv-infection; active adolescents; virus infection; young-people; risk; knowledge; prevention; attitudes
AB Objective. To measure sexual behavior changes (especially the use of condoms) among adolescents after 5 years of a population-based acquired immunodeficiency syndrome prevention strategy at the national and regional level. Design. Two comparative cross-sectional surveys by self-administered questionnaires were conducted in 1987 and 1990. Setting. Two similar samples of 16- to 19-year-old apprentices. The two samples, 1987 (n = 1359) and 1990 (n = 817), are comparable in terms of sex, age, profession, and location. Results. The percentage of boys who say they are sexually active has remained the same (75%) and has slightly increased among younger girls (65% to 75%, NS). The average number of partners has remained steady for boys and girls. Regular use of any contraceptive device has remained steady among girls (75%) and increased among boys (1987, 38%; 1990, 54%; P < .001). In 1987 as well as in 1990, the condom was the most widely used method (>90%), followed by the pill (50%), withdrawal (20%), and chemicals (5%). Rates were about the same for both sexes. Rates of irregular use of condoms increased among boys and girls (P < .01); regular use of condoms increased among boys (22% to 34%, P < .01) and girls (10% to 27%, P < .001); use of the pill has slightly decreased. Conclusions. During a 5-year period, the Swiss ''STOP-AIDS'' campaign and local interventions had had no real effect on the rate of sexual activity of apprentices but had had a positive effect on the use of contraception and condoms. The prevention strategy should (and will) be maintained in the future.
RP HAUSSER, D (corresponding author), UNIV LAUSANNE, INST MED SOCIALE & PREVENT, 17 RUE BUGNON, CH-1005 LAUSANNE, SWITZERLAND.
CR BOWIE C, 1989, J EPIDEMIOL COMMUN H, V43, P61, DOI 10.1136/jech.43.1.61
   BOYER CB, 1991, SOC SCI MED, V33, P11, DOI 10.1016/0277-9536(91)90446-J
   CATES W, 1989, AM J PUBLIC HEALTH, V79, P871, DOI 10.2105/AJPH.79.7.871
   COATES W, 1985, J ADOLESC HLTH CARE, V6, P257
   COCHRAN SD, 1991, SOC SCI MED, V33, P25, DOI 10.1016/0277-9536(91)90447-K
   DANGELO LJ, 1991, PEDIATRICS, V88, P982
   DEBUONO BA, 1990, NEW ENGL J MED, V322, P821, DOI 10.1056/NEJM199003223221206
   DELAMATER J, 1981, ANNU REV SOCIOL, V7, P263, DOI 10.1146/annurev.so.07.080181.001403
   DICLEMENTE RJ, 1988, AM J PUBLIC HEALTH, V78, P55, DOI 10.2105/AJPH.78.1.55
   DICLEMENTE RJ, 1991, J ADOLESCENT HEALTH, V12, P385, DOI 10.1016/0197-0070(91)90052-N
   DICLEMENTE RJ, 1992, PEDIATRICS, V89, P197
   DUBOISARBER F, 1989, REV EPIDEMIOL SANTE, V37, P207
   DUBOISARBER F, 1989, IUMSP39 CAH RECH DOC, V0, P0
   DUY C N, 1989, JOURNAL DE GYNECOLOGIE OBSTETRIQUE ET BIOLOGIE DE LA REPRODUCTION, V18, P977
   FERGUSON J, 1990, MED HYG, V48, P3258
   FORMAN D, 1989, BRIT MED J, V298, P1137, DOI 10.1136/bmj.298.6681.1137
   FRANK O, 1991, NOV EC CONC ACT SEX, V0, P0
   GOODMAN E, 1989, PEDIATRICS, V84, P36
   HAUSSER D, 1990, EVALUATION SWISS AID, V0, P0
   HEIN K, 1989, J ADOLESCENT HEALTH, V10, P0
   HEIN K, 1991, PEDIATRICS, V88, P1053
   HEIN K, 1989, J ADOLESC HLTH CAR S, V10, P0
   HINGSON R, 1990, PEDIATRICS, V85, P24
   HINGSON RW, 1990, AM J PUBLIC HEALTH, V80, P295, DOI 10.2105/AJPH.80.3.295
   HODGKIN P, 1988, BRIT MED J, V296, P516, DOI 10.1136/bmj.296.6621.516
   JUDSON FN, 1989, AM J PUBLIC HEALTH, V79, P878, DOI 10.2105/AJPH.79.7.878
   KEGELES SM, 1988, AM J PUBLIC HEALTH, V78, P460, DOI 10.2105/AJPH.78.4.460
   LEHMANN P, 1987, BRIT MED J, V295, P1118, DOI 10.1136/bmj.295.6606.1118
   MACDONALD NE, 1990, JAMA-J AM MED ASSOC, V263, P3155, DOI 10.1001/jama.263.23.3155
   MARTIN J F, 1988, HEALTH EDUCATION RESEARCH, V3, P105, DOI 10.1093/her/3.1.105
   Michaud P A, 1978, REV MED SUISSE ROMANDE, V98, P403
   Michaud P A, 1989, REV MED SUISSE ROMANDE, V109, P319
   MICHAUD PA, 1988, SOZ PRAVENTIV MED, V33, P319, DOI 10.1007/BF02084297
   MICHAUD PA, 1987, SOZ PRAVENTIV MED, V32, P210
   MICHAUD PA, 1992, HEALTH EDUC RES, V7, P79, DOI 10.1093/her/7.1.79
   MICHAUD PA, 1990, MED HYG, V48, P3224
   MICHAUD PA, 1988, FAIRE FACE SIDA, V0, P25
   MOORE JR, 1991, PUBLIC HEALTH REP, V106, P678
   NICKERSON CAE, 1990, AM J PUBLIC HEALTH, V80, P1174, DOI 10.2105/AJPH.80.10.1174
   ORR DP, 1991, PEDIATRICS, V87, P141
   OVERBY KJ, 1989, PEDIATRICS, V83, P204
   PIETTE D, 1989, ED SEXUELLE AFFECTIV, V0, P16
   ROTHERAMBORUS MJ, 1991, AM J PUBLIC HEALTH, V81, P206, DOI 10.2105/AJPH.81.2.208
   SOLOMON MZ, 1989, AM J PUBLIC HEALTH, V79, P453, DOI 10.2105/AJPH.79.4.453
   STIFFMAN AR, 1990, PEDIATRICS, V85, P303
   STRUNIN L, 1987, PEDIATRICS, V79, P825
   STRUNIN L, 1991, SOC SCI MED, V32, P221, DOI 10.1016/0277-9536(91)90063-I
   TURSZ A, 1986, REV EPIDEMIOL SANTE, V34, P81
   WALTER HJ, 1991, PEDIATRICS, V88, P846
   WEBERJOBE M, 1989, IUMSP3920 CAH RECH D, V0, P0
   1993, 1900, V1, V0, P18
   1988, 1900, V25, V0, P301
NR 53
TC 35
Z9 35
U1 0
U2 3
PU AMER ACAD PEDIATRICS
PI ELK GROVE VILLAGE
PA 141 NORTH-WEST POINT BLVD,, ELK GROVE VILLAGE, IL 60007-1098 USA
SN 0031-4005
EI 1098-4275
J9 PEDIATRICS
JI Pediatrics
PD APR 15
PY 1994
VL 93
IS 4
BP 580
EP 585
DI 
PG 6
WC Pediatrics
SC Pediatrics
GA ND363
UT WOS:A1994ND36300008
PM 8134213
DA 2023-04-01
ER

PT J
AU CACERES, CF
   ROSASCO, AM
   MANDEL, JS
   HEARST, N
AF CACERES, CF
   ROSASCO, AM
   MANDEL, JS
   HEARST, N
TI EVALUATING A SCHOOL-BASED INTERVENTION FOR STD/AIDS PREVENTION IN PERU
SO JOURNAL OF ADOLESCENT HEALTH
LA English
DT Article
DE AIDS; ADOLESCENTS; SCHOOLS; SEXUAL EDUCATION; PREVENTION; PERU; LATIN AMERICA; ATTITUDES; BEHAVIOR
ID aids; adolescents; sexuality; knowledge; behavior
AB Purpose: In a context of increasing HIV/STD risks among adolescents in Latin America, new conceptions of sequential ''sex education'' are needed. However, older adolescents must be reached through shorter programs. A quasi-experimental study was conducted to evaluate the impact of a short school-based STD/AIDS prevention program on knowledge, attitudes, and intended behavior among secondary students in Lima. Methods: Aimed at empowering adolescents regarding their sexuality, improving knowledge and attitudes, and developing skills and prevention-oriented behavioral intentions, the program consisted of seven weekly two-hour sessions. Cost exclusive of research expenses was $3 per student reached. Results: 1213 students from 14 schools participated in either the intervention or control groups. Significant changes in knowledge on sexuality and AIDS, erotophilia, acceptance of contraception, machismo, and discrimination against persons with HIV/AIDS were found in the intervention group, as compared to the control group. Self-efficacy and prevention-oriented behavioral intentions were significantly better in the intervention group. Conclusions: Owing to its effectiveness, acceptability, and low cost, this program may become useful in reaching adolescents unable to participate in longer-term sex education programs in Peru and elsewhere.
C1 UNIV PERUANA CAYETANO HEREDIA,INST POPULAT STUDIES,LIMA,PERU.
   ASOCIAC VIA LIBRE,LIMA,PERU.
C3 Universidad Peruana Cayetano Heredia
RP CACERES, CF (corresponding author), UNIV CALIF SAN FRANCISCO,CTR AIDS PREVENT STUDIES,74 NEW MONTGOMERY,SUITE 600,SAN FRANCISCO,CA 94105, USA.
FU FIC NIH HHS [TW-00003-05] Funding Source: Medline
CR Ajzen I., 1980, 1980 UNDERSTANDING A, V0, P0
   *AL GUTTM I, 1989, AD HOY, V0, P0
   Bandura A, 1971, SOCIAL LEARNING THEO, V0, P0, DOI DOI 10.1177/105960117700200317
   BROOKSGUNN J, 1990, MILBANK Q, V68, P59, DOI 10.2307/3350176
   BROWN LK, 1988, CLIN PEDIATR, V27, P311, DOI 10.1177/000992288802700701
   CACERES C, 1991, BOLETIN DE LA OFICINA SANITARIA PANAMERICANA, V111, P218
   CACERES CF, 1992, REV LAT AM PSICOL, V24, P109
   CATANIA JA, 1990, HEALTH EDUC QUART, V17, P53, DOI 10.1177/109019819001700107
   DICLEMENTE R, 1989, AIDS EDUC PREV, V1, P79
   DiClemente R J, 1989, AIDS EDUC PREV, V1, P70
   FISCHER W, 1990, SOCIAL INFLUENCE PRO, V0, P71
   FISHER W, 1988, J SEX RES, V26, P123
   Freire P, 1986, PEDAGOGY OPPRESSED, V0, P0
   Giroux Henry A., 1983, HIDDEN CURRICULUM MO, V0, P0
   HUSZTI HC, 1989, CHILDREN ADOLESCENTS, V0, P147
   KEGELES SM, 1988, AM J PUBLIC HEALTH, V78, P460, DOI 10.2105/AJPH.78.4.460
   KING A, 1990, DEC REG M ED INT HIV, V0, P0
   LOLI A, 1986, ADOLESCENCIA SEXUALI, V0, P0
   Marin G., 1991, RES HISPANIC POPULAT, V0, P0, DOI DOI 10.4135/9781412985734
   *MIN SAL PER, 1992, B EP PECOS, V0, P0
   *MOV MAN RAM, 1986, DIEZ GUIAS TRAB ED S, V0, P0
   PARKER RG, 1991, BODIES PLEASURES PAS, V0, P0
   RICKERT V, 1991, CLIN PEDIATR, V31, P205
   ROSCOE B, 1990, ADOLESCENCE, V25, P39
   TACKER V, 1991, POSTGRAD MED, V89, P49
   TAVARA L, 1991, REPRODUCCION HUMANA, V0, P7
   Zimbardo P. G., 1977, INFLUENCING ATTITUDE, V0, P0
   1989, 1900, V23, V0, P151
NR 28
TC 33
Z9 35
U1 0
U2 5
PU ELSEVIER SCIENCE INC
PI NEW YORK
PA 655 AVENUE OF THE AMERICAS, NEW YORK, NY 10010
SN 1054-139X
EI 
J9 J ADOLESCENT HEALTH
JI J. Adolesc. Health
PD NOV 15
PY 1994
VL 15
IS 7
BP 582
EP 591
DI 10.1016/1054-139X(94)90143-Q
PG 10
WC Psychology, Developmental; Public, Environmental & Occupational Health; Pediatrics
SC Psychology; Public, Environmental & Occupational Health; Pediatrics
GA PT412
UT WOS:A1994PT41200010
PM 7857958
DA 2023-04-01
ER

PT J
AU SHERIDAN, J
   BATES, IP
   WEBB, DG
   BARBER, ND
AF SHERIDAN, J
   BATES, IP
   WEBB, DG
   BARBER, ND
TI EDUCATION INTERVENTION IN PHARMACY STUDENTS ATTITUDES TO HIV AIDS AND DRUG MISUSE
SO MEDICAL EDUCATION
LA English
DT Article
DE EDUCATION, MEDICAL, UNDERGRADUATE; STUDENTS, MEDICAL PSYCHOL; ATTITUDE OF HEALTH PERSONNEL; ATTITUDE TO HEALTH; HIV INFECTION PSYCHOL; AIDS PSYCHOL; SUBSTANCE ABUSE PSYCHOL; HEALTH EDUCATION; KAP; LONDON
ID knowledge; programs
AB By providing injecting equipment to drug misusers, community pharmacists in the UK may become involved in preventing the spread of HIV via the intravenous route.  Over 60% of pharmacy graduates from the School of Pharmacy enter community pharmacy and, as part of their undergraduate course, attend a series of lectures and seminars on HIV/AIDS and drug misuse.  The aim of this research was to: (1) investigate students' attitudes to these subjects; (2) assess the students' knowledge of HIV/AIDS; (3) evaluate any change in level of knowledge or of attitude after attending the course; and (4) investigate students' attitudes towards the teaching of these subjects. A questionnaire was administered to students before and after their undergraduate course.  The level of knowledge increased significantly after attending the course.  Students were asked their opinion on the teaching of HIV/AIDS and drug misuse at the School of Pharmacy.  After the course, significantly more responded 'good' or 'very good' with regard to teaching on social issues in drug misuse, rehabilitation and treatment of drug misusers, and health education on HIV/AIDS.  There was no significant change in attitude, after the course.  Attitude to HIV/AIDS and drug misuse was found to be unassociated with previous experience of working in pharmacies supplying injecting equipment and prescribed methadone.  Both attitude and pre-course assessed knowledge were significantly associated with race and religion.  These results indicate that attending the course had the effect of increasing knowledge of HIV/AIDS and increasing confidence in counselling clients.  The perception of the teaching was also seen to be more positive.
RP SHERIDAN, J (corresponding author), UNIV LONDON,SCH PHARM,CTR PHARM PRACTICE,29-39 BRUNSWICK SQ,LONDON WC1N 1AX,ENGLAND.
CR ARMSTRONGESTHER C, 1990, J ADV NURS, V15, P638, DOI 10.1111/j.1365-2648.1990.tb01886.x
   BURNETTE MM, 1988, MIDWEST C IMPLICATIO, V0, P0
   GLANZ A, 1989, BRIT MED J, V299, P465
   Kowaleski L, 1991, J ALLIED HEALTH, V20, P191
   RICKERT VI, 1990, J ADOLESCENT HEALTH, V11, P298, DOI 10.1016/0197-0070(90)90039-5
   SHERIDAN J, 1994, J SOCIAL ADM PHARM, V10, P163
   WERTZ DC, 1987, PUBLIC HEALTH REP, V102, P248
   WITT LA, 1989, J APPL SOC PSYCHOL, V19, P599, DOI 10.1111/j.1559-1816.1989.tb00272.x
NR 8
TC 8
Z9 8
U1 0
U2 1
PU BLACKWELL SCIENCE LTD
PI OXFORD
PA OSNEY MEAD, OXFORD, OXON, ENGLAND OX2 0EL
SN 0308-0110
EI 
J9 MED EDUC
JI Med. Educ.
PD NOV 15
PY 1994
VL 28
IS 6
BP 492
EP 500
DI 10.1111/j.1365-2923.1994.tb02725.x
PG 9
WC Education, Scientific Disciplines; Health Care Sciences & Services
SC Education & Educational Research; Health Care Sciences & Services
GA PY762
UT WOS:A1994PY76200004
PM 7862010
DA 2023-04-01
ER

PT J
AU WEYANT, RJ
   BENNETT, ME
   SIMON, M
   PALAISA, J
AF WEYANT, RJ
   BENNETT, ME
   SIMON, M
   PALAISA, J
TI DESIRE TO TREAT HIV-INFECTED PATIENTS - SIMILARITIES AND DIFFERENCES ACROSS HEALTH-CARE PROFESSIONS
SO AIDS
LA English
DT Article
DE HIV; MEDICAL STUDENT; DENTAL STUDENT; ATTITUDES; WILLINGNESS; RISK PERCEPTION; QUESTIONNAIRE; CROSS-SECTIONAL STUDY
ID aids; attitudes; knowledge
AB Objectives: To determine attitudinal predictors oi health-care providers' willingness to treat HIV-infected patients. We also tested the hypothesis that differences between dental and medical students in their expressed desire to treat HIV-infected patients result from differences in their clinical exposure to bloodborne pathogens and their clinical training. Design: A cross-sectional design was used to administer a self-report questionnaire format to preserve subject anonymity. Methods: A questionnaire was used to assess attitudes, knowledge, and behavior associated with the care of HIV-infected patients. Both bivariate statistics and logistic regression techniques were used to determine factors related to the desire to treat HIV-infected patients. Results: Compared with dental students, medical students expressed a greater desire to treat HIV-infected patients. However, the attitudinal predictors of a desire to treat were similar across both groups. The two most important predictors were the degree to which respondents perceived a personal risk of HIV exposure and their sense of professional obligation to treat all patients. Furthermore, knowledge levels were unrelated to desire to treat. Conclusions: These results suggest that educational interventions aimed simply at increasing a provider's knowledge of HIV may not be effective in changing behavior.
C1 VET ADM MED CTR,PITTSBURGH,PA.
   UNIV PITTSBURGH,SCH DENT MED,DEPT BEHAV SCI,PITTSBURGH,PA.
   WAYNE STATE UNIV,SCH MED,DIV HEMATOL ONCOL,DETROIT,MI.
C3 US Department of Veterans Affairs; Veterans Health Administration (VHA); Pennsylvania Commonwealth System of Higher Education (PCSHE); University of Pittsburgh; Wayne State University
RP WEYANT, RJ (corresponding author), UNIV PITTSBURGH,SCH DENT MED,DEPT PUBL HLTH & COMMUNITY DENT,BOX FF,SALK HALL,PITTSBURGH,PA 15261, USA.
CR Bennett M E, 1993, J DENT EDUC, V57, P673
   BERNSTEIN CA, 1990, ACAD MED, V65, P458, DOI 10.1097/00001888-199007000-00010
   Crocker L., 1986, INTRO CLASSICAL MODE, V0, P0
   GANN PH, 1991, AM J PREV MED, V7, P172, DOI 10.1016/S0749-3797(18)30935-8
   GERBERT B, 1988, J AM DENT ASSOC, V116, P851, DOI 10.14219/jada.archive.1988.0273
   Henry K, 1990, AIDS EDUC PREV, V2, P36
   KELLY JA, 1987, AM J PUBLIC HEALTH, V77, P789, DOI 10.2105/AJPH.77.7.789
   KUNZEL C, 1991, J AM DENT ASSOC, V122, P55, DOI 10.14219/jada.archive.1991.0091
   LINK RN, 1988, AM J PUBLIC HEALTH, V78, P455, DOI 10.2105/AJPH.78.4.455
   SIMON MS, 1990, AIDS EDUC PREV, V3, P124
   WEYANT RJ, 1993, ACAD MED, V68, P377, DOI 10.1097/00001888-199305000-00023
NR 11
TC 13
Z9 13
U1 0
U2 2
PU RAPID SCIENCE PUBLISHERS
PI LONDON
PA 2-6 BOUNDARY ROW, LONDON, ENGLAND SE1 8NH
SN 0269-9370
EI 
J9 AIDS
JI Aids
PD JAN 15
PY 1994
VL 8
IS 1
BP 117
EP 121
DI 10.1097/00002030-199401000-00017
PG 5
WC Immunology; Infectious Diseases; Virology
SC Immunology; Infectious Diseases; Virology
GA NA432
UT WOS:A1994NA43200016
PM 8011222
DA 2023-04-01
ER

PT J
AU DANGELO, LJ
AF DANGELO, LJ
TI ADOLESCENTS AND HIV-INFECTION - A CLINICIAN PERSPECTIVE
SO ACTA PAEDIATRICA
LA English
DT Article
DE HIV INFECTION; ADOLESCENCE; RISK BEHAVIOR
ID human-immunodeficiency-virus; new-york-city; sexually-transmitted disease; united-states; san-francisco; female adolescents; condom use; urban adolescents; college-students; aids education
AB Increasing concern in the United States has centered on HIV infection in adolescents. While less than 0.4% of all reported cases of AIDS are reported in adolescents 13-19 years of age, it is speculated that upwards of 20% of all AIDS cases have acquired their infection as teenagers. Most cases are now reported to occur among minority youth and most are now related to sexual or drug use behavior. The natural history of HIV infection in adolescents has yet to be defined. Many adolescents have progressed to clinically significant low CD4+ cells by the time their infection is discovered. While traditional risk factors are also risk factors for adolescents, number of sexual partners and noninjection drug use appear to be related to an increased risk of HIV infection in this age group. Prevention efforts must target both techniques as wen as one-on-one counselling. Health care providers have a unique role to play in both patient and community education.
RP DANGELO, LJ (corresponding author), CHILDRENS NATL MED CTR,111 MICHIGAN AVE NW,WASHINGTON,DC 20010, USA.
CR BACCHETTI P, 1989, NATURE, V338, P251, DOI 10.1038/338251a0
   BURKE DS, 1990, JAMA-J AM MED ASSOC, V263, P2074, DOI 10.1001/jama.263.15.2074
   CONWAY GA, 1993, JAMA-J AM MED ASSOC, V269, P2887, DOI 10.1001/jama.269.22.2887
   COX JM, 1992, J ADOLESCENT HEALTH, V13, P483, DOI 10.1016/1054-139X(92)90011-Y
   DANGELO LJ, 1991, PEDIATRICS, V88, P982
   DANGELO LJ, 1992, J ADOLESCENT HEALTH, V13, P49, DOI 10.1016/1054-139X(92)90269-H
   DANGELO LJ, 1990, PEDIATR AIDS HIV INF, V1, P75
   DANGELO LJ, 1991, 31ST INT C ANT AG CH, V0, P0
   DiClemente R J, 1989, AIDS EDUC PREV, V1, P70
   DICLEMENTE RJ, 1986, AM J PUBLIC HEALTH, V76, P1443, DOI 10.2105/AJPH.76.12.1443
   DICLEMENTE RJ, 1988, AM J PUBLIC HEALTH, V78, P55, DOI 10.2105/AJPH.78.1.55
   DICLEMENTE RJ, 1991, AM J PUBLIC HEALTH, V81, P628, DOI 10.2105/AJPH.81.5.628
   FULLILOVE RE, 1990, JAMA-J AM MED ASSOC, V263, P851, DOI 10.1001/jama.263.6.851
   FUTTERMAN D, 1993, PEDIATRICS, V91, P730
   GAYLE HD, 1990, NEW ENGL J MED, V323, P1538, DOI 10.1056/NEJM199011293232206
   GOEDERT JJ, 1989, NEW ENGL J MED, V321, P1141, DOI 10.1056/NEJM198910263211701
   GOODMAN E, 1989, PEDIATRICS, V84, P36
   HEIN K, 1987, NEW YORK STATE J MED, V87, P290
   HEIN K, 1988, ADOLESCENT PEDIAT G, V1, P73, DOI 10.1016/S0932-8610(88)80028-8
   HINGSON R, 1990, PEDIATRICS, V85, P24
   HINGSON RW, 1990, AM J PUBLIC HEALTH, V80, P295, DOI 10.2105/AJPH.80.3.295
   HOFFERTH SL, 1987, FAM PLANN PERSPECT, V19, P46, DOI 10.2307/2135048
   HOLTZMAN D, 1991, AM J PUBLIC HEALTH, V81, P1596, DOI 10.2105/AJPH.81.12.1596
   JAFFE LR, 1988, J PEDIATR-US, V112, P1005, DOI 10.1016/S0022-3476(88)80237-3
   KEGELES SM, 1988, AM J PUBLIC HEALTH, V78, P460, DOI 10.2105/AJPH.78.4.460
   Koopman C, 1990, AIDS EDUC PREV, V2, P58
   KOTLOFF KL, 1991, AM J EPIDEMIOL, V133, P2, DOI 10.1093/oxfordjournals.aje.a115797
   KU LC, 1992, FAM PLANN PERSPECT, V24, P100, DOI 10.2307/2135538
   MACDONALD NE, 1990, JAMA-J AM MED ASSOC, V263, P3155, DOI 10.1001/jama.263.23.3155
   MANOFF SB, 1989, PEDIATR INFECT DIS J, V8, P309
   ORR DP, 1992, J PEDIATR-US, V120, P311, DOI 10.1016/S0022-3476(05)80453-6
   PAPPAIOANOU M, 1990, PUBLIC HEALTH REP, V105, P113
   QUINN TC, 1988, NEW ENGL J MED, V318, P197, DOI 10.1056/NEJM198801283180401
   QUINN TC, 1992, J INFECT DIS, V165, P541, DOI 10.1093/infdis/165.3.541
   REINISCH JM, 1992, FAM PLANN PERSPECT, V24, P116, DOI 10.2307/2135541
   REMAFEDI G, 1987, PEDIATRICS, V79, P331
   RICKERT VI, 1990, J ADOLESCENT HEALTH, V11, P298, DOI 10.1016/0197-0070(90)90039-5
   ROTHERAMBORUS MJ, 1991, JAMA-J AM MED ASSOC, V266, P1237, DOI 10.1001/jama.266.9.1237
   SONENSTEIN FL, 1989, FAM PLANN PERSPECT, V21, P152, DOI 10.2307/2135805
   STALL R, 1992, J ACQ IMMUN DEF SYND, V5, P682
   STALL R, 1986, HEALTH EDUC QUART, V13, P359, DOI 10.1177/109019818601300407
   STEINER JD, 1990, AM J DIS CHILD, V144, P302, DOI 10.1001/archpedi.1990.02150270052025
   STIFFMAN AR, 1990, PEDIATRICS, V85, P303
   STIFFMAN AR, 1992, PEDIATRICS, V89, P950
   STLOUIS ME, 1991, JAMA-J AM MED ASSOC, V266, P2387, DOI 10.1001/jama.266.17.2387
   STRICOF RL, 1991, AM J PUBLIC HEALTH, V81, P50, DOI 10.2105/AJPH.81.Suppl.50
   STRUNIN L, 1987, PEDIATRICS, V79, P825
   VERMUND SH, 1989, AM J DIS CHILD, V143, P1220, DOI 10.1001/archpedi.1989.02150220128032
   WONDELL DA, 1992, AM J DIS CHILD, V146, P77
   ZABIN LS, 1986, J ADOLESCENT HEALTH, V7, P320, DOI 10.1016/S0197-0070(86)80160-7
   ZIMET GD, 1992, J ADOLESCENT HEALTH, V13, P493, DOI 10.1016/1054-139X(92)90013-2
   1992, 1900, V40, V0, P385
   1991, 1900, V39, V0, P930
   1990, 1900, V39, V0, P385
   1992, 1900, P55, V0, P0
   1988, 1900, V37, V0, PS2
   1993, 1900, P1, V0, P0
   1988, 1900, V37, V0, P717
   1991, 1900, V40, V0, P789
   1992, 1900, V41, V0, P613
NR 61
TC 0
Z9 0
U1 0
U2 4
PU SCANDINAVIAN UNIVERSITY PRESS
PI OSLO
PA PO BOX 2959 TOYEN, JOURNAL DIVISION CUSTOMER SERVICE, N-0608 OSLO, NORWAY
SN 0803-5253
EI 
J9 ACTA PAEDIATR
JI Acta Paediatr.
PD AUG 15
PY 1994
VL 83
IS 
BP 88
EP 94
DI 10.1111/j.1651-2227.1994.tb13343.x
PG 7
WC Pediatrics
SC Pediatrics
GA PK300
UT WOS:A1994PK30000022
DA 2023-04-01
ER

PT J
AU BROOK, U
   HEIM, M
   ALKALAY, Y
AF BROOK, U
   HEIM, M
   ALKALAY, Y
TI ATTITUDE AND KNOWLEDGE OF HIGH-SCHOOL PUPILS IN HOLON (ISRAEL) TOWARD AIDS
SO ISRAEL JOURNAL OF MEDICAL SCIENCES
LA English
DT Article
DE AIDS; HIGH SCHOOL PUPILS; KNOWLEDGE; ATTITUDE
ID acquired-immunodeficiency-syndrome; virus infection; adolescents; behaviors; students; hiv; beliefs; risk
AB The study was designed to test the knowledge and attitude of pupils in three high schools with respect to AIDS. The 412 pupils who participated in the study represented three different educational institutions: an academic level school, a traditional religious school, and a vocational trade school. The standard of knowledge was found to be relatively lacking (67-75%), and there were significant differences between the three schools (P<0.00001). There were many misconceptions concerning the symptomatology of the disease, its chronology and its prognosis. Boys were better informed than girls (P<0.0225), and with age, the pupils' knowledge improved (P<0.001). There were, however, no differences in the severity of the pupils' attitude towards the disease in any of the three schools (P<0.00001). Attitudes regarding expulsion of AIDS patients from school, and moral and financial assistance varied from school to school. A most consistent factor was that pupils acquired their knowledge from the media (TV 94.66%, newspapers 89.81%), and that the medical profession contributed very little to the pupils' understanding of the disease (22.09%). Most of the pupils (92.9%) requested that prevention of this disease be incorporated as a subject into the formal teaching program of the school.
C1 CHAIM SHEBA MED CTR,CTR REHABIL,TEL HASHOMER,ISRAEL.
   TEL AVIV UNIV,SACKLER FAC MED,IL-69978 TEL AVIV,ISRAEL.
   TEL AVIV UNIV,DEPT SOCIOL,TEL AVIV,ISRAEL.
C3 Chaim Sheba Medical Center; Tel Aviv University; Sackler Faculty of Medicine; Tel Aviv University
RP BROOK, U (corresponding author), WOLFSON MED CTR,DEPT PEDIAT,IL-58100 HOLON,ISRAEL.
CR BENTWICH ZVI, 1989, ISRAEL J MED SCI, V25, P301
   BROWN LK, 1990, J SCHOOL HEALTH, V60, P270, DOI 10.1111/j.1746-1561.1990.tb05933.x
   BROWN LK, 1988, J AM ACAD CHILD PSY, V27, P504, DOI 10.1097/00004583-198807000-00022
   CARMEL S, 1992, HEALTH EDUC RES, V7, P217, DOI 10.1093/her/7.2.217
   CLARKE J, 1990, GENITOURIN MED, V66, P189
   DICLEMENTE RJ, 1991, AM J PUBLIC HEALTH, V81, P628, DOI 10.2105/AJPH.81.5.628
   DOYLE YG, 1991, PUBLIC HEALTH, V105, P167, DOI 10.1016/S0033-3506(05)80292-6
   GREEN MS, 1991, EUR J PUBLIC HLTH, V11, P75
   HEATHER G, 1988, MED INTERNE, V59, P2352
   HEIM K, 1989, J ADOLES HLTH CARE, V105, P355
   HELGERSON SD, 1988, PEDIATRICS, V81, P350
   HENDZEL ZT, 1989, HAREFUAH, V117, P87
   HENDZEL ZT, 1991, AHREFUAH, V120, P358
   HINGSON R, 1990, PEDIATRICS, V85, P24
   HUSZTI HC, 1989, PEDIATRICS, V84, P986
   KRASNIK A, 1990, DAN MED BULL, V37, P275
   MAAYAN S, 1989, ISRAEL J MED SCI, V25, P309
   MATHEWS C, 1990, S AFR MED J, V78, P511
   MCCAIG LF, 1991, AM J PUBLIC HEALTH, V81, P1591, DOI 10.2105/AJPH.81.12.1591
   MERRILL JM, 1989, SO MED J, V82, P926
   MEYERS A, 1991, PEDIATR CLIN N AM, V38, P169
   ROSS MW, 1988, SOC SCI MED, V27, P1295, DOI 10.1016/0277-9536(88)90360-7
   SHAFER MA, 1991, J PEDIATR-US, V119, P826, DOI 10.1016/S0022-3476(05)80312-9
   SHTARKSHALLR, 1990, HAREFUAH, V118, P538
   SLATER PE, 1989, PUBLIC HLTH REV, V14, P269
   STIFFMAN AR, 1992, PEDIATRICS, V89, P950
   STRUNIN L, 1987, PEDIATRICS, V79, P825
   TAUBE O, 1988, PEDIATR REV, V110, P163
   TOZZI AE, 1991, EUR J PEDIATR, V150, P473, DOI 10.1007/BF01958425
   TURNER CF, 1989, AIDS SEXUAL BEHAVIOR, V0, P0
   1988, 1900, V82, V0, P278
   1993, 1900, V29, V0, P76
NR 33
TC 4
Z9 4
U1 0
U2 1
PU ISRAEL JOURNAL MED SCIENCES
PI JERUSALEM
PA 2 ETZEL ST, FRENCH HILL, JERUSALEM 97853, ISRAEL
SN 0021-2180
EI 
J9 ISRAEL J MED SCI
JI Isr. J. Med. Sci.
PD SEP 15
PY 1994
VL 30
IS 9
BP 699
EP 705
DI 
PG 7
WC Medicine, General & Internal
SC General & Internal Medicine
GA PG368
UT WOS:A1994PG36800005
PM 8088982
DA 2023-04-01
ER

PT J
AU HOLTZMAN, D
   LOWRY, R
   KANN, L
   COLLINS, JL
   KOLBE, LJ
AF HOLTZMAN, D
   LOWRY, R
   KANN, L
   COLLINS, JL
   KOLBE, LJ
TI CHANGES IN HIV-RELATED INFORMATION-SOURCES, INSTRUCTION, KNOWLEDGE, AND BEHAVIORS AMONG US HIGH-SCHOOL-STUDENTS, 1989 AND 1990
SO AMERICAN JOURNAL OF PUBLIC HEALTH
LA English
DT Article; Proceedings Paper
ID acquired-immunodeficiency-syndrome; sexual-behavior; united-states; condom use; aids; attitudes; adolescents; population; beliefs
AB Objectives. Few data have been available among adolescents to determine behavioral changes that may prevent human immunodeficiency virus (HIV) infection. This analysis examines changes in the prevalence of self-reported HIV-related information sources, instruction, knowledge, and behaviors among high school students in the United States. Methods. Two independent, multistage national probability samples of students in grades 9 through 12 were surveyed in 1989 (n = 8098) and 1990 (n = 11 631) with self-administered, anonymous questionnaires that included similar items. Results, Compared with students surveyed in 1989, a significantly greater proportion of students surveyed in 1990 had received HIV instruction in school. Significant decreases were found in the proportion of White and female students who reported having had sexual intercourse, in the proportion of White students reporting two or more lifetime sex partners, and in the proportion of 15- and 16-year-olds, White students, and female students who reported having had four or more lifetime sex partners. For both years, students who had a greater level of HIV knowledge were less likely to have had multiple lifetime sex partners or to have injected illicit drugs. Conclusions. The findings suggest that school-based HIV education and knowledge may be contributing factors in reducing certain risk behaviors that can lead to HIV transmission among secondary school youth.
RP HOLTZMAN, D (corresponding author), CTR DIS CONTROL & PREVENT,NATL CTR CHRON DIS PREVENT & HLTH PROMOT,DIV ADOLESCENT & SCH HLTH,ATLANTA,GA 30341, USA.
CR ANDERSON JE, 1990, FAM PLANN PERSPECT, V22, P252, DOI 10.2307/2135681
   BROWN LK, 1988, J AM ACAD CHILD PSY, V27, P504, DOI 10.1097/00004583-198807000-00022
   COCHRAN SD, 1990, SEX TRANSM DIS, V17, P80, DOI 10.1097/00007435-199004000-00007
   DiClemente RJ, 1990, AIDS EDUC PREV, V2, P201
   GOODMAN E, 1989, PEDIATRICS, V84, P36
   HINGSON R, 1990, PEDIATRICS, V85, P24
   HOLTZMAN D, 1992, J SCHOOL HEALTH, V62, P421, DOI 10.1111/j.1746-1561.1992.tb01261.x
   HOLTZMAN D, 1991, AM J PUBLIC HEALTH, V81, P1596, DOI 10.2105/AJPH.81.12.1596
   KANN L, 1991, J SCHOOL HEALTH, V61, P397, DOI 10.1111/j.1746-1561.1991.tb07875.x
   KEGELES SM, 1988, AM J PUBLIC HEALTH, V78, P460, DOI 10.2105/AJPH.78.4.460
   KELLER SE, 1991, J ADOLESCENT HEALTH, V12, P44, DOI 10.1016/0197-0070(91)90040-S
   KOLBE LJ, 1990, HLTH ED, V21, P44
   KU LC, 1992, FAM PLANN PERSPECT, V24, P100, DOI 10.2307/2135538
   SHAH BV, 1987, SESUDAAN STANDARD ER, V0, P0
   SONENSTEIN FL, 1989, FAM PLANN PERSPECT, V21, P152, DOI 10.2307/2135805
   1992, 1900, V41, V0, P231
   1990, 1900, V39, V0, P385
   1988, 1900, V37, V0, P717
   1991, 1900, V39, V0, P929
NR 19
TC 23
Z9 24
U1 0
U2 0
PU AMER PUBLIC HEALTH ASSOC INC
PI WASHINGTON
PA 1015 FIFTEENTH ST NW, WASHINGTON, DC 20005
SN 0090-0036
EI 
J9 AM J PUBLIC HEALTH
JI Am. J. Public Health
PD MAR 15
PY 1994
VL 84
IS 3
BP 388
EP 393
DI 10.2105/AJPH.84.3.388
PG 6
WC Public, Environmental & Occupational Health
SC Public, Environmental & Occupational Health
GA NM618
UT WOS:A1994NM61800009
PM 8129053
DA 2023-04-01
ER

PT J
AU STANTON, B
   LI, XM
   BLACK, MM
   RICARDO, I
   GALBRAITH, J
AF STANTON, B
   LI, XM
   BLACK, MM
   RICARDO, I
   GALBRAITH, J
TI ANAL INTERCOURSE AMONG PREADOLESCENT AND EARLY ADOLESCENT LOW-INCOME URBAN AFRICAN-AMERICANS
SO ARCHIVES OF PEDIATRICS & ADOLESCENT MEDICINE
LA English
DT Article
ID acquired immunodeficiency syndrome; sexual-behavior; homosexual men; aids; infection; students; cohort; black; association; minority
AB Objective: The purpose of this study, which was conducted as part of a larger study on adolescent risk behaviors, was to determine the frequency of anal intercourse among preadolescent and early adolescent youths. Design: Survey. Subjects: Three hundred fifty-one low-income urban African-American youths aged 9 to 15 years. Main Outcome Measures: A questionnaire assessing self-reported acquired immunodeficiency syndrome-risk behaviors was administered via a ''talking'' computer. The outcome measure was anal intercourse. Results: Of the 137 youths (39%) who had engaged in any sexual intercourse (vaginal or anal), 50 (36%) had engaged in anal intercourse, including 41 (35%) sexually active boys and nine (43%) sexually active girls. Youths who had engaged in anal intercourse were significantly more likely to report having been sexually molested and having engaged in several delinquent behaviors than were virgins or youths who had engaged in coitus only. Conclusions: Efforts at preventing acquired immunodeficiency syndrome that target low-income urban African-American early adolescents should include the high-risk nature of anal intercourse.
C1 UNIV MARYLAND,CTR MINOR HLTH RES,BALTIMORE,MD 21201.
C3 University System of Maryland; University of Maryland Baltimore
RP STANTON, B (corresponding author), UNIV MARYLAND,DEPT PEDIAT,700 W LOMBARD ST,BALTIMORE,MD 21201, USA.
FU AHRQ HHS [U01-HS07392] Funding Source: Medline; NICHD NIH HHS [R01-HD27114] Funding Source: Medline; NIMH NIH HHS [U10-MH45689] Funding Source: Medline
CR Bell A. P., 1978, HOMOSEXUALITIES STUD, V0, P0
   BROOKSGUNN J, 1989, AM PSYCHOL, V44, P249, DOI 10.1037/0003-066X.44.2.249
   CATANIA J, 1989, PRIMARY PREVENTION A, V0, P0
   CHMIEL JS, 1987, AM J EPIDEMIOL, V126, P568, DOI 10.1093/oxfordjournals.aje.a114696
   Crowne D. P., 1964, APPROVAL MOTIVE, V0, P0
   DICLEMENTE RJ, 1992, PEDIATRICS, V89, P197
   ENSMINGER ME, 1990, CHILD DEV, V61, P2032, DOI 10.1111/j.1467-8624.1990.tb03585.x
   FISHER JD, 1992, PSYCHOL BULL, V111, P455, DOI 10.1037/0033-2909.111.3.455
   FLORA JA, 1989, PRIMARY PREVENTION A, V0, P0
   FULTON GB, 1987, J SCHOOL HEALTH, V57, P14, DOI 10.1111/j.1746-1561.1987.tb00514.x
   GOEDERT JJ, 1985, AM J EPIDEMIOL, V121, P629, DOI 10.1093/aje/121.5.629
   HERNANDEZ JT, 1993, J NATL MED ASSOC, V85, P593
   JAFFE LR, 1988, J PEDIATR-US, V112, P1005, DOI 10.1016/S0022-3476(88)80237-3
   JESSOR R, 1977, PROBLEM BEHAVIOR PSY, V0, P0
   KASEN S, 1992, HEALTH EDUC QUART, V19, P187, DOI 10.1177/109019819201900204
   KOTLOFF KL, 1991, SEX TRANSM DIS, V18, P223, DOI 10.1097/00007435-199110000-00005
   LAU RKW, 1992, INT J STD AIDS, V3, P267, DOI 10.1177/095646249200300407
   MACDONALD NE, 1990, JAMA-J AM MED ASSOC, V263, P3155, DOI 10.1001/jama.263.23.3155
   MAYER KH, 1986, AM J MED, V80, P357, DOI 10.1016/0002-9343(86)90706-0
   MAYS VM, 1991, SOC SCI MED, V33, P47, DOI 10.1016/0277-9536(91)90449-M
   MELBYE M, 1986, BRIT MED J, V292, P5, DOI 10.1136/bmj.292.6512.5
   MOSCICKI AB, 1993, J PEDIATR-US, V122, P813, DOI 10.1016/S0022-3476(06)80035-1
   REINISCH JM, 1992, FAM PLANN PERSPECT, V24, P116, DOI 10.2307/2135541
   ROMER D, 1994, AM J PUBLIC HEALTH, V84, P977, DOI 10.2105/AJPH.84.6.977
   SILVESTRE AJ, 1993, AM J PUBLIC HEALTH, V83, P578, DOI 10.2105/AJPH.83.4.578
   STANTON B, 1993, PEDIATRICS, V92, P13
   STLAWRENCE JS, 1989, PUBLIC HLTH REP, V4, P391
   WYATT GE, 1988, ARCH SEX BEHAV, V17, P289, DOI 10.1007/BF01541810
   1992, 1900, V41, V0, P708
   1992, 1900, V41, V0, P231
NR 31
TC 13
Z9 13
U1 0
U2 0
PU AMER MEDICAL ASSOC
PI CHICAGO
PA 515 N STATE ST, CHICAGO, IL 60610
SN 1072-4710
EI 
J9 ARCH PEDIAT ADOL MED
JI Arch. Pediatr. Adolesc. Med.
PD NOV 15
PY 1994
VL 148
IS 11
BP 1201
EP 1204
DI 10.1001/archpedi.1994.02170110087015
PG 4
WC Pediatrics
SC Pediatrics
GA PQ621
UT WOS:A1994PQ62100014
PM 7921124
DA 2023-04-01
ER

PT J
AU JACOBS, B
   BEREGE, ZA
   SCHALULA, PJJ
   KLOKKE, AH
AF JACOBS, B
   BEREGE, ZA
   SCHALULA, PJJ
   KLOKKE, AH
TI SECONDARY-SCHOOL STUDENTS - A SAFER BLOOD-DONOR POPULATION IN AN URBAN WITH HIGH HIV PREVALENCE IN EAST-AFRICA
SO EAST AFRICAN MEDICAL JOURNAL
LA English
DT Article
ID hepatitis-b; transfusions; transmission; infection; kinshasa; antibody; region; zaire
AB We evaluated the enrolment of secondary school students as voluntary unremunerated blood donors in a city where the HIV-1 prevalence among the adult population is 11.8%, Between 1st July, 1992 and 1st December, 1993, consecutive blood donors were screened for anti-HIV-1, TPHA, HBsAg and anti-HBc. Test results were related to age, sex, voluntary or relative donor status, 525 (22.4%) of 2345 were voluntary donors aged 24 years or less and 529 (29.6%) of 1820 of the relative donors were of the same age group, Voluntary donors had statistically significant lower prevalence rates of anti-HIV-1, TPHA, and anti-HBc, 1.5%, 2.1% and 50.2% respectively, compared to relative donors of the same age group, 4.7%, 9.0% and 70.3% respectively, We conclude that secondary school students constituted a safer donor population, The student population offered the additional advantage of being easily accessible for donation and lesser blood units needed to be discarded, For a blood transfusion centre in an urban settlement, recruitment of secondary school students as voluntary unremunerated blood donors should be considered as a cost-effective strategy.
RP JACOBS, B (corresponding author), BUGANDA MED CTR,POB 1370,MWANZA,TANZANIA.
CR ADDOYOBO EOD, 1991, TROP DOCT, V21, P162, DOI 10.1177/004947559102100409
   BARONGO LR, 1992, AIDS, V6, P1521, DOI 10.1097/00002030-199212000-00016
   GREENBERG AE, 1988, JAMA-J AM MED ASSOC, V259, P545, DOI 10.1001/jama.259.4.545
   HUDSON CP, 1990, LANCET, V336, P1364, DOI 10.1016/0140-6736(90)92906-X
   JAGER H, 1991, AIDS, V5, P0
   JAGER H, 1990, INFUSIONSTHERAPIE, V17, P224
   LACKRITZ EM, 1992, LANCET, V340, P524, DOI 10.1016/0140-6736(92)91719-O
   MHALU SM, 1988, BAILLIERE CLIN TROP, V3, P157
   MWANG J, 1993, 11TH JOINT SCI C AR, V0, P0
   RWANDAN HIV, 1989, LANCET, V1, P941
   SAVARIT D, 1992, BRIT MED J, V305, P498, DOI 10.1136/bmj.305.6852.498
   SCHUTZ R, 1991, 6TH INT C AIDS AFR D, V0, P0
   VANDAM CJ, 1992, TROP DOCT, V22, P20, DOI 10.1177/004947559202200105
   WARD JW, 1988, NEW ENGL J MED, V318, P473, DOI 10.1056/NEJM198802253180803
NR 16
TC 16
Z9 16
U1 0
U2 0
PU EAST AFRICAN MEDICAL JOURNAL
PI NAIROBI
PA CHYULU ROAD PO BOX 41632, NAIROBI, KENYA
SN 0012-835X
EI 
J9 E AFR MED J
JI East Afr. Med. J.
PD NOV 15
PY 1994
VL 71
IS 11
BP 720
EP 723
DI 
PG 4
WC Medicine, General & Internal
SC General & Internal Medicine
GA QR839
UT WOS:A1994QR83900006
PM 7859656
DA 2023-04-01
ER

PT J
AU GILBERT, AD
   NUTTALL, NM
AF GILBERT, AD
   NUTTALL, NM
TI KNOWLEDGE OF THE HUMAN-IMMUNODEFICIENCY-VIRUS AMONG FINAL YEAR DENTAL STUDENTS
SO JOURNAL OF DENTISTRY
LA English
DT Article
DE CROSS-INFECTION; HUMAN IMMUNODEFICIENCY VIRUS; DENTAL STUDENTS; KNOWLEDGE
ID hiv-infection; hairy leukoplakia; oral lesions; aids; attitudes; saliva
AB A sound basis of knowledge about HIV infection and AIDS is essential to allow students to develop as dentists who undertake appropriate measures during clinical practice. In addition, it is also likely that possessing appropriate information may instil confidence in their own ability to diagnose and then manage patients infected by HIV. A questionnaire designed to test the knowledge of final year dental students in the UK was completed by 60.5% of students in 15 out of the 16 dental schools in the UK. Generally, the students rated the teaching they had received about cross-infection precautions, virology, sterilization practice and procedures and recognition of blood-borne virus fisk groups as adequate or more than adequate. However, there was a lower degree of satisfaction expressed for instruction in the management of blood-borne virus carriers and the performance of barrier dentistry. Most dental students were aware of the association of hairy leukoplakia, oral Kaposi's sarcoma. oral candidiasis as a whole, and thrush as one clinical variant, with HIV infection but there was a much lower level of knowledge of erythematous candidiasis, HIV-associated salivary gland disease, oral melanotic hyperpigmentation and idiopathic thrombocytopenic purpura. This study highlights some important gaps in the knowledge of final year dental students about HIV and AIDS.
C1 UNIV DUNDEE,DEPT DENT SURG & PERIDONTOL,DUNDEE DD1 4HR,SCOTLAND.
C3 University of Dundee
RP GILBERT, AD (corresponding author), UNIV DUNDEE,DEPT DENT SURG & PERIODONTOL,PARK PL,DUNDEE DD1 4HR,SCOTLAND.
CR BERAL V, 1990, LANCET, V335, P123, DOI 10.1016/0140-6736(90)90001-L
   CHALLACOMBE S, 1991, BRIT DENT J, V170, P305, DOI 10.1038/sj.bdj.4807523
   COLEMAN D, 1989, JOURNAL OF DENTAL RESEARCH, V68, P893
   EPSTEIN JB, 1992, ORAL SURG ORAL MED O, V73, P193, DOI 10.1016/0030-4220(92)90194-U
   FICARRA G, 1992, ORAL SURG ORAL MED O, V73, P201, DOI 10.1016/0030-4220(92)90195-V
   FOX PC, 1988, J AM DENT ASSOC, V116, P635, DOI 10.14219/jada.archive.1988.0002
   GERBERT B, 1987, J AM DENT ASSOC, V114, P311, DOI 10.14219/jada.archive.1987.0078
   GERBERT B, 1988, J AM DENT ASSOC, V116, P851, DOI 10.14219/jada.archive.1988.0273
   GREENSPAN D, 1992, ORAL SURG ORAL MED O, V73, P151, DOI 10.1016/0030-4220(92)90187-U
   HAZELKORN HM, 1989, J AM DENT ASSOC, V119, P612
   HORSBURGH CR, 1989, LANCET, V2, P637
   KORTING HC, 1988, J CLIN MICROBIOL, V26, P2626, DOI 10.1128/JCM.26.12.2626-2631.1988
   LONGINI IM, 1989, STAT MED, V8, P831, DOI 10.1002/sim.4780080708
   PINDBORG J J, 1989, JOURNAL OF DENTAL RESEARCH, V68, P859
   Samaranayake L P, 1992, DENT UPDATE, V19, P56
   Samaranayake L P, 1990, AM J DENT, V3, P9
   SAMARANAYAKE LP, 1989, LANCET, V2, P1491
   SCHIODT M, 1990, ORAL SURG ORAL MED O, V69, P591, DOI 10.1016/0030-4220(90)90242-K
   SCHIODT M, 1987, INT J ORAL MAX SURG, V16, P1, DOI 10.1016/S0901-5027(87)80025-5
   SCULLY C, 1991, BRIT DENT J, V170, P97, DOI 10.1038/sj.bdj.4807440
   SCULLY C, 1988, LANCET, V1, P975
   SCULLY C, 1987, MED PROBLEMS DENTIST, V0, P440
   SHOEMAN RL, 1989, NEW ENGL J MED, V320, P1145, DOI 10.1056/NEJM198904273201712
   1988, 1900, V37, V0, P377
   1989, 1900, V38, V0, P0
   1991, 1900, V40, V0, P0
NR 27
TC 13
Z9 13
U1 1
U2 2
PU BUTTERWORTH-HEINEMANN LTD
PI OXFORD
PA THE BOULEVARD, LANGFORD LANE, KIDLINGTON, OXFORD, OXON, ENGLAND OX5 1GB
SN 0300-5712
EI 
J9 J DENT
JI J. Dent.
PD AUG 15
PY 1994
VL 22
IS 4
BP 229
EP 235
DI 10.1016/0300-5712(94)90116-3
PG 7
WC Dentistry, Oral Surgery & Medicine
SC Dentistry, Oral Surgery & Medicine
GA NY312
UT WOS:A1994NY31200005
PM 7962898
DA 2023-04-01
ER

PT J
AU JOHNSON, EH
   GILBERT, D
   LOLLIS, C
AF JOHNSON, EH
   GILBERT, D
   LOLLIS, C
TI CHARACTERISTICS OF AFRICAN-AMERICAN COLLEGE-STUDENTS WITH HIV/AIDS
SO JOURNAL OF THE NATIONAL MEDICAL ASSOCIATION
LA English
DT Article
DE SEXUAL BEHAVIOR; HUMAN IMMUNODEFICIENCY VIRUS; ACQUIRED IMMUNODEFICIENCY VIRUS; SEXUALLY TRANSMITTED DISEASES
AB This article examines the risky sexual behaviors, condom and drug usage, sexually transmitted diseases (STDs), and attitudes of African-American college students with the human immunodeficiency virus (HIV), which is the precursor of the acquired immunodeficiency syndrome (AIDS). A total of 408 (199 males, 209 females) African-American college students, representing 75% of the students enrolled in a southern university, were surveyed. The results revealed that 3.18% of the students reported having HIV/AIDS. The students with HIV/AIDS exhibited significant deficits in AIDS knowledge, particularly information concerning the transmission of HIV/AIDS, While subjects with HIV/AIDS did not differ from subjects without HIV/AIDS with regard to their perceived risk of being exposed to AIDS or their attitudes about using condoms, a significantly larger percentage of subjects with HIV/AIDS reported that they ''always'' used condoms with their partner, Nevertheless, subjects with HIV/AIDS were more likely to engage in anal intercourse, experience sex with prostitutes, and use drugs, Sexually transmitted diseases were more prevalent among subjects with HIV/AIDS, and syphilis was found to be the best predictor of HIV/AIDS.
RP JOHNSON, EH (corresponding author), FAMILY PRACTICE CTR,MOREHOUSE SCH MED,DEPT FAMILY MED,505 FAIRBURN RD SW,ATLANTA,GA 30331, USA.
NR 0
TC 13
Z9 13
U1 0
U2 1
PU SLACK INC
PI THOROFARE
PA 6900 GROVE RD, THOROFARE, NJ 08086
SN 0027-9684
EI 
J9 J NATL MED ASSOC
JI J. Natl. Med. Assoc.
PD DEC 15
PY 1994
VL 86
IS 12
BP 931
EP 940
DI 
PG 10
WC Medicine, General & Internal
SC General & Internal Medicine
GA PX193
UT WOS:A1994PX19300010
PM 7861472
DA 2023-04-01
ER

PT J
AU LOWRY, R
   HOLTZMAN, D
   TRUMAN, BI
   KANN, L
   COLLINS, JL
   KOLBE, LJ
AF LOWRY, R
   HOLTZMAN, D
   TRUMAN, BI
   KANN, L
   COLLINS, JL
   KOLBE, LJ
TI SUBSTANCE USE AND HIV-RELATED SEXUAL BEHAVIORS AMONG US HIGH-SCHOOL-STUDENTS - ARE THEY RELATED
SO AMERICAN JOURNAL OF PUBLIC HEALTH
LA English
DT Article
ID adolescent drug-use; young adulthood; risk; patterns; involvement; crack; aids; progression; infection
AB Objectives. This study was undertaken to examine whether use of alcohol, cigarettes; marijuana, cocaine, and other illicit drugs is related to the likelihood of sexual behaviors that increase risk for human immunodeficiency virus (HIV) infection among youth. Methods. The 1990 national Youth Risk Behavior Survey was used to collect Self-reported information about a broad range of health risk behaviors from a representative sample of 11631 high school students in the United States. Results. Students who reported no substance use were least likely to report having had sexual intercourse, having had four or more sex partners, and not having used a condom at last sexual intercourse. Adjusted for age, sex, and race/ethnicity, odds ratios for each of these sexual risk behaviors were greatest among students who had used marijuana, cocaine, or other illicit drugs. Students who had used only alcohol or cigarettes had smaller but still significant increases in the likelihood of having had sexual intercourse and of having had four or more sex partners. Conclusions. HIV prevention programs for youth should recognize that substance use may be an important indicator of risk for HIV infection and acquired immunodeficiency syndrome through its association with unsafe sexual behaviors.
RP LOWRY, R (corresponding author), CTR DIS CONTROL & PREVENT,NATL CTR CHRON DIS PREVENT & HLTH PROMOT,DIV ADOLESCENT & SCH HLTH,ATLANTA,GA 30333, USA.
CR ADLER I, 1981, J STUD ALCOHOL, V42, P701, DOI 10.15288/jsa.1981.42.701
   [Anonymous], 1990, ADOLESCENTS RISK PRE, V0, P0
   DESJARLAIS DC, 1991, J ACQ IMMUN DEF SYND, V4, P446
   DONOVAN JE, 1983, AM J PUBLIC HEALTH, V73, P543, DOI 10.2105/AJPH.73.5.543
   DRYFOOS JG, 1993, AM J PUBLIC HLTH, V83, P0
   EDLIN BR, 1992, 8TH INT C AIDS AMST, V0, P0
   ERRECART MT, 1991, J SCHOOL HEALTH, V61, P26, DOI 10.1111/j.1746-1561.1991.tb07855.x
   Fullilove M T, 1989, J AM MED WOMENS ASSOC (1972), V44, P146
   FULLILOVE RE, 1990, JAMA-J AM MED ASSOC, V263, P851, DOI 10.1001/jama.263.6.851
   HAYES CD, 1987, RISKING FUTURE ADOLE, V0, P0
   JESSOR R, 1983, J PERS SOC PSYCHOL, V44, P608, DOI 10.1037/0022-3514.44.3.608
   JESSOR R, 1977, PROBLEM BEHAVIOR PSY, V0, P0
   JESSOR R, 1978, LONGITUDINAL RES DRU, V0, P41
   KANDEL D, 1975, ARCH GEN PSYCHIAT, V32, P923
   KANDEL D, 1993, AM J PUBLIC HEALTH, V83, P851, DOI 10.2105/AJPH.83.6.851
   KANDEL D, 1975, SCIENCE, V190, P912, DOI 10.1126/science.1188374
   KANN L, 1989, J SCHOOL HEALTH, V59, P55, DOI 10.1111/j.1746-1561.1989.tb05392.x
   KAPLAN HB, 1975, J YOUTH ADOLESCENCE, V4, P438
   KELLER SE, 1991, J ADOLESCENT HEALTH, V12, P44, DOI 10.1016/0197-0070(91)90040-S
   KIPKE MD, 1990, MED CLIN N AM, V74, P1149, DOI 10.1016/S0025-7125(16)30508-9
   Kolbe L., 1986, CHILD HLTH BEHAVIOR, V0, P171
   KOLBE LJ, 1988, AIDS 1988, V0, P217
   KOLBE LJ, 1993, PUBLIC HEALTH REP, V108, P2
   KOLBE LJ, 1990, HLTH ED, V21, P44
   LAVIN AT, 1992, CRATING AGENDA SCH B, V0, P0
   MENSCH BS, 1988, SOCIOL EDUC, V61, P95, DOI 10.2307/2112267
   MOORE JR, 1991, PUBLIC HEALTH REP, V106, P678
   MOTT FL, 1988, FAM PLANN PERSPECT, V20, P128, DOI 10.2307/2135701
   NEWCOMB MD, 1986, AM J PUBLIC HEALTH, V76, P525, DOI 10.2105/AJPH.76.5.525
   ODonnell J A, 1982, CHEM DEPEND, V4, P229
   ORR DP, 1991, PEDIATRICS, V87, P141
   SHAH BV, 1981, SESUDAAN STANDARD ER, V0, P0
   *US BUR CENS, 1990, P20 CURR POP REP SER, V0, P0
   *US DEP HLTH HUM S, 1991, DHHS PHS9150212 PUBL, V0, P0
   *US HOUS REPR SEL, 1992, DEC DEN TEENS AIDS A, V0, P0
   WALTER HJ, 1993, JAMA-J AM MED ASSOC, V270, P725, DOI 10.1001/jama.270.6.725
   WELTE JW, 1985, J YOUTH ADOLESCENCE, V14, P487, DOI 10.1007/BF02139522
   YAMAGUCHI K, 1984, AM J PUBLIC HEALTH, V74, P668, DOI 10.2105/AJPH.74.7.668
   YAMAGUCHI K, 1984, AM J PUBLIC HEALTH, V74, P673, DOI 10.2105/AJPH.74.7.673
   ZABIN LS, 1986, J ADOLESCENT HEALTH, V7, P320, DOI 10.1016/S0197-0070(86)80160-7
   ZABIN LS, 1984, AM J PUBLIC HEALTH, V74, P261, DOI 10.2105/AJPH.74.3.261
   1990, 1900, V40, V0, P783
   1991, 1900, V40, V0, P776
   1992, 1900, V41, V0, P231
   1991, 1900, V40, V0, P617
   1991, 1900, V1, V0, P0
   1992, 1900, V41, V0, P237
NR 47
TC 178
Z9 179
U1 0
U2 0
PU AMER PUBLIC HEALTH ASSOC INC
PI WASHINGTON
PA 1015 FIFTEENTH ST NW, WASHINGTON, DC 20005
SN 0090-0036
EI 
J9 AM J PUBLIC HEALTH
JI Am. J. Public Health
PD JUL 15
PY 1994
VL 84
IS 7
BP 1116
EP 1120
DI 10.2105/AJPH.84.7.1116
PG 5
WC Public, Environmental & Occupational Health
SC Public, Environmental & Occupational Health
GA PB870
UT WOS:A1994PB87000013
PM 8017535
DA 2023-04-01
ER

PT J
AU DONALD, M
   LUCKE, J
   DUNNE, M
   OTOOLE, B
   RAPHAEL, B
AF DONALD, M
   LUCKE, J
   DUNNE, M
   OTOOLE, B
   RAPHAEL, B
TI DETERMINANTS OF CONDOM USE BY AUSTRALIAN SECONDARY-SCHOOL STUDENTS
SO JOURNAL OF ADOLESCENT HEALTH
LA English
DT Article
DE ADOLESCENCE; STUDENTS; YOUNG PEOPLE; SEXUAL BEHAVIOR; CONDOM USE; HUMAN IMMUNODEFICIENCY VIRUS; SEXUALLY TRANSMITTED DISEASES; RISK FACTORS; SAFE SEX
ID sexual-behavior; inner-city; aids education; united-states; risk; adolescents; knowledge; junior; hiv; area
AB Purpose: To identify factors that are associated with condom use to aid in the understanding of how to change the behavior of those young people who have sex without using condoms. Methods: The article reports data from 932 sexually active grade 10-12 students from a sample of 72 public secondary schools in seven Australian states and territories. The data were collected using a cross-sectional, self-report questionnaire. Results: Boys were more likely than girls to report that a condom was used the last time they had sex. For boys and girls, communication with a partner about avoiding infection with HIV/STDs, the belief that more peers use condoms, and a higher perceived risk of becoming infected with HIV/STDs were associated with using a condom, as was lower knowledge of STDs. The use of oral contraception and the unavailability of condoms were reported by the students as prominent reasons for non-use of condoms. Number of sexual partners in the past year and type of relationship with partner on the most recent occasion were not associated with condom use. Conclusions: Adolescents are more concerned with unwanted pregnancy than with disease prevention. School students more at risk are not more likely to take the necessary precautions to protect themselves from HIV/STDs.
RP DONALD, M (corresponding author), UNIV QUEENSLAND,ROYAL BRISBANE HOSP,NATL CTR HIV SOCIAL RES,DEPT PSCYHIAT,1ST FLOOR,BRISBANE,QLD 4029,AUSTRALIA.
CR BIGLAN A, 1990, J BEHAV MED, V13, P245, DOI 10.1007/BF00846833
   BROWN LK, 1989, J ADOLESCENT HEALTH, V10, P386, DOI 10.1016/0197-0070(89)90216-7
   CATANIA JA, 1989, J SEX RES, V26, P514, DOI 10.1080/00224498909551532
   CATANIA JA, 1992, SCIENCE, V258, P1101, DOI 10.1126/science.1439818
   CUBIS J, 1985, JOURNAL OF PSYCHOSOMATIC OBSTETRICS AND GYNECOLOGY, V4, P237, DOI 10.3109/01674828509016726
   DICLEMENTE RJ, 1992, PEDIATRICS, V89, P197
   DUNNE MP, 1994, INT J STD AIDS, V5, P41, DOI 10.1177/095646249400500110
   FIFESCHAW CR, 1992, AIDS CARE, V4, P187, DOI 10.1080/09540129208253090
   GALLOIS C, 1992, APPL SOC PSYCH, V22, P1251
   KANN L, 1991, J SCHOOL HEALTH, V61, P397, DOI 10.1111/j.1746-1561.1991.tb07875.x
   KASEN S, 1992, HEALTH EDUC QUART, V19, P187, DOI 10.1177/109019819201900204
   KELLER SE, 1991, J ADOLESCENT HEALTH, V12, P44, DOI 10.1016/0197-0070(91)90040-S
   KING AJC, 1988, CANADA YOUTH AIDS ST, V0, P0
   Kish L, 1965, SURVEY SAMPLING, V0, P0
   LUCKE J, 1993, VENEREOLOGY, V6, P57
   MACDONALD NE, 1990, JAMA-J AM MED ASSOC, V263, P3155, DOI 10.1001/jama.263.23.3155
   MORRISON DM, 1985, PSYCHOL BULL, V98, P538, DOI 10.1037/0033-2909.98.3.538
   ORR DP, 1992, J PEDIATR-US, V120, P311, DOI 10.1016/S0022-3476(05)80453-6
   PENDERGRAST RA, 1992, J ADOLESC HLTH, V13, P113
   ROLLINS B, 1989, BIBLIOGRAPHY SERIES, V0, P0
   ROSCOE B, 1990, ADOLESCENCE, V25, P40
   ROSENTHAL DA, 1992, AUST PSYCHOL, V27, P166, DOI 10.1080/00050069208257605
   ROSS MW, 1991, J SCHOOL HEALTH, V61, P351, DOI 10.1111/j.1746-1561.1991.tb07415.x
   SHAFER MA, 1991, J PEDIATR-US, V119, P826, DOI 10.1016/S0022-3476(05)80312-9
   SIEGEL D, 1991, J SCHOOL HEALTH, V61, P160, DOI 10.1111/j.1746-1561.1991.tb01199.x
   SONENSTEIN FL, 1989, FAM PLANN PERSPECT, V21, P153
   TRAEEN B, 1992, AIDS CARE, V4, P371, DOI 10.1080/09540129208253108
   WALTER HJ, 1992, AM J PUBLIC HEALTH, V82, P528, DOI 10.2105/AJPH.82.4.528
   WEISMAN CS, 1991, FAM PLANN PERSPECT, V23, P71, DOI 10.2307/2135452
   ZELNIK M, 1980, FAM PLANN PERSPECT, V12, P230, DOI 10.2307/2134865
   1992, 1900, V360, V0, P407
   1993, 1900, V269, V0, P329
NR 32
TC 25
Z9 25
U1 0
U2 2
PU ELSEVIER SCIENCE INC
PI NEW YORK
PA 655 AVENUE OF THE AMERICAS, NEW YORK, NY 10010
SN 1054-139X
EI 
J9 J ADOLESCENT HEALTH
JI J. Adolesc. Health
PD SEP 15
PY 1994
VL 15
IS 6
BP 503
EP 510
DI 10.1016/1054-139X(94)90499-S
PG 8
WC Psychology, Developmental; Public, Environmental & Occupational Health; Pediatrics
SC Psychology; Public, Environmental & Occupational Health; Pediatrics
GA PK157
UT WOS:A1994PK15700010
PM 7811684
DA 2023-04-01
ER

PT J
AU OVERBY, KJ
   KEGELES, SM
AF OVERBY, KJ
   KEGELES, SM
TI THE IMPACT OF AIDS ON AN URBAN-POPULATION OF HIGH-RISK FEMALE MINORITY ADOLESCENTS - IMPLICATIONS FOR INTERVENTION
SO JOURNAL OF ADOLESCENT HEALTH
LA English
DT Article; Proceedings Paper
DE AIDS (ACQUIRED IMMUNODEFICIENCY SYNDROME); HIV (HUMAN IMMUNODEFICIENCY VIRUS); ADOLESCENTS; FEMALE; MINORITY; SEX BEHAVIOR; CONDOM USE
ID acquired-immunodeficiency-syndrome; high-school-students; new-york-city; condom use; virus infection; sexual-behavior; united-states; knowledge; attitudes; intentions
AB Purpose: This study's purpose was to describe acquired immunodeficiency syndrome (AIDS)-related concerns, risk behaviors, and psychosocial/situational determinants of condom use among an urban minority population of sexually active, adolescent girls. In addition we sought to define the accuracy of personal AIDS risk-assessment, the relative importance of AIDS in relation to other concerns, and the broader context of sexual experience and attitudes in this population. Methods: A cross-sectional interview study was conducted involving sexually active female adolescents attending a pediatric clinic in an inner-city university-affiliated community hospital. Sixty-nine subjects (ages 13-19 yr, 90% African-American) were enrolled. While the goals of this study were primarily descriptive, subject characteristics felt to impact on condom use were identified prior to data collection and were examined against several measures of usage including: use at the time of last sexual intercourse, overall frequency of condom use, and reported behavior change to include initiation of or increased condom usage. Results: Forty-one percent of participants reported knowing someone with AIDS. Global concern regarding this disease was high, although worry about poverty-related issues was often greater. Despite concern and high measures of AIDS risk (median number of sex partners, 3; past sexually transmitted disease, 55%; past pregnancy 77%), most participants perceived themselves to be at low personal risk owing to current monogamy, lack of intravenous drug use, and implicit trust in their partner's safety. Discussion with their partner about actual risk and awareness of the importance of past behaviors was generally lacking. Although 98% were aware that condoms may prevent AIDS, 64% used condoms half of the time or less when they had sex and use appeared to be primarily for contraception. Several intrinsic cognitive/psychological and extrinsic social/situational factors were found to correlate with measures of condom use. Conclusions: Participants' sexual histories and behavior emphasize the need for concern regarding AIDS risk in this population. Patterns of sexual behavior and beliefs regarding committed relationships raise challenging questions regarding how to motivate sexually active members of this population to use condoms more frequently. Programs aimed at AIDS prevention among urban minority adolescents need to be cognizant of the larger personal and sociocultural context in which these teenagers are making health-behavior choices.
C1 UNIV CALIF SAN FRANCISCO,DEPT PEDIAT,SAN FRANCISCO,CA 94143.
   UNIV CALIF SAN FRANCISCO,DEPT MED,SAN FRANCISCO,CA 94143.
   CTR AIDS PREVENT STUDIES,SAN FRANCISCO,CA.
C3 University of California System; University of California San Francisco; University of California System; University of California San Francisco
FU NATIONAL INSTITUTE OF MENTAL HEALTH [P50MH042459] Funding Source: NIH RePORTER; NIMH NIH HHS [MH-42459] Funding Source: Medline
CR BANDURA A, 1977, PSYCHOL REV, V84, P191, DOI 10.1037/0033-295X.84.2.191
   Becker M.H., 1974, HLTH ED Q, V2, P220
   BROWN LK, 1992, J ADOLESCENT HEALTH, V13, P651, DOI 10.1016/1054-139X(92)90058-J
   BROWN LK, 1992, J ADOLESCENT HEALTH, V13, P140, DOI 10.1016/1054-139X(92)90081-L
   CATANIA JA, 1990, HEALTH EDUC QUART, V17, P53, DOI 10.1177/109019819001700107
   CATES W, 1991, J ADOLESCENT HEALTH, V12, P84, DOI 10.1016/0197-0070(91)90449-V
   DICLEMENTE RJ, 1992, PEDIATRICS, V89, P197
   GAYLE HD, 1991, PEDIATR INFECT DIS J, V10, P322, DOI 10.1097/00006454-199104000-00012
   Gayle J A, 1990, MMWR CDC SURVEILL SUMM, V39, P23
   GOODMAN E, 1989, PEDIATRICS, V84, P36
   HEIN K, 1989, J ADOLESCENT HEALTH, V10, P0
   HINGSON R, 1990, PEDIATRICS, V85, P24
   JAFFE LR, 1988, J PEDIATR-US, V112, P1005, DOI 10.1016/S0022-3476(88)80237-3
   JANZ NK, 1984, HEALTH EDUC QUART, V11, P1, DOI 10.1177/109019818401100101
   JOSEPH SC, 1991, J ADOLESCENT HEALTH, V12, P614, DOI 10.1016/1054-139X(91)90009-M
   KEGELES SM, 1989, AM J DIS CHILD, V143, P911, DOI 10.1001/archpedi.1989.02150200063019
   KELLER SE, 1988, JAMA-J AM MED ASSOC, V260, P3586, DOI 10.1001/jama.1988.03410240044011
   KELLER SE, 1991, J ADOLESCENT HEALTH, V12, P44, DOI 10.1016/0197-0070(91)90040-S
   MAYS VM, 1988, AM PSYCHOL, V43, P949, DOI 10.1037/0003-066X.43.11.949
   ORR DP, 1992, J PEDIATR-US, V120, P311, DOI 10.1016/S0022-3476(05)80453-6
   OVERBY KJ, 1989, PEDIATRICS, V83, P204
   PENDERGRAST RA, 1992, J ADOLESCENT HEALTH, V13, P133, DOI 10.1016/1054-139X(92)90080-U
   ROGERS MF, 1987, ISSUES SCI TECHNOL, V0, P89
   SELIK RM, 1988, AM J PUBLIC HEALTH, V78, P1539, DOI 10.2105/AJPH.78.12.1539
   SHAFER MA, 1991, J PEDIATR-US, V119, P826, DOI 10.1016/S0022-3476(05)80312-9
   STEINER JD, 1990, AM J DIS CHILD, V144, P302, DOI 10.1001/archpedi.1990.02150270052025
   STIFFMAN AR, 1992, PEDIATRICS, V89, P950
   SUGERMAN ST, 1991, AM J DIS CHILD, V145, P431, DOI 10.1001/archpedi.1991.02160040089014
   VERMUND SH, 1989, AM J DIS CHILD, V143, P1220, DOI 10.1001/archpedi.1989.02150220128032
   WALTER HJ, 1991, PEDIATRICS, V88, P846
   ZIMET GD, 1992, J ADOLESCENT HEALTH, V13, P493, DOI 10.1016/1054-139X(92)90013-2
   1991, 1900, V145, V0, P431
   1990, 1900, V39, V0, P395
   1990, 1900, V39, V0, P385
   1988, 1900, V37, V0, P551
NR 35
TC 55
Z9 56
U1 0
U2 9
PU ELSEVIER SCIENCE INC
PI NEW YORK
PA 655 AVENUE OF THE AMERICAS, NEW YORK, NY 10010
SN 1054-139X
EI 
J9 J ADOLESCENT HEALTH
JI J. Adolesc. Health
PD MAY 15
PY 1994
VL 15
IS 3
BP 216
EP 227
DI 10.1016/1054-139X(94)90507-X
PG 12
WC Psychology, Developmental; Public, Environmental & Occupational Health; Pediatrics
SC Psychology; Public, Environmental & Occupational Health; Pediatrics
GA NP010
UT WOS:A1994NP01000005
PM 8075092
DA 2023-04-01
ER

PT J
AU ROTHERAMBORUS, MJ
   REID, H
   ROSARIO, M
AF ROTHERAMBORUS, MJ
   REID, H
   ROSARIO, M
TI FACTORS MEDIATING CHANGES IN SEXUAL HIV RISK BEHAVIORS AMONG GAY AND BISEXUAL MALE-ADOLESCENTS
SO AMERICAN JOURNAL OF PUBLIC HEALTH
LA English
DT Article; Proceedings Paper
ID human-immunodeficiency-virus; high-school-students; homosexual men; san-francisco; united-states; aids; infection; prevention; knowledge; health
AB Objectives. Factors mediating changes in sexual behaviors that increase the risk of human immunodeficiency virus (HN) infection were monitored in a group of gay and bisexual male adolescents. Methods. One hundred thirty-six males aged 14 to 19 years (Hispanic, 51%; African-American, 31%) were recruited from one gay-identified agency, were assessed at four points over a 1-year period, and participated in HIV preventive intervention sessions. Results. Significant reductions occurred in the number of unprotected same-sex anal and oral acts. Those with less risk in their previous sexual history, those who did not engage in commercial sex, and those who attended more HIV intervention sessions were more likely to reduce their sexual risk. The impact of sessions varied significantly by race/ethnicity: African-American youths reduced their risk acts most dramatically. Abstinence was consistently and significantly more likely among younger youths and those who had been abstinent before enrollment. The youths significantly reduced the number of sexual partners following the intervention; this reduction in partners was maintained through the 12-month follow-up and was greatest among youths with no involvement in commercial sexual activity (prostitution). Conclusions. The efficacy of HIV prevention programs must be empirically evaluated.
C1 NEW YORK STATE PSYCHIAT INST & HOSP,COLUMBIA PRESBYTERIAN MED CTR,HIV CTR CLIN & BEHAV STUDIES,NEW YORK,NY.
   COLUMBIA UNIV,NEW YORK,NY.
C3 Columbia University; NewYork-Presbyterian Hospital; New York State Psychiatry Institute; Columbia University
FU NIMH NIH HHS [5-P50-MH43520] Funding Source: Medline
CR ANDERSON JE, 1990, FAM PLANN PERSPECT, V22, P252, DOI 10.2307/2135681
   ANESHENSEL CS, 1990, AM J PUBLIC HEALTH, V80, P959, DOI 10.2105/AJPH.80.8.959
   Bell A. P., 1978, HOMOSEXUALITIES STUD, V0, P0
   BLAKE S, 1989, 5 INT C AIDS MONTR, V0, P0
   BOTVIN GJ, 1982, PREV MED, V9, P135
   COATES TJ, 1990, J CONSULT CLIN PSYCH, V58, P57, DOI 10.1037/0022-006X.58.1.57
   COHEN J, 1983, APPL MULTIPLE REGRES, V0, P128
   FLORA JA, 1988, AM PSYCHOL, V43, P965
   FULLILOVE RE, 1990, JAMA-J AM MED ASSOC, V263, P851, DOI 10.1001/jama.263.6.851
   GAYLE HD, 1991, PEDIATR INFECT DIS J, V10, P322, DOI 10.1097/00006454-199104000-00012
   GOLOMBOK S, 1989, AIDS CARE, V1, P27, DOI 10.1080/09540128908260231
   GRUEN R, 1989, 5TH INT C AIDS MONTR, V0, P0
   HAYS RB, 1990, AIDS, V4, P901, DOI 10.1097/00002030-199009000-00011
   HETRICK ES, 1987, J HOMOSEXUAL, V14, P25, DOI 10.1300/J082v14n01_03
   HOFFERTH SL, 1987, FAM PLANN PERSPECT, V19, P46, DOI 10.2307/2135048
   HOOVER DR, 1991, AM J EPIDEMIOL, V134, P1190, DOI 10.1093/oxfordjournals.aje.a116022
   HUDSON RA, 1989, 5 INT C AIDS MONTR, V0, P0
   Hunter J., 1990, PLANNING LIVE EVALUA, V0, P297
   ISENSEE JD, 1990, 6TH INT C AIDS SAN F, V0, P0
   Jay K, 1979, GAY REPORT LESBIANS, V0, P0
   KANN L, 1991, J SCHOOL HEALTH, V61, P397, DOI 10.1111/j.1746-1561.1991.tb07875.x
   KELLY JA, 1989, J CONSULT CLIN PSYCH, V57, P60, DOI 10.1037/0022-006X.57.1.60
   KIM JO, 1973, STATISTICAL PACKAGE, V0, P0
   KINGSLEY LA, 1987, LANCET, V1, P345
   KIPKE M, 1989, 5TH INT C AIDS MONTR, V0, P0
   MAGANA JR, 1991, J SEX RES, V21, P425
   MANOFF SB, 1989, PEDIATR INFECT DIS J, V8, P309
   MEYERBAHLBURG HFL, 1988, SEXUAL RISK BEHAVIOR, V0, P0
   Miller H. G., 1990, AIDS 2 DECADE, V0, P0
   MILLER S, 1992, ADOLESCENTS LIVING S, V0, P0
   PENKOWER L, 1991, AM J PUBLIC HEALTH, V81, P194, DOI 10.2105/AJPH.81.2.194
   PENNBRIDGE JN, 1992, AIDS PREV ED S, V24, P0
   PLEAK RR, 1990, J SEX RES, V27, P557, DOI 10.1080/00224499009551580
   REMAFEDI G, 1987, PEDIATRICS, V79, P331
   RIETMEIJER CAM, 1989, SEX TRANSM DIS, V16, P95, DOI 10.1097/00007435-198904000-00011
   ROESLER T, 1972, J AMER MED ASSOC, V219, P1018, DOI 10.1001/jama.219.8.1018
   ROTHERAMBORUS MJ, 1991, JAMA-J AM MED ASSOC, V266, P1237, DOI 10.1001/jama.266.9.1237
   ROTHERAMBORUS MJ, 1992, AIDS EDUC PREV, V0, P34
   SONENSTEIN FL, 1989, FAM PLANN PERSPECT, V21, P152, DOI 10.2307/2135805
   STRICOF RL, 1991, AM J PUBLIC HEALTH, V81, P50, DOI 10.2105/AJPH.81.Suppl.50
   VALDISERRI RO, 1989, AIDS, V3, P21, DOI 10.1097/00002030-198903010-00005
   WINKELSTEIN W, 1987, JAMA-J AM MED ASSOC, V257, P321, DOI 10.1001/jama.257.3.321
NR 46
TC 39
Z9 39
U1 0
U2 6
PU AMER PUBLIC HEALTH ASSN INC
PI WASHINGTON
PA 1015 FIFTEENTH ST NW, WASHINGTON, DC 20005
SN 0090-0036
EI 
J9 AM J PUBLIC HEALTH
JI Am. J. Public Health
PD DEC 15
PY 1994
VL 84
IS 12
BP 1938
EP 1946
DI 10.2105/AJPH.84.12.1938
PG 9
WC Public, Environmental & Occupational Health
SC Public, Environmental & Occupational Health
GA PY309
UT WOS:A1994PY30900015
PM 7998634
DA 2023-04-01
ER

PT J
AU FILIPE, EMV
   STRAUSS, SB
   BECK, EJ
   WHITAKER, L
   WADSWORTH, J
   RENTON, AM
   GOLDMEIER, D
   MILLER, DL
AF FILIPE, EMV
   STRAUSS, SB
   BECK, EJ
   WHITAKER, L
   WADSWORTH, J
   RENTON, AM
   GOLDMEIER, D
   MILLER, DL
TI SEXUAL-BEHAVIOR AMONG LONDON GUM CLINIC ATTENDERS - IMPLICATIONS FOR HIV EDUCATION
SO INTERNATIONAL JOURNAL OF STD & AIDS
LA English
DT Article
DE SEXUAL BEHAVIOR; GUM CLINIC ATTENDERS; HIV EDUCATION
AB The aim of this study was to describe the sexual behaviour of a sample of genitourinary medicine (GUM) clinic attenders, 5 years after the launch of the UK government HN media campaigns. A gender-specific and anonymous cross-sectional self-completion questionnaire was modified from the National Survey of Sexual Attitudes and Lifestyle and completed by 250 men and 250 women. The majority of the respondents were in their twenties, lived in London and were employed or students. Sixty-eight per cent of the men reported that one or more of their last 3 partners was not a regular partner. For those men whose last sexual encounter was with a new partner, 27% of heterosexuals and 33% of homosexuals reported using a condom. Fifty-one per cent of women reported one or more nonregular partners among their last 3 partners. For those women whose last sexual encounter was with a new partner, 43% of heterosexuals and 75% of bisexuals used a condom. Seventy-eight per cent of men and 75% of women had had a previous sexually transmitted disease (STD). These findings highlight the persistence of practices associated with the risk of contracting or transmitting HIV infection and which needs to be addressed in future educational campaigns. The GUM clinic population is an important population to monitor over time, either by longitudinal or serial cross-sectional studies. The results of this study provide a baseline against which to gauge the effects of future educational interventions.
C1 ST MARYS HOSP,SCH MED,ACAD DEPT PUBL HLTH,LONDON W2 1PG,ENGLAND.
C3 Imperial College London
NR 0
TC 6
Z9 6
U1 0
U2 0
PU ROYAL SOC MEDICINE SERVICES LTD
PI LONDON
PA 1 WIMPOLE STREET, LONDON, ENGLAND W1M 8AE
SN 0956-4624
EI 
J9 INT J STD AIDS
JI Int. J. STD AIDS
PD SEP-OCT 15
PY 1994
VL 5
IS 5
BP 346
EP 352
DI 10.1177/095646249400500512
PG 7
WC Immunology; Infectious Diseases
SC Immunology; Infectious Diseases
GA PJ179
UT WOS:A1994PJ17900012
PM 7819353
DA 2023-04-01
ER

PT J
AU VILLABLI, JR
   CAYLA, JA
   IGLESIAS, B
   FERRER, A
   CASANAS, P
AF VILLABLI, JR
   CAYLA, JA
   IGLESIAS, B
   FERRER, A
   CASANAS, P
TI THE EVOLUTION OF TUBERCULOSIS INFECTION AMONG SCHOOLCHILDREN IN BARCELONA AND THE HIV EPIDEMIC
SO TUBERCLE AND LUNG DISEASE
LA English
DT Article
AB Setting: First grade students in primary schools in the city of Barcelona, Spain. Objective: To estimate the prevalence of tuberculin reaction and sources of infection; to analyse trends in comparison with previous data. Design: Tuberculin screening of first grade schoolchildren (1985 birth cohort) was undertaken in 1991-92 using 2 TU of PPD RT23. Results: The prevalence of reactors among the 12 007 children tested from the 1985 cohort was 0.87%, varying among districts between 0.13% and 3.03%. Follow-up of positive tests was completed for 75 children, which led to the identification of 6 cases of previously unknown clinical tuberculosis among these children, while for 14 infected children index cases were found, one of whom was a confirmed HIV-infected IVDU. Conclusion: The comparison of results with data from previous studies suggests that tuberculosis infection among schoolchildren in Barcelona may not be declining as in previous years, especially in areas such as the inner city, where poverty combines with HIV infection and with increasing migration from countries with a higher tuberculosis prevalence.
RP VILLABLI, JR (corresponding author), BARCELONA CITY HLTH DEPT, INST MUNICIPAL SALUT, P1 LESSEPS 1, E-08023 BARCELONA, SPAIN.
CR ALCAIDE J, 1992, MED CLIN-BARCELONA, V99, P525
   BARRY MA, 1990, AM J PUBLIC HEALTH, V80, P439, DOI 10.2105/AJPH.80.4.439
   BRUDNEY K, 1991, AM REV RESPIR DIS, V144, P745, DOI 10.1164/ajrccm/144.4.745
   Cayla J A, 1991, BULL INT UNION TUBERC LUNG DIS, V66, P43
   COMSTOCK GW, 1964, B WORLD HEALTH ORGAN, V31, P161
   DEAN JA, 1988, EPI INFO VERSION 3 C, V0, P90
   DEMARCH P, 1987, ARCH BRONCONEUMOL, V23, P181
   MUNOZ P, 1988, MED CLIN-BARCELONA, V91, P77
   NARAIN JP, 1992, AIDS, V6, P744, DOI 10.1097/00002030-199207000-00024
   PLA RV, 1986, MED CLIN-BARCELONA, V86, P845
   REICHMAN LB, 1991, AM REV RESPIR DIS, V144, P741, DOI 10.1164/ajrccm/144.4.741
   RIEDER HL, 1989, EPIDEMIOL REV, V11, P79, DOI 10.1093/oxfordjournals.epirev.a036046
   STYBLO K, 1969, BULLETIN OF THE INTERNATIONAL UNION AGAINST TUBERCULOSIS, V42, P5
   STYBLO K, 1991, EPIDEMIOLOGY TUBERCU, V0, P116
   TABERNER JL, 1982, GASETA SANITARIA, V1, P9
   TABERNER JL, 1982, GACETA SANITARIA, V4, P5
   VILLALBI JR, 1988, MED CLIN-BARCELONA, V91, P371
   Whitehead, 1988, HLTH DIVIDE, V0, P0
   1955, 1900, V12, V0, P169
NR 21
TC 8
Z9 10
U1 0
U2 0
PU CHURCHILL LIVINGSTONE
PI EDINBURGH
PA JOURNAL PRODUCTION DEPT, ROBERT STEVENSON HOUSE, 1-3 BAXTERS PLACE, LEITH WALK, EDINBURGH EH1 3AF, MIDLOTHIAN, SCOTLAND
SN 0962-8479
EI 
J9 TUBERCLE LUNG DIS
JI Tubercle Lung Dis.
PD APR 15
PY 1994
VL 75
IS 2
BP 105
EP 109
DI 10.1016/0962-8479(94)90038-8
PG 5
WC Respiratory System
SC Respiratory System
GA NH154
UT WOS:A1994NH15400006
PM 8032042
DA 2023-04-01
ER

PT J
AU JOHNSON, SR
   SCHONFELD, DJ
   SIEGEL, D
   KRASNOVSKY, FM
   BOYCE, JC
   SALIBA, PA
   BOYCE, WT
   PERRIN, EC
AF JOHNSON, SR
   SCHONFELD, DJ
   SIEGEL, D
   KRASNOVSKY, FM
   BOYCE, JC
   SALIBA, PA
   BOYCE, WT
   PERRIN, EC
TI WHAT DO MINORITY ELEMENTARY STUDENTS UNDERSTAND ABOUT THE CAUSES OF ACQUIRED-IMMUNODEFICIENCY-SYNDROME, COLDS, AND OBESITY
SO JOURNAL OF DEVELOPMENTAL AND BEHAVIORAL PEDIATRICS
LA English
DT Article; Proceedings Paper
DE AIDS; COLDS; OBESITY; COGNITIVE DEVELOPMENT; AIDS EDUCATION; HEALTH EDUCATION; ILLNESS CONCEPT
ID high-school-students; childrens concepts; chronic illness; aids knowledge; attitudes; behaviors; beliefs; perceptions; adolescents; causality
AB Elementary school-age children's conceptual understanding and factual knowledge about the causes of acquired immunodeficiency syndrome (AIDS), colds, and obesity are poorly understood, particularly among black children living in low-income, urban neighborhoods. We examined minority children's conceptual understanding about the causes of these illnesses. In addition, children's factual knowledge and misconceptions about the causal agents of AIDS, colds, and obesity were investigated. A developmentally based, semistructured interview was developed to measure children's level of understanding about the causes of each condition. Interviews were conducted with 239, predominately black, first, third, and fifth grade students attending two public elementary schools in a low income city in northern California. Interviews were verbally administered and tape recorded for later verbatim transcription. Children's responses to, questions about causality first were scored based on their level of conceptual sophistication. Responses then were assigned to thematic categories reflecting the children's factual knowledge about the causes of AIDS, colds, and obesity. Increases in grade level were associated with higher scores for causality of AIDS (p < .0001), colds (p < .0001), and obesity (p < .01). In all three conditions, causality scores increased between first and fifth grades, but did not significantly vary between third and fifth grades.  Gender, socioeconomic status, and number of adults living in the household were not significantly associated with causality scores. Within each grade, the finding of lower causality scores for AIDS, as compared to colds and obesity, points out the need for developmentally appropriate explanations to children about the causes of AIDS. Finally, children at all three grade levels lacked factual knowledge and had many misconceptions about the causes of AIDS, colds, and obesity.
C1 UNIV CALIF SAN FRANCISCO,DEPT PEDIAT,SAN FRANCISCO,CA 94143.
   YALE UNIV,SCH MED,DEPT PEDIAT,NEW HAVEN,CT 06510.
   YALE UNIV,SCH MED,YALE CHILD STUDY CTR,NEW HAVEN,CT 06510.
   UNIV CALIF SAN FRANCISCO,CTR AIDS PREVENT STUDIES,DEPT EPIDEMIOL & BIOSTAT,SAN FRANCISCO,CA 94143.
   UNIV MASSACHUSETTS,DEPT PEDIAT,WORCESTER,MA 01605.
C3 University of California System; University of California San Francisco; Yale University; Yale University; University of California System; University of California San Francisco; University of Massachusetts System; University of Massachusetts Worcester
CR BIBACE R, 1980, PEDIATRICS, V66, P912
   BLOS P, 1978, PSYCHOSOCIAL ASPECTS, V0, P1
   BREWSTER AB, 1982, PEDIATRICS, V69, P355
   BRODIE B, 1974, AM J PUBLIC HEALTH, V64, P1156, DOI 10.2105/AJPH.64.12.1156
   Brown L K, 1990, AIDS EDUC PREV, V2, P296
   BROWN LK, 1990, J SCHOOL HEALTH, V60, P270, DOI 10.1111/j.1746-1561.1990.tb05933.x
   BROWN LK, 1988, J AM ACAD CHILD PSY, V27, P504, DOI 10.1097/00004583-198807000-00022
   BURBACH DJ, 1986, HEALTH PSYCHOL, V5, P307, DOI 10.1037/0278-6133.5.3.307
   Cohen J., 1983, APPL MULTIPLE REGRES, V0, P0
   CRAIN WC, 1980, THEORIES DEV CONCEPT, V0, P73
   EISER C, 1983, CHILD CARE HLTH DEV, V9, P285, DOI 10.1111/j.1365-2214.1983.tb00326.x
   FASSLER D, 1990, J AM ACAD CHILD PSY, V29, P459, DOI 10.1097/00004583-199005000-00019
   Goldman R., 1982, CHILDRENS SEXUAL THI, V0, P0
   GOLDMAN RJ, 1982, CHILD DEV, V53, P491, DOI 10.1111/j.1467-8624.1982.tb01339.x
   GOLDMAN SL, 1991, J PEDIATR PSYCHOL, V16, P747, DOI 10.1093/jpepsy/16.6.747
   GOODMAN E, 1989, PEDIATRICS, V84, P36
   HELGERSON SD, 1988, PEDIATRICS, V81, P350
   HINGSON R, 1990, PEDIATRICS, V85, P24
   KALNINS I, 1982, HEALTH EDUC QUART, V9, P104
   KANN L, 1991, J SCHOOL HEALTH, V61, P397, DOI 10.1111/j.1746-1561.1991.tb07875.x
   KISTER MC, 1980, CHILD DEV, V51, P839, DOI 10.1111/j.1467-8624.1980.tb02621.x
   OBEIDALLAH D, 1993, J SCHOOL HEALTH, V63, P125, DOI 10.1111/j.1746-1561.1993.tb06097.x
   OSBORNE ML, 1993, J PEDIATR PSYCHOL, V18, P177, DOI 10.1093/jpepsy/18.2.177
   PALMER BB, 1976, J SCHOOL HEALTH, V46, P401, DOI 10.1111/j.1746-1561.1976.tb02025.x
   PERRIN EC, 1981, PEDIATRICS, V67, P841
   PERRIN EC, 1991, PEDIATRICS, V88, P608
   PERRIN EC, 1983, CHILD HLTH CARE COMM, V0, P32
   Peters B M, 1978, MATERN CHILD NURS J, V7, P143
   Pidgeon V, 1985, MATERN CHILD NURS J, V14, P23
   POTTER PC, 1984, J PEDIATR PSYCHOL, V9, P13, DOI 10.1093/jpepsy/9.1.13
   PRICE JH, 1985, J SCHOOL HEALTH, V55, P107, DOI 10.1111/j.1746-1561.1985.tb04091.x
   REDPATH CC, 1984, J PEDIATR PSYCHOL, V9, P29, DOI 10.1093/jpepsy/9.1.29
   SCHONFELD DJ, 1993, PEDIATRICS, V92, P389
   SIEGEL D, 1991, J SCHOOL HEALTH, V61, P160, DOI 10.1111/j.1746-1561.1991.tb01199.x
   SIGELMAN C, 1993, CHILD DEV, V64, P272, DOI 10.2307/1131451
   SIMEONSSON R J, 1979, JOURNAL OF PEDIATRIC PSYCHOLOGY, V4, P77, DOI 10.1093/jpepsy/4.1.77
   Skurnick J H, 1991, AIDS EDUC PREV, V3, P21
   SLY DF, 1992, AIDS EDUC PREV, V4, P227
   STRUNIN L, 1987, PEDIATRICS, V79, P825
   WALSH ME, 1991, J PEDIATR PSYCHOL, V16, P273, DOI 10.1093/jpepsy/16.3.273
   WALSH ME, 1990, J SCHOOL HEALTH, V60, P256, DOI 10.1111/j.1746-1561.1990.tb05928.x
   1989, 1900, V1, V0, P0
NR 43
TC 13
Z9 14
U1 1
U2 4
PU WILLIAMS & WILKINS
PI BALTIMORE
PA 351 WEST CAMDEN ST, BALTIMORE, MD 21201-2436
SN 0196-206X
EI 
J9 J DEV BEHAV PEDIATR
JI J. Dev. Behav. Pediatr.
PD AUG 15
PY 1994
VL 15
IS 4
BP 239
EP 247
DI 
PG 9
WC Behavioral Sciences; Psychology, Developmental; Pediatrics
SC Behavioral Sciences; Psychology; Pediatrics
GA PC011
UT WOS:A1994PC01100003
PM 7798369
DA 2023-04-01
ER

PT J
AU FERGUSSON, DM
   LYNSKEY, MT
   HORWOOD, LJ
AF FERGUSSON, DM
   LYNSKEY, MT
   HORWOOD, LJ
TI AIDS KNOWLEDGE AND CONDOM USE IN A BIRTH COHORT OF 16-YEAR-OLDS
SO NEW ZEALAND MEDICAL JOURNAL
LA English
DT Article
ID high-school-students; inner-city; hiv aids; adolescents; attitudes; behavior; young
AB Aims. The aims of this study were to examine levels of AIDS knowledge and contraceptive practices in a birth cohort of 16 year old Christchurch born children. Methods. The study was based on the birth cohort of young people participating in the Christchurch Health and Development Study. At age 16 years 953 subjects were questioned about: (a) levels of AIDS knowledge using a 16 item AIDS knowledge questionnaire; (b) rates of sexual activity; (c) patterns of contraceptive use. Results. Members of this cohort had a generally very high knowledge of AIDS with 92% of the sample responding correctly to 14 or more of the 16 AIDS knowledge questions. Just over a quarter of this sample were sexually active during their 16th year and it was estimated that condoms were used in 59% of all sexual acts reported by sample members. There was a clear tendency for rates of condom use to decline with increasing sexual experience with this decline being due to the fact that as teenagers become more sexually experienced condoms were progressively replaced by other contraceptive methods. Those with high levels of AIDS knowledge used condoms at a higher rate of those with low levels of AIDS knowledge even when due allowance was made for the frequency of sexual activity and other potentially confounding factors. Conclusions. The results of this study suggest that publicity and education about AIDS has been successful in producing high levels of knowledge about this condition in this cohort. However, this knowledge was not directly translated into high levels of condom use largely as a result of the fact that as teenagers became increasingly sexually experienced there was a tendency for condom use to be replaced by other methods of contraception and notably the contraceptive pill.
RP FERGUSSON, DM (corresponding author), CHRISTCHURCH SCH MED,CHRISTCHURCH HLTH & DEV STUDY,POB 4345,CHRISTCHURCH,NEW ZEALAND.
CR AGGLETON P, 1991, AIDS RESPONSES INTER, V0, P0
   BROOKSGUNN J, 1988, AM PSYCHOL, V43, P958, DOI 10.1037/0003-066X.43.11.958
   CHETWYND J, 1991, NEW ZEAL MED J, V104, P473
   CONNERS CK, 1970, CHILD DEV, V41, P667, DOI 10.1111/j.1467-8624.1970.tb01022.x
   CONNERS CK, 1969, AM J PSYCHIAT, V126, P884, DOI 10.1176/ajp.126.6.884
   DICKSON N, 1993, GENITOURIN MED, V69, P133
   DICLEMENTE RJ, 1986, AM J PUBLIC HEALTH, V76, P1443, DOI 10.2105/AJPH.76.12.1443
   DICLEMENTE RJ, 1992, PEDIATRICS, V89, P197
   ELLEY WB, 1969, PROGRESSIVE ACHIEVEM, V0, P0
   Ennew J, 1989, CRISIS, V10, P78
   Fergusson DM, 1989, PAEDIATRIC PERINATAL, V3, P302, DOI 10.1111/J.1365-3016.1989.TB00382.X
   GREIG R, 1989, COMMUNITY HEALTH ST, V13, P211
   LEWIS H, 1987, NEW ZEAL MED J, V100, P490
   LYNSKEY MT, 1993, NEW ZEAL MED J, V106, P511
   REID NA, 1974, PROGRESSIVE ACHIEVEM, V0, P0
   REID NA, 1981, TEST STOCHOLASTIC AB, V0, P0
   RUTTER M, 1970, ED HLTH BEHAVIOR, V0, P0
   SIEGEL D, 1991, J SCHOOL HEALTH, V61, P160, DOI 10.1111/j.1746-1561.1991.tb01199.x
   WALTER HJ, 1993, JAMA-J AM MED ASSOC, V270, P725, DOI 10.1001/jama.270.6.725
   Wechsler, 2003, MANUAL WECHSLER INTE, V0, P0
NR 22
TC 6
Z9 6
U1 0
U2 0
PU NEW ZEALAND MED ASSN
PI WELLINGTON
PA PO BOX 156, WELLINGTON, NEW ZEALAND
SN 0028-8446
EI 
J9 NEW ZEAL MED J
JI N. Z. Med. J.
PD NOV 23
PY 1994
VL 107
IS 990
BP 480
EP 483
DI 
PG 4
WC Medicine, General & Internal
SC General & Internal Medicine
GA PU977
UT WOS:A1994PU97700004
PM 7970365
DA 2023-04-01
ER

PT J
AU FLORESORTIZ, YG
AF FLORESORTIZ, YG
TI THE ROLE OF CULTURAL AND GENDER VALUES IN ALCOHOL-USE PATTERNS AMONG CHICANA/LATINA HIGH-SCHOOL AND UNIVERSITY-STUDENTS - IMPLICATIONS FOR AIDS-PREVENTION
SO INTERNATIONAL JOURNAL OF THE ADDICTIONS
LA English
DT Article
DE CHICANA/LATINA AIDS PREVENTION; SUBSTANCE USE/ABUSE; SEXUALITY AND HN; SCHOOL-BASED PREVENTION
ID hispanic drinking; knowledge; acculturation; adolescents; california; attitudes
AB This paper presents preliminary findings of two studies conducted with Chicana/Latina secondary and university students. Ninety-four women were surveyed concerning alcohol and drug use, behavioral efficacy, knowledge of HIV infection, and sexual practices. In addition, two focus groups were conducted in the high school and four in the university. The focus groups examined the women's perception of the role of cultural values and family communication in their ability to prevent high risk behaviors (alcohol and drug use, unsafe sexual practices). The implications of the findings are discussed in terms of Chicano scholarship, health promotion, and methodological issues in research with Latinas.
RP FLORESORTIZ, YG (corresponding author), UNIV CALIF DAVIS, CHICANO STUDIES PROGRAM, DAVIS, CA 95616 USA.
CR Ajzen I., 1980, 1980 UNDERSTANDING A, V0, P0
   BARNES GM, 1988, ALCOHOL USE SECONDAR, V0, P0
   Brafford L J, 1991, J AM COLL HEALTH, V39, P219
   CAETANO R, 1989, HISPANIC J BEHAV SCI, V11, P58, DOI 10.1177/07399863890111005
   CAETANO R, 1984, HISPANIC J BEHAV SCI, V6, P345, DOI 10.1177/07399863840064002
   CAETANO R, 1990, BRIT J ADDICT, V85, P1231
   *CTR BEH RES CANC, 1992, HLTH WARN CONT LAB T, V0, P3
   DICLEMENTE RJ, 1986, AM J PUBLIC HEALTH, V76, P1443, DOI 10.2105/AJPH.76.12.1443
   DICLEMENTE RJ, 1988, AM J PUBLIC HEALTH, V78, P55, DOI 10.2105/AJPH.78.1.55
   DiClemente RJ, 1990, AIDS EDUC PREV, V2, P201
   EDGAR T, 1988, HEALTH EDUCATION RESEARCH, V3, P59, DOI 10.1093/her/3.1.59
   ELKIND D, 1967, CHILD DEV, V38, P1025, DOI 10.1111/j.1467-8624.1967.tb04378.x
   ESTEBAN M, 1993, THESIS CALIFORNIA SC, V0, P0
   FARYNA E, 1992, THESIS CALIFORNIA SC, V0, P0
   Fisher J D, 1990, AIDS EDUC PREV, V2, P322
   FLORESORTIZ Y, 1991, INTERAMERICAN C PSYC, V0, P0
   FLORESORTIZ Y, 1991, BLACK PSYCHIATRISTS, V0, P0
   FREUDENBERG N, 1989, PREVENTING AIDS GUID, V0, P0
   FURINO A, 1991, JAMA-J AM MED ASSOC, V265, P255
   GILBERT MJ, 1994, INT J ADDICT, V29, P1127, DOI 10.3109/10826089409047933
   GILBERT MJ, 1991, ALCOHOL HLTH RES WOR, V0015, P00234
   GILBERT MJ, 1989, PERSPECTIVES ADOLESC, V0, P35
   Gilbert MJ, 1985, AM EXPERIENCE ALCOHO, V0, P255
   GRAY LA, 1989, J COUNS DEV, V68, P199, DOI 10.1002/j.1556-6676.1989.tb01357.x
   HAWKINS DJ, 1986, J CHILD CONT SOC, V8, P23
   Hayes-Bautista D. E., 1988, BURDEN SUPPORT YOUNG, V0, P0
   Manning D, 1989, J AM COLL HEALTH, V38, P67
   MANTELL J E, 1988, JOURNAL OF PRIMARY PREVENTION, V9, P18, DOI 10.1007/BF01326525
   MARIN BV, 1990, HISPANIC J BEHAV SCI, V12, P110, DOI 10.1177/07399863900122002
   MARIN G, 1987, HISPANIC J BEHAV SCI, V9, P183, DOI 10.1177/07399863870092005
   MARIN VB, 1991, FOCUS, V6, P1
   Miller J., 1986, NEW PSYCHOL WOMEN, V0, P0
   MOORE J, 1994, INT J ADDICT, V29, P1115, DOI 10.3109/10826089409047932
   MORALES E, 1990, CADRE EVALUATION REP, V0, P0
   QUACKENBUSH M, 1987, WORKING AIDS RESOURC, V0, P205
   RUIZ M, 1993, THESIS CALIFORNIA SC, V0, P0
   SINGER M, 1990, MED ANTHROPOL Q, V4, P72, DOI 10.1525/maq.1990.4.1.02a00060
   Stewart David W., 2014, FOCUS GROUPS THEORY, V0, P0
   WERNER P, 1991, JUL AM PSYCH ASS C S, V0, P0
   ZELNICK M, 1983, PRMATURE ADOLESCENT, V0, P0
   1988, 1900, V37, V0, P717
NR 41
TC 22
Z9 22
U1 0
U2 2
PU MARCEL DEKKER INC
PI NEW YORK
PA 270 MADISON AVE, NEW YORK, NY 10016 USA
SN 0020-773X
EI 
J9 INT J ADDICT
JI Int. J. Addict.
PD JUN 15
PY 1994
VL 29
IS 9
BP 1149
EP 1171
DI 10.3109/10826089409047934
PG 23
WC Substance Abuse; Psychiatry
SC Substance Abuse; Psychiatry
GA PB215
UT WOS:A1994PB21500006
PM 7960310
DA 2023-04-01
ER

PT J
AU MAIN, DS
   IVERSON, DC
   MCGLOIN, J
   BANSPACH, SW
   COLLINS, JL
   RUGG, DL
   KOLBE, LJ
AF MAIN, DS
   IVERSON, DC
   MCGLOIN, J
   BANSPACH, SW
   COLLINS, JL
   RUGG, DL
   KOLBE, LJ
TI PREVENTING HIV-INFECTION AMONG ADOLESCENTS - EVALUATION OF A SCHOOL-BASED EDUCATION-PROGRAM
SO PREVENTIVE MEDICINE
LA English
DT Article
AB Background. This article reports the results of the impact of a school-based HIV prevention intervention on students' knowledge, attitudes, and behavior related to HIV infection. Methods. Seventeen schools within six Colorado school districts were assigned to either intervention or comparison conditions. Students in 10 schools received a 15-session, skills-based HIV prevention curriculum implemented by trained teachers. A total of 2,844 students completed at least one survey during the study period; surveys were matched using demographic questions, yielding a cohort of 979 students who had baseline and 6-month follow-up data. Results. Intervention students exhibited greater knowledge about HIV and greater intent to engage in safer sexual practices than the comparison students. Among sexually active students at the 6-month follow-up, intervention students reported fewer sexual partners within the past 2 months, greater frequency of using condoms, and greater intentions to engage in sex less frequently and to use a condom when having sex. Intervention students were also more likely to believe that teens their age who engage in HIV risk behaviors are vulnerable to infection. The intervention neither delayed the onset nor decreased the frequency of sexual intercourse and the frequency of alcohol and other drug use before sex by the 6-month follow-up assessment. Conclusions. The results suggest that skills-based risk reduction programs can have an effect on student behavior. Among sexually active students, evidence suggests that school-based interventions can reduce behavior associated with risk of HIV infection. (C) 1994 Academic Press, Inc.
C1 UNIV COLORADO, HLTH SCI CTR, DEPT FAMILY MED, DENVER, CO 80220 USA.
   CTR DIS CONTROL & PREVENT, NATL CTR CHRON DIS PREVENT & HLTH PROMOT, DIV ADOLESCENT & SCH HLTH, ATLANTA, GA USA.
C3 University of Colorado System; University of Colorado Anschutz Medical Campus; University of Colorado Denver; Centers for Disease Control & Prevention - USA
FU PHS HHS [200-88-0683] Funding Source: Medline
CR Ajzen, 1975, BELIEF ATTITUDE INTE, V0, P0
   BANDURA A, 1986, SOCIAL F THOUGHT ACT, V0, P0
   BOTVIN GJ, 1984, ADDICT BEHAV, V9, P137, DOI 10.1016/0306-4603(84)90051-0
   BUCKLEY WE, 1988, JAMA-J AM MED ASSOC, V260, P3441
   BUSH PJ, 1989, HEALTH EDUC QUART, V16, P215, DOI 10.1177/109019818901600206
   COHEN RY, 1989, HLTH ED Q, V16, P246
   CONNELL DB, 1985, J SCHOOL HEALTH, V55, P316, DOI 10.1111/j.1746-1561.1985.tb05656.x
   FLAY BR, 1989, AM J PUBLIC HEALTH, V79, P1371, DOI 10.2105/AJPH.79.10.1371
   GILCHRIST LD, 1983, COGNITIVE THER RES, V7, P379, DOI 10.1007/BF01187166
   GINGISS PL, 1989, J SCHOOL HEALTH, V59, P427, DOI 10.1111/j.1746-1561.1989.tb04656.x
   HEDEKER D, 1993, MIXOR FORTRAN PROGRA, V0, P0
   Hedeker D. H., 1993, MIXREG FORTRAN PROGR, V0, P0
   HINGSON RW, 1990, AM J PUBLIC HEALTH, V80, P295, DOI 10.2105/AJPH.80.3.295
   HOFFERTH SL, 1987, FAM PLANN PERSPECT, V19, P46, DOI 10.2307/2135048
   HOWARD M, 1990, FAM PLANN PERSPECT, V22, P21, DOI 10.2307/2135434
   IVERSON DC, 1992, SCH ADM, V8, P22
   JEMMOTT JB, 1992, AM J PUBLIC HEALTH, V82, P372, DOI 10.2105/AJPH.82.3.372
   JOHNSON LD, 1989, ADM891638 US DEP HLT, V0, P0
   KELLY JA, 1989, J CONSULT CLIN PSYCH, V57, P60, DOI 10.1037/0022-006X.57.1.60
   KILLEN JD, 1989, HEALTH EDUC QUART, V16, P263, DOI 10.1177/109019818901600210
   KIRBY D, 1991, FAM PLANN PERSPECT, V23, P253, DOI 10.2307/2135776
   KIRBY D, 1992, ADOLESCENTS AIDS GEN, V0, P0
   MCGLOIN J, 1992, ITERATIVE TURBO PASC, V0, P0
   PARCEL GS, 1989, HEALTH EDUC QUART, V16, P181, DOI 10.1177/109019818901600204
   PENTZ MA, 1989, JAMA-J AM MED ASSOC, V261, P3259, DOI 10.1001/jama.261.22.3259
   PETCHERS MK, 1987, HEALTH EDUC QUART, V14, P449, DOI 10.1177/109019818701400405
   ROTHERAMBORUS MJ, 1991, JAMA-J AM MED ASSOC, V266, P1237, DOI 10.1001/jama.266.9.1237
   SONENSTEIN FL, 1989, FAM PLANN PERSPECT, V21, P152, DOI 10.2307/2135805
   VINCENT ML, 1987, JAMA-J AM MED ASSOC, V257, P3382, DOI 10.1001/jama.257.24.3382
   WALTER HJ, 1993, JAMA-J AM MED ASSOC, V270, P725, DOI 10.1001/jama.270.6.725
   ZABIN LS, 1986, FAM PLANN PERSPECT, V18, P119, DOI 10.2307/2135344
   1993, 1900, V41, V0, P0
   1991, 1900, V39, V0, P929
   1990, 1900, V39, V0, P385
   1992, 1900, V40, V0, P885
NR 38
TC 95
Z9 97
U1 0
U2 7
PU ACADEMIC PRESS INC ELSEVIER SCIENCE
PI SAN DIEGO
PA 525 B ST, STE 1900, SAN DIEGO, CA 92101-4495 USA
SN 0091-7435
EI 1096-0260
J9 PREV MED
JI Prev. Med.
PD JUL 15
PY 1994
VL 23
IS 4
BP 409
EP 417
DI 10.1006/pmed.1994.1056
PG 9
WC Public, Environmental & Occupational Health; Medicine, General & Internal
SC Public, Environmental & Occupational Health; General & Internal Medicine
GA PB843
UT WOS:A1994PB84300001
PM 7971867
DA 2023-04-01
ER

PT J
AU SENF, JH
   PRICE, CQ
AF SENF, JH
   PRICE, CQ
TI YOUNG-ADULTS, ALCOHOL AND CONDOM USE - WHAT IS THE CONNECTION
SO JOURNAL OF ADOLESCENT HEALTH
LA English
DT Article
DE SEX BEHAVIOR; DRINKING BEHAVIOR; YOUTH
ID high-school-students; hiv-infection; adolescents; risk; sex
AB Purpose: Concern about HIV in adolescents and young adults has led a number of investigators to examine the link between drinking and risky behavior, including failure to use condoms. Most of the studies that conclude that this link exists have used global measures of both variables and have not investigated drinking and use of condoms on the same occasion. If drinking leads to low condom use, both behaviors must occur together and the failure to find that they do weakens the hypothesis that they are causally related. Methods: Data from three separate studies on different adolescent and young adult populations are reported. In each study the relationship between drinking behavior and condom use at last intercourse was examined. Results: Drinking was not related to lower condom use in any of the populations studied. Conclusions: This negative result implies that the disinhibiting effect of alcohol is not a major factor in the failure of young adults to use condoms.
C1 PLANNED PARENTHOOD SO ARIZONA & TUCSON AIDS PROJECT,TUCSON,AZ.
RP SENF, JH (corresponding author), UNIV ARIZONA,COLL MED,DEPT FAMILY & COMMUNITY MED,TUCSON,AZ 85724, USA.
CR Butcher A H, 1991, J AM COLL HEALTH, V40, P115
   COOPER ML, 1990, ALCOHOL IMMUNOMODULA, V0, P11
   DICLEMENTE RJ, 1992, PEDIATRICS, V89, P197
   Fisher J D, 1990, AIDS EDUC PREV, V2, P322
   FRIEDMAN LS, 1992, PRIMARY CARE, V19, P171
   HINGSON RW, 1990, AM J PUBLIC HEALTH, V80, P295, DOI 10.2105/AJPH.80.3.295
   JOHNSON RW, 1990, BEHAVIORAL ASPECTS A, V0, P43
   LEIGH BC, 1990, ALCOHOL IMMUNOMODULA, V0, P35
   OLEARY A, 1992, J AM COLL HLTH, V0, P40
   ORR DP, 1992, J PEDIATR-US, V120, P311, DOI 10.1016/S0022-3476(05)80453-6
   ROBERTSON JA, 1988, DRUG ALCOHOL DEPEN, V22, P75, DOI 10.1016/0376-8716(88)90039-7
   SHAFER MA, 1991, J PEDIATR-US, V119, P826, DOI 10.1016/S0022-3476(05)80312-9
   STRUNIN L, 1992, INT J ADDICT, V27, P129, DOI 10.3109/10826089209068734
   TEMPLE MT, 1992, J SEX RES, V129, P207
NR 14
TC 31
Z9 31
U1 0
U2 0
PU ELSEVIER SCIENCE INC
PI NEW YORK
PA 655 AVENUE OF THE AMERICAS, NEW YORK, NY 10010
SN 1054-139X
EI 
J9 J ADOLESCENT HEALTH
JI J. Adolesc. Health
PD MAY 15
PY 1994
VL 15
IS 3
BP 238
EP 244
DI 10.1016/1054-139X(94)90509-6
PG 7
WC Psychology, Developmental; Public, Environmental & Occupational Health; Pediatrics
SC Psychology; Public, Environmental & Occupational Health; Pediatrics
GA NP010
UT WOS:A1994NP01000007
PM 8075094
DA 2023-04-01
ER

PT J
AU BOYD, KM
AF BOYD, KM
TI IMPLICATIONS OF HIV-INFECTION AND AIDS FOR MEDICAL-EDUCATION
SO MEDICAL EDUCATION
LA English
DT Article
DE HIV INFECTION; AIDS; EDUCATION, MEDICAL, UNDERGRADUATE; CURRICULUM; TEACHING METHODS; PROFESSIONAL PRACTICE; ETHICS, MEDICAL
AB What implications on medical schools have HIV infection and AIDS, as the schools reshape their curricula to meet the General Medical Council's new requirements?  (General Medical Council 1993).  A recent Institute of Medical Ethics' (IME) enquiry suggests: (1) that each medical school should have a specific policy to coordinate teaching on HIV infection and AIDS, and to maximize students' clinical contact with patients who have the virus; and (2) that medical students should be encouraged to develop self-awareness and skills in communication and ethics.
C1 UNIV EDINBURGH,DEPT MED,INST MED ETH,EDINBURGH EH8 9YL,MIDLOTHIAN,SCOTLAND.
C3 University of Edinburgh
CR [Anonymous], 1993, TOMORROWS DOCTORS, V0, P0
   BOYD K, 1978, J MED ETHICS, V4, P141, DOI 10.1136/jme.4.3.141
   BOYD K, 1978, REPORT WORKING PARTY, V0, P0
   MCHAFFIE H, 1993, CARE PATIENTS HIV AI, V0, P0
NR 4
TC 10
Z9 10
U1 0
U2 0
PU BLACKWELL SCIENCE LTD
PI OXFORD
PA OSNEY MEAD, OXFORD, OXON, ENGLAND OX2 0EL
SN 0308-0110
EI 
J9 MED EDUC
JI Med. Educ.
PD NOV 15
PY 1994
VL 28
IS 6
BP 488
EP 491
DI 10.1111/j.1365-2923.1994.tb02724.x
PG 4
WC Education, Scientific Disciplines; Health Care Sciences & Services
SC Education & Educational Research; Health Care Sciences & Services
GA PY762
UT WOS:A1994PY76200003
PM 7862009
DA 2023-04-01
ER
