# Supplementary material for: Studies on HIV/AIDS Among Students: Bibliometric Analysis
Source: Interact J Med Res. 2023 Aug 4;12:e46042. doi: 10.2196/46042 (PMC10439465; doi:10.2196/46042)
Supplement: Multimedia Appendix 1 [file ijmr_v12i1e46042_app1.zip › Multimedia Appendix 1/download1995u16.txt]

PT J
AU WALLICK, MM
   CAMBRE, KM
   TOWNSEND, MH
AF WALLICK, MM
   CAMBRE, KM
   TOWNSEND, MH
TI INFLUENCE OF A FRESHMAN-YEAR PANEL PRESENTATION ON MEDICAL-STUDENTS ATTITUDES TOWARD HOMOSEXUALITY
SO ACADEMIC MEDICINE
LA English
DT Article
ID aids
AB Purpose. To explore medical students' changes in group attitude toward homosexuality following mid-year exposure as freshmen to a panel presentation on the topic and, later, following clinical experiences. Method. At the beginning, middle, and end of 1991-92 and during the psychiatry clerkship in 1993-94, all 186 students in the class of 1995 at the Louisiana State University School of Medicine in New Orleans were asked to complete anonymously the Index of Attitudes toward Homosexuals. The two subsequent entering classes were also surveyed, at the beginning and in the middle of their freshman year. Results. Group attitudes among the three consecutive classes were remarkably consistent. The original cohort displayed a decrease in group homophobic attitude over time, with the reduced mean score at mid-year continuing its downward trend at year's end, though rebounding somewhat by the junior year. However, the group mean score remained in the low-grade homophobic category throughout the three-year study. Conclusion. That the mean scores of the three classes remained at the low-grade homophobic level suggests the desirability of establishing an ongoing forum to enable students to examine all deeply held beliefs that may affect patient care.
RP WALLICK, MM (corresponding author), LOUISIANA STATE UNIV,MED CTR,SCH MED,DEPT PSYCHIAT,1542 TULANE AVE,NEW ORLEANS,LA 70112, USA.
CR HUDSON WW, 1980, J HOMOSEXUAL, V5, P357, DOI 10.1300/J082v05n04_02
   KELLY JA, 1987, J MED EDUC, V62, P549
   MCGRORY BJ, 1990, PSYCHOSOMATICS, V31, P426, DOI 10.1016/S0033-3182(90)72139-1
   Schatz B, 1994, ANTIGAY DISCRIMINATI, V0, P0
   SKELTON WD, 1994, HLTH CARE NEEDS GAY, V0, P0
   WALLICK MM, 1993, ACAD MED, V68, P357, DOI 10.1097/00001888-199305000-00016
   WHITE J, 1993, J GEN INTERN MED, V8, P41, DOI 10.1007/BF02600295
   WILKERSON A, 1994, J HOMOSEXUAL, V27, P329, DOI 10.1300/J082v27n03_14
NR 8
TC 21
Z9 21
U1 0
U2 2
PU HANLEY & BELFUS INC
PI PHILADELPHIA
PA 210 S 13TH ST, PHILADELPHIA, PA 19107
SN 1040-2446
EI 
J9 ACAD MED
JI Acad. Med.
PD SEP 15
PY 1995
VL 70
IS 9
BP 839
EP 841
DI 10.1097/00001888-199509000-00024
PG 3
WC Education, Scientific Disciplines; Health Care Sciences & Services
SC Education & Educational Research; Health Care Sciences & Services
GA RU326
UT WOS:A1995RU32600027
PM 7669165
DA 2023-04-01
ER

PT J
AU RAAB, GM
   BURNS, SM
   SCOTT, G
   CUDMORE, S
   ROSS, A
   GORE, SM
   OBRIEN, F
   SHAW, T
AF RAAB, GM
   BURNS, SM
   SCOTT, G
   CUDMORE, S
   ROSS, A
   GORE, SM
   OBRIEN, F
   SHAW, T
TI HIV PREVALENCE AND RISK-FACTORS IN UNIVERSITY-STUDENTS
SO AIDS
LA English
DT Article
DE HIV PREVALENCE; STUDENTS; SALIVA; SEXUAL BEHAVIOR
ID human-immunodeficiency-virus; sexual-behavior; college-students; infection; aids
AB Objective: To estimate HIV prevalence and risks in university students. Design: Anonymous self-completion questionnaire and samples. Setting: University students at matriculation. Participants: All first and third year undergraduates and newly registering postgraduates at the University of Edinburgh, Scotland. Main outcome measures: HIV prevalence, sexual behaviour, condom use, drug use. Results: The questionnaire responses were used to classify the 4665 respondents into four groups, ordered by risk of HIV positivity, and a sample of 2041 was selected for testing. All of the top two risk groups were tested (217 and 758 tests, respectively) as well as a random sample of the others. Five positive HIV-antibody tests were detected, all from the highest risk group. This gives an estimated rate of 1.2 per 1000 (95% confidence interval, 0.4-2.9) for all respondents. Only one of the five HIV-positives had been tested for HIV. The factors associated with HIV positivity were residence in Africa, intravenous drug use and male homosexuality. Overall, 74% of respondents reported ever having had sexual intercourse and this rate was the same for men and women. Reported intravenous drug use was very low: 0.5% for men and 0.1% for women. Condom use was more common for partners of short acquaintance, but unrelated to the number of sexual partners in the last year. Conclusions: There was no evidence of the spread of HIV infection beyond known high-risk groups in this population. This may be a result of relatively low levels of HIV risk-taking behaviour in the majority of respondents.
C1 CITY HOSP EDINBURGH,CTR HIV RES,MRC BIOSTAT INITIAT HIV & AIDS STUDIES SCOTLAND,EDINBURGH EH10 5SB,MIDLOTHIAN,SCOTLAND.
   CITY HOSP EDINBURGH,REG VIRUS LAB,EDINBURGH,MIDLOTHIAN,SCOTLAND.
   ROYAL INFIRM,DEPT GENITOURINARY MED,EDINBURGH,MIDLOTHIAN,SCOTLAND.
   INST PUBL HLTH,MRC,BIOSTAT UNIT,CAMBRIDGE,ENGLAND.
C3 Royal Infirmary of Edinburgh; MRC Biostatistics Unit; University of Cambridge
CR BALDWIN JD, 1988, J SEX RES, V25, P181, DOI 10.1080/00224498809551454
   BIRD AG, 1993, AIDS, V6, P725
   Butcher A H, 1991, J AM COLL HEALTH, V40, P115
   CATANIA JA, 1990, PSYCHOL BULL, V108, P339, DOI 10.1037/0033-2909.108.3.339
   Cochran W.G., 1972, SAMPLING TECHNIQUES, VSecond, P0
   COX D, 1992, RISK ANAL PERCEPTION, V0, P67
   DAVIS PB, 1993, AIDS, V7, P1509, DOI 10.1097/00002030-199311000-00016
   DEBUONO BA, 1990, NEW ENGL J MED, V322, P821, DOI 10.1056/NEJM199003223221206
   Evans B G, 1992, COMMUN DIS REP CDR REV, V2, P0
   GAYLE HD, 1990, NEW ENGL J MED, V323, P1538, DOI 10.1056/NEJM199011293232206
   Gilbart V L, 1992, COMMUN DIS REP CDR REV, V2, P0
   GOLDBERG DJ, 1992, AIDS, V6, P495
   GROSH DL, 1972, TECHNOMETRICS, V13, P599
   Groves Robert M., 1989, SURVEY ERRORS SURVEY, V0, P0
   HOLLAND J, 1990, SOCIOL HEALTH ILL, V12, P336, DOI 10.1111/1467-9566.ep11347264
   HULL HF, 1988, JAMA-J AM MED ASSOC, V260, P935, DOI 10.1001/jama.260.7.935
   JOHNSON AM, 1993, NATURE, V25, P410
   Johnson Anne M., 1994, SEXUAL ATTITUDES LIF, V0, P0
   KNOX EG, 1993, SEXUAL BEHAVIOUR AID, V0, P0
   KOTLOFF KL, 1991, AM J EPIDEMIOL, V133, P2, DOI 10.1093/oxfordjournals.aje.a115797
   LANDEFELD CS, 1988, J GEN INTERN MED, V3, P161, DOI 10.1007/BF02596125
   MCDONALD NE, 1990, JAMA-J AM MED ASSOC, V263, P3155
   TAPPIN DM, 1993, SCOT MED J, V38, P16, DOI 10.1177/003693309303800106
   Thomas S B, 1989, J AM COLL HEALTH, V38, P61
   Tyden T, 1991, ACTA OBSTET GYN SCAN, V70, P219, DOI 10.3109/00016349109006213
   Waight P A, 1992, COMMUN DIS REP CDR REV, V2, P0
   WESTBLOM TU, 1993, CLIN INFECT DIS, V16, P367, DOI 10.1093/clind/16.3.367
   1993, 1900, V5, V0, P407
   1993, 1900, V1, V0, PR1
NR 31
TC 13
Z9 13
U1 0
U2 5
PU RAPID SCIENCE PUBLISHERS
PI LONDON
PA 2-6 BOUNDARY ROW, LONDON, ENGLAND SE1 8NH
SN 0269-9370
EI 
J9 AIDS
JI Aids
PD FEB 15
PY 1995
VL 9
IS 2
BP 191
EP 197
DI 
PG 7
WC Immunology; Infectious Diseases; Virology
SC Immunology; Infectious Diseases; Virology
GA QE480
UT WOS:A1995QE48000012
PM 7718191
DA 2023-04-01
ER

PT J
AU HEIN, K
   DELL, R
   FUTTERMAN, D
   ROTHERAMBORUS, MJ
   SHAFFER, N
AF HEIN, K
   DELL, R
   FUTTERMAN, D
   ROTHERAMBORUS, MJ
   SHAFFER, N
TI COMPARISON OF HIV+ AND HIV- ADOLESCENTS - RISK-FACTORS AND PSYCHOSOCIAL DETERMINANTS
SO PEDIATRICS
LA English
DT Article
DE HIV; AIDS; ADOLESCENTS; PSYCHOSOCIAL
ID human-immunodeficiency-virus; high-school-students; aids; youth; infection; knowledge; behavior; program
AB According to the World Health Organization, half of the 14 million people with human immunodeficiency virus (HIV) worldwide were infected between the ages of 15 and 24 years. However, details about HIV-positive (HIV+) youths' risk-related behavior and social context have not been previously reported. Objectives. To outline detailed sexual and drug use practices, social and psychological status of HIV+ youth compared with a cohort of HIV-negative (HIV-) youth; and to examine the ability of the health belief and risk-taking models to predict sexual and drug use acts of HIV+ youth. Methods. HIV testing was conducted on and a 207-item structured interview covering HIV risk-related acts, protective factors and background information was administered to 72 HIV+ and 1142 HIV- adolescents aged 13 through 21 years receiving care in an adolescent clinical care unit of a large medical center in New York City. Data were analyzed for adolescents reporting sexual intercourse (71 HIV+ and 722 HIV-) by logistic regression analysis of five domains to identify variables significantly associated with HIV seropositivity. Results. Logistic regressions indicated significant differences in sexual risk acts based on serostatus and gender. Anonymous, blinded seroprevalence testing identified 11% more HIV+ adolescents than would have been identified by current counseling and testing practices. HIV+ adolescents were significantly more likely to be sexually abused (33 vs 21%, P < .05), engage in anal sex and survival sex (32 vs 4%, P < .01), unprotected sex with casual partners (42 vs 23%, P < .05), have had sex under the influence of drugs (52 vs 27%, P < .01), have a sexually transmitted disease (59 vs 28%, P < .01), use multiple drugs (43 vs 9%, P < .01) and engage in multiple problem behaviors (72 vs 30%, P < .01) than HIV- young people. HIV+ females reported more oral (69 vs 45%, P < .01) and/or anal (42 vs 12%, P < .01) intercourse compared to HIV- females. HIV+ males reported significantly higher rates of both insertive (82 vs 46%, P < .05) and receptive (51 vs 4%, P < .01) oral and anal (53 vs 13%, P < .01) intercourse than HIV- males. Protective factors were not significantly different for HIV+ and HIV- young people. Conclusions. Routine, confidential HIV counseling and testing should be considered for adolescents having unprotected sexual intercourse when age-specific services are available for HIV+ youth. Prevention programs should consider 'adolescents' history of abuse, homelessness, and other social as well as psychological dimensions in designing comprehensive care strategies to address HIV+ adolescents' multiple problem behaviors and living situations. Current theoretical models of health behaviors should be reconsidered, given the lack of their association to HIV risk acts of HIV+ youth. Age-specific services and interventions for HIV+ youth are urgently needed as HIV is spreading among youth worldwide.
C1 MONTEFIORE MED CTR, ADOLESCENT AIDS PROGRAM, BRONX, NY 10467 USA.
   COLUMBIA UNIV, COLL PHYS & SURG, NEW YORK, NY USA.
   CTR DIS CONTROL & PREVENT, ATLANTA, GA USA.
C3 Montefiore Medical Center; Yeshiva University; Albert Einstein College of Medicine; Columbia University; Centers for Disease Control & Prevention - USA
FU PHS HHS [U64/CCU202940] Funding Source: Medline
CR [Anonymous], 1974, HEALTH EDUCATION MONOGRAPH, V2, P324
   BECKER MH, 1988, AM J PUBLIC HEALTH, V78, P394, DOI 10.2105/AJPH.78.4.394
   BURKE DS, 1990, JAMA-J AM MED ASSOC, V263, P2074, DOI 10.1001/jama.263.15.2074
   CONWAY GA, 1993, JAMA-J AM MED ASSOC, V269, P2887, DOI 10.1001/jama.269.22.2887
   DANGELO LJ, 1991, PEDIATRICS, V88, P982
   DILORENZO TA, 1993, J ADOLESCENT HEALTH, V14, P301, DOI 10.1016/1054-139X(93)90178-R
   DONOVAN JE, 1985, J CONSULT CLIN PSYCH, V53, P890, DOI 10.1037/0022-006X.53.6.890
   FULLILOVE RE, 1990, JAMA-J AM MED ASSOC, V263, P851, DOI 10.1001/jama.263.6.851
   FUTTERMAN D, 1993, PEDIATRICS, V91, P730
   FUTTERMAN D, 1993, 9 INT C AIDS BERL, V0, P0
   GAYLE HD, 1991, PEDIATRIC AIDS CHALL, V0, P38
   GOLDSMITH MF, 1993, JAMA-J AM MED ASSOC, V270, P16, DOI 10.1001/jama.270.1.16
   HEIN K, 1991, JAMA-J AM MED ASSOC, V266, P2430
   HINGSON RW, 1990, AM J PUBLIC HEALTH, V80, P295, DOI 10.2105/AJPH.80.3.295
   JESSOR R, 1977, PROBLEM BEHAVIOR PSY, V0, P0
   JESSOR R, 1979, HDB DRUG ABUSE, V0, P0
   KANDEL DB, 1980, ANNU REV SOCIOL, V6, P235, DOI 10.1146/annurev.so.06.080180.001315
   Kirscht J.P., 1983, HEALTH PSYCHOL, V2, P277, DOI 10.1037/0278-6133.2.3.277
   Koopman C, 1990, AIDS EDUC PREV, V2, P58
   LEVIN L, 1992, MAR ANN RES M SOC AD, V0, P0
   Lushene, 1997, STAI CUESTIONARIO AN, V0, P0
   MINKOFF HL, 1991, JAMA-J AM MED ASSOC, V266, P2253
   QUINN TC, 1988, NEW ENGL J MED, V318, P197, DOI 10.1056/NEJM198801283180401
   Reynolds D. K., 1976, SUICIDE INSIDE OUT, V0, P0
   ROGERS DE, 1993, JAMA-J AM MED ASSOC, V270, P494
   Rosenberg, 1965, SOC ADOLESCENT SELF, V0, P0, DOI DOI 10.1515/9781400876136
   Rotheram-Borus M J, 1991, AIDS EDUC PREV, V3, P305
   ROTHERAMBORUS MJ, 1991, AM J PUBLIC HEALTH, V81, P206, DOI 10.2105/AJPH.81.2.208
   ROTHERAMBORUS MJ, 1993, IN PRESS PREVENTING, V0, P0
   SLONIMNEVO V, 1991, J ADOLESCENCE, V14, P17, DOI 10.1016/0140-1971(91)90043-Q
   STIFFMAN AR, 1992, PEDIATRICS, V89, P950
   WALTER HJ, 1991, J AM ACAD CHILD PSY, V30, P556, DOI 10.1097/00004583-199107000-00005
   WALTER HJ, 1993, JAMA-J AM MED ASSOC, V270, P725, DOI 10.1001/jama.270.6.725
   1993, 1900, P1, V0, P0
   1992, 1900, V41, V0, P231
   1993, 1900, V5, V0, P0
   1991, 1900, P14, V0, P0
NR 38
TC 107
Z9 109
U1 0
U2 4
PU AMER ACAD PEDIATRICS
PI ELK GROVE VILLAGE
PA 141 NORTH-WEST POINT BLVD,, ELK GROVE VILLAGE, IL 60007-1098 USA
SN 0031-4005
EI 1098-4275
J9 PEDIATRICS
JI Pediatrics
PD JAN 15
PY 1995
VL 95
IS 1
BP 96
EP 104
DI 
PG 9
WC Pediatrics
SC Pediatrics
GA PZ729
UT WOS:A1995PZ72900018
PM 7770318
DA 2023-04-01
ER

PT J
AU Lugoe, WL
   Klepp, KI
   Rise, J
   Skutle, A
   Biswalo, PM
AF Lugoe, WL
   Klepp, KI
   Rise, J
   Skutle, A
   Biswalo, PM
TI Relationship between sexual experience and non-sexual behaviours among secondary school students in Arusha, Tanzania
SO EAST AFRICAN MEDICAL JOURNAL
LA English
DT Article
ID health behavior; adolescent
AB A sexual behaviour study was conducted among 655 secondary school students to assess the association between sexual experience and non-sexual behaviours, Among students aged 15-19 years, the prevalence of nonvirginity increased with age, from 58.8% to 85.6% for males, and from 21.9% to 44.9% for females. Sexual experience correlated positively with measures of problem behaviours (r=.31) and negatively with a measure of church or mosque attendance (r=-.09). Overall, the relationship between sexual experience and nonsexual behaviours demonstrated the conventionality-unconventionality polarity suggested by problem behaviour theory, The observed relationships were relatively stronger at young ages and declined with increasing age, suggesting the developmental functions of these behaviours, Hence, the relations between sexual experience and non-sexual behaviours provided empirical support of the potential utility of the theory of problem behaviour in HIV/AIDS prevention and control among students in Arusha, Tanzania.
C1 UNIV DAR ES SALAAM,DEPT EDUC PSYCHOL,DAR ES SALAAM,TANZANIA.
   UNIV BERGEN,RES CTR HLTH PROMOT,N-5007 BERGEN,NORWAY.
   UNIV BERGEN,RES CTR INT HLTH,N-5007 BERGEN,NORWAY.
   UNIV BERGEN,DEPT PSYCHOSOCIAL SCI,DIV PREVENT COMMUNITY PSYCHOL,BERGEN,NORWAY.
C3 University of Dar es Salaam; University of Bergen; University of Bergen; University of Bergen
RP Lugoe, WL (corresponding author), UNIV BERGEN,DEPT PSYCHOL SCI,DIV PREVENT COMMUNITY PSYCHOL,OISTEINSGATE 3,N-5007 BERGEN,NORWAY.
CR DONOVAN JE, 1993, J HEALTH SOC BEHAV, V34, P346, DOI 10.2307/2137372
   DONOVAN JE, 1985, J CONSULT CLIN PSYCH, V53, P890, DOI 10.1037/0022-006X.53.6.890
   DONOVAN JE, 1991, HEALTH PSYCHOL, V10, P52, DOI 10.1037/0278-6133.10.1.52
   DUSENBURY L, 1990, HLTH HAZARDS ADOLESC, V0, P0
   JESSOR R, 1984, HDB HLTH ENHANCEMENT, V0, P0
   JESSOR R, 1977, PROBLEM BEHAVIOR PSY, V0, P0
   JESSOR R, 1982, PROMOTING ADOLESCENT, V0, P0
   Jessor R., 1991, ADOLESCENCE PROBLEM, V0, P0
   JESSOR SL, 1975, DEV PSYCHOL, V11, P473, DOI 10.1037/h0076664
   KIRAGU K, 1994, UNPUB 122 AM PUBL HL, V0, P0
   NDEKI SS, 1994, HEALTH EDUC RES, V9, P133, DOI 10.1093/her/9.1.133
   NGAIZA MK, 1991, TANZANIA MED J, V6, P55
   Norusis MJ, 1992, STAT PACKAGE SOCIAL, V0, P0
   NUTBEAM D, 1991, HEALTH EDUC RES, V6, P415, DOI 10.1093/her/6.4.415
   NUTBEAM D, 1993, J PAEDIAT CHILD HLTH, V29, P525
   SEHA AM, 1994, AIDS EDUC PREV, V6, P524
   TONKIN RS, 1987, J ADOLESCENT HEALTH, V8, P213, DOI 10.1016/0197-0070(87)90269-5
NR 17
TC 9
Z9 9
U1 0
U2 3
PU EAST AFRICAN MEDICAL JOURNAL
PI NAIROBI
PA CHYULU ROAD PO BOX 41632, NAIROBI, KENYA
SN 0012-835X
EI 
J9 E AFR MED J
JI East Afr. Med. J.
PD OCT 15
PY 1995
VL 72
IS 10
BP 635
EP 640
DI 
PG 6
WC Medicine, General & Internal
SC General & Internal Medicine
GA TV720
UT WOS:A1995TV72000006
PM 8904042
DA 2023-04-01
ER

PT J
AU WICKRAMASURIYA, TV
AF WICKRAMASURIYA, TV
TI ATTITUDES OF MEDICAL-STUDENTS TOWARD THE ACQUIRED-IMMUNE-DEFICIENCY-SYNDROME (AIDS)
SO WEST INDIAN MEDICAL JOURNAL
LA English
DT Article
AB Several studies have reported negative attitudes toward AIDS patients, homosexuals and drug abusers among physicians, nurses, and health workers in training. To examine attitudes towards AIDS of a group who in the near future would be practising physicians in the Caribbean, medical students at the Cave Hill Campus of the University of the West Indies were surveyed regarding their attitudes toward AIDS. This paper analyses responses to 21 Attitude Items with reference to five primary areas related to AIDS: Testing for HIV; Homosexuality, Fear of Contagion, Comfort in Interacting with AIDS Patients, and Intention to care for Persons with AIDS. The analysis indicates that these students were all not comfortable with issues related to homosexuality, and there was wide variation and some inconsistency in opinions regarding controversial and contentious issues. Most of these students, regardless of their choice of specialty after graduating, will eventually come into contact with an HIV-positive individual or an AIDS patient. There is a distinct possibility that biases and misperceptions held during the period of training are at risk of being carried over into clinical practice, resulting in unwillingness, or even refusal to treat certain types of patients. What has also become evident is that emphasis should be placed on ethical and attitudinal training within the Faculty of Medical Sciences. Our future doctors have to be trained to effectively manage the many psycho-social, ethical, and legal problems that will be generated by the AIDS epidemic. What is urgently needed therefore, is relevant curriculum design and development in the area of AIDS Education directed at the region's future physicians.
RP WICKRAMASURIYA, TV (corresponding author), UWI,FAC MED SCI,CAVE HILL,BARBADOS.
NR 0
TC 17
Z9 18
U1 0
U2 3
PU UNIV WEST INDIES
PI KINGSTON
PA KINGSTON 7, JAMAICA
SN 0043-3144
EI 
J9 W INDIAN MED J
JI West Ind. Med. J.
PD MAR 15
PY 1995
VL 44
IS 1
BP 7
EP 10
DI 
PG 4
WC Medicine, General & Internal
SC General & Internal Medicine
GA QY477
UT WOS:A1995QY47700003
PM 7793115
DA 2023-04-01
ER

PT J
AU WENGER, NS
   KUSSELING, FS
   SHAPIRO, MF
AF WENGER, NS
   KUSSELING, FS
   SHAPIRO, MF
TI MISUNDERSTANDING OF SAFER SEX BY HETEROSEXUALLY ACTIVE ADULTS
SO PUBLIC HEALTH REPORTS
LA English
DT Article
ID behavior; risk; trial
AB TO ASSESS THE understanding of safer sex among heterosexual adults, people enrolled in human immunodeficiency virus (HIV) education trials at a sexually transmitted disease (STD) clinic and a university student health service were surveyed concerning sexual behavior with their latest reported partner. Of 646 sexually active persons enrolled in the trials, 233 (36 percent) reported having had safer sex with their latest partner; 124 of them (53 percent) also reported having vaginal or anal intercourse without a condom during that sexual encounter. Among the 124 who reported safer sex despite having intercourse without a condom, only 23 percent reported asking partners about their HIV status, 46 percent had asked about intravenous drug use, and 47 percent had asked about the number of prior sexual partners. For 34 percent of those surveyed, the length of the sexual relationship with their latest partner was 1 month or less, and 18 percent estimated that this partner had had 11 or more prior sexual partners. STD clinic participants characterized intercourse without a condom as safer sex more often than student health service enrollees (76 percent versus 39 percent, P < 0.001). The concept of safer sex is often misunderstood by persons engaging in behavior at risk for HIV transmission, and the level of misunderstanding differs among samples. Interventions to reduce transmission of HIV must confront misconceptions about the risk of sexual intercourse without condoms and include specific instructions understood by the targeted group.
RP WENGER, NS (corresponding author), UNIV CALIF LOS ANGELES,DEPT MED GIM,DIV GEN INTERNAL MED & HLTH SERV RES,B-564 FACTOR BLDG,LOS ANGELES,CA 90024, USA.
CR CAMPOSTRINI S, 1993, AM J PUBLIC HEALTH, V83, P1139, DOI 10.2105/AJPH.83.8.1139
   *CTR DIS CONTR PRE, 1993, SURG GEN REP AM PUBL, V0, P0
   DAVIES PM, 1993, AIDS, V7, P279, DOI 10.1097/00002030-199302000-00019
   GOEDERT JJ, 1987, NEW ENGL J MED, V316, P1339, DOI 10.1056/NEJM198705213162111
   GOLD RS, 1992, AIDS CARE, V4, P943
   MACINTYRE S, 1993, AIDS, V7, P121, DOI 10.1097/00002030-199301000-00019
   WEISS SH, 1993, AIDS EDUC PREV, V5, P279
   WENGER NS, 1991, AM J PUBLIC HEALTH, V81, P1580, DOI 10.2105/AJPH.81.12.1580
   WENGER NS, 1992, ANN INTERN MED, V117, P905, DOI 10.7326/0003-4819-117-11-905
   1993, 1900, V42, V0, P4
NR 10
TC 10
Z9 10
U1 0
U2 2
PU US GOVERNMENT PRINTING OFFICE
PI WASHINGTON
PA SUPT OF DOCUMENTS, WASHINGTON, DC 20402-9325
SN 0033-3549
EI 
J9 PUBLIC HEALTH REP
JI Public Health Rep.
PD SEP-OCT 15
PY 1995
VL 110
IS 5
BP 618
EP 621
DI 
PG 4
WC Public, Environmental & Occupational Health
SC Public, Environmental & Occupational Health
GA TC729
UT WOS:A1995TC72900019
PM 7480617
DA 2023-04-01
ER

PT J
AU DIEKEMA, DJ
   SCHULDT, SS
   ALBANESE, MA
   DOEBBELING, BN
AF DIEKEMA, DJ
   SCHULDT, SS
   ALBANESE, MA
   DOEBBELING, BN
TI UNIVERSAL PRECAUTIONS TRAINING OF PRECLINICAL STUDENTS - IMPACT ON KNOWLEDGE, ATTITUDES, AND COMPLIANCE
SO PREVENTIVE MEDICINE
LA English
DT Article
ID intensive-care units; medical-students; occupational exposures; needlestick injury; house officers; hepatitis-b; physicians; blood; frequency; residents
AB Background. Little information exists regarding the impact of universal precautions training programs on preclinical students' knowledge, attitudes, and behavior. Methods. We developed, implemented, and assessed an educational program in universal precautions for and year medical and preclinical physician assistant students. Students (n = 170) completed pre- and posttraining questionnaires to assess universal precautions knowledge and to evaluate attitudes about their perceived risk for bloodborne pathogen infection, the importance of universal precautions procedures, and their willingness to provide care for human immunodeficiency virus (HIV)-positive or acquired immune deficiency syndrome (AIDS) patients. Phlebotomy, intravenous catheter insertion, and arterial blood gas sampling techniques were demonstrated, practiced, and evaluated during practical training sessions. Outcome measures included changes in pre- and posttraining knowledge scores and attitudes, as well as observed compliance with universal precautions during practical training. Results. Universal precautions knowledge scores increased significantly after training (P < 0.0001). Personal assessments of the risk of developing HIV due to patient care significantly decreased (P < 0.0001) and willingness to provide care for AIDS patients increased (P = 0.004) following training. Importantly, students reported that high expected rates of contact with HIV-positive and other patient groups would not significantly affect their specialty choice. Observed compliance with universal precautions procedures during practical training ranged from 95 to 99% for glove use, 76 to 77% for direct sharps disposal without needle recapping, and 56 to 78% for handwashing after glove removal during phlebotomy and intravenous catheter insertion. Conclusions. This program is effective in increasing students' knowledge of universal precautions. Training favorably affects students' willingness to care for HIV-positive patients and their assessed risk of developing occupational bloodborne infection. (C) 1995 Academic Press, Inc.
C1 UNIV IOWA,COLL MED,DEPT INTERNAL MED,DIV GEN MED CLIN EPIDEMIOL & HLTH SERV RES,IOWA CITY,IA 52242.
   UNIV IOWA,COLL MED,DEPT INTERNAL MED,DIV INFECT DIS,IOWA CITY,IA 52242.
   UNIV IOWA,COLL MED,MED ADM,IOWA CITY,IA 52242.
   UNIV IOWA,COLL MED,OFF CONSULTAT & RES MED EDUC,IOWA CITY,IA 52242.
   VET AFFAIRS MED CTR,IOWA CITY,IA 52246.
C3 University of Iowa; University of Iowa; University of Iowa; University of Iowa; US Department of Veterans Affairs; Veterans Health Administration (VHA); Iowa City VA Health Care System
FU NIOSH CDC HHS [1 K01 OH00131-03] Funding Source: Medline
CR ALBERT RK, 1981, NEW ENGL J MED, V304, P1465, DOI 10.1056/NEJM198106113042404
   [Anonymous], 1992, RECOMMENDATIONS REGA, V0, P0
   COHEN BN, 1991, ORDER STATISTICS INF, V0, P0
   DIEKEMA DJ, 1995, J GEN INTERN MED, V10, P1, DOI 10.1007/BF02599567
   DOEBBELING BN, 1988, ANN INTERN MED, V109, P394, DOI 10.7326/0003-4819-109-5-394
   DOEBBELING BN, 1992, NEW ENGL J MED, V327, P88, DOI 10.1056/NEJM199207093270205
   FAHEY BJ, 1991, AM J MED, V90, P145, DOI 10.1016/0002-9343(91)80153-D
   GAUTHIER DK, 1991, INFECT CONT HOSP EP, V12, P596
   GOETZ A, 1992, ACAD MED, V67, P275, DOI 10.1097/00001888-199204000-00018
   GRAHAM M, 1990, AM J INFECT CONTROL, V18, P77, DOI 10.1016/0196-6553(90)90085-7
   HAIDUVEN DJ, 1992, INFECT CONT HOSP EP, V13, P265, DOI 10.2307/30145501
   HEALD AE, 1990, J GEN INTERN MED, V5, P389, DOI 10.1007/BF02599422
   HENDERSON DK, 1990, ANN INTERN MED, V113, P740, DOI 10.7326/0003-4819-113-10-740
   KOENIG S, 1993, ACAD MED, V68, P372, DOI 10.1097/00001888-199305000-00021
   MAYER JA, 1986, INFECT CONT HOSP EP, V7, P259, DOI 10.1017/S0195941700064171
   MCGEER A, 1990, J INFECT DIS, V162, P961, DOI 10.1093/infdis/162.4.961
   MURATA PJ, 1993, J FAM PRACTICE, V36, P163
   NICHOL KL, 1993, ARCH INTERN MED, V153, P1913, DOI 10.1001/archinte.153.16.1913
   ONEILL TM, 1992, ARCH INTERN MED, V152, P1451, DOI 10.1001/archinte.152.7.1451
   SAGHAFI L, 1992, AM J INFECT CONTROL, V20, P53, DOI 10.1016/S0196-6553(05)80001-X
   SOKAS RK, 1993, ACAD MED, V68, P374, DOI 10.1097/00001888-199305000-00022
   STOTKA JL, 1991, INFECT CONT HOSP EP, V12, P583
   WEYANT RJ, 1993, ACAD MED, V68, P377, DOI 10.1097/00001888-199305000-00023
   WONG ES, 1991, JAMA-J AM MED ASSOC, V265, P1123, DOI 10.1001/jama.265.9.1123
   1992, 1900, V56, V0, P1
   1988, 1900, V37, V0, P377
NR 26
TC 23
Z9 27
U1 2
U2 5
PU ACADEMIC PRESS INC JNL-COMP SUBSCRIPTIONS
PI SAN DIEGO
PA 525B STREET, SUITE 1900, SAN DIEGO, CA 92101-4495
SN 0091-7435
EI 
J9 PREV MED
JI Prev. Med.
PD NOV 15
PY 1995
VL 24
IS 6
BP 580
EP 585
DI 10.1006/pmed.1995.1092
PG 6
WC Public, Environmental & Occupational Health; Medicine, General & Internal
SC Public, Environmental & Occupational Health; General & Internal Medicine
GA TJ319
UT WOS:A1995TJ31900007
PM 8610081
DA 2023-04-01
ER

PT J
AU POST, SG
   BOTKIN, JR
   HEADRICK, LA
AF POST, SG
   BOTKIN, JR
   HEADRICK, LA
TI MEDICAL-STUDENTS IN A TIME OF HIV - EDUCATION AND THE DUTY TO TREAT
SO MEDICAL EDUCATION
LA English
DT Article
DE ETHICS, MEDICAL EDUC; STUDENTS, MEDICAL; HIV INFECTIONS; REFUSAL TO TREAT; UNITED STATES
ID human-immunodeficiency-virus; residency programs; aids epidemic; physicians; care; risk; exposure; ethics; attitudes; personnel
AB This article concerns medical education about the ethics of professional duties and treatment of HIV-infected patients. The issue at hand is not whether medical students have a duty to treat HIV-infected patients, since it is a matter of consensus that they do. Medical schools have reasserted that risks are inherent in medicine, and that medical school admission should be based on the willingness to accept some risks, in addition to intelligence and personal skills. Those who wish to avoid risks are free to enter other professions. While it is imperative to assert a duty to treat, this requires thoughtful explanation to match the understandably high anxiety levels of many medical students.
C1 UNIV UTAH,HOSP PRIMARY CHILDRENS,SALT LAKE CITY,UT.
   CASE WESTERN RESERVE UNIV,SCH MED,METRO HLTH MED CTR,CLEVELAND,OH.
C3 Utah System of Higher Education; University of Utah; Case Western Reserve University; MetroHealth System
RP POST, SG (corresponding author), CASE WESTERN RESERVE UNIV,SCH MED,CTR BIOMED ETH,CLEVELAND,OH 44106, USA.
CR BERNSTEIN CA, 1990, ACAD MED, V65, P458, DOI 10.1097/00001888-199007000-00010
   BICKEL J, 1991, ACAD MED, V66, P726, DOI 10.1097/00001888-199112000-00003
   BLOOM BR, 1992, SCIENCE, V257, P223
   CIPOLLA CM, 1992, MIASMAS DISEASE PUBL, V0, P0
   COHEN J, 1992, AM J LAW MED, V18, P233
   COOK HJ, 1987, B HIST MED, V61, P61
   COOKE M, 1989, NEW ENGL J MED, V321, P1334, DOI 10.1056/NEJM198911093211911
   DEFOE D, 1990, JOURNAL PLAGUE YEAR, V0, P0
   DIENSTAG JL, 1991, HARRISONS PRINCIPLES, V0, P1331
   EMANUEL EJ, 1988, NEW ENGL J MED, V318, P1686, DOI 10.1056/NEJM198806233182511
   FOX DM, 1988, HASTINGS CENT REP, V18, P5
   FRIEDLAND GH, 1987, NEW ENGL J MED, V317, P1125, DOI 10.1056/NEJM198710293171806
   GERBERDING JL, 1990, NEW ENGL J MED, V322, P1788, DOI 10.1056/NEJM199006213222506
   GERBERT B, 1991, JAMA-J AM MED ASSOC, V266, P2837, DOI 10.1001/jama.266.20.2837
   HAYWARD RA, 1993, J GEN INTERN MED, V8, P10, DOI 10.1007/BF02600286
   HERMANN RC, 1990, JAMA-J AM MED ASSOC, V264, P1187, DOI 10.1001/jama.264.9.1187
   MARCUS R, 1988, NEW ENGL J MED, V319, P1118, DOI 10.1056/NEJM198810273191703
   MCCORMICK B, 1994, AM MED NEWS, V37, P3
   MERSON MH, 1994, MED EDUC, V28, P61, DOI 10.1111/j.1365-2923.1994.tb02761.x
   NESS RB, 1991, JAMA-J AM MED ASSOC, V266, P2843
   NICHOLS RL, 1992, JAMA-J AM MED ASSOC, V267, P2938
   ONEILL TM, 1992, ARCH INTERN MED, V152, P1451, DOI 10.1001/archinte.152.7.1451
   PELLEGRINO ED, 1987, JAMA-J AM MED ASSOC, V258, P1939, DOI 10.1001/jama.258.14.1939
   POST SG, 1995, CLIN PEDIATR, V34, P41, DOI 10.1177/000992289503400107
   TESCH B, 1993, ACAD MED, V68, P87, DOI 10.1097/00001888-199301000-00014
   VERGILIO JA, 1993, ARCH SURG-CHICAGO, V128, P36
   Webster C., 1982, PARACELSUS NEWTON MA, V0, P0
   Ziegler Philip, 1991, BLACK DEATH, V0, P0
   ZUGER A, 1987, HASTINGS CENT REP, V17, P16, DOI 10.2307/3562244
   1988, 1900, V29, V0, P1360
NR 30
TC 7
Z9 7
U1 0
U2 1
PU BLACKWELL SCIENCE LTD
PI OXFORD
PA OSNEY MEAD, OXFORD, OXON, ENGLAND OX2 0EL
SN 0308-0110
EI 
J9 MED EDUC
JI Med. Educ.
PD MAR 15
PY 1995
VL 29
IS 2
BP 128
EP 132
DI 10.1111/j.1365-2923.1995.tb02815.x
PG 5
WC Education, Scientific Disciplines; Health Care Sciences & Services
SC Education & Educational Research; Health Care Sciences & Services
GA QZ483
UT WOS:A1995QZ48300006
PM 7623699
DA 2023-04-01
ER

PT J
AU LUNIN, I
   HALL, TL
   MANDEL, JS
   KAY, J
   HEARST, N
AF LUNIN, I
   HALL, TL
   MANDEL, JS
   KAY, J
   HEARST, N
TI ADOLESCENT SEXUALITY IN SAINT-PETERSBURG, RUSSIA
SO AIDS
LA English
DT Article
DE AIDS; SEXUALITY; ADOLESCENTS; RUSSIA
ID high-school students; condom use; attitudes; aids; behaviors; predictors; intentions; partners; youth
AB Objectives: To describe adolescent knowledge, attitudes and behavior relevant to sexuality and the prevention of AIDS in Saint Petersburg, Russia. Subjects and methods: A cross-sectional descriptive study was designed, taking a random sample of 10th grade students at 14 Saint Petersburg grade schools, which were stratified by socio-economic district. A total of 185 female and 185 male students completed a self-administered 46-item questionnaire, with a response rate of 94%. Results: From the questionnaires, 20% of females and 31% of males reported having had sexual intercourse and 25% of females and 12% of males reported being sexually abused. These adolescents displayed much misinformation about sexual matters and AIDS prevention. Only 25% of the females and 34% of the males believed that condoms should be used just once, and 38% of each sex believed that if washed, they could be used multiple times. Many respondents, especially males, rated their knowledge about sexual matters as high or adequate. Support for sex education was strong, especially among females, and respondents generally saw sex education as improving sexual pleasure. Most information sources about sexual activity were either not considered very credible, or not adequately accessible. Conclusions: Substantial reported rates of sexual abuse, sexual experience and much misinformation and unwarranted attitudes toward condoms, safer sexual practices and HIV/AIDS suggest the need for vigorous sex education programs for Russian youth. The early and sustained education of girls is especially important. Sex education should be introduced at an early age so that children can be taught how to reduce the risks of sexual abuse, HIV infection and other sexually transmitted diseases, and to improve their sexual experiences as responsible adults.
C1 UNIV CALIF SAN FRANCISCO,CTR AIDS PREVENT STUDIES,INT PROGRAM,SAN FRANCISCO,CA 94105.
   RISKY SEXUAL BEHAV & AIDS PREVENT PROJECT,ST PETERSBURG,RUSSIA.
C3 University of California System; University of California San Francisco
FU NATIONAL INSTITUTE OF MENTAL HEALTH [P50MH042459] Funding Source: NIH RePORTER; NIMH NIH HHS [MH42459] Funding Source: Medline
CR Attwood Lynne., 1993, SEX RUSSIAN SOC, V0, P64
   Bolton R, 1992, MED ANTHROPOL, V14, P145
   BROWN LK, 1992, J ADOLESCENT HEALTH, V13, P651, DOI 10.1016/1054-139X(92)90058-J
   BROWN LK, 1992, J ADOLESCENT HEALTH, V13, P140, DOI 10.1016/1054-139X(92)90081-L
   CATANIA JA, 1992, SCIENCE, V258, P1101, DOI 10.1126/science.1439818
   CHERVYAKOV W, 1994, 4TH BIENN C EUR ASS, V0, P0
   DICLEMENTE RJ, 1991, J ADOLESCENT HEALTH, V12, P385, DOI 10.1016/0197-0070(91)90052-N
   DICLEMENTE RJ, 1992, PEDIATRICS, V89, P197
   DOLCINI MM, 1993, FAM PLANN PERSPECT, V25, P208, DOI 10.2307/2136073
   DURBIN M, 1993, J ADOLESCENT HEALTH, V14, P202, DOI 10.1016/1054-139X(93)90006-B
   GRIFFINCARLSON MS, 1993, ADOLESCENCE, V28, P1
   KEGELES SM, 1989, AM J DIS CHILD, V143, P911, DOI 10.1001/archpedi.1989.02150200063019
   KOFFIBLANCHARD MC, 1994, SCHWEIZ MED WSCHR, V124, P1047
   KON I, 1995, IN PRESS SEXUAL REVO, V0, P0
   KOZLOV AP, 1993, J ACQ IMMUN DEF SYND, V6, P208
   LEIGH BC, 1994, PEDIATRICS, V93, P580
   LEVY JJ, 1994, CONTRACEPT FERTIL S, V22, P123
   LUNIN I, 1994, 10 INT C AIDS 5 STD, V0, P0
   MARSIGLIO W, 1993, FAM PLANN PERSPECT, V25, P22, DOI 10.2307/2135989
   MILLSTEIN SG, 1994, J ADOLESCENT HEALTH, V15, P133, DOI 10.1016/1054-139X(94)90540-1
   MOORE S, 1992, J ADOLESCENCE, V15, P415, DOI 10.1016/0140-1971(92)90072-D
   NETTING NS, 1992, ADOLESCENCE, V27, P961
   NGUYET NTM, 1994, ADOLESCENCE, V29, P37
   OSWALD H, 1992, J ADOLESCENCE, V15, P373, DOI 10.1016/0140-1971(92)90070-L
   Rasmussen K L, 1994, UGESKR LAEGER, V156, P1445
   RASMUSSEN KL, 1994, UGESKRIFT LAEGER, V156, P1445
   ROCHE JP, 1993, ADOLESCENCE, V28, P67
   ROMER D, 1994, AM J PUBLIC HEALTH, V84, P977, DOI 10.2105/AJPH.84.6.977
   RYAN G, 1991, JUVENILE SEXUAL OFFE, V0, P163
   SHAFER MA, 1993, SEX TRANSM DIS, V20, P307, DOI 10.1097/00007435-199320060-00002
   VANOOST P, 1994, J SCHOOL HEALTH, V64, P105
   WESTERMAN PL, 1993, J ADOLESCENT HEALTH, V14, P208, DOI 10.1016/1054-139X(93)90007-C
NR 32
TC 20
Z9 21
U1 1
U2 6
PU RAPID SCIENCE PUBLISHERS
PI LONDON
PA 2-6 BOUNDARY ROW, LONDON, ENGLAND SE1 8NH
SN 0269-9370
EI 
J9 AIDS
JI Aids
PD JUL 15
PY 1995
VL 9
IS 
BP S53
EP S60
DI 
PG 8
WC Immunology; Infectious Diseases; Virology
SC Immunology; Infectious Diseases; Virology
GA RU714
UT WOS:A1995RU71400008
PM 8562001
DA 2023-04-01
ER

PT J
AU NIKOLOPOULOS, TP
   GAMATSI, IE
   LIOUMI, D
   APOSTOLOPOULOS, NJ
AF NIKOLOPOULOS, TP
   GAMATSI, IE
   LIOUMI, D
   APOSTOLOPOULOS, NJ
TI AIDS-RELATED BEHAVIOR IN ADOLESCENTS - INTERVENTION PROGRAM WITH INTERNATIONAL APPLICATION
SO BRITISH JOURNAL OF CLINICAL PRACTICE
LA English
DT Article
ID acquired-immunodeficiency-syndrome; high-school-students; risk reduction; knowledge; attitudes; population; beliefs
AB Adolescents and young adults comprise one of the fastest-growing categories of AIDS cases, The results of an opinion survey taken of 3242 adolescents raise serious doubts about the prevalent view that high-risk behaviour is attributable to insufficient information and education on AIDS: female adolescents are found to be at risk despite having the proper knowledge. Five chief factors affected the knowledge and behaviour of adolescents: age, gender, origin, family profession, and parental education. Each of the subpopulations (females, younger adolescents, children in rural areas) has its own characteristics and needs. We describe a permanent and long-term intervention programme, which might be applied in any country.
C1 KYRIAKOU CHILDRENS HOSP,DEPT ENT,GR-10446 ATHENS,GREECE.
   SIATISTA HLTH CTR,KOZANI,GREECE.
RP NIKOLOPOULOS, TP (corresponding author), KYRIAKOU CHILDRENS HOSP,DEPT PEDIAT,120 MICHAEL BODA ST,GR-10446 ATHENS,GREECE.
CR Amstad H, 1993, GESUNDHEITSWESEN, V55, P427
   DICLEMENTE RJ, 1993, J ADOLESCENT HEALTH, V14, P231, DOI 10.1016/1054-139X(93)90011-D
   DICLEMENTE RJ, 1986, AM J PUBLIC HEALTH, V76, P1443, DOI 10.2105/AJPH.76.12.1443
   DICLEMENTE RJ, 1993, JAMA-J AM MED ASSOC, V270, P760, DOI 10.1001/jama.270.6.760
   GOODMAN E, 1989, PEDIATRICS, V84, P36
   HAUSSER D, 1994, PEDIATRICS, V93, P580
   HAVEN GG, 1989, PUBLIC HEALTH REP, V104, P75
   HUSZTI HC, 1989, PEDIATRICS, V84, P986
   KELLER SE, 1988, JAMA-J AM MED ASSOC, V260, P3586, DOI 10.1001/jama.1988.03410240044011
   KIPKE MD, 1993, J ADOLESCENT HEALTH, V14, P533, DOI 10.1016/1054-139X(93)90136-D
   KOOP CE, 1986, SURGEON GENERALS REP, V0, P0
   KRASNIK A, 1990, DAN MED BULL, V37, P275
   NIKOLOPOULOS TP, 1994, IATRIKI, V65, P477
   WALTER HJ, 1991, PEDIATRICS, V88, P846
   WALTER HJ, 1993, JAMA-J AM MED ASSOC, V270, P725, DOI 10.1001/jama.270.6.725
   1994, 1900, V271, V0, P976
   1993, 1900, P1, V0, P0
   1988, 1900, V260, V0, P3567
NR 19
TC 0
Z9 0
U1 0
U2 1
PU MEDICOM INTERNATIONAL
PI KINGSTON-UPON-THAMES
PA QUADRANT, 118 LONDON RD, KINGSTON-UPON-THAMES, ENGLAND KT2 6QJ
SN 0007-0947
EI 
J9 BRIT J CLIN PRACT
JI Br. J. Clin. Pract.
PD SEP-OCT 15
PY 1995
VL 49
IS 5
BP 229
EP 231
DI 
PG 3
WC Medicine, General & Internal
SC General & Internal Medicine
GA RW146
UT WOS:A1995RW14600002
PM 7492455
DA 2023-04-01
ER

PT J
AU APLASCA, MRA
   SIEGEL, D
   MANDEL, JS
   SANTANAARCIAGA, RT
   PAUL, J
   HUDES, ES
   MONZON, OT
   HEARST, N
AF APLASCA, MRA
   SIEGEL, D
   MANDEL, JS
   SANTANAARCIAGA, RT
   PAUL, J
   HUDES, ES
   MONZON, OT
   HEARST, N
TI RESULTS OF A MODEL AIDS-PREVENTION PROGRAM FOR HIGH-SCHOOL-STUDENTS IN THE PHILIPPINES
SO AIDS
LA English
DT Article
DE AIDS EDUCATION; ATTITUDES; BEHAVIOR; KNOWLEDGE; HIGH SCHOOL STUDENTS; THE PHILIPPINES; PREVENTION
ID acquired-immunodeficiency-syndrome; adolescents knowledge; education-program; attitudes; behaviors; beliefs; junior; impact; sample
AB Objectives: To describe the sexual practices of high school students; to describe the process of development of a school-based AIDS prevention program; and to evaluate the effect of this program on students' AIDS-related knowledge, attitudes and AIDS-preventive behaviors. Subjects and methods: A cluster-randomized, controlled trial with pretest/post-test evaluation was conducted in four demographically similar public high schools in a semi-urban district of Metro Manila, the Philippines. Of 845 high school students who participated in the baseline survey, 804 (95%) completed a postintervention questionnaire. Intervention: An AIDS prevention program was developed by public high school teachers together with local AIDS experts, social scientists and health educators. The teacher-led AIDS program was designed to provide students with accurate information about AIDS, particularly in dispelling misconceptions about casual contagion, to foster positive attitudes towards people with AIDS and to develop skills aimed at clarifying values and assessing intended behavior. Results: At baseline, 11% of students (20% of males and 4% of females) reported ever having had sexual intercourse (mean age 14 years). Among these, condom use was low (24%). After implementation of the AIDS prevention program, statistically significant effects favoring the intervention group were observed in knowledge and attitudes towards people with AIDS. While there was no statistically significant overall effect on intended preventive behavior, the program appeared to delay the students' intended onset of sexual activity. Conclusions: A sizable number of Filipino high school students are sexually active but condom use is low. School-based AIDS prevention programs can be developed and implemented in developing countries with the assistance of school personnel to address sexual issues. Our program was successful in increasing AIDS-related knowledge and improving attitudes towards people with AIDS. Supplementation with other preventive activities may be needed to achieve lasting changes in students' risk-taking behavior.
C1 UNIV CALIF SAN FRANCISCO, CTR AIDS PREVENT STUDIES, SAN FRANCISCO, CA USA.
C3 University of California System; University of California San Francisco
RP APLASCA, MRA (corresponding author), RES INST TROP MED, DEPT HLTH, MANILA 1702, PHILIPPINES.
FU NIMH NIH HHS [MH42459] Funding Source: Medline
CR APLASCA MR, 1992, 2ND INT C AIDS STD A, V0, P0
   ASHWORTH CS, 1992, J ADOLESCENT HEALTH, V13, P582, DOI 10.1016/1054-139X(92)90372-I
   Bandura Albert, 1992, P89, V0, P0
   BELL RA, 1990, AIDS EDUC PREV, V2, P71
   BROOKSGUNN J, 1989, AM PSYCHOL, V44, P249, DOI 10.1037/0003-066X.44.2.249
   BROWN LK, 1989, J ADOLESCENT HEALTH, V10, P386, DOI 10.1016/0197-0070(89)90216-7
   BROWN LK, 1988, J AM ACAD CHILD PSY, V27, P504, DOI 10.1097/00004583-198807000-00022
   BROWN LK, 1991, HEALTH EDUC QUART, V18, P195, DOI 10.1177/109019819101800205
   CACERES CF, 1994, J ADOLESCENT HEALTH, V15, P582, DOI 10.1016/1054-139X(94)90143-Q
   CARABASI JM, 1992, AIDS EDUC PREV, V4, P240
   CORREA CC, 1994, 10 INT C AIDS 5 STD, V0, P0
   DiClemente R J, 1989, HEALTH EDUC, V20, P39
   DICLEMENTE RJ, 1989, J SEX RES, V26, P188, DOI 10.1080/00224498909551505
   DICLEMENTE RJ, 1988, AM J PUBLIC HEALTH, V78, P55, DOI 10.2105/AJPH.78.1.55
   DICLEMENTE RJ, 1990, J ADOLESCENT RES, V5, P7, DOI 10.1177/074355489051003
   DONNER A, 1981, AM J EPIDEMIOL, V114, P906, DOI 10.1093/oxfordjournals.aje.a113261
   DURANT RH, 1992, J SCHOOL HEALTH, V62, P59, DOI 10.1111/j.1746-1561.1992.tb07886.x
   Farley T A, 1991, CONN MED, V55, P15
   Hein Karen, 1992, P3, V0, P0
   HINGSON R, 1990, PEDIATRICS, V85, P24
   HUSZTI HC, 1989, PEDIATRICS, V84, P986
   KLEPP KI, 1994, AIDS, V8, P1157, DOI 10.1097/00002030-199408000-00019
   Koopman C, 1990, AIDS EDUC PREV, V2, P58
   KUHN L, 1994, AIDS CARE, V6, P161, DOI 10.1080/09540129408258627
   MATHEWS C, 1990, S AFR MED J, V78, P511
   MERSON MH, 1994, 10 INT C AIDS 5 STD, V0, P0
   NEWMAN C, 1993, AIDS EDUC PREV, V5, P327
   Roome A J, 1991, CONN MED, V55, P19
   SIEGEL D, 1991, J SCHOOL HEALTH, V61, P160, DOI 10.1111/j.1746-1561.1991.tb01199.x
   SIEGEL D, 1995, IN PRESS AIDS ED PRE, V0, P0
   Skurnick J H, 1991, AIDS EDUC PREV, V3, P21
   STRUNIN L, 1987, PEDIATRICS, V79, P825
   TAN ML, 1993, AIDS CARE, V5, P283, DOI 10.1080/09540129308258611
   TIGLAO T, 1991, 7 INT C AIDS 2 STD W, V0, P0
   WALTER HJ, 1993, JAMA-J AM MED ASSOC, V270, P725, DOI 10.1001/jama.270.6.725
   ZIMET GD, 1993, J ADOLESCENT HEALTH, V14, P85, DOI 10.1016/1054-139X(93)90090-C
NR 37
TC 30
Z9 32
U1 0
U2 1
PU LIPPINCOTT WILLIAMS & WILKINS
PI PHILADELPHIA
PA TWO COMMERCE SQ, 2001 MARKET ST, PHILADELPHIA, PA 19103 USA
SN 0269-9370
EI 1473-5571
J9 AIDS
JI Aids
PD JUL 15
PY 1995
VL 9
IS 
BP S7
EP S13
DI 
PG 7
WC Immunology; Infectious Diseases; Virology
SC Immunology; Infectious Diseases; Virology
GA RU714
UT WOS:A1995RU71400002
PM 8562004
DA 2023-04-01
ER

PT J
AU RAWITSCHER, LA
   SAITZ, R
   FRIEDMAN, LS
AF RAWITSCHER, LA
   SAITZ, R
   FRIEDMAN, LS
TI ADOLESCENTS PREFERENCES REGARDING HUMAN-IMMUNODEFICIENCY-VIRUS (HIV)-RELATED PHYSICIAN COUNSELING AND HIV TESTING
SO PEDIATRICS
LA English
DT Article
DE ADOLESCENT HEALTH SERVICES; ADOLESCENT BEHAVIOR; CONDOMS; HEALTH EDUCATION; HUMAN IMMUNODEFICIENCY VIRUS; MEDICAL HISTORY TAKING; SEX EDUCATION; SEXUALLY TRANSMITTED DISEASES; HOMOSEXUALITY; PHYSICIANS ROLE
ID high-school-students; primary care physicians; aids education; sexual-behavior; united-states; pediatric practice; college-students; health-care; condom use; knowledge
AB Objective. To assess adolescents' preferences regarding human immunodeficiency virus (HIV)-related physician counseling and HIV testing. Design. Anonymous, self-report survey. Setting. Metropolitan Boston public schools. Participants. Students in 9th and 12th grade from 10 schools. Results. Of the 845 students (99%) who completed the survey, 53% were female, 50% seniors, and 76% white. Although 86% had regular physicians, only 27% reported ever discussing HIV with a physician. The majority wanted a physician to give them information about sexually transmitted diseases (82%), condoms (73%), sex (70%) safe sex (80%), and HIV (85%). Most wanted physicians to ask about personal experiences with sexually transmitted diseases (64%), condoms (59%), safe sex (67%), and HIV (72%). Seniors, students with female physicians, and students who had previously discussed sex with physicians were significantly more likely to want physicians to ask personal questions about HIV-related risk behaviors. Most, however, felt uncomfortable initiating a discussion about safe sex (59%), condoms (67%), sex (69%), and homosexuality (78%). More students preferred to speak with physicians (36%) than with family members (16%) or teachers (2%) about their personal risk of acquiring HIV, although 32% preferred to speak with friends. More preferred to be tested for HIV by someone who did not know them (40%) than by someone who did (32%). When asked about specific testing sites, 25% preferred a place that does only HIV testing, and 22% preferred their regular physicians' offices. Conclusions. Adolescents want physicians to give them information and to ask personal questions about HIV and HIV-related risk behaviors, and they prefer that the physicians initiate the discussion. Although they have no clear preference for testing sites, many teenagers prefer to be tested by someone who does not know them.
C1 NEW ENGLAND DEACONESS HOSP,BOSTON,MA 02215.
   HARVARD UNIV,SCH MED,BOSTON,MA.
   CHILDRENS HOSP,BOSTON,MA 02115.
C3 Harvard University; Harvard Medical School; Harvard University; Boston Children's Hospital
FU PHS HHS [MCJ-MA259195] Funding Source: Medline
CR ARNOLD RM, 1988, WESTERN J MED, V149, P729
   BARTH KD, 1991, FAM PLANN PERSPECT, V23, P253
   BELL T, 1984, SEXUALLY TRANSMITTED, V0, P73
   BELLINGHAM K, 1993, J EPIDEMIOL COMMUN H, V47, P134, DOI 10.1136/jech.47.2.134
   BLUM R, 1987, JAMA-J AM MED ASSOC, V257, P3390, DOI 10.1001/jama.257.24.3390
   BLUM R, 1987, J MED EDUC, V62, P401
   BROWN LK, 1989, J ADOLESCENT HEALTH, V10, P386, DOI 10.1016/0197-0070(89)90216-7
   CHENG TL, 1993, JAMA-J AM MED ASSOC, V269, P1404, DOI 10.1001/jama.269.11.1404
   CONNELL DB, 1985, J SCHOOL HEALTH, V55, P316, DOI 10.1111/j.1746-1561.1985.tb05656.x
   CONWAY GA, 1993, JAMA-J AM MED ASSOC, V22, P2887
   COVERDALE JH, 1990, SOUTHERN MED J, V83, P1380, DOI 10.1097/00007611-199012000-00004
   DELGADO A, 1993, MED CARE, V31, P795, DOI 10.1097/00005650-199309000-00004
   ELDERS MJ, 1993, JAMA-J AM MED ASSOC, V269, P1425
   EPSTEIN R, 1991, J FAM PRACTICE, V32, P373
   FREDMAN L, 1989, AM J PREV MED, V5, P188, DOI 10.1016/S0749-3797(18)31079-1
   FRIEDMAN LS, 1990, J ADOLESCENT HEALTH, V11, P227, DOI 10.1016/0197-0070(90)90353-4
   GAIL MH, 1988, J NATL CANCER I, V80, P900, DOI 10.1093/jnci/80.12.900
   GAYLE HD, 1991, PEDIATR INFECT DIS J, V10, P322, DOI 10.1097/00006454-199104000-00012
   Gray J, 1982, J R COLL GEN PRACT, V32, P167
   HELGERSON SD, 1988, PEDIATRICS, V81, P350
   HENSHAW SK, 1993, WOMEN RISK UNINTENDE, V0, P0
   HINGSON R, 1990, PEDIATRICS, V85, P24
   HINGSON R, 1990, AM J PUBLIC HEALTH, V80, P1
   HOLTZMAN D, 1991, AM J PUBLIC HEALTH, V81, P1596, DOI 10.2105/AJPH.81.12.1596
   IGRA V, 1993, JAMA-J AM MED ASSOC, V269, P1408, DOI 10.1001/jama.269.11.1408
   JAFFE LR, 1988, J PEDIATR-US, V112, P1005, DOI 10.1016/S0022-3476(88)80237-3
   Janke J, 1989, NURSE PRACT, V14, P35
   JANKE J, 1989, NURSE PRACT, V14, P41
   JANKE J, 1989, NURSE PRACT, V14, P38
   JEMMOTT JB, 1992, AM J PUBLIC HEALTH, V82, P372, DOI 10.2105/AJPH.82.3.372
   JOFFE A, 1988, PEDIATRICS, V82, P481
   JOHNSON J, 1987, PRIMARY CARE, V14, P101
   KANN L, 1991, J SCHOOL HEALTH, V61, P397, DOI 10.1111/j.1746-1561.1991.tb07875.x
   KU LC, 1992, FAM PLANN PERSPECT, V24, P100, DOI 10.2307/2135538
   LANDIS SE, 1992, AIDS EDUC PREV, V4, P61
   LEVENSON PM, 1984, J ADOLESCENT HEALTH, V5, P254, DOI 10.1016/S0197-0070(84)80127-8
   MACDONALD NE, 1990, JAMA-J AM MED ASSOC, V263, P3155, DOI 10.1001/jama.263.23.3155
   MALEK M, 1991, ANN EMERG MED, V20, P997, DOI 10.1016/S0196-0644(05)82979-8
   MALUS M, 1987, J FAM PRACTICE, V25, P159
   MANNING DT, 1989, J FAM PRACTICE, V29, P173
   MANSFIELD CJ, 1993, J ADOLESCENT HEALTH, V14, P115, DOI 10.1016/1054-139X(93)90095-7
   MARKS A, 1990, J ADOLESCENT HEALTH, V11, P149, DOI 10.1016/0197-0070(90)90026-X
   MCPHEE SJ, 1987, AM J PUBLIC HEALTH, V77, P780, DOI 10.2105/AJPH.77.7.780
   MEEUWESEN L, 1991, SOC SCI MED, V32, P1143, DOI 10.1016/0277-9536(91)90091-P
   MILLSTEIN SG, 1992, PEDIATRICS, V3, P422
   OREILLY KR, 1985, J ADOLESCENT HEALTH, V6, P262, DOI 10.1016/S0197-0070(85)80063-2
   REISINGER KS, 1980, PEDIATRICS, V66, P889
   REMAFEDI GJ, 1988, J ADOLESC HLTH CARE, V9, P136
   RICKERT VI, 1992, CLIN PEDIATR, V31, P205, DOI 10.1177/000992289203100403
   ROTER D, 1991, MED CARE, V29, P1083
   ROTHERAMBORUS MJ, 1991, JAMA-J AM MED ASSOC, V266, P1237, DOI 10.1001/jama.266.9.1237
   SONENSTEIN FL, 1989, FAM PLANN PERSPECT, V21, P152, DOI 10.2307/2135805
   STIFFMAN AR, 1992, PEDIATRICS, V89, P950
   WALTER HJ, 1993, JAMA-J AM MED ASSOC, V270, P725, DOI 10.1001/jama.270.6.725
   WEISMAN CS, 1985, SOC SCI MED, V20, P1119, DOI 10.1016/0277-9536(85)90189-3
   WENGER NS, 1992, ANN INTERN MED, V117, P905, DOI 10.7326/0003-4819-117-11-905
   WEST C, 1993, SOC SCI MED, V36, P57, DOI 10.1016/0277-9536(93)90305-N
   YOUNG RA, 1992, SOUTHERN MED J, V85, P460, DOI 10.1097/00007611-199205000-00003
   ZELNIK M, 1980, FAM PLANN PERSPECT, V12, P230, DOI 10.2307/2134865
   ZIMET GD, 1992, J ADOLESCENT HEALTH, V13, P493, DOI 10.1016/1054-139X(92)90013-2
   1995, 1900, V44, V0, P1
   1993, 1900, P1, V0, P0
   1994, 1900, V42, V0, P988
   1991, 1900, V40, V0, P357
NR 69
TC 44
Z9 46
U1 1
U2 3
PU AMER ACAD PEDIATRICS
PI ELK GROVE VILLAGE
PA 141 NORTH-WEST POINT BLVD, ELK GROVE VILLAGE, IL 60007-1098
SN 0031-4005
EI 
J9 PEDIATRICS
JI Pediatrics
PD JUL 15
PY 1995
VL 96
IS 1
BP 52
EP 58
DI 
PG 7
WC Pediatrics
SC Pediatrics
GA RH182
UT WOS:A1995RH18200010
PM 7596723
DA 2023-04-01
ER

PT J
AU SUNWOOD, J
   BRENMAN, A
   ESCOBEDO, J
   PHILPOTT, T
   ALLMAN, K
   MUELLER, J
   JAEGER, J
   BROWN, LK
   COLE, FS
AF SUNWOOD, J
   BRENMAN, A
   ESCOBEDO, J
   PHILPOTT, T
   ALLMAN, K
   MUELLER, J
   JAEGER, J
   BROWN, LK
   COLE, FS
TI SCHOOL-BASED AIDS EDUCATION FOR ADOLESCENTS
SO JOURNAL OF ADOLESCENT HEALTH
LA English
DT Article
DE ADOLESCENTS; AIDS EDUCATION
ID hiv aids; students; risk; prevention; behaviors; challenge; teenagers; knowledge; attitudes; program
AB Purpose: To describe a program which utilizes medical students and persons with AIDS (PWAs) to provide for adolescents school-based education about acquired immunodeficiency syndrome (AIDS). Methods: Two 1.5 hour classroom sessions were conducted by medical students and persons with AIDS for seventh and eighth grade students (n = 1,161 students) at two urban middle schools. In addition, a two hour informational session was provided for parents. A 49 question student health survey was used to evaluate adolescents' HIV knowledge, tolerance of persons with AIDS, and intentions to engage in human immunodeficiency virus (HIV) safe behaviors. Results: Significant (p < 0.01) increases in HIV knowledge and tolerance of persons with AIDS were observed, which persisted for three months. A significant (p < 0.01) improvement in intention to engage in HIV-safe behaviors was observed but did not persist for three months. Conclusions: Medical students and persons with AIDS can provide school-based AIDS education to early adolescents.
C1 UNIV WASHINGTON,SCH MED,OFF ASSOCIATE DEAN STUDENT AFFAIRS,ST LOUIS,MO.
   UNIV WASHINGTON,SCH MED,EDWARD MALLINCKRODT DEPT PEDIAT,ST LOUIS,MO.
   RHODE ISL HOSP,PROVIDENCE,RI 02902.
   BROWN UNIV,PROVIDENCE,RI 02912.
C3 Washington University (WUSTL); Washington University (WUSTL); Lifespan Health Rhode Island; Rhode Island Hospital; Brown University
CR BOYER CB, 1991, SOC SCI MED, V33, P11, DOI 10.1016/0277-9536(91)90446-J
   BROWN LK, 1988, CLIN PEDIATR, V27, P311, DOI 10.1177/000992288802700701
   BROWN LK, 1991, HEALTH EDUC QUART, V18, P195, DOI 10.1177/109019819101800205
   BROWN LK, 1992, J ADOLESCENT HEALTH, V13, P140, DOI 10.1016/1054-139X(92)90081-L
   BROWN LK, 1989, J ADOLESC HLTH CARE, V10, P286
   BURKE DS, 1990, JAMA-J AM MED ASSOC, V263, P2074, DOI 10.1001/jama.263.15.2074
   DiClemente R J, 1989, AIDS EDUC PREV, V1, P70
   DICLEMENTE RJ, 1993, JAMA-J AM MED ASSOC, V270, P760, DOI 10.1001/jama.270.6.760
   DICLEMENTE RJ, 1992, PEDIATRICS, V89, P197
   ELLIS NT, 1992, J SCHOOL HEALTH, V62, P93, DOI 10.1111/j.1746-1561.1992.tb06025.x
   GOLDSMITH MF, 1991, JAMA-J AM MED ASSOC, V266, P1055, DOI 10.1001/jama.266.8.1055
   HAFFNER DW, 1988, J SCHOOL HEALTH, V58, P154, DOI 10.1111/j.1746-1561.1988.tb00549.x
   HAMPTON RL, 1985, AM J PUBLIC HEALTH, V75, P56, DOI 10.2105/AJPH.75.1.56
   HAVEN GG, 1989, PUBLIC HEALTH REP, V104, P75
   HEIN K, 1989, J ADOLESCENT HEALTH, V10, P0
   HEROLD ES, 1990, CAN J PUBLIC HEALTH, V81, P141
   HUSZTI HC, 1989, PEDIATRICS, V84, P986
   JEMMOTT JB, 1992, AM J PUBLIC HEALTH, V82, P372, DOI 10.2105/AJPH.82.3.372
   JOHNSON JA, 1988, J MED EDUC, V63, P522
   KERR DL, 1991, SCH BASED HIV PREVEN, V0, P0
   MANNING DT, 1989, J FAM PRACTICE, V29, P173
   *NAT ASS STAT BOAR, 1990, AIDS HIV SCH HLTH ED, V0, P7
   *NAT SCH BOARDS AS, 1990, HIV PREV ED NAT PUBL, V0, P1
   REMAFEDI G, 1987, JAMA-J AM MED ASSOC, V258, P222, DOI 10.1001/jama.258.2.222
   ROTHERAMBORUS MJ, 1991, JAMA-J AM MED ASSOC, V266, P1237, DOI 10.1001/jama.266.9.1237
   RUDER AM, 1990, NEW YORK STATE J MED, V90, P129
   SISK JE, 1988, HEALTH AFFAIR, V7, P37, DOI 10.1377/hlthaff.7.5.37
   *US DEP ED, 1992, REV EXP PUBL EL SEC, V0, P263
   *US DEP HLTH HUM S, 1991, HLTH PEOPL 2000, V0, P477
   *US DEP HLTH HUM S, 1986, FISC YEAR 1985 STUD, V0, P0
   WALSH ME, 1990, J SCH HLTH, V84, P986
   WALTER HJ, 1993, JAMA-J AM MED ASSOC, V270, P725, DOI 10.1001/jama.270.6.725
   ZELNIK M, 1983, FAM PLANN PERSPECT, V15, P64, DOI 10.2307/2134848
   1988, 1900, V37, V0, P551
   1988, 1900, V37, V0, P1
   1991, 1900, V40, V0, P41
   1993, 1900, V42, V0, P869
NR 37
TC 15
Z9 15
U1 0
U2 1
PU ELSEVIER SCIENCE PUBL CO INC
PI NEW YORK
PA 655 AVENUE OF THE AMERICAS, NEW YORK, NY 10010
SN 1054-139X
EI 
J9 J ADOLESCENT HEALTH
JI J. Adolesc. Health
PD APR 15
PY 1995
VL 16
IS 4
BP 309
EP 315
DI 10.1016/1054-139X(94)00091-R
PG 7
WC Psychology, Developmental; Public, Environmental & Occupational Health; Pediatrics
SC Psychology; Public, Environmental & Occupational Health; Pediatrics
GA QY139
UT WOS:A1995QY13900002
PM 7612637
DA 2023-04-01
ER

PT J
AU NUSS, R
   SMITH, PS
   COTTON, D
   KISKER, T
   BROWN, R
   COHEN, A
   GOLDMAN, J
   PENNBRIDGE, J
   HANNAN, J
AF NUSS, R
   SMITH, PS
   COTTON, D
   KISKER, T
   BROWN, R
   COHEN, A
   GOLDMAN, J
   PENNBRIDGE, J
   HANNAN, J
TI COMMUNICATION ABOUT SAFER SEX AND SEROSTATUS DISCLOSURE IN HIV-POSITIVE ADOLESCENTS WITH HEMOPHILIA
SO HAEMOPHILIA
LA English
DT Article
DE HIV; ADOLESCENTS; HEMOPHILIA; SEX BEHAVIOR; COMMUNICATION
ID acquired immunodeficiency syndrome; virus infection; aids education; risk behavior; knowledge; attitudes; students; condoms; norms
AB Objectives. To assess the attitudes, beliefs and feelings of adolscents and young men with severe haemophilia with respect to discussing safer sex and disclosing their human immunodeficiency virus (HIV) seropositivity to potential sex partners. Methods. Fifty-nine males with haemophilia from throughout the US answered open-ended questions. Results. Talking about avoidance of transmitting AIDS and disclosing one's seropositivity was beneficial, moral and wise. Nevertheless, this was exceedingly difficult, unpleasant, and fraught with fear of rejection and alienation. Communication was approved by family, friends, and health-care providers. Facilitators of communication were: knowledge and an accepting attitude about persons with HIV, a supportive person to assist with discussion, and environmental cues. Conclusion. This first report of HIV-infected adolescents and young adults reveals that although they endorse discussing safer sex and disclosing their HIV seropositivity, they are painfully aware of the social and interpersonal risks of such extremely difficult communications.
C1 RHODE ISL HOSP,PROVIDENCE,RI 02902.
   CTR DIS CONTROL,NATL CTR PREVENT SERV,DIV STD HIV PREVENT,ATLANTA,GA 30333.
   UNIV IOWA HOSP & CLIN,DEPT PEDIAT,IOWA CITY,IA 52242.
C3 Lifespan Health Rhode Island; Rhode Island Hospital; Centers for Disease Control & Prevention - USA; University of Iowa
RP NUSS, R (corresponding author), MT STATE REG HEMOPHILIA CTR,C-220 UCHSC,4200 E 9TH AVE,DENVER,CO 80262, USA.
CR Ajzen I., 1980, 1980 UNDERSTANDING A, V0, P0
   BASENENGQUIST K, 1992, HEALTH EDUC QUART, V19, P263, DOI 10.1177/109019819201900209
   BROWN LK, 1989, J ADOLESCENT HEALTH, V10, P386, DOI 10.1016/0197-0070(89)90216-7
   BROWN LK, 1992, J ADOLESCENCE, V15, P467, DOI 10.1016/0140-1971(92)90075-G
   DICLEMENTE RJ, 1991, J ADOLESCENT HEALTH, V12, P385, DOI 10.1016/0197-0070(91)90052-N
   ELDERS MJ, 1993, JAMA-J AM MED ASSOC, V269, P1425
   EYSTER ME, 1991, PEDIATR INFECT DIS J, V10, P50, DOI 10.1097/00006454-199101000-00011
   FISHBEIN M, 1990, INT AM J PSYCHOL, V24, P47
   FISHBEIN M, 1991, COMMUNICATION, V0, P0
   Fishbein M., 1991, RES ISSUES HUMAN BEH, V0, P0
   Fishbein M., 1975, ATTITUDE INTENTION B, V0, P0
   GOMPERTS E, 1990, AM J PEDIAT HEMATOL, V12, P494
   HARRISON W, 1985, BASIC APPL SOC PSYCH, V6, P25, DOI 10.1207/s15324834basp0601_3
   HEIN K, 1993, AM J PUBLIC HEALTH, V83, P492, DOI 10.2105/AJPH.83.4.492
   MOORE SM, 1991, J ADOLESCENCE, V14, P211, DOI 10.1016/0140-1971(91)90017-L
   OVERBY KJ, 1989, PEDIATRICS, V83, P204
   PAPINI DR, 1990, ADOLESCENCE, V25, P959
   Patton M.Q, 2002, DESIGNING QUALITATIV, V143, P98
   STIFFMAN AR, 1992, PEDIATRICS, V89, P950
   SUGARMAN ST, 1991, AM J DIS CHILD, V145, P431
   VERMUND SH, 1989, AM J DIS CHILD, V143, P1220, DOI 10.1001/archpedi.1989.02150220128032
   WALLER H, 1992, AM J PUBLIC HEALTH, V82, P528
   WENGER NS, 1992, ANN INTERN MED, V117, P905, DOI 10.7326/0003-4819-117-11-905
   1992, 1900, V40, V0, P885
   1993, 1900, V5, V0, P6
NR 26
TC 6
Z9 6
U1 0
U2 1
PU BLACKWELL SCIENCE LTD
PI OXFORD
PA OSNEY MEAD, OXFORD, OXON, ENGLAND OX2 0EL
SN 1351-8216
EI 
J9 HAEMOPHILIA
JI Haemophilia
PD APR 15
PY 1995
VL 1
IS 2
BP 126
EP 130
DI 10.1111/j.1365-2516.1995.tb00053.x
PG 5
WC Hematology
SC Hematology
GA RJ494
UT WOS:A1995RJ49400009
PM 27214322
DA 2023-04-01
ER

PT J
AU BYRNE, MW
   NICHOLAS, SW
   CLARK, P
AF BYRNE, MW
   NICHOLAS, SW
   CLARK, P
TI INTERDISCIPLINARY STUDENT SEMINAR IN PEDIATRIC HIV DISEASE
SO PEDIATRIC AIDS AND HIV INFECTION-FETUS TO ADOLESCENT
LA English
DT Article
C1 INCARNAT CHILDRENS CTR,NEW YORK,NY.
   COLUMBIA UNIV,COLL PHYS & SURG,NEW YORK,NY.
C3 Columbia University
RP BYRNE, MW (corresponding author), COLUMBIA UNIV,SCH NURSING,NEW YORK,NY, USA.
NR 0
TC 0
Z9 0
U1 0
U2 0
PU MARY ANN LIEBERT INC PUBL
PI LARCHMONT
PA 2 MADISON AVENUE, LARCHMONT, NY 10538
SN 1045-5418
EI 
J9 PEDIATR AIDS HIV INF
JI Pediatr. AIDS HIV Infect.-Fetus Adolesc.
PD JUN 15
PY 1995
VL 6
IS 3
BP 131
EP 137
DI 
PG 7
WC Immunology; Infectious Diseases; Pediatrics
SC Immunology; Infectious Diseases; Pediatrics
GA RL713
UT WOS:A1995RL71300002
DA 2023-04-01
ER

PT J
AU ROTHERAMBORUS, MJ
   ROSARIO, M
   REID, H
   KOOPMAN, C
AF ROTHERAMBORUS, MJ
   ROSARIO, M
   REID, H
   KOOPMAN, C
TI PREDICTING PATTERNS OF SEXUAL ACTS AMONG HOMOSEXUAL AND BISEXUAL YOUTHS
SO AMERICAN JOURNAL OF PSYCHIATRY
LA English
DT Article
ID human-immunodeficiency-virus; high-school-students; aids-risk behavior; san-francisco; condom use; gay men; adolescents; infection; health; prevention
AB Objective: This longitudinal study examined predictors of patterns of change in HIV sexual risk acts among homosexual and bisexual adolescent males. Method: A consecutive series of 136 homosexual and bisexual males aged 14-19 years were recruited into the study. Subjects were predominantly Hispanic (51%) and African American (31%) and seeking services at a homosexual-identified community-based agency in New York City. All subjects participated in an intensive HIV intervention program. Patterns of change in HIV sexual risk acts were based on assessments at four points (intake and 3, 6, and 12 months later) and were used to classify youths as demonstrating one of five patterns of anal and oral sexual acts: protected (anal: 45%, oral: 25%), improved (32% and 28%, respectively), relapse (5% and 8%), variable (8% and 15%), and unprotected (10% and 24%). Components of the health belief, self-efficacy, peer influence, coping, and distress models were assessed as predictors of these patterns. Results: Protected and improved patterns of sexual risk acts were associated with low levels of anxiety, depression, and substance use and high self-esteem. Conclusions: These data suggest that HIV interventions must address non-HIV-related issues confronting youths in difficult life circumstances, particularly emotional distress and the role of peer networks for homosexual and bisexual youths.
C1 UNIV CALIF LOS ANGELES,DEPT PSYCHIAT,DIV SOCIAL & COMMUNITY PSYCHIAT,LOS ANGELES,CA.
   COLUMBIA PRESBYTERIAN MED CTR,HIV CTR CLIN & BEHAV STUDIES,NEW YORK,NY 10032.
   NEW YORK STATE PSYCHIAT INST & HOSP,NEW YORK,NY.
   COLUMBIA UNIV,NEW YORK,NY.
   STANFORD UNIV,STANFORD,CA 94305.
C3 University of California System; University of California Los Angeles; Columbia University; NewYork-Presbyterian Hospital; New York State Psychiatry Institute; Columbia University; Stanford University
FU NIMH NIH HHS [MH-43520] Funding Source: Medline
CR Adib S M, 1991, AIDS EDUC PREV, V3, P293
   ANDERSON JE, 1990, FAM PLANN PERSPECT, V22, P252, DOI 10.2307/2135681
   [Anonymous], 1974, HEALTH EDUCATION MONOGRAPH, V2, P324
   ASPINWALL LG, 1991, HEALTH PSYCHOL, V10, P432, DOI 10.1037/0278-6133.10.6.432
   Bandura A., 1992, ADOLESCENTS AIDS GEN, V0, P0
   BANDURA A, 1989, PRIMARY PREVENTION P, V13, P0
   BECKER MH, 1988, AM J PUBLIC HEALTH, V78, P394, DOI 10.2105/AJPH.78.4.394
   Bell A. P., 1978, HOMOSEXUALITIES STUD, V0, P0
   CATANIA JA, 1992, AM J PUBLIC HEALTH, V82, P284, DOI 10.2105/AJPH.82.2.284
   CATANIA JA, 1990, HEALTH EDUC QUART, V17, P53, DOI 10.1177/109019819001700107
   COATES TJ, 1990, J CONSULT CLIN PSYCH, V58, P57, DOI 10.1037/0022-006X.58.1.57
   COMPAS BE, 1987, PSYCHOL BULL, V101, P393, DOI 10.1037/0033-2909.101.3.393
   *CTR DIS CONTR, 1992, HIV AIDS SURV REP, V0, P0
   DAUGELLI AR, 1989, AM J COMMUN PSYCHOL, V17, P317, DOI 10.1007/BF00931039
   DEROGATIS LR, 1983, ADM SCORING PROCEDUR, V2, P0
   DiBlasio F. A., 1990, J ADOLESCENT RES, V5, P449, DOI 10.1177/
   DICLEMENTE RJ, 1991, J ADOLESCENT HEALTH, V12, P385, DOI 10.1016/0197-0070(91)90052-N
   DONOVAN JE, 1988, J CONSULT CLIN PSYCH, V56, P762, DOI 10.1037/0022-006X.56.5.762
   EHRHARDT AA, 1992, TXB ADOLESCENT MED, V0, P0
   EWART CK, 1991, AM PSYCHOL, V49, P931
   FISHER JD, 1988, AM PSYCHOL, V43, P914, DOI 10.1037/0003-066X.43.11.914
   FISHER JD, 1992, PSYCHOL BULL, V111, P455, DOI 10.1037/0033-2909.111.3.455
   FISHER JD, 1992, ADOLESCENTS AIDS GEN, V0, P0
   FLORA JA, 1988, AM PSYCHOL, V43, P965
   FULLILOVE RE, 1990, JAMA-J AM MED ASSOC, V263, P851, DOI 10.1001/jama.263.6.851
   FURSTENBERG FF, 1985, AM J PUBLIC HEALTH, V75, P1331, DOI 10.2105/AJPH.75.11.1331
   GAYLE HD, 1991, PEDIATR INFECT DIS J, V10, P322, DOI 10.1097/00006454-199104000-00012
   GOLOMBOK S, 1989, AIDS CARE, V1, P27, DOI 10.1080/09540128908260231
   GRUEN R, 1989, 5 INT C AIDS OTT, V0, P0
   HAYS RB, 1990, AIDS, V4, P901, DOI 10.1097/00002030-199009000-00011
   HETRICK ES, 1987, J HOMOSEXUAL, V14, P25, DOI 10.1300/J082v14n01_03
   HINGSON RW, 1990, AM J PUBLIC HEALTH, V80, P295, DOI 10.2105/AJPH.80.3.295
   HIROZAWA AM, 1993, 9 INT C AIDS CAMBR, V0, P0
   HOOVER DR, 1991, AM J EPIDEMIOL, V134, P1190, DOI 10.1093/oxfordjournals.aje.a116022
   HUNTER J, 1990, J INTERPERS VIOLENCE, V5, P295, DOI 10.1177/088626090005003004
   HUNTER J, 1990, PLANNING LIVE EVALUA, V0, P0
   ISENSEE JD, 1990, 6 INT C AIDS SAN FRA, V0, P0
   Jay Karla, 1979, GAY REPORT LESBIAN G, V0, P0
   JESSOR R, 1983, J PERS SOC PSYCHOL, V44, P608, DOI 10.1037/0022-3514.44.3.608
   JESSOR R, 1980, AM J PUBLIC HEALTH, V70, P604, DOI 10.2105/AJPH.70.6.604
   JOHNSON JH, 1980, STRESS ANXIETY, V6, P0
   KANN L, 1991, J SCHOOL HEALTH, V61, P397, DOI 10.1111/j.1746-1561.1991.tb07875.x
   KASEN S, 1992, HEALTH EDUC QUART, V19, P187, DOI 10.1177/109019819201900204
   KELLY JA, 1991, J CONSULT CLIN PSYCH, V59, P163, DOI 10.1037/0022-006X.59.1.163
   KINGSLEY LA, 1987, LANCET, V1, P345
   Koopman C, 1990, AIDS EDUC PREV, V2, P58
   KOOPMAN JS, 1992, 8 INT C AIDS CAMBR, V0, P0
   Lazarus R. S., 1991, EMOTION ADAPTATION, V0, P0
   LUBORSKY L, 1993, J CONSULT CLIN PSYCH, V61, P542, DOI 10.1037/0022-006x.61.4.542
   MAGANA JR, 1991, J SEX RES, V28, P425, DOI 10.1080/00224499109551617
   MANOFF SB, 1989, PEDIATR INFECT DIS J, V8, P309
   MCCUSKER J, 1989, AIDS, V3, P443, DOI 10.1097/00002030-198907000-00007
   MCKUSICK L, 1990, AM J PUBLIC HEALTH, V80, P978, DOI 10.2105/AJPH.80.8.978
   MEICHENBAUM DH, 1974, COGNITIVE BEHAVIOR M, V0, P0
   MEYERBAHLBURG HFL, 1988, SEXUAL RISK BEHAVIOR, V0, P0
   Miller H. G., 1990, AIDS 2 DECADE, V0, P0
   MOORE SM, 1991, J ADOLESCENCE, V14, P211, DOI 10.1016/0140-1971(91)90017-L
   PENKOWER L, 1991, AM J PUBLIC HEALTH, V81, P194, DOI 10.2105/AJPH.81.2.194
   REMAFEDI G, 1987, PEDIATRICS, V79, P331
   REMAFEDI G, 1987, PEDIATRICS, V79, P326
   RICHARDSON JL, 1987, PREV MED, V16, P285
   RIETMEIJER CAM, 1989, SEX TRANSM DIS, V16, P95, DOI 10.1097/00007435-198904000-00011
   ROBINSON TN, 1987, JAMA-J AM MED ASSOC, V258, P2072, DOI 10.1001/jama.258.15.2072
   ROESLER T, 1972, J AMER MED ASSOC, V219, P1018, DOI 10.1001/jama.219.8.1018
   ROSARIO M, 1992, 8 INT C AIDS CAMBR, V0, P0
   Rosenberg, 1965, SOC ADOLESCENT SELF, V0, P0, DOI DOI 10.1515/9781400876136
   Rotheram-Borus M J, 1991, AIDS EDUC PREV, V3, P305
   ROTHERAMBORUS MJ, 1994, J SEX RES, V31, P47, DOI 10.1080/00224499409551729
   ROTHERAMBORUS MJ, 1991, AM J PUBLIC HEALTH, V81, P208
   ROTHERAMBORUS MJ, 1988, DRUG ALCOHOL USE SUR, V0, P0
   SAMUEL MC, 1992, 8 INT C AIDS CAMBR, V0, P0
   Savin-Williams R. C., 1990, GAY LESBIAN YOUTH EX, V0, P0
   SLONIMNEVO V, 1991, J ADOLESCENCE, V14, P17, DOI 10.1016/0140-1971(91)90043-Q
   SONENSTEIN FL, 1989, FAM PLANN PERSPECT, V21, P152, DOI 10.2307/2135805
   SWAIM RC, 1989, J CONSULT CLIN PSYCH, V57, P227, DOI 10.1037/0022-006X.57.2.227
   TROIDEN RR, 1988, J ADOLESCENT HEALTH, V9, P105, DOI 10.1016/0197-0070(88)90056-3
   TROIDEN RR, 1989, GAY LESBIAN YOUTH, V0, P0
   VALDISERRI RO, 1988, AM J PUBLIC HEALTH, V78, P801, DOI 10.2105/AJPH.78.7.801
   WALTER HJ, 1992, AM J PUBLIC HEALTH, V82, P528, DOI 10.2105/AJPH.82.4.528
   WINKELSTEIN W, 1987, JAMA-J AM MED ASSOC, V257, P321, DOI 10.1001/jama.257.3.321
NR 80
TC 68
Z9 68
U1 0
U2 5
PU AMER PSYCHIATRIC ASSOCIATION
PI WASHINGTON
PA 1400 K ST NW, WASHINGTON, DC 20005
SN 0002-953X
EI 
J9 AM J PSYCHIAT
JI Am. J. Psychiat.
PD APR 15
PY 1995
VL 152
IS 4
BP 588
EP 595
DI 
PG 8
WC Psychiatry
SC Psychiatry
GA QQ116
UT WOS:A1995QQ11600015
PM 7694909
DA 2023-04-01
ER
