# Supplementary material for: Studies on HIV/AIDS Among Students: Bibliometric Analysis
Source: Interact J Med Res. 2023 Aug 4;12:e46042. doi: 10.2196/46042 (PMC10439465; doi:10.2196/46042)
Supplement: Multimedia Appendix 1 [file ijmr_v12i1e46042_app1.zip › Multimedia Appendix 1/download1996u17.txt]

PT J
AU Elzubier, AG
   ElNour, MH
   Ansari, EHH
AF Elzubier, AG
   ElNour, MH
   Ansari, EHH
TI AIDS-related knowledge and misconceptions among high secondary school teachers and students in Kassala, Sudan
SO EAST AFRICAN MEDICAL JOURNAL
LA English
DT Article
ID health; education; attitudes; program
AB An AIDS-related knowledge study was carried out on a sample of 462 high secondary school teachers and students, in Kassala, eastern Sudan. The results showed high scores of knowledge about AIDS-transmission and general knowledge about the disease. However, there was a high frequency of AIDS-related misconceptions, especially among females and among teachers and students in the science education track. The study calls for more focus on these misconceptions in health education campaigns regarding AIDS.
C1 MINIST HLTH,KASSALA,SUDAN.
   KING FAISAL UNIV,COLL MED & MED SCI,DEPT FAMILY & COMMUNITY MED,DAMMAM 31451,SAUDI ARABIA.
C3 Imam Abdulrahman Bin Faisal University; King Faisal University
CR ANDERSSONELLSTR.A, 1991, J ADOLESC HLTH, V125, P72
   Bouman Martine P. A., 1992, WORLD HEALTH FORUM, V13, P257
   Carey P, 1992, J CANCER EDUC, V7, P153
   CATLEYCARLSON M, 1992, ACAD MED, V67, P419, DOI 10.1097/00001888-199207000-00001
   DEAN AG, 1990, EPIINFO VERSION 6 0, V0, P0
   DEMOOR C, 1992, ADOLESCENCE, V27, P565
   FLASKERUD JH, 1991, NURS RES, V40, P266
   Gilbert S, 1994, PROF NURSE, V9, P765
   Grant E, 1992, J BURN CARE REHABIL, V13, P703
   JOHNSON SR, 1994, J DEV BEHAV PEDIATR, V15, P239
   KINNICK BC, 1989, AIDS PUBLIC POLICY J, V4, P112
   MCCRAIG L F, 1991, AMERICAN JOURNAL OF PUBLIC HEALTH, V81, P1591
   MUNODAWAFA D, 1991, CENT AFR J MED, V37, P390
   OLADEPO O, 1991, J ROY SOC HEALTH, V111, P216, DOI 10.1177/146642409111100602
   PERSSON E, 1992, ADVANCES IN CONTRACEPTION, V8, P41, DOI 10.1007/BF01849347
   RANDALL LM, 1993, PUBLIC HEALTH REP, V108, P127
   RESNICOW K, 1992, HEALTH EDUC QUART, V19, P463, DOI 10.1177/109019819201900410
   ROSS JG, 1991, J SCHOOL HEALTH, V61, P31, DOI 10.1111/j.1746-1561.1991.tb07856.x
   SCHONFELD DJ, 1995, PAEDIATRICS, V953, P480
   SY FS, 1989, J SC MED ASS, V0, P481
   TIMMERMAN T, 1991, PUBLIC HLTH REPORTS, V10, P120
   WILSON D J, 1990, AIDS CARE, V2, P267, DOI 10.1080/09540129008257739
   WURTELE SK, 1992, CHILD ABUSE NEGLECT, V16, P127, DOI 10.1016/0145-2134(92)90013-H
NR 23
TC 4
Z9 4
U1 0
U2 1
PU EAST AFRICAN MEDICAL JOURNAL
PI NAIROBI
PA CHYULU ROAD PO BOX 41632, NAIROBI, KENYA
SN 0012-835X
EI 
J9 E AFR MED J
JI East Afr. Med. J.
PD MAY 15
PY 1996
VL 73
IS 5
BP 295
EP 297
DI 
PG 3
WC Medicine, General & Internal
SC General & Internal Medicine
GA VN469
UT WOS:A1996VN46900005
PM 8756030
DA 2023-04-01
ER

PT J
AU Rich, JA
   Holmes, MD
   Hodges, DM
AF Rich, JA
   Holmes, MD
   Hodges, DM
TI Preferred sources of AIDS information, risk perceptions, and risk behaviors among inner-city community college students
SO JOURNAL OF THE NATIONAL MEDICAL ASSOCIATION
LA English
DT Article
DE acquired immunodeficiency syndrome (AIDS); inner-city college students; AIDS risk perceptions
ID sexual-behavior; perceived risk; knowledge; adolescents; attitudes; determinants; prevention; program; beliefs
AB To understand preferred sources of acquired immunodeficiency syndrome (AIDS) information and level of worry about human immunodeficiency virus (HIV) among community college students, a survey of 102 students in an inner-city community college was conducted. The survey requested information on preferred sources of information about AIDS, risk behaviors, and level of worry about HIV infection compared with other life risks. Forty-six per cent of respondents had engaged in risk behaviors for AIDS. Of those who were sexually active, 81% acknowledged not always using a condom. Students noted that they were more likely to believe AIDS information from a health professional than from a friend, relative, teacher, clergy, or celebrity. Overall, getting AIDS ranked third on a list of life worries, ranking only behind getting bad grades and the death of a family member. For students who identified themselves as black or Latino, however, getting AIDS ranked first on a list of life risks. For those students who reported highrisk behavior for getting HIV, getting AIDS also ranked first on a list of life worries. We conclude that those students at whom messages about risk status have been targeted are most likely to report being more worried about getting AIDS than about other adverse life events. It remains unclear, however, whether heightened levels of worry about HIV actually translate into changes in risk behavior.
C1 HARVARD UNIV,MASSACHUSETTS GEN HOSP,SCH MED,DEPT MED,BOSTON,MA.
C3 Harvard University; Harvard Medical School; Massachusetts General Hospital
CR ALLARD R, 1989, AM J PUBLIC HEALTH, V79, P448, DOI 10.2105/AJPH.79.4.448
   BURGER JM, 1985, ARCH SEX BEHAV, V14, P343, DOI 10.1007/BF01550849
   CHIVIAN E, 1988, NEW ENGL J MED, V319, P407, DOI 10.1056/NEJM198808183190705
   Elder-Tabrizy K A, 1991, J COMMUNITY HEALTH, V16, P11, DOI 10.1007/BF01340465
   GAYLE HD, 1990, NEW ENGL J MED, V323, P1538, DOI 10.1056/NEJM199011293232206
   GRAHAM PM, 1989, J ADOLESCENT HEALTH, V10, P534, DOI 10.1016/0197-0070(89)90017-X
   HERNANDEZ JT, 1990, J ADOLESCENT HEALTH, V11, P295, DOI 10.1016/0197-0070(90)90038-4
   HINGSON RW, 1990, AM J PUBLIC HEALTH, V80, P295, DOI 10.2105/AJPH.80.3.295
   JOSEPH JG, 1987, J APPL SOC PSYCHOL, V17, P231, DOI 10.1111/j.1559-1816.1987.tb00312.x
   KEGELES SM, 1988, AM J PUBLIC HEALTH, V78, P460, DOI 10.2105/AJPH.78.4.460
   KLEPP KI, 1986, J SCHOOL HEALTH, V56, P407, DOI 10.1111/j.1746-1561.1986.tb05783.x
   LANDEFELD CS, 1988, J GEN INTERN MED, V3, P161, DOI 10.1007/BF02596125
   MCGUIRE E, 1992, AM J PREV MED, V8, P226, DOI 10.1016/S0749-3797(18)30810-9
   NORRIS AE, 1991, AM J PREV MED, V0, P416
   PROHASKA TR, 1990, J HEALTH SOC BEHAV, V31, P384, DOI 10.2307/2136821
   RICKERT VI, 1991, J ADOLESCENT HEALTH, V12, P38, DOI 10.1016/0197-0070(91)90039-O
   SELIK RM, 1988, AM J PUBLIC HEALTH, V78, P1539, DOI 10.2105/AJPH.78.12.1539
   TOBLER NS, 1986, J DRUG ISSUES, V16, P537, DOI 10.1177/002204268601600405
NR 18
TC 9
Z9 10
U1 0
U2 0
PU SLACK INC
PI THOROFARE
PA 6900 GROVE RD, THOROFARE, NJ 08086
SN 0027-9684
EI 
J9 J NATL MED ASSOC
JI J. Natl. Med. Assoc.
PD FEB 15
PY 1996
VL 88
IS 2
BP 87
EP 93
DI 
PG 7
WC Medicine, General & Internal
SC General & Internal Medicine
GA TV066
UT WOS:A1996TV06600007
PM 8776063
DA 2023-04-01
ER

PT J
AU Stanton, BF
   Li, XM
   Ricardo, I
   Galbraith, J
   Feigelman, S
   Kaljee, L
AF Stanton, BF
   Li, XM
   Ricardo, I
   Galbraith, J
   Feigelman, S
   Kaljee, L
TI A randomized, controlled effectiveness trial of an AIDS prevention program for low-income African-American youths
SO ARCHIVES OF PEDIATRICS & ADOLESCENT MEDICINE
LA English
DT Article
ID high-school-students; adolescent sexual-behavior; education-program; risk behaviors; hiv-infection; drug-use; intervention; knowledge; reduction; attitudes
AB Background: Some interventions to reduce the risk of the acquired immunodeficiency syndrome (AIDS) that target youths have resulted in short-term increases in self-reported condom use. However, long-term intervention effects have not been assessed. Study Question: Can a theoretically and culturally based, AIDS-risk reduction intervention delivered to naturally formed peer groups increase self-reported condom use among African-American early adolescents at 6 and 12 months of follow-up? Methods: A randomized, controlled trial of a community-based intervention delivered in eight weekly sessions involved 76 naturally formed peer groups consisting of 383 (206 intervention and 177 control) African-American youths 9 to 15 years of age. A theory-based, culturally and developmentally tailored instrument that assessed perceptions, intentions, and self-reported sexual behaviors was administered to all subjects at baseline (preintervention) and 6 and 12 months later. Results: At baseline, 36% of youths were sexually experienced, and by 12 months of follow-up, 49% were sexually experienced. Self-reported condom use rates were significantly higher among intervention than control youths (85% vs 61%; P<.05) at the 6-month follow-up. However, by 12 months, rates were no longer significantly higher among intervention youths. The intervention impact at 6 months was especially strong among boys (85% vs 57%; P<.05) and among early teens (13 to 15 years old) (95% vs 60%; P<.01). Self-reported condom use intention was also increased among intervention youths at 6 months but not at 12 months. Some perceptions were positively affected at 6 months, but the change did not persist at 12 months. Conclusions: High rates of sexual intercourse underscore the urgent need for effective AIDS-risk reduction interventions that target low-income urban, African-American preteens and early teens. A developmentally and culturally tailored intervention based on social-cognitive theory and delivered to naturally formed peer groups recruited from community settings can increase self-reported condom use. The strong short-term improvements in behaviors and intentions followed by some relapse over longer periods argue for a strengthened program and research focus on sustainability.
C1 UNIV MARYLAND,CTR MINOR HLTH RES,BALTIMORE,MD 21201.
C3 University System of Maryland; University of Maryland Baltimore
RP Stanton, BF (corresponding author), UNIV MARYLAND,SCH MED,DEPT PEDIAT,DIV GEN PEDIAT,700 W LOMBARD ST,BALTIMORE,MD 21201, USA.
FU AHRQ HHS [U01-HS07392] Funding Source: Medline; NICHD NIH HHS [R01-HD27114] Funding Source: Medline; NIMH NIH HHS [U10-MH45689] Funding Source: Medline
CR ALTSCHULER DM, 1991, CRIMINOLOGY, V29, P589, DOI 10.1111/j.1745-9125.1991.tb01081.x
   BILLY JOG, 1985, ADOLESCENCE, V20, P21
   BROOKSGUNN J, 1988, AM PSYCHOL, V43, P958, DOI 10.1037/0003-066X.43.11.958
   BROOKSGUNN J, 1989, AM PSYCHOL, V44, P249, DOI 10.1037/0003-066X.44.2.249
   BROWN LK, 1989, J ADOLESCENT HEALTH, V10, P386, DOI 10.1016/0197-0070(89)90216-7
   Crowne D. P., 1964, APPROVAL MOTIVE, V0, P0
   Damond ME, 1993, J BLACK PSYCHOL, V19, P169, DOI 10.1177/00957984930192007
   DeAngelis C., 1990, INTRO CLIN RES, V0, P0
   DEWIT JBF, 1993, AM J PUBLIC HEALTH, V83, P1451, DOI 10.2105/AJPH.83.10.1451
   DICLEMENTE RJ, 1989, J SEX RES, V26, P188, DOI 10.1080/00224498909551505
   ELLICKSON PL, 1993, AM J PUBLIC HEALTH, V83, P856, DOI 10.2105/AJPH.83.6.856
   FLORA JA, 1988, AM PSYCHOL, V43, P965
   FORD RN, 1993, MBF MODEL METAPHOR I, V0, P0
   HELGERSON SD, 1988, PEDIATRICS, V81, P350
   JEMMOTT JB, 1992, AM J PUBLIC HEALTH, V82, P372, DOI 10.2105/AJPH.82.3.372
   JOHNSON JA, 1988, J MED EDUC, V63, P522
   KELLY JA, 1991, AM J PUBLIC HEALTH, V81, P168, DOI 10.2105/AJPH.81.2.168
   KIPKE MD, 1993, J ADOLESCENT HEALTH, V14, P533, DOI 10.1016/1054-139X(93)90136-D
   KLEPP KI, 1986, J SCHOOL HEALTH, V56, P407, DOI 10.1111/j.1746-1561.1986.tb05783.x
   NEWMAN C, 1993, AIDS EDUC PREV, V5, P327
   Nickerson C. A., 1989, J BEHAV DECIS MAKING, V2, P261, DOI 10.1002/bdm.3960020405
   PONTON LE, 1991, J AM ACAD CHILD PSY, V30, P729, DOI 10.1016/S0890-8567(10)80006-1
   PRICE JH, 1985, J SCHOOL HEALTH, V55, P107, DOI 10.1111/j.1746-1561.1985.tb04091.x
   RICKERT VI, 1991, J ADOLESCENT HEALTH, V12, P38, DOI 10.1016/0197-0070(91)90039-O
   RICKERT VI, 1990, J ADOLESCENT HEALTH, V11, P298, DOI 10.1016/0197-0070(90)90039-5
   RICKERT VI, 1992, CLIN PEDIAT APR, V0, P205
   Rogers E. M., 1983, DIFFUSION INNOVATION, V3rd, P0
   Rogers R.W., 1983, SOCIAL PSYCHOPHYSIOL, V0, PP153, DOI 10.1093/DEAFED/ENT031
   ROMER D, 1994, AM J PUBLIC HEALTH, V84, P977, DOI 10.2105/AJPH.84.6.977
   ROTHERAMBORUS MJ, 1991, JAMA-J AM MED ASSOC, V266, P1237, DOI 10.1001/jama.266.9.1237
   SCHINKE SP, 1990, J CONSULT CLIN PSYCH, V58, P432, DOI 10.1037/0022-006X.58.4.432
   SLAP GB, 1991, J ADOLESCENT HEALTH, V12, P434, DOI 10.1016/1054-139X(91)90020-X
   STANTON B, 1994, PEDIATRICS, V93, P966
   STANTON B, 1993, PEDIATRICS, V92, P13
   STANTON B, 1995, AIDS EDUC PREV, V7, P160
   STANTON BF, 1990, IN PRESS J ADOLESC H, V0, P0
   WALTER HJ, 1993, JAMA-J AM MED ASSOC, V270, P725, DOI 10.1001/jama.270.6.725
   1993, 1900, V5, V0, P10
   1994, 1900, V43, V0, P129
NR 43
TC 177
Z9 181
U1 0
U2 15
PU AMER MEDICAL ASSOC
PI CHICAGO
PA 515 N STATE ST, CHICAGO, IL 60610
SN 1072-4710
EI 
J9 ARCH PEDIAT ADOL MED
JI Arch. Pediatr. Adolesc. Med.
PD APR 15
PY 1996
VL 150
IS 4
BP 363
EP 372
DI 10.1001/archpedi.1996.02170290029004
PG 10
WC Pediatrics
SC Pediatrics
GA UD070
UT WOS:A1996UD07000004
PM 8634730
DA 2023-04-01
ER

PT J
AU DiClemente, RJ
   Lodico, M
   Grinstead, OA
   Harper, G
   Rickman, RL
   Evans, PE
   Coates, TJ
AF DiClemente, RJ
   Lodico, M
   Grinstead, OA
   Harper, G
   Rickman, RL
   Evans, PE
   Coates, TJ
TI African-American adolescents residing in high-risk urban environments do use condoms: Correlates and predictors of condom use among adolescents in public housing developments
SO PEDIATRICS
LA English
DT Article
DE African-American adolescents; human immunodeficiency virus; condom use; risk behaviors
ID human-immunodeficiency-virus; sexually-transmitted diseases; high-school-students; united-states; aids prevention; social influences; hiv prevalence; young-people; behavior; infection
AB Objective. African-American adolescents living in high-risk inner-city environments have been disproportionately affected by the epidemics of human immunodeficiency virus (HIV) and other sexually transmitted diseases. Understanding the factors that influence the use of condoms by adolescents is critical for developing effective behavioral interventions. The present study examined the demographic, psychosocial, and behavioral correlates of condom use among African-American adolescents residing in public housing-developments in an HIV epicenter (San Francisco) and prospectively evaluated the stability of these significant cross-sectional variables to predict consistent condom use. Design. A prospective study. Setting. Two public housing developments in San Francisco. Participants. African-American adolescents and young adults between 12 and 21 years of age were recruited though street outreach and completed a theoretically derived research interview assessing HIV-related knowledge, attitudes, and behaviors. After a 6-month period, adolescents completed a follow-up interview similar to the baseline measure. Among adolescents reporting sexual activity in the 6 months before completing the baseline interview (n = 116), logistic regression analysis evaluated the influence of demographic, psychosocial, and behavioral factors on consistent condom use. Results. Adolescents who had high assertive self-efficacy to demand condom use (adjusted odds ratio [OR], 11), perceived peer norms as supporting condom use (OR, 4.2), had greater impulse control (OR, 3.7), were male (OR, 4.7), and were younger (OR, 2.9) were more likely to report consistent condom use. Frequency of sexual intercourse was inversely related to condom use; adolescents with higher numbers of sexual episodes were less likely to use condoms consistently. Prospective analyses identified the baseline level of condom use as the best predictor of condom use at the 6-month followup. Adolescents who were consistent condom users at baseline were 7.4 times as likely to be consistent condom users during the follow-up period. Of those adolescents changing their frequency of condom use during the follow-up interval, significantly more engaged in risky behavior; 33.3% changed from consistent to inconsistent condom use, whereas 20.6% changed from inconsistent to consistent use (OR, 1.6). Conclusions. The findings suggest that HIV prevention programs need to be implemented early, before high-risk behaviors are established and may be more difficult to modify.
C1 UNIV ALABAMA,SCH MED,DEPT PEDIAT,DIV GEN PEDIAT & ADOLESCENT MED,BIRMINGHAM,AL 35294.
   UNIV ALABAMA,CTR AIDS RES,BIRMINGHAM,AL 35294.
   BAYVIEW HUNTERS POINT FDN,SAN FRANCISCO,CA.
   UNIV CALIF SAN FRANCISCO,CTR AIDS PREVENT STUDIES,SAN FRANCISCO,CA.
C3 University of Alabama System; University of Alabama Birmingham; University of Alabama System; University of Alabama Birmingham; University of California System; University of California San Francisco
RP DiClemente, RJ (corresponding author), UNIV ALABAMA,SCH PUBL HLTH,DEPT HLTH BEHAV,1825 UNIV BLVD,ROOM 120,BIRMINGHAM,AL 35294, USA.
CR AIRHIHENBUWA CO, 1992, AIDS EDUC PREV, V4, P251
   Bandura A., 1994, PREVENTING AIDS THEO, V0, P25
   Bandura Albert, 1992, P89, V0, P0
   BOTVIN GJ, 1984, ADDICT BEHAV, V9, P137, DOI 10.1016/0306-4603(84)90051-0
   BOWLER S, 1992, J ADOLESCENCE, V15, P345, DOI 10.1016/0140-1971(92)90069-H
   Bowser BP, 1988, URBAN ANTHROP, V17, P383
   BURKE DS, 1990, JAMA-J AM MED ASSOC, V263, P2074, DOI 10.1001/jama.263.15.2074
   Cates Jr, 1990, ADOLESC MED, V1, P409
   CATES W, 1992, FAM PLANN PERSPECT, V24, P75, DOI 10.2307/2135469
   Cochran Susan D, 1993, J BLACK PSYCHOL, V19, P142, DOI 10.1177/00957984930192005
   CONWAY GA, 1993, JAMA-J AM MED ASSOC, V269, P2887, DOI 10.1001/jama.269.22.2887
   Cutrona C.E., 1987, ADV PERSONAL RELATIO, V1, P37, DOI 10.1037/0882-7974.1.1.47
   DiClemente R J, 1989, HEALTH EDUC, V20, P39
   DiClemente R.J., 1994, PREVENTING AIDS THEO, V0, P1
   DiClemente R. J., 1993, J ADOLESCENT RES, V8, P156
   Diclemente Ralph J., 1992, P34, V0, P0
   DICLEMENTE RJ, 1991, J ADOLESCENT HEALTH, V12, P385, DOI 10.1016/0197-0070(91)90052-N
   DICLEMENTE RJ, 1993, JAMA-J AM MED ASSOC, V270, P760, DOI 10.1001/jama.270.6.760
   DICLEMENTE RJ, 1992, J SCHOOL HEALTH, V62, P325, DOI 10.1111/j.1746-1561.1992.tb01251.x
   DICLEMENTE RJ, 1994, AIDS KNOWLEDGE BASE, V0, P0
   DICLEMENTE RJ, 1994, CLIN PEDIATR, V32, P1
   DURANT RH, 1988, J PEDIATR-US, V113, P930, DOI 10.1016/S0022-3476(88)80034-9
   ELLICKSON PL, 1990, SCIENCE, V247, P1299, DOI 10.1126/science.2180065
   EMANS SJ, 1987, JAMA-J AM MED ASSOC, V257, P3377, DOI 10.1001/jama.257.24.3377
   FISHER JD, 1988, AM PSYCHOL, V43, P914, DOI 10.1037/0003-066X.43.11.914
   Fisher Jeffrey D., 1992, P117, V0, P0
   FLAY B, 1985, US DEP HHS PUBLICATI, V0, P0
   FLEISS JL, 1973, STATISTICAL METHODS, V0, P0
   FORD K, 1991, J SEX RES, V28, P539, DOI 10.1080/00224499109551623
   FULLILOVE MT, 1990, J SEX RES, V27, P47, DOI 10.1080/00224499009551541
   GRIMLEY DM, 1993, J APPL BIOBEHAVIORAL, V1, P152
   Hardy J B, 1987, MD MED J, V36, P938
   HARLOW LL, 1993, J APPL BIOBEHAV RES, V1, P3, DOI 10.1111/J.1751-9861.1993.TB00025.X
   HAYS RB, 1990, AIDS, V4, P90
   HEIN K, 1993, AM J PUBLIC HEALTH, V83, P492, DOI 10.2105/AJPH.83.4.492
   HOLMES KK, 1984, UROL CLIN N AM, V11, P3
   Hosmer D., 2004, APPL LOGISTIC REGRES, V0, P0
   HOSMER DW, 1991, AM J PUBLIC HEALTH, V81, P1630, DOI 10.2105/AJPH.81.12.1630
   HULLEY SB, 1988, DESIGNING CLIN RES, V0, P63
   JEMMOTT JB, 1992, AM J PUBLIC HEALTH, V82, P372, DOI 10.2105/AJPH.82.3.372
   JEMMOTT JB, 1994, PREVENTING AIDS THEO, V0, P141
   JOFFE A, 1993, AM J DIS CHILD, V147, P746, DOI 10.1001/archpedi.1993.02160310048017
   JOHNSON RL, 1985, J NATL MED ASSOC, V77, P447
   KELLY JA, 1989, J BEHAV THER EXP PSY, V20, P227, DOI 10.1016/0005-7916(89)90027-X
   KELLY JA, 1991, AM J PUBLIC HEALTH, V81, P168, DOI 10.2105/AJPH.81.2.168
   KIRBY D, 1994, PREVENTING AIDS THEO, V0, P117
   KRAUTH MR, 1991, AIDS EDUC PREV, V3, P207
   KU L, 1993, AM J PUBLIC HEALTH, V83, P1609, DOI 10.2105/AJPH.83.11.1609
   MACDONALD NE, 1990, JAMA-J AM MED ASSOC, V263, P3155, DOI 10.1001/jama.263.23.3155
   MEMON A, 1990, HEALTH EDUCATION RESEARCH, V5, P327, DOI 10.1093/her/5.3.327
   MURRAY DM, 1984, J APPL SOC PSYCHOL, V14, P274, DOI 10.1111/j.1559-1816.1984.tb02236.x
   *NAT AC SCI, 1986, CONFR AIDS, V0, P0
   *NAT COMM ACQ IMM, 1993, BEH SOC SCI HIV AIDS, V0, P0
   OH MK, 1988, J ADOLESCENT HEALTH, V9, P67, DOI 10.1016/0197-0070(88)90021-6
   PENDERGRAST RA, 1992, J ADOLESCENT HEALTH, V13, P133, DOI 10.1016/1054-139X(92)90080-U
   Perry C L, 1989, CRISIS, V10, P52
   PERRY CL, 1989, INT J ADDICT, V24, P1145, DOI 10.3109/10826088909048710
   ROMER D, 1994, AM J PUBLIC HEALTH, V84, P977, DOI 10.2105/AJPH.84.6.977
   ROPER WL, 1993, AM J PUBLIC HEALTH, V83, P501, DOI 10.2105/AJPH.83.4.501
   ROSS MW, 1992, INT J STD AIDS, V3, P10, DOI 10.1177/095646249200300103
   SACCO WP, 1993, AIDS EDUC PREV, V5, P311
   *SAN FRANC DEP PUB, 1992, STD REP, V0, P0
   SCHINKE SP, 1992, J COMMUNITY PSYCHOL, V0, P118
   SMITH PB, 1992, SEX TRANSM DIS, V19, P19, DOI 10.1097/00007435-199201000-00004
   STANTON B, 1993, PEDIATRICS, V92, P13
   STLAWRENCE JS, 1993, J CONSULT CLIN PSYCH, V61, P104, DOI 10.1037/0022-006X.61.1.104
   STLAWRENCE JS, 1995, J CONSULT CLIN PSYCH, V63, P221, DOI 10.1037/0022-006X.63.2.221
   STLAWRENCE JS, 1994, J ADOLESCENT RES, V9, P292, DOI 10.1177/074355489493002
   STLOUIS ME, 1990, NEW ENGL J MED, V323, P213, DOI 10.1056/NEJM199007263230401
   STLOUIS ME, 1991, JAMA-J AM MED ASSOC, V266, P2387, DOI 10.1001/jama.266.17.2387
   SUGERMAN ST, 1991, AM J DIS CHILD, V145, P431, DOI 10.1001/archpedi.1991.02160040089014
   TELCH MJ, 1990, ADDICT BEHAV, V15, P21, DOI 10.1016/0306-4603(90)90004-H
   U.S. Department of Health & Human Services, 1990, US DEP HHS PUBL, V0, P0
   VANDEPERRE P, 1987, AIDS, V1, P49
   WALTER HJ, 1992, AM J PUBLIC HEALTH, V82, P528, DOI 10.2105/AJPH.82.4.528
   WALTER HJ, 1993, JAMA-J AM MED ASSOC, V270, P725, DOI 10.1001/jama.270.6.725
   Webster Linda A., 1993, MORBIDITY AND MORTALITY WEEKLY REPORT, V42, P1
   WIGHT D, 1992, AIDS CARE, V4, P11, DOI 10.1080/09540129208251616
   Wingood Gina M., 1992, ETHNICITY AND DISEASE, V2, P381
   WULFERT E, 1993, HEALTH PSYCHOL, V12, P346, DOI 10.1037/0278-6133.12.5.346
   YOUNG RA, 1992, SOUTHERN MED J, V85, P460, DOI 10.1097/00007611-199205000-00003
NR 81
TC 108
Z9 108
U1 0
U2 10
PU AMER ACAD PEDIATRICS
PI ELK GROVE VILLAGE
PA 141 NORTH-WEST POINT BLVD, ELK GROVE VILLAGE, IL 60007-1098
SN 0031-4005
EI 
J9 PEDIATRICS
JI Pediatrics
PD AUG 15
PY 1996
VL 98
IS 2
BP 269
EP 278
DI 
PG 10
WC Pediatrics
SC Pediatrics
GA UZ850
UT WOS:A1996UZ85000018
PM 8692629
DA 2023-04-01
ER

PT J
AU Minichiello, V
   Paxton, S
   Cowling, V
   Cross, G
   Savage, J
   Sculthorpe, A
   Cairns, B
AF Minichiello, V
   Paxton, S
   Cowling, V
   Cross, G
   Savage, J
   Sculthorpe, A
   Cairns, B
TI University students' knowledge of STDs: Labels, symptoms and transmission
SO INTERNATIONAL JOURNAL OF STD & AIDS
LA English
DT Article
DE sexually transmitted diseases; university students
ID sexually-transmitted diseases; aids
AB A sample of 630 Victorian university students, aged between 17 and 24, completed a questionnaire on knowledge of sexually transmitted diseases (STDs). Overall students demonstrated moderate levels of knowledge about the names of diseases which are transmitted by sexual contact, symptoms and medical facts and transmission modes of common STDs. However, they had more knowledge about the labels than they did about symptoms and transmission modes and were misinformed about certain clinical aspects of STDs. It was found that the different levels of knowledge varied with the type of STD. Knowledge about symptoms or transmission did not correlate with a disease's incidence or clinical aspects. Sexual experience and having an Australian born mother correlated with higher scores. This study suggests that young people do not have high levels of knowledge about common STDs they may encounter. Identification of a label is of Limited personal value if there is no concurrent knowledge about disease transmission and prognosis.
C1 UNIV NEW ENGLAND,SEXUAL HLTH RES GRP,ARMIDALE,NSW,AUSTRALIA.
C3 University of New England
CR BROOKMAN RR, 1992, SEXUALLY TRANSMITTED, V0, P0
   COCHRAN SD, 1990, SEX TRANSM DIS, V17, P80, DOI 10.1097/00007435-199004000-00007
   CRAWFORD J, 1990, AUST J PSYCHOL, V42, P123, DOI 10.1080/00049539008260113
   *DEP HLTH COMM SER, 1992, SURV SEX TRANSM DIS, V0, P0
   LUCKE J, 1993, VENEREOLOGY, V6, P57
   MCDONALD NE, 1990, JAMA-J AM MED ASSOC, V263, P3155
   NEINSTEIN I, 1988, NEW UNIVERSALS, V0, P117
   PEPIN J, 1989, AIDS, V3, P3, DOI 10.1097/00002030-198903010-00002
   Rosenthal D, 1994, VENEREOLOGY, V7, P62
   TIMMINS P, 1993, THEORY REASONED ACTI, V0, P0
   Wright S, 1989, REPROD HLTH KNOWLEDG, V0, P0
   WYATT D, 1990, SLIPPAGE KNOWLEDGE B, V0, P0
   1985, 1900, V4, V0, P20
NR 13
TC 12
Z9 12
U1 0
U2 0
PU ROYAL SOC MEDICINE SERVICES LTD
PI LONDON
PA 1 WIMPOLE STREET, LONDON, ENGLAND W1M 8AE
SN 0956-4624
EI 
J9 INT J STD AIDS
JI Int. J. STD AIDS
PD AUG-SEP 15
PY 1996
VL 7
IS 5
BP 353
EP 358
DI 10.1258/0956462961918077
PG 6
WC Immunology; Infectious Diseases
SC Immunology; Infectious Diseases
GA VL021
UT WOS:A1996VL02100009
PM 8894825
DA 2023-04-01
ER

PT J
AU Buga, GAB
   Amoko, DHA
   Ncayiyana, DJ
AF Buga, GAB
   Amoko, DHA
   Ncayiyana, DJ
TI Sexual behaviour, contraceptive practice and reproductive health among school adolescents in rural Transkei
SO SOUTH AFRICAN MEDICAL JOURNAL
LA English
DT Article
ID 1st coitus; age; risk; pregnancy; prevention; promotion; education; menarche; students; aids
AB Objectives. To determine the patterns of sexual maturation, sexual behaviour, contraceptive practice and reproductive health among Transkeian adolescents. Design. Cross-sectional descriptive study, using self-administered questionnaires. Setting. Twenty-six schools in 22 rural districts of the Transkei region of the Eastern Cape. Subjects. Standard 5, 6 and 7 pupils of both sexes. Outcome measures. Demographic and social characteristics, maturational and sexual behavioural milestones, and the prevalence of contraceptive use, pregnancies and sexually transmitted diseases (STDs). Results. Data from 1 072 girls and 903 boys were analysed. The mean ages (+/- SD) of the girls and boys were 15.29 +/- 1.89 and 16.25 +/- 2.05 years, respectively. Menarche and semenarche occurred at 13.90 +/- 1.23 and 15.12 +/- 1.58 years in girls and boys, respectively, Overall, 76% of the girls and 90.1% of the boys in this survey were already sexually experienced. The age of initiation of sexual activity was positively correlated with the age of first dating and the age of menarche and semenarche. The boys initiated sexual activity at an earlier age (13.43 v. 14.86 years, P = 0.0000), had sexual intercourse more regularly (61.6% v. 42.3%, P = 0.0000) and more frequently, and had more lifetime sexual partners (mean of 3.27 v. 1.35, P = 0.0000) than the girls did. Nearly twice as many sexually experienced boys as girls had a history of STD (48% v. 25%, P = 0.0000) and, of these, 19.1% of the boys and 6.5% of the girls had a history of genital ulcer disease. The prevalence of whether contraceptives had ever been used was only 23% among sexually experienced girls and, of these, only 19.4% used condoms, Surprisingly, 62.1% of the sexually experienced enjoyed using them. The prevalence of adolescent schoolgirl pregnancy was 31.3%. Conclusions: Sexual maturation occurs at an earlier age than previously among rural Transkeian adolescents, This is associated with early initiation and a high level of sexual activity, low contraceptive usage, and a high rate of adolescent pregnancy and STDs, which therefore expose adolescents to a high risk of HIV infection.
RP Buga, GAB (corresponding author), UNIV TRANSKEI, DEPT OBSTET & GYNAECOL, Umtata, SOUTH AFRICA.
CR AMOKO DHA, 1992, TRANSKEI MED Q, V4, P148
   BENSON MD, 1995, OBSTET GYNECOL, V85, P279, DOI 10.1016/0029-7844(94)00363-I
   BRINDIS CD, 1992, TXB ADOLESCENT MED, V0, P12
   BURRELL RJ, 1961, HUM BIOL, V33, P250
   CACERES CF, 1994, J ADOLESCENT HEALTH, V15, P582, DOI 10.1016/1054-139X(94)90143-Q
   CRAIG AP, 1983, S AFR MED J, V63, P452
   DEGROOT HAV, 1987, S AFR MED J, V71, P434
   DEGROOT HAV, 1991, CME, V9, P1379
   DUNCAN ME, 1990, LANCET, V335, P338, DOI 10.1016/0140-6736(90)90617-E
   EDEBIRI AA, 1990, J REPROD MED, V35, P256
   FLISHER AJ, 1993, S AFR MED J, V83, P495
   Gage-Brandon A. J., 1993, INTERNATIONAL FAMILY PLANNING PERSPECTIVES, V19, P14, DOI 10.2307/2133377
   GRACE E, 1992, TXB ADOLESCENT MED, V0, P650
   GREENBERG J, 1992, SEX TRANSM DIS, V19, P331, DOI 10.1097/00007435-199211000-00006
   KAKAZA M, 1992, TRANSKEI MED Q, V4, P73
   KETTING E, 1994, PATIENT EDUC COUNS, V23, P161, DOI 10.1016/0738-3991(94)90032-9
   KHOUZAM HR, 1995, SOUTHERN MED J, V88, P709, DOI 10.1097/00007611-199507000-00002
   MATHEWS C, 1990, S AFR MED J, V78, P511
   MUKASA FM, 1992, S AFR MED J, V81, P421
   NASH ES, 1990, S AFR MED J, V77, P147
   NCAYIYANA DJ, 1989, S AFR MED J, V75, P231
   NCAYIYANA DJ, 1992, TRANSKEI MED Q, V4, P24
   NICHOLS D, 1987, STUD FAMILY PLANN, V18, P169, DOI 10.2307/1966811
   NORMAN RJ, 1990, PROGR OBSTET GYNAECO, V8, P335
   OMAHONY D, 1987, S AFR MED J, V71, P771
   PRESTONWHYTE E, 1991, CONTINUING MED ED, V9, P1389
   SELLERS DE, 1994, AM J PUBLIC HEALTH, V84, P1952, DOI 10.2105/AJPH.84.12.1952
   SHAFER MA, 1989, PEDIATR CLIN N AM, V36, P513
   STOUT JW, 1989, PEDIATRICS, V83, P375
   VISSER AP, 1994, PATIENT EDUC COUNS, V23, P147, DOI 10.1016/0738-3991(94)90031-0
   WASSERHEIT JN, 1992, SEX TRANSM DIS, V19, P61, DOI 10.1097/00007435-199219020-00001
NR 31
TC 88
Z9 88
U1 0
U2 2
PU SA MEDICAL ASSOC
PI PRETORIA
PA BLOCK F CASTLE WALK CORPORATE PARK, NOSSOB STREET, ERASMUSKLOOF EXT3, PRETORIA, 0002, SOUTH AFRICA
SN 0038-2469
EI 
J9 S AFR MED J
JI S. Afr. Med. J.
PD MAY 15
PY 1996
VL 86
IS 5
BP 523
EP 527
DI 
PG 5
WC Medicine, General & Internal
SC General & Internal Medicine
GA UL349
UT WOS:A1996UL34900011
PM 8711547
DA 2023-04-01
ER

PT J
AU Dekin, B
AF Dekin, B
TI Gender differences in HIV-related self-reported knowledge, attitudes, and behaviors among college students
SO AMERICAN JOURNAL OF PREVENTIVE MEDICINE
LA English
DT Article
ID aids-risk behavior
AB A survey of 265 college students was conducted to determine HIV-related knowledge, attitudes, behavior, and perceived self-efficacy with regard to engaging in HIV-protective behaviors. A self-administered 52-item survey was completed by 265 college students (60% response rate). Resident advisors in college dormitories distributed the survey, returned anonymously. Data were analyzed using SPSS to identify differential responses by gender. Although HIV knowledge was high, perceived self-efficacy differed significantly by gender, with men describing themselves as less able to insist upon condom use (P < .00001). Men were also significantly more likely to report using drugs or alcohol in situations likely to lead to a sexual encounter (P < .001) and to having lower self-efficacy in relation to HIV protection than women in such situations (P < .02). Men were also significantly more likely to believe that monogamy obviates the need to use condoms (P < .01). A substantial number of men (13) and women (14.6) say they do not use condoms because they are protected from unwanted pregnancy by the pill. Gender-specific HIV education and skills-building programs may improve the success of AIDS prevention efforts by confronting and addressing gender differences. The reliance on hormonal methods of birth control alone may be a barrier to condom use for both male and female adolescents and young adults. Medical Subject Headings (MeSH): AIDS; HIV; knowledge, attitudes, and practice; gender; condoms; birth control; family planning; teenage pregnancy.
C1 SUNY ALBANY,ALBANY,NY 12222.
C3 State University of New York (SUNY) System; State University of New York (SUNY) Albany
CR CARMEL S, 1990, PUBLIC HEALTH REVIEWS, V18, P73
   FISHER JD, 1992, PSYCHOL BULL, V111, P455, DOI 10.1037/0033-2909.111.3.455
   FISHER JD, 1992, SEXUAL OPINION QUEST, V0, P0
   HEALTON CG, 1991, THESIS COLUMBIA U NE, V0, P0
   JURICH JA, 1992, FAM RELAT, V41, P97, DOI 10.2307/585401
   KELLY JA, 1989, J BEHAV THER EXP PSY, V20, P227, DOI 10.1016/0005-7916(89)90027-X
   Kipke, 1990, ADOLESC MED, V1, P429
   MACDONALD N, 1990, JAMA-J AM MED ASSOC, V262, P3155
   MARIN BV, 1990, HISPANIC CULTURES IM, V0, P0
   *NAT RES COUNC, 1990, COMM AIIDS RES BEH S, V0, P0
   VALDESSERI RR, 1992, J COMM HLTH, V175, P259
   WALTER HJ, 1992, AM J PUBLIC HEALTH, V82, P528, DOI 10.2105/AJPH.82.4.528
NR 12
TC 25
Z9 26
U1 0
U2 3
PU OXFORD UNIV PRESS INC
PI CARY
PA JOURNALS DEPT, 2001 EVANS RD, CARY, NC 27513
SN 0749-3797
EI 
J9 AM J PREV MED
JI Am. J. Prev. Med.
PD JUL-AUG 15
PY 1996
VL 12
IS 4
BP 61
EP 66
DI 10.1016/S0749-3797(18)30260-5
PG 6
WC Public, Environmental & Occupational Health; Medicine, General & Internal
SC Public, Environmental & Occupational Health; General & Internal Medicine
GA VH153
UT WOS:A1996VH15300013
PM 8874706
DA 2023-04-01
ER

PT J
AU Robinson, EN
   DeBliek, R
AF Robinson, EN
   DeBliek, R
TI The college student, the dentist, and the north Carolina senator: Risk analysis and risk management of HIV transmission from health care worker to patient
SO MEDICAL DECISION MAKING
LA English
DT Article
DE HIV; risk analysis; risk management; policy
ID human-immunodeficiency-virus; infected surgeon; occupational exposure; dental practice; public-policy; aids; professionals; business; absence; states
AB The risk of acquiring human immunodeficiency virus (HIV) infection from a health care worker is 2,000 times less than that of dying from a car accident. It is 700 times less probable than perishing from being struck by lightning or suffering a fatal fall. Despite the rarity of this occurrence, reduction of the risk of health-care-worker-to-patient HIV transmission in the workplace has been the focus of congressional, federal, state, and local agencies. If all HIV transmission from health care workers to patients were prevented using current guidelines and legislation, the epidemic of AIDS would be reduced by 0.0006%. Current efforts to prevent HIV transmission from health care workers to patients are the result of incomplete risk analysis and management. In a society of limiting resources and of cherished freedoms, sanctions imposed on health care workers to prevent HIV transmission to patients may benefit no one.
C1 UNIV N CAROLINA,SCH MED,DUKE MED INFORMAT TRAINING PROGRAM,CHAPEL HILL,NC.
   UNIV N CAROLINA,SCH MED,OFF EDUC DEV,LAB COMP & COGNIT,CHAPEL HILL,NC.
   UNIV N CAROLINA,SCH MED,DEPT INTERNAL MED,CHAPEL HILL,NC.
C3 University of North Carolina; University of North Carolina Chapel Hill; University of North Carolina School of Medicine; University of North Carolina; University of North Carolina Chapel Hill; University of North Carolina School of Medicine; University of North Carolina; University of North Carolina Chapel Hill; University of North Carolina School of Medicine
RP Robinson, EN (corresponding author), MOSES CONE MEM HOSP,INTERNAL MED TRAINING PROGRAM,1200 N ELM ST,GREENSBORO,NC 27401, USA.
CR ARMSTRONG FP, 1987, MIL MED, V152, P414
   BARONDESS JA, 1991, JAMA-J AM MED ASSOC, V265, P1872
   BARTLETT JG, 1992, INFECT DIS CLIN PRAC, V1, P11
   BEEKMANN SE, 1990, INFECT CONT HOSP EP, V11, P371
   BELL DM, 1991, AM J MED, V91, PS294, DOI 10.1016/0002-9343(91)90385-B
   BELL DM, 1992, INFECT AGENT DIS, V1, P263
   BERMAN DS, 1992, ANN INTERN MED, V117, P793, DOI 10.7326/0003-4819-117-9-793
   BIRD AG, 1993, BRIT MED J, V306, P1013, DOI 10.1136/bmj.306.6884.1013
   BRENNAN TA, 1991, NEW ENGL J MED, V324, P1504, DOI 10.1056/NEJM199105233242112
   BREO DL, 1990, JAMA-J AM MED ASSOC, V264, P2018, DOI 10.1001/jama.264.15.2018
   BREO DL, 1991, AIDS ALERT, V6, P133
   BREO DL, 1991, AIDS ALERT, V6, P143
   BREO DL, 1991, AIDS ALERT, V6, P137
   BREO DL, 1991, AIDS ALERT, V6, P140
   BREO DL, 1991, AIDS ALERT, V6, P130
   BREO DL, 1991, AIDS ALERT, V6, P121
   CHAMBERLAND ME, 1992, ANN INTERN MED, V116, P871, DOI 10.7326/0003-4819-116-10-871
   CIESIELSKI C, 1992, ANN INTERN MED, V116, P798, DOI 10.7326/0003-4819-116-10-798
   CIESIELSKI C, 1992, ANN INTERN MED, V117, P794
   CIESIELSKI CA, 1994, ANN INTERN MED, V121, P886, DOI 10.7326/0003-4819-121-11-199412010-00011
   CONTE JE, 1986, ANN INTERN MED, V105, P730, DOI 10.7326/0003-4819-105-5-730
   Crawford P R, 1992, J CAN DENT ASSOC, V58, P14
   DAWES BM, 1988, RATIONAL CHOICE UNCE, V0, P0
   DICKINSON GM, 1993, JAMA-J AM MED ASSOC, V269, P1802, DOI 10.1001/jama.269.14.1802
   FRIEDLAND GH, 1987, NEW ENGL J MED, V317, P1125, DOI 10.1056/NEJM198710293171806
   FROTHINGHAM R, 1992, ANN INTERN MED, V117, P793
   GLANTZ LH, 1992, MILBANK Q, V70, P43, DOI 10.2307/3350085
   GOSTIN L, 1991, ARCH INTERN MED, V151, P663, DOI 10.1001/archinte.151.4.663
   Gostin L O, 1991, INTERNIST, V32, P9
   GRACELY EJ, 1993, JAMA-J AM MED ASSOC, V270, P1543, DOI 10.1001/jama.270.13.1543b
   GRAMELSPACHER GP, 1990, J INFECT DIS, V162, P534, DOI 10.1093/infdis/162.2.534
   HOLMES EC, 1993, J INFECT DIS, V167, P1411, DOI 10.1093/infdis/167.6.1411
   JAFFE HW, 1994, ANN INTERN MED, V121, P855, DOI 10.7326/0003-4819-121-11-199412010-00005
   JEFFRIES DJ, 1992, BRIT MED J, V304, P1258, DOI 10.1136/bmj.304.6837.1258
   KOZIOL DE, 1993, CURR OPIN INFECT DIS, V6, P506, DOI 10.1097/00001432-199308000-00003
   LANDESMAN SH, 1991, ARCH INTERN MED, V151, P655, DOI 10.1001/archinte.151.4.655
   LO B, 1992, JAMA-J AM MED ASSOC, V267, P1100, DOI 10.1001/jama.267.8.1100
   LONGFIELD JN, 1994, J INFECT DIS, V169, P1, DOI 10.1093/infdis/169.1.1
   Mann J M, 1993, PHAROS ALPHA OMEGA ALPHA HONOR MED SOC, V56, P2
   McCullum L, 1992, J ASSOC NURSES AIDS CARE, V3, P19
   MISHU B, 1993, JAMA-J AM MED ASSOC, V269, P1843, DOI 10.1001/jama.269.14.1843
   MISHU B, 1990, JAMA-J AM MED ASSOC, V264, P467, DOI 10.1001/jama.264.4.467
   MORGAN MG, 1990, READINGS RISK, V0, P0
   PRICE DM, 1991, ARCH INTERN MED, V151, P658, DOI 10.1001/archinte.151.4.658
   QUINN TC, 1992, CURR OPIN INFECT DIS, V5, P189, DOI 10.1097/00001432-199204000-00008
   RHAME FS, 1990, JAMA-J AM MED ASSOC, V264, P507, DOI 10.1001/jama.264.4.507
   ROBINSON EN, 1993, CLIN INFECT DIS, V16, P357, DOI 10.1093/clind/16.3.357
   ROGERS AS, 1993, JAMA-J AM MED ASSOC, V269, P1795, DOI 10.1001/jama.269.14.1795
   SACKS JJ, 1985, NEW ENGL J MED, V313, P1017, DOI 10.1056/NEJM198510173131610
   SCHECTER WP, 1991, CURR OPIN INFECT DIS, V4, P514, DOI 10.1097/00001432-199108000-00011
   SCOTT HD, 1992, ANN INTERN MED, V116, P341, DOI 10.7326/0003-4819-116-4-341
   SELIK RM, 1993, JAMA-J AM MED ASSOC, V269, P2991, DOI 10.1001/jama.269.23.2991
   SLOVIC P, 1982, JUDGMENT UNCERTAINTY, V0, P0
   SPIELMAN B, 1992, AM J MED, V93, P216, DOI 10.1016/0002-9343(92)90053-E
   VERMUND SH, 1993, JAMA-J AM MED ASSOC, V269, P3034, DOI 10.1001/jama.269.23.3034
   VONREYN CF, 1993, JAMA-J AM MED ASSOC, V269, P1807, DOI 10.1001/jama.269.14.1807
   WEISS SH, 1992, MED CLIN N AM, V76, P269, DOI 10.1016/S0025-7125(16)30380-7
   WILSON R, 1990, READINGS RISK, V0, P0
   1992, 1900, V41, V0, P89
   1992, 1900, V41, V0, P823
   1991, 1900, V40, V0, P377
   1990, 1900, V39, V0, P489
   1988, 1900, V37, V0, P229
   1990, 1900, V18, V0, P371
   1991, 1900, V40, V0, P21
   1992, 1900, V14, V0, P14
   1993, 1900, V42, V0, P329
   1991, 1900, V40, V0, P357
   1993, 1900, V5, V0, P69
   1991, 1900, V40, V0, P1
   1992, 1900, V41, V0, P344
   1992, 1900, V41, V0, P28
   1992, 1900, V41, V0, P1
NR 74
TC 4
Z9 4
U1 1
U2 1
PU HANLEY & BELFUS INC
PI PHILADELPHIA
PA 210 S 13TH ST, PHILADELPHIA, PA 19107
SN 0272-989X
EI 
J9 MED DECIS MAKING
JI Med. Decis. Mak.
PD JAN-MAR 15
PY 1996
VL 16
IS 1
BP 86
EP 91
DI 10.1177/0272989X9601600117
PG 6
WC Health Care Sciences & Services; Health Policy & Services; Medical Informatics
SC Health Care Sciences & Services; Medical Informatics
GA TP171
UT WOS:A1996TP17100017
PM 8717603
DA 2023-04-01
ER

PT J
AU Carter, D
   Lantos, J
   Hughes, J
AF Carter, D
   Lantos, J
   Hughes, J
TI Reassessing medical students' willingness to treat HIV-infected patients
SO ACADEMIC MEDICINE
LA English
DT Article
ID attitudes; physicians; progress; school; aids
AB Background. Past research has demonstrated that some physicians do not feel obligated to care for patients infected with the human immunodeficiency virus (HIV). This study sought to characterize the attitudes that affect medical students' willingness to treat HIV-infected patients and to determine which attitudes are most amenable to intervention. Method. All 414 matriculating medical students at three Chicago schools were surveyed in 1994. After reliability-testing the attitudinal scales, the authors created a predictive model by using multiple regression analysis. Results. A total of 297 (12%) of the matriculating students responded. Ninety-two percent of the students agreed that patients with HIV would be welcome in their medical practices. As in past studies, a strong sense of professional obligation was associated with willingness to treat, and fear of infection and homophobia were associated with decreased willingness to treat. The authors' measure of concern about social stigma was also associated with decreased willingness. Together, these factors accounted for 53% of the variance in the Willingness to Treat scale. Conclusion. In addition to confirming the predictors found in previous studies, this study demonstrated that perceived social stigma is a measurable predictor of decreased willingness to treat (with the understanding that willingness to treat is influenced by both personal and social factors). A comprehensive approach, not only in curriculum design but also in admission and policy might better prepare students to treat HIV-infected patients.
C1 UNIV CHICAGO,PRITZKER SCH MED,CHICAGO,IL 60637.
   UNIV CHICAGO,MED CTR,ROBERT WOOD JOHNSON CLIN SCHOLARS PROGRAM,CHICAGO,IL 60637.
C3 University of Chicago; University of Chicago; University of Chicago Medical Center
RP Carter, D (corresponding author), UNIV CHICAGO,MED CTR,MCLEAN CTR CLIN MED ETHIC,DEPT MED,NC-6098,5841 S MARYLAND AVE,CHICAGO,IL 60637, USA.
CR *AAMC COMM AIDS AC, 1989, ACAD MED, V64, P335
   *AAMC COMM AIDS AC, 1989, ACAD MED, V64, P349
   *CDC, 1995, MMWR-MORBID MORTAL W, V44, P64
   GERBERT B, 1991, JAMA-J AM MED ASSOC, V266, P2837, DOI 10.1001/jama.266.20.2837
   HAYWARD RA, 1993, J GEN INTERN MED, V8, P10, DOI 10.1007/BF02600286
   NOVACK DH, 1993, JAMA-J AM MED ASSOC, V269, P2101, DOI 10.1001/jama.269.16.2101
   SHELLEY GA, 1992, ARCH SURG-CHICAGO, V127, P206
   STRUNIN L, 1989, AIDS CARE, V1, P105, DOI 10.1080/09540128908260242
   TESCH B, 1993, ACAD MED, V68, P87, DOI 10.1097/00001888-199301000-00014
   WEYANT RJ, 1993, ACAD MED, V68, P377, DOI 10.1097/00001888-199305000-00023
NR 10
TC 15
Z9 15
U1 0
U2 3
PU HANLEY & BELFUS INC
PI PHILADELPHIA
PA 210 S 13TH ST, PHILADELPHIA, PA 19107
SN 1040-2446
EI 
J9 ACAD MED
JI Acad. Med.
PD NOV 15
PY 1996
VL 71
IS 11
BP 1250
EP 1252
DI 10.1097/00001888-199611000-00024
PG 3
WC Education, Scientific Disciplines; Health Care Sciences & Services
SC Education & Educational Research; Health Care Sciences & Services
GA VT717
UT WOS:A1996VT71700032
PM 9217516
DA 2023-04-01
ER

PT J
AU Palmer, DA
   Boardman, B
   Bauchner, H
AF Palmer, DA
   Boardman, B
   Bauchner, H
TI Sixth and eighth graders and acquired immunodeficiency syndrome: The results of focus group analysis
SO JOURNAL OF ADOLESCENT HEALTH
LA English
DT Article
DE focus groups; acquired immunodeficiency syndrome (AIDS); human immunodeficiency virus (HIV); teens; preteens
ID childrens knowledge; aids education; school students; attitudes; impact
AB Objective: To determine young adolescents' range of factual knowledge and beliefs about human immunodeficiency virus (HIV) and acquired immunodeficiency syndrome (AIDS) among those who have received AIDS education. Design: Focus group analysis. Setting: Urban middle school. Participants: Two male and two female groups consisting of 4-7 students each, ages 11-15 years. Results: The predominant responses in all four groups relating to factual knowledge of HIV transmission and mechanisms of prevention were correct. However, responses indicated that factual information had not been integrated into students' plans for situations involving relationships and sexual activity. All four groups shared the image of AIDS as a disease of adults. The girls frequently gave responses which included discussion and use of condoms, whereas only a few boys could realistically visualize using condoms. Many students, predominately boys, identified with media figures such as Magic Johnson and saw themselves to be at risk for HIV, but the girls almost exclusively saw Magic Johnson as a rich, famous person and did not identify with him. Students gave suggestions about ways to improve AIDS education and recommended that AIDS education begin in the early grades. Conclusion: Standard AIDS education may be effective in teaching factual information about AIDS, but it may have little effect on students' future behavior. The format of AIDS education may need to be modified to better address adolescents' beliefs and behaviors regarding HIV and AIDS.
C1 BOSTON UNIV,BOSTON CITY HOSP,SCH MED,DIV GEN PEDIAT,BOSTON,MA 02118.
C3 Boston Medical Center; Boston University
FU BHP HRSA HHS [T32 PE10014, D28 PE51008] Funding Source: Medline
CR Bridgers C, 1990, J AM ACAD NURSE PRACT, V2, P107, DOI 10.1111/j.1745-7599.1990.tb00788.x
   BROWN LK, 1989, J ADOLESCENT HEALTH, V10, P386, DOI 10.1016/0197-0070(89)90216-7
   BROWN LK, 1990, J SCHOOL HEALTH, V60, P270, DOI 10.1111/j.1746-1561.1990.tb05933.x
   BROWN LK, 1988, J AM ACAD CHILD PSY, V27, P504, DOI 10.1097/00004583-198807000-00022
   BROWN LK, 1991, HEALTH EDUC QUART, V18, P195, DOI 10.1177/109019819101800205
   CHANDARANA PC, 1990, CAN J PUBLIC HEALTH, V81, P285
   DELOYE GJ, 1993, J PEDIATR PSYCHOL, V18, P209, DOI 10.1093/jpepsy/18.2.209
   DOLAN R, 1990, CAN J PUBLIC HEALTH, V81, P135
   FASSLER D, 1990, J AM ACAD CHILD PSY, V29, P459, DOI 10.1097/00004583-199005000-00019
   FORREST JD, 1990, FAM PLANN PERSPECT, V22, P206, DOI 10.2307/2135494
   HINGSON R, 1990, PEDIATRICS, V85, P24
   HOPPE MJ, 1994, HEALTH EDUC QUART, V21, P117, DOI 10.1177/109019819402100111
   HOWLAND J, 1989, AM J DIS CHILD, V143, P741, DOI 10.1001/archpedi.1989.02150180123033
   HUSZTI HC, 1989, PEDIATRICS, V84, P986
   KLEIN JD, 1992, PEDIATRICS, V89, P27
   KRUEGER RA, 1988, FOCUS GROUPS PRACTIC, V0, P106
   Morgan David, 1988, MEDIEVAL PERSIA 1040, V0, P0
   OSBORNE ML, 1993, J PEDIATR PSYCHOL, V18, P177, DOI 10.1093/jpepsy/18.2.177
   SCHONFELD DJ, 1993, PEDIATRICS, V92, P389
   SIGELMAN C, 1993, CHILD DEV, V64, P272, DOI 10.2307/1131451
   SONENSTEIN FL, 1989, FAM PLANN PERSPECT, V21, P152, DOI 10.2307/2135805
   VICENZI AE, 1992, PUBLIC HEALTH NURS, V9, P270, DOI 10.1111/j.1525-1446.1992.tb00112.x
   WALSH ME, 1991, J PEDIATR PSYCHOL, V16, P273, DOI 10.1093/jpepsy/16.3.273
   1994, 1900, V43, V0, P155
   1992, 1900, V40, V0, P885
   1994, 1900, V43, V0, P160
   1988, 1900, V37, V0, P1
NR 28
TC 5
Z9 5
U1 0
U2 4
PU ELSEVIER SCIENCE INC
PI NEW YORK
PA 655 AVENUE OF THE AMERICAS, NEW YORK, NY 10010
SN 1054-139X
EI 
J9 J ADOLESCENT HEALTH
JI J. Adolesc. Health
PD OCT 15
PY 1996
VL 19
IS 4
BP 297
EP 302
DI 10.1016/S1054-139X(96)00040-7
PG 6
WC Psychology, Developmental; Public, Environmental & Occupational Health; Pediatrics
SC Psychology; Public, Environmental & Occupational Health; Pediatrics
GA VM699
UT WOS:A1996VM69900009
PM 8897108
DA 2023-04-01
ER

PT J
AU Sikand, A
   Fisher, M
   Friedman, SB
AF Sikand, A
   Fisher, M
   Friedman, SB
TI AIDS knowledge, concerns, and behavioral changes among inner-city high school students
SO JOURNAL OF ADOLESCENT HEALTH
LA English
DT Article
DE AIDS; adolescence; sexual behavior; knowledge; concern
ID acquired-immunodeficiency-syndrome; sexual-behavior; adolescents; risk; attitudes; beliefs; hiv; population
AB Knowledge of AIDS, attitudes toward AIDS and condoms, and behavioral changes because of AIDS were studied in 771 students, Grades 9-12 (mean age, 16 years) who completed anonymous questionnaires in gym classes of a New York City high school. Students demonstrated good knowledge of AIDS, with some misconceptions, and significant concerns about AIDS, with some behavioral changes, but most continued to engage in high-risk behaviors. These data indicate that efforts aimed at HIV/AIDS prevention in adolescents must translate knowledge and concerns into behavioral change.
C1 WAYNE STATE UNIV,DETROIT,MI.
   N SHORE UNIV HOSP,DIV ADOLESCENT MED,MANHASSET,NY.
   CORNELL UNIV,COLL MED,NEW YORK,NY.
   MONTEFIORE MED CTR,DIV ADOLESCENT MED,BRONX,NY.
   ALBERT EINSTEIN COLL MED,NEW YORK,NY.
C3 Wayne State University; Northwell Health; North Shore University Hospital; Cornell University; Montefiore Medical Center; Yeshiva University; Albert Einstein College of Medicine; Yeshiva University
RP Sikand, A (corresponding author), CHILDRENS HOSP MICHIGAN,DIV ADOLESCENT MED,3901 BEAUBIEN,DETROIT,MI 48201, USA.
CR ANDERSON JE, 1990, FAM PLANN PERSPECT, V22, P252, DOI 10.2307/2135681
   Bandura Albert, 1992, P89, V0, P0
   BECKER MH, 1988, AM J PUBLIC HEALTH, V78, P394, DOI 10.2105/AJPH.78.4.394
   DICLEMENTE RJ, 1986, AM J PUBLIC HEALTH, V76, P1443, DOI 10.2105/AJPH.76.12.1443
   DICLEMENTE RJ, 1993, JAMA-J AM MED ASSOC, V270, P760, DOI 10.1001/jama.270.6.760
   FANBURG JT, 1995, J SCHOOL HEALTH, V65, P181, DOI 10.1111/j.1746-1561.1995.tb06226.x
   GOODMAN E, 1989, PEDIATRICS, V84, P36
   HINGSON R, 1990, PEDIATRICS, V85, P24
   HOLTZMAN D, 1991, AM J PUBLIC HEALTH, V81, P1596, DOI 10.2105/AJPH.81.12.1596
   JEMMOTT JB, 1992, J ADOLESCENT HEALTH, V13, P512, DOI 10.1016/1054-139X(92)90016-5
   KELLER SE, 1991, J ADOLESCENT HEALTH, V12, P44, DOI 10.1016/0197-0070(91)90040-S
   PRICE JH, 1985, J SCHOOL HEALTH, V55, P107, DOI 10.1111/j.1746-1561.1985.tb04091.x
   STEINER JD, 1990, AM J DIS CHILD, V144, P302, DOI 10.1001/archpedi.1990.02150270052025
   STRUNIN L, 1987, PEDIATRICS, V79, P825
   WALTER HJ, 1992, AM J PUBLIC HEALTH, V82, P528, DOI 10.2105/AJPH.82.4.528
   WALTER HJ, 1993, JAMA-J AM MED ASSOC, V270, P725, DOI 10.1001/jama.270.6.725
   1988, 1900, V37, V0, P717
NR 17
TC 21
Z9 23
U1 0
U2 2
PU ELSEVIER SCIENCE INC
PI NEW YORK
PA 655 AVENUE OF THE AMERICAS, NEW YORK, NY 10010
SN 1054-139X
EI 
J9 J ADOLESCENT HEALTH
JI J. Adolesc. Health
PD MAY 15
PY 1996
VL 18
IS 5
BP 325
EP 328
DI 10.1016/1054-139X(95)00228-K
PG 4
WC Psychology, Developmental; Public, Environmental & Occupational Health; Pediatrics
SC Psychology; Public, Environmental & Occupational Health; Pediatrics
GA UL119
UT WOS:A1996UL11900004
PM 9156544
DA 2023-04-01
ER

PT J
AU Gilbert, AD
   Nuttall, NM
AF Gilbert, AD
   Nuttall, NM
TI Blood-borne viruses: Recommendations regarding the teaching of the clinical management of dental patients to undergraduate dental students
SO MEDICAL TEACHER
LA English
DT Article
ID cross-infection; precautions; views
AB This Study has identified some shortfalls in academic Knowledge and intended treatment practice among UK final-year dental students with regard to blood-borne viruses. The problem areas identified included Knowledge of the different serological markers, humoral response and transmission routes and vectors of HBV; lesions and infections associated with HIV; and the most appropriate cross-infection policy to use. This paper makes recommendations for the teaching of dental undergraduate students to address the deficiencies which the study exposed.
RP Gilbert, AD (corresponding author), UNIV DUNDEE,DUNDEE DENT HOSP & SCH,DEPT DENT SURG & PERIODONTOL,PARK PL,DUNDEE DD1 4HR,SCOTLAND.
CR *BRIT DENT ASS, 1991, CONTROL CROSS INF DE, V0, P0
   *CDC, 1989, MORB MORT WEEKL REP, V38, P0
   CROSER D, 1994, HIV DENTISTRY, V0, P0
   GILBERT AD, 1994, J DENT, V22, P229, DOI 10.1016/0300-5712(94)90116-3
   GILBERT AD, 1994, HLTH B, V52, P372
   NUTTALL NM, 1993, J DENT, V21, P105, DOI 10.1016/0300-5712(93)90155-J
   NUTTALL NM, 1993, J DENT, V21, P99, DOI 10.1016/0300-5712(93)90153-H
   PITTS NB, 1988, J DENT, V16, P258, DOI 10.1016/0300-5712(88)90119-4
NR 8
TC 0
Z9 0
U1 0
U2 0
PU CARFAX PUBL CO
PI ABINGDON
PA PO BOX 25, ABINGDON, OXFORDSHIRE, ENGLAND OX14 3UE
SN 0142-159X
EI 
J9 MED TEACH
JI Med. Teach.
PD MAR 15
PY 1996
VL 18
IS 1
BP 47
EP 49
DI 10.3109/01421599609040262
PG 3
WC Education, Scientific Disciplines; Health Care Sciences & Services
SC Education & Educational Research; Health Care Sciences & Services
GA UK077
UT WOS:A1996UK07700010
DA 2023-04-01
ER

PT J
AU Nguyen, MN
   Saucier, JF
   Pica, LA
AF Nguyen, MN
   Saucier, JF
   Pica, LA
TI Factors influencing the intention to use condoms in Quebec sexually-inactive male adolescents
SO JOURNAL OF ADOLESCENT HEALTH
LA English
DT Article
DE intention; condom use; sexually inactive; male; adolescents
ID contraceptive behavior; attitudes; knowledge; aids; sex; prevention; experience; education; students; beliefs
AB Purpose: The purpose of this study was to determine whether attitudes and other variables would be associated with intention to use condoms in sexually-inactive male adolescents. Methods: The survey was conducted from April to June 1989 on a sample of 879 sexually-inactive boys aged 12-19 years registered in secondary schools in Laval, Quebec. Results: The major findings of the study were that: (1) information on condoms provided by peers was significantly associated with the intention to use condoms; (2) information provided by schools, while not significant in the final model, was positively associated with younger adolescents' intention to use condoms; and (3) sexually-inactive male adolescents in a less committed couple relationship had a greater intention to use condoms. Conclusions: The results of this study highlight the importance of peer instructors as a source of information on condoms, as well as that of teachers and health professionals from the school environment. Other channels of communication, however, need to be developed particularly for older sexually-inactive adolescents who may be impervious to this latter source. The findings also underline the necessity to make sexually-inactive adolescents in stable couple relationships more aware of their potential vulnerability to STDs and AIDS should they commence sexual relations.
C1 UNIV MONTREAL,DEPT SOCIAL & PREVENT MED,MONTREAL,PQ,CANADA.
   UNIV MONTREAL,DEPT PSYCHIAT,MONTREAL,PQ,CANADA.
   DEPT COMMUNITY HLTH,LAVAL,PQ,CANADA.
C3 Universite de Montreal; Universite de Montreal
CR ADLER NE, 1990, J PEDIATR-US, V116, P463, DOI 10.1016/S0022-3476(05)82845-8
   AGGLETON P, 1991, AIDS CARE, V3, P259, DOI 10.1080/09540129108253071
   Ajzen I., 1980, 1980 UNDERSTANDING A, V0, P0
   ANDRE T, 1986, ANN M AM ED RES ASS, V0, P0
   BASENENGQUIST K, 1992, HEALTH EDUC QUART, V19, P263, DOI 10.1177/109019819201900209
   BROWN LK, 1990, J SCHOOL HEALTH, V60, P270, DOI 10.1111/j.1746-1561.1990.tb05933.x
   BROWN LK, 1992, J ADOLESCENT HEALTH, V13, P140, DOI 10.1016/1054-139X(92)90081-L
   CLARK SD, 1984, FAM PLANN PERSPECT, V16, P77, DOI 10.2307/2134934
   GEIS BD, 1984, J PERS SOC PSYCHOL, V46, P669, DOI 10.1037/0022-3514.46.3.669
   GRUBER E, 1987, ADOLESCENCE, V22, P661
   HEROLD ES, 1990, CAN J PUBLIC HEALTH, V81, P141
   HINGSON R, 1990, PEDIATRICS, V85, P24
   KEGELES SM, 1989, AM J DIS CHILD, V143, P911, DOI 10.1001/archpedi.1989.02150200063019
   KEGELES SM, 1988, AM J PUBLIC HEALTH, V78, P460, DOI 10.2105/AJPH.78.4.460
   KISHER EE, 1985, FAM PLANN PERSPECT, V17, P83
   MATICKATYNDALE E, 1991, J SEX RES, V28, P45, DOI 10.1080/00224499109551594
   MOSHER WD, 1990, FAM PLANN PERSPECT, V22, P198, DOI 10.2307/2135493
   NGUYEN MN, 1994, ADOLESCENCE, V29, P37
   PACHECO M, 1991, J SCHOOL HEALTH, V61, P367, DOI 10.1111/j.1746-1561.1991.tb07420.x
   PENDERGRAST RA, 1992, J ADOLESCENT HEALTH, V13, P133, DOI 10.1016/1054-139X(92)90080-U
   Pleck J H, 1988, J ADOLESC RES, V3, P275, DOI 10.1177/074355488833004
   PLECK JH, 1991, J MARRIAGE FAM, V53, P733, DOI 10.2307/352747
   PLECK JH, 1990, J FAM ISSUES, V11, P294, DOI 10.1177/019251390011003004
   SHEERAN P, 1990, PSYCHOL REP, V66, P614, DOI 10.2466/PR0.66.2.614-614
   SOLOMON MZ, 1986, HEALTH EDUC QUART, V13, P301, DOI 10.1177/109019818601300403
   STRADER MK, 1991, J ADV NURS, V16, P584, DOI 10.1111/j.1365-2648.1991.tb01694.x
   THOMPSON L, 1978, J MARRIAGE FAM, V40, P481, DOI 10.2307/350929
   WHITLEY BE, 1990, J SEX RES, V27, P305, DOI 10.1080/00224499009551560
   1991, 1900, V39, V0, P929
NR 29
TC 6
Z9 6
U1 0
U2 3
PU ELSEVIER SCIENCE INC
PI NEW YORK
PA 655 AVENUE OF THE AMERICAS, NEW YORK, NY 10010
SN 1054-139X
EI 
J9 J ADOLESCENT HEALTH
JI J. Adolesc. Health
PD JAN 15
PY 1996
VL 18
IS 1
BP 48
EP 53
DI 10.1016/1054-139X(95)00045-T
PG 6
WC Psychology, Developmental; Public, Environmental & Occupational Health; Pediatrics
SC Psychology; Public, Environmental & Occupational Health; Pediatrics
GA TU988
UT WOS:A1996TU98800009
PM 8750428
DA 2023-04-01
ER

PT J
AU Tyden, T
   Bjorkelund, C
   Odlind, V
   Olsson, SE
AF Tyden, T
   Bjorkelund, C
   Odlind, V
   Olsson, SE
TI Increased use of condoms among female university students: A 5-year follow-up of sexual behavior
SO ACTA OBSTETRICIA ET GYNECOLOGICA SCANDINAVICA
LA English
DT Article
DE contraception; 5 year follow-up; sexual behavior; sexually transmitted disease; university students
ID college-students; aids; knowledge; attitudes; partners; women
AB Objective. To ascertain any changes in sexual behavior and attitudes as an indication of the impact of intensified information activities aiming at decreasing the risk of spread of sexually transmitted diseases among university students. Methods. In 1989 questionnaires were offered to 275 consecutive female students visiting the Student Health Center. Identical questionnaires were mailed to 200 randomly selected women registered at Uppsala University. The study was repeated in 1994. The study was carried out in Uppsala, a city in Sweden with 27,000 university students. Results. At the Student Health Center 241 (88%) participated in the study in 1989 and 262 (95%) in 1994. Corresponding figures in the postal survey were 137 (69%) in 1989 and 151 (76%) in 1994. Compared with the findings in 1989, in 1994 the sexual behavior was unchanged in terms of mean age at first intercourse (17.6 years), median number of life partners (3-4) and median number of sexual partners during the last 12 months (1), but the awareness of sexually transmitted diseases had increased. Their attitudes to using condoms had become more positive and the actual use of a condom had also increased both at the first intercourse and when changing partner, from 40 to 60%. Concerns about safety of oral contraceptives decreased significantly. Conclusions. This follow-up shows that awareness of sexually transmitted diseases and condom use had increased between 1989 and 1994, possibly as a result of intensified information efforts.
C1 GOTHENBURG UNIV,DEPT PRIMARY HLTH CARE,GOTHENBURG,SWEDEN.
C3 University of Gothenburg
RP Tyden, T (corresponding author), UNIV UPPSALA HOSP,DEPT OBSTET & GYNECOL,S-75185 UPPSALA,SWEDEN.
CR CARON SL, 1992, AIDS EDUC PREV, V4, P18
   DEBUONO BA, 1990, NEW ENGL J MED, V322, P821, DOI 10.1056/NEJM199003223221206
   Goertzel T G, 1991, J AM COLL HEALTH, V40, P87
   JOFFE GP, 1992, SEX TRANSM DIS, V19, P272, DOI 10.1097/00007435-199209000-00006
   KASEN S, 1992, HEALTH EDUC QUART, V19, P187, DOI 10.1177/109019819201900204
   LANDEFELD CS, 1988, J GEN INTERN MED, V3, P161, DOI 10.1007/BF02596125
   LATMAN N, 1995, SEX TRANSM DIS, V2, P104
   MCGUIRE E, 1992, AM J PREV MED, V8, P226, DOI 10.1016/S0749-3797(18)30810-9
   Meilman P W, 1993, J AM COLL HEALTH, V42, P27
   MILSOM I, 1991, CONTRACEPTION, V43, P111
   OLeary A, 1992, J AM COLL HEALTH, V40, P254
   RICHTER DL, 1993, J SCHOOL HEALTH, V63, P91, DOI 10.1111/j.1746-1561.1993.tb06087.x
   Tyden T, 1994, J AM COLL HEALTH, V43, P75
   TYDEN T, 1991, ADVANCES IN CONTRACEPTION, V7, P165, DOI 10.1007/BF01849406
   Tyden T, 1991, ACTA OBSTET GYN SCAN, V70, P219, DOI 10.3109/00016349109006213
NR 16
TC 18
Z9 18
U1 0
U2 0
PU MUNKSGAARD INT PUBL LTD
PI COPENHAGEN
PA 35 NORRE SOGADE, PO BOX 2148, DK-1016 COPENHAGEN, DENMARK
SN 0001-6349
EI 
J9 ACTA OBSTET GYN SCAN
JI Acta Obstet. Gynecol. Scand.
PD JUL 15
PY 1996
VL 75
IS 6
BP 579
EP 584
DI 10.3109/00016349609054675
PG 6
WC Obstetrics & Gynecology
SC Obstetrics & Gynecology
GA UZ092
UT WOS:A1996UZ09200014
PM 8693937
DA 2023-04-01
ER

PT J
AU Ellen, JM
   Boyer, CB
   Tschann, JM
   Shafer, MA
AF Ellen, JM
   Boyer, CB
   Tschann, JM
   Shafer, MA
TI Adolescents' perceived risk for STDs and HIV infection
SO JOURNAL OF ADOLESCENT HEALTH
LA English
DT Article
DE HIV; STDs; anxiety; perceptions of risk; use of condoms
ID high-school-students; aids-risk; behavior
AB Purpose: (1) To determine whether adolescents systematically underestimate their relative risk for STDs and HIV; and (2) to determine to what extent anxiety about STDs and HIV, past condom use, number of lifetime partners and STD/HIV-related beliefs predict perceived relative risk. Methods: Two hundred and thirty-one sexually experienced, racially diverse, urban high school teenagers (mean age = 15.5 years; 53% male) were surveyed regarding their STD/HIV-related attitudes, beliefs, and behaviors. Results: The subjects did not perceive themselves to be at lower risk compared to their perceptions of the risk of other people their age for STDs or HIV. Using hierarchical multiple linear regression analysis, perceptions of lower relative risk for STDs and for HIV were predicted by higher levels of anxiety (p < .001) but not by past condom use, number of lifetime partners or STD/HIV-related beliefs (p > .05). Conclusions: Adolescents' perceptions of risk appear to be related to anxiety about STDs and HIV and their behaviors may be related to peer influences and attitudes toward using condoms.
RP Ellen, JM (corresponding author), UNIV CALIF SAN FRANCISCO,DEPT PEDIAT,DIV ADOLESCENT MED,BOX 0374,SAN FRANCISCO,CA 94143, USA.
FU NIAID NIH HHS [AI3499] Funding Source: Medline; PHS HHS [CCR902728, MCJ000978] Funding Source: Medline
CR ASHWORTH CS, 1992, J ADOLESCENT HEALTH, V13, P582, DOI 10.1016/1054-139X(92)90372-I
   BASENENGQUIST K, 1992, AIDS EDUC PREV, V4, P120
   DURANT RH, 1990, J ADOLESCENT HEALTH, V11, P326, DOI 10.1016/0197-0070(90)90043-2
   ELKIND D, 1978, ADOLESCENCE, V13, P127
   ELKIND D, 1967, ADOLESCENCE, V68, P427
   FISHER JD, 1988, AM PSYCHOL, V43, P914, DOI 10.1037/0003-066X.43.11.914
   FISHER JD, 1992, PSYCHOL BULL, V111, P455, DOI 10.1037/0033-2909.111.3.455
   GLADIS MM, 1992, HEALTH PSYCHOL, V11, P307, DOI 10.1037/0278-6133.11.5.307
   GREENING L, 1991, J PEDIATR PSYCHOL, V16, P687, DOI 10.1093/jpepsy/16.6.687
   IRWIN CE, 1986, J ADOLESCENT HEALTH, V7, P0
   MILLSTEIN SG, 1989, 97 ANN CONV AM PSYCH, V0, P0
   Moore S.M., 1992, J ADOLESCENT RES, V7, P177
   PROHASKA TR, 1990, J HEALTH SOC BEHAV, V31, P384, DOI 10.2307/2136821
   QUADREL MJ, 1993, AM PSYCHOL, V48, P102, DOI 10.1037/0003-066X.48.2.102
   ROSS CK, 1981, HEALTH EDUC QUART, V8, P187, DOI 10.1177/109019818100800301
   SHAFER MA, 1991, J PEDIATR-US, V119, P826, DOI 10.1016/S0022-3476(05)80312-9
   Tversky Amos, 1988, JUDGEMENT UNCERTAINT, V3, P11
   WEINSTEIN ND, 1989, PRIM PREV P, V13, P142
NR 18
TC 35
Z9 36
U1 1
U2 3
PU ELSEVIER SCIENCE INC
PI NEW YORK
PA 655 AVENUE OF THE AMERICAS, NEW YORK, NY 10010
SN 1054-139X
EI 
J9 J ADOLESCENT HEALTH
JI J. Adolesc. Health
PD MAR 15
PY 1996
VL 18
IS 3
BP 177
EP 181
DI 10.1016/1054-139X(94)00103-L
PG 5
WC Psychology, Developmental; Public, Environmental & Occupational Health; Pediatrics
SC Psychology; Public, Environmental & Occupational Health; Pediatrics
GA UC634
UT WOS:A1996UC63400004
PM 8777193
DA 2023-04-01
ER

PT J
AU Campbell, E
   Weeks, C
   Walsh, R
   SansonFisher, R
AF Campbell, E
   Weeks, C
   Walsh, R
   SansonFisher, R
TI Training medical students in HIV/AIDS test counselling: Results of a randomized trial
SO MEDICAL EDUCATION
LA English
DT Article
DE acquired immunodeficiency syndrome/psychology; AIDS serodiagnosis; Australia; counselling/education; evaluation studies; patient simulation; students, medical
ID primary care physicians; skills; aids; prevention; attitudes; doctors
AB The study assessed the effectiveness of a programme aimed at increasing medical students' skills in counselling patients presenting for HIV testing/AIDS information. Senior medical students were randomly assigned to receive a short course in pre- and post-test counselling, or to a control group which received the usual curriculum. The students' performance in counselling simulated patients was videotaped at baseline and after 3 months. A subsample was also assessed at 12 months. Students receiving the programme showed significantly greater improvement in pre- and post-test counselling skills over 3 months than did the controls. For the subsample continuing to 12 months, a significant effect over time was found; however, there was no significant difference between the groups. This may have been influenced by the small sample sizes used for the 12-month assessment. General interactional skills improved for the overall sample over 3 and 12 months, but again there were no significant differences between groups. Those exposed to the programme did not show significantly greater changes in either knowledge or attitude scores over either time frame, compared with controls. When taught in addition to the usual undergraduate curriculum at Newcastle University, this short interactional skills course significantly enhanced students' ability to provide pre- or post-test counselling for HIV/AIDS.
C1 UNIV NEWCASTLE, DISCIPLINE BEHAV SCI RELAT MED, FAC MED & HLTH SCI, NEWCASTLE, NSW 2308, AUSTRALIA.
C3 University of Newcastle
CR *ALB STREET AIDS C, 1989, AIDS MAN COMPR REF H, V0, P0
   BOEKELOO BO, 1991, AM J PUBLIC HEALTH, V81, P1645, DOI 10.2105/AJPH.81.12.1645
   BROWNPETERSIDE P, 1991, BRIT J GEN PRACT, V41, P401
   CARNEY SL, 1985, MED TEACH, V7, P37, DOI 10.3109/01421598509036789
   DAVIS DA, 1992, JAMA-J AM MED ASSOC, V268, P1111, DOI 10.1001/jama.268.9.1111
   *DEP HLTH HOUS COM, 1992, NAT COUNS GUID HIV A, V0, P0
   FREDMAN L, 1989, AM J PREV MED, V5, P188, DOI 10.1016/S0749-3797(18)31079-1
   *FURN ROSS, 1993, COULD IT BE HIV, V0, P0
   GANN PH, 1991, AM J PREV MED, V7, P172, DOI 10.1016/S0749-3797(18)30935-8
   GONZALEZWILLIS A, 1990, ACAD MED, V65, PS7, DOI 10.1097/00001888-199009000-00018
   Jones R L, 1992, J AM BOARD FAM PRACT, V5, P249
   KELLY JA, 1987, AM J PUBLIC HEALTH, V77, P789, DOI 10.2105/AJPH.77.7.789
   LEWIS CE, 1987, AM J PUBLIC HEALTH, V77, P795, DOI 10.2105/AJPH.77.7.795
   LEWIS CE, 1988, AM J PREV MED S, V4, P0
   MAGUIRE P, 1986, BRIT MED J, V292, P1573, DOI 10.1136/bmj.292.6535.1573
   MERRILL JM, 1989, SOUTHERN MED J, V82, P426, DOI 10.1097/00007611-198904000-00006
   MERRILL JM, 1990, SOUTHERN MED J, V83, P613, DOI 10.1097/00007611-199006000-00004
   MILNE RIG, 1988, BRIT MED J, V77, P795
   MUSKIN PR, 1990, GEN HOSP PSYCHIAT, V12, P390, DOI 10.1016/0163-8343(90)90007-Y
   POOLE AD, 1980, PATIENT COUNS HEALTH, V2, P125, DOI 10.1016/S0738-3991(80)80053-X
   RUSSELL NK, 1992, AM J PREV MED, V8, P235, DOI 10.1016/S0749-3797(18)30811-0
   SANSONFISHER R, 1990, MED J AUSTRALIA, V153, P5, DOI 10.5694/j.1326-5377.1990.tb125454.x
   SANSONFISHER RW, 1991, MED EDUC, V25, P322, DOI 10.1111/j.1365-2923.1991.tb00074.x
   U.S. Preventative Services Task Force, 1989, GUID CLIN PREV SERV, V0, P0
   WARD J, 1995, AM J PREV MED, V11, P224, DOI 10.1016/S0749-3797(18)30450-1
   WOOD N, 1989, J REPRODUCTIVE SEXUA, V3, P106
NR 26
TC 12
Z9 12
U1 0
U2 2
PU WILEY
PI HOBOKEN
PA 111 RIVER ST, HOBOKEN 07030-5774, NJ USA
SN 0308-0110
EI 1365-2923
J9 MED EDUC
JI Med. Educ.
PD MAR 15
PY 1996
VL 30
IS 2
BP 134
EP 141
DI 10.1111/j.1365-2923.1996.tb00731.x
PG 8
WC Education, Scientific Disciplines; Health Care Sciences & Services
SC Education & Educational Research; Health Care Sciences & Services
GA UH122
UT WOS:A1996UH12200009
PM 8736249
DA 2023-04-01
ER

PT J
AU Adams, J
   Shields, G
AF Adams, J
   Shields, G
TI HIV/AIDS: An Ohio community assessment
SO OHIO JOURNAL OF SCIENCE
LA English
DT Article
ID high-school-students; sexual-behavior; adolescents; population; knowledge
AB TO identify unmet education and prevention needs in a medium-sized Midwestern metropolitan community seven target populations were surveyed to determine AIDS/HIV knowledge levels, risk behaviors, and sources of information/services. Target groups included community youth, school youth, HN-positive persons, women, gay/bisexual individuals, racial/ethnic groups, persons incarcerated and/or on probation with the criminal justice system, and substance users. Persons in the different target groups were surveyed using a standardized, self-administered survey instrument containing questions on demographics; HIV-related risk behavior; knowledge, attitudes, and beliefs about HIV; and questions tailored. for the various target groups. Responses mere voluntary and anonymous. Data were analyzed based on frequency distribution and correlation. Findings suggested that knowledge about HIV and AIDS was relatively high among all groups; while the knowledge levels appeared to be high, respondents reported continued high risk behavior Abstinence and condom use to reduce risk of HIV exposure were recognized as effective; yet neither abstinence nor condom use was reported as common practice by the respondents, even the HN-positive respondents. Since it appears that education is failing to effect change, a new approach to bring HIV/AIDS risk reduction to a more personal level must be examined and implemented.
C1 BOWLING GREEN STATE UNIV,DEPT SOCIAL WORK,BOWLING GREEN,OH 43403.
C3 Bowling Green State University
RP Adams, J (corresponding author), BOWLING GREEN STATE UNIV,DEPT MED TECHNOL,BOWLING GREEN,OH 43403, USA.
CR ADAMS J, 1993, OHIO J SCI, V93, P34
   ADAMS J, 1990, AIDS AWARENESS SURVE, V0, P0
   ADAMS JL, 1990, OHIO J SCI, V90, P160
   ANDERSON JE, 1990, FAM PLANN PERSPECT, V22, P252, DOI 10.2307/2135681
   BIGLAN A, 1990, J BEHAV MED, V13, P245, DOI 10.1007/BF00846833
   BROWN LK, 1992, ADOLESCENTS AIDS GEN, V0, P41
   *CTR DIS CONTR, 1994, 1993 US DEP HLTH HUM, V6, P1
   DICLEMENTE RJ, 1991, J ADOLESCENT HEALTH, V12, P385, DOI 10.1016/0197-0070(91)90052-N
   DICLEMENTE RJ, 1992, PEDIATRICS, V89, P197
   DICLEMENTE RJ, 1992, ADOLESCENTS AIDS GEN, V0, P43
   FARQUHAR JW, 1984, HDB BEHAVIORAL MED, V0, P437
   *NAT AC SCI, 1986, CONFR AIDS DIR PUBL, V0, P103
   *OH DEP HLTH, 1996, ACQ IMM SYNDR AIDS C, V0, P0
   RUTT D, 1994, LUCAS COUNTY HIV PRE, V0, P0
   SCHONDEL C, 1991, INTERDISCIPLINARY HL, V0, P232
   SHIELDS G, 1992, OHIO J SCI, V92, P22
   SHIELDS G, 1995, CHILD ADOLESCENT SOC, V12, P361
   ZASTROW C, 1994, UNDERSTANDING HUMAN, V0, P256
NR 18
TC 1
Z9 1
U1 0
U2 6
PU OHIO ACAD SCIENCE
PI COLUMBUS
PA 1500 W 3RD AVE SUITE 223, COLUMBUS, OH 43212-2817
SN 0030-0950
EI 
J9 OHIO J SCI
JI Ohio J. Sci.
PD JUN 15
PY 1996
VL 96
IS 3
BP 45
EP 51
DI 
PG 7
WC Ecology; Zoology
SC Environmental Sciences & Ecology; Zoology
GA VL521
UT WOS:A1996VL52100003
DA 2023-04-01
ER
