# Supplementary material for: Studies on HIV/AIDS Among Students: Bibliometric Analysis
Source: Interact J Med Res. 2023 Aug 4;12:e46042. doi: 10.2196/46042 (PMC10439465; doi:10.2196/46042)
Supplement: Multimedia Appendix 1 [file ijmr_v12i1e46042_app1.zip › Multimedia Appendix 1/download1997u24.txt]

PT J
AU Taylor, SE
   Dilorio, C
   Stephens, TT
   Soet, JE
AF Taylor, SE
   Dilorio, C
   Stephens, TT
   Soet, JE
TI A comparison of AIDS-related sexual risk behaviors among African-American college students
SO JOURNAL OF THE NATIONAL MEDICAL ASSOCIATION
LA English
DT Article
DE African American; college students; HIV; AIDS; risk behaviors; sexual practices
ID use condoms; knowledge; black; attitudes; women; hiv; intention
AB This article compares the sexual practices and risk-taking behaviors of African-American male and female college students (n=649) attending 4-year institutions in a major south-eastern metropolitan area. It is a descriptive study of the kinds of practices that put African-American college students at a high risk of contracting the human immunodeficiency virus (HIV). Overall, the reported practices indicate that the college students studied are exposed to risk by certain sexual behaviors, with males reporting significantly higher frequency of risk behaviors than females. The percentages of male students reporting they engage in an array of risky sexual practices (including sex without condoms and anal intercourse) suggest the invulnerability to HIV apparently perceived by this group. Although the students overall adhere to some HIV-preventive behaviors, they also violate important HIV prevention practices. The findings illuminate the need for designing and conveying messages for African-American college students, and particularly for males, that impress the realities of acquired immunodeficiency syndrome (AIDS) as an indiscriminant disease on this group.
RP Taylor, SE (corresponding author), CLARK ATLANTA UNIV,DEPT SOCIOL,JAMES P BRAWLEY DR & FAIR ST SW,ATLANTA,GA 30314, USA.
FU NINR NIH HHS [R01 NR03124-02] Funding Source: Medline
CR ADAME DD, 1991, J SEX EDUC THER, V17, P196
   AIRHIHENBUWA CO, 1992, AIDS EDUC PREV, V4, P267
   ARONSON E, 1991, AM J PUBLIC HEALTH, V81, P1636, DOI 10.2105/AJPH.81.12.1636
   BALDWIN JD, 1988, J SEX RES, V25, P181, DOI 10.1080/00224498809551454
   BROOKSGUNN J, 1990, MILBANK Q, V68, P59, DOI 10.2307/3350176
   Centers for Disease Control and Prevention, 1994, HIV AIDS SURVEILLANC, V6, P1
   DICLEMENTE RJ, 1988, AM J PUBLIC HEALTH, V78, P55, DOI 10.2105/AJPH.78.1.55
   DICLEMENTE RJ, 1990, AIDS EDUC PREV, V2, P322
   DICLEMENTE RJ, 1994, PREVENTING AIDS THEO, V0, P0
   DILORIO C, 1993, PUBLIC HLTH NURS, V10, P159
   Fisher J D, 1990, AIDS EDUC PREV, V2, P322
   GAYLE HD, 1990, NEW ENGL J MED, V323, P1538, DOI 10.1056/NEJM199011293232206
   HERNANDEZ JT, 1991, J NATL MED ASSOC, V83, P17
   JADACK RA, 1995, RES NURS HEALTH, V18, P313, DOI 10.1002/nur.4770180405
   JOHNSON EH, 1992, J NATL MED ASSOC, V84, P49
   JOHNSON EH, 1992, J NATL MED ASSOC, V84, P341
   JOHNSON EH, 1994, J NATL MED ASSOC, V86, P931
   JOHNSON RL, 1992, J NATL MED ASSOC, V84, P864
   Manning D, 1989, J AM COLL HEALTH, V38, P67
   MAYS VM, 1988, AM PSYCHOL, V43, P949, DOI 10.1037/0003-066X.43.11.949
   *NAT COMM AIDS, 1992, CHALL HIV AIDS COMM, V0, P0
   OSWALT R, 1993, PSYCHOL REP, V72, P764, DOI 10.2466/pr0.1993.72.3.764
   PETERSON JL, 1993, FAM PLANN PERSPECT, V25, P263, DOI 10.2307/2136143
   POTTER LB, 1993, SEX TRANSM DIS, V20, P201, DOI 10.1097/00007435-199307000-00005
   STLAWRENCE JS, 1989, INT C AIDS, V5, P4
   TASHAKKORI A, 1992, J APPL SOC PSYCHOL, V22, P736, DOI 10.1111/j.1559-1816.1992.tb01000.x
   TEMPLE MT, 1993, J ACQ IMMUN DEF SYND, V6, P393
   Thomas S B, 1989, J AM COLL HEALTH, V38, P61
   Thurman Q C, 1990, J AM COLL HEALTH, V38, P179
   YOUNG TJ, 1993, PSYCHOL REP, V72, P482, DOI 10.2466/pr0.1993.72.2.482
NR 30
TC 13
Z9 13
U1 1
U2 2
PU SLACK INC
PI THOROFARE
PA 6900 GROVE RD, THOROFARE, NJ 08086
SN 0027-9684
EI 
J9 J NATL MED ASSOC
JI J. Natl. Med. Assoc.
PD JUN 15
PY 1997
VL 89
IS 6
BP 397
EP 403
DI 
PG 7
WC Medicine, General & Internal
SC General & Internal Medicine
GA XE009
UT WOS:A1997XE00900006
PM 9195800
DA 2023-04-01
ER

PT J
AU Borgia, P
   Spadea, T
   Perucci, CA
   De Pascali, V
   Fano, V
   Schifano, P
   Abeni, DDC
AF Borgia, P
   Spadea, T
   Perucci, CA
   De Pascali, V
   Fano, V
   Schifano, P
   Abeni, DDC
TI Limited effectiveness of a school-based HIV prevention campaign in Italy - A randomized controlled trial
SO EUROPEAN JOURNAL OF PUBLIC HEALTH
LA English
DT Article
DE education; HIV/AIDS prevention; programme evaluation; randomized controlled trial; students
ID sexual-behavior; health-education; aids education; young-people; adolescents; students; risk; infection
AB Objectives: to evaluate the effectiveness of a large-scale, school-based, teacher-delivered campaign for the prevention of HIV infection, Methods: 46 junior and senior high schools in the Lazio Region of Italy were randomized to either an intervention or a control group, The corresponding study population consisted of 645 teachers and 3,866 students, The intervention followed the methods used in a large-scale, teacher-delivered campaign already implemented in the schools of the region, Questionnaires eliciting AIDS-related knowledge, attitudes and risk perceptions were administered to teachers and students in both study groups before and after the intervention, The increments in scores were analysed by a mixed model analysis of variance, Results: the average increment in the teachers' knowledge score was 4.18 points higher in the intervention group than in the control group (p<0.001). Among the students, the differential increment in favour of the intervention was only 0.9 in the knowledge section (p<0.001) and 0.58 in the risk perception section (p=0.08), adjusted for pre-test scores and sociodemographic characteristics, Greater effectiveness was observed among the students who had lower baseline knowledge and in junior high schools, Conclusions: although the large-scale preventive campaign improves the teachers' knowledge, it does little to improve the students' knowledge and risk perception, The effect appeared to be variable across the types of school, This suggests the urgency of differentiating preventive strategies, using only validated models with a proper theoretical support and calibrating the message for populations in different age and social classes.
C1 Lazio Reg Hlth Author, Dept Epidemiol, I-00198 Rome, Italy.
RP Borgia, P (corresponding author), Lazio Reg Hlth Author, Dept Epidemiol, Via S Costanza 53, I-00198 Rome, Italy.
CR BERTINATO L, 1995, EUR SEM HLTH ED HIV, V0, P0
   BORGIA P, 1995, COMPORTAMENTI RISCHI, V0, P6
   BROWN LK, 1992, J ADOLESCENT HEALTH, V13, P140, DOI 10.1016/1054-139X(92)90081-L
   DICLEMENTE RJ, 1993, JAMA-J AM MED ASSOC, V270, P760, DOI 10.1001/jama.270.6.760
   DICLEMENTE RJ, 1992, J SCHOOL HEALTH, V62, P325, DOI 10.1111/j.1746-1561.1992.tb01251.x
   Dixon W. J., 1990, BMDP STAT SOFTWARE M, V0, P0
   FIFESCHAW CR, 1992, AIDS CARE, V4, P187, DOI 10.1080/09540129208253090
   GRAUBARD BI, 1994, STAT MED, V13, P509, DOI 10.1002/sim.4780130514
   HOLTZMAN D, 1995, AIDS EDUC PREV, V7, P265
   Kann L, 1995, MMWR CDC SURVEILL SUMM, V44, P1
   KIRBY D, 1995, BRIT MED J, V311, P403, DOI 10.1136/bmj.311.7002.403
   KIRBY D, 1994, PUBLIC HEALTH REP, V109, P339
   MAIN DS, 1994, PREV MED, V23, P409, DOI 10.1006/pmed.1994.1056
   NUTBEAM D, 1990, J EPIDEMIOL COMMUN H, V44, P83, DOI 10.1136/jech.44.2.83
   OAKLEY A, 1995, BRIT MED J, V310, P158, DOI 10.1136/bmj.310.6973.158
   PERUCCI CA, 1989, 5 INT C AIDS SCI SOC, V0, P0
   Petosa R, 1990, AIDS EDUC PREV, V2, P127
   SACKETT DL, 1979, J CHRON DIS, V32, P51, DOI 10.1016/0021-9681(79)90012-2
   SANGALLI M, 1993, GIORNALE ITALIANO AI, V4, P81
   WALTER HJ, 1993, JAMA-J AM MED ASSOC, V270, P725, DOI 10.1001/jama.270.6.725
   Webster Linda A., 1993, MORBIDITY AND MORTALITY WEEKLY REPORT, V42, P1
   WENGER NS, 1992, ANN INTERN MED, V117, P905, DOI 10.7326/0003-4819-117-11-905
   *WHO, 1992, WHO AIDS SER, V11, P0
   *WHO, 1992, WHO AIDS SER, V10, P0
NR 24
TC 6
Z9 6
U1 0
U2 3
PU OXFORD UNIV PRESS
PI OXFORD
PA GREAT CLARENDON ST, OXFORD OX2 6DP, ENGLAND
SN 1101-1262
EI 
J9 EUR J PUBLIC HEALTH
JI Eur. J. Public Health
PD DEC 15
PY 1997
VL 7
IS 4
BP 411
EP 417
DI 10.1093/eurpub/7.4.411
PG 7
WC Public, Environmental & Occupational Health
SC Public, Environmental & Occupational Health
GA YR413
UT WOS:000071492800011
DA 2023-04-01
ER

PT J
AU Eriksson, T
   Sonesson, A
   Isacsson, A
AF Eriksson, T
   Sonesson, A
   Isacsson, A
TI HIV/AIDS - Information and knowledge: A comparative study of Kenyan and Swedish teenagers
SO SCANDINAVIAN JOURNAL OF SOCIAL MEDICINE
LA English
DT Article
DE HIV/AIDS; health information; HIV knowledge; intercultural differences
ID aids; attitudes; sweden
AB Knowledge of hiv/aids, exposure to hiv/aids information and appreciation of given information was studied, by a questionnaire, among 326 Kenyan and 146 Swedish teenage school students in 1994. The aim of the study was to examine differences and similarities in knowledge in the two populations and to examine which sources of information about hiv and aids the respondents had been exposed to and which were most appreciated. The overall knowledge about hiv/aids was high but in specific items the knowledge and awareness of different risk behaviours for contracting hiv/aids differed for the Kenyan and Swedish teenagers. The dissemination of hard factual information about hiv/aids has thus been successful in reaching out although not in stopping the spread of hiv/aids. This calls for new strategies in disease prevention and health promotion. Those strategies should focus much more on lifestyle changes. The health care system, the school and the existing strong civil and voluntary information structures have an important role to play in that work.
C1 UNIV LUND,DEPT COMMUNITY HLTH SCI DALBY LUND,S-22354 LUND,SWEDEN.
C3 Lund University
CR BLAXHULT A, 1989, SCAND J INFECT DIS, V21, P627, DOI 10.3109/00365548909021690
   BRORSSON B, 1988, SCAND J SOC MED, V16, P67, DOI 10.1177/140349488801600201
   BRORSSON B, 1994, PUBLIC HIV AIDS KNOW, V0, P0
   CHIRWA B U, 1990, HEALTH EDUCATION RESEARCH, V5, P35, DOI 10.1093/her/5.1.35
   Festinger L, 1957, COGNITIVE DISSONANCE, V0, P0
   Helman C., 1994, CULTURE HLTH ILLNESS, V0, P0
   Katz E., 1955, PERSONAL INFLUENCE, V0, P0
   *KEN NAT AIDS CONT, 1994, 3 YEAR MULT WORKPL I, V0, P0
   *KEN NAT AIDS CONT, 1994, AIDS KEN BACKGR PROJ, V0, P0
   MARMOT MG, 1981, F PSYCHOSOMATICS, V0, P323
   McQuail D, 1987, MASS COMMUNICATION T, V0, P0
   NDEKI SS, 1994, AIDS CARE, V6, P183, DOI 10.1080/09540129408258629
   Okeefe D. J., 2002, PERSUASION THEORY RE, V0, P0
   PACKARD RM, 1991, SOC SCI MED, V33, P771, DOI 10.1016/0277-9536(91)90376-N
   *SMITTSK, 1995, EPIDAKTUELLT, V7, P6
   *SPSS INC, 1992, SPSS WIND ADV STAT R, V0, P0
   Tveit KS, 1995, SCAND J SOC MED, V23, P242, DOI 10.1177/140349489502300405
   ZAIDI SA, 1988, SOC SCI MED, V27, P119
NR 18
TC 6
Z9 6
U1 1
U2 3
PU SCANDINAVIAN UNIVERSITY PRESS
PI OSLO
PA PO BOX 2959 TOYEN, JOURNAL DIVISION CUSTOMER SERVICE, N-0608 OSLO, NORWAY
SN 0300-8037
EI 
J9 SCAND J SOC MED
JI Scand. J. Soc. Med.
PD JUN 15
PY 1997
VL 25
IS 2
BP 111
EP 118
DI 10.1177/140349489702500208
PG 8
WC Public, Environmental & Occupational Health
SC Public, Environmental & Occupational Health
GA XE996
UT WOS:A1997XE99600008
PM 9232721
DA 2023-04-01
ER

PT J
AU Shou, SI
   BasenEngquist, K
AF Shou, SI
   BasenEngquist, K
TI Human immunodeficiency virus risk behavior among White and Asian/Pacific Islander high school students in the United States: Does culture make a difference?
SO JOURNAL OF ADOLESCENT HEALTH
LA English
DT Article
DE HIV risk behavior; Asian/Pacific Islander; sexually experienced; sexually active; number of partners; age of initiating sex; alcohol use or other drugs; condom use; culturally sensitive
ID adolescents; alcohol; drugs; aids; sex
AB Purpose: This article analyzes sexual behavior among white and Asian/Pacific Islander (API) adolescents, to determine the risk for human immunodeficiency virus (HIV) transmission from a multicultural point of view. Methods: A total of 5,385 white and 408 API high school students were included. The national school-based Youth Risk Behavior Survey (YRBS 1991) was used. Results: After controlling for academic performance, white students were 2.3 times more likely to communicate about acquired immunodeficiency syndrome (AIDS)/HIV, 2.7 times more likely to be sexually experienced, and 2.5 times more likely to use alcohol or other drugs before sex than APIs. There were no significant differences between these two groups in the age of initiating sex, the number of lifetime partners, the proportion of being currently sexually active (having had sex during the past 3 months), and condom use behavior. Although APIs had a low rate of AIDS/HIV, they have behaviors at as high a risk as white students once they became sexually experienced, and they have an even greater number of recent partners if they are currently sexually active. Use of alcohol or other drugs before sex and condom use is significantly related. Conclusions: Given the importance of attention to risks among API adolescents, this study underscores the need for more research to explore how culture values play a role among all API students, those who are sexually experienced, and those who are currently sexually active API students, to develop culturally sensitive AIDS/HIV prevention programs. (C) Society for Adolescent Medicine, 1997
C1 UNIV TEXAS,HLTH SCI CTR,SCH PUBL HLTH,CTR HLTH PROMOT RES & DEV,HOUSTON,TX.
C3 University of Texas System; University of Texas Health Science Center Houston; University of Texas School Public Health
CR AIRHIHENBUWA CO, 1992, AIDS EDUC PREV, V4, P267
   BROWN LK, 1992, J ADOLESCENT HEALTH, V13, P651, DOI 10.1016/1054-139X(92)90058-J
   CHERRIELS B, 1991, SOC SCI MED, V33, P11
   CHRISTENSEN HT, 1973, J COMP FAM STUDY, V4, P187
   COCHRAN SD, 1991, ARCH SEX BEHAV, V20, P381, DOI 10.1007/BF01542618
   COLETTE B, 1994, SOC WORK, V39, P252
   DICLEMENTE RJ, 1990, J ADOLESCENT RES, V5, P7, DOI 10.1177/074355489051003
   DURBIN M, 1993, J ADOLESCENT HEALTH, V14, P202, DOI 10.1016/1054-139X(93)90006-B
   GERARDO M, 1989, PUB HLTH REP, V104, P411
   GOLDSMITH MF, 1991, JAMA-J AM MED ASSOC, V266, P1048, DOI 10.1001/jama.266.8.1048
   HINGSON RW, 1990, AM J PUBLIC HEALTH, V80, P295, DOI 10.2105/AJPH.80.3.295
   Hirayama H, 1986, J SOCIAL WORK HUMAN, V4, P81, DOI 10.1300/J291v04n03_05
   Horan Patricia F., 1993, ETHNICITY AND DISEASE, V3, P97
   MANDEL JS, 1989, MULTICULT INQ RES AI, V3, P1
   Moore D. S., 1985, FAM COMMUNITY HEALTH, V8, P38
   NAKAJIMA GA, 1992, INT C AIDS, V8, P178
   NAMPEO RM, 1994, PUB HLTH REP, V109, P16
   ROWENA F, 1994, SOC WORK, V39, P298
   STRUNIN L, 1992, INT J ADDICT, V27, P129, DOI 10.3109/10826089209068734
   *US DEP HHS, 1992, HIV AIDS SURV REP, V5, P8
   *US DEP HHS, 1992, IMPR MIN HLTH STAT R, V0, P0
   USA Centers of Disease Control, 1991, MORBIDITY AND MORTALITY WEEKLY REPORT, V40, P885
   WILLIAMS DR, 1994, PUBLIC HEALTH REP, V109, P26
   YUESH, 1992, AM J PUBLIC HEALTH, V82, P1645
NR 24
TC 40
Z9 40
U1 0
U2 3
PU ELSEVIER SCIENCE INC
PI NEW YORK
PA 655 AVENUE OF THE AMERICAS, NEW YORK, NY 10010
SN 1054-139X
EI 
J9 J ADOLESCENT HEALTH
JI J. Adolesc. Health
PD JAN 15
PY 1997
VL 20
IS 1
BP 68
EP 74
DI 10.1016/S1054-139X(96)00323-0
PG 7
WC Psychology, Developmental; Public, Environmental & Occupational Health; Pediatrics
SC Psychology; Public, Environmental & Occupational Health; Pediatrics
GA WC301
UT WOS:A1997WC30100013
PM 9007662
DA 2023-04-01
ER

PT J
AU Kasule, J
   Mbizvo, MT
   Gupta, V
   Fusakaniko, S
   Mwateba, R
   MpanjuShumbusho, W
   Kinoti, SH
   Padachy, J
AF Kasule, J
   Mbizvo, MT
   Gupta, V
   Fusakaniko, S
   Mwateba, R
   MpanjuShumbusho, W
   Kinoti, SH
   Padachy, J
TI Zimbabwean teenagers' knowledge of AIDS and other sexually transmitted diseases
SO EAST AFRICAN MEDICAL JOURNAL
LA English
DT Article
ID infection; hiv; africa
AB A cross sectional anonymously administered questionnaire was used amongst 1689 secondary school girls and boys to determine their knowledge of AIDS and other sexually transmitted diseases (STDs), Their knowledge was found to be very low. While 80% could name an STD in an open question, only 16% could recognise the important symptoms of the common and treatable diseases such as gonorrhoea and syphilis, This finding is worrying in view of the fact that these common STDs facilitate transmission of HIV/AIDS. The awareness of AIDs was high but when it came to the mode of transmission of AIDS the large majority were not aware of the risk of intercourse with an infected person, Furthermore, despite an intensive AIDS awareness campaign programme mounted by the government of Zimbabwe a large number of students thought that one can contract HIV/AIDS by shaking hands, sharing a toilet and witchcraft, Misconceptions on transmission abound, The data show that there is a need to review strategies of disseminating information to teenagers regarding STD, including AIDS, reproductive biology, sexuality and contraception, The best strategy may be the introduction of a reproductive health education curriculum in all schools starting at an early age.
C1 COMMONWEALTH REG HLTH SECRETARIAT, ARUSHA, TANZANIA.
RP Kasule, J (corresponding author), UNIV ZIMBABWE, DEPT OBSTET & GYNAECOL, HARARE, ZIMBABWE.
CR BARRON SL, 1986, BRIT J OBSTET GYNAEC, V93, P787, DOI 10.1111/j.1471-0528.1986.tb08070.x
   BRADDICK MR, 1990, AIDS, V4, P1001, DOI 10.1097/00002030-199010000-00009
   Campbell B., 1994, CENTRAL AFRICAN JOURNAL OF MEDICINE, V40, P245
   DEMUYLDER X, 1990, J INFECT DIS, V162, P501, DOI 10.1093/infdis/162.2.501
   DESCHRYVER A, 1990, B WORLD HEALTH ORGAN, V68, P639
   DUTOIT B, 1987, SOC SCI MED, V24, P7
   HOPKINS J, 1980, UNITED METHODIST, V8, P2
   KONDELULE JK, 1989, AIDS, V3, P513, DOI 10.1097/00002030-198908000-00005
   KUHN L, 1994, AIDS CARE, V6, P161, DOI 10.1080/09540129408258627
   LADIPO OA, 1983, UNPUB SEXUAL BEHAV C, V0, P0
   MAGGWA ABN, 1987, THESIS U NAIROBI, V0, P0
   MATI JKG, 1989, E CENT AFR, V8, P19
   MEHEUS A, 1992, REPROD BIOL, V0, P61
   MOORE DE, 1990, SEXUALLY TRANSMITTED, V0, P763
   MOSES S, 1991, AIDS, V5, P407, DOI 10.1097/00002030-199104000-00008
   MURAYA GN, 1985, J OBSTET GYNAEC E CE, V4, P73
   ROGO KO, 1987, E AFR MED J, V64, P511
   TEMMERMAN M, 1990, AIDS, V4, P1087, DOI 10.1097/00002030-199011000-00006
   *US DEP HHS CDC, 1992, DIV STD HIV PREV ANN, V0, P313
   WASSERHEIT JN, 1992, REPROD BIOL, V0, P7
   WASSERHEIT JN, 1992, SEX TRANSM DIS, V19, P61, DOI 10.1097/00007435-199219020-00001
   WILSON D, 1989, SOC SCI MED, V28, P957, DOI 10.1016/0277-9536(89)90325-0
NR 23
TC 12
Z9 12
U1 0
U2 3
PU KENYA MEDICAL ASSOC
PI NAIROBI
PA CHYULU ROAD, PO BOX 41632, NAIROBI, 00000, KENYA
SN 0012-835X
EI 
J9 E AFR MED J
JI East Afr. Med. J.
PD FEB 15
PY 1997
VL 74
IS 2
BP 76
EP 81
DI 
PG 6
WC Medicine, General & Internal
SC General & Internal Medicine
GA XX821
UT WOS:A1997XX82100006
PM 9185389
DA 2023-04-01
ER

PT J
AU Anderson, DG
   Vojir, C
   Johnson, ML
AF Anderson, DG
   Vojir, C
   Johnson, ML
TI Three medical schools' responses to the HIV/AIDS epidemic and the effect on students' knowledge and attitudes
SO ACADEMIC MEDICINE
LA English
DT Article
ID primary-care physicians; house staff; aids
AB Purpose. To assess the relative importances of factors influenceable by the prevalence of human immunodeficiency virus/acquired immunodeficiency syndrome (HIV/AIDS), such as didactic and clinical training, and the number of HIV-infected individuals known personally, on students' HIV-related knowledge and attitudes. Method. A survey was undertaken of the classes of 1991 and 1994 at the University of Colorado School of Medicine, the University of New Mexico School of Medicine, and the University of South Dakota School of Medicine. The questionnaire contained 40 knowledge questions, 20 attitude questions, and;demographic questions. The students reported estimates of HIV-related didactic hours and clinical encounters experienced during their training, as well as the number of HIV-infected individuals known personally. Data analysis employed two-way analysis of variance (ANOVA) and Pearson correlation coefficients. Results. In 1991 the response rates were 73% from Colorado, 54% from New Mexico, and 50% from South Dakota; in 1994 the rates were 80%, 63%, and 60%, respectively. Training programs were similar between schools and over time, varying only in the amounts of didactic information offered. The 1994 students scored significantly better than did 1991 students on knowledge, overall attitude, fear of infection, and willingness to treat HIV-infected patients; these variables were significantly correlated with the numbers of HIV-infected individuals known personally by the students. Didactic training hours were not significantly correlated with any study variable, and clinical experiences were correlated only with increased knowledge. Conclusion. Differences in HIV/AIDS prevalences did not affect the schools' training programs, but indirectly affected the students' knowledge and attitudes, which were related to the numbers of HIV-infected individuals known personally by the students. The authors recommend that medical. schools increase students' opportunities for meaningful personal contact with HIV-infected individuals.
RP Anderson, DG (corresponding author), UNIV COLORADO,HLTH SCI CTR,MT PLAINS REG AIDS EDUC & TRAINING CTR,4116 E 8TH AVE,DENVER,CO 80222, USA.
CR BRENNER B, 1994, RESUSCITATION, V28, P185, DOI 10.1016/0300-9572(94)90063-9
   *CDCP, 1995, HIV AIDS SURVEILLANC, V7, P5
   HAYWARD RA, 1993, J GEN INTERN MED, V8, P10, DOI 10.1007/BF02600286
   Kitahata MM, 1996, NEW ENGL J MED, V334, P701, DOI 10.1056/NEJM199603143341106
   LEWIS CE, 1992, WESTERN J MED, V156, P36
   PAAUW DS, 1995, JAMA-J AM MED ASSOC, V274, P1380, DOI 10.1001/jama.274.17.1380
   STONE VE, 1992, JAMA-J AM MED ASSOC, V268, P2655, DOI 10.1001/jama.268.19.2655
   WEYANT RJ, 1993, ACAD MED, V68, P377, DOI 10.1097/00001888-199305000-00023
   WHEAT ME, 1993, AM J PREV MED, V9, P307, DOI 10.1016/S0749-3797(18)30707-4
NR 9
TC 14
Z9 14
U1 0
U2 2
PU HANLEY & BELFUS INC
PI PHILADELPHIA
PA 210 S 13TH ST, PHILADELPHIA, PA 19107
SN 1040-2446
EI 
J9 ACAD MED
JI Acad. Med.
PD FEB 15
PY 1997
VL 72
IS 2
BP 144
EP 146
DI 10.1097/00001888-199702000-00023
PG 3
WC Education, Scientific Disciplines; Health Care Sciences & Services
SC Education & Educational Research; Health Care Sciences & Services
GA WM333
UT WOS:A1997WM33300026
PM 9040257
DA 2023-04-01
ER

PT J
AU Klepp, KI
   Ndeki, SS
   Leshabari, MT
   Hannan, PJ
   Lyimo, BA
AF Klepp, KI
   Ndeki, SS
   Leshabari, MT
   Hannan, PJ
   Lyimo, BA
TI AIDS education in Tanzania: Promoting risk reduction among primary school children
SO AMERICAN JOURNAL OF PUBLIC HEALTH
LA English
DT Article
ID hiv-1 infection; northern tanzania; sexual-behavior; perceived risk; region; areas; prevalence; prevention; knowledge; arusha
AB Objectives. The purpose of this study was to test the effects of:an education program in Tanzania designed to reduce children's risk of human immunodeficiency virus (HIV) infection and to improve their tolerance of and care for people with acquired immunodeficiency syndrome (AIDS). Methods, A randomized controlled community trial including baseline and 12-month follow-up surveys was employed. Public primary schools in the Arusha and Kilimanjaro regions of Tanzania were stratified according to location and randomly assigned to intervention (n = 6) or comparison (n = 12) conditions. Of the 1063 sixth-grade students (average age: 13.6 years) who participated at baseline, 814 participated in the follow-up survey. Results. At follow-up, statistically Significant effects favoring the intervention group were observed for exposure to AIDS information and communication, AIDS knowledge, attitudes toward people with AIDS, and subjective norms and behavioral intentions toward having sexual intercourse. A consistent positive: but nonsignificant trend was seen for attitudes toward having sexual intercourse and for initiation of sexual intercourse during the previous year (7% vs 17%). Conclusions. It is feasible and effective to train local teachers and health workers to provide HIV/AIDS education to Tanzanian primary school children.
C1 Univ Oslo, Fac Med, Inst Nutr Res, N-0316 Oslo, Norway.
   Univ Bergen, Ctr Int Hlth, Bergen, Norway.
   Ctr Educ Dev Hlth, Arusha, Tanzania.
   Muhimbili Univ, Coll Hlth Sci, Inst Publ Hlth, Dar Es Salaam, Tanzania.
   Univ Minnesota, Div Epidemiol, Minneapolis, MN 55455 USA.
C3 University of Oslo; University of Bergen; University of Minnesota System; University of Minnesota Twin Cities
RP Klepp, KI (corresponding author), Univ Oslo, Fac Med, Inst Nutr Res, POB 1046, N-0316 Oslo, Norway.
CR APLASCA MRA, 1995, AIDS, V9, P0
   Bandura Albert, 1992, P89, V0, P0
   BARONGO LR, 1992, AIDS, V6, P1521, DOI 10.1097/00002030-199212000-00016
   BROOKSGUNN J, 1992, PROMOTING HLTH ADOLE, V0, P180
   CACERES CF, 1994, J ADOLESCENT HEALTH, V15, P582, DOI 10.1016/1054-139X(94)90143-Q
   FISHBEIN M, 1989, PRIM PREV P, V13, P93
   KILLEWO J, 1990, AIDS, V4, P1081, DOI 10.1097/00002030-199011000-00005
   KIRBY D, 1995, BRIT MED J, V311, P403, DOI 10.1136/bmj.311.7002.403
   KIRBY D, 1994, PUBLIC HEALTH REP, V109, P339
   KLEPP KI, 1994, AIDS, V8, P1157, DOI 10.1097/00002030-199408000-00019
   Klepp KI, 1996, E AFR MED J, V73, P218
   KUHN L, 1994, AIDS CARE, V6, P161, DOI 10.1080/09540129408258627
   *MIN ED CULT MIN S, 1993, TANZ ED SYST 21 CENT, V0, P0
   MNYIKA KS, 1995, AIDS EDUC PREV, V7, P403
   MNYIKA KS, 1994, AIDS, V8, P1477, DOI 10.1097/00002030-199410000-00016
   Mwizarubi B. K., 1995, YOUNG PEOPLE RISK FI, V0, P184
   NDEKI SS, 1994, AIDS CARE, V6, P183, DOI 10.1080/09540129408258629
   NDEKI SS, 1994, HEALTH EDUC RES, V9, P133, DOI 10.1093/her/9.1.133
   NDEKI SS, 1995, YOUNG PEOPLE RISK FI, V0, P133
   OAKLEY A, 1995, AIDS, V9, P479, DOI 10.1097/00002030-199509050-00010
   SEHA AM, 1994, AIDS EDUC PREV, V6, P524
   SHAO J, 1994, J ACQ IMMUN DEF SYND, V7, P397
   SWAI RO, 1995, YOUNG PEOPLE RISK FI, V0, PR13
   *UN REP TANZ MIN H, 1995, NAT POL HIV AIDS STD, V0, P0
   World Health Organization, 1989, INT SCHED KNOWL ATT, V0, P0
NR 25
TC 83
Z9 83
U1 0
U2 4
PU AMER PUBLIC HEALTH ASSOC INC
PI WASHINGTON
PA 800 I STREET, NW, WASHINGTON, DC 20001-3710 USA
SN 0090-0036
EI 1541-0048
J9 AM J PUBLIC HEALTH
JI Am. J. Public Health
PD DEC 15
PY 1997
VL 87
IS 12
BP 1931
EP 1936
DI 10.2105/AJPH.87.12.1931
PG 6
WC Public, Environmental & Occupational Health
SC Public, Environmental & Occupational Health
GA YP420
UT WOS:000071275000006
PM 9431279
DA 2023-04-01
ER

PT J
AU Ostergaard, L
AF Ostergaard, L
TI Sexual behaviour of adolescents before and after the advent of AIDS
SO GENITOURINARY MEDICINE
LA English
DT Article
DE sexual behaviour; adolescents; AIDS
ID sweden; disease; females; trends; women
AB Objectives: To assess changes in sexual behaviour and use of contraceptive methods in Danish adolescents from the period before the advent of AIDS up to the present. Design: Comparative study comparing data obtained from two identical cross sectional surveys. Setting: Grenaa Gymnasium, Denmark. Subjects: 626 high school students in 1982 and 499 high school students in 1996. Methods: An anonymous standardised self administered questionnaire handed out to high school students at Grenaa Gymnasium in spring 1982. In spring 1996 an identical questionnaire was handed out to every high school student at the same gymnasium. Main outcome measures: Age at first sexual intercourse, contraceptive use, and reason for choice of contraceptive strategy. Results: Today more males had experienced the first sexual intercourse before their 16th birthday (p = 0.047) compared with 1982. The reverse held for females (p = 0.003). From 1982 to 1996 condom use increased in males with no regular partner (p = 0.009). In females with no regular partner, there was during the same period an increase in considering the condom a personal contraceptive method (p = 0.017). In 1982 and 1996 protection from sexually transmitted diseases was given as reason for the choice of contraceptive strategy by 21% and 72% of males with no regular partner (p < 0.001), and by 7% and 32% of males with a regular partner (p < 0.001). The corresponding figures for females in 1982 and 1996 were 10% and 71% (p < 0.001) for those with no regular partner and 4% and 21% (p < 0.001) for those with a regular partner. Conclusion: Condom use has increased among adolescents with no regular partner brought up under the widespread awareness of AIDS, and the reason for this is to be protected from sexually transmitted diseases. A future decline in the incidence of various sexually transmitted diseases may be expected, and information on safe sexual practices should be continued.
C1 Aarhus Univ Hosp, Dept Infect Dis, DK-8000 Aarhus C, Denmark.
C3 Aarhus University
RP Ostergaard, L (corresponding author), Aarhus Univ Hosp, Dept Infect Dis, Orumsgade 11, DK-8000 Aarhus C, Denmark.
CR DEBUONO BA, 1990, NEW ENGL J MED, V322, P821, DOI 10.1056/NEJM199003223221206
   EVANS BA, 1995, GENITOURIN MED, V71, P286
   EVANS BA, 1991, GENITOURIN MED, V67, P194
   HERLITZ C, 1993, SOC SCI MED, V36, P1535, DOI 10.1016/0277-9536(93)90341-Z
   KLANGER B, 1993, J ADOLESCENT HEALTH, V14, P468, DOI 10.1016/1054-139X(93)90120-E
   LUNAU I, 1971, ANAL GYMNASIASTERS S, V0, P0
   Moller J. K., 1994, IMMUNOLOGY AND INFECTIOUS DISEASES (OXFORD), V4, P191
   PERSSON E, 1992, GENITOURIN MED, V68, P26
   STIGUM H, 1995, INT J EPIDEMIOL, V24, P813, DOI 10.1093/ije/24.4.813
   VANHAASTRECHT HJA, 1991, GENITOURIN MED, V67, P199
   VESSEY MP, 1981, BRIT MED J, V282, P855, DOI 10.1136/bmj.282.6267.855
   WIELANDT H, 1988, ACTA OBSTET GYN SCAN, V67, P319
   WIELANDT H, 1989, ARCH SEX BEHAV, V18, P449, DOI 10.1007/BF01541975
   Wielandt H B, 1992, UGESKR LAEGER, V154, P271
   WORM A-M, 1989, AIDS CARE, V1, P93, DOI 10.1080/09540128908260240
   1983, 1900, V31, V0, P697
NR 16
TC 4
Z9 5
U1 0
U2 1
PU BRITISH MED JOURNAL PUBL GROUP
PI LONDON
PA BRITISH MED ASSOC HOUSE, TAVISTOCK SQUARE, LONDON WC1H 9JR, ENGLAND
SN 0266-4348
EI 
J9 GENITOURIN MED
JI Genitourin. Med.
PD DEC 15
PY 1997
VL 73
IS 6
BP 448
EP 452
DI 
PG 5
WC Public, Environmental & Occupational Health; Obstetrics & Gynecology; Urology & Nephrology
SC Public, Environmental & Occupational Health; Obstetrics & Gynecology; Urology & Nephrology
GA YP690
UT WOS:000071304200006
PM 9582458
DA 2023-04-01
ER

PT J
AU Peipert, JF
   Domagalski, L
   Boardman, L
   Daamen, M
   McCormack, WM
   Zinner, SH
AF Peipert, JF
   Domagalski, L
   Boardman, L
   Daamen, M
   McCormack, WM
   Zinner, SH
TI Sexual behavior and contraceptive use - Changes from 1975 to 1995 in college women
SO JOURNAL OF REPRODUCTIVE MEDICINE
LA English
DT Article
DE sexuality; contraception
ID transmitted diseases; condom use; students; barrier; update; aids
AB OBJECTIVE: The objective of this study was to compare the sexual practices and contraceptive use in a sample of college women in 1995 with women surveyed in 1975, 1986 and 1989. STUDY DESIGN: We surveyed 336 college women seen at It university student health service or on campus and compared their responses to those of women surveyed at the university in 1975, 1986 and 1989. RESULTS: The proportions ofzuomen who were sexually experienced, number of life-time male sexual partners, number of male sexual partners in the past year and frequencies of specific sexual practices were similar over the four survey times. Condom use was reported as the usual method of contraception in 7% of sexually experienced women in 1975, 14% in 1986, 25% in 1989 and 46% in 1995 (P < .00001, linear trend). CONCLUSION: We found little change in sexual practices in this college population over the four survey years, with the exception of an increase in the self-reported use of condoms. Increased educational efforts should emphasize safe sexual practices (barrier methods) to prevent sexually transmitted diseases and highly efficacious methods of contraception (hormonal contraception) to avoid unintended pregnancy.
C1 ROGER WILLIAMS GEN HOSP,DEPT PSYCHIAT & HUMAN BEHAV,PROVIDENCE,RI 02908.
   BROWN UNIV,ROGER WILLIAMS GEN HOSP,PROVIDENCE,RI 02908.
   BROWN UNIV,RHODE ISL HOSP,DEPT MED,PROVIDENCE,RI 02903.
   SUNY HLTH SCI CTR,DEPT MED,BROOKLYN,NY 11203.
   SUNY HLTH SCI CTR,DEPT OBSTET & GYNECOL,BROOKLYN,NY 11203.
C3 Roger Williams Medical Center; Brown University; Roger Williams Medical Center; Brown University; Lifespan Health Rhode Island; Rhode Island Hospital; State University of New York (SUNY) System; State University of New York (SUNY) Downstate Medical Center; State University of New York (SUNY) System; State University of New York (SUNY) Downstate Medical Center
RP Peipert, JF (corresponding author), BROWN UNIV,WOMEN & INFANTS HOSP,DEPT OBSTET & GYNECOL,101 DUDLEY ST,PROVIDENCE,RI 02905, USA.
CR Anderson JE, 1996, FAM PLANN PERSPECT, V28, P25, DOI 10.2307/2135959
   CATES W, 1992, FAM PLANN PERSPECT, V24, P75, DOI 10.2307/2135469
   *CDCP, 1993, MMWR-MORBID MORTAL W, V45, P820
   Choi KH, 1996, AM J PUBLIC HEALTH, V86, P554, DOI 10.2105/AJPH.86.4.554
   DEBUONO BA, 1990, NEW ENGL J MED, V322, P821, DOI 10.1056/NEJM199003223221206
   HATCHER RA, 1994, CONTRACEPTIVE TECHNO, V0, P113
   MCCORMACK WM, 1981, AM J OBSTET GYNECOL, V139, P130, DOI 10.1016/0002-9378(81)90433-6
   MURPHY P, 1995, WOMEN HEALTH ISS, V5, P94, DOI 10.1016/1049-3867(94)00059-Y
   OSWALT R, 1993, PSYCHOL REP, V72, P765
   PEIPERT JF, 1993, OBSTET GYNECOL, V82, P112
   PETERMAN AT, 1986, JAMA-J AM MED ASSOC, V16, P2222
   PETERSON LS, 1995, CONTRACEPTIVE USE US, V0, P0
   ROSENBERG MJ, 1992, AM J PUBLIC HEALTH, V82, P669, DOI 10.2105/AJPH.82.5.669
   SIMKINS LD, 1994, PSYCHOL REP, V74, P208, DOI 10.2466/pr0.1994.74.1.208
   STONE KM, 1986, AM J OBSTET GYNECOL, V155, P180, DOI 10.1016/0002-9378(86)90108-0
   VANDEPERRE P, 1987, AIDS, V1, P49
   WELLER SC, 1993, SOC SCI MED, V36, P1635, DOI 10.1016/0277-9536(93)90352-5
NR 17
TC 8
Z9 8
U1 0
U2 2
PU SCI PRINTERS & PUBL INC
PI ST LOUIS
PA P.O. DRAWER 12425 8342 OLIVE BLVD, ST LOUIS, MO 63132
SN 0024-7758
EI 
J9 J REPROD MED
JI J. Reprod. Med.
PD OCT 15
PY 1997
VL 42
IS 10
BP 651
EP 657
DI 
PG 7
WC Obstetrics & Gynecology
SC Obstetrics & Gynecology
GA YC368
UT WOS:A1997YC36800010
PM 9350021
DA 2023-04-01
ER

PT J
AU Miller, KS
   Clark, LF
   Wendell, DA
   Levin, ML
   GrayRay, P
   Velez, CN
   Webber, MP
AF Miller, KS
   Clark, LF
   Wendell, DA
   Levin, ML
   GrayRay, P
   Velez, CN
   Webber, MP
TI Adolescent heterosexual experience: A new typology
SO JOURNAL OF ADOLESCENT HEALTH
LA English
DT Article
DE adolescence; sexual behavior; interventions; HIV
ID high-school-students; sexual behaviors; aids prevention; hiv-infection; condom use; safer-sex; risk; intervention; category; attitudes
AB Purpose: The purpose of this paper is to define a typology that encompasses the full range of adolescent heterosexual behavior; to compare the usefulness of the new typology with that of the traditional dichotomy of ''sexually active''/''sexually inactive'' for understanding sexual behavior among adolescents; and to determine the implications of the new typology for the design and implementation of HIV prevention programs targeting adolescents. Methods: Detailed face-to-face interviews were conducted with a cross-sectional sample of 907 mothers and their adolescents, ages 14-17 years, recruited from public high schools in Alabama, New York, and Puerto Rico. Information from the adolescent survey on precoital sexual behaviors and STD/HIV sexual risk and risk reduction behaviors was examined. A typology of adolescent heterosexual experiences was constructed using four behavioral dimensions. Results: Ninety-nine percent (n = 894) of the sample was classified into one of the five patterns of sexual experience: Delayers, Anticipators, One-timers, Steadies, and Multiples. Among the participants who were not sexually active, precoital behaviors differed significantly between the 22% who anticipated initiating sexual intercourse in the next year (Anticipators) and those who did not (Delayers). Among those traditionally classified as ''sexually active'', One-timers and Steadies were significantly older when they first had penile-vaginal intercourse than those who had multiple partners. One-timers were more likely to use condoms than Steadies or Multiples, and only Multiples reported previous STDs. Conclusion: A typology that defines a range of adolescent heterosexual experiences was developed, and it was possible to classify 99% of our sample. The traditional dichotomy between ''sexually active'' vs. ''not active'' hides important behavioral intentions and sexual practices. These differences must be taken into account in the development and implementation of HIV prevention programs that target adolescents. (C) Society for Adolescent Medicine, 1997.
C1 UNIV BIRMINGHAM, SCH PUBL HLTH, BIRMINGHAM, AL USA.
   LOUISIANA OFF PUBL HLTH, NEW ORLEANS, LA USA.
   MISSISSIPPI STATE UNIV, SOCIAL SCI RES CTR, MISSISSIPPI STATE, MS 39762 USA.
   UNIV PUERTO RICO, SCH PUBL HLTH, SAN JUAN, PR 00936 USA.
   MONTEFIORE MED CTR, BRONX, NY 10467 USA.
C3 Mississippi State University; University of Puerto Rico; University of Puerto Rico Medical Sciences Campus; Montefiore Medical Center; Yeshiva University; Albert Einstein College of Medicine
RP Miller, KS (corresponding author), CTR DIS CONTROL & PREVENT, DIV HIV AIDS PREVENT, NATL CTR HIV STD & TB PREVENT, US PHS, DEPT HHS, ATLANTA, GA 30333 USA.
CR ARAL SO, 1994, SEX TRANSM DIS S, V21, P559
   BROWN LK, 1992, J ADOLESCENT HEALTH, V13, P140, DOI 10.1016/1054-139X(92)90081-L
   CALAMIDAS E, 1992, HEALTH VALUES, V15, P55
   CDC, 1992, MMWR-MORBID MORTAL W, V41, P237
   *CDC, 1992, MMWR-MORBID MORTAL W, V41, P231
   *CDC, 1991, MMWR-MORBID MORTAL W, V39, P929
   COOPER ML, 1994, HEALTH PSYCHOL, V13, P251, DOI 10.1037/0278-6133.13.3.251
   DiClemente R J, 1989, HEALTH EDUC, V20, P39
   DICLEMENTE RJ, 1992, PEDIATRICS, V89, P197
   DUMKA LE, 1995, FAM RELAT, V44, P78, DOI 10.2307/584744
   DURANT RH, 1989, J ADOLESCENT HEALTH, V10, P1, DOI 10.1016/0197-0070(89)90039-9
   JEMMOTT JB, 1992, AM J PUBLIC HEALTH, V82, P372, DOI 10.2105/AJPH.82.3.372
   KIRBY D, 1994, PUBLIC HEALTH REP, V109, P339
   LINDEGREN ML, 1994, PEDIATR INFECT DIS J, V13, P525, DOI 10.1097/00006454-199406000-00012
   LINGLE JH, 1984, HDB SOCIAL COGNITION, V11, P71
   LOWRY R, 1994, AM J PUBLIC HEALTH, V84, P1116, DOI 10.2105/AJPH.84.7.1116
   MATICKATYNDALE E, 1991, J SEX RES, V28, P45, DOI 10.1080/00224499109551594
   MCANARNEY ER, 1984, IDENTIFYING SOCIAL P, V0, P0
   MILLER BC, 1986, J ADOLESCENT RES, V1, P361
   OVERBY KJ, 1994, J ADOLESCENT HEALTH, V15, P216, DOI 10.1016/1054-139X(94)90507-X
   PLECK JH, 1990, J FAM ISSUES, V11, P294, DOI 10.1177/019251390011003004
   ROSCH E, 1976, COGNITIVE PSYCHOL, V8, P382, DOI 10.1016/0010-0285(76)90013-X
   ROSCH E, 1975, COGNITIVE PSYCHOL, V7, P573, DOI 10.1016/0010-0285(75)90024-9
   SCHINKE SP, 1992, RES SOCIAL WORK PRAC, V2, P364, DOI 10.1177/104973159200200313
   *SOC SCI RES COUNC, 1995, SEX RES US ASS SOC B, V0, P0
   SONENSTEIN FL, 1989, FAM PLANN PERSPECT, V21, P152, DOI 10.2307/2135805
   STLAWRENCE JS, 1995, J CONSULT CLIN PSYCH, V63, P221, DOI 10.1037/0022-006X.63.2.221
   THORNTON A, 1990, J FAM ISSUES, V11, P239, DOI 10.1177/019251390011003002
   TVERSKY A, 1977, PSYCHOL REV, V84, P327, DOI 10.1037/h0026750
   WILLIAMS SS, 1992, J APPL SOC PSYCHOL, V22, P921, DOI 10.1111/j.1559-1816.1992.tb00934.x
   ZELNIK M, 1983, FAM PLANN PERSPECT, V15, P64, DOI 10.2307/2134848
NR 31
TC 51
Z9 52
U1 0
U2 4
PU ELSEVIER SCIENCE INC
PI NEW YORK
PA 360 PARK AVE SOUTH, NEW YORK, NY 10010-1710 USA
SN 1054-139X
EI 1879-1972
J9 J ADOLESCENT HEALTH
JI J. Adolesc. Health
PD MAR 15
PY 1997
VL 20
IS 3
BP 179
EP 186
DI 10.1016/S1054-139X(96)00182-6
PG 8
WC Psychology, Developmental; Public, Environmental & Occupational Health; Pediatrics
SC Psychology; Public, Environmental & Occupational Health; Pediatrics
GA WM866
UT WOS:A1997WM86600001
PM 9069018
DA 2023-04-01
ER

PT J
AU Samet, JH
   Winter, MR
   Grant, L
   Hingson, R
AF Samet, JH
   Winter, MR
   Grant, L
   Hingson, R
TI Factors associated with HIV testing among sexually active adolescents: A Massachusetts survey
SO PEDIATRICS
LA English
DT Article
DE human immunodeficiency virus; HIV testing; adolescents
ID high-school-students; united-states; young-adults; health-care; aids; knowledge; infection; attitudes; epidemic; program
AB Objective. To assess sexually active adolescents' knowledge, attitudes, and behaviors associated with human immunodeficiency virus (HIV) testing and to determine the factors important in their decision to obtain voluntary HIV testing. Design. Anonymous, random, digit-dial telephone survey undertaken in 1993. Setting. Massachusetts households. Participants. Adolescents, 16 to 19 years of age. Results. Of the 567 adolescents surveyed who had sexual intercourse within the past year, 127 (22%) had received HIV testing, with 54 (10%) stating that this testing was for personal reasons. A ''great deal'' or ''some'' worry about getting HIV/acquired immunodeficiency syndrome (AIDS) was expressed by 51%, and 56% felt that it was at least a little likely that they will get AIDS. Misconceptions were common about aspects of HIV testing: 35% did not believe or did not know that the HIV test results were kept in confidence, 19% thought that AIDS testers informed partners if the results were positive, and 30% did not think that the HIV test was very accurate. Although 92% (452/490) had seen a physician in the past year, only 30% (136/452) had ever discussed AIDS with a doctor. Multivariable analysis identified five factors as independently associated with voluntary adolescent HN testing: 1) having had more than one sexual partner within the past year [odds ratio (OR): 2.9; 95% confidence interval (CI): 1.5, 5.5]; 2) believing that condoms are only somewhat effective at preventing the spread of AIDS (OR: 2.6; 95% CI: 1.4, 4.8); 3) having discussed AIDS with a doctor (OR: 2.6; 95% CI: 1.4, 4.8); 4) not having had a teacher discuss AIDS (OR: 2.2; 95% CI: 1.2, 4.2); and 5) believing that a positive test result means one has AIDS as opposed to carrying the virus (OR: 2.0; 95% CI: 1.1, 3.7). High-risk behavior of infrequent condom use and a history of a sexually transmitted disease were not significantly associated with voluntary HIV testing. Conclusion. Among sexually active Massachusetts adolescents, voluntary HIV testing is uncommon. Teens who have had multiple sexual partners and who do not believe condoms are effective in preventing transmission were most likely to have been tested. Issues requiring clearer communication to patients include the testing process, its availability, and confidentiality. Physicians can play an influential role in the promotion of HIV testing by discussing HIV risk behaviors with patients and offering those at risk voluntary HIV counseling and testing.
C1 BOSTON UNIV,MED CTR,SCH MED,DEPT PEDIAT,BOSTON,MA 02118.
   BOSTON UNIV,SCH PUBL HLTH,DEPT SOCIAL & BEHAV SCI,BOSTON,MA.
C3 Boston University; Boston University
RP Samet, JH (corresponding author), BOSTON UNIV,MED CTR,SCH MED,DEPT MED,GEN INTERNAL MED SECT,RES UNIT,91 E CONCORD ST,SUITE 200,BOSTON,MA 02118, USA.
CR BACCHETTI P, 1989, NATURE, V338, P251, DOI 10.1038/338251a0
   BECKER MH, 1994, HLTH BELIEF MODEL PE, V0, P0
   *CDC, 1992, MMWR-MORBID MORTAL W, V41, P231
   *CDCP, 1995, HIV AIDS SURV REP, V0, P0
   CHENG TL, 1993, JAMA-J AM MED ASSOC, V269, P1404, DOI 10.1001/jama.269.11.1404
   CONWAY GA, 1993, JAMA-J AM MED ASSOC, V269, P2887, DOI 10.1001/jama.269.22.2887
   DANGELO LJ, 1991, PEDIATRICS, V88, P982
   FRANCIS DP, 1989, JAMA-J AM MED ASSOC, V262, P2572, DOI 10.1001/jama.262.18.2572
   FRIEDMAN LS, 1993, J ADOLESCENT HEALTH, V14, P442, DOI 10.1016/1054-139X(93)90115-6
   FUTTERMAN D, 1993, PEDIATRICS, V91, P730
   Glanz K., 1990, HLTH BEHAV HLTH ED T, V0, P0
   GOLDSMITH MF, 1993, JAMA-J AM MED ASSOC, V270, P16, DOI 10.1001/jama.270.1.16
   GOODMAN E, 1994, PEDIATRICS, V94, P878
   HARDY AM, 1990, AM J PUBLIC HEALTH, V80, P586, DOI 10.2105/AJPH.80.5.586
   HEIN K, 1991, JAMA-J AM MED ASSOC, V266, P2430
   HINGSON R, 1990, PEDIATRICS, V85, P24
   HINGSON RW, 1990, AM J PUBLIC HEALTH, V80, P295, DOI 10.2105/AJPH.80.3.295
   IGRA V, 1993, JAMA-J AM MED ASSOC, V269, P1408, DOI 10.1001/jama.269.11.1408
   KATZ MH, 1992, ARCH INTERN MED, V152, P1501, DOI 10.1001/archinte.152.7.1501
   Kish L, 1965, SURVEY SAMPLING, V0, P0
   KUNINS H, 1993, J ADOLESCENT HEALTH, V14, P0
   PARINGER L, 1991, INQUIRY, V228, P226
   RAWITSCHER LA, 1995, PEDIATRICS, V96, P52
   ROSENBERG PS, 1995, SCIENCE, V270, P1372, DOI 10.1126/science.270.5240.1372
   SAMET JH, 1994, AM J MED, V97, P347, DOI 10.1016/0002-9343(94)90301-8
   SELIK RM, 1993, JAMA-J AM MED ASSOC, V269, P2991, DOI 10.1001/jama.269.23.2991
   STREHLOW U, 1993, J ADOLESCENT HEALTH, V14, P475, DOI 10.1016/1054-139X(93)90121-5
   WAKSBERG J, 1978, J AM STAT ASSOC, V73, P40, DOI 10.2307/2286513
   WALSH DC, 1992, JAMA-J AM MED ASSOC, V267, P663, DOI 10.1001/jama.267.5.663
   WALTER HJ, 1993, JAMA-J AM MED ASSOC, V270, P725, DOI 10.1001/jama.270.6.725
   WENGER NS, 1992, ANN INTERN MED, V117, P505
NR 31
TC 66
Z9 66
U1 1
U2 6
PU AMER ACAD PEDIATRICS
PI ELK GROVE VILLAGE
PA 141 NORTH-WEST POINT BLVD, ELK GROVE VILLAGE, IL 60007-1098
SN 0031-4005
EI 
J9 PEDIATRICS
JI Pediatrics
PD SEP 15
PY 1997
VL 100
IS 3
BP 371
EP 377
DI 10.1542/peds.100.3.371
PG 7
WC Pediatrics
SC Pediatrics
GA XU212
UT WOS:A1997XU21200020
PM 9282708
DA 2023-04-01
ER

PT J
AU Teka, T
AF Teka, T
TI AIDS related knowledge and behaviours among college students, Gondar, Ethiopia: A comparative study
SO ETHIOPIAN MEDICAL JOURNAL
LA English
DT Article
ID university-students; attitudes
AB AIDS-related knowledge and behaviours among students at the Gondar College of Medical Sciences, Gondar, Ethiopia were evaluated based on identical surveys conducted in 1990 and 1992. One hundred three second year students provided information in 1992. Analysis indicated that 49% were engaged in sexual intercourse and only a third of these group used condom despite their improved knowledge and belief on condom compared to their previous position in 1990 (p<0.004). On the other hand, their sexual behaviours regarding sexual contact with high risk individuals decreased compared to 1990 (p<0.0005). Their general level of AIDS-related preventive knowledge increased over time (p<0.002), although there was no significant difference in knowledge observed among different sexes and departments. Among the sexually active, a large proportion of students (22%) still had sexual contact with high risk individuals and only 33% of them were using safer methods. Continuing efforts, including peer education, specific health education interventions are still crucially needed to bring a positive change in sexual behaviour.
RP Teka, T (corresponding author), INT CTR DIARRHOEAL DIS RES,DIV CLIN SCI,GPO BOX 128,DHAKA 1000,BANGLADESH.
CR GEBRE S, 1990, ETHIOP J HEALTH DEV, V4, P123
   GEBRU A, 1990, ETHIOP J HLTH DEV, V4, P231
   Gugnani A., 1993, JOURNAL OF COMMUNICABLE DISEASES, V25, P52
   OSWALT R, 1993, PSYCHOL REP, V72, P764, DOI 10.2466/pr0.1993.72.3.764
   RAMSUM DL, 1993, CAN J PUBLIC HEALTH, V84, P275
   SINDIGA I, 1993, E AFR MED J, V70, P713
   STRADER MK, 1989, PUBLIC HEALTH NURS, V6, P62, DOI 10.1111/j.1525-1446.1989.tb00574.x
   SY FS, 1989, J S CAROLINA MED AS, V85, P181
   TEKA T, 1993, ETHIOPIAN MED J, V31, P233
   TURTLE AM, 1989, MED J AUSTRALIA, V150, P371, DOI 10.5694/j.1326-5377.1989.tb136527.x
NR 11
TC 6
Z9 6
U1 0
U2 0
PU ETHIOPIAN MED ASSN
PI ADDIS ABABA
PA P O BOX 2179, ADDIS ABABA, ETHIOPIA
SN 0014-1755
EI 
J9 ETHIOPIAN MED J
JI Ethiop. Med. J.
PD JUL 15
PY 1997
VL 35
IS 3
BP 185
EP 190
DI 
PG 6
WC Medicine, General & Internal
SC General & Internal Medicine
GA YA311
UT WOS:A1997YA31100006
PM 9558757
DA 2023-04-01
ER

PT J
AU Antunes, MC
   Stall, RD
   Paiva, V
   Peres, CA
   Paul, J
   Hudes, M
   Hearst, N
AF Antunes, MC
   Stall, RD
   Paiva, V
   Peres, CA
   Paul, J
   Hudes, M
   Hearst, N
TI Evaluating an AIDS sexual risk reduction program for young adults in public night schools in Sao Paulo, Brazil
SO AIDS
LA English
DT Article
DE intervention trial; gender; risk reduction; HIV/AIDS; behavioral risk; adolescents; Brazil
ID knowledge; behavior; students; attitudes; education; prevention; junior
AB Objectives: To describe sexual risk for HIV infection among adult night school students in Sao Paulo, Brazil, and to evaluate the effect of an HIV/AIDS prevention workshop to reduce sexual risk. Subjects and methods: A longitudinal study was conducted among four demographically similar public night schools in the inner city of Sao Paulo. Schools were randomized into intervention and control conditions. Of 394 young adults who took part in the baseline survey, 304 (77%) completed a postintervention questionnaire. Interventions: In a workshop consisting of four sessions of 3 h each, the students discussed AIDS symbolism, the impact of AIDS on their lives, risk perception, the way in which sexual norms shape knowledge and attitudes, AIDS-related knowledge, reproduction and sexual pleasure, and condom use negotiation. We fostered community-building through AIDS training courses for teachers in the schools, peer support programs and public events. Results: At baseline, 87% had been sexually active at some time and 76% had had sex in the past 6 months. Among those who reported vaginal intercourse and/or anal intercourse, condom use was low. The workshops were positively process-evaluated and supported by the community, the students, their teachers and their parents. We obtained statistically significant effects from the workshops for females only who reported improved communication with partners about sex and AIDS and less unprotected sex with non-monogamous partners after the intervention. Conclusion: These data shaw that the sexual risk of HIV infection can be lowered when Brazilian disenfranchized communities support AIDS prevention workshops. Even more impressive results may be achieved if the need to address socioeconomic obstacles and gendered sexual roles is emphasized through further long-term community development programs.
C1 UNIV CALIF SAN FRANCISCO, SAN FRANCISCO, CA 94105 USA.
   UNIV SAO PAULO, INST PSYCHOL, AIDS PREVENT STUDIES NUCLEUS, NEPAIDS, BR-05508 SAO PAULO, BRAZIL.
C3 University of California System; University of California San Francisco; Universidade de Sao Paulo
CR *AIDSCAP, 1996, 11 INT C AIDS VANC J, V0, P0
   APLASCA MRA, 1995, AIDS, V9, P0
   ASHWORTH CS, 1992, J ADOLESCENT HEALTH, V13, P582, DOI 10.1016/1054-139X(92)90372-I
   AYRES JR, 1996, VULNERABILITY EVALUA, V0, P0
   BELLINGHAM K, 1993, J EPIDEMIOL COMMUN H, V47, P134, DOI 10.1136/jech.47.2.134
   BROWN LK, 1989, J ADOLESCENT HEALTH, V10, P386, DOI 10.1016/0197-0070(89)90216-7
   BROWN LK, 1988, J AM ACAD CHILD PSY, V27, P504, DOI 10.1097/00004583-198807000-00022
   CACERES CF, 1994, J ADOLESCENT HEALTH, V15, P582, DOI 10.1016/1054-139X(94)90143-Q
   CATANIA JA, 1990, HEALTH EDUC QUART, V17, P53, DOI 10.1177/109019819001700107
   Freire P., 1970, PEDAGOGY OPPRESSED, V0, P0
   Gupta GR, 1993, WOMEN AIDS DEV NEW H, V0, P0
   HEYZER N, 1996, INT LECT SERIES POPU, V0, P0
   KUHN L, 1994, AIDS CARE, V6, P161, DOI 10.1080/09540129408258627
   LABONTE R, 1994, HEALTH EDUC QUART, V21, P253, DOI 10.1177/109019819402100209
   LUNIN I, 1995, AIDS, V9, P0
   LURIE P, 1995, AIDS, V9, P539, DOI 10.1097/00002030-199506000-00002
   MANN J, 1996, AIDS WORLD, V2, P0
   MERATI TP, 1996, 11 INT C AIDS VANC J, V0, P0
   *MIN HLTH STDS AID, 1996, EP B AIDS MIN HLTH, V0, P0
   PAIVA V, 1994, AIDS BRAZIL, V0, P0
   PAIVA V, 1995, CONCEIVING SEXUALITY, V0, P0
   PAIVA V, 1995, CULTURE SEXUAL RISK, V0, P0
   PAIVA V, 1994, AIDS ACTION, V0, P25
   Paiva V, 1993, REPROD HEALTH MATTER, V2, P98
   PATTULLO ALS, 1994, AIDS CARE, V6, P173, DOI 10.1080/09540129408258628
   Sen Gita, 1994, POPULATION POLICIES, V0, P0
   SICARD JM, 1992, ANN SOC BELG MED TR, V72, P63
   SIEGEL D, 1991, J SCHOOL HEALTH, V61, P160, DOI 10.1111/j.1746-1561.1991.tb01199.x
   WEE V, 1995, GENDER POVERTY SUSTA, V0, P0
NR 31
TC 22
Z9 25
U1 1
U2 7
PU LIPPINCOTT WILLIAMS & WILKINS
PI PHILADELPHIA
PA TWO COMMERCE SQ, 2001 MARKET ST, PHILADELPHIA, PA 19103 USA
SN 0269-9370
EI 1473-5571
J9 AIDS
JI Aids
PD SEP 15
PY 1997
VL 11
IS 
BP S121
EP S127
DI 
PG 7
WC Immunology; Infectious Diseases; Virology
SC Immunology; Infectious Diseases; Virology
GA YA755
UT WOS:A1997YA75500016
PM 9376095
DA 2023-04-01
ER

PT J
AU Booth, RE
   Zhang, YM
AF Booth, RE
   Zhang, YM
TI Conduct disorder and HIV risk behaviors among runaway and homeless adolescents
SO DRUG AND ALCOHOL DEPENDENCE
LA English
DT Article
DE runaways; HIV; conduct disorder
ID antisocial personality-disorder; immunodeficiency-virus-infection; intravenous drug-abusers; high-school-students; sexual behaviors; alcohol; youth; intervention; education; health
AB This study was designed to assess the prevalence of conduct disorder (CD) among runaway and homeless adolescents and to investigate associations between CD and HIV risk behaviors. The Diagnostic Interview Schedule for Children and a standardized HIV risk assessment questionnaire were administered to 219 runaway and homeless adolescents recruited from a drop-in center serving high-risk youth. One-half of the males and 60% of the females were diagnosed with CD. In multivariate analyses, CD was the strongest predictor of lifetime use of heroin and/or cocaine and exchanging sex for money, drugs, food or shelter, as well as the number of drugs used and the number of sex partners in the 3 months preceding the interview. The high rate of CD in this population, and the association between CD and both drug and sex-related HIV risk behaviors, indicate a need for interventions that consider the influence of this psychiatric diagnosis on high-risk behaviors. (C) 1997 Elsevier Science Ireland Ltd.
C1 UNIV COLORADO, HLTH SCI CTR, DEPT PREVENT MED & BIOMETR, DENVER, CO 80211 USA.
C3 University of Colorado System; University of Colorado Anschutz Medical Campus; University of Colorado Denver
RP Booth, RE (corresponding author), UNIV COLORADO, HLTH SCI CTR, DEPT PSYCHIAT, ADDICT RES & TREATMENT SERV, 1643 BOULDER ST, DENVER, CO 80211 USA.
FU PHS HHS [271-90-8402] Funding Source: Medline
CR American Psychiatric Association, 1987, DIAGNOSTIC STAT MANU, V3rd, P0
   American Psychiatric Association, 1980, DIAGN STAT MAN MENT, V3th, P0
   American Psychiatric Association, 1994, DIAGN STAT MAN, V0, P0
   ANDERSON JE, 1994, FAM PLANN PERSPECT, V26, P22, DOI 10.2307/2136092
   BARRESINOUSSI F, 1983, SCIENCE, V220, P868, DOI 10.1126/science.6189183
   BIGLAN A, 1990, J BEHAV MED, V13, P245, DOI 10.1007/BF00846833
   Booth RE, 1996, PSYCHIATR SERV, V47, P75
   Boyer C B, 1994, NIDA RES MONOGR, V143, P135
   BOYLE MH, 1992, AM J PSYCHIAT, V149, P761
   BROONER RK, 1993, AM J PSYCHIAT, V150, P53
   BROONER RK, 1990, DRUG ALCOHOL DEPEN, V26, P39, DOI 10.1016/0376-8716(90)90081-O
   *CDCP, 1997, HIV AIDS SURVEILLANC, V8, P1
   COHEN J, 1960, EDUC PSYCHOL MEAS, V20, P37, DOI 10.1177/001316446002000104
   COMPTON WM, 1995, DRUG ALCOHOL DEPEN, V37, P37, DOI 10.1016/0376-8716(94)01056-Q
   CONNELL HM, 1982, AUST PAEDIATR J, V18, P177
   DEYKIN EY, 1987, AM J PUBLIC HEALTH, V77, P178, DOI 10.2105/AJPH.77.2.178
   FEITEL B, 1992, HOSP COMMUNITY PSYCH, V43, P155
   GABEL S, 1992, J YOUTH ADOLESCENCE, V21, P391, DOI 10.1007/BF01537893
   Gabel S, 1990, INT J PARTIAL HOSP, V6, P129
   GABEL S, 1988, J AM ACAD CHILD PSY, V27, P479, DOI 10.1097/00004583-198807000-00017
   GABEL S, 1993, AM J ADDICTION, V2, P48
   GAYLE HD, 1991, PEDIATR INFECT DIS J, V10, P322, DOI 10.1097/00006454-199104000-00012
   GILL K, 1992, DRUG ALCOHOL DEPEN, V30, P247, DOI 10.1016/0376-8716(92)90059-L
   GRECO M, 1982, 8 INT C AIDS AMST NE, V0, P0
   GREENBLATT M, 1993, HOSP COMMUNITY PSYCH, V44, P1177
   HEIN K, 1988, ADOLESCENT PEDIAT G, V1, P73, DOI 10.1016/S0932-8610(88)80028-8
   HIGGINS DL, 1991, JAMA-J AM MED ASSOC, V266, P2419, DOI 10.1001/jama.266.17.2419
   JEMMOTT JB, 1992, AM J PUBLIC HEALTH, V82, P372, DOI 10.2105/AJPH.82.3.372
   KELLER SE, 1991, J ADOLESCENT HEALTH, V12, P44, DOI 10.1016/0197-0070(91)90040-S
   KOOPMAN C, 1994, ADDICT BEHAV, V19, P95, DOI 10.1016/0306-4603(94)90055-8
   MARTIN CS, 1993, AM J DRUG ALCOHOL AB, V19, P511, DOI 10.3109/00952999309001639
   MARTIN G S, 1990, AIDS CARE, V2, P275, DOI 10.1080/09540129008257740
   MCCUSKER J, 1992, AM J PUBLIC HEALTH, V82, P533, DOI 10.2105/AJPH.82.4.533
   *OFFN AT AIDS POL, 1996, YOUTH HIV AIDS AM AG, V0, P0
   OFFORD DR, 1987, ARCH GEN PSYCHIAT, V44, P832
   OTTEN MW, 1993, AM J PUBLIC HEALTH, V83, P529, DOI 10.2105/AJPH.83.4.529
   PIACENTINI J, 1993, J AM ACAD CHILD PSY, V32, P658, DOI 10.1097/00004583-199305000-00025
   ROBERTSON M, 1989, HOMELESS YOUTH HOLLY, V0, P0
   ROBINS LN, 1991, J CHILD PSYCHOL PSYC, V32, P193, DOI 10.1111/j.1469-7610.1991.tb00008.x
   ROBINS LN, 1991, PSYCHIATRY, V54, P116
   ROTHERAMBORUS MJ, 1991, AM PSYCHOL, V46, P1188, DOI 10.1037/0003-066X.46.11.1188
   ROTHERAMBORUS MJ, 1991, AM J PUBLIC HEALTH, V81, P206, DOI 10.2105/AJPH.81.2.208
   RUTTER M, 1970, ED HLTH BEHAVIOR, V0, P0
   SCHWABSTONE M, 1993, J AM ACAD CHILD PSY, V32, P651, DOI 10.1097/00004583-199305000-00024
   SHAFER MA, 1991, J PEDIATR-US, V119, P826, DOI 10.1016/S0022-3476(05)80312-9
   SHAFFER D, 1993, J AM ACAD CHILD PSY, V32, P643, DOI 10.1097/00004583-199305000-00023
   STEPHENS RC, 1991, AM J PUBLIC HEALTH, V81, P568, DOI 10.2105/AJPH.81.5.568
   STIFFMAN AR, 1992, J NERV MENT DIS, V180, P314, DOI 10.1097/00005053-199205000-00005
   STLAWRENCE JS, 1995, J CONSULT CLIN PSYCH, V63, P154, DOI 10.1037/0022-006X.63.1.154
   *SUBST AB MENT HLT, 1995, 10 PHS US DEP HLTH H, V0, P0
   SUGERMAN ST, 1991, AM J DIS CHILD, V145, P431, DOI 10.1001/archpedi.1991.02160040089014
   WALTER HJ, 1993, JAMA-J AM MED ASSOC, V270, P725, DOI 10.1001/jama.270.6.725
   Watters J. K., 1994, STREET YOUTH RISK AI, V0, P0
   YATES GL, 1988, AM J PUBLIC HEALTH, V78, P820, DOI 10.2105/AJPH.78.7.820
NR 54
TC 50
Z9 50
U1 0
U2 8
PU ELSEVIER IRELAND LTD
PI CLARE
PA ELSEVIER HOUSE, BROOKVALE PLAZA, EAST PARK SHANNON, CO, CLARE, 00000, IRELAND
SN 0376-8716
EI 1879-0046
J9 DRUG ALCOHOL DEPEN
JI Drug Alcohol Depend.
PD NOV 25
PY 1997
VL 48
IS 2
BP 69
EP 76
DI 10.1016/S0376-8716(97)00113-0
PG 8
WC Substance Abuse; Psychiatry
SC Substance Abuse; Psychiatry
GA YC905
UT WOS:A1997YC90500001
PM 9363405
DA 2023-04-01
ER

PT J
AU Tess, J
   Baier, C
   Eckenfels, EJ
   Yogev, R
AF Tess, J
   Baier, C
   Eckenfels, EJ
   Yogev, R
TI Medical students act as big brothers big sisters to support human immunodeficiency virus-infected children's psychosocial needs
SO ARCHIVES OF PEDIATRICS & ADOLESCENT MEDICINE
LA English
DT Article
ID aids
AB Objective: To address the special psychosocial and emotional needs and concerns of human immunodeficiency virus-infected children through a medical student-based Big Brother/Big Sister program. Design: A telephone survey of 9 medical students who participated in the program in the last 4 years was undertaken to assess their experiences and feelings about the program. Results: The experiences resulting from participation in the program were unanimously positive. The medical students stated that in no other medical setting were they able to develop a better understanding of the feelings and emotions of living with a terminal illness. The volunteers also believed that the program increased the benefits for the child and the medical student. Conclusions: Initial evaluation of the Big Brother/Big Sister program for human immunodeficiency virus-infected children suggests that it helped establish a strong, supportive relationship between the affected child and the medical student. A modified program in other medical schools may help to serve many other communities affected by the human immunodeficiency virus epidemic.
C1 NORTHWESTERN UNIV, DIV INFECT DIS,CHILDRENS MEM HOSP,SCH MED, DEPT PEDIAT, CHICAGO, IL 60614 USA.
   RUSH PRESBYTERIAN ST LUKES MED CTR, DEPT PREVENT MED, CHICAGO, IL 60612 USA.
C3 Ann & Robert H. Lurie Children's Hospital of Chicago; Northwestern University; Rush University
CR BURR CK, 1994, PEDIAT AIDS CHALLENG, V0, P975
   COLENER E, 1988, AIDS HLTH CARE MANAG, V0, P167
   ECKENFELS E, 1993, PROMOTING COMMUNITY, V0, P199
   ECKENFELS E, 1995, COMMUNICATION MAY, V0, P0
   GERBERT B, 1991, JAMA-J AM MED ASSOC, V266, P2837, DOI 10.1001/jama.266.20.2837
   HAYWARD RA, 1991, ANN INTERN MED, V114, P23, DOI 10.7326/0003-4819-114-1-23
   MORGAN RA, 1991, GWUMC DEPT, V0, P301
   SADOVSKY R, 1991, AM FAM PHYSICIAN, V44, P2065
   Schooley Robert T., 1994, P411, V0, P0
   SHAPIRO MF, 1992, JAMA-J AM MED ASSOC, V268, P510, DOI 10.1001/jama.268.4.510
   WIENER L, 1994, PEDIAT AIDS CHALLENG, V0, P813
NR 11
TC 5
Z9 5
U1 0
U2 1
PU AMER MEDICAL ASSOC
PI CHICAGO
PA 515 N STATE ST, CHICAGO, IL 60654-0946 USA
SN 1072-4710
EI 
J9 ARCH PEDIAT ADOL MED
JI Arch. Pediatr. Adolesc. Med.
PD FEB 15
PY 1997
VL 151
IS 2
BP 189
EP 192
DI 10.1001/archpedi.1997.02170390079014
PG 4
WC Pediatrics
SC Pediatrics
GA WH431
UT WOS:A1997WH43100014
PM 9041876
DA 2023-04-01
ER

PT J
AU Merati, TP
   Ekstrand, ML
   Hudes, ES
   Suarmiartha, E
   Mandel, JS
AF Merati, TP
   Ekstrand, ML
   Hudes, ES
   Suarmiartha, E
   Mandel, JS
TI Traditional Balinese youth groups as a venue for prevention of AIDS and other sexually transmitted diseases
SO AIDS
LA English
DT Article
DE HIV; AIDS; sexually transmitted diseases; youth; prevention; knowledge; attitudes; norms; sex; alcohol; Asia; Indonesia; Bali
ID school-based intervention; female sex workers; hiv-infection; risk; adolescents; knowledge; behaviors; indonesia; attitudes; students
AB Objectives: Our aims were to assess the feasibility of conducting peer-led educational interventions against AIDS and other sexually transmitted diseases (STDs) through traditional Balinese youth groups and to gather information on sexual risk-taking and its correlates among Balinese youth. Design: A cross-sectional survey was conducted, with follow-up questionnaires for pilot intervention participants. Subjects and methods: A self-administered questionnaire was given to 375 subjects (aged 16-25 years) from 12 youth groups representing four main resort areas in Ball. Post-intervention data were collected from 97 of these subjects who had taken part in pilot educational programs. Focus groups supplemented survey data in evaluating the intervention and understanding risk behaviors. Results: In a cross-sectional survey, one-quarter of males and few females reported sexual activity; subsequent focus groups suggested under-reporting by females. While knowledge and worries about HIV/AIDS were high, only 10% of sexually active males and no females reported consistent condom use. The mean age of first sexual intercourse was highly correlated with first alcohol consumption (P = 0.0003). Peer educators from selected youth groups planned and implemented interventions for their own groups. Post-intervention data indicated significant increases in communication about sexual issues with friends and parents. Condom attitudes became less negative and efficacy increased. Participants reported this as a first experience with peer-led health education, preferred interactive activities to adult-led lectures and recommended follow-up educational sessions. Conclusions: Peer educators from traditional youth groups can plan and conduct prevention programs for HIV/STDs that are well-received by their group memberships. Using such venues may be an efficient way to reach a wide range of pre-sexual Balinese youth, as well as those already at risk for HIV/STD due to unprotected sex, alcohol consumption and multiple sexual partners.
C1 UNIV CALIF SAN FRANCISCO, SAN FRANCISCO, CA 94105 USA.
   UDAYANA UNIV, AIDS WORKING GRP, BALI, INDONESIA.
   CITRA USADHA INDONESIA FDN, BALI, INDONESIA.
C3 University of California System; University of California San Francisco; Universitas Udayana
CR ABEDNEGO H, 1994, Q REPORT CUMULATIVE, V0, P0
   APLASCA MRA, 1995, AIDS, V9, P0
   BOWLER S, 1992, J ADOLESCENCE, V15, P345, DOI 10.1016/0140-1971(92)90069-H
   BOYER CB, 1991, SOC SCI MED, V33, P11, DOI 10.1016/0277-9536(91)90446-J
   CACERES CF, 1994, J ADOLESCENT HEALTH, V15, P582, DOI 10.1016/1054-139X(94)90143-Q
   Celentano DD, 1996, JAMA-J AM MED ASSOC, V275, P122, DOI 10.1001/jama.275.2.122
   DICLEMENTE RJ, 1990, J ADOLESCENT RES, V5, P7, DOI 10.1177/074355489051003
   FISHE JD, 1990, SOCIAL INFLUENCE PRO, V0, P0
   FORD K, 1995, J ACQ IMMUN DEF SYND, V10, P569, DOI 10.1097/00042560-199510050-00011
   GANDUNG H, 1992, REPORT CUMULATIVE HI, V0, P0
   JAIN MK, 1994, AIDS, V8, P0
   KAUTH MR, 1993, J COLL STUDENT DEV, V34, P346
   KIRBY D, 1994, PUBLIC HEALTH REP, V109, P339
   KUHN L, 1994, AIDS CARE, V6, P161, DOI 10.1080/09540129408258627
   LUNINA I, 1994, AIDS S1, V9, P0
   MERATI TP, 1995, AIDS S 6 NAT C IND A, V0, P0
   MERATI TP, 1996, 11 INT C AIDS VANC J, V0, P0
   PATTULLO ALS, 1994, AIDS CARE, V6, P173, DOI 10.1080/09540129408258628
   Petosa R, 1990, AIDS EDUC PREV, V2, P127
   RIND P, 1992, FAM PLANN PERSPECT, V24, P36
   RIND P, 1992, FAM PLANN PERSPECT, V24, P40
   Siegel D, 1995, AIDS EDUC PREV, V7, P534
   STLAWRENCE JS, 1995, J CONSULT CLIN PSYCH, V63, P221, DOI 10.1037/0022-006X.63.2.221
   WALTER HJ, 1993, JAMA-J AM MED ASSOC, V270, P725, DOI 10.1001/jama.270.6.725
   WIRAWAN DN, 1993, AIDS CARE, V5, P289, DOI 10.1080/09540129308258612
NR 26
TC 8
Z9 8
U1 0
U2 2
PU LIPPINCOTT WILLIAMS & WILKINS
PI PHILADELPHIA
PA TWO COMMERCE SQ, 2001 MARKET ST, PHILADELPHIA, PA 19103 USA
SN 0269-9370
EI 1473-5571
J9 AIDS
JI Aids
PD SEP 15
PY 1997
VL 11
IS 
BP S111
EP S119
DI 
PG 9
WC Immunology; Infectious Diseases; Virology
SC Immunology; Infectious Diseases; Virology
GA YA755
UT WOS:A1997YA75500015
PM 9376094
DA 2023-04-01
ER

PT J
AU Guttmacher, S
   Lieberman, L
   Ward, D
   Freudenberg, N
   Radosh, A
   DesJarlais, D
AF Guttmacher, S
   Lieberman, L
   Ward, D
   Freudenberg, N
   Radosh, A
   DesJarlais, D
TI Condom availability in New York City public high schools: Relationships to condom use and sexual behavior
SO AMERICAN JOURNAL OF PUBLIC HEALTH
LA English
DT Article
ID aids-prevention; program; youth
AB Objectives. This study examines : the impact of the condom availability program in New York City public high schools by comparing rates of sexual activity and condom use for New York students and similar students in Chicago. Methods. A total of 7119 students from 12 randomly selected New York schools and 5738 students from 10 Chicago schools participated in a cross-sectional survey. Results. New York students, compared with Chicago students, reported equal rates of sexual activity but higher rates of condom use at last intercourse (odds ratio [OR] = 1.36). For higher-risk students (those with three or more sexual partners in the past 6 months), condom use was greater in New York (OR = 1.85) than in Chicago. Conclusions. Condom availability has a modest but significant effect on condom use and does not increase rates of sexual activity. These findings suggest that school-based condom availability can lower the risk of HIV and other sexually transmitted diseases for urban teenagers in the United States.
C1 HEALTHY CONCEPTS,NEW YORK,NY.
   MED UNIV S CAROLINA,DEPT HLTH POLICY & ADM,CHARLESTON,SC 29425.
   CUNY HUNTER COLL,CTR AIDS DRUGS & COMMUNITY HLTH,NEW YORK,NY 10021.
   ACAD EDUC DEV,NEW YORK,NY.
   BETH ISRAEL MED CTR,INST CHEM DEPENDENCY,NEW YORK,NY 10003.
C3 Medical University of South Carolina; City University of New York (CUNY) System; Hunter College (CUNY); Harvard University; Beth Israel Deaconess Medical Center
RP Guttmacher, S (corresponding author), NYU,DEPT HLTH STUDIES,35 W 4TH ST,12TH FLOOR,NEW YORK,NY 10003, USA.
CR ALTMAN D, 1993, CONDOMS SCH, V0, PR7
   ANDERSON JE, 1990, FAM PLANN PERSPECT, V22, P252, DOI 10.2307/2135681
   [Anonymous], 1994, MMWR RECOMM REP, V43, P1
   BLAIR J, 1991, SEICUS REP, V20, P8
   CATANIA JA, 1989, J SEX RES, V26, P514, DOI 10.1080/00224498909551532
   Cook T. D., 1979, QUASI EXPT DESIGN AN, V0, P0
   DICLEMENTE RJ, 1994, PREVENTING AIDS THEO, V0, P117
   FROST JJ, 1995, FAM PLANN PERSPECT, V27, P188, DOI 10.2307/2136274
   Guttmacher S, 1995, J AM MED WOMENS ASSOC (1972), V50, P99
   GUTTMACHER S, 1995, J SCHOOL HEALTH, V65, P101, DOI 10.1111/j.1746-1561.1995.tb03357.x
   Hingson Ralph, 1992, P17, V0, P0
   KANDEL DB, 1991, J YOUTH ADOLESCENCE, V20, P289, DOI 10.1007/BF01537613
   KERR D, 1994, J SCH HLTH, V61, P279
   Kirby D, 1997, FAM PLANN PERSPECT, V29, P100, DOI 10.2307/2953331
   KIRBY D, 1994, PUBLIC HEALTH REP, V109, P339
   KIRBY D, 1994, P SEX ED CONDOM JAN, V0, P0
   Kirby Douglas, 1992, P159, V0, P0
   MOORE JR, 1991, PUBLIC HEALTH REP, V106, P678
   *NEW YORK CIT DEP, 1995, NEW YORK CIT AIDS SU, V0, P0
   RADOSH A, 1995, EVALUATION NEW YORK, V0, P0
   ROTHERAMBORUS MJ, 1995, AIDS EDUC PREV, V7, P320
   SELLERS DE, 1994, AM J PUBLIC HEALTH, V84, P1952, DOI 10.2105/AJPH.84.12.1952
   SONENSTEIN FL, 1989, FAM PLANN PERSPECT, V21, P152, DOI 10.2307/2135805
   STRYKER J, 1994, AM J PUBLIC HEALTH, V84, P1901, DOI 10.2105/AJPH.84.12.1901
   STRYKER J, 1993, CONDOMS SCHO, V0, P9
NR 25
TC 79
Z9 81
U1 0
U2 4
PU AMER PUBLIC HEALTH ASSOC INC
PI WASHINGTON
PA 1015 FIFTEENTH ST NW, WASHINGTON, DC 20005
SN 0090-0036
EI 
J9 AM J PUBLIC HEALTH
JI Am. J. Public Health
PD SEP 15
PY 1997
VL 87
IS 9
BP 1427
EP 1433
DI 10.2105/AJPH.87.9.1427
PG 7
WC Public, Environmental & Occupational Health
SC Public, Environmental & Occupational Health
GA XY235
UT WOS:A1997XY23500006
PM 9314792
DA 2023-04-01
ER

PT J
AU McDonald, RI
   Walsh, LJ
   Savage, NW
AF McDonald, RI
   Walsh, LJ
   Savage, NW
TI Analysis of workplace injuries in a dental school environment
SO AUSTRALIAN DENTAL JOURNAL
LA English
DT Article
DE injury; workplace safety; sharps; accident prevention
ID hiv
AB Workplace injuries at the University of Queensland Dental School during the period 1992-1994 were assessed to determine their incidence, and the associated indirect costs, causal factors, and appropriate preventive strategies. Overall, dental chairside assistants experienced a higher incidence of injuries than students both on a per worker and per time basis. Of the injuries with a low risk of cross-infection, burns and scalds from sterilizing equipment, and eye injuries in laboratories were the most common. This emphasizes the importance of wearing appropriate protective equipment in areas outside the treatment zone, and the need for signage and education. Common causes of sharps injuries were burs left in handpieces, two-handed needle recapping, and cleaning of probes in the sterilizing room. Changes to techniques and equipment would prevent such incidents. A range of factors which contribute to the calculation of indirect costs following injuries in the dental workplace are identified.
C1 UNIV QUEENSLAND,SCH DENT,BRISBANE,QLD 4000,AUSTRALIA.
C3 University of Queensland
CR BEEKMANN SE, 1994, J AM DENT ASSOC, V125, P847, DOI 10.14219/jada.archive.1994.0210
   DEVRIES B, 1994, MED J AUSTRALIA, V160, P398
   Epstein J B, 1994, J CAN DENT ASSOC, V60, P323
   FELIX DH, 1994, BRIT DENT J, V176, P180, DOI 10.1038/sj.bdj.4808395
   LANGE P, 1996, IN PRESS AUST DENT J, V0, P0
   *NAT HLTH MED RES, 1996, INF CONTR HLTH CAR S, V0, P0
   Reichart P A, 1994, INT DENT J, V44, P49
   Roy K, 1994, DENT UPDATE, V21, P100
   STEWART CM, 1994, ORAL SURG ORAL MED O, V78, P401, DOI 10.1016/0030-4220(94)90076-0
   UDASIN IG, 1994, J OCCUP ENVIRON MED, V36, P548
   WADDELL CE, 1994, AUST DENT J, V39, P233, DOI 10.1111/j.1834-7819.1994.tb04783.x
   Walsh L J, 1995, QUINTESSENCE INT, V26, P203
   WALSH LJ, 1995, ADA QLD NEWSLETTER, V394, P18
NR 13
TC 27
Z9 27
U1 1
U2 4
PU AUSTRALIAN DENTAL ASSN INC
PI NORTH SYDNEY NSW
PA 116 PACIFIC HIGHWAY, NORTH SYDNEY NSW 2060, AUSTRALIA
SN 0045-0421
EI 
J9 AUST DENT J
JI Aust. Dent. J.
PD APR 15
PY 1997
VL 42
IS 2
BP 109
EP 113
DI 10.1111/j.1834-7819.1997.tb00105.x
PG 5
WC Dentistry, Oral Surgery & Medicine
SC Dentistry, Oral Surgery & Medicine
GA WV841
UT WOS:A1997WV84100006
PM 9153838
DA 2023-04-01
ER

PT J
AU Vigliano, P
   Russo, R
   Arfelli, P
   Boffi, P
   Bonassi, E
   Gandione, M
   Raino, E
   Tovo, PA
   Taglianti, MV
   Rigardetto, R
AF Vigliano, P
   Russo, R
   Arfelli, P
   Boffi, P
   Bonassi, E
   Gandione, M
   Raino, E
   Tovo, PA
   Taglianti, MV
   Rigardetto, R
TI Diagnostic value of multimodal evoked potentials in HIV-1 infected children
SO NEUROPHYSIOLOGIE CLINIQUE-CLINICAL NEUROPHYSIOLOGY
LA English
DT Article
DE evoked potentials; neurophysiology; encephalopathy; children AIDS
ID immunodeficiency-virus-infection; immune-deficiency syndrome; aids dementia complex; seropositive patients; brain; infants; responses; men; eeg
AB Evoked potentials (EP) help guide the diagnosis of central nervous system involvement in demyelinating pathologies regarding both children and adults, and in human immunodeficiency virus-1 (HIV-1) correlated pathologies only in regard to adult patients. EP have been shown to be useful in highlighting early signs of the disease. We therefore studied EP in HIV-1 infected children with the aim of verifying the association of results with disease progression, clinical signs and electroencephalogram and individualizing the most reliable test. Thirty-six patients (20 male and 16 female subjects, age range: 10 months to 12 years) belonging to a group of 45 symptomatic subjects seen at the Pediatric Department were included into the study from November 1991 to December 1994. Ten presented with neurological signs as of disease onset, eight others developed encephalopathy during the follow-up. One hundred seventeen EP, ie, 27 pattern visual, 64 flash visual and 26 brain stem auditory EP, were recorded. Univariate statistical analysis using the Wilcoxon-Mann-Whitney U test and Student's t test was done. As a whole, we found 22.5% of abnormal EP in subjects without neurological signs and 28.3% in subjects with neurological signs. Results that were obtained suggested a close relationship between both the pattern of visual and brain stem auditory EP exams and disease progression.
C1 UNIV TURIN,DIPARTIMENTO IGIENE & MED COMUNITA,TURIN,ITALY.
   UNIV TURIN,DIPARTIMENTO SCI PEDIAT & ADOLESCENZA,DIV MALATTIE INFETT,TURIN,ITALY.
C3 University of Turin; University of Turin
RP Vigliano, P (corresponding author), UNIV TURIN,DIPARTIMENTO SCI PEDIAT & ADOLESCENZA,CATTEDRA NEUROPSICHIATR INFANTILE,I-10126 TURIN,ITALY.
CR BELMAN AL, 1990, NEUROL CLIN, V8, P571, DOI 10.1016/S0733-8619(18)30336-0
   BELMAN AL, 1985, ANN NEUROL, V18, P560, DOI 10.1002/ana.410180509
   BOCCELLARI AA, 1993, ARCH NEUROL-CHICAGO, V50, P517, DOI 10.1001/archneur.1993.00540050067018
   BRIVIO L, 1991, PEDIATR NEUROL, V7, P53, DOI 10.1016/0887-8994(91)90107-V
   *CDC, 1994, MMWR-MORBID MORTAL W, V43, P0
   CHIAPPA KH, 1990, EVOKED POTENTIALS CL, V0, P0
   FALLOON J, 1989, J PEDIATR-US, V114, P1, DOI 10.1016/S0022-3476(89)80596-7
   FRANK Y, 1993, CLIN ELECTROENCEPHAL, V24, P160, DOI 10.1177/155005949302400406
   FRANK Y, 1992, PEDIATR NEUROL, V7, P53
   IRAGUI VJ, 1994, ELECTROEN CLIN NEURO, V92, P1, DOI 10.1016/0168-5597(94)90002-7
   JABBARI B, 1993, ELECTROEN CLIN NEURO, V86, P145, DOI 10.1016/0013-4694(93)90001-C
   KORALNIK IJ, 1990, NEW ENGL J MED, V323, P864, DOI 10.1056/NEJM199009273231303
   LOW M, 1980, ENCY MEDICO CHIRURG, V0, PA25
   NAVIA BA, 1986, ANN NEUROL, V19, P525, DOI 10.1002/ana.410190603
   PAGANO MA, 1992, ARCH NEUROL-CHICAGO, V49, P166, DOI 10.1001/archneur.1992.00530260068022
   PIERELLI F, 1993, ACTA NEUROL BELG, V93, P78
   PRICE RW, 1988, SCIENCE, V239, P586, DOI 10.1126/science.3277272
   RAGAZZONI A, 1993, ACTA NEUROL SCAND, V87, P47
   SCHMITT B, 1991, DEV MED CHILD NEUROL, V33, P535
   SOMMAMAUVAIS H, 1990, REV NEUROL, V146, P196
   ULTMANN MH, 1985, DEV MED CHILD NEUROL, V27, P563, DOI 10.1111/j.1469-8749.1985.tb14127.x
   VIGLIANO P, 1994, NEUROPHYSIOL CLIN, V24, P367, DOI 10.1016/S0987-7053(05)80250-3
NR 22
TC 6
Z9 6
U1 0
U2 2
PU EDITIONS SCIENTIFIQUES MEDICALES ELSEVIER
PI PARIS
PA 141 RUE JAVEL, 75747 PARIS, FRANCE
SN 0987-7053
EI 
J9 NEUROPHYSIOL CLIN
JI Neurophysiol. Clin.-Clin. Neurophysiol.
PD JUN 15
PY 1997
VL 27
IS 4
BP 283
EP 292
DI 10.1016/S0987-7053(97)85826-1
PG 10
WC Clinical Neurology; Neurosciences; Physiology
SC Neurosciences & Neurology; Physiology
GA XZ990
UT WOS:A1997XZ99000002
PM 9350061
DA 2023-04-01
ER

PT J
AU Carter, YH
   Greenfield, SM
   Kenkre, JE
AF Carter, YH
   Greenfield, SM
   Kenkre, JE
TI A national survey to medical and dental schools to assess the level of undergraduate teaching and research about HIV/AIDS in the UK
SO INTERNATIONAL JOURNAL OF STD & AIDS
LA English
DT Article
DE HIV/AIDS; undergraduate; teaching; research; survey; medical and dental schools
ID human-immunodeficiency-virus; students attitudes; aids epidemic; hiv; education; infection; staff
AB The views of heads of academic departments in UK medical and dental schools on the extent of their speciality's involvement in teaching undergraduates about HIV/AIDS and undertaking research in this area was ascertained by postal questionnaire. Three hundred and nineteen responses were received from medical schools (61.7%) and 58 responses from dental schools (53.2%). The greatest number of responses in one speciality was received from the Departments of General Practice, Paediatrics and Children's Dentistry. The amount of teaching varied widely, was dispersed throughout the curriculum within a wide range of broader subject areas and tended to be carried out by senior staff using didactic lecture format. Dental courses were more often assessed than medical courses. The small number of patients available was seen as a major problem. Involvement in research was appreciable. However, knowledge of student awareness campaigns was not widespread. We conclude that more specific teaching on HIV/AIDS is needed, particularly discussion about attitudes towards patients and ethical issues. HIV/AIDS counsellors should have an increased involvement in undergraduate teaching and teaching methods should provide opportunities for interactive discussion. Extensive research is being conducted in the UK. However, further work is needed to identify the perceived needs of students and the extent to which these are being met.
C1 UNIV BIRMINGHAM, DEPT GEN PRACTICE, BIRMINGHAM, AL USA.
CR ADLER MW, 1987, BMJ-BRIT MED J, V294, P1083, DOI 10.1136/bmj.294.6579.1083
   BERNSTEIN CA, 1990, ACAD MED, V65, P458, DOI 10.1097/00001888-199007000-00010
   BIRD AG, 1993, BRIT MED J, V306, P1013, DOI 10.1136/bmj.306.6884.1013
   BOYD KM, 1994, MED EDUC, V28, P488, DOI 10.1111/j.1365-2923.1994.tb02724.x
   BRENNAN TA, 1991, NEW ENGL J MED, V324, P1504, DOI 10.1056/NEJM199105233242112
   BROWNPETERSIDE P, 1991, BRIT J GEN PRACT, V41, P401
   CARROLL J L, 1991, AIDS CARE, V3, P101, DOI 10.1080/09540129108253051
   COOKE M, 1989, NEW ENGL J MED, V321, P1334, DOI 10.1056/NEJM198911093211911
   COWAN FM, 1994, GENITOURIN MED, V70, P311
   CURREY CJ, 1990, ACAD MED, V65, P472, DOI 10.1097/00001888-199007000-00015
   *DEP HLTH, 1992, HLTH NAT, V0, P0
   Elford J, 1991, AIDS CARE, V3, P399, DOI 10.1080/09540129108251598
   EVANS JK, 1993, GENITOURIN MED, V69, P377
   GAVIN PH, 1991, AM J PREV MED, V7, P172
   General Medical Council, 1993, TOM DOCT REC UND MED, V0, P0
   GILLESPIE FJ, 1993, BRIT J NURSING, V2, P516
   Goertzel T G, 1991, J AM COLL HEALTH, V40, P87
   Heptonstall J, 1993, COMMUN DIS REP CDR REV, V3, P0
   Johnson J, 1992, J OKLA STATE MED ASSOC, V85, P11
   KELLY JA, 1987, J MED EDUC, V62, P549
   KENDIG NE, 1990, J GERONTOL, V45, PM77, DOI 10.1093/geronj/45.3.M77
   KINGHORN GR, 1990, GENITOURIN MED, V66, P2
   KLEIN RS, 1988, NEW ENGL J MED, V318, P86, DOI 10.1056/NEJM198801143180205
   LINK RN, 1988, AM J PUBLIC HEALTH, V78, P455, DOI 10.2105/AJPH.78.4.455
   Marr J, 1994, NURS STAND, V8, P25
   Marr J, 1994, NURS STAND, V8, P28
   Martell R, 1993, NURS STAND, V8, P9
   MOSS RJ, 1987, J AM GERIATR SOC, V35, P460, DOI 10.1111/j.1532-5415.1987.tb04670.x
   NESS RB, 1991, JAMA-J AM MED ASSOC, V266, P2843
   Post S G, 1992, JAMA, V268, P1192, DOI 10.1001/jama.268.9.1189
   RUSSELL JG, 1989, MED EDUC, V23, P534, DOI 10.1111/j.1365-2923.1989.tb01580.x
   SHAPIRO JA, 1989, BRIT MED J, V298, P1563, DOI 10.1136/bmj.298.6687.1563
   SHIP JA, 1991, J ACQ IMMUN DEF SYND, V4, P84
   SIBBALD B, 1991, MED EDUC, V25, P243, DOI 10.1111/j.1365-2923.1991.tb00058.x
   STRAUSS RP, 1992, AM J PUBLIC HEALTH, V82, P569, DOI 10.2105/AJPH.82.4.569
   *UK HLTH DEP, 1994, AIDS HIV INF HLTH CA, V0, P0
   VICENZI AE, 1992, PUBLIC HEALTH NURS, V9, P270, DOI 10.1111/j.1525-1446.1992.tb00112.x
NR 37
TC 3
Z9 3
U1 1
U2 2
PU SAGE PUBLICATIONS LTD
PI LONDON
PA 1 OLIVERS YARD, 55 CITY ROAD, LONDON EC1Y 1SP, ENGLAND
SN 0956-4624
EI 1758-1052
J9 INT J STD AIDS
JI Int. J. STD AIDS
PD FEB 15
PY 1997
VL 8
IS 2
BP 88
EP 94
DI 10.1258/0956462971919624
PG 7
WC Immunology; Infectious Diseases
SC Immunology; Infectious Diseases
GA WJ595
UT WOS:A1997WJ59500004
PM 9061407
DA 2023-04-01
ER

PT J
AU Jonsson, M
   Karlsson, R
   Rylander, E
   Gustavsson, A
   Wadell, G
AF Jonsson, M
   Karlsson, R
   Rylander, E
   Gustavsson, A
   Wadell, G
TI The associations between risk behaviour and reported history of sexually transmitted diseases, among young women: a population-based study
SO INTERNATIONAL JOURNAL OF STD & AIDS
LA English
DT Article
DE sexual partners; coitus on first date; condom use; alcohol consumption; history of STD; population-based
ID human papillomavirus infection; general-population; national survey; adolescents; students; aids; college; alcohol; sex
AB The aim of this study was to determine the associations between risk behaviour and women's reported sexually transmitted diseases (STDs). All the women aged 19, 21, 23 and 25, residing in a specified housing area, were invited to answer a questionnaire regarding their sexual behaviour, smoking and alcohol consumption and previous history of STD. Of the 611 women participating, one out of 4 women had a history of at least one STD. Ln an univariate analysis, self-reported STD was found to be related to age, having more than 4 lifetime sexual partners, having practised intercourse at first date, inconsistent use of condoms, alcohol consumption of more than 3 bottles of wine per month and smoking. These factors were, however, not independent of each other and when subjected to a multivariate logistic regression analysis 2 factors, i.e. the lifetime number of sexual partners (more than 4 partners vs one; OR 7.94, (3.41-18.50)) and coitus on first date (practised more than once vs never, OR 2.99 (1.55-5.78)) emerged as independently associated with a previous STD.
RP Jonsson, M (corresponding author), UMEA UNIV,DEPT FAMILY MED,S-90185 UMEA,SWEDEN.
CR ANDERSON JE, 1992, SEX TRANSM DIS, V19, P320, DOI 10.1097/00007435-199211000-00004
   *CDC, 1991, HIV AIDS SURV REP, V0, P1
   CRITCHLOW LB, 1990, ALCOHOL IMMUNOMODULA, V0, P35
   ERICKSEN KP, 1992, SOC SCI MED, V34, P843, DOI 10.1016/0277-9536(92)90254-N
   FRIEDMAN SR, 1987, MILBANK Q, V65, P455, DOI 10.2307/3349999
   GIESECKE J, 1992, INT J STD AIDS, V3, P255, DOI 10.1177/095646249200300405
   HERLITZ C, 1992, SCAND J SOC MED, V20, P102, DOI 10.1177/140349489202000207
   HINGSON RW, 1990, AM J PUBLIC HEALTH, V80, P295, DOI 10.2105/AJPH.80.3.295
   KARLSSON R, 1995, SEX TRANSM DIS, V22, P119, DOI 10.1097/00007435-199503000-00008
   KJAER SK, 1990, AM J EPIDEMIOL, V131, P669, DOI 10.1093/oxfordjournals.aje.a115551
   LEY C, 1991, JNCI-J NATL CANCER I, V83, P997, DOI 10.1093/jnci/83.14.997
   MACDONALD NE, 1990, JAMA-J AM MED ASSOC, V263, P3155, DOI 10.1001/jama.263.23.3155
   MIDANIK LT, 1988, BRIT J ADDICT, V83, P1019
   MILLSTEIN SG, 1995, J ADOLESCENT HEALTH, V17, P83, DOI 10.1016/1054-139X(95)00065-Z
   RAMSTEDT K, 1992, INT J STD AIDS, V3, P117, DOI 10.1177/095646249200300208
   RICHTER DL, 1993, J SCH HLTH, V63, P94
   SHAFER MA, 1991, J PEDIATR-US, V119, P826, DOI 10.1016/S0022-3476(05)80312-9
   SHAFER MA, 1993, SEX TRANSM DIS, V20, P307, DOI 10.1097/00007435-199320060-00002
   TANFER K, 1994, SEX TRANSM DIS S, V21, P65
   TRAEEN B, 1992, ARCH SEX BEHAV, V21, P253, DOI 10.1007/BF01542996
   Tyden T, 1991, ACTA OBSTET GYN SCAN, V70, P219, DOI 10.3109/00016349109006213
   WECHSLER H, 1994, JAMA-J AM MED ASSOC, V272, P1672, DOI 10.1001/jama.272.21.1672
   WILLMOTT FE, 1992, INT J STD AIDS, V3, P329, DOI 10.1177/095646249200300505
NR 23
TC 27
Z9 27
U1 0
U2 4
PU ROYAL SOC MEDICINE PRESS LTD
PI LONDON
PA 1 WIMPOLE STREET, LONDON, ENGLAND W1M 8AE
SN 0956-4624
EI 
J9 INT J STD AIDS
JI Int. J. STD AIDS
PD AUG 15
PY 1997
VL 8
IS 8
BP 501
EP 505
DI 10.1258/0956462971920659
PG 5
WC Immunology; Infectious Diseases
SC Immunology; Infectious Diseases
GA XM963
UT WOS:A1997XM96300005
PM 9259498
DA 2023-04-01
ER

PT J
AU Zimet, GD
   Liau, A
   Fortenberry, JD
AF Zimet, GD
   Liau, A
   Fortenberry, JD
TI Health beliefs and intention to get immunized for HIV
SO JOURNAL OF ADOLESCENT HEALTH
LA English
DT Article
DE AIDS; HIV; vaccine; health beliefs
ID hepatitis-b vaccination; hospital personnel; united-states; aids vaccine; decade later; acceptance; workers; trials
AB Purpose: The purpose of this study was to evaluate the relationship of health beliefs to intention to accept human immunodeficiency virus (HIV) vaccination. Methods: Respondents were 81 female and 44 male college students who completed self-administered questionnaires. Questionnaires included items assessing intention to get vaccinated for HIV and the following health beliefs: perceived susceptibility to HIV infection, severity of AIDS, benefits of HIV immunization, pragmatic obstacles to vaccination, conditional nonmembership in a risk group, fear of the vaccine, and fear of needles. Results: Nearly 30% of the subjects were uncertain about or opposed to getting immunized for HIV. Susceptibility, severity, pragmatic obstacles, conditional nonmembership in a risk group, and fear of the vaccine were significantly correlated with intent to get vaccinated. Fear of needles, gender, and race were not associated with intent to get an HIV vaccine. Multiple regression analysis identified susceptibility, benefits, pragmatic obstacles, nonmembership in a risk group, and fear of the vaccine as significant independent predictors of intent to vaccinate. Conclusions: These preliminary survey findings demonstrate that intention to accept HIV immunization is not universal and that health beliefs may influence HIV vaccine acceptance. They suggest that it may be important to consider the effects of psychological factors in future research on HIV vaccine acceptance and in the ultimate implementation of HIV immunization programs. (C) Society for Adolescent Medicine, 1997.
C1 INDIANA UNIV,SCH MED,DEPT PEDIAT,INDIANAPOLIS,IN 46204.
   INDIANA UNIV PURDUE UNIV,DEPT PSYCHOL,INDIANAPOLIS,IN 46205.
C3 Indiana University System; Indiana University-Purdue University Indianapolis; Indiana University System; Indiana University-Purdue University Indianapolis
FU PHS HHS [MCJ-189596] Funding Source: Medline
CR BARIE PS, 1994, ARCH SURG-CHICAGO, V129, P27
   BODENHEIMER HC, 1986, AM J PUBLIC HEALTH, V76, P252, DOI 10.2105/AJPH.76.3.252
   CHESNEY MA, 1995, J ACQ IMMUN DEF SYND, V9, P30
   COHEN J, 1994, SCIENCE, V264, P1072, DOI 10.1126/science.8178162
   Cohen J., 1975, APPLIES MULTIPLE REG, V0, P0
   CROSSLEY KB, 1985, INFECT CONT HOSP EP, V6, P147, DOI 10.1017/S0195941700062949
   FEDSON DS, 1994, JAMA-J AM MED ASSOC, V272, P1133, DOI 10.1001/jama.272.14.1133
   FRANK JW, 1985, CAN MED ASSOC J, V132, P371
   Grady C., 1995, SEARCH AIDS VACCINE, V0, P0
   Guinan M E, 1993, ANN EPIDEMIOL, V3, P193
   HAYNES BF, 1993, SCIENCE, V260, P1279, DOI 10.1126/science.8493572
   HEREK GM, 1994, AIDS EDUC PREV, V6, P365
   ISRASENA S, 1992, AM J GASTROENTEROL, V87, P1807
   JANZ NK, 1984, HEALTH EDUC QUART, V11, P1, DOI 10.1177/109019818401100101
   LETTAU LA, 1992, INFECT CONT HOSP EP, V13, P336, DOI 10.1086/646541
   LEVIN MA, 1993, J POLICY ANAL MANAG, V12, P438, DOI 10.2307/3325300
   LURIE P, 1994, JAMA-J AM MED ASSOC, V271, P295, DOI 10.1001/jama.271.4.295
   MANIAN FA, 1991, INFECT CONT HOSP EP, V12, P576
   McKenzie C, 1992, AAOHN J, V40, P517
   Mundt D B, 1992, AAOHN J, V40, P568
   Norusis, 1993, SPSS WINDOWS PROFESS, V0, P0
   OLIVER RL, 1979, J CONSUM RES, V6, P113, DOI 10.1086/208755
   OSBORN JE, 1995, J ACQ IMMUN DEF SYND, V9, P26
   PINKERTON SD, 1993, EVALUATION REV, V17, P579, DOI 10.1177/0193841X9301700601
   ROSENSTOCK IM, 1974, HEALTH EDUC QUART, V2, P328, DOI 10.1177/109019817400200403
   ROSENSTOCK IM, 1959, PUBLIC HEALTH REP, V74, P98, DOI 10.2307/4590386
   SCAPA E, 1989, AM J GASTROENTEROL, V84, P400
   SEIDMAN SN, 1994, AM J PSYCHIAT, V151, P330
   STEVENS J, 1992, APPLIED MULTIVARIATE, V0, P0
   Terry D.J., 1993, THEORY REASONED ACTI, V0, P0
   WOOD D, 1995, AM J PUBLIC HEALTH, V85, P850, DOI 10.2105/AJPH.85.6.850
NR 31
TC 46
Z9 46
U1 1
U2 3
PU ELSEVIER SCIENCE INC
PI NEW YORK
PA 655 AVENUE OF THE AMERICAS, NEW YORK, NY 10010
SN 1054-139X
EI 
J9 J ADOLESCENT HEALTH
JI J. Adolesc. Health
PD MAY 15
PY 1997
VL 20
IS 5
BP 354
EP 359
DI 10.1016/S1054-139X(97)00031-1
PG 6
WC Psychology, Developmental; Public, Environmental & Occupational Health; Pediatrics
SC Psychology; Public, Environmental & Occupational Health; Pediatrics
GA XA215
UT WOS:A1997XA21500006
PM 9168382
DA 2023-04-01
ER

PT J
AU Kim, N
   Stanton, B
   Li, X
   Dickersin, K
   Galbraith, J
AF Kim, N
   Stanton, B
   Li, X
   Dickersin, K
   Galbraith, J
TI Effectiveness of the 40 adolescent AIDS-risk reduction interventions: A quantitative review
SO JOURNAL OF ADOLESCENT HEALTH
LA English
DT Article
DE AIDS; adolescent; risk-behavior; intervention
ID high-school-students; substance-dependent adolescents; african-american adolescents; condom-use intentions; hiv-infection; education-program; prevention program; young adolescents; united-states; self-efficacy
AB Objective: (1) To review evaluations of Acquired Immunodeficiency Syndrome (AIDS) prevention interventions targeting adolescents to determine whether these efforts have been effective in reducing risk behaviors. (2) To examine the relation between intervention design issues and outcomes measures. Method: A systematic review of five electronic databases and hand-searches of 11 journals, were undertaken for articles published from January 1983 through November 1995 that reported evaluations of adolescent AIDS risk-reduction interventions conducted in the United States. Outcomes examined include: improved attitudes about AIDS risk and protective behaviors, increased intention to abstain from sexual intercourse or to use condoms, and reduced sexual risk behaviors. Results: Forty studies that met preestablished inclusion criteria were found. For each outcome assessed, a majority of studies found a positive intervention impact (88% of studies assessing changes in knowledge; 58% changes in attitude, 60% changes in intention to use condoms, 73% in condom use, and 64% in decreasing number of sexual partners). Interventions that demonstrated an increase in intention to use a condom were significantly more likely to be theory-based than those that did not show any significant changes in intention (100% vs. 0%, p = .048). Interventions that increased condom use and decreased the number of sexual partners were longer in duration than those that did not improve these outcomes. Conclusions: AIDS risk reduction interventions can be effective in improving knowledge, attitudes, and behavioral intentions and in reducing risk practices. The positive relationship between improved outcomes and several elements of intervention design underscores the need for increased focus on intervention design in future studies. (C) Society for Adolescent Medicine, 1997.
C1 UNIV MARYLAND,SCH MED,DEPT PEDIAT,DIV GEN PEDIAT,BALTIMORE,MD 21201.
   UNIV MARYLAND,DEPT EPIDEMIOL & PREVENT MED,BALTIMORE,MD 21201.
C3 University System of Maryland; University of Maryland Baltimore; University System of Maryland; University of Maryland Baltimore
RP Kim, N (corresponding author), UNIV MARYLAND,CTR MINOR HLTH RES,712 W LOMBARD ST,BALTIMORE,MD 21201, USA.
FU AHRQ HHS [U01-HS07392] Funding Source: Medline
CR ARAL SO, 1993, INFECT DIS CLIN N AM, V7, P861
   ASHWORTH CS, 1992, J ADOLESCENT HEALTH, V13, P582, DOI 10.1016/1054-139X(92)90372-I
   BROOKSGUNN J, 1988, AM PSYCHOL, V43, P958, DOI 10.1037/0003-066X.43.11.958
   BROWN LK, 1989, J ADOLESCENT HEALTH, V10, P386, DOI 10.1016/0197-0070(89)90216-7
   BROWN LK, 1991, HEALTH EDUC QUART, V18, P195, DOI 10.1177/109019819101800205
   BROWN LK, 1988, CLIN PEDIATR, V0, P311
   *CDC, 1992, MMWR-MORBID MORTAL W, V41, P945
   CHOI KH, 1994, AIDS, V8, P1371, DOI 10.1097/00002030-199410000-00003
   CRANE SF, 1992, HEALTH EDUC RES, V7, P175, DOI 10.1093/her/7.2.175
   DAngelo L J, 1994, ACTA PAEDIATR SUPPL, V400, P88
   Damond ME, 1993, J BLACK PSYCHOL, V19, P169, DOI 10.1177/00957984930192007
   De Mauro D, 1990, SIECUS REP, V18, P1
   DiClemente R J, 1989, HEALTH EDUC, V20, P39
   DICLEMENTE RJ, 1989, J SEX RES, V26, P188, DOI 10.1080/00224498909551505
   Farley T A, 1991, CONN MED, V55, P15
   FLORA JA, 1988, AM PSYCHOL, V43, P965
   GRUEN SM, 1991, NURSE PRACTITION AUG, V0, P47
   Hillman E, 1991, AIDS EDUC PREV, V3, P328
   HUSZTI HC, 1989, PEDIATRICS, V84, P986
   *I MED NAT AC SC, 1986, CONFR AIDS DIR PUBL, V0, P0
   JEMMOTT JB, 1992, J ADOLESCENT HEALTH, V13, P512, DOI 10.1016/1054-139X(92)90016-5
   JEMMOTT JB, 1992, AM J PUBLIC HEALTH, V82, P372, DOI 10.2105/AJPH.82.3.372
   JEMMOTT LS, 1992, NURS RES, V41, P273
   JOHNSON JA, 1988, J MED EDUC, V63, P522
   KIPKE MD, 1993, J ADOLESCENT HEALTH, V14, P533, DOI 10.1016/1054-139X(93)90136-D
   KIRBY D, 1994, PUBLIC HEALTH REP, V109, P339
   MAGURA S, 1994, J ADOLESCENT HEALTH, V15, P457, DOI 10.1016/1054-139X(94)90492-L
   MAIN DS, 1994, PREV MED, V23, P409, DOI 10.1006/pmed.1994.1056
   MANSFIELD CJ, 1993, J ADOLESCENT HEALTH, V14, P115, DOI 10.1016/1054-139X(93)90095-7
   MAYS VM, 1991, SOC SCI MED, V33, P47, DOI 10.1016/0277-9536(91)90449-M
   MELTON GB, 1988, PROF PSYCHOL-RES PR, V19, P403, DOI 10.1037/0735-7028.19.4.403
   MILLER L, 1988, J SCHOOL HEALTH, V58, P137, DOI 10.1111/j.1746-1561.1988.tb00546.x
   NEWMAN C, 1993, AIDS EDUC PREV, V5, P327
   OAKLEY A, 1995, BRIT MED J, V310, P158, DOI 10.1136/bmj.310.6973.158
   PONTON LE, 1991, J AM ACAD CHILD PSY, V30, P729, DOI 10.1016/S0890-8567(10)80006-1
   REMAFEDI G, 1994, J ADOLESCENT HEALTH, V15, P142, DOI 10.1016/1054-139X(94)90541-X
   REMAFEDI GJ, 1988, J ADOLESCENT HEALTH, V9, P139, DOI 10.1016/0197-0070(88)90060-5
   RICKERT VI, 1991, J ADOLESCENT HEALTH, V12, P38, DOI 10.1016/0197-0070(91)90039-O
   RICKERT VI, 1990, J ADOLESCENT HEALTH, V11, P298, DOI 10.1016/0197-0070(90)90039-5
   RICKERT VI, 1992, CLIN PEDIAT APR, V0, P205
   ROMER D, 1994, AM J PUBLIC HEALTH, V84, P977, DOI 10.2105/AJPH.84.6.977
   ROSENBERG PS, 1994, NEW ENGL J MED, V330, P789, DOI 10.1056/NEJM199403173301114
   ROTHERAMBORUS MJ, 1991, JAMA-J AM MED ASSOC, V266, P1237, DOI 10.1001/jama.266.9.1237
   ROTHERAMBORUS MJ, 1994, AM J PUBLIC HEALTH, V84, P1938, DOI 10.2105/AJPH.84.12.1938
   RUDER AM, 1990, NY STATE J MED MAR, V0, P129
   SCHINKE SP, 1990, J CONSULT CLIN PSYCH, V58, P432, DOI 10.1037/0022-006X.58.4.432
   SLAP GB, 1991, J ADOLESCENT HEALTH, V12, P434, DOI 10.1016/1054-139X(91)90020-X
   STANTON B, 1994, PEDIATRICS, V93, P966
   STANTON B, 1993, PEDIATRICS, V92, P13
   Stanton B, 1996, J ADOLESCENT HEALTH, V18, P387, DOI 10.1016/1054-139X(95)00169-S
   Stanton BF, 1996, ARCH PEDIAT ADOL MED, V150, P363, DOI 10.1001/archpedi.1996.02170290029004
   STEITZ JA, 1993, ADOLESCENCE, V28, P609
   STEVENSON HC, 1995, AIDS EDUC PREV, V7, P134
   STEVENSON HC, 1994, AIDS EDUC PREV, V6, P40
   STLAWRENCE JS, 1995, J CONSULT CLIN PSYCH, V63, P154, DOI 10.1037/0022-006X.63.1.154
   STLAWRENCE JS, 1995, J CONSULT CLIN PSYCH, V63, P221, DOI 10.1037/0022-006X.63.2.221
   STLAWRENCE JS, 1994, AIDS EDUC PREV, V6, P425
   STLAWRENCE JS, 1989, PROGR BEHAV MODIFICA, V24, P0
   SUNWOOD J, 1995, J ADOLESCENT HEALTH, V16, P309, DOI 10.1016/1054-139X(94)00091-R
   THOMAS SB, 1991, EVAL PROGRAM PLANN, V14, P247, DOI 10.1016/0149-7189(91)90006-3
   WALTER HJ, 1993, JAMA-J AM MED ASSOC, V270, P725, DOI 10.1001/jama.270.6.725
   WEEKS K, 1995, HEALTH EDUC RES, V10, P329, DOI 10.1093/her/10.3.329
   WINETT RA, 1993, HEALTH EDUC QUART, V20, P555, DOI 10.1177/109019819302000413
NR 63
TC 118
Z9 121
U1 0
U2 8
PU ELSEVIER SCIENCE INC
PI NEW YORK
PA 655 AVENUE OF THE AMERICAS, NEW YORK, NY 10010
SN 1054-139X
EI 
J9 J ADOLESCENT HEALTH
JI J. Adolesc. Health
PD MAR 15
PY 1997
VL 20
IS 3
BP 204
EP 215
DI 10.1016/S1054-139X(96)00169-3
PG 12
WC Psychology, Developmental; Public, Environmental & Occupational Health; Pediatrics
SC Psychology; Public, Environmental & Occupational Health; Pediatrics
GA WM866
UT WOS:A1997WM86600004
PM 9069021
DA 2023-04-01
ER

PT J
AU Rosenthal, SL
   Lewis, LM
   Succop, PA
   Burklow, KA
   Biro, FM
AF Rosenthal, SL
   Lewis, LM
   Succop, PA
   Burklow, KA
   Biro, FM
TI Adolescent girls' perceived prevalence of sexually transmitted diseases and condom use
SO JOURNAL OF DEVELOPMENTAL AND BEHAVIORAL PEDIATRICS
LA English
DT Article
DE adolescent girls; condom use; sexually transmitted diseases
ID high-school-students; aids risk; determinants; behaviors; males; black
AB Little is known concerning sexually experienced and inexperienced adolescent girls' perceptions of the prevalence of condom use and sexually transmitted diseases (STDs). Girls (n = 174; 41% sexually experienced) rated the prevalence of condom use among friends and STDs among male and female friends and adolescents in general. Girls perceive the prevalence of STDs similarly across both gender and level of familiarity. For the most part, however, the girls perceived the prevalence among boys and girls more similarly than among friends and adolescents in general. No significant differences were found between sexually experienced and inexperienced girls in perceptions of condom use prevalence, but girls with a history of STD perceived condoms as used less frequently. Girls with an STD history perceived STDs as the most prevalent, followed by sexually inexperienced girls and then sexually experienced girls without a history of an STD. After an adolescent girl initiates sexual intercourse, STD experience could be a key variable in affecting her perceptions. Prevention programs can incorporate an understanding of patients' perceptions of condom use and STDs.
C1 UNIV CINCINNATI, COLL MED, DEPT PEDIAT, CINCINNATI, OH 45221 USA.
   UNIV CINCINNATI, DEPT PSYCHOL, CINCINNATI, OH 45221 USA.
   UNIV CINCINNATI, COLL MED, DEPT ENVIRONM HLTH, CINCINNATI, OH 45221 USA.
C3 University System of Ohio; University of Cincinnati; University System of Ohio; University of Cincinnati; University System of Ohio; University of Cincinnati
RP Rosenthal, SL (corresponding author), CHILDRENS HOSP, MED CTR, DIV ADOLESCENT MED, 3333 BURNET AVE, CINCINNATI, OH 45229 USA.
FU NCRR NIH HHS [M01 RR 08084] Funding Source: Medline; NIAID NIH HHS [AI35087] Funding Source: Medline; PHS HHS [MCJ-964] Funding Source: Medline
CR ABRAHAM C, 1994, PATIENT EDUC COUNS, V23, P173, DOI 10.1016/0738-3991(94)90033-7
   BIRO FM, 1991, J ADOLESCENT HEALTH, V12, P391, DOI 10.1016/0197-0070(91)90053-O
   DICLEMENTE RJ, 1992, PEDIATRICS, V89, P197
   DONALD M, 1994, J ADOLESCENT HEALTH, V15, P503, DOI 10.1016/1054-139X(94)90499-S
   FISHER JD, 1988, AM PSYCHOL, V43, P914, DOI 10.1037/0003-066X.43.11.914
   FULLILOVE RE, 1990, JAMA-J AM MED ASSOC, V263, P851, DOI 10.1001/jama.263.6.851
   HIRSCH MB, 1985, J ADOLESCENT HEALTH, V6, P1, DOI 10.1016/S0197-0070(85)80095-4
   JANZ NK, 1984, HEALTH EDUC QUART, V11, P1, DOI 10.1177/109019818401100101
   KEGELES SM, 1989, AM J DIS CHILD, V143, P911, DOI 10.1001/archpedi.1989.02150200063019
   MAYS VM, 1988, AM PSYCHOL, V43, P949, DOI 10.1037/0003-066X.43.11.949
   MORRISON DM, 1985, PSYCHOL BULL, V98, P538, DOI 10.1037/0033-2909.98.3.538
   PENDERGRAST RA, 1992, J ADOLESCENT HEALTH, V13, P133, DOI 10.1016/1054-139X(92)90080-U
   PLECK JH, 1991, J MARRIAGE FAM, V53, P733, DOI 10.2307/352747
   QUADREL MJ, 1993, AM PSYCHOL, V48, P102, DOI 10.1037/0003-066X.48.2.102
   ROSENTHAL SL, 1994, CLIN PEDIATR, V33, P706, DOI 10.1177/000992289403301201
   ROSENTHAL SL, 1994, ADOLESCENT PEDIAT G, V7, P63, DOI 10.1016/S0932-8610(19)80081-6
   ROSENTHAL SL, 1995, J ADOLESCENT HEALTH, V16, P45, DOI 10.1016/1054-139X(94)00052-G
   ROSENTHAL SL, 1994, RISK RESILIENCE PREV, V0, P239
   *SAS I, 1990, SAS STAT US GUID VER, V1, P0
   WALTER HJ, 1992, AM J PUBLIC HEALTH, V82, P528, DOI 10.2105/AJPH.82.4.528
   WEINSTEIN ND, 1987, J BEHAV MED, V10, P481, DOI 10.1007/BF00846146
   WILCOX BL, 1996, BIENN M SOC RES AD B, V0, P0
NR 22
TC 8
Z9 8
U1 1
U2 2
PU LIPPINCOTT WILLIAMS & WILKINS
PI PHILADELPHIA
PA TWO COMMERCE SQ, 2001 MARKET ST, PHILADELPHIA, PA 19103 USA
SN 0196-206X
EI 1536-7312
J9 J DEV BEHAV PEDIATR
JI J. Dev. Behav. Pediatr.
PD JUN 15
PY 1997
VL 18
IS 3
BP 158
EP 161
DI 10.1097/00004703-199706000-00003
PG 4
WC Behavioral Sciences; Psychology, Developmental; Pediatrics
SC Behavioral Sciences; Psychology; Pediatrics
GA XG168
UT WOS:A1997XG16800003
PM 9213230
DA 2023-04-01
ER
