# Supplementary material for: Studies on HIV/AIDS Among Students: Bibliometric Analysis
Source: Interact J Med Res. 2023 Aug 4;12:e46042. doi: 10.2196/46042 (PMC10439465; doi:10.2196/46042)
Supplement: Multimedia Appendix 1 [file ijmr_v12i1e46042_app1.zip › Multimedia Appendix 1/download1998u22.txt]

PT J
AU Short, R
AF Short, R
TI Teaching safe sex in school
SO INTERNATIONAL JOURNAL OF GYNECOLOGY & OBSTETRICS
LA English
DT Article; Proceedings Paper
DE safe sex; education; contraception; sexually transmitted diseases; HIV/AIDS
AB Objective: To teach safe sex practices to adolescents in school, before they start to become sexually active, using peer group education. Method: To send young medical students back to their old schools to do the teaching, and to get them to make videos suitable for showing to teenage audiences that can be widely circulated to all schools. Results: The program has been running in Australia since 1992, and has proved highly popular with school teachers, school children, and particularly with medical students. We are now working with medical schools in Beijing and Shanghai, at the invitation of the Chinese Ministry of Health, to see if we can adapt our program to a very different cultural setting. Conclusion: Educating children about Safe Sex is one of the most effective ways of postponing their onset of sexual activity. It is also the best investment that we can make to ensure people's future reproductive health; if they start right, there is every hope that they will stay right. (C) 1998 International Federation of Gynecology and Obstetrics.
C1 Univ Melbourne, Royal Hosp Women, Dept Perinatal Med, Melbourne, Vic, Australia.
C3 University of Melbourne
RP Short, R (corresponding author), Univ Melbourne, Royal Hosp Women, Dept Perinatal Med, Melbourne, Vic, Australia.
CR DOBBENBERG H, 1993, BR J FAM PLANN, V18, P123
   Johnson AM., 1994, SEXUAL BEHAV BRITAIN, V0, P0
   SHORT RV, 1995, ENDOCRINOL METAB, V2, P129
   *WHO, 1990, AIDS PREV GUID MCH F, V0, P0
NR 4
TC 8
Z9 10
U1 1
U2 3
PU ELSEVIER SCI IRELAND LTD
PI CLARE
PA CUSTOMER RELATIONS MANAGER, BAY 15, SHANNON INDUSTRIAL ESTATE CO, CLARE, IRELAND
SN 0020-7292
EI 
J9 INT J GYNECOL OBSTET
JI Int. J. Gynecol. Obstet.
PD DEC 15
PY 1998
VL 63
IS 
BP S147
EP S150
DI 10.1016/S0020-7292(98)00197-0
PG 4
WC Obstetrics & Gynecology
SC Obstetrics & Gynecology
GA 167TV
UT WOS:000078647200021
PM 10075225
DA 2023-03-20
ER

PT J
AU Warner, L
   Clay-Warner, J
   Boles, J
   Williamson, J
AF Warner, L
   Clay-Warner, J
   Boles, J
   Williamson, J
TI Assessing condom use practices - Implications for evaluating method and user effectiveness
SO SEXUALLY TRANSMITTED DISEASES
LA English
DT Article
ID longitudinal data-analysis; prevent incident stds; preejaculatory fluid; sexual transmission; united-states; men; partners; breakage; slippage; trials
AB Background: Consistent and correct condom use remains important to human immunodeficiency virus (HIV) prevention. Although many studies evaluate consistent condom use, few examine how condoms are used during intercourse, Goals: Assess how user practices affect exposure to risks of pregnancy and infection during condom use. Study Design: A cross-sectional survey on condom behaviors in the past month was conducted among 98 male students attending two Georgia universities. Results: Altogether, 35 of 270 total: condom uses (13.0%, 95% confidence interval, 7.4-18.5) resulted in potential exposure to sexually transmitted disease and/or HIV infection or pregnancy. Both consistent and inconsistent users were similarly likely to report potential exposures during condom use. Conclusion: These findings suggest condom problems occur among both consistent and inconsistent users. Future studies of condom effectiveness must distinguish whether condoms were used both consistently and correctly.
C1 Ctr Dis Control & Prevent, Natl Ctr HIV STD & TB Prevent, Off Commun, Div HIV AIDS Prevent, Atlanta, GA 30333 USA.
   Emory Univ, Rollins Sch Publ Hlth, Atlanta, GA 30322 USA.
   Univ Georgia, Dept Sociol, Athens, GA 30602 USA.
   Georgia State Univ, Dept Sociol, Atlanta, GA 30303 USA.
C3 Centers for Disease Control & Prevention - USA; Emory University; Rollins School Public Health; University System of Georgia; University of Georgia; University System of Georgia; Georgia State University
RP Warner, L (corresponding author), Ctr Dis Control & Prevent, Natl Ctr HIV STD & TB Prevent, Off Commun, Div HIV AIDS Prevent, Mail Stop E-06, Atlanta, GA 30333 USA.
CR ALBERT AE, 1995, AM J PUBLIC HEALTH, V85, P1514, DOI 10.2105/AJPH.85.11.1514
   Buchbinder SP, 1996, J INFECT DIS, V174, P954, DOI 10.1093/infdis/174.5.954
   CATES W, 1992, FAM PLANN PERSPECT, V24, P75, DOI 10.2307/2135469
   Centers for Disease Control and Prevention (CDC), 1993, MMWR MORB MORTAL WKLY REP, V42, P589
   DARROW WW, 1989, SEX TRANSM DIS, V16, P157, DOI 10.1097/00007435-198907000-00008
   Deschamps MM, 1996, ANN INTERN MED, V125, P324, DOI 10.7326/0003-4819-125-4-199608150-00011
   DEVINCENZI I, 1994, NEW ENGL J MED, V331, P341, DOI 10.1056/NEJM199408113310601
   ENG TR, 1997, HIDDEN EPIDEMIC CONF, V0, P0
   Galavotti C, 1996, SEX TRANSM DIS, V23, P77, DOI 10.1097/00007435-199601000-00015
   GRADY WR, 1994, FAM PLANN PERSPECT, V26, P107, DOI 10.2307/2136034
   ILARIA G, 1992, LANCET, V340, P1469, DOI 10.1016/0140-6736(92)92658-3
   KANN L, 1996, MMWR-MORBID MORTAL W, V45, P16
   LIANG KY, 1986, BIOMETRIKA, V73, P13, DOI 10.2307/2336267
   NORRIS AE, 1994, AIDS EDUC PREV, V6, P27
   PLECK JH, 1993, FAM PLANN PERSPECT, V25, P106, DOI 10.2307/2136157
   PUDNEY J, 1992, LANCET, V340, P1470, DOI 10.1016/0140-6736(92)92659-4
   SARACCO A, 1993, J ACQ IMMUN DEF SYND, V6, P497
   Spruyt A, 1998, AM J PUBLIC HEALTH, V88, P239, DOI 10.2105/AJPH.88.2.239
   STEINER M, 1994, AM J PUBLIC HEALTH, V84, P1897, DOI 10.2105/AJPH.84.12.1897
   TANFER K, 1993, FAM PLANN PERSPECT, V25, P61, DOI 10.2307/2136207
   TRUSSELL J, 1992, FAM PLANN PERSPECT, V24, P20, DOI 10.2307/2135721
   Warner DL, 1997, JAMA-J AM MED ASSOC, V278, P291, DOI 10.1001/jama.278.4.291
   Weir SS, 1996, SEX TRANSM DIS, V23, P76, DOI 10.1097/00007435-199601000-00014
   ZEGER SL, 1986, BIOMETRICS, V42, P121, DOI 10.2307/2531248
   ZENILMAN JM, 1995, SEX TRANSM DIS, V22, P15, DOI 10.1097/00007435-199501000-00003
NR 27
TC 86
Z9 87
U1 0
U2 3
PU LIPPINCOTT WILLIAMS & WILKINS
PI PHILADELPHIA
PA 227 EAST WASHINGTON SQ, PHILADELPHIA, PA 19106 USA
SN 0148-5717
EI 
J9 SEX TRANSM DIS
JI Sex. Transm. Dis.
PD JUL 15
PY 1998
VL 25
IS 6
BP 273
EP 277
DI 10.1097/00007435-199807000-00001
PG 5
WC Infectious Diseases
SC Infectious Diseases
GA ZY240
UT WOS:000074600300001
PM 9662759
DA 2023-03-20
ER

PT J
AU Chisholm, MA
   Ricci, JF
AF Chisholm, MA
   Ricci, JF
TI Development and cross-validation of an instrument to measure first-year pharmacy students' attitudes toward AIDS/HIV patients
SO AMERICAN JOURNAL OF PHARMACEUTICAL EDUCATION
LA English
DT Article
ID medical-school; knowledge
AB The purpose of this study was to develop and validate an instrument that measures first-year professional pharmacy students' attitudes toward AIDS/HIV patients. In April 1996, a 39-item instrument based on the Aids Attitude Scale and items generated from a focus group was administered to all first-year professional students at the University of Georgia College of Pharmacy (n=105). Students were asked to respond to each item by using a six-point Likert-type scale ranging from 1=strongly disagree to 6=strongly agree. One hundred and three surveys (99 percent response rate) were analyzed. Exploratory factor analysis yielded two factors, a nine-item factor labeled "working with AIDS/HIV patients" and a nine-item factor labeled "emotions toward people with AIDS/HIV." The 18-item instrument was cross-validated with a confirmatory factor analysis on data obtained from 100 first-year pharmacy students in the 1997 class. The internal consistency of the 18-item instrument was 0.86, and the composite reliability estimates were 0.87 and 0.85 for the "working" and "emotions" factors, respectively. Goodness-of-fit indices indicated a good model fit. An 18-item instrument that measures first-year professional pharmacy students' attitudes toward AIDS/HIV patients was developed.
C1 Univ Georgia, Coll Pharm, Athens, GA 30602 USA.
C3 University System of Georgia; University of Georgia
RP Chisholm, MA (corresponding author), Med Coll Georgia, Clin Pharm Program, CJ-1020, Augusta, GA 30912 USA.
CR Bagozzi RP, 1994, STRUCT EQU MODELING, V1, P35, DOI 10.1080/10705519409539961
   BENTLER PM, 1980, PSYCHOL BULL, V88, P588, DOI 10.1037/0033-2909.107.2.238
   BLIWISE NG, 1991, HEALTH PSYCHOL, V10, P289, DOI 10.1037/0278-6133.10.4.289
   Carmines E. G., 1981, SOCIAL MEASUREMENT C, V0, PP65, DOI 10.1207/S15327965PLI0404_1
   *CDCP, 1993, US STAT AIDS, V0, P8
   CRONBACH LJ, 1951, ACAD MED, V0, P297
   CURREY CJ, 1990, ACAD MED, V65, P472, DOI 10.1097/00001888-199007000-00015
   FELDMANN TB, 1990, ACAD MED, V65, P464, DOI 10.1097/00001888-199007000-00012
   FICARROTTO TJ, 1990, ACAD MED, V65, P470, DOI 10.1097/00001888-199007000-00014
   FORNELL C, 1981, J MARKETING RES, V18, P39, DOI 10.2307/3151312
   Gerbing DW, 1996, STRUCT EQU MODELING, V3, P62, DOI 10.1080/10705519609540030
   HAYWARD RA, 1991, ANN INTERN MED, V114, P23, DOI 10.7326/0003-4819-114-1-23
   HORN JL, 1965, PSYCHOMETRIKA, V30, P179, DOI 10.1007/BF02289447
   James L.R., 1982, CAUSAL ANAL, V0, P0
   Joreskog K. G., 1986, LISREL 4 ANAL LINEAR, V0, P0
   Katz MD, 1995, ANN PHARMACOTHER, V29, P1218, DOI 10.1177/106002809502901205
   KRUPAT E, 1994, AM J PHARM EDUC, V58, P273
   Nunnally J., 1994, PSYCHOMETRIC THEORY, V3rd, P752
   Simon M S, 1991, AIDS EDUC PREV, V3, P124
   TESCH BJ, 1990, ACAD MED, V65, P467, DOI 10.1097/00001888-199007000-00013
   WEYANT RJ, 1993, ACAD MED, V68, P377, DOI 10.1097/00001888-199305000-00023
NR 21
TC 6
Z9 6
U1 0
U2 0
PU AMER ASSOC COLL PHARMACY
PI ALEXANDRIA
PA 1426 PRINCE STREET, ALEXANDRIA, VA 22314-2815 USA
SN 0002-9459
EI 1553-6467
J9 AM J PHARM EDUC
JI Am. J. Pharm. Educ.
PD SUM 15
PY 1998
VL 62
IS 2
BP 162
EP 166
DI 
PG 5
WC Education, Scientific Disciplines; Pharmacology & Pharmacy
SC Education & Educational Research; Pharmacology & Pharmacy
GA 111AN
UT WOS:000075415300009
DA 2023-03-20
ER

PT J
AU Balogun, JA
   Kaplan, MT
   Miller, TM
AF Balogun, JA
   Kaplan, MT
   Miller, TM
TI The effect of professional education on the knowledge and attitudes of physical therapist and occupational therapist students about acquired immunodeficiency syndrome
SO PHYSICAL THERAPY
LA English
DT Article; Proceedings Paper
DE acquired immunodeficiency syndrome; education; intervention; occupational therapy; physical therapy
ID nursing-students; health-care; aids; intervention; providers; program; impact
AB Background and Purpose. Anxiety and fear about caring for people with acquired immunodeficiency syndrome (AIDS) are concerns expressed by students in health care professions. This study was designed to evaluate the influence of education offered to physical therapist (PT) and occupational therapist (OT) students on their knowledge, attitudes;; and willingness to provide services to people with AIDS. Subjects and Methods. Twenty-six undergraduate PT students and 23 undergraduate OT students completed a questionnaire at the beginning of their professional education program, following a 5-hour AIDS education seminar, and shortly before their graduation. The questionnaire consisted of 3 subscales designed to evaluate the respondents' knowledge, attitudes, and willingness to treat people with AIDS. Results. At the time of graduation, the students in both disciplines showed improvement in knowledge about AIDS (14.3% for PT students and 13.8% for OT students) and more positive attitudes toward people with AIDS (7.4% for PT students and 5% for OT students). In both disciplines, the students' willingness to provide services for people with AIDS remained unchanged following the AIDS education seminar and at the end of the professional education program. Conclusion and Discussion. The professional education offered to the cohort of students in this study appeared to be beneficial in improving their knowledge and attitudes toward people with AIDS, but it did not affect their willingness to work with this patient group.
C1 SUNY Hlth Sci Ctr, Coll Hlth Related Profess, Phys Therapy Program, Brooklyn, NY 11203 USA.
   SUNY Hlth Sci Ctr, Coll Hlth Related Profess, Occupat Therapy Program, Brooklyn, NY 11203 USA.
C3 State University of New York (SUNY) System; State University of New York (SUNY) Downstate Medical Center; State University of New York (SUNY) System; State University of New York (SUNY) Downstate Medical Center
RP Balogun, JA (corresponding author), SUNY Hlth Sci Ctr, Coll Hlth Related Profess, Phys Therapy Program, 450 Clarkson Ave,Box 16, Brooklyn, NY 11203 USA.
EM jbalogun@netmail.hscbklyn.edu
CR Anastasi A., 1982, PSYCHOL TESTING, V0, P0
   ARMSTRONGESTHER C, 1990, J ADV NURS, V15, P638, DOI 10.1111/j.1365-2648.1990.tb01886.x
   BALOGUN JA, 1998, J PHYS THERAPY ED, V12, P57
   Centers for Disease Control and Prevention, 1996, MORB MORT WEEKL REP, V0, P0
   CURRIER DP, 1990, ELEMENTS RES PHYSICA, V0, P0
   FEIT LR, 1990, ACAD MED, V65, P461, DOI 10.1097/00001888-199007000-00011
   FICARROTTO TJ, 1990, ACAD MED, V65, P470, DOI 10.1097/00001888-199007000-00014
   Flaskerud J H, 1989, J CONTIN EDUC NURS, V20, P148
   GERBERT B, 1988, J AM DENT ASSOC, V116, P851, DOI 10.14219/jada.archive.1988.0273
   GOLDMAN JD, 1987, J MED EDUC, V62, P557
   HARNETT S, 1987, J CONTIN EDUC NURS, V18, P64
   HELD SL, 1993, PHYS THER, V73, P156, DOI 10.1093/ptj/73.3.156
   JEMMOTT LS, 1992, NURS RES, V41, P172
   Lawrence S A, 1989, J PROF NURS, V5, P92, DOI 10.1016/S8755-7223(89)80012-2
   Lester L B, 1988, J NURS EDUC, V27, P399
   LEWIS CE, 1986, J GEN INTERN MED, V1, P287, DOI 10.1007/BF02596205
   MARASCUILO LA, 1970, AM EDUC RES J, V7, P397, DOI 10.3102/00028312007003397
   ODONNELL L, 1987, NEW YORK STATE J MED, V87, P278
   STRAUSS RP, 1992, AM J PUBLIC HEALTH, V82, P569, DOI 10.2105/AJPH.82.4.569
   WERTZ DC, 1987, PUBLIC HEALTH REP, V102, P248
   *WHO, 1996, WHO MONTHL REP, V0, P0
   Williams R D, 1992, J NURS EDUC, V31, P397
   Young E W, 1988, J CONTIN EDUC NURS, V19, P9
NR 23
TC 15
Z9 17
U1 0
U2 1
PU OXFORD UNIV PRESS INC
PI CARY
PA JOURNALS DEPT, 2001 EVANS RD, CARY, NC 27513 USA
SN 0031-9023
EI 1538-6724
J9 PHYS THER
JI Phys. Ther.
PD OCT 15
PY 1998
VL 78
IS 10
BP 1073
EP 1082
DI 10.1093/ptj/78.10.1073
PG 10
WC Orthopedics; Rehabilitation
SC Orthopedics; Rehabilitation
GA 126XC
UT WOS:000076319200006
PM 9781701
DA 2023-03-20
ER

PT J
AU Hopkins, GL
   Hopp, JW
   Marshak, HPH
   Neish, C
   Rhoads, G
AF Hopkins, GL
   Hopp, JW
   Marshak, HPH
   Neish, C
   Rhoads, G
TI AIDS risk among students attending Seventh-day Adventist schools in North America
SO JOURNAL OF SCHOOL HEALTH
LA English
DT Article
ID acquired-immunodeficiency-syndrome; sexual-behavior; knowledge; adolescents; alcohol; attitudes; prevalence; prevention; city
AB In 1995, a survey was conducted among students attending 69 Seventh-day Adventist (SDA) high schools within the United States and Canada. The survey assessed the extent that these students practiced sexual and drug-use behaviors which place them at risk for contracting or transmitting the human immunodeficiency virus (HIV). A total of 1,748 respondents enrolled in grades 9 through 12 completed questionnaires similar to the instrument used in the 1993 Youth Risk Behavior Survey (YRBS). Data were collected and compared to results from the 1993 YRBS. Students who attended SDA parochial schools reported lower rates of sexual intercourse compared to YRBS school counterparts (16.3% vs. 53.1%) and lower rates of all substances measured. Furthermore, respondents, were more likely to engage in substance use and sexual intercourse if they had at least one parent who used tobacco, alcohol, or marijuana, as reported by the students.
C1 Andrews Univ, Inst Prevent, Addict Ctr Adolescent Hlth & Behav Res, Berrien Springs, MI 49104 USA.
   Andrews Univ, Dept Behav Sci, Berrien Springs, MI 49104 USA.
   Loma Linda Univ, Sch Publ Hlth, Dept Hlth Promot & Educ, Loma Linda, CA 92350 USA.
   Loma Linda Univ, Sch Allied Hlth Profess, Loma Linda, CA 92350 USA.
   Loma Linda High Sch, Loma Linda, CA 92354 USA.
C3 Andrews University; Andrews University; Loma Linda University; Loma Linda University
RP Hopkins, GL (corresponding author), Andrews Univ, Inst Prevent, Addict Ctr Adolescent Hlth & Behav Res, Berrien Springs, MI 49104 USA.
CR ANDERSON JE, 1990, FAM PLANN PERSPECT, V22, P252, DOI 10.2307/2135681
   BECKER MH, 1988, AM J PUBLIC HEALTH, V78, P394, DOI 10.2105/AJPH.78.4.394
   BENSON PL, 1990, VALUEGNEESIS REPORT, V0, P0
   BIGLAN A, 1990, J BEHAV MED, V13, P245, DOI 10.1007/BF00846833
   *CDCP, 1996, CDC AIDS SURVEIL SUM, V8, P16
   *CDCP, 1995, MMWR-MORBID MORTAL W, V44, P9
   DICLEMENTE RJ, 1993, J ADOLESCENT HEALTH, V14, P231, DOI 10.1016/1054-139X(93)90011-D
   Dusenbury L, 1991, AIDS EDUC PREV, V3, P367
   FRIEDMAN LS, 1993, J ADOLESCENT HEALTH, V14, P442, DOI 10.1016/1054-139X(93)90115-6
   GOODMAN E, 1989, PEDIATRICS, V84, P36
   GRAY D, 1995, DISS ABSTR INT A, V55, P2731
   HEROLD ES, 1996, PSYCHOSOCIAL DEV ADO, V0, P62
   HINGSON R, 1990, PEDIATRICS, V85, P24
   Hingson Ralph, 1992, P17, V0, P0
   HOCHHAUSER M, 1989, J PSYCHOACTIVE DRUGS, V21, P381, DOI 10.1080/02791072.1989.10472181
   LUDESCHER G, 1993, DISS ABSTR INT A, V54, P432
   NAGY S, 1990, J SCHOOL HEALTH, V60, P276, DOI 10.1111/j.1746-1561.1990.tb05934.x
   *NAT COMM AIDS, 1994, J SCH HLTH, V64, P39
   Resnick MD, 1997, JAMA-J AM MED ASSOC, V278, P823, DOI 10.1001/jama.278.10.823
   ROSCOE B, 1990, ADOLESCENCE, V25, P39
   SIEGEL D, 1991, J SCHOOL HEALTH, V61, P160, DOI 10.1111/j.1746-1561.1991.tb01199.x
   Skurnick J H, 1991, AIDS EDUC PREV, V3, P21
   STALL R, 1986, HEALTH EDUC QUART, V13, P359, DOI 10.1177/109019818601300407
   STEITZ JA, 1993, ADOLESCENCE, V28, P609
   STINSON FS, 1993, ADDICTION, V88, P1139, DOI 10.1111/j.1360-0443.1993.tb02134.x
   WEISMAN CS, 1989, FAM PLANN PERSPECT, V21, P213, DOI 10.2307/2135574
NR 26
TC 5
Z9 5
U1 1
U2 7
PU AMER SCHOOL HEALTH ASSOC
PI KENT
PA PO BOX 708, KENT, OH 44240 USA
SN 0022-4391
EI 
J9 J SCHOOL HEALTH
JI J. Sch. Health
PD APR 15
PY 1998
VL 68
IS 4
BP 141
EP 145
DI 10.1111/j.1746-1561.1998.tb06331.x
PG 5
WC Education & Educational Research; Education, Scientific Disciplines; Health Care Sciences & Services; Public, Environmental & Occupational Health
SC Education & Educational Research; Health Care Sciences & Services; Public, Environmental & Occupational Health
GA ZV239
UT WOS:000074284300003
PM 9644606
DA 2023-03-20
ER

PT J
AU Carter, DD
AF Carter, DD
TI Using attitude surveys in medical ethics research and teaching: the example of undergraduate willingness to treat HIV-infected patients
SO MEDICAL EDUCATION
LA English
DT Article
DE data collection; education, medical, undergraduate, methods; ethics, medical, education; HIV infection, therapy; refusal to treat; students, medical, psychology; United States
ID acquired-immunodeficiency-syndrome; nursing-students attitudes; aids patients; physicians; duty; school; virus
AB As a break from the usual lecture or case discussion to teach medical ethics, this paper reports on the utilization of attitudinal surveys in ethical areas where students face a choice of behaviours. The technique can stimulate students to better understand their own attitudes and hopefully motivate them to overcome resistance to more ethical but perhaps less desirable behaviours. However, the technique also serves as the basis for empirical ethical research. The first section of the paper provides background on the conceptualization of attitudes, their measurement, and the statistical techniques for their analysis. In the second section, the special characteristics of medical students as a study population and ethical considerations in surveying them are discussed. Thirdly, the author uses his work in researching and in teaching about students' willingness to treat patients infected with HIV as an example of survey and analytical techniques. Finally, methods for using surveys in the classroom are presented.
C1 Univ Chicago Hosp, McLean Ctr Clin Med Eth, Chicago, IL 60637 USA.
C3 University of Chicago; University of Illinois System
RP Carter, DD (corresponding author), Univ Chicago Hosp, McLean Ctr Clin Med Eth, W-732,MC 6098,5841 S Maryland Ave, Chicago, IL 60637 USA.
CR American Medical Association Council on Ethical and Judicial Affairs Report A (1-87), 1988, JAMA-J AM MED ASSOC, V259, P0
   ANGOFF NR, 1991, YALE J BIOL MED, V64, P207
   Berry WD., 1985, MULTIPLE REGRESSION, V0, P0, DOI DOI 10.4135/9781412985208
   BERSTEIN CA, 1990, ACAD MED, V65, P458
   BLIWISE NG, 1991, HEALTH PSYCHOL, V10, P289, DOI 10.1037/0278-6133.10.4.289
   BREDFELDT RC, 1991, J FAM PRACTICE, V32, P71
   Carter D, 1996, ACAD MED, V71, P1250, DOI 10.1097/00001888-199611000-00024
   CROWNE DP, 1960, J CONSULT PSYCHOL, V24, P349, DOI 10.1037/h0047358
   CURREY CJ, 1990, ACAD MED, V65, P472, DOI 10.1097/00001888-199007000-00015
   DANIELS N, 1991, HASTINGS CENT REP, V21, P36, DOI 10.2307/3562338
   Ebbesen EB, 1970, INFLUENCING ATTITUDE, V0, P0
   FEE E, 1993, AM J PUBLIC HEALTH, V83, P1477, DOI 10.2105/AJPH.83.10.1477
   FELDMANN TB, 1990, ACAD MED, V65, P464, DOI 10.1097/00001888-199007000-00012
   FICARROTTO TJ, 1990, ACAD MED, V65, P470, DOI 10.1097/00001888-199007000-00014
   GANN PH, 1991, AM J PREV MED, V7, P172, DOI 10.1016/S0749-3797(18)30935-8
   GERBERT B, 1989, JAMA-J AM MED ASSOC, V262, P1969
   GOLDMAN JD, 1987, J MED EDUC, V62, P557
   HALEVY A, 1994, AM J MED, V96, P282, DOI 10.1016/0002-9343(94)90154-6
   HAYWARD RA, 1993, J GEN INTERN MED, V8, P10, DOI 10.1007/BF02600286
   Johnson J A, 1990, AIDS EDUC PREV, V2, P48
   Mueller D. J., 1986, MEASURING SOCIAL ATT, V0, P0
   PANTALEO G, 1993, NEW ENGL J MED, V328, P327, DOI 10.1056/NEJM199302043280508
   POST SG, 1995, MED EDUC, V29, P128, DOI 10.1111/j.1365-2923.1995.tb02815.x
   POTTENGER LA, 1992, J RELIG HEALTH, V31, P9, DOI 10.1007/BF00986841
   RIZZO JA, 1990, MED CARE, V28, P251, DOI 10.1097/00005650-199003000-00005
   STRUNIN L, 1989, AIDS CARE, V1, P105, DOI 10.1080/09540128908260242
   TESCH BJ, 1990, ACAD MED, V65, P467, DOI 10.1097/00001888-199007000-00013
   WEYANT RJ, 1993, ACAD MED, V68, P377, DOI 10.1097/00001888-199305000-00023
NR 28
TC 3
Z9 5
U1 1
U2 11
PU WILEY
PI HOBOKEN
PA 111 RIVER ST, HOBOKEN 07030-5774, NJ USA
SN 0308-0110
EI 1365-2923
J9 MED EDUC
JI Med. Educ.
PD MAR 15
PY 1998
VL 32
IS 2
BP 121
EP 126
DI 10.1046/j.1365-2923.1998.00159.x
PG 6
WC Education, Scientific Disciplines; Health Care Sciences & Services
SC Education & Educational Research; Health Care Sciences & Services
GA ZV060
UT WOS:000074264300003
PM 9743761
DA 2023-03-20
ER

PT J
AU Cook, RL
   Steiner, BD
   Smith, AC
   Evans, AT
   Willis, SE
   Petrusa, ER
   Harvard, DH
   Richards, BF
AF Cook, RL
   Steiner, BD
   Smith, AC
   Evans, AT
   Willis, SE
   Petrusa, ER
   Harvard, DH
   Richards, BF
TI Are medical students ready to provide HIV-prevention counseling?
SO ACADEMIC MEDICINE
LA English
DT Article
ID primary care physicians; risk assessment; infection; attitudes
AB Purpose. To determine whether medical students were prepared to assess risk and counsel patients about prevention of HIV infection, and whether HIV-related experience produced better knowledge and counseling skills. Method. In 1995, students at four North Carolina medical schools interviewed a standardized patient portraying a young woman concerned about: HIV infection, The standardized patient recorded whether students asked risk-behavior questions and provided risk-reduction advice. A 21-item questionnaire assessed the students' knowledge of HIV testing and prevention. Students indicated whether they had had experience in educational settings related to HIV or STDs. Results. 415 students completed both the patient interview and the questionnaire. Many failed to ask the patient about several HIV-risk behaviors. Although nearly all (98%) inquired about condom use, fewer than two thirds asked about the patient's history of STDs, number of sexual partners, or specific sexual practices. Most students advised the patient to use condoms. The average score on the knowledge test was 79%; 70% of students confused anonymous with confidential testing, more than half overestimated the risk of HIV transmission from a needle stick, and nearly one in ten did not know how to use a condom. Educational exposures did not produce significantly better risk assessment, counseling information, or knowledge scores. Conclusion. A majority of experienced medical students did not assess several important risk factors uf a patient concerned about HIV infection, and many would have provided incorrect information related to HIV testing and prevention of infection. Patient contact in traditional clinical settings did nut: influence prevention knowledge or behavior. More innovative methods are needed to train students in HIV-infection prevention and counseling.
C1 Univ Pittsburgh, Sch Med, Ctr Res Hlth Care, Pittsburgh, PA 15213 USA.
   Univ N Carolina, Dept Family Med, Chapel Hill, NC 27514 USA.
   NE Ohio Univ, Coll Med, Rootstown, OH 44272 USA.
   Cook Cty Hosp, Dept Med, Chicago, IL 60612 USA.
   E Carolina Univ, Sch Med, Dept Family Med, Greenville, NC USA.
   Duke Univ, Sch Med, Durham, NC USA.
   Univ N Carolina, Sch Med, Off Educ Dev, Chapel Hill, NC USA.
   Baylor Coll Med, Off Curriculum, Houston, TX 77030 USA.
C3 Pennsylvania Commonwealth System of Higher Education (PCSHE); University of Pittsburgh; University of North Carolina; University of North Carolina Chapel Hill; Northeast Ohio Medical University (NEOMED); John H Stroger Junior Hospital Cook County; University of North Carolina; East Carolina University; Duke University; University of North Carolina; University of North Carolina Chapel Hill; University of North Carolina School of Medicine; Baylor College of Medicine
RP Cook, RL (corresponding author), Univ Pittsburgh, Sch Med, Ctr Res Hlth Care, E820 MUH,200 Lothrop St, Pittsburgh, PA 15213 USA.
CR *AG HLTH CAR POL R, 1993, GUID PREV HIV INF, V0, P0
   ALTEKRUSE J, 1991, ACAD MED, V66, P312, DOI 10.1097/00001888-199106000-00002
   *AM SOC HLTH ASS, 1993, CDC NAT AIDS HOTL 10, V0, P0
   BOEKELOO BO, 1991, AM J PUBLIC HEALTH, V81, P1645, DOI 10.2105/AJPH.81.12.1645
   CALABRESE LH, 1991, ARCH INTERN MED, V151, P1157, DOI 10.1001/archinte.151.6.1157
   CARUSO BA, 1993, ACAD MED, V68, P583, DOI 10.1097/00001888-199307000-00024
   *CDCP, 1996, MMWR-MORBID MORTAL W, V45, P121
   Centers for Disease Control and Prevention (CDC), 1994, MMWR MORB MORTAL WKLY REP, V42, P988
   FREDMAN L, 1989, AM J PREV MED, V5, P188, DOI 10.1016/S0749-3797(18)31079-1
   GEMSON DH, 1991, ARCH INTERN MED, V151, P1102, DOI 10.1001/archinte.151.6.1102
   GREEN L W, 1988, AMERICAN JOURNAL OF PREVENTIVE MEDICINE, V4, P101
   Herrera J. L., 1993, MORBIDITY AND MORTALITY WEEKLY REPORT, V42, P1
   HIGGINS DL, 1991, JAMA-J AM MED ASSOC, V266, P2419, DOI 10.1001/jama.266.17.2419
   MAHEUX B, 1995, ACAD MED, V70, P726, DOI 10.1097/00001888-199508000-00018
   MAKADON HJ, 1995, ANN INTERN MED, V123, P715, DOI 10.7326/0003-4819-123-9-199511010-00010
   MULLER S, 1984, J MED EDUC, V59, P59
   RABIN DL, 1994, ANN INTERN MED, V121, P513, DOI 10.7326/0003-4819-121-7-199410010-00007
   RUSSEL NK, 1992, AM J PREV MED, V9, P235
   SCHULTZ P, 1994, J GEN INTERN MED, V9, P459, DOI 10.1007/BF02599065
   Tresolini C. P., 1994, TEACH LEARN MED, V6, P247
   *US PREV SERV TASK, 1996, GUID CLIN PREV SERV, V0, P723
NR 21
TC 16
Z9 16
U1 0
U2 3
PU HANLEY & BELFUS INC
PI PHILADELPHIA
PA 210 S 13TH ST, PHILADELPHIA, PA 19107 USA
SN 1040-2446
EI 
J9 ACAD MED
JI Acad. Med.
PD MAR 15
PY 1998
VL 73
IS 3
BP 342
EP 346
DI 10.1097/00001888-199803000-00026
PG 5
WC Education, Scientific Disciplines; Health Care Sciences & Services
SC Education & Educational Research; Health Care Sciences & Services
GA ZC050
UT WOS:000072534500032
PM 9526464
DA 2023-03-20
ER

PT J
AU Schuster, MA
   Bell, RM
   Nakajima, GA
   Kanouse, DE
AF Schuster, MA
   Bell, RM
   Nakajima, GA
   Kanouse, DE
TI The sexual practices of Asian and Pacific Islander high school students
SO JOURNAL OF ADOLESCENT HEALTH
LA English
DT Article
DE Asians; Pacific islanders; sexual practices; adolescents; acquired immunodeficiency syndrome prevention and control; contraception
ID hiv-infection; transmitted diseases; risk behaviors; teenage men; inner-city; adolescents; ethnicity; race; prevention; knowledge
AB Purpose: To describe the sexual behaviors, beliefs, and attitudes of Asian and Pacific Islander California high school students and to compare them to other racial/ethnic groups. Methods: Data were collected from an anonymous self-administered survey of 2026 ninth to 12th graders in a Los Angeles County school district; 186 of the respondents described themselves as Asian and Pacific Islander. The survey was conducted in April 1992. Results: A higher percentage of Asian and Pacific Islander adolescents (73%) compared with African-American (28%, p<.001), Latino (43%, p<.001), white (50%, p <.001), and other (48%, p <.001) adolescents had never had vaginal intercourse. Asian and Pacific Islander adolescents were less likely than other adolescents to report having engaged in heterosexual genital sexual activities during the prior year, including masturbation of or by a partner, fellatio with ejaculation, cunnilingus, and anal intercourse. Few students in any group reported homosexual genital sexual activities. Asians and Pacific Islanders who had had vaginal intercourse were more likely than most other groups to have used a condom at first vaginal intercourse, but Asians and Pacific Islanders had not used condoms more consistently over the prior year. Asians and Pacific Islanders were more likely to expect parental disapproval if they had vaginal intercourse and less likely to think that their peers had had vaginal intercourse. Conclusions: Asian and Pacific Islander high school students in one California school district appear to be at lower sexual risk than other racial/ethnic groups. However, a large minority are engaging in activities that can transmit disease and lead to unwanted pregnancy. Therefore, current efforts to develop culturally sensitive clinical and community-based approaches to sexual risk prevention should include Asians and Pacific Islanders. (C) Society for Adolescent Medicine, 1998.
C1 Rand Corp, Santa Monica, CA 90407 USA.
   Univ Calif Los Angeles, Dept Pediat, Los Angeles, CA 90024 USA.
   W Los Angeles Dept Vet Affairs Med Ctr, Dept Med, Los Angeles, CA USA.
C3 RAND Corporation; University of California System; University of California Los Angeles; US Department of Veterans Affairs; Veterans Health Administration (VHA); VA Greater Los Angeles Healthcare System
RP Schuster, MA (corresponding author), Rand Corp, 1700 Main St,POB 2138, Santa Monica, CA 90407 USA.
CR *AM AC FAM PHYS, 1993, 1993 1994 COMP AAFP, V0, P0
   *AM AC FAM PHYS, 1988, T 1988 ANN SESS C DE, V0, P0
   *AM AC PED, 1989, AAP NEWS, V5, P9
   *AM AC PED COMM AD, 1990, PEDIATRICS, V86, P134
   *AM MED ASS, 1992, GUID AD PREV SERV, V0, P0
   BAYER R, 1994, AM J PUBLIC HEALTH, V84, P895, DOI 10.2105/AJPH.84.6.895
   *BUR CENS, 1992, CENS POP HOUS 1990 S, V0, P0
   CATANIA JA, 1990, PSYCHOL BULL, V108, P339, DOI 10.1037/0033-2909.108.3.339
   *CDCP, 1995, HIV AIDS SURVEILLANC, V7, P9
   *CDCP, 1995, MMWR-MORBID MORTAL W, V44, P124
   *CDCP, 1995, HIV AIDS SURV REP, V7, P13
   Centers for Disease Control and Prevention (CDC), 1995, MMWR MORB MORTAL WKL, V44, P131
   COCHRAN SD, 1991, ARCH SEX BEHAV, V20, P381, DOI 10.1007/BF01542618
   DICLEMENTE RJ, 1987, J APPL SOC PSYCHOL, V17, P216, DOI 10.1111/j.1559-1816.1987.tb00311.x
   DICLEMENTE RJ, 1992, PEDIATRICS, V89, P197
   DURBIN M, 1993, J ADOLESCENT HEALTH, V14, P202, DOI 10.1016/1054-139X(93)90006-B
   EMANS SJ, 1991, J ADOLESCENT HEALTH, V12, P649
   FORREST JD, 1990, FAM PLANN PERSPECT, V22, P206, DOI 10.2307/2135494
   GOCK TS, 1994, CONFRONTING CRITICAL, V0, P247
   Hayes CD, 1987, RISKING FUTURE ADOLE, V1, P0
   HOLTZMAN D, 1994, AM J PUBLIC HEALTH, V84, P388, DOI 10.2105/AJPH.84.3.388
   Horan Patricia F., 1993, ETHNICITY AND DISEASE, V3, P97
   HUANG K, 1992, ARCH SEX BEHAV, V21, P227, DOI 10.1007/BF01542994
   IRWIN CE, 1992, ADOLESCENTS AT RISK, V0, P35
   Jenkins RR, 1995, J ADOLESCENT HEALTH, V17, P314, DOI 10.1016/1054-139X(95)00174-Q
   KLEIN JD, 1992, J ADOLESCENT HEALTH, V13, P162, DOI 10.1016/1054-139X(92)90084-O
   Koop, 1986, SURG GEN REPORT ACQU, V0, P0
   KOST K, 1992, FAM PLANN PERSPECT, V24, P244, DOI 10.2307/2135853
   KU L, 1992, PUBLIC HEALTH REP, V107, P131
   KU L, 1993, AM J PUBLIC HEALTH, V83, P1609, DOI 10.2105/AJPH.83.11.1609
   KU L, 1993, PUBLIC HEALTH REP, V108, P680
   MARSIGLIO W, 1986, FAM PLANN PERSPECT, V18, P151, DOI 10.2307/2135324
   MCKENNEY NR, 1994, PUBLIC HEALTH REP, V109, P16
   McKenzie K, 1996, BRIT MED J, V312, P1054
   MILLSTEIN SG, 1992, PEDIATRICS, V89, P422
   Moore D. S., 1985, FAM COMMUNITY HEALTH, V8, P38
   Schuster MA, 1996, AM J PUBLIC HEALTH, V86, P1570, DOI 10.2105/AJPH.86.11.1570
   Schuster MA, 1996, ARCH PEDIAT ADOL MED, V150, P906, DOI 10.1001/archpedi.1996.02170340020004
   SIEGEL D, 1991, J SCHOOL HEALTH, V61, P160, DOI 10.1111/j.1746-1561.1991.tb01199.x
   STRUNIN L, 1991, SOC SCI MED, V32, P221, DOI 10.1016/0277-9536(91)90063-I
   WARREN RC, 1994, PUBLIC HEALTH REP, V109, P4
   Yep G. A., 1993, INT Q COMMUNITY HLTH, V13, P293
   YEP GA, 1994, AIDS EDUC PREV, V6, P184
NR 45
TC 58
Z9 59
U1 0
U2 2
PU ELSEVIER SCIENCE INC
PI NEW YORK
PA 655 AVENUE OF THE AMERICAS, NEW YORK, NY 10010 USA
SN 1054-139X
EI 
J9 J ADOLESCENT HEALTH
JI J. Adolesc. Health
PD OCT 15
PY 1998
VL 23
IS 4
BP 221
EP 231
DI 10.1016/S1054-139X(97)00210-3
PG 11
WC Psychology, Developmental; Public, Environmental & Occupational Health; Pediatrics
SC Psychology; Public, Environmental & Occupational Health; Pediatrics
GA 121MD
UT WOS:000076016800006
PM 9763158
DA 2023-03-20
ER

PT J
AU Keita-Perse, O
   Pradier, C
   Rosenthal, E
   Altare, J
   Cassuto, JP
   Dellamonica, P
AF Keita-Perse, O
   Pradier, C
   Rosenthal, E
   Altare, J
   Cassuto, JP
   Dellamonica, P
TI Needle prick accidents in medical students
SO PRESSE MEDICALE
LA French
DT Article
ID blood
AB OBJECTIVE: Infections transmitted by blood such as viral hepatitis B and C or human immunodeficiency virus (HIV) are a true threat to health care workers. As medical students are exposed to accidental contamination during their hospital activities we conducted a survey among medical students in Nice France to determine the frequency and circumstances of needle prick accidents and how the risk of blood exposure is managed. METHODS: A survey was conduced between December 1 and December 15, 1996 among second cycle medical students. An anonymous questionnaire was proposed to all students attending mandatory faculty classes. A blood-exposure accident was defined as a needle prick or a cut caused by another sharp object which occurred in the hospital. RESULTS: Among the 237 students enrolled in the classes, 200 (84%) responded to the survey Among these, one-quarter had experienced a blood-exposure accident by needle prick. For students terminating their second aide, this rate was 37%. in 58% of the cases, the accidents had occurred when the students were on duty (excepting hospital training courses). Blood drawing for gas measurements was the most frequent circumstance (44%). Only 39% of the students had declared the accident and 51% had had a serology control within 2 months. The serological status of the source patient was unknown to the students in nearly half the cases. Only one out of two students applied elementary safety measures systematically (gloves, not recapping the needle). Only 13% of the students stated they had received information about blood-exposure accidents and their prevention and less than 50% had a correct notion of the risk of hepatitis B and C and HIV transmission by needle pricks. CONCLUSION: The incidence of blood-exposure accidents in hospital medical students is high and probably underestimated by official statistics due to the low declaration rate. Measures should rapidly implemented to inform and train students on prevention. Our units are currently working with students, the medical faculty and the occupational medicine unit to reach these objectives.
C1 Hop Archet 1, CISIH, F-06202 Nice 3, France.
   Hop Archet 1, Serv Med Interne 2, F-06202 Nice, France.
C3 CHU Nice; CHU Nice
RP Keita-Perse, O (corresponding author), Hop Archet 1, CISIH, Route St Antoine de Ginestiere,BP 3079, F-06202 Nice 3, France.
CR ABITEBOUL D, 1991, BEH, V50, P8
   BELL DM, 1996, AM J MED S5B, V102, P0
   DUVAL O, 1994, BEH, V51, P241
   JAGGER J, 1988, NEW ENGL J MED, V319, P284, DOI 10.1056/NEJM198808043190506
   LERY L, 1994, GESTIONS HOSP, V339, P612
   STOTKA JL, 1991, INFECT CONT HOSP EP, V12, P583
   TARANTOLA A, 1996, 11 INT C AIDS VANC, V0, P0
   Tereskerz PM, 1996, NEW ENGL J MED, V335, P1150, DOI 10.1056/NEJM199610103351512
NR 8
TC 11
Z9 12
U1 0
U2 2
PU MASSON EDITEUR
PI PARIS 06
PA 120 BLVD SAINT-GERMAIN, 75280 PARIS 06, FRANCE
SN 0755-4982
EI 
J9 PRESSE MED
JI Presse Med.
PD NOV 7
PY 1998
VL 27
IS 34
BP 1723
EP 1726
DI 
PG 4
WC Medicine, General & Internal
SC General & Internal Medicine
GA 139KX
UT WOS:000077028800002
PM 9835925
DA 2023-03-20
ER

PT J
AU Siegel, DM
   Aten, MJ
   Roghmann, KJ
   Enaharo, M
AF Siegel, DM
   Aten, MJ
   Roghmann, KJ
   Enaharo, M
TI Early effects of a school-based human immunodeficiency virus infection and sexual risk prevention intervention
SO ARCHIVES OF PEDIATRICS & ADOLESCENT MEDICINE
LA English
DT Article
ID young adolescents; aids-risk; education-program; self-efficacy; behavior; hiv; impact; reduction; students; youth
AB Objective: To determine the short-term effect of a middle and high school-based human immunodeficiency virus and sexuality intervention (Rochester AIDS Prevention Project for Youth [RAPP]) on knowledge, self-efficacy, and behavior intention. Design: Nonrandomized intervention study with 2 intervention groups and 1 control group. Setting: Middle and high school health classes in an urban, predominantly minority school district. Participants: Middle and high school students (N = 3635) enrolled in health classes in 9 schools; 50% African American, 16% Hispanic, 20% white, and 14% other. Less than 10% of students refused participation. Intervention: There were 3 study conditions: (1) Control, usual health education curriculum taught by classroom teacher; (2) RAPP adult health educator, intervention curriculum implemented by ethnically diverse male-female pairs of highly trained health educators; and (3) RAPP peer educator, intervention implemented by male-female pairs of extensively trained high school students. Health classes within schools were assigned to 1 of the 3 conditions each semester, and simultaneous implementation of the control program with health educators or peer educators in the same school and during the same semester was not permitted. Main Outcome Measure: A confidential questionnaire administered to all study subjects before and immediately after the intervention, containing scales to measure knowledge, sexual self-efficacy, and safe behavior intention. Results: Preintervention data indicated that the study population was involved in sexual activity and other risk behaviors at rates comparable to those of other urban adolescent populations. Examination of 3 outcome constructs as dependent variables (knowledge, sexual self-efficacy, and safe behavior intention) revealed that the health educators and peer educators increased students' knowledge significantly more than did the control condition for both middle (females, P<.01; males, P<.01) and high (females, P<.001; males, P<.001) school. Comparisons of self-efficacy changes across intervention groups did not reach statistical significance, and safe behavior intention changes differed significantly by intervention group for high school but not for middle school students. For all analyses, the preintervention scores for each outcome variable were the most powerful predictors of postintervention scores, and analysis of variance models predicted substantial overall variance. Conclusions: At short-term follow-up, the RAPP intervention had a powerful effect on knowledge for all students and a moderate effect on sexual self-efficacy and safe behavior intention, particularly for high school students. The peer educators were found to be equally and, for some variables, more effective than the highly trained adult educators. The substantial effect of the baseline scores and the high prevalence of risk behavior already evident by seventh grade indicate the importance of early implementation of school-based sexuality programs.
C1 Univ Rochester, Rochester Gen Hosp, Dept Pediat, Rochester, NY 14621 USA.
   Univ Rochester, Rochester Gen Hosp, Sch Nursing, Rochester, NY 14621 USA.
C3 Rochester General Hospital; University of Rochester; Rochester General Hospital; University of Rochester
RP Siegel, DM (corresponding author), Univ Rochester, Rochester Gen Hosp, Dept Pediat, 1425 Portland Ave, Rochester, NY 14621 USA.
EM david.siegel@viahealth.org
FU NIMH NIH HHS [R01-MH 49037] Funding Source: Medline
CR *A GUTTM I, 1994, SEX AM TEEN, V0, P0
   Ajzen I., 1980, UNDERSTANDING ATTITU, V0, P0
   Aten MJ, 1996, J ADOLESCENT HEALTH, V19, P258, DOI 10.1016/S1054-139X(96)00029-8
   BANDURA A, 1986, SOCIAL FDN THOUGHT A, V0, P0
   BELL T, 1984, SEXUALLY TRANSMITTED, V0, P73
   BOYER CB, 1991, SOC SCI MED, V33, P11, DOI 10.1016/0277-9536(91)90446-J
   BROWN LK, 1991, HEALTH EDUC QUART, V18, P195, DOI 10.1177/109019819101800205
   Cates Jr, 1990, ADOLESC MED, V1, P409
   *CDC, 1991, ANN REP, V0, P0
   *CDCP, 1997, HIV AIDS SURV REP, V9, P0
   *CDCP, 1997, SEX TRANSM DIS SURV, V0, P0
   EPNER JEG, 1996, POLICY COMPENDIUM RE, V0, P0
   FORREST JD, 1990, FAM PLANN PERSPECT, V22, P206, DOI 10.2307/2135494
   HARVEY SM, 1995, ADOLESCENCE, V30, P253
   HAYES CD, 1987, RISKING FUTURE ADOLE, V0, P241
   HEIN K, 1993, AM J PUBLIC HEALTH, V83, P492, DOI 10.2105/AJPH.83.4.492
   Kim N, 1997, J ADOLESCENT HEALTH, V20, P204, DOI 10.1016/S1054-139X(96)00169-3
   KIRBY D, 1991, FAM PLANN PERSPECT, V23, P253, DOI 10.2307/2135776
   Kirby D, 1997, AIDS EDUC PREV, V9, P44
   KIRBY D, 1992, J SCHOOL HEALTH, V62, P280, DOI 10.1111/j.1746-1561.1992.tb01244.x
   KIRBY D, 1994, PUBLIC HEALTH REP, V109, P339
   KIRBY D, 1997, NO EASY ANSWERS RES, V0, P0
   KLEIN NA, 1994, J SCHOOL HEALTH, V64, P328, DOI 10.1111/j.1746-1561.1994.tb03322.x
   LEVY SR, 1995, J SCHOOL HEALTH, V65, P28, DOI 10.1111/j.1746-1561.1995.tb03336.x
   MAIN DS, 1994, PREV MED, V23, P409, DOI 10.1006/pmed.1994.1056
   MILLER BC, 1992, PREVENTING ADOLESCEN, V0, P265
   MISOVICH SJ, 1998, SEXUALITY RELATED ME, V0, P0
   MOSCICKI AB, 1990, PEDIATR RES, V28, P507, DOI 10.1203/00006450-199011000-00018
   *NAT RES COUNC, 1993, LOS GEN AD HIGH RISK, V0, P42
   NEWMAN C, 1993, AIDS EDUC PREV, V5, P327
   ROMER D, 1994, AM J PUBLIC HEALTH, V84, P977, DOI 10.2105/AJPH.84.6.977
   ROTHERAMBORUS MJ, 1991, JAMA-J AM MED ASSOC, V266, P1237, DOI 10.1001/jama.266.9.1237
   SCHACHTER J, 1989, NEW ENGL J MED, V320, P802, DOI 10.1056/NEJM198903233201210
   Smith M A, 1994, J HEALTH EDUC, V25, P24
   SONNENSTEIN FL, 1989, FAMILY PLANNING PERS, V21, P152
   SUNWOOD J, 1995, J ADOLESCENT HEALTH, V16, P309, DOI 10.1016/1054-139X(94)00091-R
   TERRY DJ, 1995, BRIT J SOC PSYCHOL, V34, P199, DOI 10.1111/j.2044-8309.1995.tb01058.x
   *US DEP ED, 1997, NCES PUBL, V0, P0
   WALTER HJ, 1993, JAMA-J AM MED ASSOC, V270, P725, DOI 10.1001/jama.270.6.725
   Warren CW, 1997, J ADOLESCENT HEALTH, V21, P225, DOI 10.1016/S1054-139X(97)00112-2
   WEEKS K, 1995, HEALTH EDUC RES, V10, P329, DOI 10.1093/her/10.3.329
   WHITLEY BE, 1986, POPUL ENVIRON, V8, P173
NR 43
TC 31
Z9 31
U1 0
U2 3
PU AMER MEDICAL ASSOC
PI CHICAGO
PA 515 N STATE ST, CHICAGO, IL 60610 USA
SN 1072-4710
EI 
J9 ARCH PEDIAT ADOL MED
JI Arch. Pediatr. Adolesc. Med.
PD OCT 15
PY 1998
VL 152
IS 10
BP 961
EP 970
DI 
PG 10
WC Pediatrics
SC Pediatrics
GA 126LN
UT WOS:000076295000004
PM 9790605
DA 2023-03-20
ER

PT J
AU Rotheram-Borus, MJ
   Murphy, DA
   Fernandez, MI
   Srinivasan, S
AF Rotheram-Borus, MJ
   Murphy, DA
   Fernandez, MI
   Srinivasan, S
TI A brief HIV intervention for adolescents and young adults
SO AMERICAN JOURNAL OF ORTHOPSYCHIATRY
LA English
DT Article
ID sexual risk behaviors; aids-prevention; school-students; united-states; condom use; knowledge; reduction; education; runaway; youth
AB The delivery format of an HIV prevention program that had been efficacious with youths at high risk was modified from seven relatively short sessions over a one- to two-month period to three longer sessions over a one- to two-week period. In contrast to youths in the seven-session program, no change in sexual behavior was observed among those in the redesigned program at three-month follow-up. However, change was apparent in the mediators of high-risk behavior over the same period.
C1 Univ Calif Los Angeles, Dept Psychiat, Div Social & Community Psychiat, Los Angeles, CA 90024 USA.
C3 University of California System; University of California Los Angeles
RP Rotheram-Borus, MJ (corresponding author), Univ Calif Los Angeles, Dept Psychiat, Div Social & Community Psychiat, 10920 Wilshire Blvd,Suite 350, Los Angeles, CA 90024 USA.
CR ANDERSON JE, 1990, FAM PLANN PERSPECT, V22, P252, DOI 10.2307/2135681
   [Anonymous], 1974, HEALTH EDUCATION MONOGRAPH, V2, P324
   Bandura A, 1994, PREVENTING AIDS THEO, V0, PP25, DOI 10.1007/978-1-4899-1193-3_3
   BANDURA A, 1998, ADOLESCENTS AIDS GEN, V0, P1
   BECKER M H, 1988, PUBLIC HEALTH REVIEWS, V16, P1
   CAPLAN M, 1992, J CONSULT CLIN PSYCH, V60, P56, DOI 10.1037/0022-006X.60.1.56
   *CDCP, 1997, HIV AIDS SURV REP US, V0, P0
   Celentano DD, 1998, SCIENCE, V280, P1889, DOI 10.1126/science.280.5371.1889
   DICLEMENTE RJ, 1993, J ADOLESCENT HEALTH, V14, P231, DOI 10.1016/1054-139X(93)90011-D
   DICLEMENTE RJ, 1995, JAMA-J AM MED ASSOC, V274, P1271, DOI 10.1001/jama.274.16.1271
   DiIorio C, 1997, AIDS EDUC PREV, V9, P1
   FISHBEIN M, 1991, UNPUB FACTORS INFLUE, V0, P0
   FISHBEIN M, 1991, RES ISSUES HUMAN BEH, V0, P243
   FISHER JD, 1988, AM PSYCHOL, V43, P914, DOI 10.1037/0003-066X.43.11.914
   GOLDSMITH MF, 1993, JAMA-J AM MED ASSOC, V270, P16, DOI 10.1001/jama.270.1.16
   GRUEN R, 1989, 5 INT C AIDS OTT ONT, V0, P739
   Hein Karen, 1992, P3, V0, P0
   HINGSON RW, 1991, AM J PUBLIC HEALTH, V81, P1638, DOI 10.2105/AJPH.81.12.1638
   HOLTGRAVE DR, 1994, RISK, V5, P29
   Jemmott JB, 1998, JAMA-J AM MED ASSOC, V279, P1529, DOI 10.1001/jama.279.19.1529
   JEMMOTT JB, 1992, AM J PUBLIC HEALTH, V82, P372, DOI 10.2105/AJPH.82.3.372
   Kalichman S.C., 1990, ANN SEX RES, V3, P129
   KANFER FH, 1987, JENSEITS RUBIKON WIL, V0, P286
   KELLY JA, 1992, AM J PUBLIC HEALTH, V82, P1483, DOI 10.2105/AJPH.82.11.1483
   KELLY JA, 1995, J CONSULT CLIN PSYCH, V63, P101
   KELLY JA, 1995, PSYCHIATR SERV, V46, P813
   Kelly Jeffrey A., 1988, AIDS HLTH CRISIS PSY, V0, P0
   KIRBY D, 1995, REV ED PROGRAMS DESI, V0, P0
   LEADBEATER BJ, 1989, DEV PSYCHOL, V25, P465, DOI 10.1037/0012-1649.25.3.465
   LEIGH BC, 1994, J ADOLESCENT HEALTH, V15, P117, DOI 10.1016/1054-139X(94)90538-X
   LEVITON LC, 1990, EVAL PROGRAM PLANN, V13, P55, DOI 10.1016/0149-7189(90)90009-L
   LEVY SR, 1995, IMPACT SCH BASED AID, V0, P0
   MAGURA S, 1994, J ADOLESCENT HEALTH, V15, P457, DOI 10.1016/1054-139X(94)90492-L
   McKirnan DJ, 1996, AIDS CARE, V8, P655, DOI 10.1080/09540129650125371
   MILLER S, 1990, PROJECT LIGHT PILOT, V0, P0
   MURPHY DA, 1995, BEHAV THERAPIST, V0, P8
   NOELL J, 1993, HEALTH VALUES, V17, P40
   Rosenberg PS, 1998, JAMA-J AM MED ASSOC, V279, P1894, DOI 10.1001/jama.279.23.1894
   Rotheram-Borus M. J, 1994, PREVENTING AIDS THEO, V0, P175
   Rotheram-Borus MJ, 1998, AM J COMMUN PSYCHOL, V26, P73, DOI 10.1023/A:1021834224454
   ROTHERAMBORUS MJ, 1995, AM J PSYCHIAT, V152, P588
   ROTHERAMBORUS MJ, 1991, JAMA-J AM MED ASSOC, V266, P1237, DOI 10.1001/jama.266.9.1237
   ROTHERAMBORUS MJ, 1995, AIDS EDUC PREV, V7, P320
   ROTHERAMBORUS MJ, 1993, PSYCHIAT CLIN N AM, V2, P415
   SANDBERG DE, 1988, J ADOLESCENT RES, V3, P413
   SCHINKE SP, 1981, J COUNS PSYCHOL, V28, P451, DOI 10.1037/0022-0167.28.5.451
   SEIDMAN SN, 1994, AM J PSYCHIAT, V151, P330
   SIKKEMA KJ, 1995, AIDS EDUC PREV, V7, P145
   SONENSTEIN FL, 1989, FAM PLANN PERSPECT, V21, P152, DOI 10.2307/2135805
   STLAWRENCE JS, 1995, J CONSULT CLIN PSYCH, V63, P154, DOI 10.1037/0022-006X.63.1.154
   *SUBST AB MENT HLT, 1998, HOUS SURV DRUG AB, V0, P0
   Triandis HC., 1980, NEBRASKA S MOTIVATIO, V1980, P197
   WALTER HJ, 1993, JAMA-J AM MED ASSOC, V270, P725, DOI 10.1001/jama.270.6.725
   WHITE KM, 1994, J APPL SOC PSYCHOL, V24, P2164, DOI 10.1111/j.1559-1816.1994.tb02378.x
   WILSON KG, 1995, SUICIDE LIFE-THREAT, V25, P241
   YATES GL, 1988, AM J PUBLIC HEALTH, V78, P820, DOI 10.2105/AJPH.78.7.820
NR 58
TC 27
Z9 27
U1 0
U2 3
PU AMER ORTHOPSYCHIATRIC ASSOC
PI NEW YORK
PA 330 SEVENTH AVE, 18TH FL, NEW YORK, NY 10001 USA
SN 0002-9432
EI 
J9 AM J ORTHOPSYCHIAT
JI Am. J. Orthopsychiatr.
PD OCT 15
PY 1998
VL 68
IS 4
BP 553
EP 564
DI 10.1037/h0080364
PG 12
WC Psychiatry; Social Work
SC Psychiatry; Social Work
GA 133XU
UT WOS:000076713500006
PM 9809115
DA 2023-03-20
ER

PT J
AU Ebomoyi, EW
   Bissonette, NE
   Ukaga, OM
AF Ebomoyi, EW
   Bissonette, NE
   Ukaga, OM
TI Campus courtship behavior and fear of human immunodeficiency virus infection by university students
SO JOURNAL OF THE NATIONAL MEDICAL ASSOCIATION
LA English
DT Article
DE human immunodeficiency syndrome; fear; sexual intercourse; university students
AB Data were collected by telephone from a random sample of 762 students at the University of Northern Colorado to examine students' fear of human immunodeficiency virus (HIV) infection and their suggested approaches to prevent the spread of the disease. Of the 762 students interviewed, 177 (24.1%) believed that HIV/acquired immunodeficiency syndrome (AIDS) was a threat to socialization on campus. Fourteen percent of the Female students considered HIV/AIDS to be a threat compared with 10.1% of their male counterparts. Among all interviewees, 573 (76.7%) believed HIV/AIDS was a threat to romance at the university. Statistically significant association was found between the perceived fear of HIV/AIDS and gender. With regard to actual sexual intercourse, 86.4% of the students believed that HIV/AIDS was a major threat compared with 13.6% who did not. The association between the perception about HIV/AIDS as a threat to on-campus sexual intercourse and gender was statistically significant. Of the entire sample, 69.3% suggested abstinence as an approach to avoid HIV infection. Slightly more than 24% suggested condom use. Eighteen (10.8%) students advised that sexual contact should be only with a trusted partner. More information about HIV/AIDS should be provided to all students, especially women, in institutions of higher learning. More information can reduce the fear associated with this deadly disease.
C1 Univ No Colorado, Dept Community Hlth & Nutr, Greeley, CO 80639 USA.
C3 University of Northern Colorado
RP Ebomoyi, EW (corresponding author), Univ No Colorado, Dept Community Hlth & Nutr, Gunter Hall 2350, Greeley, CO 80639 USA.
CR Becker MH, 1974, HLTH BELIEF MODEL PE, V0, P0
   Carpenter CCJ, 1996, JAMA-J AM MED ASSOC, V276, P146, DOI 10.1001/jama.276.2.146
   COX FD, 1996, AIDS BOOKLET, V0, P0
   DYK AV, 1991, AIDS CARE CARE, V0, P0
   GOTTLIEB MS, 1981, NEW ENGL J MED, V305, P14
   HARTYGOLDER BJ, 1990, ED GUIDE AIDS LAW ME, V0, P0
   Richardson MW, 1939, J EDUC PSYCHOL, V30, P681, DOI 10.1037/h0054933
   STRUNIN L, 1987, PEDIATRICS, V79, P825
   THURMAN QC, 1990, COLLEGE HLTH, V38, P180
NR 9
TC 2
Z9 2
U1 0
U2 1
PU SLACK INC
PI THOROFARE
PA 6900 GROVE RD, THOROFARE, NJ 08086 USA
SN 0027-9684
EI 
J9 J NATL MED ASSOC
JI J. Natl. Med. Assoc.
PD JUL 15
PY 1998
VL 90
IS 7
BP 395
EP 399
DI 
PG 5
WC Medicine, General & Internal
SC General & Internal Medicine
GA 103HB
UT WOS:000075151000003
PM 9685774
DA 2023-03-20
ER

PT J
AU Krowchuk, DP
AF Krowchuk, DP
TI Sexually transmitted diseases in adolescents: What's new?
SO SOUTHERN MEDICAL JOURNAL
LA English
DT Article
ID ligase chain-reaction; human-immunodeficiency-virus; first-void urine; chlamydia-trachomatis; neisseria-gonorrhoeae; university-students; genital herpes; reaction assay; infection; diagnosis
AB Background. Sexually transmitted diseases (STDs) are an important cause of morbidity and, potentially, mortality for adolescents in the United States. Each year, 2.5 million teenagers in this country will contract an STD. An understanding of recent advances in risk factors, epidemiology, diagnosis, and treatment of these important infections is vital for clinicians providing care for adolescents. Methods. To identify topics for review, a MEDLINE search for the years 1993 to 1997 was conducted, using the general term sexually transmitted diseases. Separate searches were perfomed for individual infections, including chlamydia, gonorrhea, herpes simplex virus (HSV), human papillomavirus (HPV), human immunodeficiency virus (HIV), and Trichomonas vaginalis. Relevant publications addressing risk factors for STD acquisition, as well as the epidemiology, diagnosis, and treatment of these infections were reviewed, Results. Information derived from the search that was considered relevant and important for the care of adolescents is presented. Risk factors for STD acquisition, including sexual activity, condom use, and substance use are discussed. Recent information about the epidemiology of bacterial (eg, chlamydia, gonorrhea), viral (eg, HSV, HPV, HIV), and protozoal (T vaginalis) infections is presented. Novel diagnostic techniques and advances in treatment of specific infections are reviewed, Conclusions. Sexually transmitted diseases represent a significant health problem for adolescents in the United States. Recent advances in the area of diagnosis likely will lead to enhanced recognition of infected individuals, particularly those who lack symptoms. In addition, new drugs and novel approaches to therapy have simplified treatment and may lead to enhanced compliance.
C1 Wake Forest Univ, Bowman Gray Sch Med, Dept Pediat, Winston Salem, NC 27157 USA.
   Wake Forest Univ, Sch Med, Dept Dermatol, Winston Salem, NC 27157 USA.
C3 Wake Forest University; Wake Forest Baptist Medical Center; Wake Forest University
RP Krowchuk, DP (corresponding author), Wake Forest Univ, Bowman Gray Sch Med, Dept Pediat, Med Ctr Blvd, Winston Salem, NC 27157 USA.
CR BAUER HM, 1991, JAMA-J AM MED ASSOC, V265, P472, DOI 10.1001/jama.265.4.472
   BREINIG MK, 1990, J INFECT DIS, V162, P299, DOI 10.1093/infdis/162.2.299
   BRYSON YJ, 1983, NEW ENGL J MED, V308, P916, DOI 10.1056/NEJM198304213081602
   BURKE DS, 1990, JAMA-J AM MED ASSOC, V263, P2074, DOI 10.1001/jama.263.15.2074
   Cates Jr, 1990, ADOLESC MED, V1, P409
   *CDCP, 1996, MMWR-MORBID MORTAL W, V45, P121
   Centers for Disease Control and Prevention (CDC), 1994, MMWR MORB MORTAL WKLY REP, V43, P325
   Centers for Disease Control and Prevention (CDC), 1995, MMWR MORB MORTAL WKLY REP, V44, P761
   Centers for Disease Control and Prevention. US HIV and AIDS cases reported through December, 1996, HIV AIDS SURV REP, V8, P1
   CHERNESKY MA, 1994, J CLIN MICROBIOL, V32, P2682, DOI 10.1128/JCM.32.11.2682-2685.1994
   CHERNESKY MA, 1994, J INFECT DIS, V170, P1308, DOI 10.1093/infdis/170.5.1308
   Childs James E., 1993, MORBIDITY AND MORTALITY WEEKLY REPORT, V42, P1
   CONWAY GA, 1993, JAMA-J AM MED ASSOC, V269, P2887, DOI 10.1001/jama.269.22.2887
   *DIV STD PREV, 1996, SEX TRANSM DIS SURV, V0, P0
   Ford C A, 1995, ADV PEDIATR INFECT DIS, V10, P263
   GAYLE HD, 1990, NEW ENGL J MED, V323, P1538, DOI 10.1056/NEJM199011293232206
   GIBSON JJ, 1990, J INFECT DIS, V162, P306, DOI 10.1093/infdis/162.2.306
   HANDSFIELD HH, 1994, SEX TRANSM DIS, V21, P107, DOI 10.1097/00007435-199403000-00010
   Kann Laura, 1996, MORBIDITY AND MORTALITY WEEKLY REPORT, V45, P1
   KATZ BP, 1992, SEX TRANSM DIS, V19, P351, DOI 10.1097/00007435-199211000-00011
   KRIEGER JN, 1995, SEX TRANSM DIS, V22, P83, DOI 10.1097/00007435-199503000-00003
   Krowchuk, 1996, ADOLESC MED, V7, P63
   KROWCHUK DP, 1992, SEMIN DERMATOL, V11, P24
   KROWCHUK DP, 1989, PEDIATR DERMATOL, V6, P275, DOI 10.1111/j.1525-1470.1989.tb00911.x
   LEE HH, 1995, LANCET, V345, P213, DOI 10.1016/S0140-6736(95)90221-X
   MAHONY JB, 1995, J CLIN MICROBIOL, V33, P3049, DOI 10.1128/JCM.33.11.3049-3053.1995
   *MED LETT INC, 1994, MED LETT DRUGS THER, V36, P81
   *MED LETT INC, 1997, MED LETT DRUGS THER, V39, P69
   *MED LETT INC, 1992, MED LETT DRUGS THER, V34, P45
   *MED LETT INC, 1909, MED LETT DRUGS THER, V38, P3
   MOORE KA, 1989, FACTS GLANCE, V0, P0
   MOSCICKI AB, 1993, OBSTET GYNECOL, V82, P578
   Orr DP, 1997, J ADOLESCENT HEALTH, V20, P3, DOI 10.1016/S1054-139X(96)00220-0
   PLOTKIN SA, 1993, PEDIATRICS, V92, P626
   Rosenthal SL, 1997, CLIN INFECT DIS, V24, P135, DOI 10.1093/clinids/24.2.135
   SCHACHTER J, 1995, J INFECT DIS, V172, P1411, DOI 10.1093/infdis/172.5.1411
   SCHAEFER MAB, 1990, HLTH ADOLESCENTS, V0, P211
   SCHICHOR A, 1994, ARCH PEDIAT ADOL MED, V148, P72, DOI 10.1001/archpedi.1994.02170010074017
   SMITH KR, 1995, J CLIN MICROBIOL, V33, P455, DOI 10.1128/JCM.33.2.455-457.1995
   STAMM WE, 1995, JAMA-J AM MED ASSOC, V274, P545, DOI 10.1001/jama.274.7.545
NR 41
TC 2
Z9 3
U1 0
U2 2
PU LIPPINCOTT WILLIAMS & WILKINS
PI PHILADELPHIA
PA TWO COMMERCE SQ, 2001 MARKET ST, PHILADELPHIA, PA 19103 USA
SN 0038-4348
EI 1541-8243
J9 SOUTH MED J
JI South.Med.J.
PD FEB 15
PY 1998
VL 91
IS 2
BP 124
EP 131
DI 
PG 8
WC Medicine, General & Internal
SC General & Internal Medicine
GA 219YB
UT WOS:000081635200001
PM 9496862
DA 2023-03-20
ER

PT J
AU Seage, GR
   Mayer, KH
   Wold, C
   Lenderking, WR
   Goldstein, R
   Cai, B
   Gross, M
   Heeren, T
   Hingson, R
AF Seage, GR
   Mayer, KH
   Wold, C
   Lenderking, WR
   Goldstein, R
   Cai, B
   Gross, M
   Heeren, T
   Hingson, R
TI The social context of drinking, drug use, and unsafe sex in the Boston young men study
SO JOURNAL OF ACQUIRED IMMUNE DEFICIENCY SYNDROMES AND HUMAN RETROVIROLOGY
LA English
DT Article
DE alcohol; drug use; unsafe sex; situational setting; homosexual men
ID bisexual men; unprotected intercourse; alcohol-consumption; risk behaviors; hiv-infection; exposure; health; students; aids
AB The objective of this study was to evaluate the relation between drinking, drug use, and unprotected anal intercourse in young men who have sex with men. A cross-sectional analysis of first-visit data from a prospective cohort of 508 young gay men recruited from 1993 through 1994 from bars, college campuses, and the Fenway Community Health Center in Boston was performed. The major outcome measures were any unprotected anal intercourse, after drinking and when sober, stratified by type of sexual partner (steady or nonsteady) during the previous 6 months and during the most recent sexual encounter. The average age of the cohort was 23.3 years; 77.6% were white, and 76.4% were in college. These young men had a median of 10.5 male sexual partners in their lifetimes, and 3 sexual partners in the previous 6 months before enrollment. One hundred and thirty-four (26%) reported unprotected anal intercourse during the previous 6 months. Individuals who had unprotected anal intercourse were more likely to have a drinking problem (odds ratio [OR] = 1.95; 95% confidence interval [CI] = 1.26-3.01) and drank more (20.4 ml/day versus 13.9 ml/day; p less than or equal to 0.01), compared with individuals who did not engage in unprotected anal intercourse. Overall, men were significantly less likely to have unprotected anal intercourse after alcohol or drug use, based on a series of paired analysis (OR = 0.27; 95% CI = 0.15-0.48). However, when we stratified by type of sexual partner, men were signifi cantly more likely to have unprotected anal intercourse with their nonsteady sexual partners after drinking than when sober (OR = 4.33; 95% CI = 1.37-13.7), but were significantly less likely to have unprotected anal intercourse with steady partners (OR = 0.27; 95% CI = 0.15-0.48). The patterns observed as already mentioned for drinking were also found for substance use in general. Men who were more likely to have unprotected anal intercourse after substance use were significantly more likely to have a drinking problem (OR = 7.65; 95% CI = 2.34-24.59). These results suggest that the role of alcohol and unsafe sex in young gay men is complex, with the role of situational factors of paramount importance. Alcohol and substance use interventions designed to reduce HIV risk need to specify the role of substance use in the sexual context to be successful.
C1 Boston Univ, Sch Publ Hlth, Dept Epidemiol & Biostat, Boston, MA 02118 USA.
   Boston Dept Hlth & Hosp, Inst Urban Hlth Policy & Res, Boston, MA USA.
   ABT Associates Inc, Cambridge, MA USA.
   ABT Associates Inc, Bethesda, MD USA.
   Fenway Community Hlth Ctr, Boston, MA USA.
   Brown Univ, Sch Med, Providence, RI 02912 USA.
   Harvard Univ, Sch Publ Hlth, Boston, MA 02115 USA.
   Harvard Univ, Sch Med, Massachusetts Gen Hosp, Boston, MA 02115 USA.
   Boston Univ, Sch Publ Hlth, Dept Social & Behav Sci, Boston, MA USA.
C3 Boston University; ABT Associates; ABT Associates; Brown University; Harvard University; Harvard T.H. Chan School of Public Health; Harvard University; Harvard Medical School; Massachusetts General Hospital; Boston University
RP Seage, GR (corresponding author), Boston Univ, Sch Publ Hlth, Dept Epidemiol & Biostat, 80 E Concord St, Boston, MA 02118 USA.
FU NIAAA NIH HHS [R01AA9320-02] Funding Source: Medline; PHS HHS [U64-CCU108309-02] Funding Source: Medline
CR AVINS AL, 1994, JAMA-J AM MED ASSOC, V271, P515, DOI 10.1001/jama.271.7.515
   CAI B, 1994, ANN M AM PUBLIC HLTH, V0, P0
   COOPER ML, 1992, ALCOHOL HEALTH RES W, V16, P64
   EWING JA, 1984, JAMA-J AM MED ASSOC, V252, P1905, DOI 10.1001/jama.252.14.1905
   FORD K, 1994, J ACQ IMMUN DEF SYND, V7, P389
   GOLD RS, 1992, AIDS CARE, V4, P305, DOI 10.1080/09540129208253101
   HARVEY SM, 1986, J STUD ALCOHOL, V47, P327, DOI 10.15288/jsa.1986.47.327
   HINGSON RW, 1990, AM J PUBLIC HEALTH, V80, P295, DOI 10.2105/AJPH.80.3.295
   LARRAT EP, 1994, EPIDEMIOLOGY, V5, P398, DOI 10.1097/00001648-199407000-00004
   LEIGH BC, 1993, AM PSYCHOL, V48, P1035, DOI 10.1037/0003-066X.48.10.1035
   LEIGH BC, 1993, J ABNORM PSYCHOL, V102, P490, DOI 10.1037/0021-843X.102.3.490
   LEIGH BC, 1990, ALCOHOL IMMUNOMODULA, V0, P35
   LEMP GF, 1994, JAMA-J AM MED ASSOC, V272, P449, DOI 10.1001/jama.272.6.449
   MACLURE M, 1991, AM J EPIDEMIOL, V133, P144, DOI 10.1093/oxfordjournals.aje.a115853
   MARTIN JL, 1990, DRUGS SOC, V5, P49
   MCCUSKER J, 1990, J ACQ IMMUN DEF SYND, V3, P729
   OSMOND DH, 1994, AM J PUBLIC HEALTH, V84, P1933, DOI 10.2105/AJPH.84.12.1933
   POKORNY AD, 1972, AM J PSYCHIAT, V129, P342, DOI 10.1176/ajp.129.3.342
   Rothman KJ, 1986, MODERN EPIDEMIOLOGY, V1st, P0
   SEAGE GR, 1992, AM J EPIDEMIOL, V135, P79, DOI 10.1093/oxfordjournals.aje.a116204
   STALL R, 1988, DRUG ALCOHOL DEPEN, V22, P63, DOI 10.1016/0376-8716(88)90038-5
   STALL R, 1986, HEALTH EDUC QUART, V13, P359, DOI 10.1177/109019818601300407
   STALL R, 1993, 9 INT C AIDS, V1, P118
   STEELE CM, 1985, J PERS SOC PSYCHOL, V48, P18, DOI 10.1037/0022-3514.48.1.18
   STEMPEL R, 1992, 8 INT C AIDS, V2, P0
   TURNER C, 1989, AIDS SEXUAL BEHAV IN, V0, P132
   WEATHERBURN P, 1993, AIDS, V7, P115, DOI 10.1097/00002030-199301000-00018
   WECHSLER H, 1994, JAMA-J AM MED ASSOC, V272, P1672, DOI 10.1001/jama.272.21.1672
NR 28
TC 61
Z9 62
U1 0
U2 7
PU LIPPINCOTT WILLIAMS & WILKINS
PI PHILADELPHIA
PA 227 EAST WASHINGTON SQ, PHILADELPHIA, PA 19106 USA
SN 1077-9450
EI 
J9 J ACQ IMMUN DEF SYND
JI J. Acquir. Immune Defic. Syndr. Hum. Retrovirol.
PD APR 1
PY 1998
VL 17
IS 4
BP 368
EP 375
DI 10.1097/00042560-199804010-00012
PG 8
WC Immunology; Infectious Diseases
SC Immunology; Infectious Diseases
GA ZC552
UT WOS:000072592000012
PM 9525439
DA 2023-03-20
ER

PT J
AU Stephens, T
   Braithwaite, RL
   Taylor, SE
AF Stephens, T
   Braithwaite, RL
   Taylor, SE
TI Model for using hip-hop music for small group HIV/AIDS prevention counseling with African American adolescents and young adults
SO PATIENT EDUCATION AND COUNSELING
LA English
DT Article
DE HIV; AIDS; small group counseling; prevention; adolescents; hip-hop music
ID human-immunodeficiency-virus; risky sexual-behavior; los-angeles-county; aids-prevention; condom use; college-students; women; intervention; knowledge; issue
AB Currently little attention has been directed, with the exception of peer education efforts, to constructively develop new and innovative ways to promote HIV/AIDS primary prevention among African American (AA) adolescents and young adults. With this in mind, the aim of this conceptual effort is to present a HIV/AIDS preventive counseling protocol developed for use with AA young adults that makes use of hip-hop music, a form of music popularized by young AAs. The author contend that an increased understanding of the relationships that many AA young adults have with hip-hop music may be used by disease prevention personnel to educate these populations about protective factors for HIV. Making use of hip-hop music is one strategy for integrating counseling in prevention and health maintenance. The overall implications of using hip-hop music in health promotion are unlimited. First, this method makes use of cultural relevant materials to address the educational and health needs of the target community. Second, it is grounded in an approach that serves to stimulate cooperative learning based on peer developed content. Moreover, the use of this medium can be applied to other health promotion activities such as violence/harm reduction and substance abuse prevention, upon reviews of songs for appropriate content. The authors contend that such an approach holds heuristic value in dealing with HIV/AIDS prevention among AA young adults. Additional testing of the intervention is warranted in the refinement of this innovative intervention. (C) 1998 Elsevier Science Ireland Ltd. All rights reserved.
C1 Emory Univ, Rollins Sch Publ Hlth, Dept Behav Sci & Hlth Educ, Atlanta, GA 30322 USA.
   Clark Atlanta Univ, Dept Sociol, Atlanta, GA 30314 USA.
C3 Emory University; Rollins School Public Health; Clark Atlanta University
RP Stephens, T (corresponding author), Emory Univ, Rollins Sch Publ Hlth, Dept Behav Sci & Hlth Educ, 1518 Clifton Rd NE, Atlanta, GA 30322 USA.
EM tstephe@sph.emory.edu
CR Aarva P, 1997, PATIENT EDUC COUNS, V30, P1, DOI 10.1016/S0738-3991(96)00975-5
   AKBAR N, 1984, J BLACK STUD, V14, P395, DOI 10.1177/002193478401400401
   Asante M. K., 1988, AFROCENTRICITY, V2nd, P0
   Bandura A., 1986, SOCIAL FDN THOUGHT A, V0, P0
   Battistich V, 1996, J ADOLESCENT RES, V11, P12, DOI 10.1177/0743554896111003
   Beckman LJ, 1996, J AM COLL HEALTH, V44, P243, DOI 10.1080/07448481.1996.9936851
   Berry Venise, 1996, MEDIATED MESSAGES AF, V0, P263
   BERRY VT, 1996, MEDIATED MESSAGES AF, V0, P0
   BOWMAN RP, 1987, ELEMENTARY SCH GUIDA, V21, P284
   BURKE DS, 1990, JAMA-J AM MED ASSOC, V263, P2074, DOI 10.1001/jama.263.15.2074
   CAETANO R, 1995, J ACQ IMMUN DEF SYND, V10, P554, DOI 10.1097/00042560-199510050-00009
   *CDC, 1996, HIV AIDS SURVEILLANC, V8, P1
   CONYNE RK, 1985, GROUP WORKERS HDB VA, V0, P0
   DAGLEY JC, 1986, INTRO COUNSELING PRO, V0, P0
   DEBUONO BA, 1990, NEW ENGL J MED, V322, P821, DOI 10.1056/NEJM199003223221206
   DICLEMENTE RJ, 1995, JAMA-J AM MED ASSOC, V274, P1271, DOI 10.1001/jama.274.16.1271
   Ford K, 1995, AIDS EDUC PREV, V7, P494
   Ford K, 1991, AIDS EDUC PREV, V3, P197
   FORREST JD, 1990, FAM PLANN PERSPECT, V22, P206, DOI 10.2307/2135494
   GAYLE HD, 1990, NEW ENGL J MED, V323, P1538, DOI 10.1056/NEJM199011293232206
   GOLDBERG FS, 1988, GROUP, V12, P145, DOI 10.1007/BF01456564
   GOODMAN M, 1981, PSYCHOTHER-THEOR RES, V18, P409
   Greenland S, 1996, J ACQ IMMUN DEF SYND, V11, P401, DOI 10.1097/00042560-199604010-00012
   Guinan M E, 1995, J AM MED WOMENS ASSOC (1972), V50, P74
   HAYS RB, 1990, AIDS, V4, P901, DOI 10.1097/00002030-199009000-00011
   Hetherington SE, 1996, J SEX MARITAL THER, V22, P9
   JAMES MR, 1989, J ALCOHOL DRUG EDUC, V34, P48
   JEMMOTT JB, 1992, AM J PUBLIC HEALTH, V82, P372, DOI 10.2105/AJPH.82.3.372
   Jemmott L.S., 1992, J ADOLESCENT RES, V7, P192, DOI 10.1177/074355489272005
   JOHNSON EH, 1994, J NATL MED ASSOC, V86, P745
   Lee B, 1996, AM J OCCUP THER, V50, P362, DOI 10.5014/ajot.50.5.362
   LEIGH BC, 1993, AM PSYCHOL, V48, P1035, DOI 10.1037/0003-066X.48.10.1035
   Lollis CM, 1996, J BEHAV MED, V19, P55, DOI 10.1007/BF01858174
   MAGURA S, 1994, AIDS CARE, V6, P595, DOI 10.1080/09540129408258673
   MCCUSKER J, 1992, AIDS, V6, P861, DOI 10.1097/00002030-199208000-00015
   McLean D A, 1994, J AM COLL HEALTH, V42, P220
   Middlestadt SE, 1996, PUBLIC HEALTH REP, V111, P18
   MILLER OF, 1994, CLIN DERMATOL, V12, P39, DOI 10.1016/0738-081X(94)90255-0
   OLeary A, 1992, J AM COLL HEALTH, V40, P254
   PITTMAN K, 1992, J SCH HLTH, V62, P39
   Plach T., 1996, CREATIVE USE MUSIC G, V0, P0
   POUYOLLON F, 1993, PSYCHOL MED, V25, P892
   Resnicow K, 1997, J EARLY ADOLESCENCE, V17, P10, DOI 10.1177/0272431697017001003
   ROHNER SJ, 1980, J MUSIC THER, V17, P2, DOI 10.1093/jmt/17.1.2
   ROSS MW, 1988, SOC SCI MED, V27, P1295, DOI 10.1016/0277-9536(88)90360-7
   Schinke S P, 1990, AIDS EDUC PREV, V2, P305
   SIMON PA, 1995, AIDS, V9, P281, DOI 10.1097/00002030-199509030-00010
   Slater M. D., 1995, DESIGNING HLTH MESSA, V0, PP186, DOI 10.4135/9781452233451
   Slonim-Nevo V., 1994, ETHNICITY AND DISEASE, V4, P68
   Snyder Mariah, 1996, CLINICAL GERONTOLOGIST, V17, P64
   SONENSTEIN FL, 1989, FAM PLANN PERSPECT, V21, P152, DOI 10.2307/2135805
   Stanton BF, 1996, ARCH PEDIAT ADOL MED, V150, P363, DOI 10.1001/archpedi.1996.02170290029004
   Stanton BF, 1996, ARCH PEDIAT ADOL MED, V150, P17, DOI 10.1001/archpedi.1996.02170260021003
   STAUM MJ, 1993, J MUSIC THER, V30, P236, DOI 10.1093/jmt/30.4.236
   STAUM MJ, 1995, J MUSIC THER, V32, P248, DOI 10.1093/jmt/32.4.248
   STEELE AL, 1984, CHILD WELFARE, V63, P563
   Stephens TT, 1997, SOC BEHAV PERSONAL, V25, P77, DOI 10.2224/sbp.1997.25.1.77
   STEPHENS TT, 1992, THESIS CLARK ATLANTA, V0, P0
   STEVENSON HC, 1995, AIDS EDUC PREV, V7, P134
   STEVENSON HC, 1994, AIDS EDUC PREV, V6, P40
   STEWART D, 1997, PSYCHOANAL PSYCHOTHE, V11, P29
   STLAWRENCE JS, 1993, J CONSULT CLIN PSYCH, V61, P104, DOI 10.1037/0022-006X.61.1.104
   STLAWRENCE JS, 1995, J CONSULT CLIN PSYCH, V63, P221, DOI 10.1037/0022-006X.63.2.221
   STLAWRENCE JS, 1995, AIDS CARE, V7, P449, DOI 10.1080/09540129550126407
   Stuber M L, 1991, PSYCHIATR MED, V9, P441
   Taylor SE, 1997, J NATL MED ASSOC, V89, P397
   TOPPOZADA MR, 1995, J MUSIC THER, V32, P65, DOI 10.1093/jmt/32.2.65
   WAKELEELYNCH J, 1989, GUIDEPOST, V32, P1
   WEEKS MR, 1995, AIDS EDUC PREV, V7, P251
   Wingood Gina M., 1992, ETHNICITY AND DISEASE, V2, P381
NR 70
TC 36
Z9 36
U1 0
U2 16
PU ELSEVIER IRELAND LTD
PI CLARE
PA ELSEVIER HOUSE, BROOKVALE PLAZA, EAST PARK SHANNON, CO, CLARE, 00000, IRELAND
SN 0738-3991
EI 
J9 PATIENT EDUC COUNS
JI Patient Educ. Couns.
PD OCT 15
PY 1998
VL 35
IS 2
BP 127
EP 137
DI 10.1016/S0738-3991(98)00050-0
PG 11
WC Public, Environmental & Occupational Health; Social Sciences, Interdisciplinary
SC Public, Environmental & Occupational Health; Social Sciences - Other Topics
GA 126EZ
UT WOS:000076281100006
PM 10026555
DA 2023-03-20
ER

PT J
AU Crampin, AC
   Lamagni, TL
   Hope, VD
   Newham, JA
   Lewis, KM
   Parry, JV
   Gill, ON
AF Crampin, AC
   Lamagni, TL
   Hope, VD
   Newham, JA
   Lewis, KM
   Parry, JV
   Gill, ON
TI The risk of infection with HIV and hepatitis B in individuals who inject steroids in England and Wales
SO EPIDEMIOLOGY AND INFECTION
LA English
DT Article
ID anabolic-steroids; core antibody; students
AB Data on injecting anabolic steroid users, within the national Unlinked Anonymous HIV Prevalence Monitoring Survey of injecting drug users (IDUs) were analysed to determine their risk of acquiring blood borne viruses. One hundred and forty-nine participants who had injected anabolic steroids in the previous month were identified from 1991-6, contributing 1.4% of all participation episodes in the survey. Rates of needle and syringe sharing by steroid users were low. Three of the 149 (2.0 %) had anti-HBc and none had anti-HIV in their salivary specimens. The prevalence of anti-HBc in steroid injectors was significantly lower than in heroin injectors, 275/1509 (18 %) (P < 0.001), or in amphetamine injectors, 28/239 (12 %) (P < 0.001). The risk of blood borne virus transmission amongst these steroid injectors is low, probably due to hygienic use of injecting equipment and low levels of sharing. It is important to distinguish steroid injectors from other IDUs because they are a distinct group in terms of lifestyle and injecting practice.
C1 Publ Hlth Lab Serv, Ctr Communicable Dis Surveillance, London NW9 5EQ, England.
   Univ London Kings Coll, Sch Med & Dent, Dept Epidemiol & Publ Hlth, London, England.
   Cent Publ Hlth Lab, Virus Reference Lab, London NW9 5HT, England.
C3 Public Health England; University of London; King's College London; Public Health England
RP Lamagni, TL (corresponding author), Publ Hlth Lab Serv, Ctr Communicable Dis Surveillance, 61 Colindale Ave, London NW9 5EQ, England.
CR BAINES J, 1996, ANABOLIC STEROIDS HA, V0, P0
   BUCKLEY WE, 1988, JAMA-J AM MED ASSOC, V260, P3441
   HEPTONSTALL J, 1989, COMMUNICAB DIS REP, V48, P3
   JOHNSON AM, 1994, SEXUAL ATTITUDES LIF, V0, P0
   KITCHEN AD, 1988, J MED VIROL, V25, P69, DOI 10.1002/jmv.1890250110
   Korkia P, 1993, ANABOLIC STEROID USE, V0, P0
   LENEHAN P, 1996, ANABOLIC STEROID N W, V0, P0
   MARTLEW VJ, 1993, TRANSFUSION MED, V3, P229, DOI 10.1111/j.1365-3148.1993.tb00120.x
   Melia P, 1996, CLIN J SPORT MED, V6, P9, DOI 10.1097/00042752-199601000-00004
   MORRISON CL, 1994, DRUG ALCOHOL DEPEN, V36, P153, DOI 10.1016/0376-8716(94)90098-1
   NILSSON S, 1995, EUR J CLIN PHARMACOL, V48, P9
   SCOTT MJ, 1989, JAMA-J AM MED ASSOC, V262, P207, DOI 10.1001/jama.1989.03430020049017
   SKLAREK HM, 1984, NEW ENGL J MED, V311, P1701
   *UNL AN HIV SURV S, 1996, UNL AN HIV PREV MON, V0, P0
   WILLIAMSON DJ, 1993, BRIT J SPORT MED, V27, P200, DOI 10.1136/bjsm.27.3.200
NR 15
TC 28
Z9 28
U1 0
U2 3
PU CAMBRIDGE UNIV PRESS
PI NEW YORK
PA 40 WEST 20TH STREET, NEW YORK, NY 10011-4211 USA
SN 0950-2688
EI 
J9 EPIDEMIOL INFECT
JI Epidemiol. Infect.
PD OCT 15
PY 1998
VL 121
IS 2
BP 381
EP 386
DI 10.1017/S0950268898001265
PG 6
WC Public, Environmental & Occupational Health; Infectious Diseases
SC Public, Environmental & Occupational Health; Infectious Diseases
GA 139FV
UT WOS:000077018100017
PM 9825789
DA 2023-03-20
ER

PT J
AU Bajos, N
   Warszawski, J
   Ducot, B
   Spira, A
AF Bajos, N
   Warszawski, J
   Ducot, B
   Spira, A
TI Should condom use be promoted for contraception to prevent transmission of sexual transmitted diseases and AIDS?
SO REVUE D EPIDEMIOLOGIE ET DE SANTE PUBLIQUE
LA English
DT Article
DE condom use; sexual transmission; contraception; prevention policies; sexual behaviour
ID french national survey; school-students; behavior; hiv; women; risk; adolescents; pregnancy
AB Background: This study is an exploration of the relationship between the use of oral contraceptive or intrauterine device and condom use. The results should help us better understand how promoting condoms for contraception as compared to sexually transmitted disease prophylaxis might be an effective way of increasing their use in certain populations. Methods : Women not involved in stable relationships were selected from the French National Survey on Sexual Behaviour using multi-stage probability sampling, We compared frequency of condom use at the last sexual intercourse by women who were using prescribed contraception with that by women who did not. Odds ratios (OR) were adjusted for age, duration of the relationship, education, type of partner and number of partners in the last 12 months. Results : Overall, no difference was found in the frequency of condom we during the last sexual intercourse by women who were using prescribed contraception compared with women who were not. A more frequent use of condoms tended to be associated with the absence of contraception in relationships of less than three months' duration (adjusted OR : 4.5; 95 % CI : 0.7-33.3) and for women of 25 to 34 years of age (adjusted OR : 2.4; 95 % CI : 08-7.1). Conclusion : Many factors other than contraceptive practice influence the use of condoms. Nevertheless, our results suggest that reproductive issues should be taken into account in specific subgroups of the population when developing policies to prevent sexual transmission of HIV.
C1 Hop Bicetre, INSERM, U292, F-94276 Le Kremlin Bicetre, France.
C3 Assistance Publique Hopitaux Paris (APHP); Hopital Universitaire Bicetre - APHP; Institut National de la Sante et de la Recherche Medicale (Inserm); UDICE-French Research Universities; Universite Paris Saclay
RP Bajos, N (corresponding author), Hop Bicetre, INSERM, U292, 82 Rue Gen Leclerc, F-94276 Le Kremlin Bicetre, France.
CR [Anonymous], 1992, BMJ, V304, P809
   Bajos N, 1997, SOC SCI MED, V44, P25, DOI 10.1016/S0277-9536(96)00091-3
   BOZON M, 1998, SEXUALITE TEMPS SIDA, V0, P0
   BROWN LK, 1992, J ADOLESCENT HEALTH, V13, P651, DOI 10.1016/1054-139X(92)90058-J
   BROWNE J, 1994, SOCIOL HEALTH ILL, V16, P229, DOI 10.1111/1467-9566.ep11347391
   CARAEL M, 1995, AIDS, V9, P1171, DOI 10.1097/00002030-199510000-00009
   Cates W, 1996, AM J EPIDEMIOL, V143, P311
   CHOI KH, 1994, AIDS, V8, P1371, DOI 10.1097/00002030-199410000-00003
   DETZER MJ, 1995, WOMEN HEALTH, V23, P91, DOI 10.1300/J013v23n01_06
   DIAZ T, 1995, OBSTET GYNECOL, V86, P277, DOI 10.1016/0029-7844(95)00144-G
   DONALD M, 1994, J ADOLESCENT HEALTH, V15, P503, DOI 10.1016/1054-139X(94)90499-S
   DUBOISARBER F, 1998, SEXUAL BEHAV HIV AID, V0, P0
   EVANS BA, 1995, GENITOURIN MED, V71, P286
   FLEISHER JM, 1994, J COMMUN HEALTH, V19, P395, DOI 10.1007/BF02260322
   GALAVOTTI C, 1994, SEX TRANSM DIS, V21, P5, DOI 10.1097/00007435-199401000-00002
   GOMEZ CA, 1993, 9 INT C AIDS BERL 6, V9, P801
   HOWE JE, 1994, AIDS, V8, P861, DOI 10.1097/00002030-199407000-00001
   JOHNSON AM, 1994, SEXUAL ATTITUDES LIF, V0, P0
   LAGRANGE H, 1991, TEMPS MODERNES, V46, P117
   Lagrange H., 1997, ENTREE SEXUALITE COM, V0, P0
   LANGER LM, 1994, FAM PLANN PERSPECT, V26, P154, DOI 10.2307/2136239
   Laumann EO, 1994, SOCIAL ORG SEXUALITY, V0, P0
   ORR DP, 1993, PEDIATRICS, V91, P873
   PAUL C, 1995, AUST J PUBLIC HEALTH, V19, P13
   PETO D, 1992, SIDA AMOUR FACE PEUR, V0, P0
   SANTELLI JS, 1995, FAM PLANN PERSPECT, V27, P74, DOI 10.2307/2135909
   SHAH BV, 1993, PROFESSIONAL SOFTWAR, V0, P0
   SPENCER BE, 1994, CONDOM EFFECTIVENESS, V0, P0
   SPIRA A, 1992, NATURE, V360, P407
   SPIRA A, 1994, ACSF GROUP SEXUAL BE, V0, P0
   STIGUM H, 1995, INT J EPIDEMIOL, V24, P813, DOI 10.1093/ije/24.4.813
   Warszawski J, 1997, STAT MED, V16, P397, DOI 10.1002/(SICI)1097-0258(19970228)16:4&lt;397::AID-SIM391&gt;3.0.CO;2-T
   WEISMAN CS, 1991, FAM PLANN PERSPECT, V23, P71, DOI 10.2307/2135452
NR 34
TC 4
Z9 5
U1 0
U2 1
PU MASSON EDITEUR
PI MOULINEAUX CEDEX 9
PA 21 STREET CAMILLE DESMOULINS, ISSY, 92789 MOULINEAUX CEDEX 9, FRANCE
SN 0398-7620
EI 1773-0627
J9 REV EPIDEMIOL SANTE
JI Rev. Epidemiol. Sante Publique
PD NOV 15
PY 1998
VL 46
IS 5
BP 391
EP 397
DI 
PG 7
WC Public, Environmental & Occupational Health
SC Public, Environmental & Occupational Health
GA 141RM
UT WOS:000077157300006
PM 9864768
DA 2023-03-20
ER

PT J
AU Faulkner, AH
   Cranston, K
AF Faulkner, AH
   Cranston, K
TI Correlates of same-sex sexual behavior in a random sample of Massachusetts high school students
SO AMERICAN JOURNAL OF PUBLIC HEALTH
LA English
DT Article
ID bisexual men; youth; hiv
AB Objectives. This study documented risk behaviors among homosexually and bisexually experienced adolescents. Methods. Data were obtained from a random sample of high school students in Massachusetts. Violence. substance use, and suicide behaviors were compared between students with same-sex experience and those reporting only heterosexual contact. Differences in prevalence and standard errors of the differences were calculated. Results. Students reporting same-sex contact were more likely to report fighting and victimization, frequent use of alcohol, other drug use, and recent suicidal behaviors. Conclusions. Students with same-sex experience may be at elevated risk of injury, disease, and death resulting from violence, substance abuse, and suicidal behaviors.
C1 Massachusetts Dept Educ, AIDS HIV Program, Malden, MA USA.
RP Cranston, K (corresponding author), Massachusetts Dept Publ Hlth, HIV AIDS Bur, 250 Washington St, Boston, MA 02108 USA.
FU PHS HHS [U87/CCU 109035-02] Funding Source: Medline
CR BRENER ND, 1995, AM J EPIDEMIOL, V141, P575, DOI 10.1093/oxfordjournals.aje.a117473
   *CDC, 1994, HIV AIDS SURVEIL JUN, V0, P12
   HUNTER J, 1990, J INTERPERS VIOLENCE, V5, P295, DOI 10.1177/088626090005003004
   Kinsey A., 1948, SEXUAL BEHAV HUMAN M, V0, P0
   Kinsey AC., 1953, SEXUAL BEHAV HUMAN F, V0, P0
   LEMP GF, 1994, JAMA-J AM MED ASSOC, V272, P449, DOI 10.1001/jama.272.6.449
   *MA DEP ED, 1994, MASS 1993 YOUTH RISK, V0, P0
   OSMOND DH, 1994, AM J PUBLIC HEALTH, V84, P1933, DOI 10.2105/AJPH.84.12.1933
   REMAFEDI G, 1991, PEDIATRICS, V87, P869
   REMAFEDI G, 1987, PEDIATRICS, V79, P331
   REMAFEDI G, 1992, PEDIATRICS, V89, P714
   SHAH BV, 1991, SUDAAN USERS MANUAL, V0, P0
   *US DEP HHS, 1989, REP SECR TASK FORC Y, V3, P0
NR 13
TC 220
Z9 221
U1 0
U2 6
PU AMER PUBLIC HEALTH ASSOC INC
PI WASHINGTON
PA 1015 FIFTEENTH ST NW, WASHINGTON, DC 20005 USA
SN 0090-0036
EI 
J9 AM J PUBLIC HEALTH
JI Am. J. Public Health
PD FEB 15
PY 1998
VL 88
IS 2
BP 262
EP 266
DI 10.2105/AJPH.88.2.262
PG 5
WC Public, Environmental & Occupational Health
SC Public, Environmental & Occupational Health
GA ZT677
UT WOS:000074113400017
PM 9491018
DA 2023-03-20
ER

PT J
AU Roye, CF
AF Roye, CF
TI Condom use by Hispanic and African-American adolescent girls who use hormonal contraception
SO JOURNAL OF ADOLESCENT HEALTH
LA English
DT Article
DE adolescents; condom use; Depo-Provera; Norplant; oral contraceptives; risk behaviors; human immunodeficiency virus
ID sexually-transmitted diseases; human-immunodeficiency-virus; active female adolescents; high-school-students; oral-contraceptives; levonorgestrel implants; hiv-1 infection; united-states; depo-provera; young-women
AB Purpose: The purpose of the present study was to examine condom use by teens who use hormonal contraceptives [i.e., Depo-Provera, Norplant, or oral contraceptives (OCs)]. Methods: This is a cross-sectional study of 575 Hispanic and African-American female adolescents between the ages of 12 and 21 years who came to a reproductive health care clinic. A paper-and-pencil questionnaire which addressed sexual behaviors, sexual history, and communication about sexuality was distributed to adolescent girls attending the clinic. Several important analyses included only those who had been sexually active in the last 4 weeks (n = 452). Results: Adolescents who used OCs [odds ratio (OR) 1.7], long-acting agents (i.e., Depo-Provera or Norplant) (OR 1.6), were less likely to have used a condom in the last 4 weeks than teens whose only method of birth control was condoms. Only those teens who had previously been diagnosed with a sexually transmitted disease (STD) were more likely to have used a condom (OR .67 for not using a condom). Overall, condom use by teens in this sample was low, with only 19% reporting that they "always" use a condom, and 47% of the teens who had been sexually active in the last 4 weeks reporting that they had not used a condom at least once during that time. Conclusions: This study provides data which suggest that adolescent girls who use hormonal contraceptives are less likely to use condoms than other sexually active teens. Therefore, when prescribing hormonal contraception to prevent pregnancy, clinicians must provide appropriate counseling to mitigate against the potential to increase the risk of STDs. (C) Society for Adolescent Medicine, 1998.
C1 Hunter Bellevue Sch Nursing, New York, NY 10010 USA.
C3 City University of New York (CUNY) System; Hunter College (CUNY)
RP Roye, CF (corresponding author), Hunter Bellevue Sch Nursing, 425 W 25th St,Box 883, New York, NY 10010 USA.
CR ADAMS BN, 1990, J ADOLESCENT HEALTH, V11, P319, DOI 10.1016/0197-0070(90)90042-Z
   ALLENSWORTH DD, 1989, J SCHOOL HEALTH, V59, P59, DOI 10.1111/j.1746-1561.1989.tb05394.x
   AMMERMAN SD, 1995, J ADOLESCENT HEALTH, V16, P343, DOI 10.1016/S1054-139X(94)00009-4
   Anderson JE, 1996, FAM PLANN PERSPECT, V28, P25, DOI 10.2307/2135959
   ARAL SO, 1991, SCI AM, V264, P62, DOI 10.1038/scientificamerican0291-62
   BERENSON AB, 1993, PEDIATRICS, V92, P257
   BERENSON AB, 1995, AM J OBSTET GYNECOL, V172, P1128, DOI 10.1016/0002-9378(95)91471-4
   BIRO FM, 1992, MATERN CHILD HLTH TE, V0, P0
   BULTERYS M, 1994, AIDS, V8, P1585, DOI 10.1097/00002030-199411000-00010
   CATES W, 1991, J ADOLESCENT HEALTH, V12, P84, DOI 10.1016/0197-0070(91)90449-V
   *CDCP, 1995, HIV AIDS TRENDS EP, V0, P0
   DALY CC, 1994, GENITOURIN MED, V70, P110
   DANGELO LJ, 1994, J ADOLESCENT HEALTH, V15, P427, DOI 10.1016/1054-139X(94)90269-0
   DICLEMENTE RJ, 1992, PEDIATRICS, V89, P197
   DINERMAN LM, 1995, ARCH PEDIAT ADOL MED, V149, P967, DOI 10.1001/archpedi.1995.02170220033004
   *DIV STD PREV, 1996, SEX TRANSM DIS SURV, V0, P0
   DONALD M, 1994, J ADOLESCENT HEALTH, V15, P503, DOI 10.1016/1054-139X(94)90499-S
   DURANT RH, 1988, J PEDIATR-US, V113, P930, DOI 10.1016/S0022-3476(88)80034-9
   ENG TR, 1996, HIDDEN EPIDEMIC CONF, V0, P0
   GARFIELD RM, 1992, WASHINGTON HEIGHTS I, V0, P0
   GLANTZ S, 1995, J ADOLESCENT HEALTH, V16, P389, DOI 10.1016/S1054-139X(94)00072-M
   HINGSON RW, 1990, AM J PUBLIC HEALTH, V80, P295, DOI 10.2105/AJPH.80.3.295
   KOENIGS LMP, 1995, J ADOLESCENT HEALTH, V16, P347, DOI 10.1016/S1054-139X(94)00047-I
   LAGA M, 1994, LANCET, V344, P246, DOI 10.1016/S0140-6736(94)93005-8
   LEVINE AJ, 1993, AM J CLIN PATHOL, V100, P6, DOI 10.1093/ajcp/100.1.6
   Marx PA, 1996, NAT MED, V2, P1084, DOI 10.1038/nm1096-1084
   MOSS GB, 1991, J INFECT DIS, V164, P588, DOI 10.1093/infdis/164.3.588
   *NEW YORK CIT DEP, 1994, CIT HLTH INF SUMM RE, V0, P0
   *NEW YORK STAT DEP, 1992, MAT CHILD AD HLTH PR, V0, P0
   ORR DP, 1992, J PEDIATR-US, V120, P311, DOI 10.1016/S0022-3476(05)80453-6
   PARR MB, 1994, LAB INVEST, V70, P369
   PLICHTA SB, 1992, J ADOLESCENT HEALTH, V13, P506, DOI 10.1016/1054-139X(92)90015-4
   PLUMMER FA, 1991, J INFECT DIS, V163, P233, DOI 10.1093/infdis/163.2.233
   RICKMAN RL, 1994, J ADOLESCENT HEALTH, V15, P383, DOI 10.1016/1054-139X(94)90261-5
   ROSENFELD WD, 1991, PEDIATR ANN, V20, P303, DOI 10.3928/0090-4481-19910601-07
   ROSENTHAL SL, 1994, CLIN PEDIATR, V33, P706, DOI 10.1177/000992289403301201
   SCHIFFMAN MH, 1992, JNCI-J NATL CANCER I, V84, P394, DOI 10.1093/jnci/84.6.394
   SCHIFFMAN MH, 1993, JNCI-J NATL CANCER I, V85, P958, DOI 10.1093/jnci/85.12.958
   SLAP GB, 1991, J ADOLESCENT HEALTH, V12, P434, DOI 10.1016/1054-139X(91)90020-X
   Stanton BF, 1996, ARCH PEDIAT ADOL MED, V150, P17, DOI 10.1001/archpedi.1996.02170260021003
   STEVENSSIMON C, 1995, J ADOLESCENT HEALTH, V16, P350, DOI 10.1016/S1054-139X(94)00048-J
   STOUT JW, 1993, PEDIATR ANN, V22, P120, DOI 10.3928/0090-4481-19930201-09
   TRAEEN B, 1992, AIDS CARE, V4, P371, DOI 10.1080/09540129208253108
   WALTER HJ, 1992, AM J PUBLIC HEALTH, V82, P528, DOI 10.2105/AJPH.82.4.528
   WEISMAN CS, 1991, FAM PLANN PERSPECT, V23, P71, DOI 10.2307/2135452
   ZELNIK M, 1982, FAM PLANN PERSPECT, V14, P117, DOI 10.2307/2134709
NR 47
TC 61
Z9 63
U1 0
U2 4
PU ELSEVIER SCIENCE INC
PI NEW YORK
PA 360 PARK AVE SOUTH, NEW YORK, NY 10010-1710 USA
SN 1054-139X
EI 1879-1972
J9 J ADOLESCENT HEALTH
JI J. Adolesc. Health
PD OCT 15
PY 1998
VL 23
IS 4
BP 205
EP 211
DI 10.1016/S1054-139X(97)00264-4
PG 7
WC Psychology, Developmental; Public, Environmental & Occupational Health; Pediatrics
SC Psychology; Public, Environmental & Occupational Health; Pediatrics
GA 121MD
UT WOS:000076016800004
PM 9763156
DA 2023-03-20
ER

PT J
AU Najem, GR
   Okuzu, EIO
AF Najem, GR
   Okuzu, EIO
TI International comparison of medical students' perceptions of HIV infection and AIDS
SO JOURNAL OF THE NATIONAL MEDICAL ASSOCIATION
LA English
DT Article
DE HIV infection; acquired immunodeficiency syndrome; medical students
ID acquired-immunodeficiency-syndrome; primary care physicians; virus type-1; attitudes; knowledge; transmission
AB This analysis compared medical students' perceptions of human immunodeficiency virus (HIV) infection and acquired immunodeficiency syndrome (AIDS) in two cities in two countries with different cultural and educational backgrounds. A total of 292 first- and second-year medical students (45% sample) were surveyed from New Jersey Medical School and from Benin Medical School, Nigeria. Compared with the Benin students, the Newark medical students were significantly more knowledgeable and had more positive attitudes and behaviors regarding HIV infection and AIDS. Misperceptions regarding certain modes of transmission of HIV were significantly higher among the Benin students than the Newark students. Compared with the Benin students, the Newark students had more frequent sexual intercourse and used condoms more frequently, hut the Benin students had more sex partners. perception of personal risk and concern of contracting AIDS was significantly higher among the Newark students than the Benin students. These results indicate it is important that medical educators in medical schools convey accurate information to improve medical students' perception regarding HIV infection and AIDS.
C1 Univ Med & Dent New Jersey, New Jersey Med Sch, Dept Prevent Med & Community Hlth, Newark, NJ 07103 USA.
C3 Rutgers State University New Brunswick; Rutgers State University Medical Center
RP Najem, GR (corresponding author), Univ Med & Dent New Jersey, New Jersey Med Sch, Dept Prevent Med & Community Hlth, 185 S Orange Ave, Newark, NJ 07103 USA.
CR BERNSTEIN CA, 1990, ACAD MED, V65, P458, DOI 10.1097/00001888-199007000-00010
   BLANCHE S, 1989, NEW ENGL J MED, V320, P1643, DOI 10.1056/NEJM198906223202502
   CURREY CJ, 1990, ACAD MED, V65, P472, DOI 10.1097/00001888-199007000-00015
   Dawson-Saunders B, 1994, BASIC CLIN BIOSTATIS, V0, P0
   *DEP URB COMM DEV, 1996, UNPUB REV COMM SERV, V0, P0
   EGHAFONA NO, 1993, TROP GEOGR MED, V45, P308
   ELFORD J, 1991, AIDS CARE, V3, P151, DOI 10.1080/09540129108253057
   EVANS JK, 1993, GENITOURIN MED, V69, P377
   FELDMANN TB, 1990, ACAD MED, V65, P464, DOI 10.1097/00001888-199007000-00012
   FRIEDE A, 1977, CDC PREVENTION GUIDE, V0, P0
   GEMSON DH, 1991, ARCH INTERN MED, V151, P1102, DOI 10.1001/archinte.151.6.1102
   Johnson J A, 1990, AIDS EDUC PREV, V2, P48
   KELLY JA, 1987, J MED EDUC, V62, P549
   KITTLESON MJ, 1990, J FAM PRACTICE, V31, P661
   KITTLESON MJ, 1993, SOUTHERN MED J, V86, P660, DOI 10.1097/00007611-199306000-00015
   MCDANIEL JS, 1995, J AM COLL HEALTH, V44, P11, DOI 10.1080/07448481.1995.9937503
   MCKINNON MD, 1990, J SOC OCCUP MED, V40, P15
   MERRILL JM, 1989, SOUTHERN MED J, V82, P426, DOI 10.1097/00007611-198904000-00006
   NEWELL ML, 1992, LANCET, V339, P1007
   OFFER E, 1994, AIDS, V8, P352
   PASSANNANTE MR, 1993, AM J PREV MED, V9, P6, DOI 10.1016/S0749-3797(18)30760-8
   ROYSE D, 1987, PSYCHOL REP, V61, P867, DOI 10.2466/pr0.1987.61.3.867
   SAS, 1994, SAS STAT US GUID REL, V0, P0
   SCOENBORN CA, 1994, DHHS PUBLICATION, V0, P243
   SELVIN S, 1991, MONOGRAPHS EPIDEMIOL, V0, P71
   Sperling RS, 1996, NEW ENGL J MED, V335, P1621, DOI 10.1056/NEJM199611283352201
   *US BUR CENS, 1995, 9 INT C AIDS STDS AF, V0, P0
   *US BUR CENS, 1997, REC HIV SER LEV COUN, V0, P0
   WEINBERGER M, 1992, SOUTHERN MED J, V85, P683, DOI 10.1097/00007611-199207000-00003
NR 29
TC 12
Z9 12
U1 0
U2 2
PU SLACK INC
PI THOROFARE
PA 6900 GROVE RD, THOROFARE, NJ 08086 USA
SN 0027-9684
EI 
J9 J NATL MED ASSOC
JI J. Natl. Med. Assoc.
PD DEC 15
PY 1998
VL 90
IS 12
BP 765
EP 774
DI 
PG 10
WC Medicine, General & Internal
SC General & Internal Medicine
GA 151NK
UT WOS:000077726500008
PM 9884497
DA 2023-03-20
ER

PT J
AU Hubbard, BM
   Giese, ML
   Rainey, J
AF Hubbard, BM
   Giese, ML
   Rainey, J
TI Replication study of Reducing the Risk, a theory-based sexuality curriculum for adolescents
SO JOURNAL OF SCHOOL HEALTH
LA English
DT Article
ID pregnancy prevention program; sex-education; behavior; impact
AB Reducing the Risk is a theory-based, sexuality education curriculum shown to influence the knowledge and behaviors of secondary students. This study determined whether the behavioral effects of the curriculum could be duplicated in a southern, rural state. In a quasiexperimental design, pretest and posttest inventories were administered to students in treatment and comparison groups to determine the influence of Reducing the Risk on sexual behaviors. Results of the 18-month study indicated students receiving the curriculum significantly delayed initiating sexual intercourse. Sexually active students in the treatment group were significantly more likely to protect themselves from STD/HIV and pregnancy than sexually active students in the comparison group. In addition, students receiving Reducing the Risk showed a significant increase in parent-child communication about sexual issues. These results reinforce previous research that found positive behavioral effects for students receiving the Reducing the Risk curriculum.
C1 Univ Cent Arkansas, Dept Hlth Sci, Conway, AR 72035 USA.
   Northeastern State Univ, Dept Hlth Phys Educ & Recreat, Tahlequah, OK 74464 USA.
C3 University of Central Arkansas
RP Hubbard, BM (corresponding author), Univ Cent Arkansas, Dept Hlth Sci, POB 5016, Conway, AR 72035 USA.
CR Bandura A., 1977, SOCIAL LEARNING THEO, V0, P0
   BARTH R, 1993, REDUCING RISK BUILDI, V0, P0
   BRENER ND, 1995, AM J EPIDEMIOL, V141, P575, DOI 10.1093/oxfordjournals.aje.a117473
   CHRISTOPHER FS, 1990, FAM RELAT, V39, P68, DOI 10.2307/584951
   DAWSON DA, 1986, FAM PLANN PERSPECT, V18, P162, DOI 10.2307/2135325
   Donahue M. J., 1987, TECHNICAL REPORT NAT, V0, P0
   EISEN M, 1990, FAM PLANN PERSPECT, V22, P261, DOI 10.2307/2135683
   GILBERT G, 1995, HLTH ED CREATING STR, V0, P0
   HOWARD M, 1990, FAM PLANN PERSPECT, V22, P21, DOI 10.2307/2135434
   HOWARD M, 1992, ADOLESC MED STATE AR, V0, P0
   JORGENSEN SR, 1993, FAM RELAT, V42, P401, DOI 10.2307/585340
   Kantor L M, 1993, SIECUS REP, V21, P1
   KIRBY D, 1991, FAM PLANN PERSPECT, V23, P253, DOI 10.2307/2135776
   KIRBY D, 1992, J SCHOOL HEALTH, V62, P280, DOI 10.1111/j.1746-1561.1992.tb01244.x
   KIRBY D, 1994, PUBLIC HEALTH REP, V109, P339
   Kirby D., 1984, SEXUALITY ED EVALUAT, V0, P0
   KIRBY D, 1992, 199293 SIECUS, V0, P21
   KIRBY D, 1997, NO EASY ANSWERS RES, V0, P0
   KU LC, 1992, FAM PLANN PERSPECT, V24, P100, DOI 10.2307/2135538
   MCGRUIRE W, 1964, ADV EXPT SOCIAL PSYC, V0, P191
   ROOSA MW, 1990, FAM RELAT, V39, P363, DOI 10.2307/585214
   SHINKE S, 1981, J CLIN PSYCHOL, V28, P451
   Torabi MR, 1995, J HLTH ED, V26, P260
   WALTER HJ, 1993, JAMA-J AM MED ASSOC, V270, P725, DOI 10.1001/jama.270.6.725
   WEED SE, 1988, TEEN AID FAMILY LIFE, V0, P0
NR 26
TC 38
Z9 38
U1 0
U2 4
PU AMER SCHOOL HEALTH ASSOC
PI KENT
PA PO BOX 708, KENT, OH 44240 USA
SN 0022-4391
EI 
J9 J SCHOOL HEALTH
JI J. Sch. Health
PD AUG 15
PY 1998
VL 68
IS 6
BP 243
EP 247
DI 10.1111/j.1746-1561.1998.tb06347.x
PG 5
WC Education & Educational Research; Education, Scientific Disciplines; Health Care Sciences & Services; Public, Environmental & Occupational Health
SC Education & Educational Research; Health Care Sciences & Services; Public, Environmental & Occupational Health
GA 111CR
UT WOS:000075420200004
PM 9719998
DA 2023-03-20
ER

PT J
AU Madan, AK
   Caruso, BA
   Lopes, JE
   Gracely, EJ
AF Madan, AK
   Caruso, BA
   Lopes, JE
   Gracely, EJ
TI Comparison of simulated patient and didactic methods of teaching HIV risk assessment to medical residents
SO AMERICAN JOURNAL OF PREVENTIVE MEDICINE
LA English
DT Article
DE education; medical graduate; AIDS; HIV infections; risk assessment; physician-patient relations
ID educational preparation; primary care; aids; physicians; knowledge; performance; infection; students
AB Objective: Physicians need to be well trained in HIV risk assessment inter view skills. Little has been written in the literature concerning training methods for this specialized interview. Methods: One model to teach the HIV risk assessment interview has been developed and has been used to teach third-year medical students. We compared this interactive model, which uses simulated patients to teach HIV Risk Assessment, to a didactic one. Twelve medical residents were taken through either the interactive session or the didactic session. Pre-post changes from questionnaires were calculated to determine any differences in sessions. Also, Objective Structured Clinical Examinations (OSCEs) were used to grade all residents 2 weeks after their sessions. Results: All pre-post changes were calculated and no statistically significant differences were seen (P > 0.50). OSCE interpersonal skills scores and content scores were calculated. The interactive group had statistically significantly higher scores (P < 0.05). Conclusion: The data supports the conclusion that an interactive method is more effective to use to train HIV risk assessment interview skills to medical residents when compared to the didactic method.
C1 Tulane Univ, Med Ctr, Dept Surg, New Orleans, LA 70112 USA.
   Med Coll Penn & Hahnemann Univ, Sch Med, Philadelphia, PA USA.
   Med Coll Penn & Hahnemann Univ, Off Med Educ, Philadelphia, PA USA.
   Med Coll Penn & Hahnemann Univ, Dept Community & Prevent Med, Philadelphia, PA USA.
   Allegheny Univ Hlth Sci, Hahnemann Sch Med, Philadelphia, PA 19102 USA.
C3 Tulane University; Drexel University; Drexel University
RP Madan, AK (corresponding author), Tulane Univ, Med Ctr, Dept Surg, 1430 Tulane Ave, New Orleans, LA 70112 USA.
CR BOEKELOO PA, 1991, AM J PUBLIC HEALTH, V91, P1645
   BOWMAN MA, 1992, ARCH INTERN MED, V152, P1823, DOI 10.1001/archinte.152.9.1823
   CARUSO BA, 1993, ACAD MED, V68, P583, DOI 10.1097/00001888-199307000-00024
   CARUSO BA, 1994, J SEX ED THER JAN, V0, P0
   EPSTEIN R, 1991, J FAM PRACTICE, V32, P373
   Farquhar LJ, 1995, AIDS EDUC PREV, V7, P469
   FERGUSON KJ, 1991, ARCH INTERN MED, V151, P561, DOI 10.1001/archinte.151.3.561
   GERBERT B, 1992, J GEN INTERN MED, V7, P657, DOI 10.1007/BF02599211
   Gerbert B, 1993, ARCH FAM MED, V2, P45, DOI 10.1001/archfami.2.1.45
   GERBERT B, 1990, AM J PUBLIC HEALTH, V80, P467, DOI 10.2105/AJPH.80.4.467
   GOLDMAN JD, 1987, J MED EDUC, V62, P557
   LEWIS CE, 1987, WESTERN J MED, V147, P165
   MANSFIELD CJ, 1993, J ADOLESCENT HEALTH, V14, P115, DOI 10.1016/1054-139X(93)90095-7
   MCCANCE KL, 1991, AM J PREV MED, V7, P141, DOI 10.1016/S0749-3797(18)30929-2
   MONTGOMERY K, 1991, MED CARE, V29, P926, DOI 10.1097/00005650-199109000-00012
   RUSSELL NK, 1991, ACAD MED, V66, PS37, DOI 10.1097/00001888-199109000-00034
   Zell SC, 1997, AIDS EDUC PREV, V9, P70
NR 17
TC 40
Z9 40
U1 0
U2 5
PU ELSEVIER SCIENCE INC
PI NEW YORK
PA 360 PARK AVE SOUTH, NEW YORK, NY 10010-1710 USA
SN 0749-3797
EI 1873-2607
J9 AM J PREV MED
JI Am. J. Prev. Med.
PD AUG 15
PY 1998
VL 15
IS 2
BP 114
EP 119
DI 10.1016/S0749-3797(98)00026-9
PG 6
WC Public, Environmental & Occupational Health; Medicine, General & Internal
SC Public, Environmental & Occupational Health; General & Internal Medicine
GA 107VN
UT WOS:000075231800004
PM 9713666
DA 2023-03-20
ER
