# Supplementary material for: Studies on HIV/AIDS Among Students: Bibliometric Analysis
Source: Interact J Med Res. 2023 Aug 4;12:e46042. doi: 10.2196/46042 (PMC10439465; doi:10.2196/46042)
Supplement: Multimedia Appendix 1 [file ijmr_v12i1e46042_app1.zip › Multimedia Appendix 1/download1999u23.txt]

PT J
AU Agrawal, HK
   Rao, RSP
   Chandrashekar, S
   Coulter, JBS
AF Agrawal, HK
   Rao, RSP
   Chandrashekar, S
   Coulter, JBS
TI Knowledge of and attitudes to HIV AIDS of senior secondary school pupils and trainee teachers in Udupi District, Karnataka, India
SO ANNALS OF TROPICAL PAEDIATRICS
LA English
DT Article
AB A cross-sectional descriptive study using a questionnaire with mostly closed-ended questions was carried out on 990 pupils and 46 trainee teachers to investigate their knowledge of and attitudes to HIV/AIDS. Pupils in one school were reassessed after a health talk and distribution of a handout. Despite having had no formal sex education, most respondents were reasonably well informed about the transmission of HN. However, there were many misconceptions about transmission and prevention and 16.9% of pupils were found to possess very little knowledge of HIV/AIDS. Mass media, teachers and health workers were quoted as the main sources of knowledge. It was found that 24.3% pupils and 6.3% of trainee teachers thought there was a cure, and 27.4% of pupils and 14% of trainee teachers thought there was a vaccine to prevent HIV infection. Schools that were rural, private and English-speaking scored better, as did male students and schools teaching science. The necessity of formal sex education was expressed by 98.5% of pupils and all the trainee teachers. The pupils who were reassessed after receiving a talk and handout showed significant improvement in their knowledge and a change in attitude (p < 0.01). The mass media are important in disseminating knowledge on HIV/AIDS in India but due to the lack of inter-personal approaches to the education system, knowledge is inadequate and misconceptions exist.
C1 Univ Liverpool, Liverpool Sch Trop Med, Liverpool L3 5QA, Merseyside, England.
C3 Liverpool School of Tropical Medicine; University of Liverpool
RP Coulter, JBS (corresponding author), Univ Liverpool, Liverpool Sch Trop Med, Pembroke Pl, Liverpool L3 5QA, Merseyside, England.
CR BOLLINGER RC, 1995, MEDICINE, V74, P97, DOI 10.1097/00005792-199503000-00005
   Girish CS, 1998, ACTA PAEDIATR, V87, P713, DOI 10.1080/080352598750014210
   KOTHARI P, 1993, CARC CALLING, V6, P4
   Lalvani A, 1996, LANCET, V347, P1349, DOI 10.1016/S0140-6736(96)91007-7
   PANNA L, 1994, J COMMUN DISORD, V26, P186
   Singh U, 1997, AIDS, V11, P1519
   *UNAIDS WHO, 1998, REP GLOB HIV AIDS EP, V0, P0
   *UNESCO, 1994, AS REG PLANN SEM AID, V0, P0
   VEENA L, 1995, AIDS ANAL ASIA, V1, P12
NR 9
TC 26
Z9 31
U1 0
U2 1
PU CARFAX PUBLISHING
PI BASINGSTOKE
PA RANKINE RD, BASINGSTOKE RG24 8PR, HANTS, ENGLAND
SN 0272-4936
EI 
J9 ANN TROP PAEDIATR
JI Ann. Trop. Paediatr.
PD JUN 15
PY 1999
VL 19
IS 2
BP 143
EP 149
DI 10.1080/02724939992464
PG 7
WC Pediatrics; Tropical Medicine
SC Pediatrics; Tropical Medicine
GA 203WN
UT WOS:000080731300003
PM 10690254
DA 2023-03-20
ER

PT J
AU Michaud, PA
   Narring, F
   Ferron, C
AF Michaud, PA
   Narring, F
   Ferron, C
TI Alternative methods in the investigation of adolescents' sexual life
SO JOURNAL OF ADOLESCENT HEALTH
LA English
DT Article
DE survey; sexuality; sexual life; adolescents; AIDS; contraception; data collection; methods; Switzerland
ID high-school-students; hiv-infection; risk-taking; condom use; behavior; aids; alcohol; population; minority; beliefs
AB Purpose: To describe two methodological approaches to surveying adolescents' sexual life which were combined within a national survey. Methods: The questionnaire was designed during a 5-day workshop. Ten adolescents played the roles of imaginary adolescents involved in different situations related to sexual life. The information obtained through the analysis of these role-plays was used to establish the sequence of the questions, their content and wording. The questionnaire was computerized so that it could be completed by the adolescents using laptop computers, Its arborescent structure, leading each respondent from one module to another, made possible the adjustment of the questions to each respondent's stage of development and type of sexual experience. Results: A total of 4283 teenagers (2075 girls and 2208 boys, and 4 refusals) 16-20 years were included. Only 7.6% did not fill in the whole questionnaire. By the age of 18 years, more than 50% of boys and girls were sexually active. Half of sexually active teenagers have discussed contraception issue before engaging in their first intercourse, but much fewer (14-35%) have discussed issues related to HIV transmission During their first sexual intercourse, the majority of the respondents used a condom (girls, 63%; boys, 58%) or condom plus oral contraception (girls, 11%; boys, 17%). Conclusion: Youth participation and role-play decrease the conceptual biases often associated with professionals' perceptions and bring tools enabling a better exploration of circumstances and negotiations surrounding the sexual encounter. The computerized questionnaire increases confidentiality, attractiveness, easy data collection, and, above all, adjustment of the questions to the respondent's level of experience. These methods could be more systematically used in surveys targeting sensitive issues related to adolescents' health. (C) Society for Adolescent Medicine, 1999.
C1 Inst Univ Med Sociale & Prevent, CH-1005 Lausanne, Switzerland.
RP Michaud, PA (corresponding author), Inst Univ Med Sociale & Prevent, Rue Bugnon 17, CH-1005 Lausanne, Switzerland.
CR Bajos N, 1997, SOC SCI MED, V44, P25, DOI 10.1016/S0277-9536(96)00091-3
   CATANIA JA, 1990, HEALTH EDUC QUART, V17, P53, DOI 10.1177/109019819001700107
   CHIAO E, 1992, JAMA-J AM MED ASSOC, V267, P628
   *CTR EUR SURV EP S, 1995, 46 CTR EUR SURV EP S, V0, P0
   Delbos-Piot I, 1995, SANTE PUBLIQUE, V1, P59
   DICLEMENTE RJ, 1991, J ADOLESCENT HEALTH, V12, P385, DOI 10.1016/0197-0070(91)90052-N
   DICLEMENTE RJ, 1992, PEDIATRICS, V89, P197
   DUBOISARBER F, 1996, EVALUATION STRATEGIE, V0, P0
   Eyre SL, 1997, J ADOLESCENT HEALTH, V20, P286, DOI 10.1016/S1054-139X(96)00239-X
   GOODMAN E, 1989, PEDIATRICS, V84, P36
   HalpernFelsher BL, 1996, J ADOLESCENT HEALTH, V19, P331, DOI 10.1016/S1054-139X(96)00024-9
   HAUSSER D, 1994, PEDIATRICS, V93, P580
   HINGSON RW, 1990, AM J PUBLIC HEALTH, V80, P295, DOI 10.2105/AJPH.80.3.295
   JOHNSON RL, 1989, UNPUB NARRATIVE THIN, V0, P0
   KOFFIBLANCHARD MC, 1994, SCHWEIZ MED WSCHR, V124, P1047
   Kruger R. A., 1994, FOCUS GROUPS PRACTIC, V0, P0
   Lagrange H., 1997, ENTREE SEXUALITE COM, V0, P0
   MACINTYRE S, 1993, AIDS, V7, P121, DOI 10.1097/00002030-199301000-00019
   MILLER KS, 1997, J ADOLESC HLHT, V3, P179
   Narring F, 1996, FAM PLANN PERSPECT, V28, P232, DOI 10.2307/2135843
   NARRING F, 1996, UTILISATION JEUX ROL, V0, P127
   *OFF FED SANT PUBL, 1989, SIDA SUISS EP CONS M, V0, P0
   *ORG MOND MOUV SCO, 1990, UNPUB PROJ INT COMP, V0, P0
   ORR DP, 1993, PEDIATRICS, V91, P873
   Patton GC, 1996, AM J PUBLIC HEALTH, V86, P225, DOI 10.2105/AJPH.86.2.225
   PETO D, 1992, AMOUR FACE PEUR, V0, P0
   ROOTMAN I, 1985, DRUG ALCOHOL DEPEN, V16, P89, DOI 10.1016/0376-8716(85)90108-5
   ROSENTHAL D, 1991, J COMMUNITY APPL SOC, V1, P77, DOI 10.1002/casp.2450010203
   ROTHERAMBORUS MJ, 1991, AM J PUBLIC HEALTH, V81, P206, DOI 10.2105/AJPH.81.2.208
   SCHINKE SP, 1990, COMPUT HUM BEHAV, V6, P235, DOI 10.1016/0747-5632(90)90020-H
   Schinke Steven P., 1992, P181, V0, P0
   Stanton B., 1993, J EARLY ADOLESC, V13, P44, DOI 10.1177/0272431693013001003
   STARFIELD B, 1993, PEDIATRICS, V91, P430
   STRUNIN L, 1991, SOC SCI MED, V32, P221, DOI 10.1016/0277-9536(91)90063-I
   Van Campenhoudt L, 1997, SEXUAL INTERACTIONS, V0, P0
   WALTER HJ, 1992, AM J PUBLIC HEALTH, V82, P528, DOI 10.2105/AJPH.82.4.528
   WOODCOCK A, 1992, HLTH ED RES, V12, P123
   ZANES A, 1979, PUBLIC OPIN QUART, V43, P550, DOI 10.1086/268553
   Zeller R. A., 1993, METHODOLOGICAL ISSUE, V0, P95
NR 39
TC 36
Z9 37
U1 0
U2 4
PU ELSEVIER SCIENCE INC
PI NEW YORK
PA 360 PARK AVE SOUTH, NEW YORK, NY 10010-1710 USA
SN 1054-139X
EI 1879-1972
J9 J ADOLESCENT HEALTH
JI J. Adolesc. Health
PD JUL 15
PY 1999
VL 25
IS 1
BP 84
EP 90
DI 10.1016/S1054-139X(98)00158-X
PG 7
WC Psychology, Developmental; Public, Environmental & Occupational Health; Pediatrics
SC Psychology; Public, Environmental & Occupational Health; Pediatrics
GA 212GT
UT WOS:000081209500013
PM 10418890
DA 2023-03-20
ER

PT J
AU Spadea, T
   Schifano, P
   Borgia, P
   Perucci, CA
AF Spadea, T
   Schifano, P
   Borgia, P
   Perucci, CA
TI The balance of positive and negative effects of specific messages in the evaluation of interventions for preventing HIV infection
SO EUROPEAN JOURNAL OF EPIDEMIOLOGY
LA English
DT Article
DE evaluation; HIV/AIDS prevention; randomized controlled trial
ID health-education; adolescents; behavior; schools; aids
AB The study objectives were to determine the effects of a large-scale school-based HIV prevention campaign, in terms of both positive and negative effects of each single message, and to identify sub-populations more at risk. Forty-six schools, randomly sampled from all schools in the Lazio region, were randomized to either an intervention or a control group. The study population consisted of 3866 students. Questionnaires on AIDS-related knowledge and risk perceptions were administered to students before and after the intervention. Odds ratios were calculated to represent the extent to which the intervention was associated with an improvement (OR +), and the extent to which it prevented a worsening (OR -). Overall, the intervention was successful in communicating important messages, such as the impossibility of transmitting HIV through social contacts (OR + all significantly > 1 and OR- always < 1), the meaning of seropositivity (OR+: 1.28, 95% CI: 0.99-1.64; OR-: 0.73, 95% CI: 0.58-0.91), and the lack of a resolutive cure for AIDS (OR + : 1.61, 95% CI: 1.10-2.36; OR-: 0.76, 95% CI: 0.57-1.02). The worst results were observed in vocational and art schools, where OR + > 1 were observed for only three questions and OR - values usually exceeded 1. This study highlights the necessity of remodelling the intervention, indicating which messages need to be modified. The low impact of educational programmes among students of vocational and art schools makes them a population more at risk, that should be considered as a priority target population for interventions.
C1 Lazio Reg Hlth Author, Dept Epidemiol, I-00198 Rome, Italy.
RP Spadea, T (corresponding author), Lazio Reg Hlth Author, Dept Epidemiol, Via S Costanza 53, I-00198 Rome, Italy.
CR BERTINATO L, 1995, P I SUP SAN ROM, V0, P0
   Borgia P, 1997, EUR J PUBLIC HEALTH, V7, P411, DOI 10.1093/eurpub/7.4.411
   BORGIA P, 1994, HIV SCUOLA PROGRAMMI, V0, P27
   DICLEMENTE RJ, 1993, JAMA-J AM MED ASSOC, V270, P760, DOI 10.1001/jama.270.6.760
   GREEN LW, 1986, MEASUREMENT EVALUATI, V0, P289
   KIRBY D, 1995, BRIT MED J, V311, P403, DOI 10.1136/bmj.311.7002.403
   KIRBY D, 1994, PUBLIC HEALTH REP, V109, P339
   MAIN DS, 1994, PREV MED, V23, P409, DOI 10.1006/pmed.1994.1056
   NUTBEAM D, 1990, J EPIDEMIOL COMMUN H, V44, P83, DOI 10.1136/jech.44.2.83
   OAKLEY A, 1995, BRIT MED J, V310, P158, DOI 10.1136/bmj.310.6973.158
   Spadea T, 1996, AIDS EDUCATION, V0, P189
   WALATER HJ, 1993, JAMA-J AM MED ASSOC, V270, P725
   *WHO, 1992, WHO AIDS SER, V10, P0
NR 13
TC 2
Z9 2
U1 1
U2 2
PU KLUWER ACADEMIC PUBL
PI DORDRECHT
PA SPUIBOULEVARD 50, PO BOX 17, 3300 AA DORDRECHT, NETHERLANDS
SN 0393-2990
EI 
J9 EUR J EPIDEMIOL
JI Eur. J. Epidemiol.
PD FEB 15
PY 1999
VL 15
IS 2
BP 109
EP 117
DI 10.1023/A:1007587706796
PG 9
WC Public, Environmental & Occupational Health
SC Public, Environmental & Occupational Health
GA 179MB
UT WOS:000079330300002
PM 10204639
DA 2023-03-20
ER

PT J
AU Wainberg, ML
AF Wainberg, ML
TI The Hispanic, gay, lesbian, bisexual and HIV-infected experience in health care
SO MOUNT SINAI JOURNAL OF MEDICINE
LA English
DT Article
DE gay; lesbian; homosexuality; homophobia; racism; Hispanic; health care access; psychiatric population
ID medical-students attitudes; sexual orientation; suicide; aids
AB This presentation, relying both on personal experience and an array of studies, surveys the problems minorities face in trying to obtain adequate health care. From another viewpoint, these are problems that physicians have in trying to provide health care to persons they do not understand and cannot really see or hear. And the problems multiply when the patient is a minority in more than one sense. The gay, Hispanic, HIV+ patient, for example, is removed from the average physician's comprehension to a degree that is itself almost incomprehensible. Treating patients as they ought to be treated requires that physicians overcome many layers of prejudice and unfounded assumptions. Failure to overcome such prejudices distorts medical practice.
C1 Columbia Univ Coll Phys & Surg, Dept Psychiat, New York, NY 10032 USA.
   St Lukes Roosevelt Hosp Ctr, HIV AIDS Ctr, New York, NY USA.
C3 Columbia University; Mount Sinai St. Luke's; Mount Sinai West
RP Wainberg, ML (corresponding author), Columbia Univ Coll Phys & Surg, Dept Psychiat, 722 W 168th St, New York, NY 10032 USA.
CR Adams HE, 1996, J ABNORM PSYCHOL, V105, P440, DOI 10.1037/0021-843X.105.3.440
   KELLY JA, 1987, J MED EDUC, V62, P549
   MCGRORY BJ, 1990, PSYCHOSOMATICS, V31, P426, DOI 10.1016/S0033-3182(90)72139-1
   Millard J, 1995, AUST N Z J MENT HEALTH NURS, V4, P181
   MUEHRER P, 1995, SUICIDE LIFE-THREAT, V25, P72, DOI 10.1111/j.1943-278X.1995.tb00492.x
   Randall C E, 1989, J NURS EDUC, V28, P302
   RICHARDSON J, 1995, HARVARD REV PSYCHIAT, V3, P107, DOI 10.3109/10673229509017175
   ROBERTSON P, 1981, SEX TRANSM DIS, V8, P75, DOI 10.1097/00007435-198104000-00008
   SHAFFER D, 1995, SUICIDE LIFE-THREAT, V25, P64, DOI 10.1111/j.1943-278X.1995.tb00491.x
   Stevens P E, 1988, IMAGE J NURS SCH, V20, P69
NR 10
TC 3
Z9 3
U1 0
U2 5
PU MOUNT SINAI HOSPITAL
PI NEW YORK
PA BOX 1094 ONE GUSTAVE L LEVY PLACE ATTN: CIRCULATION ASST, NEW YORK, NY 10029-6574 USA
SN 0027-2507
EI 
J9 MT SINAI J MED
JI Mt. Sinai J. Med.
PD SEP 15
PY 1999
VL 66
IS 4
BP 263
EP 266
DI 
PG 4
WC Medicine, General & Internal
SC General & Internal Medicine
GA 232TR
UT WOS:000082386500011
PM 10477480
DA 2023-03-20
ER

PT J
AU Kilian, AHD
   Gregson, S
   Ndyanabangi, B
   Walusaga, K
   Kipp, W
   Sahlmuller, G
   Garnett, GP
   Asiimwe-Okiror, G
   Kabagambe, G
   Weis, P
   von Sonnenburg, F
AF Kilian, AHD
   Gregson, S
   Ndyanabangi, B
   Walusaga, K
   Kipp, W
   Sahlmuller, G
   Garnett, GP
   Asiimwe-Okiror, G
   Kabagambe, G
   Weis, P
   von Sonnenburg, F
TI Reductions in risk behaviour provide the most consistent explanation for declining HIV-1 prevalence in Uganda
SO AIDS
LA English
DT Article
DE HIV-1 epidemic; sentinel surveillance; Uganda; mathematical modelling
ID sentinel surveillance; pregnant-women; rural uganda; infection; population; aids; transmission; cohort; mortality; students
AB Objective: To monitor the HIV-1 epidemic in Western Uganda and the possible impact of interventions. Design: Results from sentinel surveillance of HIV-1 seroprevalence were compared with cross-sectional serosurvey data and model simulations. Methods: Age-specific trends in HIV-1 prevalence between 1991 and 1997 amongst antenatal clinic (ANC) attenders in the town of Fort Portal, where a comprehensive AIDS control programme has been implemented since 1991, were analysed. Results were compared with outputs from a mathematical model simulating the HIV-1 epidemic in Uganda. Two scenarios were modelled. one without and one with behaviour change. Sentinel surveillance data were compared with data from a population-based HIV-1 serosurvey at the study site, which was carried out in early 1995. Results: Data from 3271 ANC attenders identified greater education and being single as risk factors for HIV-1 infection. A significant decrease of risk for women with secondary school education over time was observed, whereas the risk for illiterate women remained high. Among women aged 15-19 years (n = 1045) education and marital status-adjusted HIV-1 prevalence declined steadily from 32.2% in 1991 to 10.3% in 1997. For 20-24-year-old women (n = 1010) HIV-1 prevalence increased until 1993 from 19.9% to 31.7% and decreased thereafter (21.7% in 1997). These trends closely follow the prediction of the model simulation assuming behaviour change, and for 1995-1997, confidence intervals of the HIV-1 prevalence estimate exclude the model output for an uninfluenced epidemic. No clear trends of HIV-1 prevalence were found in older women (n = 1216) and comparisons with the model were ambiguous. Sentinel surveillance data at the time of the population survey closely reflected results for the female general population sample for the two younger age-groups (15-19 and 20-24 years). In contrast, pregnant women aged 25-29 years showed significantly lower rates than the population sample (20.8% versus 45.1%). Conclusion: HIV-1 prevalence amongst ANC attenders aged 15-24 years can be used to monitor the HIV-1 epidemic in the given setting. Declining trends of HIV-1 prevalence in women aged 15-19 and 20-24 years most likely correspond to a reduced HIV-1 incidence attributable to changes in behaviour. Our data also show that sentinel surveillance data need to be age-stratified to give useful information. (C) 1999 Lippincott Williams ei Wilkins.
C1 GTZ Basic Hlth Serv Project, Fort Portal, Uganda.
   Univ Oxford, Dept Zool, Oxford OX1 2JD, England.
   Uganda Virus Res Inst, Entebbe, Uganda.
   Minist Hlth, Entebbe, Uganda.
   GTZ Div Hlth Populat & Nutr, Eschborn, Germany.
   Univ Munich, Dept Trop & Infect Dis, Munich, Germany.
C3 University of Oxford; Uganda Virus Research Institute; University of Munich
RP Kilian, AHD (corresponding author), CTZ Off Uganda, POB 10346, Kampala, Uganda.
CR ABRAHAM SCS, 1995, HEALTH EDUC RES, V10, P155, DOI 10.1093/her/10.2.155
   AsiimweOkiror G, 1997, AIDS, V11, P1757, DOI 10.1097/00002030-199714000-00013
   BORGDORFF M, 1993, AIDS, V7, P567, DOI 10.1097/00002030-199304000-00017
   CHIN J, 1990, B WORLD HEALTH ORGAN, V68, P529
   *DTSCH GES TECHN Z, 1995, RESP AIDS DEV WORLD, V0, P38
   GARNETT GP, 1994, IMA J MATH APPL MED, V11, P161
   Gray RH, 1998, LANCET, V351, P98, DOI 10.1016/S0140-6736(97)09381-1
   KAMUGISHA J, 1994, DISTRICT AIDS CONTRO, V0, P0
   Kamya M, 1997, AIDS, V11, P0
   KIGADYE RM, 1993, AIDS, V7, P849, DOI 10.1097/00002030-199306000-00014
   Kigotho AW, 1997, LANCET, V350, P1456, DOI 10.1016/S0140-6736(05)64230-4
   KIPP W, 1995, TROP MED PARASITOL, V46, P141
   KIPP W, 1992, TROP DOCT, V22, P26, DOI 10.1177/004947559202200108
   Konde-Lule J K, 1995, HEALTH TRANSIT REV, V5 Suppl, P27
   Kwesigabo G, 1996, E AFR MED J, V73, P298
   MERTENS T, 1994, AIDS, V8, P1359, DOI 10.1097/00002030-199410000-00002
   Morgan D, 1997, LANCET, V350, P245, DOI 10.1016/S0140-6736(97)01474-8
   MULDER DW, 1994, AIDS, V8, P87, DOI 10.1097/00002030-199401000-00013
   NDYANABANGI B, 1997, 10 INT C AIDS STD AF, V0, P0
   Nunn AJ, 1997, BRIT MED J, V315, P767, DOI 10.1136/bmj.315.7111.767
   NUNN AJ, 1995, AIDS, V9, P503, DOI 10.1097/00002030-199509050-00013
   OBBO C, 1993, SOC SCI MED, V36, P949, DOI 10.1016/0277-9536(93)90086-J
   SERWADDA D, 1995, AIDS, V9, P745, DOI 10.1097/00002030-199507000-00012
   SSENGONZI R, 1996, 11 INT C AIDS VANC J, V0, P0
   *STAT DEP, 1994, 1991 POP HOUS CENS, V0, P0
   *STD AIDS CONTR PR, 1997, HIV AIDS SURV REP, V0, P0
   Strickler Howard, 1995, ANNALS OF EPIDEMIOLOGY, V5, P447, DOI 10.1016/1047-2797(95)00070-4
   WAWER MJ, 1991, BRIT MED J, V303, P1303, DOI 10.1136/bmj.303.6813.1303
   Wawer MJ, 1997, AIDS, V11, P1023, DOI 10.1097/00002030-199708000-00011
NR 29
TC 176
Z9 179
U1 0
U2 7
PU LIPPINCOTT WILLIAMS & WILKINS
PI PHILADELPHIA
PA 530 WALNUT ST, PHILADELPHIA, PA 19106-3621 USA
SN 0269-9370
EI 
J9 AIDS
JI Aids
PD FEB 25
PY 1999
VL 13
IS 3
BP 391
EP 398
DI 10.1097/00002030-199902250-00012
PG 8
WC Immunology; Infectious Diseases; Virology
SC Immunology; Infectious Diseases; Virology
GA 177EM
UT WOS:000079196000012
PM 10199230
DA 2023-03-20
ER

PT J
AU Villalbi, JR
   Galdos-Tanguis, H
   Cayla, JA
   Casanas, P
   Ferrer, A
   Nebot, M
AF Villalbi, JR
   Galdos-Tanguis, H
   Cayla, JA
   Casanas, P
   Ferrer, A
   Nebot, M
TI Tuberculosis infection and disease among schoolchildren: the influence of the HIV epidemic and of other factors
SO JOURNAL OF EPIDEMIOLOGY AND COMMUNITY HEALTH
LA English
DT Article
ID barcelona; spain
AB Background-The HIV/AIDS epidemic has caused an excess of tuberculosis cases in Spain and in other countries, but its impact on tuberculosis infection is less well understood. This study presents a massive screening undertaken to estimate the prevalence of tuberculous infection in a cohort of primary school entrants. The evolution of the risk of infection is studied by comparison with previous data in the same population. Methods-Truberculin skin test screening with 2TU of PPD RT 23 of first grade students in the primary schools of Barcelona, in the 1994-95 school year (cohort born in 1988). Information was also sought from families of unscreened children. Contacts of PPD+ children were traced to locate index cases. The results were also linked to the case registry of the tuberculosis control programme. Results-The prevalence of tuberculin reactors free of BCG vaccination among the 11 080 schoolchildren screened belonging to the 1988 cohort was 0.76%. A 3% annual decline in the annual risk of infection is estimated by comparison with previous data. The identification of 24 cases with a previous history of tuberculosis disease and of 13 cases with active disease diagnosed after the screening was possible by the follow up of these tuberculin positive children and of the information provided by families of unscreened pupils. The screening detected 1.5 new cases of tuberculosis per 1000 tuberculin tests performed. Tuberculosis infection could be traced to HIV infected tuberculosis cases for at least 6% of the positive schoolchildren. Conclusions - The decline of the annual risk of infection continues in Barcelona, although at a slower pace than before the HIV/AIDS epidemic, probably attributable to the influence of injecting drug users with smear positive tuberculosis and HIV/AIDS.
C1 Barcelona City Hlth Dept, Inst Municipal Salut Publ, Barcelona 08023, Spain.
   Inst Univ Salut Publ Catalunya, Barcelona, Spain.
RP Villalbi, JR (corresponding author), Barcelona City Hlth Dept, Inst Municipal Salut Publ, Pl Lesseps 1, Barcelona 08023, Spain.
CR BRUDNEY K, 1991, AM REV RESPIR DIS, V144, P745, DOI 10.1164/ajrccm/144.4.745
   CASABONA J, 1989, MED CLIN-BARCELONA, V92, P441
   Castro Lareo I, 1994, REV SANID HIG PUBLICA (MADR), V68, P521
   CAYLA JA, 1993, MED CLIN-BARCELONA, V101, P286
   CAYLA JA, 1995, TUBERCULOSI BARCELON, V0, P0
   *COM EXP TUB, 1992, GUIA PREV CONTR TUB, V0, P0
   de March Ayuela P, 1993, MED CLIN (BARC), V100, P187
   de March Ayuela P, 1984, REV CLIN ESP, V175, P141
   Duran E, 1996, MED CLIN-BARCELONA, V106, P525
   Garcia Rodriguez J F, 1995, MED CLIN (BARC), V104, P365
   Jansa J M, 1995, ATEN PRIMARIA, V15, P320
   KASL SV, 1983, ANNU REV PUBL HEALTH, V4, P69, DOI 10.1146/annurev.pu.04.050183.000441
   MOHLEBOETANI JC, 1995, JAMA-J AM MED ASSOC, V274, P613, DOI 10.1001/jama.274.8.613
   Navarro Alonso J A, 1993, ATEN PRIMARIA, V12, P573
   ORDOBASGAVIN M, 1995, ENCUESTA TUBERCULINA, V0, P0
   RAVIGLIONE MC, 1995, JAMA-J AM MED ASSOC, V273, P220, DOI 10.1001/jama.273.3.220
   REY R, 1995, MED CLIN-BARCELONA, V105, P703
   RIEDER HL, 1995, TUBERCLE LUNG DIS, V76, P114, DOI 10.1016/0962-8479(95)90552-9
   RODRIGUEZ FP, 1992, MED CLIN-BARCELONA, V98, P24
   *SERV EP, 1996, B EP MURC, V17, P25
   STYBLO K, 1969, BULLETIN OF THE INTERNATIONAL UNION AGAINST TUBERCULOSIS, V42, P5
   Styblo K, 1988, BULL INT UNION TUBERC LUNG DIS, V63, P25
   STYBLO K, 1991, EPIDEMIOLOGY TUBERCU, V0, P116
   TABERNER JL, 1982, GACETA SANITARIA, V4, P5
   VILLABLI JR, 1994, TUBERCLE LUNG DIS, V75, P105, DOI 10.1016/0962-8479(94)90038-8
   VILLALBI JR, 1988, MED CLIN-BARCELONA, V91, P371
NR 26
TC 8
Z9 8
U1 0
U2 0
PU BRITISH MED JOURNAL PUBL GROUP
PI LONDON
PA BRITISH MED ASSOC HOUSE, TAVISTOCK SQUARE, LONDON WC1H 9JR, ENGLAND
SN 0143-005X
EI 
J9 J EPIDEMIOL COMMUN H
JI J. Epidemiol. Community Health
PD FEB 15
PY 1999
VL 53
IS 2
BP 112
EP 117
DI 10.1136/jech.53.2.112
PG 6
WC Public, Environmental & Occupational Health
SC Public, Environmental & Occupational Health
GA 159PT
UT WOS:000078183200008
PM 10396472
DA 2023-03-20
ER

PT J
AU Gamester, CF
   Tilzey, AJ
   Banatvala, JE
AF Gamester, CF
   Tilzey, AJ
   Banatvala, JE
TI Medical students' risk of infection with bloodborne viruses at home and abroad: questionnaire survey
SO BRITISH MEDICAL JOURNAL
LA English
DT Article
AB Objective To determine risks of exposure to and prevention of bloodborne virus infections among medical students during their elective period. Design Questionnaire study of students returning from their electives in 1997-8. Setting Urban teaching hospital. Subjects 220 final year medical students. Results 148 students (67%) returned questionnaires; all had been vaccinated against hepatitis B. 65 respondents (44%) had visited areas of relatively high endemicity for HIV, although 27 (42%) of these, all of whom had visited areas other than sub-Saharan Africa, were unaware of this. AU but one had discussed their elective with advisers. Four students experienced percutaneous or mucosal exposure to potentially infectious body fluids, three in areas with a high prevalence of HIV infection. 44 respondents (30%) had experienced at least one such exposure during their clinical training; 75% of these exposures were unreported. 34% (13/38) students who visited areas known to have a high prevalence of HIV infection took with them a starter pack of zidovudine for post-exposure prophylaxis; 53% (20) took latex gloves and 63% (24) a medi-kit None of the 27 students who were unaware that the areas they visited had a relatively high prevalence of HIV infection took zidovudine; only 15% (4) took gloves and 30% (8) a medi-kit. Conclusions Medical schools should produce, regularly update, and implement guidelines regarding protection from bloodborne viruses during clinical studies, including electives. Education and training in infection control should start at the earliest opportunity.
C1 Guys Kings Coll & St Thomass Sch Med, London SE1 7EH, England.
C3 University of London; King's College London
RP Tilzey, AJ (corresponding author), Guys Kings Coll & St Thomass Sch Med, St Thomass Campus, London SE1 7EH, England.
CR Balter M, 1998, SCIENCE, V280, P1864, DOI 10.1126/science.280.5371.1864
   BANATVALA JE, 1991, LANCET, V337, P1218, DOI 10.1016/0140-6736(91)92885-6
   BANATVALA N, 1997, STUDENT BMJ, V5, P354
   BERNARD RP, 1997, GLOBAL VIEW HIV INFE, V0, P0
   Gottlieb S, 1998, BRIT MED J, V317, P11
   GUST ID, 1982, P 3 INT S VIR HEP NE, V0, P0
   *PUBL HLTH LAB SER, 1997, CRD, V7, P461
   *PUBL HLTH LAB SER, 1998, CDR, V8, P227
   Tereskerz PM, 1996, NEW ENGL J MED, V335, P1150, DOI 10.1056/NEJM199610103351512
   *UK HLTH DEP, 1997, GUID POST PROPH HLTH, V0, P0
   *UK HLTH DEP, 1994, AIDS HIV INF HLTH CA, V0, P0
   *UNAIDS WHO, 1998, REP GLOB HIV AIDS EP, V0, P0
   *WHO, 1997, WKLY EPIDEMIOL REC, V72, P365
   *WHO, 1997, WKLY EPIDEMIOL REC, V72, P341
   *WHO, 1998, WKLY EPIDEMIOL REC, V73, P193
NR 15
TC 33
Z9 36
U1 0
U2 2
PU BRITISH MED JOURNAL PUBL GROUP
PI LONDON
PA BRITISH MED ASSOC HOUSE, TAVISTOCK SQUARE, LONDON WC1H 9JR, ENGLAND
SN 0959-8138
EI 
J9 BRIT MED J
JI Br. Med. J.
PD JAN 16
PY 1999
VL 318
IS 7177
BP 158
EP 160
DI 10.1136/bmj.318.7177.158
PG 3
WC Medicine, General & Internal
SC General & Internal Medicine
GA 159LR
UT WOS:000078175100025
PM 9888908
DA 2023-03-20
ER

PT J
AU Osborn, EHS
   Papadakis, MA
   Gerberding, JL
AF Osborn, EHS
   Papadakis, MA
   Gerberding, JL
TI Occupational exposures to body fluids among medical students - A seven-year longitudinal study
SO ANNALS OF INTERNAL MEDICINE
LA English
DT Article
ID health-care workers; universal precautions; needlestick injury; blood; epidemiology; management; abuse; risk; hiv
AB Background: Medical students may be at high risk for occupational exposures to blood. Objective: To measure the frequency of medical students' exposure to infectious body substances, to identify factors that affect the probability of such exposure, and to suggest targets for the prevention of such exposure. Design: Review of all exposures reported by medical students at the University of California, San Francisco, School of Medicine. Setting: Teaching hospitals affiliated with the University of California, San Francisco. Participants: Third- and fourth-year medical students from the classes of 1990 through 1996 at the University of California, San Francisco, School of Medicine. Interventions: A needlestick hotline service was instituted at teaching hospitals affiliated with the University of California, San Francisco, and a required course was created to train students in universal precautions and clinical skills before the beginning of the third-year clerkship. Measurements: Reports of exposures made to the needlestick hotline service, including type of exposure, training site, clerkship, and time of year. Results: 119 of 1022 medical students sustained 129 exposures. Of these exposures, 82% occurred on four services: obstetrics-gynecology, surgery, medicine, and emergency medicine. The probability of exposure was not related to graduation year, clerkship location, previous clerkship experience, or training site. Surveys of two graduating classes at the beginning and end of the study showed that the percentage of exposures reported increased from 45% to 65% over the 7-year study period. Thus, the reported injury rates represent minimum estimates of actual occurrences. Human immunodeficiency virus infection and hepatitis were not reported, although follow-up was limited. Conclusions: Instruction in universal precautions and clinical procedures is not sufficient to prevent exposures to blood during medical training. Medical schools must assume greater responsibility for ensuring that students are proficient in the safe conduct of clinical procedures and must develop systems that protect students so that they can report and learn from their mistakes.
C1 Palo Alto Med Fdn, Palo Alto, CA 94301 USA.
   Univ Calif San Francisco, Dept Med, San Francisco, CA 94143 USA.
   Ctr Dis Control & Prevent, Hosp Infect Program, Atlanta, GA 30329 USA.
C3 Palo Alto Medical Foundation Research Institute; University of California System; University of California San Francisco; Centers for Disease Control & Prevention - USA
RP Osborn, EHS (corresponding author), Palo Alto Med Fdn, 300 Home Ave, Palo Alto, CA 94301 USA.
CR Cardo DM, 1997, NEW ENGL J MED, V337, P1485, DOI 10.1056/NEJM199711203372101
   Christakis DA, 1997, JAMA-J AM MED ASSOC, V278, P739, DOI 10.1001/jama.278.9.739
   Diekema DJ, 1996, ACAD MED, V71, P1090, DOI 10.1097/00001888-199610000-00016
   Diekema DJ, 1996, J GEN INTERN MED, V11, P109, DOI 10.1007/BF02599587
   EVANS SE, 1996, 34 ANN M INF DIS SOC, V0, P0
   GERBERDING JL, 1995, SURG CLIN N AM, V75, P1091
   GERBERDING JL, 1995, NEW ENGL J MED, V332, P444, DOI 10.1056/NEJM199502163320707
   HANLEY JA, 1983, JAMA-J AM MED ASSOC, V249, P1743, DOI 10.1001/jama.249.13.1743
   Hanrahan A, 1997, J ADV NURS, V25, P144, DOI 10.1046/j.1365-2648.1997.1997025144.x
   KOENIG S, 1995, AM J INFECT CONTROL, V23, P40, DOI 10.1016/0196-6553(95)90007-1
   LEAPE LL, 1994, JAMA-J AM MED ASSOC, V272, P1851, DOI 10.1001/jama.272.23.1851
   LEWIS FR, 1995, SURG CLIN N AM, V75, P1105
   *LIAIS COMM MED ED, 1995, FUNCT STRUCT MED SCH, V0, P75
   MANGIONE CM, 1991, AM J MED, V90, P85, DOI 10.1016/0002-9343(91)90510-5
   MANSOUR AM, 1990, AM J INFECT CONTROL, V18, P208, DOI 10.1016/0196-6553(90)90186-V
   Orenstein R, 1995, AM J INFECT CONTROL, V23, P344, DOI 10.1016/0196-6553(95)90264-3
   RESNIC FS, 1995, ARCH INTERN MED, V155, P75, DOI 10.1001/archinte.155.1.75
   SHEEHAN KH, 1990, JAMA-J AM MED ASSOC, V263, P533, DOI 10.1001/jama.263.4.533
   SILVER HK, 1990, JAMA-J AM MED ASSOC, V263, P527, DOI 10.1001/jama.263.4.527
   STOTKA JL, 1991, INFECT CONT HOSP EP, V12, P583
   Tereskerz PM, 1996, NEW ENGL J MED, V335, P1150, DOI 10.1056/NEJM199610103351512
   VERGILIO JA, 1993, ARCH SURG-CHICAGO, V128, P36
   1991, 1900, V40, V0, P1
   1997, 1900, V46, V0, P21
NR 24
TC 90
Z9 99
U1 0
U2 1
PU AMER COLL PHYSICIANS
PI PHILADELPHIA
PA INDEPENDENCE MALL WEST 6TH AND RACE ST, PHILADELPHIA, PA 19106-1572 USA
SN 0003-4819
EI 1539-3704
J9 ANN INTERN MED
JI Ann. Intern. Med.
PD JAN 5
PY 1999
VL 130
IS 1
BP 45
EP 51
DI 10.7326/0003-4819-130-1-199901050-00009
PG 7
WC Medicine, General & Internal
SC General & Internal Medicine
GA 151WW
UT WOS:000077744500008
PM 9890850
DA 2023-03-20
ER

PT J
AU Brook, U
AF Brook, U
TI AIDS knowledge and attitudes of pupils attending urban high schools in Israel
SO PATIENT EDUCATION AND COUNSELING
LA English
DT Article
DE AIDS; adolescents; knowledge; attitude
ID hiv aids; adolescents; education; students; behaviors
AB The present study compared AIDS knowledge, attitude and sources of information of 1724 students in three different high schools (academic, vocational and religious) in Holon. Forty-two percent of the students are anxious concerning the possibility of AIDS contamination; they expressed a willingness to be tested for HIV and AIDS. Pupils attending the academic school proved to have the highest knowledge concerning AIDS topics; those in the vocational school placed second; and those in the religious school came last. The knowledge increased with age (p < 0.001). Results indicated that misconceptions were still found in a second decade of that epidemic,concerning the following areas: etiology, ways of exposure; symptomatology; and prognosis. Their intolerant attitudes reflect social anxiety and vulnerability to AIDS. The most liberal and comprehensive attitudes toward AIDS patients were presented by pupils attending the academic school and after that came pupils from the vocational school, while pupils in the religious school presented the most conservative and intolerant attitudes. The sources of pupils' information primarily included: the media - TV (92.3%); newspapers (87.6%); and school (66.1%) occupied the third place. It is remarkable that physicians and nurses at school and outside clinics were placed in the seventh (and last) place, as only 25.3% mentioned them at all. Only one third of the pupils agreed to participate as volunteers in medical and rehabilitation centers which help AIDS patients. (C) 1999 Elsevier Science Ireland Ltd. All rights reserved.
C1 Edith Wolfson Med Ctr, Dept Pediat, IL-58100 Holon, Israel.
RP Brook, U (corresponding author), Edith Wolfson Med Ctr, Dept Pediat, IL-58100 Holon, Israel.
CR ANDRE BC, 1988, AM J INFECT CONTROL, V16, P272, DOI 10.1016/S0196-6553(88)80007-5
   BELLINGHAM K, 1993, J EPIDEMIOL COMMUN H, V47, P134, DOI 10.1136/jech.47.2.134
   BENTWICH ZVI, 1989, ISRAEL J MED SCI, V25, P301
   BROWN LK, 1990, J SCHOOL HEALTH, V60, P270, DOI 10.1111/j.1746-1561.1990.tb05933.x
   CHETWYND J, 1991, NEW ZEAL MED J, V104, P473
   DICLEMENTE RJ, 1993, JAMA-J AM MED ASSOC, V270, P760, DOI 10.1001/jama.270.6.760
   DURANT RH, 1992, J ADOLESCENT HEALTH, V13, P199
   GREEN MS, 1991, EUR J PUBLIC HEALTH, V1, P75
   HINGSON RW, 1990, AM J PUBLIC HEALTH, V80, P295, DOI 10.2105/AJPH.80.3.295
   HOLTZMAN D, 1994, AM J PUBLIC HEALTH, V84, P388, DOI 10.2105/AJPH.84.3.388
   JAMESON CP, 1993, S AFR MED J, V83, P675
   *JER DAT, 1993, ISRAEL J MED SCI, V29, P76
   JORDAN SL, 1997, J HIV AIDS PREVENT E, V1, P7
   KRASNIK A, 1990, DAN MED BULL, V37, P275
   KUNINS H, 1993, J ADOLESCENT HEALTH, V14, P0
   LEE BJ, 1990, ARCH INTERN MED, V150, P29, DOI 10.1001/archinte.150.1.29
   MERRILL JM, 1989, SOUTHERN MED J, V82, P426, DOI 10.1097/00007611-198904000-00006
   MILLSTEIN SG, 1993, J ADOLESCENT HLTH, V15, P133
   MORTON AD, 1986, BRIT MED J, V293, P1212, DOI 10.1136/bmj.293.6556.1212
   NUTBEAM D, 1989, 89GHW1 CWHPA, V0, P0
   PERKIN RL, 1991, CAN FAM PHYSICIAN, V37, P1336
   POLLACK S, 1993, ISRAEL J MED SCI, V29, P19
   ROSS M W, 1988, HEALTH EDUCATION RESEARCH, V3, P367, DOI 10.1093/her/3.4.367
   Sechrist W., 1997, JOURNAL OF HIV/AIDS PREVENTION AND EDUCATION FOR ADOLESCENTS AND CHILDREN, V1, P105
   Siegel D, 1995, AIDS EDUC PREV, V7, P534
   Tuchinda Seree, 1998, JOURNAL OF THE MEDICAL ASSOCIATION OF THAILAND, V81, P130
   ZIMET GD, 1993, J ADOLESCENT HEALTH, V14, P85, DOI 10.1016/1054-139X(93)90090-C
NR 27
TC 18
Z9 18
U1 0
U2 2
PU ELSEVIER SCI IRELAND LTD
PI CLARE
PA CUSTOMER RELATIONS MANAGER, BAY 15, SHANNON INDUSTRIAL ESTATE CO, CLARE, IRELAND
SN 0738-3991
EI 
J9 PATIENT EDUC COUNS
JI Patient Educ. Couns.
PD MAR 15
PY 1999
VL 36
IS 3
BP 271
EP 278
DI 10.1016/S0738-3991(98)00142-6
PG 8
WC Public, Environmental & Occupational Health; Social Sciences, Interdisciplinary
SC Public, Environmental & Occupational Health; Social Sciences - Other Topics
GA 182GK
UT WOS:000079490700007
PM 14528562
DA 2023-03-20
ER

PT J
AU Chisholm, MA
   Ricci, JF
   Taylor, AT
AF Chisholm, MA
   Ricci, JF
   Taylor, AT
TI Implementation and evaluation of an HIV/AIDS intervention program to improve student attitudes toward providing care
SO AMERICAN JOURNAL OF PHARMACEUTICAL EDUCATION
LA English
DT Article
ID hiv-infection; aids; knowledge
AB This study was undertaken to describe and demonstrate the effectiveness of an HiV/AIDS Intervention Program (HAIP) designed to,improve first-year pharmacy students' attitudes toward providing care to HIV-positive and/or AIDS (HIV/AIDS) patients. The HAIP involves an AIDS infected male discussing his condition with University of Georgia's first-year pharmacy students. During the HAIP, the patient reveals his feelings toward HIV/AIDS, the way the disease affects his life, the importance of medication therapy in managing his disease, and the role his pharmacist plays in his health care. To measure the value of the HAIP on students' attitudes toward providing care to HIV/AIDS patients, in April 1996, 1997; and 1998, each first-year student (n=309) was given the 18-item HIV/AIDS Attitude Scale for Pharmacy Students (HAS-PS) prior to and after the HAIP. Two-hundred and ninety students completed the pre and post HASPS surveys, Pairwise t-tests with Bonforroni's adjustment were used to detect differences between students' pre-test and post-test scores for the HAS-PS. Students scored significantly higher on the HAS-PS after the HAIP (86.59+/-12.74) than before the HAIP (79.28+/-13.72), indicating more-positive attitudes toward caring for HIV/AIDS patients (n=290; P<0.05). Results of the study document that the HAIP, a patient-centered program, was successful in, improving Students' attitudes toward providing care for HIV/AIDS patients.
C1 Univ Georgia, Coll Pharm, Athens, GA 30602 USA.
C3 University System of Georgia; University of Georgia
RP Chisholm, MA (corresponding author), Med Coll Georgia, Clin Pharm Program, CJ-1020, Augusta, GA 30912 USA.
CR BLIWISE NG, 1991, HEALTH PSYCHOL, V10, P289, DOI 10.1037/0278-6133.10.4.289
   Bozek PS, 1998, AM J HEALTH-SYST PH, V55, P1151, DOI 10.1093/ajhp/55.11.1151
   *CDCP, 1998, CDCS INT ACT, V0, P0
   Chisholm MA, 1997, AM J PHARM EDUC, V61, P364
   Chisholm MA, 1998, AM J PHARM EDUC, V62, P162
   FELDMANN TB, 1990, ACAD MED, V65, P464, DOI 10.1097/00001888-199007000-00012
   FICARROTTO TJ, 1990, ACAD MED, V65, P470, DOI 10.1097/00001888-199007000-00014
   HAYWARD RA, 1991, ANN INTERN MED, V114, P23, DOI 10.7326/0003-4819-114-1-23
   Katz MD, 1995, ANN PHARMACOTHER, V29, P1218, DOI 10.1177/106002809502901205
   NOWAK MA, 1995, SCI AM, V273, P58, DOI 10.1038/scientificamerican0895-58
   SIMON MS, 1990, AIDS EDUC PREV, V3, P124
   *US CDCP, 1993, US STAT AIDS, V0, P8
NR 12
TC 7
Z9 7
U1 0
U2 0
PU AMER ASSOC COLL PHARMACY
PI ALEXANDRIA
PA 1426 PRINCE STREET, ALEXANDRIA, VA 22314-2815 USA
SN 0002-9459
EI 1553-6467
J9 AM J PHARM EDUC
JI Am. J. Pharm. Educ.
PD SPR 15
PY 1999
VL 63
IS 1
BP 72
EP 77
DI 
PG 6
WC Education, Scientific Disciplines; Pharmacology & Pharmacy
SC Education & Educational Research; Pharmacology & Pharmacy
GA 182BR
UT WOS:000079479100012
DA 2023-03-20
ER

PT J
AU Siegel, DM
   Klein, DI
   Roghmann, KJ
AF Siegel, DM
   Klein, DI
   Roghmann, KJ
TI Sexual behavior, contraception, and risk among college students
SO JOURNAL OF ADOLESCENT HEALTH
LA English
DT Article
DE sexual behavior; contraception; HIV testing; college students; gender differences
ID united-states; university-students; hiv-infection; aids; prevention; adolescents; knowledge; freshmen; beliefs
AB Purpose: To characterize the differences and similarities among college freshmen, sophomores, juniors, and seniors regarding their sexual behavior including contraception choices and human immunodeficiency virus (HIV) risk. Methods: A QI-item sexual behavior questionnaire designed for this study was administered to a convenience sample (N = 797) of a college population. Results: Levels of sexual activity were found to be comparable to other college-based surveys. Notable trends included an increased level of oral contraceptive use among partners reported by seniors, as compared to freshmen, without a corresponding increase in condom use; an increased reliance among seniors, as compared to freshmen, on women to provide contraception; and a low level of self or partner HIV testing either before or after initiating sexual intercourse. Gender differences also revealed greater partner relationship duration, intensity, and communication prior to initiating sexual intercourse among women versus men (p less than or equal to .001). Conclusions: Sexual behavior among college students differs across the 4 years with regard to rates of intercourse, contraception choice, and responsibility, as well as HIV testing and partner trust. University- and college-based health care programs should address sexual behavior with an awareness of the differences that exist in the four cohorts of students. (C) Society for Adolescent Medicine, 1999.
C1 Rochester Gen Hosp, Dept Pediat, Sch Med & Dent, Rochester, NY 14621 USA.
C3 Rochester General Hospital
RP Siegel, DM (corresponding author), Rochester Gen Hosp, Dept Pediat, Sch Med & Dent, 1425 Portland Ave, Rochester, NY 14621 USA.
CR BAFFI C R, 1989, JOURNAL OF AMERICAN COLLEGE HEALTH, V38, P137
   BECKER MH, 1988, AM J PUBLIC HEALTH, V78, P394, DOI 10.2105/AJPH.78.4.394
   BISHOP PD, 1991, J PSYCHOL HUMAN SEXU, V4, P135
   BOYER CB, 1991, SOC SCI MED, V33, P11, DOI 10.1016/0277-9536(91)90446-J
   *CDCP, 1995, HIV AIDS SURV REP, V7, P0
   DAugelli A R, 1992, J AM COLL HEALTH, V41, P25
   DARLING CA, 1986, ADOLESCENCE, V21, P403
   DIIORIO C, 1993, PUBLIC HEALTH NURS, V10, P159
   FOREIT KG, 1978, STUD FAMILY PLANN, V9, P169, DOI 10.2307/1965408
   GALAVOTTI C, 1994, SEX TRANSM DIS, V21, P5, DOI 10.1097/00007435-199401000-00002
   GAYLE HD, 1990, NEW ENGL J MED, V323, P1538, DOI 10.1056/NEJM199011293232206
   GRACE E, 1992, TXB ADOLESCENT MED, V0, P650
   HALE RW, 1993, AM J OBSTET GYNECOL, V168, P1833, DOI 10.1016/0002-9378(93)90698-I
   HERNANDEZ JT, 1990, J ADOLESCENT HEALTH, V11, P295, DOI 10.1016/0197-0070(90)90038-4
   KIRBY D, 1994, PREVENTING AIDS THEO, V0, P117
   LATMAN NS, 1995, SEX TRANSM DIS, V22, P104, DOI 10.1097/00007435-199503000-00005
   LEARY WE, 1989, NY TIMES C 0523, V0, P12
   LOWE CS, 1987, ADOLESCENCE, V22, P291
   MACDONALD NE, 1990, JAMA-J AM MED ASSOC, V263, P3155, DOI 10.1001/jama.263.23.3155
   MAIN DS, 1994, PREV MED, V23, P409, DOI 10.1006/pmed.1994.1056
   MCGUIRE E, 1992, AM J PREV MED, V8, P226, DOI 10.1016/S0749-3797(18)30810-9
   MOSHER WD, 1987, STUD FAMILY PLANN, V18, P83, DOI 10.2307/1966699
   MOSHER WD, 1990, FAM PLANN PERSPECT, V22, P198, DOI 10.2307/2135493
   Radius S M, 1991, J AM COLL HEALTH, V40, P83
   REINISCH JM, 1995, FAM PLANN PERSPECT, V27, P79, DOI 10.2307/2135910
   Romer Daniel, 1992, P137, V0, P0
   Sarvela P D, 1992, J AM COLL HEALTH, V41, P91
   SHEARIN RB, 1989, PEDIATR CLIN N AM, V36, P697
   Siegel DM, 1998, ARCH PEDIAT ADOL MED, V152, P961
   SIMKINS L, 1995, PSYCHOL REP, V76, P787, DOI 10.2466/pr0.1995.76.3.787
   TURTLE AM, 1989, MED J AUSTRALIA, V150, P371, DOI 10.5694/j.1326-5377.1989.tb136527.x
   Warren CW, 1997, J ADOLESCENT HEALTH, V21, P225, DOI 10.1016/S1054-139X(97)00112-2
NR 32
TC 67
Z9 69
U1 0
U2 20
PU ELSEVIER SCIENCE INC
PI NEW YORK
PA 655 AVENUE OF THE AMERICAS, NEW YORK, NY 10010 USA
SN 1054-139X
EI 
J9 J ADOLESCENT HEALTH
JI J. Adolesc. Health
PD NOV 15
PY 1999
VL 25
IS 5
BP 336
EP 343
DI 10.1016/S1054-139X(99)00054-3
PG 8
WC Psychology, Developmental; Public, Environmental & Occupational Health; Pediatrics
SC Psychology; Public, Environmental & Occupational Health; Pediatrics
GA 252GV
UT WOS:000083494500009
PM 10551664
DA 2023-03-20
ER

PT J
AU Henderson, H
   German, VF
   Panter, AT
   Huba, GJ
   Rohweder, C
   Zalumas, J
   Wolfe, L
   Uldall, KK
   Lalonde, B
   Henderson, R
   Driscoll, M
   Martin, S
   Duggan, S
   Rahimian, A
   Melchior, LA
AF Henderson, H
   German, VF
   Panter, AT
   Huba, GJ
   Rohweder, C
   Zalumas, J
   Wolfe, L
   Uldall, KK
   Lalonde, B
   Henderson, R
   Driscoll, M
   Martin, S
   Duggan, S
   Rahimian, A
   Melchior, LA
TI Systems change resulting from HIV/AIDS education and training - A cross-cutting evaluation of nine innovative projects
SO EVALUATION & THE HEALTH PROFESSIONS
LA English
DT Article
ID health-care; attitudes; aids; knowledge; providers; program; physicians; students; impact
AB An evaluation of nine diverse HIV/AIDS training programs assessed the degree to which the programs produced changes in the ways that health care systems deliver HIV/AIDS care. Participants were interviewed an average of 8 months following completion of training and asked for specific examples of a resulting change in their health care system. More than half of the trainees gave at least one example of a systems change. The examples included the way patient referrals are made, the manner in which agency collaborations are organized, and the way care is delivered.
C1 Measurement Grp, Culver City, CA 90230 USA.
   Univ Mississippi, Med Ctr, University, MS 38677 USA.
   Univ N Carolina, Chapel Hill, NC 27515 USA.
   Emory Univ, Atlanta, GA 30322 USA.
   Univ Washington, Seattle, WA 98195 USA.
   Univ Colorado, Hlth Sci Ctr, Boulder, CO 80309 USA.
C3 University of Mississippi; University of Mississippi Medical Center; University of North Carolina; University of North Carolina Chapel Hill; Emory University; University of Washington; University of Washington Seattle; University of Colorado System; University of Colorado Anschutz Medical Campus; University of Colorado Boulder
RP Huba, GJ (corresponding author), Measurement Grp, 5811A Uplander Way, Culver City, CA 90230 USA.
EM ghuba@themeasurement-group.com
FU PHS HHS [5 U90 HA00030-05] Funding Source: Medline
CR Anderson DG, 1997, ACAD MED, V72, P144, DOI 10.1097/00001888-199702000-00023
   ARUFFO JF, 1995, PSYCHIATR SERV, V46, P79
   Campbell E, 1996, MED EDUC, V30, P134, DOI 10.1111/j.1365-2923.1996.tb00731.x
   Cohen J., 2013, APPL MULTIPLE REGRES, V0, P0
   Dols C L, 1996, J CONTIN EDUC NURS, V27, P80
   FEIT LR, 1990, ACAD MED, V65, P461, DOI 10.1097/00001888-199007000-00011
   Freeman S W, 1992, J AM BOARD FAM PRACT, V5, P313
   HUBA GJ, 1999, ONLINE KNOWLEDGE BAS, V0, P0
   IRVINE S, 1993, J ACQ IMMUN DEF SYND, V6, P0
   Kristjanson LJ, 1997, J PALLIATIVE CARE, V13, P5
   LALONDE B, 1999, UNPUB IMPACT HIV AID, V0, P0
   LEWIS CE, 1986, J GEN INTERN MED, V1, P287, DOI 10.1007/BF02596205
   LINSK NL, 1997, J CONTIN EDUC HEALTH, V17, P163
   Martin F, 1997, CAN FAM PHYSICIAN, V43, P1382
   ORLANDER JD, 1994, ACAD MED, V69, P1001, DOI 10.1097/00001888-199412000-00022
   POMEROY C, 1994, J ACQ IMMUN DEF SYND, V7, P816
   SHORE BA, 1995, J APPL BEHAV ANAL, V28, P323, DOI 10.1901/jaba.1995.28-323
   Solberg LI, 1997, JOINT COMM J QUAL IM, V23, P135, DOI 10.1016/S1070-3241(16)30305-4
   SOLBERG LI, 1995, PREV MED, V27, P623
   SOWELL R, 1997, J CONTIN EDUC NURS, V29, P85
   TIERNEY AJ, 1995, J CLIN NURS, V4, P13, DOI 10.1111/j.1365-2702.1995.tb00005.x
   WERTZ DC, 1987, PUBLIC HEALTH REP, V102, P248
NR 23
TC 7
Z9 7
U1 0
U2 2
PU SAGE PUBLICATIONS INC
PI THOUSAND OAKS
PA 2455 TELLER RD, THOUSAND OAKS, CA 91320 USA
SN 0163-2787
EI 1552-3918
J9 EVAL HEALTH PROF
JI Eval. Health Prof.
PD DEC 15
PY 1999
VL 22
IS 4
BP 405
EP 426
DI 10.1177/01632789922034383
PG 22
WC Health Care Sciences & Services; Health Policy & Services
SC Health Care Sciences & Services
GA 262NW
UT WOS:000084074200001
PM 10623398
DA 2023-03-20
ER

PT J
AU Wei, N
   Zhang, B
   Li, T
   Fattah, A
   Yamamoto, M
   Maruchi, N
AF Wei, N
   Zhang, B
   Li, T
   Fattah, A
   Yamamoto, M
   Maruchi, N
TI Holistic approach to health education on AIDS
SO CHINESE MEDICAL JOURNAL
LA English
DT Article
DE community care; community control; cultural norm; essential quality; holistic approach; human ecosystems
AB Objective To identify a method for health education using the example of an educational seminar on AIDS prevention and control at Hebei Medical University in China, 1994. Methods Our goal is the theoretical formulation of a unified community approach for problem solving through the combination of the self regulative approach and the case analytical approach. " Quality improvement ", "essential quality" and human ecosystems" provide the basic ideas for better understanding the integration of culture, science and technology within the "cultural norm". Results The present seminar was successfully organized for Chinese medical students based on the theme of "living with AIDS". Through this program, we identified that self regulative and case analytical approach were major issues for holistic approach to health education. We also identified that a community approach provides the scientific basis for health education in the community. Conclusions The present paper generates a healthcare paradigm for surveillance in health/medical education. Through a better understanding of community approach, we related "community care" ( emphasizing self, mutual, professional and institutional care) to the "practical norm"; and "preventive epidemiology" (emphasizing the unification of quality and quantity, as well as systems and population) to the "research norm".
C1 Shinshu Univ, Sch Med, Dept Publ Hlth, Matsumoto, Nagano 390, Japan.
C3 Shinshu University
RP Wei, N (corresponding author), Shinshu Univ, Sch Med, Dept Publ Hlth, 3-1-1 Asahi, Matsumoto, Nagano 390, Japan.
CR Beauchamp TL., 1994, PRINCIPLES BIOMEDICA, V0, P0
   KAPRIO LA, 1979, PRIMARY HLTH CARE EU, V0, P0
   Leavell HRCEG., 1953, TXB PREVENTATIVE MED, V0, P0
   LI T, 1998, IN PRESS JAMA, V0, P0
   MARUCHI N, 1997, HOLITSIC APPROACH SC, V0, P0
   MARUCHI N, 1991, OXFORD TXB PUBLIC HL, V0, P333
   MARUCHI N, 1986, DIALOGUE SUBJECT MAT, V0, P0
   NAKAMA H, 1991, REG M INT EP ASS, V0, P0
   RICHE WHI, 1971, EPIDEMIOLOGY MED ECO, V0, P0
   WEI N, 1998, IN PRESS AI SOC, V12, P0
NR 10
TC 0
Z9 0
U1 0
U2 2
PU CHINESE MEDICAL ASSOCIATION
PI BEIJING
PA 42 DONGSI XIDAJIE, BEIJING 100710, PEOPLES R CHINA
SN 0366-6999
EI 
J9 CHINESE MED J-PEKING
JI Chin. Med. J.
PD FEB 15
PY 1999
VL 112
IS 2
BP 169
EP 175
DI 
PG 7
WC Medicine, General & Internal
SC General & Internal Medicine
GA 171XR
UT WOS:000078890200019
PM 11593588
DA 2023-03-20
ER

PT J
AU Dahl, DW
   Gorn, GJ
   Weinberg, CB
AF Dahl, DW
   Gorn, GJ
   Weinberg, CB
TI Encouraging use of coupons to stimulate condom purchase
SO AMERICAN JOURNAL OF PUBLIC HEALTH
LA English
DT Article
ID college-students; attitudes; behavior; hiv
AB Objectives. This study examined the feasibility of using high-value coupons to induce condom purchase and evaluated execution factors that can influence the effectiveness of this form of promotion. Methods. Two levels of coupon discount value (10% off and 75% off) were used to promote condom purchase among young adults. Coupons were distributed according to a widespread strategy or a more focused in-store disbursement method. Results. Redemption of coupons distributed through the widespread disbursement strategy was negligible. In contrast, coupons from the in-store distribution method particularly the higher value coupon, resulted in a high redemption rate. Conclusions. This research provides strong evidence that discount coupons, particularly high-value ones distributed at the purchase location, can be used successfully as a condom promotional incentive.
C1 Univ British Columbia, Fac Commerce & Business Adm, Vancouver, BC V6T 1Z2, Canada.
   Univ Manitoba, Fac Management, Winnipeg, MB, Canada.
   Hong Kong Univ Sci & Technol, Dept Mkt, Hong Kong, Peoples R China.
C3 University of British Columbia; University of Manitoba; Hong Kong University of Science & Technology
RP Weinberg, CB (corresponding author), Univ British Columbia, Fac Commerce & Business Adm, 2053 Main Mall, Vancouver, BC V6T 1Z2, Canada.
CR BERNARD J, 1989, PSYCHOL REP, V65, P851, DOI 10.2466/pr0.1989.65.3.851
   CATANIA JA, 1995, AM J PUBLIC HEALTH, V85, P1492, DOI 10.2105/AJPH.85.11.1492
   Dahl DW, 1998, CAN J PUBLIC HEALTH, V89, P368, DOI 10.1007/BF03404075
   Dahl DW, 1997, AM J PUBLIC HEALTH, V87, P1059, DOI 10.2105/AJPH.87.6.1059
   HARVEY PD, 1994, STUD FAMILY PLANN, V25, P52, DOI 10.2307/2137989
   HELWEGLARSEN M, 1994, HEALTH PSYCHOL, V13, P224, DOI 10.1037/0278-6133.13.3.224
   INMAN JJ, 1994, J MARKETING RES, V31, P423, DOI 10.2307/3152229
   LOWRY R, 1994, AM J PUBLIC HEALTH, V84, P1116, DOI 10.2105/AJPH.84.7.1116
   MACDONALD NE, 1990, JAMA-J AM MED ASSOC, V263, P3155, DOI 10.1001/jama.263.23.3155
   MYERS T, 1994, CAN J PUBLIC HEALTH, V85, P51
   Narasimhan C., 1984, MARKET SCI, V3, P0
   Sheeran P, 1999, PSYCHOL BULL, V125, P90, DOI 10.1037/0033-2909.125.1.90
   WAGMAN LM, 1993, CAN J PUBLIC HLTH, V84, P62
NR 13
TC 6
Z9 6
U1 0
U2 4
PU AMER PUBLIC HEALTH ASSOC INC
PI WASHINGTON
PA 1015 FIFTEENTH ST NW, WASHINGTON, DC 20005 USA
SN 0090-0036
EI 
J9 AM J PUBLIC HEALTH
JI Am. J. Public Health
PD DEC 15
PY 1999
VL 89
IS 12
BP 1866
EP 1869
DI 10.2105/AJPH.89.12.1866
PG 4
WC Public, Environmental & Occupational Health
SC Public, Environmental & Occupational Health
GA 259YU
UT WOS:000083922200017
PM 10589320
DA 2023-03-20
ER

PT J
AU Norris, AE
   Ford, K
AF Norris, AE
   Ford, K
TI Sexual experiences and condom use of heterosexual, low-income African American and Hispanic youth practicing relative monogamy, serial monogamy, and nonmonogamy
SO SEXUALLY TRANSMITTED DISEASES
LA English
DT Article; Proceedings Paper
ID college-students; aids; behavior; risk; prevention; urban; women; adolescents; amen
AB Background and Objectives: To describe (a) demographic characteristics, (b) sexual history, (c) perceived HIV susceptibility, and (d) current sexual behavior, condom use, and alcohol and marijuana use of heterosexual, low-income African American and Hispanic youth categorized as relatively monogamous (n = 577), serial monogamous (n = 171), or nonmonogamous (n = 278), Study Design: Data were drawn from personal interviews with a probability sample of low-income youth, age 15 to 24 years, conducted in Detroit in 1991, Results: Many group differences were found. For example, relatively monogamous youth were most likely to be female and Hispanic and to have engaged in unprotected intercourse. Serial monogamous youth were younger and most likely to have used condoms at last intercourse. Nonmonogamous youth initiated intercourse earlier and were most likely to have experienced oral and anal intercourse and to have used alcohol and marijuana. Conclusion: Risk reduction programs may need to be tailored differently to accommodate the needs of these three distinct subgroups of youth.
C1 Boston Coll, Sch Nursing, Chestnut Hill, MA 02167 USA.
   Univ Michigan, Sch Publ Hlth, Ann Arbor, MI 48109 USA.
C3 Boston College; University of Michigan System; University of Michigan
RP Norris, AE (corresponding author), Boston Coll, Sch Nursing, Chestnut Hill, MA 02167 USA.
FU NICHD NIH HHS [R01 HD26250] Funding Source: Medline; NIDA NIH HHS [R01 DA07675] Funding Source: Medline; EUNICE KENNEDY SHRIVER NATIONAL INSTITUTE OF CHILD HEALTH &HUMAN DEVELOPMENT [R01HD026250] Funding Source: NIH RePORTER; NATIONAL INSTITUTE ON DRUG ABUSE [R01DA007675] Funding Source: NIH RePORTER
CR Arnett JJ, 1996, PERS INDIV DIFFER, V20, P693, DOI 10.1016/0191-8869(96)00027-X
   Black MM, 1997, J RES ADOLESCENCE, V7, P173, DOI 10.1207/s15327795jra0702_4
   BRESLOW MJ, 1991, METHODOLOGICAL REPOR, V0, P0
   CATANIA JA, 1995, J SEX RES, V32, P193, DOI 10.1080/00224499509551790
   *CDC, 1993, DHHS PUBL, V0, P0
   Dekin B, 1996, AM J PREV MED, V12, P61, DOI 10.1016/S0749-3797(18)30260-5
   DOLCINI MM, 1995, HEALTH PSYCHOL, V14, P22
   Douglas M., 1983, RISK CULTURE ESSAY S, V0, P0
   ELLEN JM, 1996, J ADOLESCENT HEALTH, V18, P471
   Ford K, 1997, HISPANIC J BEHAV SCI, V19, P369, DOI 10.1177/07399863970193008
   FORD K, 1994, AIDS EDUC PREV, V6, P219
   GRINSTEAD OA, 1993, FAM PLANN PERSPECT, V25, P252, DOI 10.2307/2136141
   JANZ NK, 1984, HEALTH EDUC QUART, V11, P1, DOI 10.1177/109019818401100101
   JEMMOTT JB, 1992, J ADOLESCENT HEALTH, V13, P512, DOI 10.1016/1054-139X(92)90016-5
   Kalichman SC, 1996, J CONSULT CLIN PSYCH, V64, P687
   KELLER JF, 1982, SEX ROLES, V8, P21, DOI 10.1007/BF00287671
   KELLY JA, 1995, J CONSULT CLIN PSYCH, V63, P907, DOI 10.1037/0022-006X.63.6.907
   KIRBY D, 1994, PUBLIC HEALTH REP, V109, P339
   KU L, 1994, FAM PLANN PERSPECT, V26, P246, DOI 10.2307/2135889
   Laumann EO, 1994, SOCIAL ORG SEXUALITY, V0, P0
   Mangan SA, 1997, ARCH PEDIAT ADOL MED, V151, P481, DOI 10.1001/archpedi.1997.02170420051008
   SCHAFER J, 1994, PSYCHOL ADDICT BEHAV, V8, P3, DOI 10.1037/0893-164X.8.1.3
   SCROTH ML, 1997, PERCEPT MOTOR SKILL, V82, P657
   SEIDMAN SN, 1994, AM J PSYCHIAT, V151, P330
   Sheer V.C., 1995, J APPL COMMUN RES, V23, P212, DOI 10.1080/00909889509365426
   SIKKEMA KJ, 1995, AIDS EDUC PREV, V7, P145
   Tabachnick BG, 1989, PEARSON, V2nd, P0
   Witte K., 1995, J APPL COMMUNICATION, V23, P128, DOI 10.1080/00909889509365419
   YEP GA, 1993, J SOC BEHAV PERS, V8, P507
   Zuckerman M, 1994, BEHAV EXPRESSIONS BI, V0, P0
NR 31
TC 36
Z9 36
U1 0
U2 1
PU LIPPINCOTT WILLIAMS & WILKINS
PI PHILADELPHIA
PA 530 WALNUT ST, PHILADELPHIA, PA 19106-3621 USA
SN 0148-5717
EI 
J9 SEX TRANSM DIS
JI Sex. Transm. Dis.
PD JAN 15
PY 1999
VL 26
IS 1
BP 17
EP 25
DI 10.1097/00007435-199901000-00004
PG 9
WC Infectious Diseases
SC Infectious Diseases
GA 156DR
UT WOS:000077986600004
PM 9918319
DA 2023-03-20
ER

PT J
AU Adih, WK
   Alexander, CS
AF Adih, WK
   Alexander, CS
TI Determinants of condom use to prevent HIV infection among youth in Ghana
SO JOURNAL OF ADOLESCENT HEALTH
LA English
DT Article
DE HIV; AIDS; young men; condom use; Ghana
ID high-school-students; sexual-behavior; self-efficacy; adolescents; aids; knowledge; risk; predictors; education; program
AB Purpose: To identify the psychosocial and behavioral factors that influence condom use to reduce the risk of human immunodeficiency virus (HIV) infection among young men in Ghana. Methods: This study used a cross-sectional design in which data on a community-based sample of 601 young men, 15-24 years of age, were collected by a household survey instrument. For a conceptual framework, the study used constructs from the Health Belief Model (HBM) and Social Learning Theory (SLT) in the Ghanaian context. Results: While 65% of the sexually active male respondents had used condoms at least once, only 25% had used condoms at last intercourse. Findings from multiple logistic regression analysis indicate that perceived susceptibility to HIV infection, perceived self-efficacy to use condoms, perceived barriers to condom use, and perceived social support were significant predictors of condom use. The most important finding, however, is that perceived barriers significantly interacted with perceived susceptibility and self-efficacy. Subjects who perceived a high level of susceptibility to HIV infection and a low level of barriers to condom use were almost six times as likely to have used condoms at last intercourse, compared to others. Similarly, young men who perceived a high level of self-efficacy to use condoms and a low level of barriers to condom use were nearly three times more likely to have used condoms at last intercourse when compared to others. Conclusion: These results suggest that HIV prevention programs for youth should emphasize personal vulnerability to acquired immunodeficiency syndrome, instill in youth the self-belief that they can use condoms any time, and address how to overcome barriers to condom use. (C) Society for Adolescent Medicine, 1998.
C1 Johns Hopkins Univ, Sch Hyg & Publ Hlth, Dept Maternal & Child Hlth, Baltimore, MD 21205 USA.
C3 Johns Hopkins University
RP Adih, WK (corresponding author), Johns Hopkins Univ, Sch Hyg & Publ Hlth, Dept Maternal & Child Hlth, 624 N Broadway, Baltimore, MD 21205 USA.
CR AJAYI AA, 1991, STUD FAMILY PLANN, V22, P205, DOI 10.2307/1966477
   ANDERSON JE, 1990, FAM PLANN PERSPECT, V22, P252, DOI 10.2307/2135681
   BANDURA A, 1990, EVAL PROGRAM PLANN, V13, P9, DOI 10.1016/0149-7189(90)90004-G
   BANDURA A, 1977, PSYCHOL REV, V84, P191, DOI 10.1037/0033-295X.84.2.191
   Basen-Engquist K, 1992, HLTH ED Q, V19, P264
   BASENENGQUIST K, 1992, EVAL PROGRAM PLANN, V19, P120
   BROWN LK, 1992, J ADOLESCENT HEALTH, V13, P651, DOI 10.1016/1054-139X(92)90058-J
   COATES TJ, 1984, AM PSYCHOL, V39, P1309, DOI 10.1037/0003-066X.39.11.1309
   DICLEMENTE RJ, 1992, PEDIATRICS, V89, P197
   DURANT RH, 1988, J PEDIATR-US, V113, P930, DOI 10.1016/S0022-3476(88)80034-9
   EISEN M, 1990, FAM PLANN PERSPECT, V22, P261, DOI 10.2307/2135683
   Ghana Statistical Service Macro International Inc, 1994, GHAN DEM HLTH SURV 1, V0, P0
   GRINBLE JN, 1992, AIDS SUBSAHARAN AFRI, V0, P0
   HENDERSON RH, 1982, B WORLD HEALTH ORGAN, V60, P253
   HINGSON R, 1990, PEDIATRICS, V85, P24
   HINGSON RW, 1990, AM J PUBLIC HEALTH, V80, P295, DOI 10.2105/AJPH.80.3.295
   JANS NK, 1991, HLTH ED Q, V11, P1
   Jemmott L., 1990, J ADOLESC RES, V5, P346, DOI 10.1177/074355489053006
   KARIM SSA, 1992, S AFR MED J, V82, P107
   KEGELES SM, 1989, AM J DIS CHILD, V143, P911, DOI 10.1001/archpedi.1989.02150200063019
   KIRAGU K, 1991, THESIS J HOPKINS U S, V0, P0
   KU LC, 1992, FAM PLANN PERSPECT, V24, P100, DOI 10.2307/2135538
   MACDONALD NE, 1990, JAMA-J AM MED ASSOC, V263, P3155, DOI 10.1001/jama.263.23.3155
   MCCOMBIE S, 1991, RESULTS SURVEY KNOWL, V0, P0
   MILLER HG, 1990, AIDS 2 DECADE SUMMAR, V0, P0
   *MIN HLTH, 1991, ANN REP ACCR GHAN, V0, P0
   *MIN HLTH, 1995, AIDS SIT GHAN, V0, P0
   *MIN HLTH, 1993, AIDS SIT GHAN, V0, P0
   *MIN HLTH WHO, 1993, WHO AIDS KABP SURV G, V0, P0
   NEEQUAYE AR, 1991, J ACQ IMMUN DEF SYND, V4, P914
   NICHOLS D, 1986, STUD FAMILY PLANN, V17, P100, DOI 10.2307/1967070
   PENDERGRAST RA, 1992, J ADOLESCENT HEALTH, V13, P133, DOI 10.1016/1054-139X(92)90080-U
   Petosa R, 1990, AIDS EDUC PREV, V2, P127
   RICKERT VI, 1989, J ADOLESCENT HEALTH, V10, P313, DOI 10.1016/0197-0070(89)90064-8
   Rosenstock IM., 1990, HLTH BEHAV HLTH ED T, V0, P39
   Rosenstock IM, 1994, HLTH BELIEF MODEL HI, V0, P5
   RUNDALL TG, 1979, MED CARE, V17, P191, DOI 10.1097/00005650-197902000-00009
   *SAS I, 1990, LOG PROC SAS STAT US, V2, P0
   SHAFER MA, 1991, J PEDIATR-US, V119, P826, DOI 10.1016/S0022-3476(05)80312-9
   WEISMAN CS, 1989, FAM PLANN PERSPECT, V21, P213, DOI 10.2307/2135574
   WILSON D, 1992, HEALTH EDUC RES, V7, P55, DOI 10.1093/her/7.1.55
NR 42
TC 109
Z9 117
U1 0
U2 6
PU ELSEVIER SCIENCE INC
PI NEW YORK
PA 655 AVENUE OF THE AMERICAS, NEW YORK, NY 10010 USA
SN 1054-139X
EI 
J9 J ADOLESCENT HEALTH
JI J. Adolesc. Health
PD JAN 15
PY 1999
VL 24
IS 1
BP 63
EP 72
DI 10.1016/S1054-139X(98)00062-7
PG 10
WC Psychology, Developmental; Public, Environmental & Occupational Health; Pediatrics
SC Psychology; Public, Environmental & Occupational Health; Pediatrics
GA 151DR
UT WOS:000077705900011
PM 9890367
DA 2023-03-20
ER

PT J
AU Tuzun, B
   Tuzun, Y
   Wolf, R
AF Tuzun, B
   Tuzun, Y
   Wolf, R
TI Alcohol intake and sexually transmitted diseases
SO CLINICS IN DERMATOLOGY
LA English
DT Article
ID human-immunodeficiency-virus; blood mononuclear-cells; homosexually active men; risk-taking behavior; high-school-students; hiv-infection; substance use; condom use; bisexual men; unsafe sex
C1 Trakya Univ, Fac Med, Dept Dermatol, Edirne, Turkey.
C3 Trakya University
RP Tuzun, B (corresponding author), Buyukciftlik Sokak Belde Apt 24-3, TR-80200 Istanbul, Turkey.
CR Allen J. P., 1990, DEV PSYCHOPATHOL, V2, P85, DOI 10.1017/S0954579400000614
   ANDERSON JE, 1992, SEX TRANSM DIS, V19, P320, DOI 10.1097/00007435-199211000-00004
   Aral SO, 1998, LANCET, V351, P33
   AVINS AL, 1994, JAMA-J AM MED ASSOC, V271, P515, DOI 10.1001/jama.271.7.515
   BAGASRA O, 1993, J INFECT DIS, V168, P1157, DOI 10.1093/infdis/168.5.1157
   BAGASRA O, 1993, J INFECT DIS, V167, P789, DOI 10.1093/infdis/167.4.789
   BAGNALL G, 1990, AIDS CARE, V2, P309, DOI 10.1080/09540129008257746
   BALLA AK, 1994, ALCOHOL, V11, P99, DOI 10.1016/0741-8329(94)90050-7
   Baudier F, 1994, PROMOT EDUC, V1, P29, DOI 10.1177/102538239400100213
   Beatty M E, 1994, CONN MED, V58, P71
   BECKMAN L, 1998, RECENT DEV ALCOHOL, V12, P267
   BIGLAN A, 1990, J BEHAV MED, V13, P245, DOI 10.1007/BF00846833
   Bolton R, 1992, MED ANTHROPOL, V14, P323
   BOSCARINO JA, 1995, J STUD ALCOHOL, V56, P642, DOI 10.15288/jsa.1995.56.642
   Caceres CF, 1997, AIDS, V11, P0
   Calzavara L M, 1993, ANN EPIDEMIOL, V3, P272
   CHAFFEE BH, 1989, J PSYCHOACTIVE DRUGS, V21, P371, DOI 10.1080/02791072.1989.10472180
   Chakraborty A. K., 1994, JOURNAL OF COMMUNICABLE DISEASES, V26, P161
   CHEDWYND J, 1992, NZ MED J, V105, P444
   CHINYADZA E, 1993, CENT AFR J MED, V39, P26
   CHOQUET M, 1992, J ADOLESCENT HEALTH, V13, P623, DOI 10.1016/1054-139X(92)90378-O
   Ciesielski KT, 1995, J NERV MENT DIS, V183, P756, DOI 10.1097/00005053-199512000-00005
   Clapper R L, 1991, J SUBST ABUSE, V3, P91
   Clark RA, 1997, INT J STD AIDS, V8, P229, DOI 10.1258/0956462971919976
   COKER AL, 1994, J SCHOOL HEALTH, V64, P372, DOI 10.1111/j.1746-1561.1994.tb06208.x
   CONNELL RW, 1990, AUST NZ J SOCIOL, V26, P187
   Corby N H, 1991, AIDS EDUC PREV, V3, P353
   COTTLER LB, 1990, AM J DRUG ALCOHOL AB, V16, P207, DOI 10.3109/00952999009001584
   DICLEMENTE RJ, 1992, PEDIATRICS, V89, P197
   DOLL LS, 1991, SEX TRANSM DIS, V18, P170, DOI 10.1097/00007435-199107000-00009
   ERICKSEN KP, 1992, SOC SCI MED, V34, P843, DOI 10.1016/0277-9536(92)90254-N
   ERICKSEN KP, 1994, FAM PLANN PERSPECT, V26, P257, DOI 10.2307/2135891
   Fenaughty AM, 1998, SEX TRANSM DIS, V25, P38, DOI 10.1097/00007435-199801000-00008
   Fergusson DM, 1996, PEDIATRICS, V98, P91
   Fortenberry JD, 1997, SEX TRANSM DIS, V24, P313, DOI 10.1097/00007435-199707000-00001
   Fortenberry JD, 1997, J ADOLESCENT HEALTH, V20, P420, DOI 10.1016/S1054-139X(96)00275-3
   FROMME K, 1992, ADDICT BEHAV, V17, P167, DOI 10.1016/0306-4603(92)90021-M
   Fromme K, 1995, J APPL SOC PSYCHOL, V25, P2099, DOI 10.1111/j.1559-1816.1995.tb02390.x
   FULFORD KWM, 1983, BRIT J VENER DIS, V59, P376
   Gerbase AC, 1998, LANCET, V351, P2, DOI 10.1016/S0140-6736(98)90001-0
   GILLMORE MR, 1992, FAM PLANN PERSPECT, V24, P255, DOI 10.2307/2135854
   GLUCKMAN SJ, 1977, ARCH INTERN MED, V137, P1539, DOI 10.1001/archinte.137.11.1539
   GLUCKSMAN E, 1994, BRIT MED BULL, V50, P76, DOI 10.1093/oxfordjournals.bmb.a072886
   GOSSOP M, 1995, AIDS CARE, V7, P253, DOI 10.1080/09540129550126498
   Graves KL, 1997, AIDS EDUC PREV, V9, P219
   GRAVES KL, 1995, FAM PLANN PERSPECT, V27, P18, DOI 10.2307/2135972
   Gwati B., 1995, CENTRAL AFRICAN JOURNAL OF MEDICINE, V41, P179
   HARVEY SM, 1986, J STUD ALCOHOL, V47, P327, DOI 10.15288/jsa.1986.47.327
   Helm RM, 1996, ALCOHOL, V13, P467, DOI 10.1016/0741-8329(96)00036-5
   HIGSON RW, 1990, AM J PUBLIC HEALTH, V80, P295
   JOHNSON RL, 1992, J NATL MED ASSOC, V84, P864
   Jonsson M, 1997, INT J STD AIDS, V8, P501, DOI 10.1258/0956462971920659
   KELLY JA, 1991, J CONSULT CLIN PSYCH, V59, P163, DOI 10.1037/0022-006X.59.1.163
   Kissinger P, 1996, J GEN INTERN MED, V11, P750, DOI 10.1007/BF02598989
   KRAFT P, 1990, AIDS, V4, P673, DOI 10.1097/00002030-199007000-00011
   Kusseling FS, 1996, AIDS EDUC PREV, V8, P247
   LAHARRAGUE P, 1985, ANN MED INTERNE, V136, P210
   Laso FJ, 1996, ALCOHOL CLIN EXP RES, V20, P1564, DOI 10.1111/j.1530-0277.1996.tb01700.x
   Laso FJ, 1997, HEPATOLOGY, V25, P1096, DOI 10.1002/hep.510250508
   LEIGH BC, 1995, J BEHAV MED, V18, P81, DOI 10.1007/BF01857707
   LEIGH BC, 1995, AIDS EDUC PREV, V7, P278
   LEIGH BC, 1993, AM PSYCHOL, V48, P1035, DOI 10.1037/0003-066X.48.10.1035
   LEIGH BC, 1993, J ABNORM PSYCHOL, V102, P490, DOI 10.1037/0021-843X.102.3.490
   LEIGH BC, 1990, BRIT J ADDICT, V85, P919
   LEIGH BC, 1994, SOC SCI MED, V39, P1527, DOI 10.1016/0277-9536(94)90004-3
   MACDONALD NE, 1994, PEDIATR INFECT DIS J, V13, P690, DOI 10.1097/00006454-199408000-00003
   MARIN BV, 1994, INT J ADDICT, V29, P1101, DOI 10.3109/10826089409047931
   MARLATT GA, 1980, ADV SUBSTANC ABUSE, V1, P159
   MARTIN JL, 1990, DRUGS SOC, V5, P49
   Mayaud P, 1998, LANCET, V351, P29
   MCCUSKER J, 1990, J ACQ IMMUN DEF SYND, V3, P729
   MCCUSKER J, 1992, AIDS, V6, P861, DOI 10.1097/00002030-199208000-00015
   MCEWAN RT, 1992, BRIT J ADDICT, V87, P577
   MCKIRNAN DJ, 1989, PSYCHOL HEALTH, V3, P161
   McLean A L, 1993, ADOLESCENCE, V28, P579
   MCMANUS TJ, 1994, BRIT MED BULL, V50, P115, DOI 10.1093/oxfordjournals.bmb.a072870
   Meilman P W, 1993, J AM COLL HEALTH, V42, P27
   Merati TP, 1997, AIDS, V11, P0
   MEYER IH, 1995, AIDS EDUC PREV, V7, P13
   Middleman A B, 1997, J PEDIATR ADOLESC GYNECOL, V10, P193
   MOHADJER C, 1995, DEUT MED WOCHENSCHR, V120, P1577, DOI 10.1055/s-2008-1055515
   Morris RE, 1995, J ADOLESCENT HEALTH, V17, P334, DOI 10.1016/1054-139X(95)00098-D
   Myers T, 1997, J STUD ALCOHOL, V58, P312, DOI 10.15288/jsa.1997.58.312
   NAGY S, 1990, J SCHOOL HEALTH, V60, P276, DOI 10.1111/j.1746-1561.1990.tb05934.x
   NEFF JA, 1995, J ACQ IMMUN DEF SYND, V8, P302, DOI 10.1097/00042560-199503010-00013
   OLeary A, 1992, J AM COLL HEALTH, V40, P254
   ORT D, 1992, J PEDIATR, V120, P311
   PAUL JP, 1994, ADDICTION, V89, P971, DOI 10.1111/j.1360-0443.1994.tb03357.x
   PAUL JP, 1993, AIDS EDUC PREV, V5, P11
   PERRY MJ, 1994, AIDS, V8, P1321, DOI 10.1097/00002030-199409000-00016
   PLANT MA, 1990, ALCOHOL ALCOHOLISM, V25, P293, DOI 10.1093/oxfordjournals.alcalc.a045003
   PLANT ML, 1990, DRUG ALCOHOL DEPEN, V25, P51, DOI 10.1016/0376-8716(90)90141-Z
   Prieur A, 1990, AIDS EDUC PREV, V2, P109
   Radius S M, 1991, J AM COLL HEALTH, V40, P83
   RAJ A, 1995, J SEX MARITAL THER, V21, P213
   RAZANIBOROUJERDI S, 1994, TOXICOL APPL PHARM, V127, P37, DOI 10.1006/taap.1994.1136
   Rhodes T, 1996, ADDICTION, V91, P753, DOI 10.1111/j.1360-0443.1996.tb03565.x
   ROBERTSON JA, 1988, DRUG ALCOHOL DEPEN, V22, P75, DOI 10.1016/0376-8716(88)90039-7
   Ross M W, 1990, INT J STD AIDS, V1, P432
   RUEFLI T, 1992, J SEX RES, V29, P95, DOI 10.1080/00224499209551636
   SAXON AJ, 1992, J STUD ALCOHOL, V53, P611, DOI 10.15288/jsa.1992.53.611
   Seage GR, 1998, J ACQ IMMUN DEF SYND, V17, P368, DOI 10.1097/00042560-199804010-00012
   SEIDMAN SN, 1994, SEX TRANSM DIS, V21, P173, DOI 10.1097/00007435-199405000-00008
   SHAFER MA, 1991, J PEDIATR-US, V119, P826, DOI 10.1016/S0022-3476(05)80312-9
   SHAFER MA, 1993, SEX TRANSM DIS, V20, P307, DOI 10.1097/00007435-199320060-00002
   SIEGEL K, 1989, SOC SCI MED, V28, P561, DOI 10.1016/0277-9536(89)90250-5
   Sieving R, 1997, ARCH PEDIAT ADOL MED, V151, P243, DOI 10.1001/archpedi.1997.02170400029006
   SIKKEMA KJ, 1995, AIDS EDUC PREV, V7, P145
   SIMONSMORTON DG, 1992, PATIENT EDUC COUNS, V19, P175, DOI 10.1016/0738-3991(92)90196-P
   Soriano V, 1996, MED CLIN-BARCELONA, V107, P761
   Soriano V, 1996, GENITOURIN MED, V72, P382
   STALL R, 1990, MED ANTHROPOL Q, V4, P115, DOI 10.1525/maq.1990.4.1.02a00070
   STALL R, 1986, HEALTH EDUC QUART, V13, P359, DOI 10.1177/109019818601300407
   TEMPLE MT, 1993, J ACQ IMMUN DEF SYND, V6, P393
   THOMAS RM, 1990, DRUG ALCOHOL DEPEN, V26, P265, DOI 10.1016/0376-8716(90)90168-E
   TRACEN B, 1998, ARCH SEX BEHAV, V21, P253
   TROCKI KF, 1991, J ACQ IMMUN DEF SYND, V4, P981
   Tubman J G, 1995, J SUBST ABUSE, V7, P449, DOI 10.1016/0899-3289(95)90015-2
   Tveit KS, 1996, ACTA DERM-VENEREOL, V76, P150
   TVEIT KS, 1994, GENITOURIN MED, V70, P12
   Tyden T, 1991, ACTA OBSTET GYN SCAN, V70, P219, DOI 10.3109/00016349109006213
   VALDISERRI RO, 1988, AM J PUBLIC HEALTH, V78, P801, DOI 10.2105/AJPH.78.7.801
   Velez C N, 1997, P R HEALTH SCI J, V16, P37
   WEATHERBURN P, 1993, AIDS, V7, P115, DOI 10.1097/00002030-199301000-00018
   WEINSTOCK HS, 1993, SEX TRANSM DIS, V20, P14, DOI 10.1097/00007435-199301000-00004
   WINDLE M, 1989, J STUD ALCOHOL, V50, P503, DOI 10.15288/jsa.1989.50.503
   Wingood GM, 1997, AM J PREV MED, V13, P380, DOI 10.1016/S0749-3797(18)30158-2
   Woods WJ, 1996, J STUD ALCOHOL, V57, P486, DOI 10.15288/jsa.1996.57.486
   ZENILMAN JM, 1994, SEX TRANSM DIS, V21, P220, DOI 10.1097/00007435-199407000-00008
   ZUCKER RA, 1981, J STUD ALCOHOL, V42, P457, DOI 10.15288/jsa.1981.42.457
NR 130
TC 5
Z9 5
U1 0
U2 5
PU ELSEVIER SCIENCE INC
PI NEW YORK
PA STE 800, 230 PARK AVE, NEW YORK, NY 10169 USA
SN 0738-081X
EI 1879-1131
J9 CLIN DERMATOL
JI Clin. Dermatol.
PD JUL-AUG 15
PY 1999
VL 17
IS 4
BP 469
EP 478
DI 10.1016/S0738-081X(99)00035-8
PG 10
WC Dermatology
SC Dermatology
GA 235LJ
UT WOS:000082542900023
PM 10497734
DA 2023-03-20
ER

PT J
AU McFarlane, M
   St Lawrence, JS
AF McFarlane, M
   St Lawrence, JS
TI Adolescents' recall of sexual behavior: Consistency of self-report and effect of variations in recall duration
SO JOURNAL OF ADOLESCENT HEALTH
LA English
DT Article
DE sexual behavior; self-report; recall; consistency; adolescents
ID high-school-students; hiv risk behavior; african-american; condom use; aids; reliability; urban; intervention; prevention; infection
AB Purpose: To describe the relationship between adolescents' 2-week, 2-month, and 12-month recall of sexual behavior; to assess the variability of adolescents' self-reported sexual behaviors over a period of 1 year; and to draw conclusions regarding the use of recall periods in measuring self-reported sexual behavior in adolescents. Methods: Data from 296 African-American adolescents (age 12-19 years; 28% male) were analyzed. Baseline data comprise e-week, 2-month, and 12-month recall of number of partners and frequency of condom-protected and unprotected vaginal, oral, and anal sex. Self-reported frequency of refusal of unprotected sex during the 2-week and 2-month recall periods are also included. To assess variability in self-reports of number of partners and frequency of behaviors over time, repeated measures of 2-week and 2-month recall were collected from a subset of the sample (n = 129; 24% male). Results: The strength of correlation among responses from the three recall periods was dependent upon (a) the difference in length of the recall periods, and (b) the nature of the construct being recalled (e.g., number of partners vs, number of behaviors). Longitudinally, the variability of 2-week recall responses was generally larger than the variability in 2-month recall responses. Conclusions: Consistent estimates of adolescents' sexual behavior over a 1-year period may be obtained from several assessments of 2-week recall, or from relatively fewer assessments of 2-month recall data. (C) Society for Adolescent Medicine, 1999.
C1 Ctr Dis Control & Prevent, Div STD Prevent, Behav Intervent & Res Branch, Natl Ctr HIV STD & TB Prevent, Atlanta, GA 30333 USA.
C3 Centers for Disease Control & Prevention - USA
RP McFarlane, M (corresponding author), Ctr Dis Control & Prevent, Div STD Prevent, Behav Intervent & Res Branch, Natl Ctr HIV STD & TB Prevent, 1600 Clifton Rd NE,MS-E44, Atlanta, GA 30333 USA.
CR ANDERSEN BL, 1988, ARCH SEX BEHAV, V17, P509, DOI 10.1007/BF01542339
   [Anonymous], 1998, MMWR RECOMM REP, V47, P1
   BASENENGQUIST K, 1991, HLTH ED Q, V19, P263
   BOEKELOO BO, 1997, ANN M SOC BEH MED SA, V0, P0
   Byrne D, 1993, APPL PREV PSYCHOL, V2, P101, DOI 10.1016/S0962-1849(05)80116-7
   Capaldi DM, 1996, J ADOLESCENT RES, V11, P375, DOI 10.1177/0743554896113006
   CATANIA JA, 1990, PSYCHOL BULL, V108, P339, DOI 10.1037/0033-2909.108.3.339
   *CDCP, 1995, FACTS AD HIV AIDS, V0, P0
   Clark LR, 1997, J ADOLESCENT HEALTH, V21, P91, DOI 10.1016/S1054-139X(97)00042-6
   DELAMATER J, 1975, SOCIOL METHOD RES, V4, P215, DOI 10.1177/004912417500400204
   DELAMATER JD, 1974, SOCIOL METHOD RES, V3, P30, DOI 10.1177/004912417400300102
   Diclemente Ralph J., 1992, P34, V0, P0
   DiClemente RJ, 1992, ADOLESCENTS AIDS GEN, V0, P0
   Dolcini MM, 1996, J RES ADOLESCENCE, V6, P515
   Dusenbury L, 1991, AIDS EDUC PREV, V3, P367
   FORD K, 1994, AIDS EDUC PREV, V6, P219
   GOLDSTEIN MF, 1995, ADDICTION, V90, P1097, DOI 10.1111/j.1360-0443.1995.tb01068.x
   HINGSON RW, 1990, AM J PUBLIC HEALTH, V80, P295, DOI 10.2105/AJPH.80.3.295
   *I MED, 1986, CONFR AIDS DIR PUBL, V0, P0
   *I MED, 1996, HIDD EP CONFR SEX TR, V0, P0
   JACCARD J, 1995, J APPL SOC PSYCHOL, V25, P1831, DOI 10.1111/j.1559-1816.1995.tb01820.x
   JAMES NJ, 1991, AIDS, V5, P333, DOI 10.1097/00002030-199103000-00016
   JEMMOTT JB, 1992, AM J PUBLIC HEALTH, V82, P372, DOI 10.2105/AJPH.82.3.372
   JOHNSON WT, 1976, PUBLIC OPIN QUART, V40, P165, DOI 10.1086/268285
   Kauth M R, 1991, AIDS EDUC PREV, V3, P207
   MCLAWS ML, 1990, J SEX RES, V27, P265, DOI 10.1080/00224499009551556
   Reitman D, 1996, AIDS EDUC PREV, V8, P499
   ROTHERAMBORUS MJ, 1991, JAMA-J AM MED ASSOC, V266, P1237, DOI 10.1001/jama.266.9.1237
   SCHOPPER D, 1993, SOC SCI MED, V37, P401, DOI 10.1016/0277-9536(93)90270-E
   STLAWRENCE JS, 1993, J CONSULT CLIN PSYCH, V61, P104, DOI 10.1037/0022-006X.61.1.104
   STLAWRENCE JS, 1995, J CONSULT CLIN PSYCH, V63, P221, DOI 10.1037/0022-006X.63.2.221
   STLAWRENCE JS, 1994, J ADOLESCENT RES, V9, P292, DOI 10.1177/074355489493002
   StLawrence JS, 1996, AIDS EDUC PREV, V8, P258
   WALTER HJ, 1993, JAMA-J AM MED ASSOC, V270, P725, DOI 10.1001/jama.270.6.725
   WALTER HJ, 1994, AIDS EDUC PREV, V6, P339
NR 35
TC 53
Z9 53
U1 0
U2 1
PU ELSEVIER SCIENCE INC
PI NEW YORK
PA STE 800, 230 PARK AVE, NEW YORK, NY 10169 USA
SN 1054-139X
EI 1879-1972
J9 J ADOLESCENT HEALTH
JI J. Adolesc. Health
PD SEP 15
PY 1999
VL 25
IS 3
BP 199
EP 206
DI 10.1016/S1054-139X(98)00156-6
PG 8
WC Psychology, Developmental; Public, Environmental & Occupational Health; Pediatrics
SC Psychology; Public, Environmental & Occupational Health; Pediatrics
GA 228GT
UT WOS:000082129300006
PM 10475496
DA 2023-03-20
ER

PT J
AU Coyle, K
   Basen-Engquist, K
   Kirby, D
   Parcel, G
   Banspach, S
   Harrist, R
   Baumler, E
   Weil, M
AF Coyle, K
   Basen-Engquist, K
   Kirby, D
   Parcel, G
   Banspach, S
   Harrist, R
   Baumler, E
   Weil, M
TI Short-term impact of safer choices: A multicomponent, school-based HIV, other STD, and pregnancy prevention program
SO JOURNAL OF SCHOOL HEALTH
LA English
DT Article
ID sexual behaviors; adolescents; intervention; health; infection; risk
AB This study evaluated the effectiveness of their first year of Safer Choices, a theoretically based multicomponent HN, STD, and pregnancy prevention program for high school youth. The study featured a randomized trial involving 20 schools in California and Texas, with a cohort of 3,869 ninth-grade students. Students who completed both the baseline and the first follow-up survey approximately seven months later were included in the analysis (n = 3,677). Safer Choices enhanced 9 of 13 psychosocial variables including knowledge, self efficacy for condom use, normative beliefs and attitudes regarding condom use, perceived barriers to condom use, risk perceptions, and parent-child communication. Safer Choices also reduced selected risk behaviors. Specifically Safer Choices reduced the frequency of intercourse without a condom in the three months prior to the survey, increased use of condoms at last intercourse, and increased use of selected contraceptives at last intercourse.
C1 ETR Associates, Santa Cruz, CA 95061 USA.
   Univ Texas, MD Anderson Canc Ctr, Houston, TX 77030 USA.
   Univ Texas, Ctr Hlth Sci, Houston, TX 77225 USA.
   Ctr Dis Control & Prevent, Div Adolescent & Sch Hlth, Surveillance & Evaluat Res Sect, Atlanta, GA 30341 USA.
C3 University of Texas System; UTMD Anderson Cancer Center; University of Texas System; University of Texas Health Science Center Houston; Centers for Disease Control & Prevention - USA
RP Coyle, K (corresponding author), ETR Associates, POB 1830, Santa Cruz, CA 95061 USA.
CR *A GUTTM I, 1994, SEX AM TEEN, V0, P0
   BANDURA A, 1986, SOCIAL FDN THOUGHT A, V0, P0
   Basen-Engquist K, 1997, J SCHOOL HEALTH, V67, P365, DOI 10.1111/j.1746-1561.1997.tb07176.x
   Basen-Engquist K., 1998, HDB SEXUALITY RELATE, V0, P541
   Coyle K, 1996, J SCHOOL HEALTH, V66, P89
   DONOVAN P, 1993, TESTING POSITIVE SEX, V0, P0
   FISHER JD, 1988, AM PSYCHOL, V43, P914, DOI 10.1037/0003-066X.43.11.914
   HENSHAW SK, 1998, US TEENAGE PREGNANCY, V0, P0
   JEMMOTT JB, 1992, AM J PUBLIC HEALTH, V82, P372, DOI 10.2105/AJPH.82.3.372
   KIRBY D, 1991, FAM PLANN PERSPECT, V23, P6, DOI 10.2307/2135395
   KIRBY D, 1997, NO EASY ANSWERS RES, V0, P0
   MAIN DS, 1994, PREV MED, V23, P409, DOI 10.1006/pmed.1994.1056
   Marsh D, 1988, BUILDING EFFECTIVE M, V0, P0
   MCGUIRE W, 1961, J ABNORMAL SOCIAL PS, V62, P237
   McGuire W., 1972, NEW HORIZONS PSYCHOL, V0, P219
   *OFF NAT AIDS POL, 1996, YOUTH HIV AIDS AM AG, V0, P0
   RABASH J, 1995, MLN COMMAND REFERENC, V0, P0
   Resnick MD, 1997, JAMA-J AM MED ASSOC, V278, P823, DOI 10.1001/jama.278.10.823
   Rosenthal SL, 1997, J ADOLESCENT HEALTH, V21, P238, DOI 10.1016/S1054-139X(97)00122-5
   SANTELLI J, 1995, ANN M ASS REPR HLTH, V0, P0
   SONENSTEIN F, 1996, RES SEX BEH METH ISS, V0, P0
   STLAWRENCE JS, 1995, J CONSULT CLIN PSYCH, V63, P221, DOI 10.1037/0022-006X.63.2.221
NR 22
TC 94
Z9 94
U1 0
U2 9
PU AMER SCHOOL HEALTH ASSOC
PI KENT
PA PO BOX 708, KENT, OH 44240 USA
SN 0022-4391
EI 
J9 J SCHOOL HEALTH
JI J. Sch. Health
PD MAY 15
PY 1999
VL 69
IS 5
BP 181
EP 188
DI 10.1111/j.1746-1561.1999.tb06383.x
PG 8
WC Education & Educational Research; Education, Scientific Disciplines; Health Care Sciences & Services; Public, Environmental & Occupational Health
SC Education & Educational Research; Health Care Sciences & Services; Public, Environmental & Occupational Health
GA 202KP
UT WOS:000080651700003
PM 10363221
DA 2023-03-20
ER

PT J
AU Wolff, WJ
   Schoeberlein, DR
AF Wolff, WJ
   Schoeberlein, DR
TI The status of middle level HIV/STD education as assessed by state and local education agencies
SO JOURNAL OF SCHOOL HEALTH
LA English
DT Article
AB During spring 1998 RAD Educational Programs, in cooperation with the National Middle School Association, conducted a needs assessment of middle level HIV/STD prevention programs from the perspective of representatives from state education agencies (SEA) and local education agencies (LEA). Data were collected from 84% of states (SEAs) and 88% of cities cities (LEAs) funded by CDC to conduct HIV/STD prevention activities. A range of activities activities are occurring in school-based HIV/STD prevention Sol early adolescents in grades 5-8. However, a prevailing characteristic among states It as the high degree to which local control and local decision making affects programming in schools. Needs of SEAs and LEAs are similar as reflected by the need for continued improvement of middle level HIV/STD prevention education. A concrete result teas the multitude of requests for effective HIV/STD curricula for middle level students. iii addition, administration shared similar needs for an increase in time allotment for health instruction. Most SEAs (65%) and LEAs (77%) believed that time for health education in the classroom would increase if a nationwide mandate existed resulting in appropriate standards and assessments for all middle level and high school students.
C1 Essential Strategies, Denver, CO 80248 USA.
   RAD Educ Programs, Carbondale, CO 81623 USA.
RP Wolff, WJ (corresponding author), Essential Strategies, POB 480022, Denver, CO 80248 USA.
CR [Anonymous], 1998, WORLD HLTH REP LIF 2, V0, P226
   *CTR DIS CONTR PRE, 1997, YOUTH RISK BEHAV SUR, V0, P0
   *CTR DIS CONTR PRE, 1998, MMWR-MORBID MORTAL W, V44, P762
   *JOINT COMM NAT HL, 1995, NATL HLTH ED STAND A, V0, P5
   KOO HP, 1994, FAM PLANN PERSPECT, V26, P206, DOI 10.2307/2135940
   *NATL MIDDL SCH AS, 1994, THIS WE BEL DEV RESP, V0, P8
   POPHAM JW, 1993, AM SCH BOARD J, V2, P39
NR 9
TC 3
Z9 3
U1 0
U2 1
PU AMER SCHOOL HEALTH ASSOC
PI KENT
PA PO BOX 708, KENT, OH 44240 USA
SN 0022-4391
EI 
J9 J SCHOOL HEALTH
JI J. Sch. Health
PD AUG 15
PY 1999
VL 69
IS 6
BP 239
EP 242
DI 10.1111/j.1746-1561.1999.tb06397.x
PG 4
WC Education & Educational Research; Education, Scientific Disciplines; Health Care Sciences & Services; Public, Environmental & Occupational Health
SC Education & Educational Research; Health Care Sciences & Services; Public, Environmental & Occupational Health
GA 225MV
UT WOS:000081966100007
PM 10461283
DA 2023-03-20
ER

PT J
AU Rotheram-Borus, MJ
   Stein, JA
AF Rotheram-Borus, MJ
   Stein, JA
TI Problem behavior of adolescents whose parents are living with AIDS
SO AMERICAN JOURNAL OF ORTHOPSYCHIATRY
LA English
DT Article
ID covariance structure-analysis; high-school-students; terminal cancer; equation models; mental-health; united-states; depression; prevalence; children; death
AB Substance use, acts of sexual risk, conduct problems, and internalizing, externalizing, and somaticizing mental health symptoms were examined among 239 adolescent children and their parents living with AIDS in New York City. Consistent with theories regarding imitative behavior, stress, and anticipatory loss, adolescents' externalizing behavior problems and somatic symptoms were related to their parents' status.
C1 Univ Calif Los Angeles, Ctr Community Hlth, Dept Psychol, Los Angeles, CA 90024 USA.
C3 University of California System; University of California Los Angeles
RP Rotheram-Borus, MJ (corresponding author), Univ Calif Los Angeles, Ctr Community Hlth, Dept Psychol, 10920 Wilshire Blvd,Suite 350, Los Angeles, CA 90024 USA.
FU NIDA NIH HHS [P0 1 DA 01070-24] Funding Source: Medline; NIMH NIH HHS [1 RO1 MH49958-04] Funding Source: Medline
CR Adams-Greenly M, 1986, SEMIN ONCOL NURS, V2, P133, DOI 10.1016/0749-2081(86)90023-9
   ANGOLD A, 1992, DEV PSYCHOPATHOL, V4, P5, DOI 10.1017/S0954579400005538
   [Anonymous], 1990, ADOLESCENTS RISK PRE, V0, P0
   [Anonymous], 1996, DEV VULNERABILITY CL, V0, P0
   Bentler P M, 1992, STAT METHODS MED RES, V1, P159, DOI 10.1177/096228029200100203
   Bentler P. M., 1995, EQS WINDOWS USERS GU, V0, P0
   Bentler P.M., 2005, EQS STRUCTURAL EQUAT, V0, P0
   Bentler PM, 1996, ANNU REV PSYCHOL, V47, P563, DOI 10.1146/annurev.psych.47.1.563
   *CDCP, 1996, MORBIDITY MORTALITY, V45, P0
   CHOU CP, 1990, MULTIVAR BEHAV RES, V25, P115, DOI 10.1207/s15327906mbr2501_13
   CHRIST GH, 1994, AM J ORTHOPSYCHIAT, V64, P604, DOI 10.1037/h0079569
   CHRIST GH, 1993, AM J ORTHOPSYCHIAT, V63, P417, DOI 10.1037/h0079451
   Clark RD, 1997, ADOLESCENCE, V32, P81
   COHALL AT, 1993, PREV MED, V22, P561, DOI 10.1006/pmed.1993.1048
   Derogatis L.R., 1975, BRIEF SYMPTOM INVENT, V0, P0
   Dishion T.J., 1992, PREVENTING ANTISOCIA, V0, P253
   Dohrenwend B. S., 1981, AM J COMMUN PSYCHOL, V9, P123, DOI 10.1007/BF00896364
   DRAIMIN BH, 1993, DISS ABSTR INT, V54, P318
   FORGATCH M, 1989, PARENTS ADOLESCENT 2, V0, P0
   FRISTAD MA, 1993, AM J PSYCHIAT, V150, P511
   GARNIER H, 1994, M SOC RES AD SAN DIE, V0, P0
   GARRISON CZ, 1990, J AM ACAD CHILD PSY, V29, P581, DOI 10.1097/00004583-199007000-00011
   HAWKINS DF, 1989, BLACK ADOLESCENTS, V0, P403
   HAYS RD, 1994, J CONSULT CLIN PSYCH, V62, P441
   HEREK GM, 1993, AM J PUBLIC HEALTH, V83, P574, DOI 10.2105/AJPH.83.4.574
   HETERINGTON EM, 1991, FAMILY TRANSITIONS, V0, P165
   HOYLE RH, 1994, J CONSULT CLIN PSYCH, V62, P429, DOI 10.1037/0022-006X.62.3.429
   HU LT, 1992, PSYCHOL BULL, V112, P351, DOI 10.1037//0033-2909.112.2.351
   KELLY JA, 1993, HEALTH PSYCHOL, V12, P215, DOI 10.1037/0278-6133.12.3.215
   LEVINE C, 1995, AIDS CARE, V7, P0
   LEVINE C, 1994, AIDS NEW ORPHANS, V0, P1
   LEWINSOHN PM, 1993, J ABNORM PSYCHOL, V102, P133, DOI 10.1037/0021-843X.102.4.517
   Mechanic David, 1968, MED SOCIOLOGY SELECT, V0, P0
   MICHAELS D, 1992, JAMA-J AM MED ASSOC, V268, P3456, DOI 10.1001/jama.268.24.3456
   MIREAULT GC, 1992, AM J ORTHOPSYCHIAT, V62, P517, DOI 10.1037/h0079371
   *NAT I DRUG AB COM, 1991, TRAIN MAN ADM COD RI, V0, P0
   NEWCOMB MD, 1994, J CONSULT CLIN PSYCH, V62, P463, DOI 10.1037/0022-006X.62.3.463
   RIEDEL M, 1997, THESIS COLUMBIA U NE, V0, P0
   ROBIN L, 1997, UNPUB WOMEN LIVING A, V0, P0
   Rotheram-Borus MJ, 1997, CLIN CHILD PSYCHOL P, V2, P201, DOI 10.1177/1359104597022003
   ROTHERAMBORUS MJ, 1995, DEV PSYCHOL, V31, P75, DOI 10.1037/0012-1649.31.1.75
   ROTHERAMBORUS MJ, 1988, CHILD FAMILY THEARPY, V0, P347
   ROTHERAMBORUS MJ, 1997, UNPUB PARENT ADOLESC, V0, P0
   RUTTER M, 1966, CHILDRE SICK PARENTS, V0, P0
   SALER L, 1992, AM J ORTHOPSYCHIAT, V62, P504, DOI 10.1037/h0079372
   SANCHEZ VD, 1994, NEUROCOMPUTING, V6, P1
   SANDLER IN, 1992, AM J COMMUN PSYCHOL, V20, P491, DOI 10.1007/BF00937756
   SIEGEL K, 1992, J AM ACAD CHILD PSY, V31, P327, DOI 10.1097/00004583-199203000-00022
   SONENSTEIN FL, 1989, FAM PLANN PERSPECT, V21, P152, DOI 10.2307/2135805
   Stein JA, 1997, HEALTH PSYCHOL, V16, P155, DOI 10.1037/0278-6133.16.2.155
   STEIN JA, 1994, J PEDIATR PSYCHOL, V19, P571, DOI 10.1093/jpepsy/19.5.571
   Tabachnick BG, 2013, USING MULTIVARITE ST, V6th, P0
   VANEERDEWEGH MM, 1982, BRIT J PSYCHIAT, V140, P23, DOI 10.1192/bjp.140.1.23
   WALTER HJ, 1993, PREV MED, V22, P813, DOI 10.1006/pmed.1993.1074
   Worden J. W., 1996, CHILDREN GRIEF PAREN, V0, P0
   ZAYAS LH, 1994, AIDS NEW ORPHANS, V0, P59
   ZIMMERMAN BJ, 1992, AM EDUC RES J, V29, P663, DOI 10.3102/00028312029003663
NR 57
TC 30
Z9 31
U1 0
U2 4
PU AMER PSYCHOLOGICAL ASSOC
PI WASHINGTON
PA 750 FIRST ST NE, WASHINGTON, DC 20002-4242 USA
SN 0002-9432
EI 1939-0025
J9 AM J ORTHOPSYCHIAT
JI Am. J. Orthopsychiatr.
PD APR 15
PY 1999
VL 69
IS 2
BP 228
EP 239
DI 10.1037/h0080424
PG 12
WC Psychiatry; Social Work
SC Psychiatry; Social Work
GA 189XH
UT WOS:000079931100008
PM 10234388
DA 2023-03-20
ER

PT J
AU Lee, CH
   Carter, WA
   Chiang, WK
   Williams, CM
   Asimos, AW
   Goldfrank, LR
AF Lee, CH
   Carter, WA
   Chiang, WK
   Williams, CM
   Asimos, AW
   Goldfrank, LR
TI Occupational exposures to blood among emergency medicine residents
SO ACADEMIC EMERGENCY MEDICINE
LA English
DT Article
DE occupational exposure; emergency medicine; infection control; residency
ID needlestick injury; infection; students; risk; hiv
AB Objectives: To investigate the epidemiologic characteristics of potentially infectious occupational exposures to blood among emergency medicine (EM) residents. Methods: A SAEM-sponsored multiple-choice survey was administered anonymously to all EM residents participating in. the 1998 American Board of Emergency Medicine in-service examination. Survey questions included resident demographics, use of universal precautions, frequency and types of exposures to blood, and exposure reporting. Residents who experienced at least one exposure were then asked to complete an additional set of questions referring only to their latest exposure. Mean values were calculated for each variable and differences between groups were compared by chi-square analysis. Results: Three thousand one hundred sixty-two surveys were distributed to the resident participants, and 2,985 surveys (94.4%) were returned. Of the participants, 56.1% reported at least one exposure to blood during their EM training. The frequency of this self-reported exposure increased with advancing EM level of training (43% EM-1, 58% EM-2, 64% EM-3, 76% EM-4, p < 0.001). Of these residents, 36.6% always followed universal precautions, 54% frequently, and 9.4% sometimes, rarely, or never. Those individuals who "always" followed universal precautions reported significantly fewer exposures than those who did not (p < 0.005). The latest exposures were most commonly caused by a solid needle or sharp object (39.4%), by a hollow-bore needle (30.6%), or by eye splashes (17.2%). Of these exposures, 71.7% occurred in the ED setting, and only 46.7% of these exposures were reported to health care providers. Conclusion: Emergency medicine residents are frequently exposed to blood, most commonly due to puncture injuries by sharp objects. The rate of exposure reporting is low, which may compromise appropriate postexposure counseling and prophylaxis.
C1 NYU, Bellevue Hosp Ctr, Med Ctr, Sch Med,Emergency Care Inst,Dept Emergency Med, New York, NY 10016 USA.
   Carolinas Med Ctr, Dept Emergency Med, Charlotte, NC 28203 USA.
C3 Bellevue Hospital Center; New York University; Carolinas Medical Center
RP Carter, WA (corresponding author), NYU, Bellevue Hosp Ctr, Med Ctr, Sch Med,Emergency Care Inst,Dept Emergency Med, 27th St & 1st Ave, New York, NY 10016 USA.
EM leec08@lycosmail.com
CR [Anonymous], 1990, MMWR RECOMM REP, V39, P1
   Asimos AW, 1999, ACAD EMERG MED, V6, P1044, DOI 10.1111/j.1553-2712.1999.tb01190.x
   Bell David M., 1997, AMERICAN JOURNAL OF MEDICINE, V102, P9, DOI 10.1016/S0002-9343(97)89441-7
   *CDC, 1988, MMWR-MORBID MORTAL W, V37, P377
   *CDC, 1985, MMWR-MORBID MORTAL W, V35, P221
   *CDC, 1995, MMWR-MORBID MORTAL W, V44, P929
   *CDC, 1989, MMWR-MORBID MORTAL W, V38, P5
   CDC, 1985, MMWR-MORBID MORTAL W, V34, P313
   *CDC, 1996, MMWR-MORBID MORTAL W, V45, P468
   Centers for Disease Control and Prevention, 1998, MMWR RECOMMEND REP, V47, P1
   Centers for Disease Control (CDC), 1987, MMWR SUPPL, V36, P0
   Centers for Disease Control (CDC), 1986, MMWR MORB MORTAL WKLY REP, V35, P221
   Dale JC, 1998, MAYO CLIN PROC, V73, P611
   GERBERDING JL, 1995, NEW ENGL J MED, V332, P444, DOI 10.1056/NEJM199502163320707
   HEALD AE, 1990, J GEN INTERN MED, V5, P389, DOI 10.1007/BF02599422
   HENDERSON DK, 1990, ANN INTERN MED, V113, P740, DOI 10.7326/0003-4819-113-10-740
   KELEN GD, 1988, NEW ENGL J MED, V318, P1645, DOI 10.1056/NEJM198806233182503
   KELEN GD, 1995, ANN EMERG MED, V25, P743, DOI 10.1016/S0196-0644(95)70201-6
   MANGIONE CM, 1991, AM J MED, V90, P85, DOI 10.1016/0002-9343(91)90510-5
   MCGEER A, 1990, J INFECT DIS, V162, P961, DOI 10.1093/infdis/162.4.961
   ONEILL TM, 1992, ARCH INTERN MED, V152, P1451, DOI 10.1001/archinte.152.7.1451
   Osborn EHS, 1999, ANN INTERN MED, V130, P45, DOI 10.7326/0003-4819-130-1-199901050-00009
   RESNIC FS, 1995, ARCH INTERN MED, V155, P75, DOI 10.1001/archinte.155.1.75
   TOKARS JI, 1993, ANN INTERN MED, V118, P913, DOI 10.7326/0003-4819-118-12-199306150-00001
   1991, 1900, V56, V0, P64004
   1997, 1900, V46, V0, P21
NR 26
TC 16
Z9 18
U1 0
U2 0
PU WILEY
PI HOBOKEN
PA 111 RIVER ST, HOBOKEN 07030-5774, NJ USA
SN 1069-6563
EI 1553-2712
J9 ACAD EMERG MED
JI Acad. Emerg. Med.
PD OCT 15
PY 1999
VL 6
IS 10
BP 1036
EP 1043
DI 10.1111/j.1553-2712.1999.tb01189.x
PG 8
WC Emergency Medicine
SC Emergency Medicine
GA 243NH
UT WOS:000083003800014
PM 10530663
DA 2023-03-20
ER

PT J
AU Davis, C
   Tang, CSK
   Chan, SFF
   Noel, B
AF Davis, C
   Tang, CSK
   Chan, SFF
   Noel, B
TI The development and validation of the International AIDS Questionnaire-Chinese Version (IAQ-C)
SO EDUCATIONAL AND PSYCHOLOGICAL MEASUREMENT
LA English
DT Article
AB The purpose of this study was to develop and standardize an AIDS questionnaire for Chinese adolescents and to provide normative data on this instrument for use by clinicians, educators, and researchers. The International AIDS Questionnaire-Chinese Version (IAQ-C) was developed and tested with 1,667 Chinese adolescents and 277 Chinese university students in Hong Kong. Exploratory factor analysis indicated that four factors underlie the IAQ-C: transmission myths, attitudes, personal vulnerability, and facts. Confirmatory factor analysis on two independent samples then confirmed this four-factor structural model. The IAQ-C appears to yield valid and reliable scores measuring HIV and AIDS knowledge and attitudes among Chinese adolescents in Hong Kong.
C1 Univ New S Wales, Dept Social Work, Sydney, NSW, Australia.
   Chinese Univ Hong Kong, Sha Tin 100083, Peoples R China.
C3 University of New South Wales Sydney; Chinese University of Hong Kong
RP Davis, C (通讯作者)，Univ New S Wales, Dept Social Work, Sydney, NSW, Australia.
CR *ADV COUNC AIDS HO, 1994, ACA NEWSF, V0, P4
   BLOOM M, 1982, EVALUATING PRCTICE G, V0, P0
   DAVIS C, 1996, UNPUB HIV AIDS KNOWL, V0, P0
   DAVIS C, 1996, UNPUB KNOWLEDGE ATTI, V0, P0
   DAY J, 1996, OVERVIEW REPORT HLTH, V0, P0
   *FAM PLANN ASS, 1994, YOUTH SEX STUD 1991, V0, P0
   Gorsuch RL, 1983, FACTOR ANAL, V2nd, P0
   GUPTA G, 1993, POLICY SERIES, V1, P0
   LAU J, 1994, UNPUB AIDS FAMILY SU, V0, P0
   Lau J., 1993, YOK C AIDS YOK JAP, V0, P0
   LEE S, 1996, S CHINA MORNING 0130, V0, P0
   PANIAGUA FA, 1994, J ADOLESCENT RES, V9, P311, DOI 10.1177/074355489493003
   *STAT TRENDS GLOB, 1996, 11 INT C AIDS VANC C, V0, P0
   TREZZA GR, 1994, PROF PSYCHOL-RES PR, V25, P141, DOI 10.1037/0735-7028.25.2.141
NR 14
TC 25
Z9 26
U1 1
U2 10
PU SAGE PUBLICATIONS INC
PI THOUSAND OAKS
PA 2455 TELLER RD, THOUSAND OAKS, CA 91320 USA
SN 0013-1644
EI 1552-3888
J9 EDUC PSYCHOL MEAS
JI Educ. Psychol. Meas.
PD JUN 15
PY 1999
VL 59
IS 3
BP 481
EP 491
DI 10.1177/00131649921969992
PG 11
WC Psychology, Educational; Mathematics, Interdisciplinary Applications; Psychology, Mathematical
SC Psychology; Mathematics
GA 197CG
UT WOS:000080346600008
DA 2023-05-05
ER
