# Supplementary material for: Studies on HIV/AIDS Among Students: Bibliometric Analysis
Source: Interact J Med Res. 2023 Aug 4;12:e46042. doi: 10.2196/46042 (PMC10439465; doi:10.2196/46042)
Supplement: Multimedia Appendix 1 [file ijmr_v12i1e46042_app1.zip › Multimedia Appendix 1/download2000u27.txt]

PT J
AU Rotheram-Borus, MJ
AF Rotheram-Borus, MJ
TI Expanding the range of interventions to reduce HIV among adolescents
SO AIDS
LA English
DT Article; Proceedings Paper
DE HIV; adolescents; interventions
ID african-american adolescents; sexual-behavior; condom use; school students; national survey; risk-reduction; united-states; prevention; program; aids
AB Objective: Structural interventions are identified to reduce adolescents' HIV risk. Method: The goals, strategies, approaches, and delivery sites of adolescent HIV prevention programs are reviewed. Results: In addition to reducing sexual activity and substance use, HIV prevention programs may also reduce adolescents' HIV risk by: decreasing poverty; ensuring access to HIV testing, healthcare, general social skills training, and employment opportunities; and requiring community service for students. Adolescent HIV prevention programs do not currently utilize diverse modalities (computers, videotapes, television, telephone groups, computerized telephones) or sites (parents' workplaces, religious organizations, self-help networks, primary healthcare clinics) for delivering interventions. Diversifying current approaches to HIV prevention include: economic development programs; mandating delivery of programs at key developmental milestones (e.g, childbirth, marriage) and settings (school-based clinics, condom availability programs); securing changes in legislative and funding policies through ballot initiatives or lawsuits; and privatizing prevention activities. Conclusions: To implement structural HIV interventions for adolescents requires researchers to shift their community norms regarding the value of innovation, adopt designs other than randomized controlled trials, expand their theoretical models, and adopt strategies used by lawyers, private enterprise, and lobbyists. (C) 2000 Lippincott Williams & Wilkins.
C1 Univ Calif Los Angeles, Dept Psychiat, Los Angeles, CA 90024 USA.
   Univ Calif Los Angeles, AIDS Inst, Los Angeles, CA 90024 USA.
C3 University of California System; University of California Los Angeles; University of California System; University of California Los Angeles
RP Rotheram-Borus, MJ (corresponding author), 10920 Wilshire Blvd,Suite 350, Los Angeles, CA 90024 USA.
CR Aday L. A., 1994, AIDS AND PUBLIC POLICY JOURNAL, V9, P138
   *ADV YOUTH, 1995, COND AV SCH INT COMP, V0, P0
   AGRAS WS, 1990, BEHAV THER, V21, P99, DOI 10.1016/S0005-7894(05)80191-1
   *AM CIV LIB UN, 1995, HIGH COURT MASS UPH, V0, P0
   Andrewes DG, 1996, AUST NZ J PSYCHIAT, V30, P492, DOI 10.3109/00048679609065022
   [Anonymous], 1998, MMWR RECOMM REP, V47, P1
   [Anonymous], 1990, ADOLESCENTS RISK PRE, V0, P0
   BACHU A, 1995, P20484 US BUR CENS, V0, P0
   BERRY S, 1993, SURVEY RES, V24, P10
   *CDCP, 1996, MMWR-MORBID MORTAL W, V45, P760
   *CDCP, 1999, HIV AIDS SURVEILLANC, V11, P1
   Cohen DA, 1999, AM J PUBLIC HEALTH, V89, P204, DOI 10.2105/AJPH.89.2.204
   COLLINS JL, 1995, J SCHOOL HEALTH, V65, P302, DOI 10.1111/j.1746-1561.1995.tb03378.x
   COLVIN RL, 1999, LOS ANGELES TIM 0307, V0, PA1
   CUNNINGHAM GC, 1976, AM J PUBLIC HEALTH, V66, P691, DOI 10.2105/AJPH.66.7.691
   de Vroome E M, 1990, INT J STD AIDS, V1, P268
   DuboisArber F, 1997, AM J PUBLIC HEALTH, V87, P558, DOI 10.2105/AJPH.87.4.558
   ENGLISH A, 1995, ADOLESCENTS HIV LEGA, V0, P262
   FISHER C, 1999, LOS ANGELES TIM 0328, V0, P1
   *FOOD DRUG ADM, 1996, HOM US HIV TEST KITS, V0, P0
   Fullilove M T, 1989, J AM MED WOMENS ASSOC (1972), V44, P146
   GHOSH A, 1988, PSYCHIAT ANN, V18, P246, DOI 10.3928/0048-5713-19880401-10
   Glasgow RE, 1995, HEALTH EDUC RES, V10, P467, DOI 10.1093/her/10.4.467
   GOLDSMITH MF, 1993, JAMA-J AM MED ASSOC, V270, P16, DOI 10.1001/jama.270.1.16
   GONZALEZWILLIS A, 1990, ACAD MED, V65, PS7, DOI 10.1097/00001888-199009000-00018
   Guttmacher S, 1997, AM J PUBLIC HEALTH, V87, P1427, DOI 10.2105/AJPH.87.9.1427
   Hawkins JD, 1999, ARCH PEDIAT ADOL MED, V153, P226, DOI 10.1001/archpedi.153.3.226
   HEWLETT I, 1999, NIMH PLANN M EARL DE, V0, P0
   *HOM ACC HLTH CORP, 2000, HOM ACC, V0, P0
   Jemmott JB, 1998, JAMA-J AM MED ASSOC, V279, P1529, DOI 10.1001/jama.279.19.1529
   JEMMOTT JB, 1997, NIH CONS DEV C INT P, V0, P63
   JOHNSON R, 1996, 104 ANN M AM PSYCH A, V0, P0
   Karon JM, 1996, JAMA-J AM MED ASSOC, V276, P126, DOI 10.1001/jama.276.2.126
   Kassler WJ, 1998, INT J STD AIDS, V9, P134, DOI 10.1258/0956462981921882
   Kelly JA, 1997, LANCET, V350, P1500, DOI 10.1016/S0140-6736(97)07439-4
   Kippax S, 1997, AIDS, V11, P191, DOI 10.1097/00002030-199702000-00009
   Kirby D, 1999, AM J PUBLIC HEALTH, V89, P182, DOI 10.2105/AJPH.89.2.182
   Kirby D, 1997, AIDS EDUC PREV, V9, P44
   KUTCHINSKY B, 1988, ROLE HIV TESTING AID, V0, P0
   LEIGH BC, 1994, J ADOLESCENT HEALTH, V15, P117, DOI 10.1016/1054-139X(94)90538-X
   *NAT CTR ED STAT, 1993, DIG ED STAT 1993, V0, P0
   *NAT PREV INF NETW, 2000, RES SERV DAT, V0, P0
   ODonnell L, 1999, AM J PUBLIC HEALTH, V89, P176, DOI 10.2105/AJPH.89.2.176
   OGBU JU, 1985, BEGINNINGS SOCIAL AF, V0, P0
   *PER, 1999, PER TUT MENT PROJ ST, V0, P0
   PERRY CL, 1992, AM J PUBLIC HEALTH, V82, P1210, DOI 10.2105/AJPH.82.9.1210
   Rosenthal D, 1998, AIDS CARE, V10, P35, DOI 10.1080/09540129850124569
   ROSENTHAL DA, 1996, PSYCHOL HEALTH MED, V1, P133
   Rotheram-Borus M J, 2000, PREV SCI, V1, P15, DOI 10.1023/A:1010071932238
   RotheramBorus MJ, 1997, J ADOLESCENT HEALTH, V20, P216, DOI 10.1016/S1054-139X(96)00156-5
   ROTHERAMBORUS MJ, 1997, NIH CONS DEV C INT P, V0, P63
   *SAL DIAGN SYST, 1999, HEM STRIP HIV, V0, P0
   SCHLITT JJ, 1995, J ADOLESCENT HEALTH, V17, P68, DOI 10.1016/1054-139X(95)00060-6
   Schuster MA, 1998, FAM PLANN PERSPECT, V30, P67, DOI 10.2307/2991662
   Schuster MA, 1996, ARCH PEDIAT ADOL MED, V150, P906, DOI 10.1001/archpedi.1996.02170340020004
   SEIDMAN SN, 1994, AM J PSYCHIAT, V151, P330
   SELMI PM, 1990, AM J PSYCHIAT, V147, P51
   Siegel D, 1995, AIDS EDUC PREV, V7, P534
   Sikkema KJ, 2000, AM J PUBLIC HEALTH, V90, P57, DOI 10.2105/AJPH.90.1.57
   SMALL ML, 1995, J SCHOOL HEALTH, V65, P319, DOI 10.1111/j.1746-1561.1995.tb03381.x
   Stanton B, 1997, ARCH PEDIAT ADOL MED, V151, P398, DOI 10.1001/archpedi.1997.02170410072010
   THOMPSON C, 1998, CTR HIV ID PREV TREA, V0, P0
   *UNAIDS JOINT UN P, 1998, AIDS EP UPD DEC, V0, P0
   Wells W., 1997, MEASURING ADVERTISIN, V0, P0
   *WHO, 1997, REP GLOB HIV AIDS EP, V0, P0
   WINETT RA, 1993, HEALTH EDUC QUART, V20, P555, DOI 10.1177/109019819302000413
   WORTLEY PM, 1995, AIDS, V9, P487, DOI 10.1097/00002030-199509050-00011
NR 73
TC 45
Z9 45
U1 2
U2 8
PU LIPPINCOTT WILLIAMS & WILKINS
PI PHILADELPHIA
PA TWO COMMERCE SQ, 2001 MARKET ST, PHILADELPHIA, PA 19103 USA
SN 0269-9370
EI 1473-5571
J9 AIDS
JI Aids
PD JUN 15
PY 2000
VL 14
IS 
BP S33
EP S40
DI 10.1097/00002030-200006001-00005
PG 8
WC Immunology; Infectious Diseases; Virology
SC Immunology; Infectious Diseases; Virology
GA 349NB
UT WOS:000089050200005
PM 10981472
DA 2023-03-20
ER

PT J
AU Jemmott, JB
   Jemmott, LS
AF Jemmott, JB
   Jemmott, LS
TI HIV risk reduction behavioral interventions with heterosexual adolescents
SO AIDS
LA English
DT Article; Proceedings Paper
DE adolescents; HIV; intervention; behavioral theory; sexual behavior; condom use; abstinence; intentions
ID african-american adolescents; sexually-transmitted diseases; high-school-students; pregnancy prevention program; randomized controlled trial; increasing condom-use; aids-prevention; female adolescents; impact evaluation; planned behavior
AB This article provides a comprehensive review of research on the effects of behavioral interventions on heterosexual adolescents' HIV sexual-risk behavior. It details adolescents' risk of sexually transmitted HIV infection and describes challenges associated with adolescent intervention research, including obtaining school and parent approval acid the validity of self-reported measures. It describes central characteristics of 36 controlled intervention studies assessing the HIV sexual-risk behavior of over 30 000 male and female adolescents 11-21 years of age. It summarizes the participants' race/ethnicity and age, the theoretical framework, and the intervention setting, duration and outcome. This review reveals that the most commonly assessed behavioral outcomes were condom use and abstinence, and the largest effects sized were on condom use and condom acquisition. Effect sizes for abstinence and number of sexual partners were the smallest. Perceived self-efficacy and behavioral interventions were the most commonly assessed theoretical mediators. Key questions this research engaged in included whether behavioral skills can be increased, whether intervention-induced behavior change can be sustained, whether matching the race/ethnicity and gender of facilitators and participants enhances the effectiveness of culturally sensitive interventions, whether classroom teachers can effectively facilitate interventions, whether the behavior of high-risk populations can be changed, and which kinds of interventions are most effective. This review concludes that carefully designed theory-based interventions that take into account the characteristics of the particular population or culture can cause positive changes in adolescents' HIV sexual-risk behavior, bur boundary conditions for their effectiveness still need to be identified. Several suggestions for additional research are proffered. (C) 2000 Lippincott Williams & Wilkins.
C1 Univ Penn, Annenberg Sch Commun, Philadelphia, PA 19104 USA.
   Univ Penn, Sch Nursing, Philadelphia, PA 19104 USA.
C3 University of Pennsylvania; University of Pennsylvania
RP Jemmott, JB (corresponding author), Univ Penn, Annenberg Sch Commun, 3535 Mkt St,Suite 520, Philadelphia, PA 19104 USA.
EM jjemmott@asc.upenn.edu
CR *A GUTTM I, 1994, SEX AM TEEN, V0, P0
   AJZEN I, 1991, ORGAN BEHAV HUM DEC, V50, P179, DOI 10.1016/0749-5978(91)90020-T
   Ajzen I., 1980, UNDERSTANDING ATTITU, V0, P0, DOI DOI 10.1007/978-3-642-69746-3_2
   ALLEN DM, 1994, AIDS, V8, P1593, DOI 10.1097/00002030-199411000-00011
   ANDERSON JE, 1990, FAM PLANN PERSPECT, V22, P252, DOI 10.2307/2135681
   [Anonymous], 1998, MMWR RECOMM REP, V47, P1
   BANDURA A, 1982, AM PSYCHOL, V37, P122, DOI 10.1037/0003-066X.37.2.122
   Bandura A, 1986, SOCIAL FDN THOUGHT A, V0, P0
   BARON RM, 1986, J PERS SOC PSYCHOL, V51, P1173, DOI 10.1037/0022-3514.51.6.1173
   BELL TA, 1984, SEX T DIS, V7, P291
   Boyer CB, 1997, ADOLESCENCE, V32, P25
   Bryan AD, 1996, HEALTH PSYCHOL, V15, P371, DOI 10.1037/0278-6133.15.5.371
   CATES W, 1992, FAM PLANN PERSPECT, V24, P75, DOI 10.2307/2135469
   *CDCP, 1997, MMWR-MORBID MORTAL W, V46, P837
   *CDCP, 1993, JAMA-J AM MED ASSOC, V270, P933
   *CDCP, 1999, HIV AIDS SURVEILLANC, V11, P1
   Centers for Disease Control and Prevention, 1998, SEX TRANSM DIS SURV, V0, P0
   CHRISTOPHER FS, 1990, FAM RELAT, V39, P68, DOI 10.2307/584951
   Cohen J., 1988, STAT POWER ANAL BEHA, V0, P0
   Cook T., 1979, QUASI EXPT DESIGN AN, V0, P0
   ENG TR, 1997, HIDDEN EPIDEMIC CONF, V0, P0
   FESTINGER L, 1962, SCI AM, V207, P93, DOI 10.1038/scientificamerican1062-93
   Finer LB, 1999, FAM PLANN PERSPECT, V31, P228, DOI 10.2307/2991570
   FISHBEIN M, 1991, FACTORS INFLUENCING, V0, P0
   Fishbein M, 1975, BELIEF ATTITUDE INTE, V0, P0
   FISHER JD, 1988, AM PSYCHOL, V43, P914, DOI 10.1037/0003-066X.43.11.914
   Fisher JD, 1996, HEALTH PSYCHOL, V15, P114, DOI 10.1037/0278-6133.15.2.114
   FISHER JD, 1992, PSYCHOL BULL, V111, P455, DOI 10.1037/0033-2909.111.3.455
   Ford CA, 1997, JAMA-J AM MED ASSOC, V278, P1029, DOI 10.1001/jama.278.12.1029
   Gillmore MR, 1997, AIDS EDUC PREV, V9, P22
   GROWNE D, 1964, APPROVAL MOTIVE, V0, P0
   HINGSON RW, 1990, AM J PUBLIC HEALTH, V80, P295, DOI 10.2105/AJPH.80.3.295
   HOWARD M, 1990, FAM PLANN PERSPECT, V22, P21, DOI 10.2307/2135434
   JEMMOTT JB, 1992, J ADOLESCENT HEALTH, V13, P512, DOI 10.1016/1054-139X(92)90016-5
   Jemmott JB, 1998, JAMA-J AM MED ASSOC, V279, P1529, DOI 10.1001/jama.279.19.1529
   JEMMOTT JB, 1992, AM J PUBLIC HEALTH, V82, P372, DOI 10.2105/AJPH.82.3.372
   Jemmott JB, 1999, AM J COMMUN PSYCHOL, V27, P161, DOI 10.1007/BF02503158
   JEMMOTT LS, 1992, NURS RES, V41, P273
   JEMMOTT LS, 1995, PROUD RESPONSIBLE ST, V0, P0
   JORGENSEN SR, 1993, FAM RELAT, V42, P401, DOI 10.2307/585340
   Kalichman SC, 1996, ANN BEHAV MED, V18, P6, DOI 10.1007/BF02903934
   Kauth M R, 1991, AIDS EDUC PREV, V3, P207
   KIRBY D, 1991, FAM PLANN PERSPECT, V23, P253, DOI 10.2307/2135776
   Kirby D, 1997, AIDS EDUC PREV, V9, P44
   Kirby D, 1997, FAM PLANN PERSPECT, V29, P100, DOI 10.2307/2953331
   KU L, 1993, AM J PUBLIC HEALTH, V83, P1609, DOI 10.2105/AJPH.83.11.1609
   MADDEN TJ, 1992, PERS SOC PSYCHOL B, V18, P3, DOI 10.1177/0146167292181001
   MAGURA S, 1994, J ADOLESCENT HEALTH, V15, P457, DOI 10.1016/1054-139X(94)90492-L
   MAIN DS, 1994, PREV MED, V23, P409, DOI 10.1006/pmed.1994.1056
   MILLER BC, 1993, FAM RELAT, V42, P392, DOI 10.2307/585339
   OLeary A, 1996, AIDS EDUC PREV, V8, P516
   Orr DP, 1996, J PEDIATR-US, V128, P288, DOI 10.1016/S0022-3476(96)70413-4
   PLECK JH, 1993, FAM PLANN PERSPECT, V25, P106, DOI 10.2307/2136157
   Prentice-Dunn S., 1986, HLTH ED RES, V1, P153, DOI https://doi.org/10.1093/her/1.3.153
   RICKERT VI, 1990, J ADOLESCENT HEALTH, V11, P298, DOI 10.1016/0197-0070(90)90039-5
   ROOSA MW, 1990, FAM RELAT, V39, P363, DOI 10.2307/585214
   ROSENSTOCK IM, 1974, HEALTH EDUC QUART, V2, P354, DOI 10.1177/109019817400200405
   Rosenthal R., 1984, META ANAL PROCEDURES, V0, P0
   Rotheram-Borus MJ, 1998, AM J COMMUN PSYCHOL, V26, P73, DOI 10.1023/A:1021834224454
   ROTHERAMBORUS MJ, 1991, JAMA-J AM MED ASSOC, V266, P1237, DOI 10.1001/jama.266.9.1237
   Sanderson CA, 1996, J APPL SOC PSYCHOL, V26, P2076, DOI 10.1111/j.1559-1816.1996.tb01788.x
   SELLERS DE, 1994, AM J PUBLIC HEALTH, V84, P1952, DOI 10.2105/AJPH.84.12.1952
   SIKKEMA KJ, 1995, AIDS EDUC PREV, V7, P145
   Singh S, 2000, FAM PLANN PERSPECT, V32, P14, DOI 10.2307/2648144
   SONENSTEIN FL, 1989, FAM PLANN PERSPECT, V21, P152, DOI 10.2307/2135805
   Stanton B, 1997, ARCH PEDIAT ADOL MED, V151, P398, DOI 10.1001/archpedi.1997.02170410072010
   Stanton BF, 1996, ARCH PEDIAT ADOL MED, V150, P363, DOI 10.1001/archpedi.1996.02170290029004
   STLAWRENCE JS, 1995, J CONSULT CLIN PSYCH, V63, P221, DOI 10.1037/0022-006X.63.2.221
   STONE J, 1994, PERS SOC PSYCHOL B, V20, P116, DOI 10.1177/0146167294201012
   STPIERRE TL, 1995, FAM RELAT, V44, P69
   STRICOF RL, 1991, AM J PUBLIC HEALTH, V81, P50, DOI 10.2105/AJPH.81.Suppl.50
   SWEENEY P, 1995, ARCH PEDIAT ADOL MED, V149, P521, DOI 10.1001/archpedi.1995.02170180051007
   TAYLOR H, 1986, AM TEENS SPEAK SEX M, V0, P0
   THOMAS BH, 1992, PREVENTING ADOLESCEN, V0, P28
   WALTER HJ, 1993, JAMA-J AM MED ASSOC, V270, P725, DOI 10.1001/jama.270.6.725
   Weeks K, 1997, AIDS EDUC PREV, V9, P90
   Young M, 1992, FAMILY LIFE ED, V10, P4
   Zelnik M., 1981, SEX PREGNANCY ADOLES, V0, P0
NR 78
TC 116
Z9 116
U1 0
U2 15
PU LIPPINCOTT WILLIAMS & WILKINS
PI PHILADELPHIA
PA TWO COMMERCE SQ, 2001 MARKET ST, PHILADELPHIA, PA 19103 USA
SN 0269-9370
EI 1473-5571
J9 AIDS
JI Aids
PD SEP 15
PY 2000
VL 14
IS 
BP S40
EP S52
DI 
PG 13
WC Immunology; Infectious Diseases; Virology
SC Immunology; Infectious Diseases; Virology
GA 366QK
UT WOS:000090015900006
PM 11061641
DA 2023-03-20
ER

PT J
AU Ainsworth, JG
   Hourshid, S
   Webster, ADB
   Gilroy, CB
   Taylor-Robinson, D
AF Ainsworth, JG
   Hourshid, S
   Webster, ADB
   Gilroy, CB
   Taylor-Robinson, D
TI Detection of Mycoplasma fermentans in healthy students and patients with congenital immunodeficiency
SO JOURNAL OF INFECTION
LA English
DT Article
ID infectious agent; virus; hiv-1; aids; hypogammaglobulinemia; incognitus; arthritis; disease
AB Objectives: To determine the prevalence of M. fermentans at different anatomical sites in healthy subjects and in patients with congenital immunodeficiency, and to determine whether haematogenous invasion occurs among the latter. Methods: A polymerase chain reaction (PCR) assay was used to detect M. fermentans in throat swabs and urine specimens from healthy students, and from patients with congenital immunodeficiency Peripheral blood mononuclear cells (PEMCs) from the latter group were also tested. Results: Sixty-two students provided throat swabs, of which 11 (18%) were M. fermentans-positive; 46 provided urine specimens, of which eight (17%) were positive, Of the 45 students who provided both throat and urine specimens, 12 (27%) had M, fermentans-positive samples; four in the throat and urine, four in the throat only and four in the urine only Nineteen of the 20 patients with congenital immunodeficiency provided throat swabs, of which one (5%) was M. fermentans-positive; 19 also provided urine specimens, of which three (16%) were positive. All of the immunodeficient patients provided a PBMC sample, but none was positive. Conclusion: M. fermentans occurred frequently at mucosal sites in a healthy population and in subjects with congenital immunodeficiency. However, such a deficiency did not lead to overt haematogenous invasion, (C) 2000 The British Infection Society.
C1 St Marys Hosp, Imperial Coll, Sch Med, Div Med A,Genitourinary Med Sect, London W2 1NY, England.
   UCL, Royal Free Hosp, Sch Med, Immunodeficiency Grp, London, England.
C3 Imperial College London; University of London; University College London; Royal Free London NHS Foundation Trust; UCL Medical School
RP Taylor-Robinson, D (corresponding author), St Marys Hosp, Imperial Coll, Sch Med, Div Med A,Genitourinary Med Sect, Winston Churchill Wing, London W2 1NY, England.
CR BEBEAR C, 1993, LANCET, V341, P758, DOI 10.1016/0140-6736(93)90531-K
   BLANCHARD A, 1993, CLIN INFECT DIS S1, V17, P272
   CASSELL GH, 1994, 10 INT C INT ORG MYC, V0, P0
   Chingbingyong MI, 1996, ARCH ORAL BIOL, V41, P311, DOI 10.1016/0003-9969(96)84556-0
   DAWSON MS, 1993, ARCH PATHOL LAB MED, V117, P511
   Deguchi T, 1996, EUR J CLIN MICROBIOL, V15, P169, DOI 10.1007/BF01591493
   DITTY SE, 1998, AM SOC MICR ANN M AT, V0, P0
   FURR PM, 1994, ANN RHEUM DIS, V53, P183, DOI 10.1136/ard.53.3.183
   HUANG W, 1996, 35 ANN C ISDA SAN FR, V0, P0
   KATSENI VL, 1993, LANCET, V341, P271, DOI 10.1016/0140-6736(93)92617-3
   Kovacic R, 1996, J CLIN MICROBIOL, V34, P1808, DOI 10.1128/JCM.34.7.1808-1810.1996
   LO SC, 1989, AM J TROP MED HYG, V41, P364, DOI 10.4269/ajtmh.1989.41.364
   LO SC, 1989, AM J TROP MED HYG, V40, P213, DOI 10.4269/ajtmh.1989.40.213
   LO SC, 1989, AM J TROP MED HYG, V41, P586, DOI 10.4269/ajtmh.1989.41.586
   LO SC, 1989, AM J TROP MED HYG, V41, P601, DOI 10.4269/ajtmh.1989.41.601
   RUITER M, 1952, J INVEST DERMATOL, V18, P313, DOI 10.1038/jid.1952.36
   SAILLARD C, 1990, RES VIROLOGY, V141, P385, DOI 10.1016/0923-2516(90)90010-G
   SHAUNAK S, 1990, J INFECT DIS, V161, P1068, DOI 10.1093/infdis/161.6.1068
   WEBSTER ADB, 1978, BRIT MED J, V1, P478, DOI 10.1136/bmj.1.6111.478
NR 19
TC 9
Z9 9
U1 0
U2 0
PU W B SAUNDERS CO LTD
PI LONDON
PA 32 JAMESTOWN RD, LONDON NW1 7BY, ENGLAND
SN 0163-4453
EI 
J9 J INFECTION
JI J. Infect.
PD MAR 15
PY 2000
VL 40
IS 2
BP 138
EP 140
DI 10.1016/S0163-4453(00)80005-5
PG 3
WC Infectious Diseases
SC Infectious Diseases
GA 315WY
UT WOS:000087137000006
PM 10841088
DA 2023-03-20
ER

PT J
AU Evans, AE
   Edmundson-Drane, EW
   Harris, KK
AF Evans, AE
   Edmundson-Drane, EW
   Harris, KK
TI Computer-assisted instruction: An effective instructional method for HIV prevention education?
SO JOURNAL OF ADOLESCENT HEALTH
LA English
DT Article; Proceedings Paper
DE HIV prevention; computer-assisted instruction; social cognitive theory; instructional method
AB Purpose: To compare the effectiveness of a compute-assisted instruction (CAI)-based intervention to a more traditional lecture-based intervention for influencing psychosocial correlates of human immunodeficiency virus (HIV) preventive behaviors. Methods: Students enrolled in a Human Sexuality course (N = 152) were randomly assigned to one of three groups: CAI,Lecture, or No Intervention group. Participants in the CAI group reviewed a 1-hour long CAI program, participants in the Lecture group were presented with a 1-hour long lecture, and participants in the No Intervention group received no intervention. After completing the respective interventions, all participants completed the HIV questionnaire, which, measured selected Social Cognitive Theory constructs associated with HIV preventive behaviors. MANCOVA, ANCOVA and Post Hoc analyses were utilized to test for significant differences among the three groups. Results: The analyses disclosed that, compared to participants in the Lecture group, participants in the CAI group scored significantly higher on the scales measuring autoimmune deficiency syndrome (AIDS) knowledge, self-evaluative outcome motivation and intention to practice HIV preventive behaviors with current partner. In addition, compared to the No Intervention group, the CAI group scored significantly higher on the scales measuring physical outcome motivation and social outcome motivation. Conclusions: CAI-based. programs can be effective for delivering instruction on HIV prevention. However, because of certain limitations, this type of program is best utilized as part of a more comprehensive intervention that uses several different delivery systems. (C) Society for Adolescent Medicine, 2000.
C1 Univ Texas, Dept Kinesiol & Hlth Promot, Austin, TX 78712 USA.
C3 University of Texas System; University of Texas Austin
RP Evans, AE (corresponding author), Univ Texas, Dept Kinesiol & Hlth Promot, Bellmont 222, Austin, TX 78712 USA.
FU NCI NIH HHS [2R25CA57712-06] Funding Source: Medline; NATIONAL CANCER INSTITUTE [R25CA057712] Funding Source: NIH RePORTER
CR BANDURA A, 1995, ANN M SOC BEH MED SA, V0, P0
   BANDURA A, 1994, PREVENTING AIDS THEO, V0, P257
   BANDURA A, 1986, SOCIAL FDN THOUGHT A, V0, P0
   BASENENGQUIST K, 1992, HEALTH EDUC QUART, V19, P263, DOI 10.1177/109019819201900209
   Bright G. W., 1983, AEDS JOURNAL, V16, P144
   Bryan AD, 1997, HEALTH PSYCHOL, V16, P468, DOI 10.1037/0278-6133.16.5.468
   Caldwell R. M., 1980, EDUCATIONAL TECHNOLOGY, V20, P7
   DeVellis R.F., 2016, SCALE DEV, V0, P0
   Dorman SM, 1997, J SCHOOL HEALTH, V67, P444, DOI 10.1111/j.1746-1561.1997.tb01295.x
   Dusick D. M., 1998, EDUCATIONAL TECHNOLOGY REVIEW, V0, P10
   EVANS A, 1997, 18 ANN SOC BEH MED C, V0, P0
   FERNANDEZ ME, 1997, THESIS U MARYLAND, V0, P0
   GILCHRIST LD, 1983, COGNITIVE THER RES, V7, P379, DOI 10.1007/BF01187166
   HEINRICH LB, 1993, J ADOLESCENT HEALTH, V14, P269, DOI 10.1016/1054-139X(93)90173-M
   KANN LK, 1987, J SCHOOL HEALTH, V57, P282, DOI 10.1111/j.1746-1561.1987.tb03203.x
   KIRBY D, 1994, PUBLIC HEALTH REP, V109, P339
   MAIBACH E, 1993, COMMUN RES, V0, P515
   PAPERNY D, 1989, PEDIATRICS, V0, P742
   PENDERGRAST RA, 1992, J ADOLESCENT HEALTH, V13, P133, DOI 10.1016/1054-139X(92)90080-U
   Perry C.L., 1990, HLTH BEHAV HLTH ED T, V0, P161
   REIS J, 1992, ADOLESCENCE, V0, P803
   REYNOLDS WM, 1982, J CLIN PSYCHOL, V38, P119, DOI 10.1002/1097-4679(198201)38:1<119::AID-JCLP2270380118>3.0.CO;2-I
   ROSS M W, 1989, HEALTH EDUCATION RESEARCH, V4, P273, DOI 10.1093/her/4.3.273
   SCHANK RC, 1993, COMMUN ACM, V36, P54, DOI 10.1145/155049.155061
   Stevens J., 1996, APPL MULTIVARIATE ST, V0, P0
   Thomas R, 1997, HEALTH EDUC BEHAV, V24, P71, DOI 10.1177/109019819702400108
   *US DEP HHS, 1998, HHS NEWS PUB PHS, V47, P0
   WARD JV, 1992, SEXUALITY CURRICULUM, V0, P183
NR 28
TC 52
Z9 52
U1 0
U2 3
PU ELSEVIER SCIENCE INC
PI NEW YORK
PA 655 AVENUE OF THE AMERICAS, NEW YORK, NY 10010 USA
SN 1054-139X
EI 
J9 J ADOLESCENT HEALTH
JI J. Adolesc. Health
PD APR 15
PY 2000
VL 26
IS 4
BP 244
EP 251
DI 10.1016/S1054-139X(99)00093-2
PG 8
WC Psychology, Developmental; Public, Environmental & Occupational Health; Pediatrics
SC Psychology; Public, Environmental & Occupational Health; Pediatrics
GA 305MW
UT WOS:000086544900005
PM 10734271
DA 2023-03-20
ER

PT J
AU Shibata, K
   Taniguchi, T
   Yoshida, M
   Yamamoto, K
AF Shibata, K
   Taniguchi, T
   Yoshida, M
   Yamamoto, K
TI Obstacles to bystander cardiopulmonary resuscitation in Japan
SO RESUSCITATION
LA English
DT Article
DE bystander CPR; cardiac arrest; cardiopulmonary resuscitation (CPR); human immunodeficiency virus (HIV); mouth-to-mouth
ID hospital cardiac-arrest; to-mouth resuscitation; survival; ventilation; cpr; reluctance; experience
AB Objective: bystander cardiopulmonary resuscitation (CPR) is performed infrequently in Japan. We conducted this study to identify Japanese attitudes toward the performance of bystander CPR. Methods: participants were asked about their willingness to perform CPR with varying scenarios and CPR techniques (mouth-to-mouth ventilation plus chest compression (MMV plus CC) versus chest compression alone (CC)). Results: a total of 1302/1355 individuals completed the questionnaire, including high school students, teachers, emergency medical technicians, medical nurses, and medical students. About 2% of high school students, 3% of teachers, 26% of emergency medical technicians, 3% of medical nurses and 16% of medical students claimed they would 'definitely' perform MMV plus CC on a stranger. However, 21-72% claimed they would prefer the alternative of performing CC alone. Respondents claimed their unwillingness to perform MMV is not due to the fear of contracting a communicable disease, but the lack of confidence in their ability to perform CPR properly. Conclusion: in all categories of respondents, willingness to perform MMV plus CC for a stranger was disappointingly low. Better training in MMV together with teaching awareness that CC alone can be given should be instituted to maximize the number of potential providers of CPR in the community, even in communities where the incidence of HIV is very low. (C) 2000 Elsevier Science Ireland Ltd. All rights reserved.
C1 Kanazawa Univ Hosp, Dept Emergency & Crit Care Med, Kanazawa, Ishikawa 9208641, Japan.
   Kanazawa Univ Hosp, Dept Anesthesiol & Intens Care Med, Kanazawa, Ishikawa 9208641, Japan.
C3 Kanazawa University; Kanazawa University
RP Shibata, K (corresponding author), Kanazawa Univ Hosp, Dept Emergency & Crit Care Med, 13-1 Takara Machi, Kanazawa, Ishikawa 9208641, Japan.
CR BECKER LB, 1991, ANN EMERG MED, V20, P355, DOI 10.1016/S0196-0644(05)81654-3
   Berg RA, 1997, CIRCULATION, V95, P1635
   BRENNER B, 1994, RESUSCITATION, V28, P185, DOI 10.1016/0300-9572(94)90063-9
   BRENNER BE, 1993, ARCH INTERN MED, V153, P1763, DOI 10.1001/archinte.153.15.1763
   EISENBERG MS, 1990, ANN EMERG MED, V19, P179, DOI 10.1016/S0196-0644(05)81805-0
   *EM CARD CAR COMM, 1992, JAMA-J AM MED ASSOC, V268, P2184
   FLINT LS, 1993, ANN EMERG MED, V22, P468, DOI 10.1016/S0196-0644(05)80479-2
   GALLAGHER EJ, 1995, JAMA-J AM MED ASSOC, V274, P1922, DOI 10.1001/jama.274.24.1922
   Gueugniaud PY, 1998, NEW ENGL J MED, V339, P1595, DOI 10.1056/NEJM199811263392204
   Hew Phillip, 1997, JOURNAL OF EMERGENCY MEDICINE, V15, P279, DOI 10.1016/S0736-4679(97)00006-1
   JAKOBSSON J, 1989, J INTERN MED, V225, P297, DOI 10.1111/j.1365-2796.1989.tb00085.x
   LOCKE CJ, 1995, ARCH INTERN MED, V155, P938, DOI 10.1001/archinte.155.9.938
   LOMBARDI G, 1994, JAMA-J AM MED ASSOC, V271, P678
   Shimauchi A, 1998, AM J EMERG MED, V16, P209, DOI 10.1016/S0735-6757(98)90049-3
   SOLOMON NA, 1993, ARCH INTERN MED, V153, P1218, DOI 10.1001/archinte.153.10.1218
   Tajima K, 1996, J EPIDEMIOL, V6, P0
   VANHOEYWEGHEN RJ, 1993, RESUSCITATION, V26, P47, DOI 10.1016/0300-9572(93)90162-J
   Wenzel V, 1997, RESUSCITATION, V35, P129, DOI 10.1016/S0300-9572(97)00044-0
   WENZEL V, 1994, CHEST, V106, P1806, DOI 10.1378/chest.106.6.1806
   Weston CFM, 1997, RESUSCITATION, V34, P227, DOI 10.1016/S0300-9572(96)01063-5
   Weston CFM, 1997, RESUSCITATION, V34, P27, DOI 10.1016/S0300-9572(96)01031-3
NR 21
TC 87
Z9 90
U1 0
U2 8
PU ELSEVIER SCI IRELAND LTD
PI CLARE
PA CUSTOMER RELATIONS MANAGER, BAY 15, SHANNON INDUSTRIAL ESTATE CO, CLARE, IRELAND
SN 0300-9572
EI 
J9 RESUSCITATION
JI Resuscitation
PD MAY 15
PY 2000
VL 44
IS 3
BP 187
EP 193
DI 10.1016/S0300-9572(00)00143-X
PG 7
WC Critical Care Medicine; Emergency Medicine
SC General & Internal Medicine; Emergency Medicine
GA 319TB
UT WOS:000087357300008
PM 10825619
DA 2023-03-20
ER

PT J
AU Peltzer, K
AF Peltzer, K
TI Factors affecting condom use among South African university students
SO EAST AFRICAN MEDICAL JOURNAL
LA English
DT Article
ID aids; behavior; sex; intentions; attitudes; efficacy
AB Objective: To investigate factors affecting condom use among South African university students. Design: Cross-sectional survey. Setting: Department of Psychology, University of the North, South Africa. Participants: One hundred and forty six female and sixty first year male psychology students, mean age 20.9 years (SD=3.4), with a range from 17 to 34 years, Main outcome measures: Sexual activity and condom use (6 items), A 16-item AIDS Health Belief Scale and a 28-item Condom Use Self-Efficacy Scale. Results: Almost one third (29.2%) of the sample reported never using condoms, 35.4% always, 19.8% regularly and 8.5% irregularly in the past three months. Perceived barriers were associated with increasing age and reduced condom use intentions. In addition, perceived susceptibility was associated with past condom use. The total AIDS Health Belief was not related with age, gender, past condom use and condom use intentions. Self-efficacy of condom use was associated with decreasing age, past condom use and condom use intentions but not with gender. Conclusion: Findings have relevant implications and are discussed in the context of developing an educational or intervention programme.
C1 Univ North, Dept Psychol, ZA-0727 Sovenga, South Africa.
C3 University of Limpopo
RP Peltzer, K (corresponding author), Univ North, Dept Psychol, Private Bag X1106, ZA-0727 Sovenga, South Africa.
CR Abdool Karim Q, 1991, S AFR MED J, V80, P340
   BASENENGQUIST K, 1992, AIDS EDUC PREV, V4, P120
   Bengel J, 1996, PSYCHOL HEALTH, V11, P505, DOI 10.1080/08870449608401986
   BOYD B, 1991, J APPL SOC PSYCHOL, V21, P1810, DOI 10.1111/j.1559-1816.1991.tb00506.x
   Brafford L J, 1991, J AM COLL HEALTH, V39, P219
   Campbell T, 1997, J ROY SOC HEALTH, V117, P186, DOI 10.1177/146642409711700311
   Edem C U, 1994, INT Q COMMUNITY HEALTH EDUC, V15, P3, DOI 10.2190/M8BR-TW8U-VT6D-3UK4
   Eshetu F., 1997, ETHIOPIAN JOURNAL OF HEALTH DEVELOPMENT, V11, P7
   GOULD P, 1993, SLOW PLAGUE, V0, P0
   Hardeman W, 1997, J COMMUNITY APPL SOC, V7, P345, DOI 10.1002/(SICI)1099-1298(199712)7:5<345::AID-CASP431>3.0.CO;2-F
   Harvey S M, 1996, INT Q COMMUNITY HEALTH EDUC, V16, P139, DOI 10.2190/L3PP-42FD-L5N4-177P
   IJESSELMUIDEN LB, 1990, S AFR MED J, V78, P520
   Kidan K. G., 1995, ETHIOPIAN JOURNAL OF HEALTH DEVELOPMENT, V9, P7
   LINDEGGER G, 1995, S AFR J PSYCHOL, V25, P1
   Lollis CM, 1997, AIDS EDUC PREV, V9, P551
   LULE G S, 1991, AIDS CARE, V3, P11, DOI 10.1080/09540129108253043
   MADU SN, 1999, J PSYCHOL AFR, V9, P78
   Manderson L., 1997, IMPACT AIDS PSYCHOL, V0, P1
   MASHAMBA J, 1999, MASA 0301, V0, P3
   MINIMUM EW, 1993, STAT REASONING PSYCH, V0, P0
   Munodawafa D, 1996, AIDS EDUC PREV, V8, P1
   NEUMAN WL, 1997, SOC RES METHODS QUAL, V0, P0
   Nicholas LJ, 1998, PSYCHOL REP, V83, P891
   Sheeran P, 1999, PSYCHOL BULL, V125, P90, DOI 10.1037/0033-2909.125.1.90
   SINDIGA I, 1993, E AFR MED J, V70, P713
   Stanton BF, 1999, AIDS EDUC PREV, V11, P132
   Webb D., 1997, HIV AIDS AFRICA, V0, P0
   WHITE KM, 1994, J APPL SOC PSYCHOL, V24, P2164, DOI 10.1111/j.1559-1816.1994.tb02378.x
   *WHO, 1995, COND PROM AIDS PREV, V0, P0
   Zagumny MJ, 1998, AIDS EDUC PREV, V10, P173
NR 30
TC 25
Z9 29
U1 0
U2 2
PU KENYA MEDICAL ASSOC
PI NAIROBI
PA CHYULU ROAD, PO BOX 41632, NAIROBI, 00000, KENYA
SN 0012-835X
EI 
J9 E AFR MED J
JI East Afr. Med. J.
PD JAN 15
PY 2000
VL 77
IS 1
BP 46
EP 52
DI 
PG 7
WC Medicine, General & Internal
SC General & Internal Medicine
GA 316WJ
UT WOS:000087190800013
PM 10944840
DA 2023-03-20
ER

PT J
AU Torabi, MR
   Crowe, JW
   Rhine, S
   Daniels, DE
   Jeng, IF
AF Torabi, MR
   Crowe, JW
   Rhine, S
   Daniels, DE
   Jeng, IF
TI Evaluation of HIV/AIDS education in Russia using a video approach
SO JOURNAL OF SCHOOL HEALTH
LA English
DT Article
ID aids risk knowledge; petersburg; sexuality; moscow
AB HIV/AIDS has intruded upon the geographic, political, ethnic, gender, and sexual orientation of communities all over the world As of April 1999, Russia has recorded approximately 13,532 cases of HIV infection. Since the costs of treatment are expensive for many countries, and especially for Russia, educational intervention appears to offer the most effective and affordable solution. A quasi-experimental design, with pre/post tests and intervention (through video educatian)/control groups, was used to study 20 public schools in St. Petersburg, Russia. Results confirmed the lack of HIV/AIDS education in schools and insufficient information sources from parents, friends, and public health education. ANCOVA statistics demonstrated that use of video education significantly improved students' scores an knowledge and attitudes related to HIV/AIDS prevention. Thus, health educators should consider video education as an effective and efficient tool to present facts to a young audience when they face constraints of shortage of funds, lack of trained teachers, and scarcity of related information.
C1 Indiana Univ, Dept Appl Hlth Sci, Bloomington, IN 47405 USA.
   Genet Ed Ctr, Fortville, IN 46040 USA.
   Indiana Univ, Dept Appl Hlth Sci, Bloomington, IN 47405 USA.
   Indiana Univ, Dept Instruct Syst Technol, Bloomington, IN 47405 USA.
C3 Indiana University System; Indiana University Bloomington; Indiana University System; Indiana University Bloomington; Indiana University System; Indiana University Bloomington
RP Torabi, MR (corresponding author), Indiana Univ, Dept Appl Hlth Sci, HPER 116, Bloomington, IN 47405 USA.
CR Blum RW, 1996, J ADOLESCENT HEALTH, V19, P308, DOI 10.1016/1054-139X(95)00325-M
   Denissenko M, 1999, EUR J POPUL, V15, P279, DOI 10.1023/A:1006262023315
   KEY SW, 1997, AIDS WEEKLY PLU 1215, V0, P23
   LUNIN I, 1995, AIDS, V9, P0
   NEELA B, 1997, CHRISTIAN SCI MONITO, V89, P6
   POLYAKOVA Y, 1999, MOSCOW NEWS 0519, V18, P0
   Riordan James, 1993, SEX RUSSIAN SOC, V0, P1
   Rivkin-Fish M, 1999, SOC SCI MED, V49, P801, DOI 10.1016/S0277-9536(99)00168-9
   SAWYER RG, 1991, HEALTH VAL, V15, P31
   SINGH YN, 1994, INT J STD AIDS, V5, P56, DOI 10.1177/095646249400500113
   STEVENSON HC, 1995, AIDS EDUC PREV, V7, P134
   STEVENSON HC, 1994, AIDS EDUC PREV, V6, P40
   Westhoff WW, 1996, J SCHOOL HEALTH, V66, P102
   1993, 1900, P3, V0, P0
NR 14
TC 10
Z9 10
U1 0
U2 5
PU AMER SCHOOL HEALTH ASSOC
PI KENT
PA PO BOX 708, KENT, OH 44240 USA
SN 0022-4391
EI 
J9 J SCHOOL HEALTH
JI J. Sch. Health
PD AUG 15
PY 2000
VL 70
IS 6
BP 229
EP 233
DI 10.1111/j.1746-1561.2000.tb07422.x
PG 5
WC Education & Educational Research; Education, Scientific Disciplines; Health Care Sciences & Services; Public, Environmental & Occupational Health
SC Education & Educational Research; Health Care Sciences & Services; Public, Environmental & Occupational Health
GA 338LR
UT WOS:000088421800002
PM 10937369
DA 2023-03-20
ER

PT J
AU Wortley, PM
   Metler, RP
   Hu, DJ
   Fleming, PL
AF Wortley, PM
   Metler, RP
   Hu, DJ
   Fleming, PL
TI AIDS among Asians and Pacific Islanders in the United States
SO AMERICAN JOURNAL OF PREVENTIVE MEDICINE
LA English
DT Article
DE acquired immunodeficiency syndrome; ethnic groups
ID san-francisco; american men; bisexual men; hiv risk; behavior; students; trends; gender; gay; sex
AB Objective: To characterize Asians and Pacific Islanders in the United States with reported acquired immunodeficiency syndrome (AIDS). Methods: AIDS surveillance data reported through June 1998 were analyzed. Characteristics of cumulative case patients, rates of AIDS incidence in 1996 through 1997, and trends fi om 1982 through 1996 were analyzed. Results: Through December 1998, 4,928 Asian and Pacific Islander adults and 46 Asian and Pacific Islander children with AIDS were reported in the United States. Of the card cases, 89% were in men. and 79% of those were in men who have sex with men (MSM). Five states, which account for 63% of the Asian and Pacific Islander population in the United States, reported 78% of the cases: California (45%), Hawaii (12%), New York (15%), Texas (3%), and Washington (3%). Of the 92% of Asian and Pacific Islander patients with country of birth information, 59% were foreign-born, a percentage that corresponds to the distribution in the general population. The overall incidence rate per 100,000 for 1996 through 1997 was 12.8 (21.3 for men; 3.3 for women). The highest rate was in the Northeast (15.9), followed by the West (13.8), South (10.6), and Midwest (5.7). Tuberculosis, reported for 6% of Asians and Pacific Islanders, was higher among foreign-born than among U.S.-born Asians and Pacific Islanders (8% and 4%, respectively). Between 1982 and 1996, AIDS incidence among MSM increased and peaked in 1994. Among heterosexual contacts and injection drug users, incidence has increased but remained low. Conclusions: The AIDS epidemic among Asians and Pacific Islanders in the United States has primarily affected MSM and is concentrated in a few states where most Asians and Pacific Islanders reside. Prevention activities should include consideration of cultural diversity and an understanding of cultural norms regarding sexuality. Additional information on risk behaviors and seroprevalence among Asian and Pacific Islander MSM is needed to better guide prevention planning.
C1 Ctr Dis Control & Prevent, Div HIV AIDS Prevent Surveillance & Epidemiol, Nat Ctr HIV STD & TB Prevent, Atlanta, GA USA.
C3 Centers for Disease Control & Prevention - USA
RP Wortley, PM (corresponding author), 1600 Clifton Rd,MS E-47, Atlanta, GA 30333 USA.
CR CASTRO KG, 1988, JAMA-J AM MED ASSOC, V259, P1338, DOI 10.1001/jama.259.9.1338
   CDC, 1999, REP TUB US 1998, V0, P1
   *CDCP, 1994, MMWR-MORBID MORTAL W, V43, P644
   *CDCP, 1994, MMWR-MORBID MORTAL W, V43, P653
   *CDCP, 1999, HIV AIDS SURVEILLANC, V11, P1
   Choi KH, 1998, AIDS EDUC PREV, V10, P19
   CHOI KH, 1995, AIDS, V9, P306, DOI 10.1097/00002030-199509030-00019
   Green TA, 1998, STAT MED, V17, P143, DOI 10.1002/(SICI)1097-0258(19980130)17:2&lt;143::AID-SIM757&gt;3.0.CO;2-Y
   Horan Patricia F., 1993, ETHNICITY AND DISEASE, V3, P97
   HU D, 1998, AIDS OTHER MANIFESTA, V0, P27
   HU DJ, 1995, J ACQ IMMUN DEF SYND, V10, P374
   KAHN JR, 1988, DEMOGRAPHY, V25, P188
   Karon JM, 1997, J ACQ IMMUN DEF SYND, V16, P116, DOI 10.1097/00042560-199710010-00007
   KARON JM, 1989, LECTURE NOTES BIOMAT, V83, P58
   KARON JM, 1993, PROJECTIONS NUMBER P, V0, P0
   Kelly J J, 1996, ETHN HEALTH, V1, P87
   LEMP GF, 1994, JAMA-J AM MED ASSOC, V272, P449, DOI 10.1001/jama.272.6.449
   *LOS ANG COUNT DEP, 1999, HIV EP PROGR, V0, P0
   Matteson DR, 1997, J SEX RES, V34, P93, DOI 10.1080/00224499709551870
   MAY KH, 1998, AIDS ED PREV SA, V10, P94
   Meston CM, 1996, ARCH SEX BEHAV, V25, P33, DOI 10.1007/BF02437906
   NWANYANWU OC, 1993, AM J PUBLIC HEALTH, V83, P571, DOI 10.2105/AJPH.83.4.571
   *OFF MAN BUDG, 1978, STAT POL HDB, V0, P0
   Office of Management and Budget, 1997, FED REG, V62, P58781
   OSMOND DH, 1994, AM J PUBLIC HEALTH, V84, P1993
   Sackoff JE, 1998, AIDS, V12, P2017, DOI 10.1097/00002030-199815000-00013
   Schuster MA, 1998, J ADOLESCENT HEALTH, V23, P221, DOI 10.1016/S1054-139X(97)00210-3
   Seage GR, 1997, PUBLIC HEALTH REP, V112, P158
   Sullivan PS, 1998, J ACQ IMMUN DEF SYND, V19, P266, DOI 10.1097/00042560-199811010-00009
   Upchurch DM, 1998, FAM PLANN PERSPECT, V30, P121, DOI 10.2307/2991625
   *US BUR CENS, 1999, STAT POP EST AG RAC, V0, P0
   *US BUR CENS, 1998, CURR POP SURV MARCH, V0, P0
   Wortley PM, 1997, JAMA-J AM MED ASSOC, V278, P911, DOI 10.1001/jama.278.11.911
NR 33
TC 21
Z9 21
U1 0
U2 1
PU ELSEVIER SCIENCE INC
PI NEW YORK
PA 655 AVENUE OF THE AMERICAS, NEW YORK, NY 10010 USA
SN 0749-3797
EI 
J9 AM J PREV MED
JI Am. J. Prev. Med.
PD APR 15
PY 2000
VL 18
IS 3
BP 208
EP 214
DI 10.1016/S0749-3797(99)00159-2
PG 7
WC Public, Environmental & Occupational Health; Medicine, General & Internal
SC Public, Environmental & Occupational Health; General & Internal Medicine
GA 296UL
UT WOS:000086044700003
PM 10722986
DA 2023-03-20
ER

PT J
AU Brown, LK
   Schultz, JR
   Parsons, JT
   Butler, RB
   Forsberg, AD
   Kocik, SM
   King, G
   Manco-Johnson, M
   Aledort, L
AF Brown, LK
   Schultz, JR
   Parsons, JT
   Butler, RB
   Forsberg, AD
   Kocik, SM
   King, G
   Manco-Johnson, M
   Aledort, L
TI Sexual behavior change among human immunodeficiency virus-infected adolescents with hemophilia
SO PEDIATRICS
LA English
DT Article
DE human immunodeficiency virus; sexual behavior; stages of change; peer norms; emotional distress; transtheoretical model
ID condom use; self-efficacy; risk-taking; safer sex; hiv; aids; determinants; predictors; knowledge; students
AB Purpose. To determine the factors associated with the adoption or maintenance of consistent safer sexual behaviors among human immunodeficiency virus-positive adolescents and young adults with hemophilia. Methods. One hundred eleven adolescents at 10 hemophilia care sites participated in an intervention program designed to increase safer sexual behaviors (abstinence, condom use, or nonpenetrative behavior). The theory-based intervention spanned 1 year. Adolescents attended individual sessions, small group activities, and an intensive group retreat. Results. Patients who maintained or improved safer sexual behaviors were compared with those who relapsed or did not improve. Logistic regression analyses found that improvement and maintenance of safer sexual behavior were significantly associated with perceived peer support for outercourse (odds ratio [OR]: 5.47; confidence interval [CI]: 1.4-20.8), perceived peer support for abstinence (OR: 5.08; CI: 1.2-20.1), and decreased general emotional distress (OR: 4.65; CI: 1.04-20.6). Perceived health status and previous sexual behavior were unrelated to change in safer sexual behavior. Conclusions. These longitudinal data indicate that improvement and maintenance of safer sexual behavior among adolescents during an intervention is strongly associated with perceptions of peer support for safer sex and lesser degrees of emotional distress. Programs for human immunodeficiency virus-infected adolescents may require developmentally appropriate social and psychological approaches to impact peer norms and emotional well-being.
C1 Brown Univ, Sch Med, Dept Psychiat & Human Behav, Providence, RI 02912 USA.
   Xavier Univ, Dept Psychol, Cincinnati, OH 45207 USA.
   New Jersey City Univ, Dept Psychol, Jersey City, NJ USA.
   Childrens Hosp Philadelphia, Div Hematol, Philadelphia, PA 19104 USA.
   Univ Massachusetts, Mem Hosp, New England Hemophilia Ctr, Worcester, MA 01605 USA.
   Puget Sound Blood Ctr, Hemophilia Care Program, Seattle, WA 98104 USA.
   Penn State Univ, Dept Biobehav Hlth, University Pk, PA 16802 USA.
   Univ Colorado, Hlth Sci Ctr, Div Hematol, Aurora, CO USA.
   Mt Sinai Med Ctr, Div Hematol, New York, NY 10029 USA.
C3 Brown University; Xavier University; University of Pennsylvania; Pennsylvania Medicine; Childrens Hospital of Philadelphia; University of Massachusetts System; University of Massachusetts Worcester; Puget Sound Blood Center; Pennsylvania Commonwealth System of Higher Education (PCSHE); Pennsylvania State University; Pennsylvania State University - University Park; University of Colorado System; University of Colorado Anschutz Medical Campus; Icahn School of Medicine at Mount Sinai
RP Brown, LK (corresponding author), Rhode Isl Hosp, Dept Child Psychiat, Providence, RI 02903 USA.
FU PHS HHS [U62CCU1061040] Funding Source: Medline
CR ASPINWALL LG, 1991, HEALTH PSYCHOL, V10, P432, DOI 10.1037/0278-6133.10.6.432
   BANDURA A, 1986, SOCIAL FDN ACTION SO, V0, P0
   BASENENGQUIST K, 1992, HLTH ED Q, V19, P329
   BELLINGHAM K, 1993, J EPIDEMIOL COMMUN H, V47, P134, DOI 10.1136/jech.47.2.134
   BROOKSGUNN J, 1989, AM PSYCHOL, V44, P249, DOI 10.1037/0003-066X.44.2.249
   BROWN LK, 1995, PEDIATRICS, V96, P459
   BUTLER R, 1993, ADOLESCENT INTERVENT, V0, P0
   *CDCP, 1992, MMWR-MORBID MORTAL W, V40, P885
   *CDCP, 1998, MMWR-MORBID MORTAL W, V47, P0
   CHUANG HT, 1989, AM J PSYCHIAT, V146, P876, DOI 10.1176/ajp.146.7.876
   Clement U., 1992, J PSYCHOL HUMAN SEXU, V5, P133, DOI 10.1300/J056V05N01_
   Cohen J., 2013, APPL MULTIPLE REGRES, V0, P0
   DiClemente RJ, 1996, PEDIATRICS, V98, P269
   DICLEMENTE RJ, 1992, PEDIATRICS, V89, P197
   FISHBEIN M, 1990, REV INTERAM PSICOL, V24, P37
   FISHBEIN M, 1995, J APPL SOC PSYCHOL, V25, P1, DOI 10.1111/j.1559-1816.1995.tb01580.x
   Fisher JD, 1996, HEALTH PSYCHOL, V15, P114, DOI 10.1037/0278-6133.15.2.114
   Forsberg AD, 1996, AIDS CARE, V8, P629, DOI 10.1080/09540129650125353
   Geary MK, 1996, PEDIATR AIDS HIV INF, V7, P418
   GOLDMAN JA, 1993, HEALTH PSYCHOL, V12, P489, DOI 10.1037/0278-6133.12.6.489
   HOSPERS HJ, 1995, AIDS EDUC PREV, V7, P74
   HUSZTI HC, 1989, PEDIATRICS, V84, P986
   Jemmott JB, 1998, JAMA-J AM MED ASSOC, V279, P1529, DOI 10.1001/jama.279.19.1529
   JOFFE A, 1993, J ADOLESCENT HEALTH, V14, P262, DOI 10.1016/1054-139X(93)90172-L
   KASEN S, 1992, HEALTH EDUC QUART, V19, P187, DOI 10.1177/109019819201900204
   NUSS R, 1995, HAEMOPHILIA, V1, P126, DOI 10.1111/j.1365-2516.1995.tb00053.x
   OLEARY A, 1985, BEHAV RES THER, V23, P437, DOI 10.1016/0005-7967(85)90172-X
   OVERBY KJ, 1989, PEDIATRICS, V83, P204
   Parsons JT, 1998, J PEDIATR PSYCHOL, V23, P57, DOI 10.1093/jpepsy/23.1.57
   Parsons JT, 1997, J ADOLESCENCE, V20, P381, DOI 10.1006/jado.1997.0094
   Petosa R, 1990, AIDS EDUC PREV, V2, P127
   PROCHASKA JO, 1994, HEALTH EDUC QUART, V21, P471, DOI 10.1177/109019819402100410
   PROCHASKA JO, 1994, HEALTH PSYCHOL, V13, P39, DOI 10.1037/0278-6133.13.1.39
   Reinecke J, 1996, J APPL SOC PSYCHOL, V26, P749, DOI 10.1111/j.1559-1816.1996.tb01128.x
   REMAFEDI G, 1994, PEDIATRICS, V94, P163
   Remafedi G, 1997, J ADOLESCENT HEALTH, V21, P232, DOI 10.1016/S1054-139X(97)00117-1
   RotheramBorus MJ, 1996, ANN BEHAV MED, V18, P16, DOI 10.1007/BF02903935
   SIEGEL AW, 1994, J EMOT BEHAV DISORD, V2, P89, DOI 10.1177/106342669400200203
   Tomeo CA, 1999, PEDIATRICS, V104, P918, DOI 10.1542/peds.104.4.918
   Tubman JG, 1996, J ADOLESCENT HEALTH, V18, P182, DOI 10.1016/1054-139X(95)00128-F
NR 40
TC 18
Z9 18
U1 0
U2 9
PU AMER ACAD PEDIATRICS
PI ELK GROVE VILLAGE
PA 141 NORTH-WEST POINT BLVD,, ELK GROVE VILLAGE, IL 60007-1098 USA
SN 0031-4005
EI 
J9 PEDIATRICS
JI Pediatrics
PD AUG 15
PY 2000
VL 106
IS 2
BP 
EP 
DI 10.1542/peds.106.2.e22
PG 6
WC Pediatrics
SC Pediatrics
GA 340MM
UT WOS:000088538100008
PM 10920178
DA 2023-03-20
ER

PT J
AU Cossar, JH
   Allardice, GM
   Whiting, B
AF Cossar, JH
   Allardice, GM
   Whiting, B
TI Health surveillance of Glasgow medical undergraduates pursuing elective studies abroad (1992-1998)
SO JOURNAL OF TRAVEL MEDICINE
LA English
DT Article; Proceedings Paper
ID advice; travelers; infection; students; illness; risk; hiv
AB Background: An integral part of the training for many UK medical undergraduates involves a period of elective study abroad. There is concern about the health risks this poses to the students, and uncertainty regarding the responsibility this places on medical schools. Methods: Annually since 1992, medical undergraduates at Glasgow University have been asked to complete and return a confidential questionnaire on return from their elective studies. This records personal demographic details, the countries visited, and information about illnesses experienced. Analyses were conducted on the students' health experiences, lifestyle, the health precautions taken, and the climates experienced. Results: Global statistics were compiled on 750 respondents. A subset of 267 completed a more extensive, post-1996, questionnaire enabling detailed study of comparative illness rates. A majority took pretravel health advice, visited only one country, stayed for 1 to 2 months, and experienced a tropical climate. Forty-five percent reported symptoms of illness, and alimentary symptoms predominated (77% of those ill). Higher illness rates were reported in those who experienced a hot desert or tropical climate compared with those who did not. There was correlation between taking professional pretravel health advice and exposure to a more hazardous climate. Conclusions: The attack rate for medical students on electives compares favorably to that for package holidaymakers; similarly the attack rate for students staying in the tropics compared with other travelers. A preexisting health problem did not predispose to a higher attack rate. Attack rates can be minimized by avoiding climatically extreme locations. This surveillance provides a focus of interest to the students, insight on minimizing avoidable health problems, evidences social responsibility by the Medical Faculty, and has the potential for expansion to other medical schools. Current Scottish medical school policies on HIV risk management would be strengthened by a more coordinated approach.
C1 Scottish Ctr Infect & Environm Hlth, Glasgow G3 7LN, Lanark, Scotland.
   Univ Strathclyde, Dept Stat & Modelling Sci, Glasgow, Lanark, Scotland.
   Univ Glasgow, Fac Med, Glasgow, Lanark, Scotland.
C3 University of Strathclyde; University of Glasgow
RP Cossar, JH (corresponding author), Scottish Ctr Infect & Environm Hlth, Clifton House,Clifton Pl, Glasgow G3 7LN, Lanark, Scotland.
CR ARNOLD WSJ, 1990, 3 INT C TOUR HLTH VE, V0, P0
   COSSAR JH, 1990, J INFECTION, V21, P27, DOI 10.1016/0163-4453(90)90600-D
   COSSAR JH, 1996, SCIEH WEEKLY REPORT, V0, P30
   Cossar Jonathan H., 1992, HEALTH BULLETIN (EDINBURGH), V50, P428
   Gamester CF, 1999, BRIT MED J, V318, P158, DOI 10.1136/bmj.318.7177.158
   Gardner M. J., 1989, STAT CONFIDENCE, V0, P0
   Harris CB, 2000, SCOT MED J, V45, P14, DOI 10.1177/003693300004500105
   Logie AW, 1998, BRIT MED J, V317, P1084
   MONEY DC, 1972, CLIMATE SOILS VEGETA, V0, P0
   REID D, 1986, BRIT MED J, V293, P1472, DOI 10.1136/bmj.293.6560.1472
   Shickle D, 1998, COMMUN DIS PUBLIC HEALTH, V1, P41
   STEFFEN R, 1983, JAMA-J AM MED ASSOC, V0, P1776
   STEFFEN R, 1996, TRAVEL MED MANSONS T, V0, P0
   USHERWOOD V, 1989, J ROY COLL GEN PRACT, V39, P148
   Wilkinson D, 1999, BRIT MED J, V318, P139, DOI 10.1136/bmj.318.7177.139
NR 15
TC 12
Z9 12
U1 0
U2 2
PU DECKER PERIODICALS INC
PI HAMILTON
PA 4 HUGHSON STREET SOUTH PO BOX 620, LCD 1, HAMILTON, ONTARIO L8N 3K7, CANADA
SN 1195-1982
EI 
J9 J TRAVEL MED
JI J. Travel Med.
PD NOV-DEC 15
PY 2000
VL 7
IS 6
BP 314
EP 318
DI 
PG 5
WC Public, Environmental & Occupational Health; Infectious Diseases; Medicine, General & Internal
SC Public, Environmental & Occupational Health; Infectious Diseases; General & Internal Medicine
GA 414UM
UT WOS:000167684600005
PM 11305241
DA 2023-03-20
ER

PT J
AU Herlitz, CA
   Steel, JL
AF Herlitz, CA
   Steel, JL
TI A decade of HIV/AIDS prevention in Sweden: changes in attitudes associated with HIV and sexual risk behaviour from 1987 to 1997
SO AIDS
LA English
DT Article
DE discussing HIV; fear of HIV-seropositive persons; HIV prevention; national campaign; optimism; repeated cross-sectional study; sexual risk behaviour; Sweden
ID university-students; aids; people
AB Objective: The objective of the present study was to monitor the changes in determinants of HIV-related attitudes and behaviour over a 10 year period. Design/methods: In the past decade, over 11 000 individuals in Sweden participated in this repeated cross-sectional study to assess the changes in attitudes and behaviour associated with HIV. Changes in the fear of persons who are HIV seropositive, optimism that scientists will find a cure or vaccine for HIV/AIDS, engagement in discussions concerning HIV/AIDS as well as condom use, the number of sexual partners, and frequency of unprotected casual sex were assessed during four study years, 1987, 1989, 1994, and 1997. Results: The findings of this study suggest that changes in attitudes regarding HIV were more robust whereas only modest changes in sexual behaviour were observed. The fear of HIV-seropositive persons, optimism that a cure or vaccine would be developed, and engagement in discussions concerning HIV all decreased over the 10 year period. A trend in increased condom use was observed, particularly in younger participants, but little change in sex with multiple partners and unprotected casual sex was observed between 1987 and 1997. Conclusion: Changes in attitudes regarding HIV are usually more often observed than changes in sexual behaviour. However, increased condom use in younger participants may be reflective of secular changes in sexual behaviour that may facilitate the prevention of HIV in Sweden. (C) 2000 Lippincott Williams & Wilkins.
C1 Dalarna Res Inst, S-79129 Falun, Sweden.
RP Herlitz, CA (corresponding author), Dalarna Res Inst, Box 743, S-79129 Falun, Sweden.
CR AGGLETON P, 1994, SCIENCE, V265, P341, DOI 10.1126/science.8023156
   CATANIA JA, 1990, PSYCHOL BULL, V108, P339, DOI 10.1037/0033-2909.108.3.339
   GREEN G, 1995, SOC SCI MED, V41, P557, DOI 10.1016/0277-9536(94)00376-5
   Hallhagen G, 1998, ACTA DERM-VENEREOL, V78, P142, DOI 10.1080/000155598433502
   HERLITZ C, 1990, AIDS, V4, P1011, DOI 10.1097/00002030-199010000-00011
   Herlitz C, 1997, EUR J PUBLIC HEALTH, V7, P193, DOI 10.1093/eurpub/7.2.193
   Kault D, 1996, AUST NZ J PUBL HEAL, V20, P347, DOI 10.1111/j.1467-842X.1996.tb01044.x
   Lewin B, 1998, SEX SVERIGE SEXUALLI, V0, P0
   LINDELL ME, 1993, SCAND J SOC MED, V21, P203, DOI 10.1177/140349489302100310
   PROCHASKA JO, 1983, J CONSULT CLIN PSYCH, V51, P390, DOI 10.1037/0022-006X.51.3.390
   ROSS M W, 1990, AIDS CARE, V2, P339, DOI 10.1080/09540129008257749
   STRANDELL A, 1998, INT C AIDS, V12, P957
   *SWED I INF CONTR, 1999, SMITTS SJUKD SVER 19, V0, P0
   *SWED NAT I PUBL H, 1997, ALLM HIV AIDS KUNSK, V0, P0
   *SWED NAT I PUBL H, 1999, HIVF ARB STORST KART, V0, P0
   Tikkanen J, 1991, NORD MED, V106, P224
   Tveit KS, 1995, SCAND J SOC MED, V23, P242, DOI 10.1177/140349489502300405
   Tyden T, 1996, ACTA OBSTET GYN SCAN, V75, P579, DOI 10.3109/00016349609054675
   Weinberg MS, 1998, ARCH SEX BEHAV, V27, P385, DOI 10.1023/A:1018788126402
   WELLINGS K, 1994, SOZ PRAVENTIV MED, V39, PS14, DOI 10.1007/BF01322422
   WOODS DR, 1991, PUBLIC HEALTH REP, V106, P616
NR 21
TC 30
Z9 30
U1 0
U2 2
PU LIPPINCOTT WILLIAMS & WILKINS
PI PHILADELPHIA
PA 530 WALNUT ST, PHILADELPHIA, PA 19106-3621 USA
SN 0269-9370
EI 
J9 AIDS
JI Aids
PD MAY 5
PY 2000
VL 14
IS 7
BP 881
EP 890
DI 10.1097/00002030-200005050-00015
PG 10
WC Immunology; Infectious Diseases; Virology
SC Immunology; Infectious Diseases; Virology
GA 312XK
UT WOS:000086969100015
PM 10839597
DA 2023-03-20
ER

PT J
AU Panter, AT
   Huba, GJ
   Melchior, LA
   Anderson, D
   Driscoll, M
   German, VF
   Henderson, H
   Henderson, R
   Lalonde, B
   Uldall, KK
   Zalumas, J
AF Panter, AT
   Huba, GJ
   Melchior, LA
   Anderson, D
   Driscoll, M
   German, VF
   Henderson, H
   Henderson, R
   Lalonde, B
   Uldall, KK
   Zalumas, J
TI Trainee characteristics and perceptions of HIV/AIDS training quality
SO EVALUATION & THE HEALTH PROFESSIONS
LA English
DT Article
ID aids education; medical-students; knowledge; psychologists; attitudes; program; state
AB HIV/AIDS education and training have played a viral role in keeping health providers up to date on emerging developments and approaches. This study reports findings from seven HIV/AIDS education and training projects. Participants in more than 600 training sessions described themselves, their professional background and their general reasons for laking the training Immediately following the training, they also rated the quality of their educational experience along several dimensions. Trainee characteristics were related to assessments of training quality, using a regression decision-tree analytic approach. Although effect sizes were generally small, quality ratings of the HIV/AIDS training experiences were associated with certain projects, basic trainee demographic characteristics, professional background, and experience in the HIV field. Greater understanding about participant characteristics can provide clues about how these training experiences are perceived and processed and may inform decision making about instructional HIV/AIDS curricula. (C) 2000 Sage Publications, Inc.
C1 Measurement Grp, Culver City, CA 90230 USA.
   Univ N Carolina, Chapel Hill, NC USA.
   Univ Colorado, Hlth Sci Ctr, Boulder, CO 80309 USA.
   Cook Cty HIV Primary Care Ctr, Chicago, IL USA.
   Univ Texas, Hlth Sci Ctr, San Antonio, TX USA.
   Univ Mississippi, Med Ctr, Jackson, MS 39216 USA.
   Hlth Initiat Youth, San Francisco, CA USA.
   Univ Washington, Seattle, WA 98195 USA.
   Emory Univ, Atlanta, GA 30322 USA.
C3 University of North Carolina; University of North Carolina Chapel Hill; University of Colorado System; University of Colorado Anschutz Medical Campus; University of Colorado Boulder; University of Texas System; University of Texas Health San Antonio; University of Mississippi; University of Mississippi Medical Center; University of Washington; University of Washington Seattle; Emory University
RP Panter, AT (corresponding author), Measurement Grp, 5811A Uplander Way, Culver City, CA 90230 USA.
FU PHS HHS [5 U90 HA00030-05] Funding Source: Medline
CR Allender J, 1991, AIDS EDUC PREV, V3, P341
   ARUFFO JF, 1995, PSYCHIATR SERV, V46, P79
   BARTNOF HS, 1988, DEATH STUD, V12, P547, DOI 10.1080/07481188808252269
   Biggs D., 1991, J APPL STAT, V18, P49, DOI 10.1080/02664769100000005
   Breiman L., 1984, CLASSIFICATION REGRE, V0, P0
   CARROLL J L, 1991, AIDS CARE, V3, P101, DOI 10.1080/09540129108253051
   CATANIA JA, 1990, PSYCHOL BULL, V108, P339, DOI 10.1037/0033-2909.108.3.339
   COHEN MA, 1991, PSYCHOSOMATICS, V21, P187
   DELORIO C, 1998, J APPL BIOBEHAVIORAL, V3, P119
   DEMPSTER AP, 1977, J ROY STAT SOC B MET, V39, P1, DOI 10.1111/j.2517-6161.1977.tb01600.x
   DENNEHY EB, 1995, AIDS EDUC PREV, V7, P124
   DEPOY E, 1992, RES SOCIAL WORK PRAC, V2, P39, DOI 10.1177/104973159200200104
   EAGLE GT, 1995, S AFR J PSYCHOL, V25, P21, DOI 10.1177/008124639502500103
   Evers KE, 1997, J APPL SOC PSYCHOL, V27, P902, DOI 10.1111/j.1559-1816.1997.tb00277.x
   HIGHRITER ME, 1995, PUBLIC HEALTH NURS, V12, P324, DOI 10.1111/j.1525-1446.1995.tb00156.x
   HOUSE RM, 1995, J COUNS DEV, V74, P5, DOI 10.1002/j.1556-6676.1995.tb01815.x
   HUBA GJ, 1996, ONLINE KNOWLEDGE BAS, V0, P0
   HUBA GJ, 1995, MODULE 53 TRAINEE CH, V0, P0
   HUBA GJ, 1996, MODULE 54 TRAINEE RE, V0, P0
   Knox M D, 1989, AIDS EDUC PREV, V1, P285
   Kopacz DR, 1999, HEALTH EDUC RES, V14, P1, DOI 10.1093/her/14.1.1
   Lemsky CM, 1996, NEUROPSYCHOLOGY, V10, P368, DOI 10.1037/0894-4105.10.3.368
   MCCARTHY P K, 1988, HEALTH EDUCATION RESEARCH, V3, P97, DOI 10.1093/her/3.1.97
   MUSKIN PR, 1990, GEN HOSP PSYCHIAT, V12, P390, DOI 10.1016/0163-8343(90)90007-Y
   Nelson F L, 1989, J SUBST ABUSE, V1, P467
   PRICE JH, 1995, HEALTH VAL, V19, P39
   ROBINER WN, 1993, PROF PSYCHOL-RES PR, V24, P35
   Schmeller-Berger L, 1998, PROF PSYCHOL-RES PR, V29, P160, DOI 10.1037/0735-7028.29.2.160
   SHERIDAN K, 1990, J COMMUNITY PSYCHOL, V18, P354, DOI 10.1002/1520-6629(199010)18:4<354::AID-JCOP2290180408>3.0.CO;2-S
   STEINBERG D, 1992, CART INTERFACE DOCUM, V0, P0
   Strombeck R, 1998, RES AGING, V20, P912, DOI 10.1177/0164027598206014
   WIENER LS, 1990, SOC WORK, V35, P18
NR 35
TC 3
Z9 3
U1 0
U2 0
PU SAGE PUBLICATIONS INC
PI THOUSAND OAKS
PA 2455 TELLER RD, THOUSAND OAKS, CA 91320 USA
SN 0163-2787
EI 
J9 EVAL HEALTH PROF
JI Eval. Health Prof.
PD JUN 15
PY 2000
VL 23
IS 2
BP 149
EP 171
DI 10.1177/016327870002300202
PG 23
WC Health Care Sciences & Services; Health Policy & Services
SC Health Care Sciences & Services
GA 321PT
UT WOS:000087464400002
PM 10947522
DA 2023-03-20
ER

PT J
AU Grunbaum, JA
   Kann, L
   Kinchen, SA
   Ross, JG
   Gowda, VR
   Collins, JL
   Kolbe, LJ
AF Grunbaum, JA
   Kann, L
   Kinchen, SA
   Ross, JG
   Gowda, VR
   Collins, JL
   Kolbe, LJ
TI Youth risk behavior surveillance - National Alternative High School Youth Risk Behavior Survey, United States, 1998
SO JOURNAL OF SCHOOL HEALTH
LA English
DT Article
ID adolescents; system
AB Alternative high schools serve approximately 280,000 students nationwide who are at high risk for failing or dropping out of regular high school or who have been expelled from regular high school because of illegal activity or behavioral problems. Such settings provide important opportunities for delivering health promotion education and services to these youth and young adults. However; before this survey, the prevalence of health-risk behaviors among students attending alternative high schools nationwide was unknown. The Youth Risk Behavior Surveillance System (YRBSS) monitors the following six categories of priority health-risk behaviors among youth and young adults: behaviors that contribute to unintentional and intentional injuries; tobacco use; alcohol and other drug use: sexual behaviors that contribute to unintended pregnancy and sexually-transmitted diseases (STDs) (including human immunodeficiency virus [HIV] infection); unhealthy dietary behaviors; and physical inactivity. The national Alternative High School Youth Risk Behavior, Survey (ALT-YRBS) is one component of the YRBSS; it was conducted in 1998 to measure priority health-risk behaviors among students at alternative high schools. The 1998 ALT-YRBS used a three-stage cluster sample design to produce a nationally representative sample of students in grades 9-12 in the United States who attend alternative high schools. The school response rate Ir as 81.0%, and the student response rate was 81.9%, resulting in an overall response rate of 66.3%. Tills report summarizes results from the 1998 ALT-YRBS. The reporting period is February - May 1998. In the United States, 73.6% of all deaths among youth and young adults aged 10-24 years results from only four causes - motor vehicle crashes, other unintentional injuries, homicide, and suicide. Results from the 1998 ALT-YRBS demonstrates that many students at alternative high schools engage in behaviors that increase their likelihood of death from these four causes. During the 30 days preceding the survey 51.9% had ridden with a driver who had been drinking alcohol, 25.1% had driven a vehicle after drinking alcohol. 32.9% had carried a weapon, 64.5% had drunk alcohol, and 53.0% had used marijuana. During the 12 months preceding the survey, 15.7% had attempted suicide, and 29.0% had rarely or never worn a seat belt. Substantial morbidity among school-aged youth and young adults also results from unintended pregnancies and STDs, including HIV infection. ALT-YRBS results indicate that in 1998, a total of 87.8% of students students at alternative high schools had had sexual intercourse, 54.1% of sexually active students had not used a condom at last sexual intercourse, and 5.7% had ever injected an illegal drug. Among adults aged greater than or equal to 25 years, 66.5% of all deaths result from two causes - cardiovascular disease and cancer Most risk behaviors associated with these causes of death are initiated during adolescence. In 1998, a total of 64.1% of students at alternative high schools had smoked cigarettes during the 30 days preceding the survey, 38.3% had smoked a cigar during the 30 days preceding the survey, 71.2% had not eaten greater than or equal to 5 servings of fruits and vegetables during the day preceding the survey, and 81.0% had nor attended physical education (PE) class daily. Comparing ALT-YRBS, results with 1997 national YRBS results demonstrates that the prevalence of most most, risk behaviors is higher among students attending alternative high schools compared with students at regular high schools. Some risk behaviors are more common among certain sex and racial/ethnic subgroups of students. ALT-YRBS data can be used nationwide by health and education officials to improve policies and programs designed to reduce risk behaviors associated with the leading causes of,morbidity and mortality among students attending alternative high schools.
C1 Ctr Dis Control & Prevent, Natl Ctr Chron Dis Prevent & Hlth Promot, Div Adolescent & Sch Hlth, Atlanta, GA USA.
   Macro Int Inc, Calverton, MD 20705 USA.
C3 Centers for Disease Control & Prevention - USA
RP Grunbaum, JA (corresponding author), Ctr Dis Control & Prevent, Natl Ctr Chron Dis Prevent & Hlth Promot, Div Adolescent & Sch Hlth, 4770 Buford Highway,MS-K33, Atlanta, GA USA.
CR BRENER ND, 1995, AM J EPIDEMIOL, V141, P575, DOI 10.1093/oxfordjournals.aje.a117473
   *CDCP, 1994, MMWR-MORBID MORTAL W, V43, P873
   *CDCP, 1998, MMWR-MORBID MORTAL W, V47, P497
   *CDCP, 1994, DHHS PUBL, V0, P0
   *CDCP, 1998, MMWR, V47, P0
   DRYFOSS J, 1990, ADOLESCENTS RISK PRE, V0, P0
   Eng TR., 1997, HIDDEN EPIDEMIC CONF, V0, P0
   Everett SA, 1997, J SCHOOL HEALTH, V67, P333, DOI 10.1111/j.1746-1561.1997.tb03468.x
   GRUNBAUM JA, 1993, J SCHOOL HEALTH, V63, P421, DOI 10.1111/j.1746-1561.1993.tb06072.x
   KIRBY D, 1994, PUBLIC HEALTH REP, V109, P339
   KOLBE LJ, 1993, PUBLIC HEALTH REP, V108, P2
   Lowry R, 1996, JAMA-J AM MED ASSOC, V276, P792, DOI 10.1001/jama.276.10.792
   *NAT CTR HLTH STAT, 1995, MONTHL VIT STAT RE S, V43, P0
   PETERS KD, 1998, NATL VITAL STAT REP, V47, P0
   *QUAL ED DAT INC, 1997, NAT ED DAT US GUID Q, V0, P0
   SHAN BV, 1997, SUDAAN USERS MANUAL, V0, P0
   Troiano RP, 1998, PEDIATRICS, V101, P497
   Weller NF, 1999, J SCHOOL HEALTH, V69, P22, DOI 10.1111/j.1746-1561.1999.tb02338.x
   WELLER NF, 1998, J SCH HLTH, V47, P0
NR 19
TC 68
Z9 68
U1 0
U2 13
PU AMER SCHOOL HEALTH ASSOC
PI KENT
PA PO BOX 708, KENT, OH 44240 USA
SN 0022-4391
EI 
J9 J SCHOOL HEALTH
JI J. Sch. Health
PD JAN 15
PY 2000
VL 70
IS 1
BP 5
EP 17
DI 10.1111/j.1746-1561.2000.tb06439.x
PG 13
WC Education & Educational Research; Education, Scientific Disciplines; Health Care Sciences & Services; Public, Environmental & Occupational Health
SC Education & Educational Research; Health Care Sciences & Services; Public, Environmental & Occupational Health
GA 284CB
UT WOS:000085312200003
PM 10697808
DA 2023-03-20
ER

PT J
AU Webber, LM
   Richards, PA
   Grey, SV
AF Webber, LM
   Richards, PA
   Grey, SV
TI HIV prophylaxis: are South African health-care students being neglected?
SO SOUTH AFRICAN JOURNAL OF SCIENCE
LA English
DT Article
ID knowledge; attitudes
AB SOUTH AFRICAN HEALTH-CARE WORKERS are at high risk of of occupational HIV exposure, illustrated in part by the high general HIV prevalence. This, in turn, highlights the plight of health-care students already burdened by the very nature of their training. HIV should be recognized as a medical education issue of critical importance and medical educators must advocate strongly for a national policy on HIV prophylaxis, applicable to all training institutions.
C1 Univ Pretoria, Dept Med Virol, ZA-0001 Pretoria, South Africa.
   Univ Pretoria, Dept Anat, ZA-0001 Pretoria, South Africa.
   Univ Pretoria, Fac Med, ZA-0001 Pretoria, South Africa.
C3 University of Pretoria; University of Pretoria; University of Pretoria
RP Webber, LM (corresponding author), Univ Pretoria, Dept Med Virol, POB 2034, ZA-0001 Pretoria, South Africa.
CR *DEP HLTH HLTH SYS, 1998, NAT HIV SER SURV WOM, V0, P0
   DEVRIES B, 1994, MED J AUSTRALIA, V160, P398
   DIEKEMA DJ, 1995, PREV MED, V24, P580, DOI 10.1006/pmed.1995.1092
   Doyle R, 1997, SCI AM, V277, P38, DOI 10.1038/scientificamerican1197-38
   FICARROTTO TJ, 1990, ACAD MED, V65, P470, DOI 10.1097/00001888-199007000-00014
   *GAUT DEP, 1998, 50 GAUT DEP, V0, P0
   Gilbert L, 1996, SOC SCI MED, V43, P873, DOI 10.1016/0277-9536(96)00131-1
   Keys G G, 1990, MED LAW, V9, P918
   *PHS, 1990, MMWR-MORBID MORTAL W, V39, P0
   *PHS, 1998, MMWR-MORBID MORTAL W, V47, P0
   Reese RE, 1996, PRACTICAL APPROACH I, V0, P1059
   WEBBER LM, 1999, OCCUPATIONAL HLTH SA, V5, P31
   WEYANT RJ, 1993, ACAD MED, V68, P377, DOI 10.1097/00001888-199305000-00023
   1999, 1900, V89, V0, P803
NR 14
TC 0
Z9 0
U1 0
U2 1
PU BUREAU SCIENTIFIC PUBL
PI PRETORIA
PA P O BOX 1758, PRETORIA 0001, SOUTH AFRICA
SN 0038-2353
EI 
J9 S AFR J SCI
JI S. Afr. J. Sci.
PD JUN 15
PY 2000
VL 96
IS 6
BP 295
EP 296
DI 
PG 2
WC Multidisciplinary Sciences
SC Science & Technology - Other Topics
GA 345LN
UT WOS:000088817600018
DA 2023-03-20
ER

PT J
AU Rabaud, C
   Zanea, A
   Mur, JM
   Blech, MF
   Dazy, D
   May, T
   Guillemin, F
AF Rabaud, C
   Zanea, A
   Mur, JM
   Blech, MF
   Dazy, D
   May, T
   Guillemin, F
TI Occupational exposure to blood: Search for a relation between personality and behavior
SO INFECTION CONTROL AND HOSPITAL EPIDEMIOLOGY
LA English
DT Article
ID health-care workers; needlestick injury; sensation seeking; medical-students; hepatitis-c; infection; virus; vaccine
AB OBJECTIVE: To describe the behavior of French nurses after occupational exposure to blood (OEB); to study the reasons for not reporting an OEB to the occupational medicine service or the hospital authorities, and to explore the links between personality traits and both the risk of having an OEB and the likelihood of reporting it. DESIGN: A descriptive and correlational study using a cross-sectional survey for data collection. SETTING: Six nursing schools (four initial training institutes and two specialty training schools, one for surgical nurses and one for nurse anesthetists) and six hospitals in Lorraine. PARTICIPANTS: 942 nurses and 459 nursing students were approached, and 964 (69%) replied to the questionnaire. METHODS: The participants received an anonymous two-part questionnaire. The first part explored the knowledge of the risk and Standard Precautions and collected details of the history of OEB. Reporting of OEB to the occupational medicine service or the hospital authorities and the nature of serological monitoring after OEB also were explored. The second part was composed of the Zuckerman sensation-seeking scale, exploring four areas: disinhibition, danger and adventure-seeking seeking new experiences, and susceptibility to boredom. RESULTS: 947 nurses were vaccinated against hepatitis B, but only 528 (56%) had checked that they were effectively immunized. Only 166 respondents (17%) stated they routinely used gloves during all procedures in which they were exposed to blood. There were 505 recorded OEB during the study period (0.24 per person per year). The most frequently reported OEB were those involving hollow needles (57%). Approximately one half (48.5%) of all OEB were reported. "Good local antisepsis. immediately after the accident" was the reason most often given to justify nonreporting. Only 57% of OEB victims sought to determine the serological status of the source patient for human immunodeficiency virus (HIV), hepatitis C virus (HCV), and hepatitis B virus immediately after accident. Only 40% and 31% of OEB victims checked their own HIV and HCV serostatus 3 and 6 months after OEB, respectively. Few staff adopted safer-sex measures after OEB, and some continued to donate blood in subsequent months. Logistic regression identified two variables significantly and independently linked to the risk of having at least one OEB in the 27 months preceding the date on which the questionnaire was completed: having a permanent position and having a higher degree of disinhibition. Taking into account the number of OEB during this period (Poisson regression), four variables were significantly and independently linked to the risk of having a larger number of OEB: having a permanent position; having a higher degree of disinhibition; being more susceptible to boredom; and having less nursing experience. In logistic regression, three variables emerged as being significantly and independently linked to reporting all OEB: younger age; having had at least one percutaneous injury (excluding splashes); and having lower susceptibility to boredom. CONCLUSION: Nursing personnel continue to ignore or be unaware of many factors surrounding OEB, meaning that information and counseling must continue unabated. Knowledge of the risk, of the benefit of respecting Standard Precautions, and of the importance of notification and serological follow-up is still inadequate. Finally, certain personality traits, such as a high level of disinhibition and susceptibility to boredom, appear to be linked to the risk of OEB. Subjects strongly susceptible to boredom are less likely to report such accidents.
C1 CHU Nancy, Hop Brabois, Serv Malad Infect & Trop, F-54511 Vandoeuvre Nancy, France.
   CHU Nancy, Hop Brabois, Serv Med Travail, F-54511 Vandoeuvre Nancy, France.
   CHU Nancy, Hop Brabois, Cellule Reg Hyg Lorraine, F-54511 Vandoeuvre Nancy, France.
   CHU Nancy, Serv Epidemiol & Evaluat Clin, Hop Marin, Nancy, France.
   Fac Med Vandoeuvre Nancy, INSERM U420, Nancy, France.
C3 CHU de Nancy; CHU de Nancy; CHU de Nancy; CHU de Nancy; Institut National de la Sante et de la Recherche Medicale (Inserm); Universite de Lorraine
RP Rabaud, C (corresponding author), CHU Nancy, Hop Brabois, Serv Malad Infect & Trop, Allee Morvan, F-54511 Vandoeuvre Nancy, France.
CR ABITEBOUL D, 1993, B EPIDEMIOLOGIQUE HE, V43, P195
   ABITEBOUL D, 1991, B EPIDEMIOLOGIQUE HE, V50, P217
   Alimonos K, 1998, CLIN INFECT DIS, V26, P566, DOI 10.1086/514575
   ALTER MJ, 1992, NEW ENGL J MED, V327, P1899, DOI 10.1056/NEJM199212313272702
   Bolyard EA, 1998, INFECT CONT HOSP EP, V19, P407
   Burke S, 1997, OCCUP MED-OXFORD, V47, P357, DOI 10.1093/occmed/47.6.357
   Cardo DM, 1997, NEW ENGL J MED, V337, P1485, DOI 10.1056/NEJM199711203372101
   Carton S., 1992, EUROPEAN PSYCHIATRY, V7, P225
   CARTON S, 1990, PSYCHIATRIE AND PSYCHOBIOLOGIE, V5, P39
   Centers for Disease Control and Prevention (CDC), 1997, MMWR-MORBID MORTAL W, V46, P1
   DENIS MA, 1993, MED MALADIES INFECT, V54, P242
   *DIR GEN SANT, 1996, B EP SANT, V49, P213
   *DIR GEN SANT, 1998, B EPIDEMIOLOGIE HEBD, V25, P107
   *DIR GEN SANT, 1989, B EPIDEMIOLOGIE HEBD, V34, P137
   *DIR GEN SANT, 1998, B EP HEBD, V30, P130
   Hadler S C, 1992, CURR CLIN TOP INFECT DIS, V12, P282
   Haiduven DJ, 1999, J HOSP INFECT, V41, P151, DOI 10.1016/S0195-6701(99)90053-1
   HAMORY BH, 1983, AM J INFECT CONTROL, V11, P174, DOI 10.1016/0196-6553(83)90077-9
   KIRKPATRICK BL, 1993, J HOSP INFECT, V23, P315, DOI 10.1016/0195-6701(93)90149-T
   MITSUI T, 1989, HEPATOLOGY, V10, P324, DOI 10.1002/hep.1840100312
   Nelsing S, 1993, UGESKR LAEGER, V155, P3367
   PALMOVIC D, 1993, INFECTION, V21, P42, DOI 10.1007/BF01739311
   Rabaud C, 1996, MED MALADIES INFECT, V26, P327, DOI 10.1016/S0399-077X(96)80207-1
   Ridzon R, 1997, NEW ENGL J MED, V336, P919, DOI 10.1056/NEJM199703273361304
   WATERMAN J, 1994, J HOSP INFECT, V26, P149, DOI 10.1016/0195-6701(94)90058-2
   ZUCKERMAN M, 1971, J CONSULT CLIN PSYCH, V36, P45, DOI 10.1037/h0030478
   ZUCKERMAN M, 1978, J CONSULT CLIN PSYCH, V46, P139, DOI 10.1037/0022-006X.46.1.139
NR 28
TC 35
Z9 41
U1 1
U2 9
PU SLACK INC
PI THOROFARE
PA 6900 GROVE RD, THOROFARE, NJ 08086 USA
SN 0899-823X
EI 
J9 INFECT CONT HOSP EP
JI Infect. Control Hosp. Epidemiol.
PD SEP 15
PY 2000
VL 21
IS 9
BP 564
EP 574
DI 10.1086/501805
PG 11
WC Public, Environmental & Occupational Health; Infectious Diseases
SC Public, Environmental & Occupational Health; Infectious Diseases
GA 352MY
UT WOS:000089223500006
PM 11001259
DA 2023-03-20
ER

PT J
AU Bazargan, M
   Kelly, EM
   Stein, JA
   Husaini, BA
   Bazargan, SH
AF Bazargan, M
   Kelly, EM
   Stein, JA
   Husaini, BA
   Bazargan, SH
TI Correlates of HIV risk-taking behaviors among African-American college students: The effect of HIV knowledge, motivation, and behavioral skills
SO JOURNAL OF THE NATIONAL MEDICAL ASSOCIATION
LA English
DT Article
DE HIV; African Americans; college students
ID sexual-behavior; condom use; aids-risk; black-women; prevention; attitudes; education; hiv/aids; beliefs; program
AB This study identifies theoretically based predictors of condom use in a sample of 253 sexually active African-American college students recruited from two historically African-American colleges. The Information-Motivation-Behaviorol (IMB) skills model of AIDS-preventive behavior was employed to delineate the roles of HIV/AIDS knowledge, experiences with and attitudes toward condom use, peer influences, perceived vulnerability, monogamy, and behavioral skills. A predictive structural equation model revealed significant predictors of more condom use including: male gender, more sexual HIV knowledge, positive experiences and attitudes about condom use, nonmonogamy, and greater behavioral skills. Results imply that attention to behavioral skills for negotiating safer sex and training in the proper use of condoms are key elements in reducing high risk behaviors. Increasing the specific knowledge level of college students regarding the subtleties of sexual transmission of HIV is important and should be addressed. Heightening students' awareness of the limited protection of serial monogamy, and the need to address gender-specific training regarding required behavior change to reduce transmission of HIV should be an additional goal of college health professionals.
C1 Charles R Drew Univ Med & Sci, Los Angeles, CA 90059 USA.
C3 Charles R. Drew University of Medicine & Science
RP Bazargan, M (corresponding author), Charles R Drew Univ Med & Sci, 1621 E 120th St, Los Angeles, CA 90059 USA.
FU NCRR NIH HHS [G12 RR03026] Funding Source: Medline; NIDA NIH HHS [DA01070] Funding Source: Medline
CR AMARO H, 1995, AM PSYCHOL, V50, P437, DOI 10.1037/0003-066X.50.6.437
   ANDERSON RN, 1997, MONTHLY VITAL STAT R, V45, P1
   ARAL SO, 1993, ANNU REV PUBL HEALTH, V14, P451
   Auerbach J, 1994, AIDS BEHAV INTEGRATE, V0, P0
   BALDWIN JD, 1988, J SEX RES, V25, P181, DOI 10.1080/00224498809551454
   BASENENGQUIST K, 1994, AIDS EDUC PREV, V6, P412
   Bentler P M, 1992, STAT METHODS MED RES, V1, P159, DOI 10.1177/096228029200100203
   Bentler P.M., 2005, EQS STRUCTURAL EQUAT, V0, P0
   Brien T M, 1994, J AM COLL HEALTH, V42, P167
   Butcher A H, 1991, J AM COLL HEALTH, V40, P115
   CARON SL, 1992, AIDS EDUC PREV, V4, P18
   CARROLL L, 1988, J MARRIAGE FAM, V50, P405, DOI 10.2307/352006
   *CDCP, 1997, MMWR-MORBID MORTAL W, V46, P165
   *CDCP, 1989, MMWR-MORBID MORTAL W, V38, P423
   Centers for Disease Control and Prevention, 1994, HIV AIDS SURVEILLANC, V6, P1
   Centers for Disease Control and Prevention, 1996, HIV AIDS SURVEILLANC, V8, P2
   CONNERLY PB, 1968, AM J PUBLIC HEALTH, V58, P647
   CRAWFORD I, 1992, J COMMUNITY PSYCHOL, V20, P304, DOI 10.1002/1520-6629(199210)20:4<304::AID-JCOP2290200405>3.0.CO;2-C
   DEBUONO BA, 1990, NEW ENGL J MED, V322, P821, DOI 10.1056/NEJM199003223221206
   DOMMEYER C J, 1989, JOURNAL OF AMERICAN COLLEGE HEALTH, V38, P131
   DONOVAN P, 1993, TESTING POSITIVE SEX, V0, P0
   DuBois W. E. B., 1903, SOULS BLACK FOLK, V0, P0
   Fisher J D, 1990, AIDS EDUC PREV, V2, P322
   Fisher JD, 1996, HEALTH PSYCHOL, V15, P114, DOI 10.1037/0278-6133.15.2.114
   FISHER JD, 1994, HEALTH PSYCHOL, V13, P238, DOI 10.1037/0278-6133.13.3.238
   FISHER JD, 1992, PSYCHOL BULL, V111, P455, DOI 10.1037/0033-2909.111.3.455
   Fisher William A., 1993, P127, V0, P0
   Flaskerud J H, 1988, J COMMUNITY HEALTH NURS, V5, P49, DOI 10.1207/s15327655jchn0501_6
   FRANKLIN JH, 1988, SLAVERY FREEDOM, V0, P0
   FULLILOVE MT, 1990, J SEX RES, V27, P47, DOI 10.1080/00224499009551541
   GARY LE, 1981, BLACK MEN, V0, P47
   Gilliam A, 1989, J AM COLL HEALTH, V37, P261
   Goertzel T G, 1991, J AM COLL HEALTH, V40, P87
   GORWITZ K, 1976, PUBLIC HEALTH REP, V91, P141
   Guinan M E, 1993, ANN EPIDEMIOL, V3, P193
   HARLAP S, 1991, PREVENTING PRGENANCY, V0, P0
   HAYNES MA, 1975, TXB BLACK RELATED DI, V0, P2
   HIRSCHORN MW, 1986, CHRON HIGHER EDUC, V0, P32
   JEMMOTT LS, 1991, NURS RES, V40, P228
   JOHNSON EH, 1992, J NATL MED ASSOC, V84, P341
   JOHNSON EH, 1994, J NATL MED ASSOC, V86, P931
   JOHNSON RL, 1992, J NATL MED ASSOC, V84, P864
   Katzman E M, 1988, J AM COLL HEALTH, V37, P127
   LEVIN JS, 1984, J NATL MED ASSOC, V76, P477
   Lewis JE, 1997, J AM COLL HEALTH, V45, P147, DOI 10.1080/07448481.1997.9936875
   MACDONALD NE, 1990, JAMA-J AM MED ASSOC, V263, P3155, DOI 10.1001/jama.263.23.3155
   MAHONEY CA, 1995, AIDS EDUC PREV, V7, P32
   Manning D T, 1989, J AM COLL HEALTH, V37, P254
   MAYS VM, 1988, AM PSYCHOL, V43, P949, DOI 10.1037/0003-066X.43.11.949
   MCADOO HP, 1986, BLACK FAMILIES, V0, P2
   MCGUIRE E, 1992, AM J PREV MED, V8, P226, DOI 10.1016/S0749-3797(18)30810-9
   Miller J.B., 1997, HEALING CONNECTION W, V0, P0
   NORRIS AE, 1994, AIDS EDUC PREV, V6, P27
   OLEARY A, 1995, WOMEN AT RISK ISSUES, V0, P0
   OMRAN RA, 1975, N C MED J, V36, P83
   Quinn SC, 1994, NATL J SOCIOLOGY, V8, P89
   QUINN SC, 1993, J CLIN PSYCHOL, V41, P469
   RAGON BM, 1995, AIDS EDUC PREV, V7, P221
   REID JD, 1977, PHYLON, V38, P105, DOI 10.2307/274675
   ROSCOE B, 1990, ADOLESCENCE, V25, P39
   Rosenthal D, 1998, AIDS CARE, V10, P35, DOI 10.1080/09540129850124569
   SIEGEL JS, 1974, DEMOGRAPHY, V11, P1, DOI 10.2307/2060696
   SIKKEMA KJ, 1995, AIDS EDUC PREV, V7, P145
   SOBO EJ, 1993, CULT MED PSYCHIAT, V17, P455, DOI 10.1007/BF01379310
   STRADER MK, 1991, J ADV NURS, V16, P584, DOI 10.1111/j.1365-2648.1991.tb01694.x
   Thomas S B, 1989, J AM COLL HEALTH, V38, P61
   Thomas S B, 1993, J PUBLIC HEALTH POLICY, V14, P320, DOI 10.2307/3343042
   THOMAS SB, 1994, AM J PUBLIC HEALTH, V84, P575, DOI 10.2105/AJPH.84.4.575
   Thurman Q C, 1990, J AM COLL HEALTH, V38, P179
   TURNER JC, 1994, AIDS EDUC PREV, V6, P266
   VICENZI AE, 1992, PUBLIC HEALTH NURS, V9, P270, DOI 10.1111/j.1525-1446.1992.tb00112.x
   WENGER NS, 1992, ANN INTERN MED, V117, P905, DOI 10.7326/0003-4819-117-11-905
   WORTH D, 1989, STUD FAMILY PLANN, V20, P297, DOI 10.2307/1966433
   Wortley PM, 1997, JAMA-J AM MED ASSOC, V278, P911, DOI 10.1001/jama.278.11.911
NR 74
TC 92
Z9 95
U1 0
U2 20
PU NATL MED ASSOC
PI WASHINGON
PA 1012 10TH ST, N W, WASHINGON, DC 20001 USA
SN 0027-9684
EI 
J9 J NATL MED ASSOC
JI J. Natl. Med. Assoc.
PD AUG 15
PY 2000
VL 92
IS 8
BP 391
EP 404
DI 
PG 14
WC Medicine, General & Internal
SC General & Internal Medicine
GA 444CE
UT WOS:000169379700015
PM 10992684
DA 2023-03-20
ER

PT J
AU Udasin, IG
AF Udasin, IG
TI Health care workers
SO PRIMARY CARE
LA English
DT Article
ID hepatitis-b-virus; occupationally acquired infections; united-states; transmission; risk; hiv; exposures; students
AB More people are employed in the health care sector than in any other industry in the United States. Health care workers are exposed to a wide variety of hazards, including biological, chemical, physical and psychological stressors. Concerns about exposure to contagious diseases such as HIV, Hepatitis B and C, and tuberculosis have influenced the career choices of many health professionals. Physical hazards, especially ergonomic ones, account for the majority of the disability faced by health care workers. Chemical exposure and psychosocial stresses are also present in health care institutions. The exposure encountered in health care facilities is potentially dangerous to health care workers as well as to their family members and unborn children.
C1 Univ Med & Dent New Jersey, Robert Wood Johnson Med Sch, EOHSI Clin Ctr, Employee Hlth Serv, Piscataway, NJ 08854 USA.
   Univ Med & Dent New Jersey, Robert Wood Johnson Med Sch, Dept Environm & Community Med, Piscataway, NJ 08854 USA.
C3 Rutgers State University New Brunswick; Rutgers State University Medical Center; Rutgers State University New Brunswick; Rutgers State University Medical Center
RP Udasin, IG (corresponding author), Univ Med & Dent New Jersey, Robert Wood Johnson Med Sch, EOHSI Clin Ctr, Employee Hlth Serv, 170 Frelinghuysen Rd, Piscataway, NJ 08854 USA.
CR [Anonymous], 1986, AM J HOSP PHARM, V43, P1193
   BALE J, 1992, PUBLIC HLTH PREVENTI, V13, P144
   Bernacki EJ, 1999, J OCCUP ENVIRON MED, V41, P1032, DOI 10.1097/00043764-199912000-00005
   BERNSTEIN CA, 1990, ACAD MED, V65, P458, DOI 10.1097/00001888-199007000-00010
   BLACK L, 1997, HLTH CARE WORKER STA, V0, P669
   BLOCK S, 1993, PERACATIC ACID DISIN, V4, P172
   BRUNELL P, 1996, CECIL TXB MED, V2, P1759
   Cardo DM, 1997, NEW ENGL J MED, V337, P1485, DOI 10.1056/NEJM199711203372101
   *CDC, 1998, MORB MORTAL WKLY REP, V0, P0
   *CDC, 1998, NIOSH MUSC DIS WORKP, V0, P0
   *CDC, 1988, NIOSH GUID PROT SAF, V0, P0
   *CDC, 1996, MORB MORTAL WKLY REP, V0, P0
   *CDC, 1999, NIOSH WORKPL NEEDL S, V0, P0
   *CDC, 1996, FACT SHEET HEP SURV, V0, P0
   *CDC, 1996, FED REGISTER, V61, P66281
   *CDC, 1995, MORB MORTAL WKLY REP, V0, P0
   CDC, 1998, MORB MORTAL WKLY REP, V47, P0
   *CDC, 1997, NIOSH ALERT PREV ALL, V0, P0
   CDC, 1997, MORB MORTAL WKLY REP, V0, P0
   *CDC, 2000, FACT SHEET SURV HLTH, V0, P0
   *CDC, 1996, MMWR-MORBID MORTAL W, V45, P468
   Centers for Disease Control and Prevention (CDC), 1997, MMWR MORB MORTAL WKLY REP, V46, P1061
   DiBenedetto D V, 1995, AAOHN J, V43, P131
   DIECKHAUS K, 1998, ENV OCCUPATIONAL MED, V3, P755
   Federman DD, 1999, ANN INTERN MED, V130, P66, DOI 10.7326/0003-4819-130-1-199901050-00013
   Friedrich MJ, 1999, JAMA-J AM MED ASSOC, V282, P221, DOI 10.1001/jama.282.3.221
   Gerberding JL, 1996, ANN INTERN MED, V125, P497, DOI 10.7326/0003-4819-125-6-199609150-00011
   GOODMAN RA, 1994, JAMA-J AM MED ASSOC, V272, P1686, DOI 10.1001/jama.272.21.1686
   HARDMAN JG, 1996, PHARMACOL BASIS, V9, P308
   Hasselhorn H-M, 1999, OCCUPATIONAL HLTH HL, V0, P0
   Henderson DK, 1999, JAMA-J AM MED ASSOC, V281, P931, DOI 10.1001/jama.281.10.931
   Henderson DK, 1997, NEW ENGL J MED, V337, P1542, DOI 10.1056/NEJM199711203372109
   HOLBERG A, 1982, J OCCUP MED, V24, P445
   KAYMAN L, 1999, RECOMMENDATIONS PREV, V13, P0
   KORAN LM, 1983, GEN HOSP PSYCHIAT, V5, P7, DOI 10.1016/0163-8343(83)90037-3
   LANGERSTRON M, 1999, OCCUPATIONAL HLTH HL, V0, P128
   Lemon SM, 1997, NEW ENGL J MED, V336, P196, DOI 10.1056/NEJM199701163360307
   LEWY R, 1991, EMPLOYEES RISK PROTE, V0, P0
   Mahoney FJ, 1997, ARCH INTERN MED, V157, P2601, DOI 10.1001/archinte.157.22.2601
   MCDIARMID M, 1997, HLTH CARE WORKER STA, V0, P0
   Mejicano GC, 1998, ANN INTERN MED, V129, P813, DOI 10.7326/0003-4819-129-10-199811150-00014
   MILERAD E, 1990, SCAND J WORK ENV HEA, V16, P129, DOI 10.5271/sjweh.1807
   OCKNER R, 1996, CECIL TXB MED, V20, P0
   ORR G, 1997, HLTH CARE WORKER STA, V0, P687
   Osborn EHS, 1999, ANN INTERN MED, V130, P45, DOI 10.7326/0003-4819-130-1-199901050-00009
   SCHUTE J, 1994, JAMA-J AM MED ASSOC, V272, P1686
   Sepkowitz KA, 1996, ANN INTERN MED, V125, P917, DOI 10.7326/0003-4819-125-11-199612010-00008
   Sepkowitz KA, 1996, ANN INTERN MED, V125, P826, DOI 10.7326/0003-4819-125-10-199611150-00007
   SEPKOWITZ KA, 1994, ANN INTERN MED, V120, P71, DOI 10.7326/0003-4819-120-1-199401010-00012
   STANSBURY L, 1998, ENV OCCUPATIONAL MED, V3, P775
   SURUDA A, 1997, HLTH CARE WORKERS ST, V0, P0
   Tan LJ, 1999, JAMA-J AM MED ASSOC, V281, P2330, DOI 10.1001/jama.281.24.2330
   THOMAS DL, 1993, ARCH INTERN MED, V153, P1705, DOI 10.1001/archinte.153.14.1705
   TOKARS JI, 1993, ANN INTERN MED, V118, P913, DOI 10.7326/0003-4819-118-12-199306150-00001
   UDASIN I, 1999, J HEALTHCARE COMPLIA, V3, P67
   UDASIN I, 1999, WORKPLACE VIOLENCE M, V0, P0
   UDASIN IG, 1994, J OCCUP ENVIRON MED, V36, P548
   *US DEP LAB, 1996, 3148 OSHA, V0, P0
   WEAVER V, 1997, HLTH CARE WORKER STA, V0, P655
   Wilde JA, 1999, JAMA-J AM MED ASSOC, V281, P908, DOI 10.1001/jama.281.10.908
   Williams I, 1997, JAMA-J AM MED ASSOC, V278, P2167, DOI 10.1001/jama.278.24.2167
NR 62
TC 19
Z9 20
U1 0
U2 1
PU W B SAUNDERS CO-ELSEVIER INC
PI PHILADELPHIA
PA 1600 JOHN F KENNEDY BOULEVARD, STE 1800, PHILADELPHIA, PA 19103-2899 USA
SN 0095-4543
EI 1558-299X
J9 PRIMARY CARE
JI Primary Care
PD DEC 15
PY 2000
VL 27
IS 4
BP 1079
EP +
DI 10.1016/S0095-4543(05)70190-1
PG 25
WC Primary Health Care; Medicine, General & Internal
SC General & Internal Medicine
GA 382YK
UT WOS:000165854800014
PM 11072300
DA 2023-03-20
ER

PT J
AU Kann, L
   Kinchen, SA
   Williams, BI
   Ross, JG
   Lowry, R
   Grunbaum, JA
   Kolbe, LJ
AF Kann, L
   Kinchen, SA
   Williams, BI
   Ross, JG
   Lowry, R
   Grunbaum, JA
   Kolbe, LJ
TI Youth risk behavior surveillance - United States, 1999
SO JOURNAL OF SCHOOL HEALTH
LA English
DT Article
AB Priority health-risk behaviors, which contribute to the leading causes of mortality and morbidity among youth and adults, often are established during youth, extend into adulthood, are interrelated, and are preventable. The Youth Risk Behavior Surveillance System (YRBSS) monitors six categories of priority health-risk behaviors among youth and young adults - behaviors that contribute to unintentional and intentional injuries; tobacco use; alcohol and other drug use; sexual behaviors that contribute to unintended pregnancy and sexually transmitted diseases (STDs) (including human immunodeficiency virus [HIV] infection); unhealthy dietary behaviors; and physical inactivity. The YRBSS includes a national school-based survey conducted by CDC as well as state, territorial, and local school-based surveys conducted by education and health agencies. This report summarizes results from the national survey, 33 state surveys, and 16 local surveys conducted among high school students during February through May 1999. In the United States, approximately three fourths of all deaths among persons aged 10-24 years result from only four causes: motor vehicle crashes, other unintentional injuries homicide, and suicide. Results from the 1999 national Youth Risk Behavior Survey demonstrate that numerous high school students engage in behaviors that increase their likelihood of death from these four causes 16.4% had rarely or never worn a seat belt; during the 30 days preceding the survey, 33.1% had ridden with a driver who had been drinking alcohol; 17.3% had carried a weapon during the 30 days preceding the survey; 50.0% had drunk alcohol during the 30 days preceding the survey; 26.7% had used marijuana during the 30 days preceding the survey; and 7.8% had attempted suicide during the 12 months preceding the survey. Substantial morbidity and social problems among young persons also result from unintended pregnancies and STDs, including HN infection. In 1999, nationwide, 49.9% of high school students had ever had sexual intercourse, 42.0% of sexually active students had not used a condom at last sexual intercourse; and 1.8% had ever injected an illegal drug. Two thirds of all deaths among persons aged greater than or equal to 25 years result from only two causes - cardiovascular disease and cancer The majority of risk behaviors associated with these two causes of death are initiated during adolescence. In 1999, 34.8% of high school students had smoked cigarettes during the 30 days preceding the survey; 76.1% had not eaten greater than or equal to 5 servings/day of fruits and vegetables during the 7 days preceding the survey; 16.0% were at risk for becoming overweight,- and 70.9% did not attend physical education class daily. These YRBSS data are already being used by health and education officials at national, state, and local levels to analyze and improve policies and programs to reduce priority health-risk behaviors among youth. The YRBSS data also are being used to measure progress toward achieving 16 national health objectives for 2010 and 3 of the 10 leading health indicators.
C1 Ctr Dis Control & Prevent, Div Adolescent & Sch Hlth, Natl Ctr Chron Dis Prevent & Hlth Promot, Atlanta, GA 30341 USA.
   Westat Corp, Rockville, MD 20805 USA.
   Macro Int Inc, Beltsville, MD 20705 USA.
C3 Centers for Disease Control & Prevention - USA; Westat
RP Kann, L (corresponding author), Ctr Dis Control & Prevent, Div Adolescent & Sch Hlth, Natl Ctr Chron Dis Prevent & Hlth Promot, 4770 Buford Highway,MS-K33, Atlanta, GA 30341 USA.
CR BRENER ND, 1995, AM J EPIDEMIOL, V141, P575, DOI 10.1093/oxfordjournals.aje.a117473
   ENG TR, 1997, HIDDEN EPIDEMIC CONF, V0, P0
   HINKLE DE, 1988, APPL STAT BEHAV SCI, V0, P383
   Hoyert D L, 1999, NATL VITAL STAT REP, V47, P1
   KOLBE LJ, 1993, PUBLIC HEALTH REP, V108, P2
   Lowry R, 1996, JAMA-J AM MED ASSOC, V276, P792, DOI 10.1001/jama.276.10.792
   MUST A, 1991, AM J CLIN NUTR, V53, P839, DOI 10.1093/ajcn/53.4.839
   SHAH BV, 1997, SUDAAN SOFTWARE STAT, V0, P0
   *US DEP HHS, 1995, HLTH PEOPL 2000 MIDC, V0, P0
   US Department of Health and Human Services, 2000, HLTH PEOPL 2010, V0, P0
   Ventura S J, 1999, NATL VITAL STAT REP, V47, P1
NR 11
TC 125
Z9 133
U1 0
U2 11
PU WILEY
PI HOBOKEN
PA 111 RIVER ST, HOBOKEN 07030-5774, NJ USA
SN 0022-4391
EI 1746-1561
J9 J SCHOOL HEALTH
JI J. Sch. Health
PD SEP 15
PY 2000
VL 70
IS 7
BP 271
EP 285
DI 10.1111/j.1746-1561.2000.tb07252.x
PG 15
WC Education & Educational Research; Education, Scientific Disciplines; Health Care Sciences & Services; Public, Environmental & Occupational Health
SC Education & Educational Research; Health Care Sciences & Services; Public, Environmental & Occupational Health
GA 348UG
UT WOS:000089004400001
PM 10981282
DA 2023-03-20
ER

PT J
AU Radecki, S
   Abbott, A
   Eloi, L
AF Radecki, S
   Abbott, A
   Eloi, L
TI Occupational human immunodeficiency virus exposure among residents and medical students - An analysis of 5-year follow-up data
SO ARCHIVES OF INTERNAL MEDICINE
LA English
DT Article
ID health-care workers; universal precautions; hiv-infection; blood; risk; behavior; surveillance; needlesticks; association; emergency
AB Background: Findings of a needlestick survey at our institution yielded an estimate that 1 case of occupationally acquired human immunodeficiency virus (HIV) among the approximately 1100 residents and third- and fourth-year medical students would potentially occur every 2 to 3 years, and also revealed types of exposures, circumstances, rates of reporting, and reasons for not reporting. Objective: The present study is a 5-year follow-up study to investigate changes in these parameters. Methods: A self-administered, anonymous 2-page questionnaire covering occupational exposures and other risk factors was distributed to medical students in classes, and to residents in grand rounds and required conferences. The response rate was 71%. Results: The incidence of needlestick accidents dropped dramatically over 5 years (1994-1995 vs 1989-1990), especially for surgical residents. Because the proportion of known sources positive for HIV increased over the same period, estimates of occupational HIV risk remain essentially the same, with a projection that 1 student or resident would be expected to experience an occupationally acquired HIV infection approximately every 2 years. The nonoccupational risk for this population, in contrast, seems to be lower than in their age group as a whole. Conclusions: While the decrease in overall occupational exposures (especially for surgical residents) coupled with slight increases in rates of exposure documentation and use of universal precautions constitute positive findings, the increased proportion of exposure sources who are HIV positive leads to an unchanged estimate of occupational HIV risk for residents and students. Study findings therefore support the continued need for educational efforts aimed at prevention, along with timely dissemination of advances in approaches to postexposure prophylaxis.
C1 Univ So Calif, Pacific AIDS Educ & Training Ctr, Dept Family Med, Keck Sch Med, Los Angeles, CA USA.
C3 University of Southern California
RP Radecki, S (corresponding author), 3621 Emanuel Dr, Glendale, CA 90128 USA.
CR BEEKMANN SE, 1994, CLIN INFECT DIS, V18, P562, DOI 10.1093/clinids/18.4.562
   Bell David M., 1997, AMERICAN JOURNAL OF MEDICINE, V102, P9, DOI 10.1016/S0002-9343(97)89441-7
   BENDAVID B, 1996, ANESTH ANAL, V83, P63
   Calabro K, 1998, AM J INFECT CONTROL, V26, P431, DOI 10.1016/S0196-6553(98)70041-0
   Cardenas ML, 1997, BIOCHEM SOC T, V25, P131, DOI 10.1042/bst0250131
   *CDCP, 1995, HIV AIDS SURVEILLANC, V7, P1
   *CDCP, 1990, MMWR-MORBID MORTAL W, V39, P0
   *CDCP, 1995, MMWR-MORBID MORTAL W, V44, P929
   *CDCP, 1998, MMWR-MORBID MORTAL W, V47, P0
   Centers for Disease Control and Prevention, 1994, HIV AIDS SURVEILLANC, V6, P1
   DEVRIES B, 1994, MED J AUSTRALIA, V160, P398
   GERBERDING JL, 1995, NEW ENGL J MED, V332, P444, DOI 10.1056/NEJM199502163320707
   HEARST N, 1988, JAMA-J AM MED ASSOC, V259, P2428, DOI 10.1001/jama.259.16.2428
   HENDERSON DK, 1990, ANN INTERN MED, V113, P740, DOI 10.7326/0003-4819-113-10-740
   HENDERSON DK, 1995, PRINCIPLES PRACTICE, V0, P2632
   HENRY K, 1994, AM J INFECT CONTROL, V22, P129, DOI 10.1016/0196-6553(94)90001-9
   Henry K, 1995, MINN MED, V78, P41
   IPPOLITO G, 1993, ARCH INTERN MED, V153, P1451, DOI 10.1001/archinte.153.12.1451
   IPPOLITO G, 1997, PREVENTION MANAGEMEN, V0, P0
   Katz MH, 1997, NEW ENGL J MED, V336, P1097, DOI 10.1056/NEJM199704103361512
   KELEN GD, 1988, NEW ENGL J MED, V318, P1645, DOI 10.1056/NEJM198806233182503
   Laumann EO, 1994, SOCIAL ORG SEXUALITY, V0, P0
   MARCUS R, 1988, NEW ENGL J MED, V319, P1118, DOI 10.1056/NEJM198810273191703
   MUSKIN PR, 1994, AIDS CARE, V6, P327, DOI 10.1080/09540129408258644
   ONEILL TM, 1992, ARCH INTERN MED, V152, P1451, DOI 10.1001/archinte.152.7.1451
   Osborn EHS, 1999, ANN INTERN MED, V130, P45, DOI 10.7326/0003-4819-130-1-199901050-00009
   Pirwitz S, 1998, AM J INFECT CONTROL, V26, P578, DOI 10.1053/ic.1998.v26.a94252
   RATTNER SL, 1994, AM J PREV MED, V10, P372, DOI 10.1016/S0749-3797(18)30568-3
   RISI GF, 1989, SOUTHERN MED J, V82, P1079, DOI 10.1097/00007611-198909000-00005
   SELIK RM, 1993, JAMA-J AM MED ASSOC, V269, P2991, DOI 10.1001/jama.269.23.2991
   SHALOM A, 1995, J OCCUP ENVIRON MED, V37, P845, DOI 10.1097/00043764-199507000-00014
   Singh GK, 1996, MONTHLY VITAL STA S3, V45, P1
   Susser E, 1998, AM J PUBLIC HEALTH, V88, P671, DOI 10.2105/AJPH.88.4.671
   Tereskerz PM, 1996, NEW ENGL J MED, V335, P1150, DOI 10.1056/NEJM199610103351512
   TOENNIES LM, 1994, PSYCHOL REP, V74, P587, DOI 10.2466/pr0.1994.74.2.587
   TOKARS JI, 1993, ANN INTERN MED, V118, P913, DOI 10.7326/0003-4819-118-12-199306150-00001
   *US BUR CENS, 1999, 1999 STAT ABSTR US, V0, P0
   WONG ES, 1991, JAMA-J AM MED ASSOC, V265, P1123, DOI 10.1001/jama.265.9.1123
NR 38
TC 19
Z9 21
U1 0
U2 1
PU AMER MEDICAL ASSOC
PI CHICAGO
PA 515 N STATE ST, CHICAGO, IL 60610 USA
SN 0003-9926
EI 
J9 ARCH INTERN MED
JI Arch. Intern. Med.
PD NOV 13
PY 2000
VL 160
IS 20
BP 3107
EP 3111
DI 10.1001/archinte.160.20.3107
PG 5
WC Medicine, General & Internal
SC General & Internal Medicine
GA 371LT
UT WOS:000165181000009
PM 11074739
DA 2023-03-20
ER

PT J
AU Smith, MU
   DiClemente, RJ
AF Smith, MU
   DiClemente, RJ
TI STAND: A peer educator training curriculum for sexual risk reduction in the rural south
SO PREVENTIVE MEDICINE
LA English
DT Article
DE adolescence; AIDS, education; community-level interventions; diffusion of innovation; health, rural; HIV; models, theoretical; primary prevention; program development; peer educators; schools
ID hiv-prevention intervention; united-states; aids; adolescents; infection; behavior; level; women; men; community
AB Background, The incidence of AIDS in rural areas continues to increase rapidly, with teenagers continuing to report high rates of sexual risk behaviors. Unfortunately, there is a dearth of effective HIV prevention programs targeting youth in rural settings where there are often formidable barriers to sex education programs. This paper describes a theoretically based intervention designed to meet the needs of rural youth. Methods. Students Together Against Negative Decisions (STAND) is a 28-session teen peer educator training program implemented in a rural county in a southeastern state, promoting both abstinence and sexual risk reduction. The theoretical foundation of the curriculum includes both Diffusion of Innovations Theory and the Transtheoretical Model, focusing on both individual and community norm change. STAND is teen-centered and skills-based; activities focus on active learning. Educator trainees are selected on the basis of their opinion leadership within their peer group, resulting in a training group of both virgin and sexually active teens, balanced for gender and matched to the racial proportions of the school. Results. Acceptance and participation in STAND suggest that adolescents in rural communities can be accessed through community-based interventions, that they are willing to participate in such intensive programs, and that they perceive the intervention as valuable and enjoyable. Moreover, the STAND program has thrived in a relatively conservative rural environment, and has had a positive impact on adolescents' sexual risk taking, Results from a pilot study showed significantly greater increases in condom use self-efficacy (16% vs a 1% decrease among controls) and in consistent condom use (+28% vs +15%). Adolescent trainees also reported a sevenfold larger increase in condom use (+213% vs +31%) and a 30% decrease in unprotected intercourse compared to a 29% increase among controls. Conclusions. STAND represents a new genre of HIV prevention program, one that utilizes complementary theoretical models to develop a program that targets both individual- and community-level change for rural adolescents. (C) 2000 American Health Foundation and Academic Press.
C1 Mercer Univ, Sch Med, Dept Internal Med, Macon, GA 31201 USA.
   Emory Univ, Rollins Sch Publ Hlth, Dept Behav Sci & Hlth Educ, Atlanta, GA 30322 USA.
C3 Mercer University; Emory University; Rollins School Public Health
RP Smith, MU (corresponding author), Mercer Univ, Sch Med, Dept Internal Med, 707 Pine St, Macon, GA 31201 USA.
CR AIRHIHENBUWA CO, 1992, AIDS EDUC PREV, V4, P251
   Bandura A, 1994, PREVENTING AIDS THEO, V0, PP25, DOI 10.1007/978-1-4899-1193-3_3
   BANDURA A, 1986, SOCIAL FDN THOUGHT A, V0, P0
   *CDCP, 1999, YOUNG PEOPL RISL EP, V0, P0
   *CDCP, 1999, HIV AIDS EP US 1997, V0, P0
   *CDCP, 1995, MMWR-MORBID MORTAL W, V44, P64
   *CDCP, 1999, MMWR-MORBID MORTAL W, V47, P1
   *CDCP, 1996, MO MORTAL WKLY REP, V45, P0
   *CTR POP OPT, 1991, TEENS AIDS PREV TAP, V0, P0
   DATEMA W, 1995, INT C AIDS ED JUR IS, V0, P0
   DEARING JW, 1994, PREVENTING AIDS THEO, V0, P79
   DICLEMENTE RJ, 1993, J ADOLESCENT HEALTH, V14, P231, DOI 10.1016/1054-139X(93)90011-D
   DURANT RH, 1992, J ADOLESCENT HEALTH, V13, P499, DOI 10.1016/1054-139X(92)90014-3
   Feinleib JA, 1998, PREV MED, V27, P400, DOI 10.1006/pmed.1998.0270
   GRIMLEY DM, 1995, FAMILY LIFE ED, V13, P7
   Hays R. B., 1994, PREVENTING AIDS THEO, V0, P267
   HOWARD M, 1990, FAM PLANN PERSPECT, V22, P21, DOI 10.2307/2135434
   Jamner MS, 1997, AM J HEALTH PROMOT, V12, P15, DOI 10.4278/0890-1171-12.1.15
   JEMMOTT JB, 1994, PREVENTING AIDS THEO, V0, P141
   Kegeles SM, 1996, AM J PUBLIC HEALTH, V86, P1129, DOI 10.2105/AJPH.86.8_Pt_1.1129
   KELLY JA, 1992, AM J PUBLIC HEALTH, V82, P1483, DOI 10.2105/AJPH.82.11.1483
   Kelly JA, 1997, LANCET, V350, P1500, DOI 10.1016/S0140-6736(97)07439-4
   KELLY JA, 1991, AM J PUBLIC HEALTH, V81, P168, DOI 10.2105/AJPH.81.2.168
   LAM NS, 1994, J ACQ IMMUNE DEFIC S, V0, P485
   LINDEGREN ML, 1994, PEDIATR INFECT DIS J, V13, P525, DOI 10.1097/00006454-199406000-00012
   MCKINNEY MM, 1998, SE C RUR HIV AIDS IS, V0, P0
   MONDRAGON D, 1991, SOC SCI MED, V32, P1137, DOI 10.1016/0277-9536(91)90090-Y
   *NIH, 1997, CONS STAT, V15, P1
   *OFF NAT AIDS POL, 1996, YOUTH HIV AM AG, V0, P0
   *OFF NAT AIDS POL, 1999, YOUNG PEOPL RISK EP, V0, P0
   OREILLY KR, 1991, PUBLIC HEALTH REP, V106, P714
   Prochaska J. O, 1985, COPING SUBSTANCE ABU, V0, P345
   Prochaska J.O., 1984, TRANSTHEORETICAL APP, V0, P0
   PROCHASKA JO, 1983, J CONSULT CLIN PSYCH, V51, P390, DOI 10.1037/0022-006X.51.3.390
   PROCHASKA JO, 1992, AM PSYCHOL, V47, P1102, DOI 10.1037/0003-066X.47.9.1102
   PROCHASKA JO, 1984, ADV CANC CONTROL, V0, P131
   Rogers, 1995, DIFFUSION INNOVATION, V0, P0
   Rogers E.M., 1983, DIFFUSION INNOVATION, V0, P0
   ROSENBERG PS, 1994, NEW ENGL J MED, V330, P789, DOI 10.1056/NEJM199403173301114
   ROSSI SR, 1994, INT J ADDICT, V29, P161, DOI 10.3109/10826089409047375
   ROUNDS KA, 1988, SOC WORK, V33, P257
   Smith MU, 2000, AIDS EDUC PREV, V12, P49
   STLAWRENCE JS, 1995, J CONSULT CLIN PSYCH, V63, P221, DOI 10.1037/0022-006X.63.2.221
   Sullivan PS, 1997, AIDS, V11, P1641, DOI 10.1097/00002030-199713000-00014
   Sweat M D, 1995, AIDS, V9 Suppl A, P0
   Voelker R, 1998, JAMA-J AM MED ASSOC, V279, P5, DOI 10.1001/jama.279.1.5
   WASSER SC, 1993, J ACQ IMMUN DEF SYND, V6, P1035
   WINETT RA, 1995, APPL PREV PSYCHOL, V4, P233, DOI 10.1016/S0962-1849(05)80025-3
   Wingood Gina M., 1992, ETHNICITY AND DISEASE, V2, P381
   WINGOOD GM, 1995, AM J PUBLIC HEALTH, V85, P592, DOI 10.2105/AJPH.85.4.592
   Wingood GM, 1996, AM J PREV MED, V12, P209, DOI 10.1016/S0749-3797(18)30344-1
   Wortley PM, 1997, JAMA-J AM MED ASSOC, V278, P911, DOI 10.1001/jama.278.11.911
   1995, 1900, V10, V0, P124
NR 54
TC 41
Z9 41
U1 0
U2 20
PU ACADEMIC PRESS INC
PI SAN DIEGO
PA 525 B ST, STE 1900, SAN DIEGO, CA 92101-4495 USA
SN 0091-7435
EI 
J9 PREV MED
JI Prev. Med.
PD JUN 15
PY 2000
VL 30
IS 6
BP 441
EP 449
DI 10.1006/pmed.2000.0666
PG 9
WC Public, Environmental & Occupational Health; Medicine, General & Internal
SC Public, Environmental & Occupational Health; General & Internal Medicine
GA 324RD
UT WOS:000087634400001
PM 10901486
DA 2023-03-20
ER

PT J
AU Simkin, LS
   Hirsch, L
   Radosh, A
   Middlestadt, SE
   Kaiser, J
   Santelli, JS
AF Simkin, LS
   Hirsch, L
   Radosh, A
   Middlestadt, SE
   Kaiser, J
   Santelli, JS
TI Strategies to maximize retention of a sample of young adolescents in a longitudinal evaluation of healthy & alive!
SO JOURNAL OF SCHOOL HEALTH
LA English
DT Article
ID high-school students; prevention research; attrition; program; aids; involvement; behavior; tracking; project; impact
AB The authors implemented strategies to maximize cohort retention to avert loss of statistical power and minimize bias in a longitudinal evaluation of a middle school HIV/STD prevention intervention. A retention rate of 80% of the baseline sample (n = 2.975) at six months and 73% at 18 months was achieved despite high reported rates of student mobility and a major system reorganization in one urban district. The strategies increased retention but did not eliminate differences in demographic characteristics and behaviors between the groups of retained and lost students. Results confirm the need to implement retention strategies early and to maintain them throughout data collection. Information pam a tracking data base can be used to prioritize students for follow-up to reduce bias from sample loss.
C1 Acad Educ Dev, New York, NY 10011 USA.
   Univ Med & Dent New Jersey, Newark, NJ 07107 USA.
   Violence Inst New Jersey, Newark, NJ 07107 USA.
   Acad Educ Dev, Ctr Appl & Behav Evaluat Res, Washington, DC 20009 USA.
   US Custon Serv, Washington, DC 20229 USA.
   Ctr Dis Control & Prevent, Div Adolescent & Sch Hlth, Natl Ctr Chron Dis Prevent & Hlth Promot, Atlanta, GA 30341 USA.
C3 Rutgers State University New Brunswick; Rutgers State University Medical Center; Centers for Disease Control & Prevention - USA
RP Simkin, LS (corresponding author), Acad Educ Dev, 100 5th Ave,2nd Floor, New York, NY 10011 USA.
FU PHS HHS [200-93-0640] Funding Source: Medline
CR ALLENSWORTH DD, 1987, J SCHOOL HEALTH, V57, P409, DOI 10.1111/j.1746-1561.1987.tb03183.x
   BAUME C, 1996, REV LIT FACTORS ASS, V0, P0
   BOTVIN GJ, 1996, COMMUNITY EPIDEM JUN, V0, P451
   *CDCP, 1992, MMWR-MORBID MORTAL W, V41, P231
   Cook T., 1979, QUASI EXPT DESIGN AN, V0, P0
   Cronbach L. J., 1980, REFORM PROGRAM EVALU, V0, P0
   Davdison W. S., 1996, J APPL BEHAV SCI, V32, P262, DOI 10.1177/0021886396323002
   DENT CW, 1995, J CONSULT CLIN PSYCH, V63, P676, DOI 10.1037/0022-006X.63.4.676
   DiClemente RJ, 1996, PEDIATRICS, V98, P269
   DURBIN M, 1993, J ADOLESCENT HEALTH, V14, P202, DOI 10.1016/1054-139X(93)90006-B
   ELLICKSON PL, 1988, EVALUATION REV, V12, P331, DOI 10.1177/0193841X8801200401
   Foster EM, 1996, EVALUATION REV, V20, P695, DOI 10.1177/0193841X9602000603
   Fowler F.J, 2013, SURV RES METHODS-GER, V0, P0
   GREGORY M, 1992, EVALUATION REV, V17, P69
   HANSEN WB, 1990, EVALUATION REV, V14, P677, DOI 10.1177/0193841X9001400608
   INGELS SJ, 1994, SEM NEW DIR STAT MET, V0, P0
   JOSEPHSON E, 1978, LONGITUDINAL RES DRU, V0, P0
   KANDEL D, 1975, SCIENCE, V190, P912, DOI 10.1126/science.1188374
   Kirby D, 1997, AIDS EDUC PREV, V9, P44
   KOLBE LJ, 1993, PREV MED, V22, P544, DOI 10.1006/pmed.1993.1047
   LEVY SR, 1995, J SCHOOL HEALTH, V65, P28, DOI 10.1111/j.1746-1561.1995.tb03336.x
   LITTLE RJA, 1995, J AM STAT ASSOC, V90, P1112, DOI 10.2307/2291350
   McGuigan KA, 1997, EVALUATION REV, V21, P554, DOI 10.1177/0193841X9702100502
   Mohr L.B., 1995, IMPACT ANAL PROGRAM, V0, P0
   OWINGS JA, 1997, COMMUNICATION JUN, V0, P0
   PIRIE PL, 1989, PREV MED, V18, P249, DOI 10.1016/0091-7435(89)90072-8
   Powell KE, 1996, AM J PREV MED, V12, P3, DOI 10.1016/S0749-3797(18)30231-9
   Ribisl KM, 1996, EVAL PROGRAM PLANN, V19, P1, DOI 10.1016/0149-7189(95)00037-2
   SANTELLI JS, 1992, J SCHOOL HEALTH, V62, P271, DOI 10.1111/j.1746-1561.1992.tb01243.x
   Sarkin AJ, 1997, EVAL PROGRAM PLANN, V20, P421, DOI 10.1016/S0149-7189(97)00023-2
   Siegel D, 1995, AIDS EDUC PREV, V7, P534
   TANAKA G, 1996, MIDPOINTS OCCASIONAL, V6, P1
   Weeks K, 1997, AIDS EDUC PREV, V9, P90
NR 35
TC 5
Z9 5
U1 0
U2 2
PU AMER SCHOOL HEALTH ASSOC
PI KENT
PA PO BOX 708, KENT, OH 44240 USA
SN 0022-4391
EI 
J9 J SCHOOL HEALTH
JI J. Sch. Health
PD SEP 15
PY 2000
VL 70
IS 7
BP 286
EP 291
DI 10.1111/j.1746-1561.2000.tb07253.x
PG 6
WC Education & Educational Research; Education, Scientific Disciplines; Health Care Sciences & Services; Public, Environmental & Occupational Health
SC Education & Educational Research; Health Care Sciences & Services; Public, Environmental & Occupational Health
GA 348UG
UT WOS:000089004400002
PM 10981283
DA 2023-03-20
ER

PT J
AU Dilorio, C
   Dudley, WN
   Soet, J
   Watkins, J
   Maibach, E
AF Dilorio, C
   Dudley, WN
   Soet, J
   Watkins, J
   Maibach, E
TI A social cognitive-based model for condom use among college students
SO NURSING RESEARCH
LA English
DT Article
DE social cognitive theory; self-efficacy; college students; condom use; sexual behavior
ID self-efficacy; health behavior; risk behavior; transmission; adolescents; prevention; hiv
AB Background: Social cognitive theory has been used extensively to explain health behaviors. Although the influence of one construct in this model-self-efficacy-has been well established, the role of other social cognitive constructs has not received as much attention in human immunodeficiency virus (HIV) prevention research. More complete understanding of how social cognitive constructs operate together to explain condom use behaviors would be useful in developing HIV and sexually transmitted disease (STD) prevention programs for college. students. Objective: The primary aim of this study was to test a social cognitive-based model of condom use behaviors among college students. Methods: Data were collected from a sample of college students attending six different colleges and universities. Participants were 18 to 25 years of age, single, and sexually active. For the sample of 1,380 participants, the mean age was 20.6 years (SD = 1.76). Most participants reported having had vaginal intercourse (95.8%) and oral sex (86.5%); 16% reported anal sex. Findings: Self-efficacy was related directly to condom use behaviors and indirectly through its effect on outcome expectancies. As predicted, self-efficacy was related to anxiety, but anxiety was not related to condom use. Substance use during sexual encounters was related to outcome expectancies but not to condom use as predicted. Conclusions: Overall, the findings lend support to a condom use model based on social cognitive theory and provide implications for HIV interventions. Interventions that focus on self-efficacy are more likely to reduce anxiety related to condom use, increase positive perceptions about condoms, and increase the likelihood of adopting condom use behaviors.
C1 Emory Univ, Rollins Sch Publ Hlth, Dept Behav Sci & Hlth Educ, Atlanta, GA 30322 USA.
   Clark Atlanta Univ, Dept Psychol, Atlanta, GA USA.
   Porter Novelli, Washington, DC USA.
C3 Emory University; Rollins School Public Health; Clark Atlanta University
RP Dilorio, C (corresponding author), 1518 Cliften Rd NE,Room 554, Atlanta, GA 30322 USA.
CR Abma J C, 1997, VITAL HEALTH STAT 23, V0, P1
   ANDERSON JC, 1988, PSYCHOL BULL, V103, P411, DOI 10.1037/0033-2909.103.3.411
   Bandura A, 1986, SOCIAL FDN THOUGHT A, V0, P0
   Bandura A., 1997, SELF EFFICACY EXERCI, V0, P0, DOI DOI 10.1891/0889-8391.13.2.158
   Bandura Albert, 1992, P89, V0, P0
   BASENENGQUIST K, 1994, AIDS EDUC PREV, V6, P412
   Bollen KA., 2014, STRUCTURAL EQUATIONS, V0, P0, DOI DOI 10.1007/s11336-013-9335-3
   Browne M.W., 1993, SOCIOL METHOD RES, V0, P136
   CARON SL, 1993, J SEX RES, V30, P252, DOI 10.1080/00224499309551709
   DIIORIO C, 1992, NURS RES, V41, P203
   DIIORIO C, 1992, WESTERN J NURS RES, V14, P292
   Douglas KA, 1997, J AM COLL HEALTH, V46, P55, DOI 10.1080/07448489709595589
   FLOYD JC, 1993, DIABETES CARE, V16, P1470, DOI 10.2337/diacare.16.11.1470
   Gecht MR, 1996, ARTHRIT CARE RES, V9, P82, DOI 10.1002/1529-0131(199604)9:2<82::AID-ANR1790090203>3.0.CO;2-T
   GOLDMAN JA, 1993, HEALTH PSYCHOL, V12, P489, DOI 10.1037/0278-6133.12.6.489
   GREMBOWSKI D, 1993, J HEALTH SOC BEHAV, V34, P89, DOI 10.2307/2137237
   HELWEGLARSEN M, 1994, HEALTH PSYCHOL, V13, P224, DOI 10.1037/0278-6133.13.3.224
   JEMMOTT LS, 1991, NURS RES, V40, P228
   Joreskog K, 1993, LISREL 8 USERS REFER, V0, P0
   JORESKOG KG, 1995, PRELIS 2 USERS REFER, V0, P0
   KASEN S, 1992, HEALTH EDUC QUART, V19, P187, DOI 10.1177/109019819201900204
   King TK, 1996, PREV MED, V25, P684, DOI 10.1006/pmed.1996.0107
   Meilman P W, 1993, J AM COLL HEALTH, V42, P27
   OLeary A, 1992, J AM COLL HEALTH, V40, P254
   ORR DP, 1993, PEDIATRICS, V91, P873
   OZER EM, 1990, J PERS SOC PSYCHOL, V58, P472, DOI 10.1037/0022-3514.58.3.472
   PADIAN N, 1987, JAMA-J AM MED ASSOC, V258, P788, DOI 10.1001/jama.258.6.788
   Padian NS, 1997, AM J EPIDEMIOL, V146, P350, DOI 10.1093/oxfordjournals.aje.a009276
   ROSS MW, 1991, J SCHOOL HEALTH, V61, P351, DOI 10.1111/j.1746-1561.1991.tb07415.x
   ROSS MW, 1989, J SCHOOL HEALTH, V59, P308, DOI 10.1111/j.1746-1561.1989.tb04732.x
   *SPSS INC, 1996, SPSS WIND 7 5 COMP S, V0, P0
   STELZL I, 1986, MULTIVAR BEHAV RES, V21, P309, DOI 10.1207/s15327906mbr2103_3
   STRECHER VJ, 1986, HEALTH EDUC QUART, V13, P73, DOI 10.1177/109019818601300108
   *US DHHS, 1988, HHS PUBL, V0, P0
   WECHSLER H, 1994, JAMA-J AM MED ASSOC, V272, P1672, DOI 10.1001/jama.272.21.1672
   WULFERT E, 1993, HEALTH PSYCHOL, V12, P346, DOI 10.1037/0278-6133.12.5.346
NR 36
TC 58
Z9 59
U1 0
U2 20
PU LIPPINCOTT WILLIAMS & WILKINS
PI PHILADELPHIA
PA TWO COMMERCE SQ, 2001 MARKET ST, PHILADELPHIA, PA 19103 USA
SN 0029-6562
EI 1538-9847
J9 NURS RES
JI Nurs. Res.
PD JUL-AUG 15
PY 2000
VL 49
IS 4
BP 208
EP 214
DI 10.1097/00006199-200007000-00004
PG 7
WC Nursing
SC Nursing
GA 453LQ
UT WOS:000169917700004
PM 10667629
DA 2023-03-20
ER

PT J
AU Wang, LY
   Davis, M
   Robin, L
   Collins, J
   Coyle, K
   Baumler, E
AF Wang, LY
   Davis, M
   Robin, L
   Collins, J
   Coyle, K
   Baumler, E
TI Economic evaluation of safer choices - A school-based human immunodeficiency virus, other sexually transmitted diseases, and pregnancy prevention program
SO ARCHIVES OF PEDIATRICS & ADOLESCENT MEDICINE
LA English
DT Article; Proceedings Paper
ID pelvic inflammatory disease; hiv-infection; partner notification; cost-effectiveness; male-adolescents; risk; intervention; impact; women
AB Objective: To evaluate the cost-effectiveness and cost benefit of Safer Choices, a school-based human immunodeficiency virus, other sexually transmitted diseases, and unintended pregnancy prevention intervention for high school students. Methods: The baseline cost-effectiveness and cost benefit were derived in 4 steps: (1) estimation of intervention costs; (2) adaptation of the Bernoulli model to translate increases in condom use into cases of human immunodeficiency virus and other sexually transmitted diseases averted, and development of a model to translate increases in contraceptive use into cases of pregnancy averted; (3) translation of cases averted into medical costs and social costs averted; and (4) calculation of the net benefit of the program. Multivariable sensitivity analysis was performed to determine the robustness of the base-case results. Results: Under base-case assumptions, at an intervention cost of $105 243, Safer Choices achieved a 15% increase in condom use and an 11% increase in contraceptive use within 1 year among 345 sexually active students. An estimated 0.12 cases of human immunodeficiency virus, 24.37 cases of chlamydia, 2.77 cases of gonorrhea, 5.86 cases of pelvic inflammatory disease, and 18.5 pregnancies were prevented. For every dollar invested in the program, $2.65 in total medical and social costs were saved. Results of most of the scenarios remained cost saving under a wide range of model variable estimates. Conclusions: The Safer Choices program is cost-effective and cost saving in mast scenarios considered. School-based prevention programs of this type warrant careful consideration by policy makers and program planners. Program cost data should be routinely collected in evaluations of adolescent prevention programs.
C1 Ctr Dis Control & Prevent, Natl Ctr Chron Dis Prevent & Hlth Promot, Div Adolescent & Sch Hlth, Surveillance & Evaluat Res Branch, Atlanta, GA 30341 USA.
   ETR Associates, Scotts Valley, CA USA.
   Univ Texas, Hlth Sci Ctr, Ctr Hlth Promot Res & Dev, Sch Publ Hlth, Houston, TX USA.
C3 Centers for Disease Control & Prevention - USA; University of Texas System; University of Texas Health Science Center Houston; University of Texas School Public Health
RP Wang, LY (corresponding author), Ctr Dis Control & Prevent, Natl Ctr Chron Dis Prevent & Hlth Promot, Div Adolescent & Sch Hlth, Surveillance & Evaluat Res Branch, 4770 Buford Hwy,Mailstop K-33, Atlanta, GA 30341 USA.
CR BECKER S, 1993, BIOMEDICAL DEMOGRAPH, V0, P21
   BROOKMEYER R, 1994, AIDS EPIDEMIOLOGY QU, V0, P50
   Coyle K, 1999, J SCHOOL HEALTH, V69, P181, DOI 10.1111/j.1746-1561.1999.tb06383.x
   *DIV STD PREV, 1995, DIV STD HIV 1994 ANN, V0, P0
   *DIV STD PREV, 1997, SEX TRANSM DIS SURV, V0, P0
   *DIV STD PREV, 1997, DIV STD HIV 1994 ANN, V0, P0
   GORSKY RD, 1995, PREV MED, V24, P3, DOI 10.1006/pmed.1995.1002
   Holtgrave DR, 1996, AM J PUBLIC HEALTH, V86, P1442, DOI 10.2105/AJPH.86.10.1442
   HOLTGRAVE DR, 1993, ARCH INTERN MED, V153, P1225, DOI 10.1001/archinte.153.10.1225
   Holtgrave DR, 1997, J ACQ IMMUN DEF SYND, V16, P54, DOI 10.1097/00042560-199709010-00009
   HOLTGRAVE DR, 1997, AIDS BEHAV, V1, P173, DOI 10.1023/B:AIBE.0000002978.57770.72
   Howell MR, 1997, SEX TRANSM DIS, V24, P287, DOI 10.1097/00007435-199705000-00010
   *I MED DIV HLTH PR, 1985, PREV LOW BIRTHW, V0, P211
   JEMMOTT JB, 1992, AM J PUBLIC HEALTH, V82, P372, DOI 10.2105/AJPH.82.3.372
   Jones RB, 1991, RES ISSUES HUMAN BEH, V0, P11
   Kahn, 1992, UPDATED ESTIMATES IM, V0, P0
   KIRBY D, 1991, FAM PLANN PERSPECT, V23, P253, DOI 10.2307/2135776
   Koonin L M, 1997, MMWR CDC SURVEILL SUMM, V46, P37
   MAIN DS, 1994, PREV MED, V23, P409, DOI 10.1006/pmed.1994.1056
   Maynard RA, 1996, KIDS HAVING KIDS EC, V0, P0
   MCKAY NL, 1991, INQUIRY-J HEALTH CAR, V28, P236
   *OFF TECHN ASS, 1996, EFF AIDS PREV EFF HI, V0, P0
   PINKERTON SD, 1993, EVALUATION REV, V17, P504, DOI 10.1177/0193841X9301700503
   REIS J, 1987, J ADOLESCENT HEALTH, V8, P177, DOI 10.1016/0197-0070(87)90262-2
   Stanton BF, 1996, ARCH PEDIAT ADOL MED, V150, P363, DOI 10.1001/archpedi.1996.02170290029004
   STLAWRENCE JS, 1995, J CONSULT CLIN PSYCH, V63, P221, DOI 10.1037/0022-006X.63.2.221
   Tao GY, 1998, J ACQ IMMUN DEF SYND, V17, P83, DOI 10.1097/00042560-199801010-00013
   Trussell J, 1997, FAM PLANN PERSPECT, V29, P248, DOI 10.2307/2953412
   US Preventive Services Task Force, 1996, GUID CLIN PREV SERV, V0, P0
   VENTURA SJ, 1996, REPORT FINAL NATALIT, V46, P0
   VENTURA SJ, 1998, TEENAGE BIRTHS US NA, V0, P0
   WASHINGTON AE, 1991, JAMA-J AM MED ASSOC, V266, P2565, DOI 10.1001/jama.266.18.2565
   WIEBEL W, 1993, 9 INT C AIDS JUN 6 1, V0, P0
   WRIGHTDEAGUERO LK, 1996, DRUGS SOC, V9, P185
NR 34
TC 39
Z9 39
U1 1
U2 8
PU AMER MEDICAL ASSOC
PI CHICAGO
PA 515 N STATE ST, CHICAGO, IL 60610 USA
SN 1072-4710
EI 
J9 ARCH PEDIAT ADOL MED
JI Arch. Pediatr. Adolesc. Med.
PD OCT 15
PY 2000
VL 154
IS 10
BP 1017
EP 1024
DI 10.1001/archpedi.154.10.1017
PG 8
WC Pediatrics
SC Pediatrics
GA 361NA
UT WOS:000089728100008
PM 11030854
DA 2023-03-20
ER

PT J
AU Harvey, B
   Stuart, J
   Swan, T
AF Harvey, B
   Stuart, J
   Swan, T
TI Evaluation of a drama-in-education programme to increase AIDS awareness in South African high schools: a randomized community intervention trial
SO INTERNATIONAL JOURNAL OF STD & AIDS
LA English
DT Article
DE AIDS education; evaluation; Africa
ID sexual-behavior; risk reduction; hiv aids; students; prevention
AB A community intervention trial was undertaken in KwaZulu Natal, South Africa to evaluate the effectiveness of a high school drama-in-education programme. Seven pairs of secondary schools were randomized to receive either written information about HIV/AIDS or the drama programme. Questionnaire surveys of knowledge, attitude and behaviour were compared before and 6 months after the interventions. One thousand and eighty students participated in the first survey and 699 in the second. Improvements in knowledge (P = 0.0002) and attitudes (P < 0.00001) about HTV/AIDS were demonstrated in pupils at schools receiving the drama programme when compared to pupils receiving written information alone. These changes were independent of age, gender, school or previous sexual experience. In schools receiving the drama programme, sexually active pupils reported an increase in condom use (P < 0.01). It is important to provide resources to sustain such programmes and to obtain stronger evidence of effect on behaviour by measuring changes in HIV incidence.
C1 KwaZulu Dept Hlth, AIDS Programme, Kwa Zulu, South Africa.
RP Stuart, J (corresponding author), Gloucestershire Royal Hosp, Publ Hlth Lab, CDSC SW, Gloucester GL1 3NN, England.
CR Armitage P, 2008, STATISTICAL METHODS IN MEDICAL RESEARCH, V0, P0
   ASHWORTH CS, 1992, J ADOLESCENT HEALTH, V13, P582, DOI 10.1016/1054-139X(92)90372-I
   Auerbach JD, 1998, CURR OPIN INFECT DIS, V11, P3, DOI 10.1097/00001432-199802000-00002
   BELLINGHAM K, 1993, J EPIDEMIOL COMMUN H, V47, P134, DOI 10.1136/jech.47.2.134
   CRAIG AP, 1983, S AFR MED J, V63, P452
   Dean JA., 1994, EPI INFO VERSION 6 W, V0, P0
   *DEP HLTH, 1996, EPIDEMIOLOGICAL COMM, V23, P3
   DICLEMENTE RJ, 1993, JAMA-J AM MED ASSOC, V270, P760, DOI 10.1001/jama.270.6.760
   FLISHER AJ, 1993, S AFR MED J, V83, P495
   Hayes R, 1997, GENITOURIN MED, V73, P432
   Hillman E, 1991, AIDS EDUC PREV, V3, P328
   KARIM SSA, 1992, S AFR MED J, V82, P107
   KIPKE MD, 1993, J ADOLESCENT HEALTH, V14, P533, DOI 10.1016/1054-139X(93)90136-D
   KIRBY D, 1995, BRIT MED J, V311, P403, DOI 10.1136/bmj.311.7002.403
   KIRBY D, 1994, PUBLIC HEALTH REP, V109, P339
   Klepp KI, 1997, AM J PUBLIC HEALTH, V87, P1931, DOI 10.2105/AJPH.87.12.1931
   KUHN L, 1994, AIDS CARE, V6, P161, DOI 10.1080/09540129408258627
   LAMPTEY P, 1993, AIDS ANAL AFRICA DEC, V4, P7
   MELLANBY AR, 1995, BRIT MED J, V311, P414, DOI 10.1136/bmj.311.7002.414
   PIOT P, 1991, AIDS AFRICA 1 DECADE, V0, P0
   PRESTONWHYTE E, 1991, TEENAGE PREGNANCY SE, V0, P0
   SMITH WA, 1992, APPL BEHAV CHANGE AB, V0, P0
   WELLINGS K, 1995, BRIT MED J, V311, P417, DOI 10.1136/bmj.311.7002.417
   *WHO, 1997, WKLY EPIDEMIOL REC, V48, P359
NR 24
TC 92
Z9 92
U1 0
U2 21
PU SAGE PUBLICATIONS LTD
PI LONDON
PA 1 OLIVERS YARD, 55 CITY ROAD, LONDON EC1Y 1SP, ENGLAND
SN 0956-4624
EI 1758-1052
J9 INT J STD AIDS
JI Int. J. STD AIDS
PD FEB 15
PY 2000
VL 11
IS 2
BP 105
EP 111
DI 10.1258/0956462001915453
PG 7
WC Immunology; Infectious Diseases
SC Immunology; Infectious Diseases
GA 279TA
UT WOS:000085060200007
PM 10678478
DA 2023-03-20
ER

PT J
AU Lal, SS
   Vasan, RS
   Sarma, PS
   Thankappan, KR
AF Lal, SS
   Vasan, RS
   Sarma, PS
   Thankappan, KR
TI Knowledge and attitude of college students in Kerala towards HIV/AIDS, sexually transmitted diseases and sexuality
SO NATIONAL MEDICAL JOURNAL OF INDIA
LA English
DT Article
ID aids; india; risk; behavior; women
AB Background. Knowledge about the spread of HIV and safe sexual practices has a critical impact on the prevention of the acquired immunodeficiency syndrome (AIDS). We assessed the knowledge of and attitude towards AIDS, sexually transmitted diseases (STDs) and sexuality among college students in Thiruvananthapuram district, Kerala. Methods.We performed a community-based, cross-sectional survey of 625 randomly selected undergraduate college students (164 boys, 461 girls, age 18-22 years). We administered a pretested, structured questionnaire to assess the knowledge and attitude of the students towards AIDS, STDs and sexuality. We generated knowledge and attitude scores from the student responses, and used multivariable linear regression to study the association of these scores with select predictor variables (notably gender and place of residence). Results. All the students in our sample had heard about AIDS. However, only 45% knew that AIDS is not curable at present. Only 34% were aware of the symptoms of STDs, and 47% knew that STDs are associated with an increased risk of AIDS. In multivariable analyses, male students (p < 0.001), and urban residents (p = 0.006) demonstrated a higher knowledge of AIDS and STDs. Students from urban areas (p = 0.014) and those practising the Christian religion (p = 0.042) demonstrated more favourable attitudes towards AIDS. Conclusions. Our study identified substantial lacunae in the knowledge of and attitude towards AIDS, STDs and sexuality among college students in Kerala, The gap in knowledge between boys and girls, and between rural and urban students suggests the need for targeting girls and rural areas in the national AIDS education and awareness campaigns.
C1 Sree Chitra Tirunal Inst Med Sci & Technol, Achitha Menon Ctr Hlth Sci Studies, Thiruvananthapuram 695011, Kerala, India.
   Boston Univ, Sch Med, Boston, MA 02215 USA.
C3 Department of Science & Technology (India); Sree Chitra Tirunal Institute for Medical Sciences Technology (SCTIMST); Boston University
RP Thankappan, KR (corresponding author), Sree Chitra Tirunal Inst Med Sci & Technol, Achitha Menon Ctr Hlth Sci Studies, Thiruvananthapuram 695011, Kerala, India.
CR AGGARWAL AK, 1996, INDIAN J PUBLIC HLTH, V30, P38
   AGGARWAL K, 1997, KNOWLEDGE ATTITUDE A, V0, P212
   Agrawal HK, 1999, ANN TROP PAEDIATR, V19, P143, DOI 10.1080/02724939992464
   Balk D, 1997, HEALTH TRANSIT REV, V7 Suppl, P421
   BANG RA, 1989, LANCET, V1, P85
   Bansal R K, 1998, INDIAN J MED SCI, V52, P253
   Bruce KE, 1998, AIDS EDUC PREV, V10, P75
   Cohen MS, 1998, LANCET, V351, P5, DOI 10.1016/S0140-6736(98)90002-2
   Deshmukh J S, 1998, INDIAN J MED SCI, V52, P302
   Egger M, 1993, BULL PAN AM HEALTH ORGAN, V27, P360
   FRANCIS PT, 1997, KNOWLEDGE BELIEFS AT, V0, P162
   KAPIGA SH, 1995, INT J STD AIDS, V6, P175, DOI 10.1177/095646249500600307
   KUTTY VR, 1993, INT J HEALTH SERV, V23, P373, DOI 10.2190/9N4P-F1L2-13HM-CQVW
   Lal Panna, 1994, JOURNAL OF COMMUNICABLE DISEASES, V26, P186
   MACDONALD NE, 1990, JAMA-J AM MED ASSOC, V263, P3155, DOI 10.1001/jama.263.23.3155
   Mathai R, 1997, AIDS CARE, V9, P563, DOI 10.1080/713613197
   Mawar N, 1997, INDIAN J MED RES, V106, P212
   Pandav CS, 1997, NATL MED J INDIA, V10, P27
   PATTULLO ALS, 1994, AIDS CARE, V6, P173, DOI 10.1080/09540129408258628
   RAMSUM DL, 1993, CAN J PUBLIC HEALTH, V84, P275
   SATPATHY SK, 1997, HIV AIDS RES INDIA, V0, P1
   SEGHAL S, 1998, B WORLD HEALTH ORGAN, V76, P509
   Short R, 1998, INT J GYNECOL OBSTET, V63, PS147, DOI 10.1016/S0020-7292(98)00197-0
   Thankappan KR., 1998, LANCET, V351, P1274
   *U KER U HLTH CTR, 1996, STUD YOUTH FRUSTR SP, V0, P10
   VERMA S, 1994, CARC CALLING, V7, P36
   WADHVA SK, 1997, KNOWLEDGE ATTITUDE S, V0, P186
   Wawer MJ, 1999, LANCET, V353, P525, DOI 10.1016/S0140-6736(98)06439-3
   *WHO, 1996, FIGHT DIS FOST DEV, V0, P31
   *WHO, 1995, FOC POP ENV DEV, V9, P7
NR 30
TC 33
Z9 34
U1 0
U2 8
PU ALL INDIA INST MEDICAL SCIENCES
PI NEW DELHI
PA ANSARI NAGAR, NEW DELHI 110 029, INDIA
SN 0970-258X
EI 
J9 NATL MED J INDIA
JI Natl. Med. J. India
PD SEP-OCT 15
PY 2000
VL 13
IS 5
BP 231
EP 236
DI 
PG 6
WC Medicine, General & Internal
SC General & Internal Medicine
GA 389WG
UT WOS:000166261200003
PM 11190050
DA 2023-03-20
ER

PT J
AU Brunelli, A
   Zotti, C
   Moiraghi, AR
AF Brunelli, A
   Zotti, C
   Moiraghi, AR
TI HIV1 infection in extra-European students in Turin (Italy): Epidemiologic pattern and risk factors
SO EUROPEAN JOURNAL OF EPIDEMIOLOGY
LA English
DT Article
DE Africa; epidemiology; HIV; risk factors
ID africa; aids; transmission; prevalence; health
AB The authors studied a population of 5634 students from various continents to determine possible correlations between risk factors and seroprevalence of HIV infection. In the African sample the seroprevalence rate was 3.5%; the age range from 19 to 30 years was most affected; prevalence differences between the sexes were slight (3.5% for the males vs 3% for the females); the evaluation of the medical history (STDs, malaria, TB and hospital stays) showed no statistically significant association with HIV-1 infection; the central-eastern Africa significantly appeared the most affected.
C1 Univ Turin, Dipartimento Sanita Pubbl & Microbiol, I-10126 Turin, Italy.
C3 University of Turin
RP Zotti, C (corresponding author), Univ Turin, Dipartimento Sanita Pubbl & Microbiol, Via Santena 5bis, I-10126 Turin, Italy.
EM carla.zotti@unito.it
CR BERKLEY S, 1990, AIDS, V4, P1237, DOI 10.1097/00002030-199012000-00009
   BIZIMUNGU C, 1989, LANCET, V1, P941
   DALEY CL, 1993, LANCET, V342, P756, DOI 10.1016/0140-6736(93)91535-T
   DAWSON GJ, 1989, LANCET, V1, P941
   DECOCK KM, 1994, AIDS, V8, P127, DOI 10.1097/00002030-199401000-00019
   DECOCK KM, 1994, JAMA-J AM MED ASSOC, V272, P481, DOI 10.1001/jama.272.6.481
   DEVINCENZI I, 1994, NEW ENGL J MED, V331, P341, DOI 10.1056/NEJM199408113310601
   HUNTER DJ, 1993, EPIDEMIOLOGY, V4, P63, DOI 10.1097/00001648-199301000-00012
   KALLINGS LO, 1993, VACCINE, V11, P525, DOI 10.1016/0264-410X(93)90223-K
   KANKI P, 1992, AM J EPIDEMIOL, V136, P895, DOI 10.1093/aje/136.7.895
   LOGIE AW, 1994, LANCET, V343, P170, DOI 10.1016/S0140-6736(94)90957-1
   LUCAS SB, 1993, AIDS, V7, P1569, DOI 10.1097/00002030-199312000-00005
   MAIELLO A, 1987, BOLLETTINO DELLISTITUTO SIEROTERAPICO MILANESE, V66, P440
   MERSON MH, 1993, SCIENCE, V260, P1266, DOI 10.1126/science.8493570
   Mertens TE, 1996, B WORLD HEALTH ORGAN, V74, P121
   MOIRAGHIRUGGENI.A, 1992, J PREV MED HYG, V33, P97
   Quinn TC, 1996, LANCET, V348, P99, DOI 10.1016/S0140-6736(96)01029-X
   *WHO, 1995, WKLY EPIDEMIOL REC, V70, P353
   ZANCHETTA N, 1990, EUR J EPIDEMIOL, V6, P71, DOI 10.1007/BF00155553
NR 19
TC 0
Z9 0
U1 0
U2 0
PU SPRINGER
PI DORDRECHT
PA VAN GODEWIJCKSTRAAT 30, 3311 GZ DORDRECHT, NETHERLANDS
SN 0393-2990
EI 1573-7284
J9 EUR J EPIDEMIOL
JI Eur. J. Epidemiol.
PD FEB 15
PY 2000
VL 16
IS 2
BP 119
EP 121
DI 10.1023/A:1007635104096
PG 3
WC Public, Environmental & Occupational Health
SC Public, Environmental & Occupational Health
GA 312UJ
UT WOS:000086961700005
PM 10845260
DA 2023-03-20
ER

PT J
AU Zweifler, AJ
   Wolf, FM
   Oh, MS
   Fitzgerald, JT
   Hengstebeck, L
AF Zweifler, AJ
   Wolf, FM
   Oh, MS
   Fitzgerald, JT
   Hengstebeck, L
TI The importance of race in medical student performance of an AIDS risk assessment interview with simulated patients
SO MEDICAL EDUCATION
LA English
DT Article
DE AIDS, aetiology; blacks; education, medical undergraduate; interviews; physician-patient relationship; racial stocks; risk assessment; sexual behaviour; United States; whites
ID health; communication; validation; white; scale
AB Introduction This study was done to ascertain the effect of race on medical student-patient communication. The primary hypothesis was that interviewing performance scores would be higher when race of student and race of simulated patient instructor (SPI) were concordant than when they were discordant. Methods Data obtained from student interactions with four Caucasian and four African American female SPIs participating in a case involving an AIDS risk assessment interview were analysed. Performance was assessed using two instruments: an 8-item behaviourally anchored interviewing skills scale and a 14-item checklist reflecting content relevant to sexual behaviour and AIDS risk. SPI groups were comparable and SPIs were trained to a high level of inter-rater reliability. Students (24 African American and 180 non-African American) were assigned to SPIs based on the spelling of the student's name. Performance was scored independently at the conclusion of each interview by both the SPI and the student her/himself. Results African American students had lower scale scores than non-African American students in interactions with Caucasian (but not African American) SPIs; and all student scores, both on the skills scale and the content checklist, were higher with African American than with Caucasian SPIs (as assessed by both SPI and student). Women students had higher scores than men. Conclusions Race of SPI has an influence on student performance of an AIDS risk assessment interview. Further studies focusing on racial interactions in the medical interview are required. It appears that race of SPI may need to be accounted for in the development and interpretation of SPI-based clinical competence exams.
C1 Univ Michigan, Sch Med, Taubman Ctr 3918, Dept Internal Med, Ann Arbor, MI 48109 USA.
   Univ Michigan, Sch Med, Dept Postgrad Med, Ann Arbor, MI USA.
   Univ Michigan, Sch Med, Med Sch Adm, Ann Arbor, MI USA.
C3 University of Michigan System; University of Michigan; University of Michigan System; University of Michigan; University of Michigan System; University of Michigan
RP Zweifler, AJ (corresponding author), Univ Michigan, Sch Med, Taubman Ctr 3918, Dept Internal Med, Ann Arbor, MI 48109 USA.
CR ANDERSON BA, 1988, PUBLIC OPIN QUART, V52, P289, DOI 10.1086/269108
   BLENDON RJ, 1995, JAMA-J AM MED ASSOC, V273, P341, DOI 10.1001/jama.273.4.341
   CRONBACH LJ, 1951, PSYCHOMETRIKA, V14, P297
   FURNER V, 1993, MED J AUSTRALIA, V158, P40
   Geiger HJ, 1996, NEW ENGL J MED, V335, P815, DOI 10.1056/NEJM199609123351110
   JEWELL ME, 1989, AM FAM PHYSICIAN, V40, P153
   KLEINMAN A, 1978, ANN INTERN MED, V88, P251, DOI 10.7326/0003-4819-88-2-251
   LEVENKRON JC, 1987, AM J PREV MED, V3, P152
   MULLAN P, 1992, PROFESS ED RES Q, V13, P16
   Nickens HW, 1996, ANN INTERN MED, V125, P237, DOI 10.7326/0003-4819-125-3-199608010-00013
   QUESADA GM, 1976, SOC SCI MED, V10, P323, DOI 10.1016/0037-7856(76)90078-0
   SCHAEFFER NC, 1980, SOCIOL METHOD RES, V8, P400, DOI 10.1177/004912418000800403
   SCHUMAN H, 1971, PUBLIC OPIN QUART, V35, P44, DOI 10.1086/267866
   STILLMAN P, 1991, ANN INTERN MED, V114, P393, DOI 10.7326/0003-4819-114-5-393
   STILLMAN PL, 1977, EDUC PSYCHOL MEAS, V37, P1031, DOI 10.1177/001316447703700427
   WAITZKIN H, 1984, JAMA-J AM MED ASSOC, V252, P2441, DOI 10.1001/jama.252.17.2441
   West C., 1979, ANN NEW YORK ACAD SC, V327, P81, DOI 10.1111/j.1749-6632.1979.tb17755.x
   Winer BJ, 1971, STAT PRINCIPLES EXPT, V0, P0
   ZWEIFLER AJ, 1994, 6 OTT C MED ED, V0, P460
NR 19
TC 3
Z9 3
U1 0
U2 1
PU WILEY
PI HOBOKEN
PA 111 RIVER ST, HOBOKEN 07030-5774, NJ USA
SN 0308-0110
EI 1365-2923
J9 MED EDUC
JI Med. Educ.
PD MAR 15
PY 2000
VL 34
IS 3
BP 175
EP 181
DI 10.1046/j.1365-2923.2000.00455.x
PG 7
WC Education, Scientific Disciplines; Health Care Sciences & Services
SC Education & Educational Research; Health Care Sciences & Services
GA 298WT
UT WOS:000086163100006
PM 10733702
DA 2023-03-20
ER
