# Supplementary material for: Studies on HIV/AIDS Among Students: Bibliometric Analysis
Source: Interact J Med Res. 2023 Aug 4;12:e46042. doi: 10.2196/46042 (PMC10439465; doi:10.2196/46042)
Supplement: Multimedia Appendix 1 [file ijmr_v12i1e46042_app1.zip › Multimedia Appendix 1/download2001u20.txt]

PT J
AU Sharma, UK
   Schreiber, GB
   Glynn, SA
   Nass, CC
   Higgins, MJ
   Tu, YL
   Bethel, J
   Williams, AE
AF Sharma, UK
   Schreiber, GB
   Glynn, SA
   Nass, CC
   Higgins, MJ
   Tu, YL
   Bethel, J
   Williams, AE
TI Knowledge of HIV/AIDS transmission and screening in United States blood donors
SO TRANSFUSION
LA English
DT Article
ID human-immunodeficiency-virus; viral-infections; hiv-infection; risk; transfusion; donation; behavior; students; aids
AB BACKGROUND: Increased knowledge of HIV transmission and behavioral and test screening may encourage high-risk blood donors to self-defer. STUDY DESIGN AND METHODS: Knowledge of HIV transmission and screening and the association with demographics, screening test reactivity, and unreported deferrable risks (UDRs) was assessed by a 1998 anonymous mail survey sent to 92,581 blood donors, of whom 57 percent responded. Groups were compared by using weighted chi-square tests and logistic regression analysis. RESULTS: Four percent of the donors thought that it was very likely or somewhat likely for a person to contract HIV from donating blood, and 20 percent perceived a similar risk from blood transfusion. Only 60 percent of the donors knew that the available screening tests may not detect a recent infection. Thirty-seven percent either did not know or felt it was acceptable to donate blood to obtain HIV testing. Those most likely to answer knowledge questions incorrectly were more likely to have a higher prevalence of test reactivity or UDRs and to be less than or equal to 25 years old, members of a minority, less educated, non-US-born, or first-time donors. CONCLUSION: Innovative ways to increase donor understanding of the implications of risk behaviors and the limitations of current screening procedures should be developed. They might prevent high-risk individuals from donating blood.
C1 WESTAT Corp, Rockville, MD 20850 USA.
   Amer Red Cross, Holland Lab, Biomed Serv, Rockville, MD USA.
   Amer Red Cross, Blood Serv, Baltimore, MD USA.
   Amer Red Cross, Blood Serv, Detroit, MI USA.
C3 Westat; American Red Cross; American Red Cross; American Red Cross
RP Sharma, UK (corresponding author), WESTAT Corp, WB 262,1650 Res Blvd, Rockville, MD 20850 USA.
FU NHLBI NIH HHS [N01-HB-47114, N01-HB-97077, N01-HB-97078, N01 HB97079, N01 HB97080, N01 HB97081, N01 HB97082] Funding Source: Medline; DIVISION OF BLOOD DISEASES AND RESOURCES [N01HB097079, N01HB097082, N01HB097078, N01HB097080, N01HB047114, N01HB097077, N01HB097081] Funding Source: NIH RePORTER
CR AGUILAR S, 1993, ADV DATA, V0, P225
   ALLEGRE J, 1990, P WORKSH HYP FLOWS R, V0, P1
   Allen J, 1993, J HEALTH CARE MARK, V13, P26
   ANDERSON JE, 1990, FAM PLANN PERSPECT, V22, P252, DOI 10.2307/2135681
   BHOPAL RS, 1992, AIDS CARE, V4, P43, DOI 10.1080/09540129208251619
   BROWN JS, 1987, J ROY COLL GEN PRACT, V37, P457
   Dodd RY, 2000, TRANSFUSION, V40, P0
   DOLL LS, 1991, TRANSFUSION, V31, P704, DOI 10.1046/j.1537-2995.1991.31892023494.x
   Finucane ML, 2000, TRANSFUSION, V40, P1017, DOI 10.1046/j.1537-2995.2000.40081017.x
   Gilbart V L, 1998, COMMUN DIS PUBLIC HEALTH, V1, P108
   Gilbert S, 1994, PROF NURSE, V9, P765
   Glynn SA, 2000, JAMA-J AM MED ASSOC, V284, P229, DOI 10.1001/jama.284.2.229
   Glynn SA, 2001, TRANSFUSION, V41, P736, DOI 10.1046/j.1537-2995.2001.41060736.x
   GOODMAN E, 1989, PEDIATRICS, V84, P36
   Hancock T, 1999, J COMMUNITY HEALTH NURS, V16, P151, DOI 10.1207/S15327655JCHN1603_2
   Janssen RS, 1998, JAMA-J AM MED ASSOC, V280, P42, DOI 10.1001/jama.280.1.42
   KAPLAN EH, 1990, EVALUATION REV, V14, P686, DOI 10.1177/0193841X9001400609
   Kaul R., 1991, HEALTH EDUCATION JOURNAL, V50, P128, DOI 10.1177/001789699105000307
   Kleinman S, 1997, TRANSFUS MED REV, V11, P155, DOI 10.1053/tmrv.1997.0110155
   LEBLANC AJ, 1993, J HEALTH SOC BEHAV, V34, P23, DOI 10.2307/2137302
   Marquet J, 1997, ANN IG, V9, P265
   MAYO DJ, 1991, TRANSFUSION, V31, P466, DOI 10.1046/j.1537-2995.1991.31591263204.x
   MOHADJER L, 1986, P AM STAT ASS, V0, P258
   *NIH, 2000, FDA AABB JOINT WORKS, V0, P0
   Petosa R, 1990, AIDS EDUC PREV, V2, P127
   ROBERTS RD, 1988, J HEALTH POLIT POLIC, V13, P167, DOI 10.1215/03616878-13-1-167
   ROBERTSON BJ, 1994, AIDS CARE, V6, P435, DOI 10.1080/09540129408258658
   SCHOENBORN CA, 1994, AIDS KNOWLEDGE ATTIT, V0, P243
   Schreiber GB, 1996, NEW ENGL J MED, V334, P1685, DOI 10.1056/NEJM199606273342601
   Schreiber GB, 1998, TRANSFUSION, V38, P0
   THOMPSON WW, 1993, TRANSFUSION, V33, P333, DOI 10.1046/j.1537-2995.1993.33493242642.x
   Waldner LK, 1999, J HOMOSEXUAL, V37, P117, DOI 10.1300/J082v37n03_07
   WELLINGS K, 1994, SOZ PRAVENTIV MED, V39, PS14, DOI 10.1007/BF01322422
   Williams AE, 1997, JAMA-J AM MED ASSOC, V277, P967, DOI 10.1001/jama.277.12.967
   Wu Y, 2001, TRANSFUSION, V41, P360, DOI 10.1046/j.1537-2995.2001.41030360.x
NR 35
TC 42
Z9 46
U1 0
U2 1
PU AMER ASSOC BLOOD BANKS
PI BETHESDA
PA 8101 GLENBROOK RD, BETHESDA, MD 20814-2749 USA
SN 0041-1132
EI 
J9 TRANSFUSION
JI Transfusion
PD NOV 15
PY 2001
VL 41
IS 11
BP 1341
EP 1350
DI 10.1046/j.1537-2995.2001.41111341.x
PG 10
WC Hematology
SC Hematology
GA 497AE
UT WOS:000172429900006
PM 11724976
DA 2023-03-20
ER

PT J
AU Cohall, A
   Kassotis, J
   Parks, R
   Vaughan, R
   Bannister, H
   Northridge, M
AF Cohall, A
   Kassotis, J
   Parks, R
   Vaughan, R
   Bannister, H
   Northridge, M
TI Adolescents in the age of AIDS: Myths, misconceptions, and misunderstandings regarding sexually transmitted diseases
SO JOURNAL OF THE NATIONAL MEDICAL ASSOCIATION
LA English
DT Article
DE adolescents; sexually transmitted diseases; AIDS
ID anal intercourse; knowledge; students
AB The purpose of this study is twofold: to evaluate the extent of knowledge possessed by young people residing in an urban sexually transmitted disease (STD) and AIDS epicenter about STDs, including AIDS; and to determine whether knowledge levels varied by age, gender, race/ethnicity, and/or previous health instruction. A total of 867 adolescents (472 females and 395 males) attending a large public high school in New York City completed a self-administered survey. Levels of knowledge about AIDS transmission and prevention were high (mean percentage correct = 91.8%). Nonetheless, adolescent respondents lacked awareness about the prevalence of common STDs, had limited understanding of the ways in which these diseases can be transmitted and prevented, and were unaware of potentially serious sequelae resulting from exposure to infectious agents (e.g., infertility from chlamydial infections). Young people who had taken a health education course in which STDs were discussed did slightly better on the knowledge survey than did their peers. While the prevention of HIV infection is, and should be, a national priority, more concerted efforts are needed to better educate young people about other STDs in the overall context of sexual health.
C1 Columbia Univ, Presbyterian Hosp, Harlem Hlth Promot Ctr, New York, NY 10032 USA.
C3 Columbia University; NewYork-Presbyterian Hospital
RP Cohall, A (corresponding author), Columbia Univ, Sch Publ Hlth, 600 W 16th St, New York, NY 10032 USA.
CR *A GUTTMACHER I, 1999, FACTS BRIEF TEEN SEX, V0, P0
   Biro F M, 1995, J PEDIATR HEALTH CARE, V9, P256, DOI 10.1016/S0891-5245(05)80060-4
   BOLLING DR, 1977, J REPROD MED, V19, P120
   COHALL AT, 1991, MED ASPECTS HUMAN SE, V0, P33
   ENG TR, 1997, HIDDEN EPIDEMIC CONF, V0, P0
   FORREST JD, 1989, FAM PLANN PERSPECT, V21, P65, DOI 10.2307/2135556
   JAFFE LR, 1988, J PEDIATR-US, V112, P1005, DOI 10.1016/S0022-3476(88)80237-3
   Jemmott L., 1990, J ADOLESC RES, V5, P346, DOI 10.1177/074355489053006
   *KAIS FAM FDN, 1999, TEENS SHOULD KNOW DO, V0, P0
   Minichiello V, 1996, INT J STD AIDS, V7, P353, DOI 10.1258/0956462961918077
   *NAT CTR HIV STD T, 1999, CHALL STD PREV US NO, V0, P0
   Radius S M, 1991, J AM COLL HEALTH, V40, P83
   RotheramBorus MJ, 1997, J ADOLESCENT HEALTH, V20, P216, DOI 10.1016/S1054-139X(96)00156-5
   SHAFER MA, 1990, HLTH ADOLESCENTS, V0, P0
   SIECUS/Advocates for Youth, 1999, SURVEY AM VIEWS SEXU, V0, P0
   Sikand A, 1996, J ADOLESCENT HEALTH, V18, P325, DOI 10.1016/1054-139X(95)00228-K
   *US DEP HHS DIV ST, 1997, SEX TRANSM DIS SURV, V0, P0
   Villarruel A M, 1998, J ASSOC NURSES AIDS CARE, V9, P61, DOI 10.1016/S1055-3290(98)80034-4
NR 20
TC 18
Z9 18
U1 0
U2 2
PU NATL MED ASSOC
PI WASHINGON
PA 1012 10TH ST, N W, WASHINGON, DC 20001 USA
SN 0027-9684
EI 
J9 J NATL MED ASSOC
JI J. Natl. Med. Assoc.
PD FEB 15
PY 2001
VL 93
IS 2
BP 64
EP 69
DI 
PG 6
WC Medicine, General & Internal
SC General & Internal Medicine
GA 444CM
UT WOS:000169381300011
PM 12653384
DA 2023-03-20
ER

PT J
AU Coyle, K
   Basen-Engquist, K
   Kirby, D
   Parcel, G
   Banspach, S
   Collins, J
   Baumler, E
   Carvajal, S
   Harrist, R
AF Coyle, K
   Basen-Engquist, K
   Kirby, D
   Parcel, G
   Banspach, S
   Collins, J
   Baumler, E
   Carvajal, S
   Harrist, R
TI Safer choices: Reducing teen pregnancy, HIV, and STDs
SO PUBLIC HEALTH REPORTS
LA English
DT Article
ID risk-reduction interventions; african-american adolescents; school-based hiv; prevention program; aids-prevention; impact; behavior; multicomponent; infection; project
AB Objectives. This study evaluated the long-term effectiveness of Safer Choices, a theory-based, multi-component educational program designed to reduce sexual risk behaviors and increase protective behaviors in preventing HIV, other STDs, and pregnancy among high school students. Methods. The study used a randomized controlled trial involving 20 high schools in California and Texas. A cohort of 3869 ninth-grade students was tracked for 31 months from fall semester 1993 (baseline) to spring semester 1996 (31-month follow-up). Data were collected using self-report surveys administered by trained data collectors. Response rate at 31-month follow-up was 79%. Results. Safer Choices had its greatest effect on measures involving condom use. The program reduced the frequency of intercourse without a condom during the three months prior to the survey, reduced the number of sexual partners with whom students had intercourse without a condom, and increased use of condoms and other protection against pregnancy at last intercourse. Safer Choices also improved 7 of 13 psychosocial variables, many related to condom use, but did not have a significant effect upon rates of sexual initiation. Conclusions. The Safer Choices program was effective in reducing important risk behaviors for HIV, other STDs, and pregnancy and in enhancing most psychosocial determinants of such behavior.
C1 ETR Associates, Scotts Valley, CA USA.
   Univ Texas, MD Anderson Canc Ctr, Houston, TX 77030 USA.
   Univ Texas, Ctr Hlth Promot Res & Dev, Houston, TX USA.
   Ctr Dis Control & Prevent, Evaluat Res Sect, Surveillance & Evaluat Res Branch, Div Adolescent & Sch Hlth, Atlanta, GA USA.
   CDCP, Natl Ctr Chron Dis Prevent & Hlth Promot, Atlanta, GA USA.
   Eucid Inc, Chicago, IL USA.
C3 University of Texas System; UTMD Anderson Cancer Center; University of Texas System; Centers for Disease Control & Prevention - USA; Centers for Disease Control & Prevention - USA
RP Coyle, K (corresponding author), ETR Associates, POB 1830, Santa Cruz, CA 95061 USA.
FU PHS HHS [200-91-0938] Funding Source: Medline
CR *A GUTTM I, 1994, SEX AM TEEN, V0, P0
   BANDURA A, 1986, SOCIAL FDN THOUGHT A, V0, P0
   Basen-Engquist K, 1997, J SCHOOL HEALTH, V67, P365, DOI 10.1111/j.1746-1561.1997.tb07176.x
   Basen-Engquist K, 2001, HEALTH EDUC BEHAV, V28, P166, DOI 10.1177/109019810102800204
   Basen-Engquist K., 1998, HDB SEXUALITY RELATE, V0, P541
   BRENER ND, 1995, AM J EPIDEMIOL, V141, P575, DOI 10.1093/oxfordjournals.aje.a117473
   *CDCP, 2000, HIV AIDS SURV LANC R, V12, P22
   Coyle K, 1999, J SCHOOL HEALTH, V69, P181, DOI 10.1111/j.1746-1561.1999.tb06383.x
   Coyle K, 1996, J SCHOOL HEALTH, V66, P89
   DONOVAN P, 1993, TESTING POSITIVE SEX, V0, P0
   *ETR ASS CTR HLTH, 1998, SAF CHOIC PREV HIV S, V0, P0
   FISHER JD, 1988, AM PSYCHOL, V43, P914, DOI 10.1037/0003-066X.43.11.914
   HENSHAW SK, 1998, US TEENAGE PREGNANCY, V0, P0
   Jemmott JB, 1998, JAMA-J AM MED ASSOC, V279, P1529, DOI 10.1001/jama.279.19.1529
   JEMMOTT JB, 1992, AM J PUBLIC HEALTH, V82, P372, DOI 10.2105/AJPH.82.3.372
   Kim N, 1997, J ADOLESCENT HEALTH, V20, P204, DOI 10.1016/S1054-139X(96)00169-3
   KIRBY D, 1991, FAM PLANN PERSPECT, V23, P253, DOI 10.2307/2135776
   Kirby D, 1997, AIDS EDUC PREV, V9, P44
   Kirby D., 2001, EMERGING ANSWERS RES, V0, P0
   LEVY SR, 1995, J SCHOOL HEALTH, V65, P145, DOI 10.1111/j.1746-1561.1995.tb06218.x
   MAIN DS, 1994, PREV MED, V23, P409, DOI 10.1006/pmed.1994.1056
   Marsh D, 1988, BUILDING EFFECTIVE M, V0, P0
   MCGUIRE W, 1961, J ABNORMAL SOCIAL PS, V62, P237
   McGuire W., 1972, NEW HORIZONS PSYCHOL, V0, P219
   MitchellDiCenso A, 1997, HEALTH EDUC BEHAV, V24, P300, DOI 10.1177/109019819702400304
   RASBASH J, 1995, MLN COMMAND REF, V0, P0
   RESNICOW K, 1993, PREV MED, V22, P484, DOI 10.1006/pmed.1993.1039
   SONENSTEIN F, 1996, RES SEX BEH METH ISS, V0, P0
   STLAWRENCE JS, 1995, J CONSULT CLIN PSYCH, V63, P221, DOI 10.1037/0022-006X.63.2.221
   Sudman S, 1974, RESPONSE EFFECTS SUR, V0, P0
NR 31
TC 121
Z9 123
U1 0
U2 16
PU US GOVERNMENT PRINTING OFFICE
PI WASHINGTON
PA SUPERINTENDENT DOCUMENTS,, WASHINGTON, DC 20402-9325 USA
SN 0033-3549
EI 
J9 PUBLIC HEALTH REP
JI Public Health Rep.
PD JUN 15
PY 2001
VL 116
IS 
BP 82
EP 93
DI 10.1093/phr/116.S1.82
PG 12
WC Public, Environmental & Occupational Health
SC Public, Environmental & Occupational Health
GA 470JA
UT WOS:000170866800009
PM 11889277
DA 2023-03-20
ER

PT J
AU Franklin, GF
   Gray, K
   Nathwani, D
AF Franklin, GF
   Gray, K
   Nathwani, D
TI Provision of drugs for post-exposure prophylaxis of HIV for medical students on overseas electives
SO JOURNAL OF INFECTION
LA English
DT Article
ID health-care workers; risk; injury; infection
AB Objectives: To assess the need for, and the most practical way to provide, HIV post-exposure prophylaxis (PEP) for medical students travelling to areas where this is not readily available. Methods: Follow-up questionnaire for all 140 students from Dundee University returning from their medical elective in 2000, 22 of whom took triple therapy for PEP with them on elective. Results: 103/140 students (74%) returned questionnaires. 76/103 (74%) were involved in exposure-prone procedures and 38/103 (37%) reported a significant exposure to potentially infective fluids. Six of this group considered PEP but none reported using it. The greatest perceived risk on elective remained road accidents. 87/103 respondents thought a 24-h helpline for health issues on electives would be useful. Conclusions: A high number of students report significant exposure to potentially infected fluids and this needs to be urgently addressed. There was almost unanimous endorsement of the idea of providing PEP and when it is made easily available prior to travel, students are willing to take it to areas where it is not available. In response to the survey, the investigators are looking at how to increase the current limited supply of PEP (Students may have to pay part of the cost) and the best way to provide a helpline, as it is felt that this could have a broad impact on student safety on electives, not just for issues involving PEP. (C) 2001 The British Infection Society.
C1 Univ Dundee, Tayside Hosp NHS Trust, Kings Cross Hosp, Infect & Immunodeficiency Unit, Dundee DD3 8EA, Scotland.
   Univ Dundee, Tayside Teaching Hosp, Dundee DD1 9SY, Scotland.
C3 University of Dundee; University of Dundee
RP Nathwani, D (corresponding author), Univ Dundee, Tayside Hosp NHS Trust, Kings Cross Hosp, Infect & Immunodeficiency Unit, Dundee DD3 8EA, Scotland.
CR BERRY AJ, 1992, ANESTHESIOLOGY, V77, P1007, DOI 10.1097/00000542-199211000-00025
   Cardo DM, 1997, NEW ENGL J MED, V337, P1485, DOI 10.1056/NEJM199711203372101
   Forst LS, 1997, J OCCUP ENVIRON MED, V39, P1212, DOI 10.1097/00043764-199712000-00016
   Gamester CF, 1999, BRIT MED J, V318, P158, DOI 10.1136/bmj.318.7177.158
   Gilks CF, 1998, BRIT MED J, V316, P1158, DOI 10.1136/bmj.316.7138.1158
   MCCORMICK RD, 1991, AM J MED S3B, V91, P301
   Odero W, 1997, TROP MED INT HEALTH, V2, P445, DOI 10.1046/j.1365-3156.1997.d01-296.x
   Royal Pharmaceutical Society of Great Britain, 2000, MED ETH PRACT GUID P, V0, P0
   TOKARS JI, 1992, JAMA-J AM MED ASSOC, V267, P2899, DOI 10.1001/jama.267.21.2899
   UK Health Departments, 2000, HIV POST PROPH GUID, V0, P0
   *UK HLTH DEP, 1998, GUID POST PROPH HLTH, V0, P0
   Wilkinson D, 1999, BRIT MED J, V318, P139, DOI 10.1136/bmj.318.7177.139
NR 12
TC 10
Z9 10
U1 0
U2 6
PU W B SAUNDERS CO LTD
PI LONDON
PA 24-28 OVAL RD, LONDON NW1 7DX, ENGLAND
SN 0163-4453
EI 
J9 J INFECTION
JI J. Infect.
PD OCT 15
PY 2001
VL 43
IS 3
BP 191
EP 194
DI 10.1053/jinf.2001.0903
PG 4
WC Infectious Diseases
SC Infectious Diseases
GA 492YQ
UT WOS:000172195500007
PM 11798258
DA 2023-03-20
ER

PT J
AU Hsiung, PC
   Tsai, YF
   Hung, CC
   Chen, MY
AF Hsiung, PC
   Tsai, YF
   Hung, CC
   Chen, MY
TI Intention of residents in internal medicine to care for patients infected with HIV at a university hospital in Taiwan
SO INTERNATIONAL JOURNAL OF STD & AIDS
LA English
DT Article
DE intention; human immunodeficiency virus infection; internal medicine resident; Taiwan
ID acquired-immunodeficiency-syndrome; immune-deficiency syndrome; students attitudes; nursing-students; united-states; aids; knowledge; physicians; workers; nurses
AB The purpose of this study was to investigate internal medicine residents' HIV-related knowledge and their attitudes towards caring for HIV-infected patients, and determine the extent to which these variables influence their care-providing intention. A cross-sectional survey was conducted in 56 internal medicine residents at a university hospital in Taiwan. Results showed residents' lack of Sufficient knowledge was reflected by their inaccurate assessment of HIV-associated risk and their tendency to overuse protective gear in unnecessary situations. In general, residents expressed slightly positive attitudes with a neutral intention to care for HIV-infected patients. Knowledge and attitudes were significantly correlated with intention. The use of stepwise regression analysis revealed attitudes accounted for 59% of the variance in intention. Future efforts should focus on designing, implementing, and evaluating educational programmes that address residents' needs to ensure a solid HIV-related knowledge base, support their positive attitudes, address their ambivalent feelings toward providing HIV care, and enhance their intention to care for HIV-infected patients.
C1 Natl Taiwan Univ, Sch Nursing, Sect 1, Taipei 10764, Taiwan.
C3 National Taiwan University
RP Hsiung, PC (corresponding author), Natl Taiwan Univ, Sch Nursing, Sect 1, 1,Jen Ai Rd, Taipei 10764, Taiwan.
CR AKINSANYA JA, 1992, J ADV NURS, V17, P400, DOI 10.1111/j.1365-2648.1992.tb01920.x
   BRATTEBO G, 1990, PUBLIC HEALTH, V104, P123, DOI 10.1016/S0033-3506(05)80363-4
   BREDFELDT RC, 1991, J FAM PRACTICE, V32, P71
   DIEKEMA DJ, 1995, PREV MED, V24, P580, DOI 10.1006/pmed.1995.1092
   DOUGLAS CJ, 1985, HOSP COMMUNITY PSYCH, V36, P1309
   DWORKIN J, 1991, SOC SCI MED, V33, P239, DOI 10.1016/0277-9536(91)90357-I
   FELDMANN TB, 1990, ACAD MED, V65, P464, DOI 10.1097/00001888-199007000-00012
   Flaskerud J H, 1989, J CONTIN EDUC NURS, V20, P148
   GEMSON DH, 1991, ARCH INTERN MED, V151, P1102, DOI 10.1001/archinte.151.6.1102
   GERBERT B, 1991, JAMA-J AM MED ASSOC, V266, P2837, DOI 10.1001/jama.266.20.2837
   HAYWARD RA, 1993, J GEN INTERN MED, V8, P10, DOI 10.1007/BF02600286
   HAYWARD RA, 1991, ANN INTERN MED, V114, P23, DOI 10.7326/0003-4819-114-1-23
   Henry K, 1990, AIDS EDUC PREV, V2, P36
   HOFFMANTERRY M, 1992, ARCH INTERN MED, V152, P1788, DOI 10.1001/archinte.152.9.1788
   HORSMAN JM, 1995, SOC SCI MED, V41, P1535, DOI 10.1016/0277-9536(95)00030-B
   HSIUNG PC, 1999, FORMOSAN J MED, V3, P271
   Hung CC, 2000, AIDS, V14, P1669, DOI 10.1097/00002030-200007280-00030
   Hung CC, 2000, J ACQ IMMUN DEF SYND, V24, P378, DOI 10.1097/00126334-200008010-00013
   IMPERATO PJ, 1988, NEW YORK STATE J MED, V88, P223
   JEMMOTT LS, 1992, NURS RES, V41, P172
   KELLY JA, 1987, J MED EDUC, V62, P549
   KLIMES I, 1989, AIDS CARE, V1, P313, DOI 10.1080/09540128908253037
   LEWTING CY, 1997, CHIN J PUBLIC HLTH, V16, P234
   LINK RN, 1988, AM J PUBLIC HEALTH, V78, P455, DOI 10.2105/AJPH.78.4.455
   MCKINNON MD, 1990, J SOC OCCUP MED, V40, P15
   MORTON AD, 1986, BRIT MED J, V293, P1212, DOI 10.1136/bmj.293.6556.1212
   Oermann M H, 1991, J NURS EDUC, V30, P217
   Prince N A, 1989, J OBSTET GYNECOL NEONATAL NURS, V18, P363, DOI 10.1111/j.1552-6909.1989.tb00489.x
   SHAPIRO MF, 1992, JAMA-J AM MED ASSOC, V268, P510, DOI 10.1001/jama.268.4.510
   TAERK G, 1993, AIDS CARE, V5, P215, DOI 10.1080/09540129308258602
   TESCH BJ, 1990, ACAD MED, V65, P467, DOI 10.1097/00001888-199007000-00013
   TREIBER FA, 1987, J NERV MENT DIS, V175, P496, DOI 10.1097/00005053-198708000-00009
   Tsai Y F, 1995, CLIN NURS RES, V4, P442, DOI 10.1177/105477389500400409
NR 33
TC 5
Z9 5
U1 0
U2 3
PU ROYAL SOC MEDICINE PRESS LTD
PI LONDON
PA 1 WIMPOLE STREET, LONDON W1M 8AE, ENGLAND
SN 0956-4624
EI 
J9 INT J STD AIDS
JI Int. J. STD AIDS
PD SEP 15
PY 2001
VL 12
IS 9
BP 602
EP 608
DI 10.1258/0956462011923787
PG 7
WC Immunology; Infectious Diseases
SC Immunology; Infectious Diseases
GA 469BK
UT WOS:000170792500009
PM 11516370
DA 2023-03-20
ER

PT J
AU Karstaedt, AS
   Pantanowitz, L
AF Karstaedt, AS
   Pantanowitz, L
TI Occupational exposure of interns to blood in an area of high HIV seroprevalence
SO SOUTH AFRICAN MEDICAL JOURNAL
LA English
DT Article
ID health-care workers; needlestick injury; medical-students; house officers; b hepatitis; frequency; inoculation; rates
AB Objective. To determine the epidemiology of work-related exposure to blood among interns. Design. Interns were invited to complete anonymously a questionnaire concerning their past percutaneous and mucocutaneous exposures to blood. Setting. Chris Hani Baragwanath Hospital, Soweto, and Johannesburg Hospital, Gauteng, where HN infection is common among patients. Results. Ninety-eight interns (96%) were surveyed. Sixty-nine per cent of interns reported one or more percutaneous exposures to blood during the intern year, and 33% of interns recalled accidental percutaneous exposure to HIV-infected;blood. Forty-five per cent recalled a mucocutaneous exposure to HIV-positive blood. Only 28 (64%) of 44 percutaneous injuries from HIV-infected patients were reported. During their student clinical training, 56% of interns had suffered a penetrating injury, and 18% recollected needlestick injuries involving HIV-infected patients. The most common mechanisms of injury included unexpected patient movement (23%), needle recapping (17%), and withdrawal of the needle (17%). Half of the injuries occurred during the first 4 months of internship. Only 22% of intern percutaneous exposures could have been avoided by following universal precautions. Conclusions. Intern and medical student exposure to blood is extremely common, but is markedly underreported. Strict compliance with universal precautions will not prevent the majority of exposures. Priorities should be the introduction of safer techniques and equipment, skills training and methods of reporting blood exposures.
C1 Chris Hani Baragwanath Hosp, Dept Med, Johannesburg, South Africa.
   Univ Witwatersrand, Johannesburg, South Africa.
C3 University of Witwatersrand
RP Karstaedt, AS (corresponding author), Chris Hani Baragwanath Hosp, Dept Med, Johannesburg, South Africa.
CR Bell David M., 1997, AMERICAN JOURNAL OF MEDICINE, V102, P9, DOI 10.1016/S0002-9343(97)89441-7
   CANNON NJ, 1972, J AMER MED ASSOC, V222, P1425, DOI 10.1001/jama.222.11.1425
   Cardo DM, 1997, NEW ENGL J MED, V337, P1485, DOI 10.1056/NEJM199711203372101
   *CDC, 1991, MMWR-MORBID MORTAL W, V40, P1
   Dale JC, 1998, MAYO CLIN PROC, V73, P611
   DEVRIES B, 1994, MED J AUSTRALIA, V160, P398
   DOEBBELING BN, 1995, PRINCIPLES PRACTICE, V0, P2616
   FAHEY BJ, 1991, AM J MED, V90, P145, DOI 10.1016/0002-9343(91)80153-D
   GAFFNEY K, 1992, IRISH MED J, V85, P102
   GLASER JB, 1985, NEW ENGL J MED, V313, P266
   HAMBRICK GW, 1962, ARCH DERMATOL, V85, P583, DOI 10.1001/archderm.1962.01590050013003
   JAGGER J, 1988, NEW ENGL J MED, V319, P284, DOI 10.1056/NEJM198808043190506
   KIYOSAWA K, 1991, ANN INTERN MED, V115, P367, DOI 10.7326/0003-4819-115-5-367
   LINK RN, 1988, AM J PUBLIC HEALTH, V78, P455, DOI 10.2105/AJPH.78.4.455
   LYNER UB, 1997, J HOSP INFECT, V35, P223
   MAGNUSON HJ, 1956, MEDICINE, V35, P33, DOI 10.1097/00005792-195602000-00002
   MANGIONE CM, 1991, AM J MED, V90, P85, DOI 10.1016/0002-9343(91)90510-5
   MCGEER A, 1990, J INFECT DIS, V162, P961, DOI 10.1093/infdis/162.4.961
   MELZER SM, 1989, PEDIATRICS, V84, P211
   MEYERS JD, 1977, ANN INTERN MED, V87, P57, DOI 10.7326/0003-4819-87-1-57
   NELSING S, 1993, SCAND J INFECT DIS, V25, P193, DOI 10.3109/00365549309008484
   ONEILL TM, 1992, ARCH INTERN MED, V152, P1451, DOI 10.1001/archinte.152.7.1451
   SAHN SA, 1974, AM J MED, V57, P676, DOI 10.1016/0002-9343(74)90023-0
   SEEFF LB, 1978, ANN INTERN MED, V88, P285, DOI 10.7326/0003-4819-88-3-285
   SEXTON DJ, 1975, NEW ENGL J MED, V292, P645
   STRICOF RL, 1985, NEW ENGL J MED, V313, P266
   SU WPD, 1976, ARCH DERMATOL, V112, P1755, DOI 10.1001/archderm.112.12.1755
   Swanevelder JP, 1998, S AFR MED J, V88, P1320
   1984, 1900, V2, V0, P1376
NR 29
TC 31
Z9 33
U1 0
U2 1
PU MED ASSOC S AFRICA
PI JOHANNESBURG
PA MED HOUSE CENTRAL SQ 7430 PINELANDS  PRIV BAG X1, JOHANNESBURG, SOUTH AFRICA
SN 0038-2469
EI 
J9 S AFR MED J
JI S. Afr. Med. J.
PD JAN 15
PY 2001
VL 91
IS 1
BP 57
EP 61
DI 
PG 5
WC Medicine, General & Internal
SC General & Internal Medicine
GA 407UU
UT WOS:000167289800034
PM 11236300
DA 2023-03-20
ER

PT J
AU Sunmola, AM
AF Sunmola, AM
TI Developing a scale for measuring the barriers to condom use in Nigeria
SO BULLETIN OF THE WORLD HEALTH ORGANIZATION
LA English
DT Article
DE condoms/utilization; sex behavior; students; research design; Nigeria
ID hiv-infection; thailand; ghana
AB Objective To describe the development of a scale for measuring the barriers to condom use in Nigeria and to evaluate its content, feasibility, reliability, and validity. Methods The scale consists of 22 items and is structured on three dimensions: condom sexual satisfaction; condom health hazard; and condom sexual interest. It was evaluated on a sample of 786 students attending the University of Ibadan, Nigeria. Findings The scale appears to be easy to use, and is acceptable and reliable. Conclusion The scale appears suitable for obtaining estimates of personal experiences of sexual and reproductive condom use. Further, it may be employed for assessing factors that hinder condom use in sexual relationships and is useful for determining the predisposition of individuals to use condoms in future sexual encounters.
C1 Univ Ibadan, Dept Psychol, Fac Social Sci, Ibadan, Nigeria.
C3 University of Ibadan
RP Sunmola, AM (corresponding author), Univ Ibadan, Dept Psychol, Fac Social Sci, Ibadan, Nigeria.
CR Adih WK, 1999, J ADOLESCENT HEALTH, V24, P63, DOI 10.1016/S1054-139X(98)00062-7
   AIKEN LR, 1985, EDUC PSYCHOL MEAS, V45, P131, DOI 10.1177/0013164485451012
   Akinnawo EO, 1995, HLTH TRANSITION RE S, V5, P113
   ARRINDELL WA, 1989, ADV BEHAV RES THER, V11, P69, DOI 10.1016/0146-6402(89)90015-5
   Bond V, 1997, HEALTH TRANSIT REV, V7 Suppl, P377
   Boroffice O B, 1995, HEALTH TRANSIT REV, V5 Suppl, P67
   Campbell T, 1997, J ROY SOC HEALTH, V117, P186, DOI 10.1177/146642409711700311
   Estrin D, 1999, INT FAM PLAN PERSPEC, V25, P106, DOI 10.2307/2991952
   ESUWILLIAMS E, 1995, HLTH TRANSITION RE S, V5, P223
   FAPOUNDA B, 1999, EXPANDING MENS PARTI, V0, P0
   *FED MIN HLTH HUM, 1992, NIG B EP, V2, P1
   Ford N, 1999, B WORLD HEALTH ORGAN, V77, P888
   GARDNER R, 1999, 9 J HOPK U SCH PUBL, V0, P0
   GORESKOG KG, 1978, EFAP 2 EXPLORATORY F, V0, P0
   Hulton L, 1996, REPROD HEALTH MATTER, V4, P90
   *J HOPK U BALT CTR, 1990, POPULATION INFORMAIT, V18, P0
   KARIM SSA, 1992, S AFR MED J, V82, P107
   KISEKKA M, 1991, SEM COND ACC AFR SPO, V0, P0
   Knodel J, 1996, INT FAM PLAN PERSPEC, V22, P97, DOI 10.2307/2950749
   Makinwa-Adebusoye P., 1992, INT FAM PLAN PERSPEC, V18, P66, DOI 10.2307/2133396
   MBIZVO MT, 1989, CENT AFR J MED, V35, P519
   MEEKERS D, 1998, COTE LVOIRE CONDOM C, V0, P0
   MNYIKA KS, 1995, AIDS CARE, V7, P295, DOI 10.1080/09540129550126524
   NICHOLS D, 1986, STUD FAMILY PLANN, V17, P100, DOI 10.2307/1967070
   Nunnally J., 1978, PSYCHOMETRIC METHODS, V2nd, P0
   OLAYINKA O, 1992, STUD FAMILY PLANN, V20, P201
   Oloko BA, 1993, HLTH TRANSITION RE S, V3, P151
   Orubuloye I. O., 1993, INTERNATIONAL FAMILY PLANNING PERSPECTIVES, V19, P43, DOI 10.2307/2133418
   ORUBULOYE IO, 1992, STUD FAMILY PLANN, V23, P343, DOI 10.2307/1966892
   Owuamanam Donatus O., 1995, HLTH TRANSITION RE S, V5, P57
   Preston-Whyte E., 1999, RESISTANCES TO BEHAVIOURAL CHANGE TO REDUCE HIV/AIDS INFECTION IN PREDOMINANTLY HETEROSEXUAL EPIDEMICS IN THIRD WORLD COUNTRIES., V0, P139
   SEKADDEKIGONDU C, 1991, SEM COND ACC AFR SPO, V0, P0
   Selltiz Claire., 1976, RES METHODS SOCIAL R, V0, P0
   *WHO EP SURV UN, 1993, WHO AIDS SURV REP, V0, P0
NR 34
TC 17
Z9 17
U1 1
U2 2
PU WORLD HEALTH ORGANIZATION
PI GENEVA 27
PA MARKETING AND DISSEMINATION, CH-1211 GENEVA 27, SWITZERLAND
SN 0042-9686
EI 
J9 B WORLD HEALTH ORGAN
JI Bull. World Health Organ.
PD JUN 15
PY 2001
VL 79
IS 10
BP 926
EP 932
DI 
PG 7
WC Public, Environmental & Occupational Health
SC Public, Environmental & Occupational Health
GA 485DT
UT WOS:000171738800004
PM 11693974
DA 2023-03-20
ER

PT J
AU Jaworski, BC
   Carey, MP
AF Jaworski, BC
   Carey, MP
TI Effects of a brief, theory-based STD-prevention program for female college students
SO JOURNAL OF ADOLESCENT HEALTH
LA English
DT Article
DE sexually transmitted diseases; motivation; sex behavior; college students; women
ID aids-risk behavior; hiv-infection; condom use; urban women; reduce; disease; skills; model
AB Purpose: To evaluate a brief, theoretically guided sexually transmitted disease (STD) risk-reduction intervention tailored to college-aged women. Methods: The participants were 78 undergraduate females (M = 20 years; 76% European-American) who reported inconsistent condom use or multiple sexual partners. Participants were randomly assigned to one of three groups: (a) a one-session intervention based on the information-motivation-behavioral skills (IMB) model, (b) a one-session information-only intervention (INFO), or (c) a wait-list control (WLC) group. Consistent with Fisher and Fisher's (1992) IMB model, we predicted that risk reduction would be greater when information about HIV was supplemented with motivational enhancement strategies and skills training. To evaluate this hypothesis, groups were compared at the post-intervention assessment and at a 2-month follow-up using analyses of covariance and log odds ratios. Results: At the post-intervention assessment, the IMB and INFO groups demonstrated increased STD-related knowledge. At 2-month follow-up, the IMB and INFO groups showed sustained STD-related knowledge, and the IMB group showed reductions in number of sexual partners compared to the WLC group. Conclusions: These results provide partial support for the hypothesis that an IMB model-based intervention leads to reductions in sexual risk behavior and suggest directions for future research. (C) Society for Adolescent Medicine, 2001.
C1 Syracuse Univ, Ctr Hlth & Behav, Syracuse, NY USA.
C3 Syracuse University
RP Carey, MP (corresponding author), Syracuse Univ, Ctr Hlth & Behav, 430 Huntington Hall, Syracuse, NY USA.
FU NIMH NIH HHS [K02-MH01582, K02 MH001582-02, K02 MH001582-03] Funding Source: Medline
CR ARAFAT I, 1997, J SEX RES, V13, P223
   BRUCE KEM, 1986, J SEX RES, V22, P73, DOI 10.1080/00224498609551290
   Bryan AD, 1996, HEALTH PSYCHOL, V15, P371, DOI 10.1037/0278-6133.15.5.371
   Carey M.P., 1997, AIDS BEHAV, V1, P61, DOI 10.1023/A:1026218005943
   Carey MP, 2000, HEALTH PSYCHOL, V19, P3, DOI 10.1037/0278-6133.19.1.3
   Carey MP, 1997, J CONSULT CLIN PSYCH, V65, P531, DOI 10.1037/0022-006X.65.4.531
   CARON SL, 1993, J SEX RES, V30, P252, DOI 10.1080/00224499309551709
   Cates W, 1999, SEX TRANSM DIS, V26, PS2, DOI 10.1097/00007435-199904001-00002
   *CDCP, 1996, MMWR-MORBID MORTAL W, V45, P121
   *CDCP, 1993, SEX TRANSM DIS SURV, V0, P0
   Civic D, 1999, AIDS EDUC PREV, V11, P343
   DILORIO C, 1993, RES NURSING HLTH, V16, P343
   Fisher JD, 1996, HEALTH PSYCHOL, V15, P114, DOI 10.1037/0278-6133.15.2.114
   FISHER JD, 1992, PSYCHOL BULL, V111, P455, DOI 10.1037/0033-2909.111.3.455
   Fisher William A., 1993, P127, V0, P0
   GALAVOTTI C, 1995, HEALTH PSYCHOL, V14, P570, DOI 10.1037/0278-6133.14.6.570
   GERRARD M, 1994, J APPL SOC PSYCHOL, V24, P959, DOI 10.1111/j.1559-1816.1994.tb02368.x
   Gilbert L, 1998, PSYCHOL REP, V82, P107, DOI 10.2466/PR0.82.1.107-116
   Hammer JC, 1996, J APPL SOC PSYCHOL, V26, P375, DOI 10.1111/j.1559-1816.1996.tb01855.x
   HO JL, 1995, J EXP MED, V181, P1493, DOI 10.1084/jem.181.4.1493
   JOFFE GP, 1992, SEX TRANSM DIS, V19, P272, DOI 10.1097/00007435-199209000-00006
   Kelly J.A., 1982, SOCIAL SKILLS TRAINI, V0, P0
   Kelly JA, 1995, CHANGING HIV RISK BE, V0, P0
   Kraemer H.C., 1987, HOW MANY SUBJECTS, V0, P0
   LATMAN NS, 1995, SEX TRANSM DIS, V22, P104, DOI 10.1097/00007435-199503000-00005
   MACDONALD NE, 1990, JAMA-J AM MED ASSOC, V263, P3155, DOI 10.1001/jama.263.23.3155
   Miller W.R., 1999, NIH PUBLICATION, V0, P0
   MILLER WR, 1991, PRINCIPLES MOTIVATIO, V0, P0
   *NAT CTR HIV STD T, 1996, SEX TRANSM DIS SURV, V0, P0
   NEWELL DJ, 1992, INT J EPIDEMIOL, V21, P837, DOI 10.1093/ije/21.5.837
   RAJ A, 1995, J SEX MARITAL THER, V21, P213
   Sacco WP, 1991, PSYCHOL ASSESSMENT J, V3, P265, DOI 10.1037/1040-3590.3.2.265
   SIKKEMA KJ, 1995, AIDS EDUC PREV, V7, P145
   TELZAK EE, 1993, ANN INTERN MED, V119, P1181, DOI 10.7326/0003-4819-119-12-199312150-00005
   Vail-Smith K, 1992, J AM COLL HEALTH, V40, P227
   Weinhardt LS, 1998, J CONSULT CLIN PSYCH, V66, P680, DOI 10.1037/0022-006X.66.4.680
   WULFERT E, 1993, HEALTH PSYCHOL, V12, P346, DOI 10.1037/0278-6133.12.5.346
NR 38
TC 66
Z9 66
U1 0
U2 6
PU ELSEVIER SCIENCE INC
PI NEW YORK
PA 655 AVENUE OF THE AMERICAS, NEW YORK, NY 10010 USA
SN 1054-139X
EI 
J9 J ADOLESCENT HEALTH
JI J. Adolesc. Health
PD DEC 15
PY 2001
VL 29
IS 6
BP 417
EP 425
DI 10.1016/S1054-139X(01)00271-3
PG 9
WC Psychology, Developmental; Public, Environmental & Occupational Health; Pediatrics
SC Psychology; Public, Environmental & Occupational Health; Pediatrics
GA 499BD
UT WOS:000172549900007
PM 11728891
DA 2023-03-20
ER

PT J
AU Prasad, RS
AF Prasad, RS
TI Development of the HIV/AIDS Q-Sort instrument to measure physician attitudes
SO FAMILY MEDICINE
LA English
DT Article
ID medical-education; aids; scale; health; dimensions; attachment; students; fear
AB Background: Providers' attitudes about HIV/AIDS are an important dimension in the delivery of quality care to persons with HIV/AIDS. It is believed that education can alter attitudes, but there is a need for a user-friendly instrument to measure the effect that HIV/AIDS educational programs have on attitudes. Methods: A pool of HIV/AIDS attitude descriptors was collected through literature review and from individuals working in the HIV/AIDS field. Out of this pool of 90 descriptors, 48 descriptors with the highest face validity were selected through expert consensus ranking to create a preliminary survey instrument. Twenty-six physicians completed a pilot Q-Sort instrument with 48 descriptors. A variance analysis was conducted, and the top 28 descriptors with the most variability were selected for the final Q-Sort instrument, which was then completed by 191 physicians. A factor analysis was conducted to identify a small number of factors that explained the 28 descriptors. A subsample of 22 physicians repeated the test to establish test-retest reliability. Results: Factor analysis revealed three factors: (1) emotionality, (2) ability, and (3) reluctance. The Q-Sort instrument demonstrated good test-retest reliability, with reliability for the three factors of .82, .80, and .88, respectively. Conclusions: This Q-sort instrument is a reliable method for measuring physician attitudes toward HIV/AIDS patients. Further studies can test its use for evaluating the effect of educational programs on changing provider attitudes.
C1 Univ So Calif, Dept Family Med, Los Angeles, CA 90033 USA.
C3 University of Southern California
RP Prasad, RS (corresponding author), Univ So Calif, Dept Family Med, 1420 San Pablo St,PMB-B205, Los Angeles, CA 90033 USA.
CR Adams SH, 1997, J PERS ASSESS, V69, P408, DOI 10.1207/s15327752jpa6902_11
   AKANDE A, 1994, SOC SCI MED, V38, P339, DOI 10.1016/0277-9536(94)90403-0
   ARRINDELL WA, 1989, ADV BEHAV RES THER, V11, P69, DOI 10.1016/0146-6402(89)90015-5
   BENNETT L, 1994, PSYCHOL HEALTH, V9, P221, DOI 10.1080/08870449408407482
   BLOCK SD, 1994, ACAD MED, V69, P343, DOI 10.1097/00001888-199405000-00004
   Bogardus ES, 1933, SOCIOL SOC RES, V17, P265
   Boshamer CB, 1999, AIDS EDUC PREV, V11, P400
   Bruce KE, 1998, AIDS EDUC PREV, V10, P75
   CALABRESE LH, 1991, ARCH INTERN MED, V151, P1157, DOI 10.1001/archinte.151.6.1157
   Funder DC, 2000, J PERS, V68, P451, DOI 10.1111/1467-6494.00103
   Heald R B, 1988, MICH MED, V87, P763
   Hitchcock M A, 1987, FAM PRACT RES J, V7, P55
   HITCHCOCK MA, 1986, J MED EDUC, V61, P394
   LEASURE R, 1995, J PROF NURS, V11, P299, DOI 10.1016/S8755-7223(05)80011-0
   LEWIS CE, 1993, AIDS EDUC PREV, V5, P263
   MOSS HA, 1994, J PEDIATR PSYCHOL, V19, P27, DOI 10.1093/jpepsy/19.1.27
   MOWERER OH, 1953, PSYCHOTHER, V0, P316
   Nunnally J. C., 1998, PSYCHOMETRIC THEORY, V0, P0
   OCONNORCLARKE SL, 1988, EDUC PSYCHOL MEAS, V48, P1081, DOI 10.1177/0013164488484025
   Ozer D.J., 1993, STUDYING LIVES TIME, V0, PP147, DOI 10.1037/10127-023
   PEDERSON DR, 1990, CHILD DEV, V61, P1974, DOI 10.2307/1130851
   Shedler J, 1998, ASSESSMENT, V5, P333, DOI 10.1177/107319119800500403
   Shrum J C, 1989, AIDS EDUC PREV, V1, P222
   SIMPSON SH, 1989, NURS RES, V38, P289, DOI 10.1097/00006199-198909000-00008
   Stephenson W., 1953, STUDY BEHAV, V0, P0
   Tabachnick B. G., 2000, USING MULTIVARIATE S, V0, P0
   TORABI MR, 1989, INT C AIDS JUN 4 9, V5, P782
   Umlauf M G, 1990, SCI NURS, V7, P13
   VAUGHN BE, 1990, CHILD DEV, V61, P1965, DOI 10.1111/j.1467-8624.1990.tb03578.x
   VEACH T, 1996, INT C AIDS JUL 7 12, V11, P419
   WEINBERGER M, 1992, SOUTHERN MED J, V85, P683, DOI 10.1097/00007611-199207000-00003
   Westen D, 1997, J CONSULT CLIN PSYCH, V65, P429, DOI 10.1037/0022-006X.65.3.429
   YADIDA MJ, 1996, J HEALTH SOC BEHAV, V37, P179
   Zeldow PB, 1997, J PERS ASSESS, V69, P314, DOI 10.1207/s15327752jpa6902_5
   1993, 1900, V9, V0, P775
NR 35
TC 24
Z9 24
U1 0
U2 4
PU SOC TEACHERS FAMILY MEDICINE
PI LEAWOOD
PA 11400 TOMAHAWK CREEK PARKWAY, STE 540, LEAWOOD, KS 66207 USA
SN 0742-3225
EI 
J9 FAM MED
JI Fam. Med.
PD NOV-DEC 15
PY 2001
VL 33
IS 10
BP 772
EP 778
DI 
PG 7
WC Primary Health Care; Medicine, General & Internal
SC General & Internal Medicine
GA 490ZH
UT WOS:000172083200014
PM 11730295
DA 2023-03-20
ER

PT J
AU Klewer, J
   Lauschke, H
   Raulinaviciute, J
   Sasnauskaite, L
   Pavilonis, A
   Kugler, J
AF Klewer, J
   Lauschke, H
   Raulinaviciute, J
   Sasnauskaite, L
   Pavilonis, A
   Kugler, J
TI Assessment of HIV transmission risks in clinical situations in health care students from Germany, Lithuania and Namibia
SO PUBLIC HEALTH
LA English
DT Article
DE HIV; medical students; student nurses; Germany; Lithuania; Namibia
ID human-immunodeficiency-virus; infection-control; knowledge; nurses; attitudes; behavior; blood
AB Due to the increasing global HN prevalence, comprehensive knowledge about clinical HIV transmission risks in health care professionals is essential. Mainly medical and nursing students are at risk, because they are working close to infected patients. By using an anonymous questionnaire, the study analysed the assessments of German medical/dental students (n = 182), Lithuanian medical students (n = 176) and Namibian student nurses (n = 135) on the risk of getting HIV infected in different clinical situations. It became obvious that the Namibian student nurses overestimated the risk of HIV transmission in several situations (eg changing dirty linen; physical examination). In comparison, the Lithuanian students showed the most realistic assessments, while the German students also tended to overestimate the risks of HIV transmission. The results indicate that assessments on the risk of HIV transmission in clinical situations are influenced by the national prevalence and daily contacts with HIV patients. Education of health care students should consider this and focus more on epidemiological aspects and infection control procedures, to avoid endangering students and patients.
C1 Tech Univ Dresden, Dresden Med Sch, Inst Med Informat & Biometry, D-01307 Dresden, Germany.
   Kaunas Med Univ, Dept Microbiol, Kaunas, Lithuania.
   Univ Namibia, Oshakati Reg Hosp, Oshakati, Namibia.
C3 Technische Universitat Dresden; Lithuanian University of Health Sciences; University of Namibia
RP Klewer, J (corresponding author), Tech Univ Dresden, Dresden Med Sch, Inst Med Informat & Biometry, Fetscherstr 74, D-01307 Dresden, Germany.
EM Joklewer@aol.com
CR Angelillo IF, 1999, J HOSP INFECT, V42, P105, DOI 10.1053/jhin.1998.0571
   Chaplinskas S, 1999, INT J STD AIDS, V10, P677, DOI 10.1258/0956462991913105
   DUBB A, 1990, S AFR MED J, V77, P152
   Essien EJ, 1997, PUBLIC HEALTH, V111, P205, DOI 10.1016/S0033-3506(97)00035-8
   Friedman MH, 1998, ACAD MED, V73, PS19, DOI 10.1097/00001888-199810000-00033
   *JOINT UN PROGR HI, 2000, AIDS EP UPD DEC 1999, V0, P0
   KAPLAN EH, 1992, J ACQ IMMUN DEF SYND, V5, P1116
   KOHI TW, 1994, INT J NURS STUD, V31, P77, DOI 10.1016/0020-7489(94)90009-4
   Lackritz EM, 1995, NEW ENGL J MED, V333, P1721, DOI 10.1056/NEJM199512283332601
   Lapinskaite GS, 1999, INT J STD AIDS, V10, P673, DOI 10.1258/0956462991913097
   Leliopoulou C, 1999, J HOSP INFECT, V42, P53, DOI 10.1053/jhin.1998.0524
   MALETSKY C, 2000, NAMIBIAN 0330, V0, P1
   MARCUS U, 2000, BUNDESGESUNDHEITSB S, V1, P0
   MCALLISTER G, 1992, J ADV NURS, V17, P1447, DOI 10.1111/j.1365-2648.1992.tb02816.x
   Najem GR, 1998, J NATL MED ASSOC, V90, P765
   ROGSTAD KE, 1993, INT J STD AIDS, V4, P200, DOI 10.1177/095646249300400404
   Tereskerz PM, 1996, NEW ENGL J MED, V335, P1150, DOI 10.1056/NEJM199610103351512
   TIERNEY AJ, 1995, J CLIN NURS, V4, P13, DOI 10.1111/j.1365-2702.1995.tb00005.x
   VANDERHOEK L, 1995, J CLIN MICROBIOL, V33, P581, DOI 10.1128/JCM.33.3.581-588.1995
NR 19
TC 3
Z9 3
U1 0
U2 5
PU W B SAUNDERS CO LTD
PI LONDON
PA 32 JAMESTOWN RD, LONDON NW1 7BY, ENGLAND
SN 0033-3506
EI 1476-5616
J9 PUBLIC HEALTH
JI Public Health
PD MAR 15
PY 2001
VL 115
IS 2
BP 114
EP 118
DI 10.1038/sj.ph.1900750
PG 5
WC Public, Environmental & Occupational Health
SC Public, Environmental & Occupational Health
GA 422AR
UT WOS:000168096200007
PM 11406776
DA 2023-03-20
ER

PT J
AU Blake, SM
   Ledsky, R
   Lehman, T
   Goodenow, C
   Sawyer, R
   Hack, T
AF Blake, SM
   Ledsky, R
   Lehman, T
   Goodenow, C
   Sawyer, R
   Hack, T
TI Preventing sexual risk behaviors among gay, lesbian, and bisexual adolescents: The benefits of gay-sensitive HIV instruction in schools
SO AMERICAN JOURNAL OF PUBLIC HEALTH
LA English
DT Article
ID young mens survey; new-york-city; homosexual identity; substance use; orientation; youths; prevalence; suicide; health; sample
AB Objectives. This study compared sexual risk behaviors of gay, lesbian, and bisexual (GLB) and heterosexual adolescents and evaluated associations between gay-sensitive HIV instruction and risk behaviors of GLB youths. Methods. A random sample of high school students and HIV education teachers completed surveys. Self-reported risk behaviors of heterosexual and GLB adolescents were compared, with control for student and community demographic characteristics. Sexual risk behaviors of GLB youths in schools with and without gay-sensitive instruction were compared. Results. GLB youths reported more substance use, high-risk sexual behaviors, suicidal thoughts or attempts, and personal safety issues than did heterosexual youths (P < .001). Among those who were sexually active, GLB youths reported more lifetime and recent sexual partners than did heterosexuals (P < .001), and more of them reported alcohol use before last sex (P < .01) and a history of pregnancy (P < .001). GLB youths in schools with gay-sensitive instruction reported fewer sexual partners, less recent sex, and less substance use before last sex than did GLB youths in other schools (P < .05). Conclusions. The findings document increased risk behaviors among GLB youths and demonstrate the potential benefits of providing gay-sensitive HIV instruction in schools.
C1 George Washington Univ, Sch Publ Hlth & Hlth Serv, Washington, DC 20037 USA.
   Acad Educ Dev, Ctr Appl Behav & Evaluat Res, Washington, DC USA.
   Commonwealth Massachusetts Dept Educ, Malden, MA USA.
C3 George Washington University
RP Blake, SM (corresponding author), George Washington Univ, Sch Publ Hlth & Hlth Serv, 2175 K St NW,Suite 700, Washington, DC 20037 USA.
EM smblake1@aol.com
CR Bahr MW, 2000, SCHOOL PSYCHOL REV, V29, P217
   Bauman S., 1998, PROFESSIONAL SCH COU, V1, P42
   Berrill K. T., 1992, HATE CRIMES CONFRONT, V0, P19
   BRENER ND, 1995, AM J EPIDEMIOL, V141, P575, DOI 10.1093/oxfordjournals.aje.a117473
   CRANSTON K, 1991, J HOMOSEXUAL, V22, P247, DOI 10.1300/J082v22n03_11
   *CTR DIS CONTR PRE, 2000, HIV AIDS SURVEILLENC, V11, P0
   DAUELLI A, 1998, SOC RES AD FEBR 27 1, V0, P0
   DAUGELLI AR, 1993, AM J COMMUN PSYCHOL, V21, P421, DOI 10.1007/BF00942151
   DOMBROWSKI D, 1996, J APPL SOCIAL SCI, V20, P51
   Faulkner AH, 1998, AM J PUBLIC HEALTH, V88, P262, DOI 10.2105/AJPH.88.2.262
   Fontaine JH, 1996, ADOLESCENCE, V31, P817
   Garofalo R, 1999, ARCH PEDIAT ADOL MED, V153, P487
   Garofalo R, 1998, PEDIATRICS, V101, P895, DOI 10.1542/peds.101.5.895
   Grossman A. H., 1998, J GAY LESBIAN BISEXU, V3, P27
   Herdt Gilbert, 1993, CHILDREN HORIZONS, V0, P0
   Jordan KM, 2000, SCHOOL PSYCHOL REV, V29, P201
   Katz MH, 1998, J ACQ IMMUN DEF SYND, V19, P178, DOI 10.1097/00042560-199810010-00012
   Kegeles SM, 1996, AM J PUBLIC HEALTH, V86, P1129, DOI 10.2105/AJPH.86.8_Pt_1.1129
   KERR DL, 1989, J SCHOOL HEALTH, V59, P301, DOI 10.1111/j.1746-1561.1989.tb04731.x
   LEMP GF, 1994, JAMA-J AM MED ASSOC, V272, P449, DOI 10.1001/jama.272.6.449
   Lipkin A, 1993, HIGH SCH J, V77, P95
   *MASS DEP ED, 2001, SAF SCH PROGR GAY LE, V0, P0
   *MASS DEP ED, 2001, LEARN SUPP SERV PROG, V0, P0
   *MASS DEP PUBL HLT, 1997, YOUNG MEN WHO HAVE S, V0, P0
   MULLER LE, 1998, PROFESSIONAL SCH COU, V1, P38
   Nichols SL, 1999, ELEM SCHOOL J, V99, P505, DOI 10.1086/461938
   Ouellett M. L., 1996, J GAY LESBIAN BISEXU, V1, P273
   PROCTOR CD, 1994, SOC WORK, V39, P504, DOI 10.1093/sw/39.5.504
   Radkowsky M, 1997, CLIN PSYCHOL REV, V17, P191, DOI 10.1016/S0272-7358(97)00007-X
   REMAFEDI G, 1991, PEDIATRICS, V87, P869
   REMAFEDI G, 1992, PEDIATRICS, V89, P714
   Remafedi G, 1998, AM J PUBLIC HEALTH, V88, P57, DOI 10.2105/AJPH.88.1.57
   REMAFEDI G, 1994, J ADOLESCENT HEALTH, V15, P142, DOI 10.1016/1054-139X(94)90541-X
   REMAFEDI G, 1993, J SCHOOL HEALTH, V63, P153, DOI 10.1111/j.1746-1561.1993.tb06105.x
   REMAFEDI G, 1987, PEDIATRICS, V79, P326
   Resnick MD, 1997, JAMA-J AM MED ASSOC, V278, P823, DOI 10.1001/jama.278.10.823
   Rienzo BA, 1996, J SCHOOL HEALTH, V66, P33, DOI 10.1111/j.1746-1561.1996.tb06256.x
   RODRIGUEZ R, 1998, CONV AM PSYCH ASS AU, V0, P0
   ROESLER T, 1972, J AMER MED ASSOC, V219, P1018, DOI 10.1001/jama.219.8.1018
   Rosario M, 1996, J COMMUNITY PSYCHOL, V24, P136, DOI 10.1002/(SICI)1520-6629(199604)24:2<136::AID-JCOP5>3.0.CO;2-X
   Rosario M, 1996, J SEX RES, V33, P113, DOI 10.1080/00224499609551823
   Rosario M, 1999, AIDS EDUC PREV, V11, P476
   Rosario M, 1997, J ADOLESCENT RES, V12, P454, DOI 10.1177/0743554897124003
   Rotheram-Borus M J, 2000, PREV SCI, V1, P15, DOI 10.1023/A:1010071932238
   Rotheram-Borus MJ, 1999, ARCH SEX BEHAV, V28, P159, DOI 10.1023/A:1018719922709
   ROTHERAMBORUS MJ, 1995, AM J PSYCHIAT, V152, P588
   ROTHERAMBORUS MJ, 1995, DEV PSYCHOL, V31, P75, DOI 10.1037/0012-1649.31.1.75
   ROTHERAMBORUS MJ, 1995, J ADOLESCENCE, V18, P3, DOI 10.1006/jado.1995.1002
   ROTHERAMBORUS MJ, 1994, AM J PUBLIC HEALTH, V84, P1938, DOI 10.2105/AJPH.84.12.1938
   ROTHERAMBORUS MJ, 1995, SUICIDE LIFE-THREAT, V25, P26, DOI 10.1111/j.1943-278X.1995.tb00487.x
   ROTHERAMBORUS MJ, 1994, J SEX RES, V31, P47, DOI 10.1080/00224499409551729
   ROTHERAMBORUS MJ, 1991, SO INST S, V0, P181
   ROTHERAMBORUS MJ, 1995, PSY PERSP LESB GAY, V2, P150
   Ryan C., 1998, LESBIAN GAY YOUTH CA, V0, P0
   Saewyc EM, 1999, FAM PLANN PERSPECT, V31, P127, DOI 10.2307/2991695
   Safren SA, 1999, J CONSULT CLIN PSYCH, V67, P859, DOI 10.1037/0022-006X.67.6.859
   Sandoval J, 1996, SCHOOL PSYCHOL QUART, V11, P169, DOI 10.1037/h0088927
   Savin-Williams R. C., 1995, LESBIAN GAY BISEXUAL, V0, P165
   Seage GR, 1997, PUBLIC HEALTH REP, V112, P158
   Seal DW, 2000, AIDS CARE, V12, P5, DOI 10.1080/09540120047431
   SZALACHA L, 2000, EVALUATION MASSACHUS, V0, P0
   TELLJOHANN SK, 1995, J SCHOOL HEALTH, V65, P18, DOI 10.1111/j.1746-1561.1995.tb03333.x
   TREADWAY L, 1992, J SCHOOL HEALTH, V62, P352, DOI 10.1111/j.1746-1561.1992.tb01255.x
   TROIDEN RR, 1988, J ADOLESCENT HEALTH, V9, P105, DOI 10.1016/0197-0070(88)90056-3
   URIBE V, 1991, J HOMOSEXUAL, V22, P9, DOI 10.1300/J082v22n03_02
   Uribe V, 1993, HIGH SCH J, V77, P108
   Valleroy LA, 2000, JAMA-J AM MED ASSOC, V284, P198, DOI 10.1001/jama.284.2.198
   VANGRIENSVEN GJP, 1994, AIDS S1, V8, P0
   Waldo CR, 1998, AM J COMMUN PSYCHOL, V26, P307, DOI 10.1023/A:1022184704174
NR 69
TC 192
Z9 192
U1 0
U2 6
PU AMER PUBLIC HEALTH ASSOC INC
PI WASHINGTON
PA 800 I STREET, NW, WASHINGTON, DC 20001-3710 USA
SN 0090-0036
EI 1541-0048
J9 AM J PUBLIC HEALTH
JI Am. J. Public Health
PD JUN 15
PY 2001
VL 91
IS 6
BP 940
EP 946
DI 10.2105/AJPH.91.6.940
PG 7
WC Public, Environmental & Occupational Health
SC Public, Environmental & Occupational Health
GA 461BQ
UT WOS:000170345400024
PM 11392938
DA 2023-03-20
ER

PT J
AU Lindley, LL
   Reininger, BM
AF Lindley, LL
   Reininger, BM
TI Support for instruction about homosexuality in South Carolina public schools
SO JOURNAL OF SCHOOL HEALTH
LA English
DT Article
ID sexual orientation; adolescent homosexuals; bisexual women; risk; gay; education; youths; hiv
AB Research has demonstrated that recognition of sexual orientation begins in adolescence. However students who identify as gay or lesbian report that the subject of homosexuality is virtually absent from classroom instruction. In South Carolina public schools, the subject of homosexuality may not be discussed except during instruction about sexually transmitted diseases. In 1997. survey data were obtained from 534 South Carolina registered voters to determine level of support for school-based sexuality education, including support for instruction about homosexuality Overall, support for sexuality education was strong, however, homosexuality was the least-supported subject in the survey. In addition, registered voters were less sure as to what grade level instruction about homosexuality should begin. Characteristics of voters who supported and opposed instruction about homosexuality in the public schools were examined and compared These data may be useful in building support for sexuality education programs that address this controversial topic.
C1 Western Kentucky Univ, Dept Publ Hlth, Bowling Green, KY 42101 USA.
   Univ S Carolina, Sch Publ Hlth, Dept Hlth Promot & Educ, Columbia, SC 29208 USA.
C3 Western Kentucky University; University of South Carolina System; University of South Carolina Columbia
RP Lindley, LL (corresponding author), Western Kentucky Univ, Dept Publ Hlth, 1 Big Red Way, Bowling Green, KY 42101 USA.
CR *AM SOC HLTH ASS, 1997, NC POLL 3 4 FAV COND, V0, P0
   CLARK JE, 1995, WE PEOPLE, V0, P0
   Downey J I, 1994, WOMENS HEALTH ISSUES, V4, P117, DOI 10.1016/S1049-3867(05)80045-3
   Edwards WJ, 1996, YOUTH SOC, V27, P334, DOI 10.1177/0044118X96027003004
   EINHORN L, 1994, AIDS EDUC PREV, V6, P514
   Garofalo R, 1998, PEDIATRICS, V101, P895, DOI 10.1542/peds.101.5.895
   Gibson P., 1989, PREVENTION INTERVENT, V3, P0
   HETRICK ES, 1987, J HOMOSEXUAL, V14, P25, DOI 10.1300/J082v14n01_03
   HUNTER J, 1990, J INTERPERSONAL VIOL, V5, P0
   Lindley LL, 1998, J SCHOOL HEALTH, V68, P205, DOI 10.1111/j.1746-1561.1998.tb01304.x
   *NAT GUID TASK FOR, 1990, GUID COMPR SEX ED, V0, P0
   Norman AD, 1996, PUBLIC HEALTH REP, V111, P347
   PETERSEN AC, 1995, SUICIDE LIFE-THREAT, V25, P4, DOI 10.1111/j.1943-278X.1995.tb00485.x
   REMAFEDI G, 1987, PEDIATRICS, V79, P326
   REMAFEDI G, 1991, PEDIATRICS, V87, P0
   Rienzo BA, 1996, J SCHOOL HEALTH, V66, P33, DOI 10.1111/j.1746-1561.1996.tb06256.x
   ROTHERAMBORUS MJ, 1995, SUICIDE LIFE-THREAT, V25, P26, DOI 10.1111/j.1943-278X.1995.tb00487.x
   RYAN C, 1997, LESBIAN GAY YOUTH CA, V0, P0
   *S CAR STAT BUDG C, 1996, S CAR STAT ABSTR, V0, P0
   *SAF SCH COAL WASH, 1996, SAF SCH ANT VIOL DOC, V0, P0
   Saghir M. T., 1973, MALE FEMALE HOMOSEXU, V0, P0
   SAVINWILLIAMS RC, 1994, J CONSULT CLIN PSYCH, V62, P261, DOI 10.1037/0022-006X.62.2.261
   TELLJOHANN SK, 1993, J HOMOSEXUAL, V26, P41, DOI 10.1300/J082v26n01_04
   TELLJOHANN SK, 1995, J SCHOOL HEALTH, V65, P18, DOI 10.1111/j.1746-1561.1995.tb03333.x
   URIBE V, 1994, THEOR PRACT, V33, P167
   WELSHIMER KJ, 1994, J SCHOOL HEALTH, V64, P347, DOI 10.1111/j.1746-1561.1994.tb06202.x
   Yang A., 1999, WRONGS RIGHTS 1973 1, V0, P0
   1991, 1900, V56, V0, P1
NR 28
TC 8
Z9 8
U1 0
U2 6
PU AMER SCHOOL HEALTH ASSOC
PI KENT
PA PO BOX 708, KENT, OH 44240 USA
SN 0022-4391
EI 
J9 J SCHOOL HEALTH
JI J. Sch. Health
PD JAN 15
PY 2001
VL 71
IS 1
BP 17
EP 22
DI 10.1111/j.1746-1561.2001.tb06483.x
PG 6
WC Education & Educational Research; Education, Scientific Disciplines; Health Care Sciences & Services; Public, Environmental & Occupational Health
SC Education & Educational Research; Health Care Sciences & Services; Public, Environmental & Occupational Health
GA 400YW
UT WOS:000166901100003
PM 11221535
DA 2023-03-20
ER

PT J
AU Gao, Y
   Lu, ZZ
   Shi, R
   Sun, XY
   Cai, Y
AF Gao, Y
   Lu, ZZ
   Shi, R
   Sun, XY
   Cai, Y
TI AIDS and sex education for young people in China
SO REPRODUCTION FERTILITY AND DEVELOPMENT
LA English
DT Article; Proceedings Paper
AB Although China has had a rich sexual culture for thousands of years, Chinese people are usually unwilling to openly discuss issues of sex. Some parents are quite ignorant of the change in their children's sexual attitude and behaviour. In China today, adolescents are becoming much more sexually liberated. Premarital sex and unplanned pregnancies among teenagers are increasing. Sexually transmitted diseases (STD) including HIV/AIDS are also spreading rapidly. However, young people lack basic information on AIDS/STD and do not know how to protect themselves from these diseases or how to avoid unintended pregnancies. Several major youth peer education programmes in China are mentioned in this paper. Among them, a four-year programme entitled the Australian-Chinese AIDS/STD/Safer Sex Peer Education Programme for Youth, is discussed in some detail. The programme has so far reached over 40000 university and school students. Evaluation results show that the programme is effective in both significantly increasing students' knowledge about AIDS/STDs and changing their attitude towards AIDS patients. In addition, the programme is highly praised by the students.
C1 Univ Melbourne, Melbourne Sexual Hlth Ctr, Melbourne, Vic 3010, Australia.
   Peking Univ, Sch Publ Hlth, Dept Hlth Policy & Management, Beijing 100083, Peoples R China.
   Shanghai Med Univ 2, Dept Prevent Med, Shanghai 200025, Peoples R China.
C3 University of Melbourne; Peking University; Shanghai Jiao Tong University
RP Gao, Y (corresponding author), Univ Melbourne, Melbourne Sexual Hlth Ctr, Melbourne, Vic 3010, Australia.
EM yuangao44@hotmail.com
CR *9 MIN COMM, 1998, PRINC AIDS PUBL ED, V0, P0
   CHANG C, 1999, CHIN J HLTH ED, V15, P16
   *CHIN MIN HLTH, 1998, KEY MESS AIDS PREV E, V0, P0
   *CHIN MIN HLTH, 2001, GUID IMPL CHIN MIDL, V0, P0
   *CHIN MIN HLTH, 1995, STRENGTH HIV AIDS PR, V0, P0
   *ED COMM CHIN ENC, 1998, CHIN ENC SEX, V0, P0
   FANG G, 1995, AIDS APPROACHING CHI, V0, P0
   HONG JM, 1989, SEX ED, V0, P0
   HUANG JH, 1996, SEXUAL HLTH ED, V0, P0
   KANG LY, 1995, AIDS ANAL ASIA, V1, P14
   LI AL, 2000, J CHINA AIDS STD PRE, V6, P104
   LI CY, 1994, SEXOLOGY, V2, P30
   LIU DL, 1996, SEXUAL BEHAV MODERN, V0, P0
   LIU DL, 1992, SEXOLOGY, V2, P4
   LIU DL, 2000, CHINESE SEX ARTIFACT, V0, P0
   LU H, 1995, SEXOLOGY, V4, P48
   LU ZZ, 1993, CHIN J HLTH ED, V9, P25
   LU ZZ, 1999, CHIN J HLTH ED, V15, P5
   LU ZZ, 1998, CHIN J SCH HLTH, V19, P1
   LUO L, 1995, CONTRACEPTION, V51, P59
   MA QT, 1993, CHIN J FAM PLANN, V5, P281
   *NAT COORD GROUP S, 2000, J CHINA AIDS STD PRE, V6, P129
   NIU WY, 1999, CHINESE J HLTH ED, V15, P12
   QIAN HZ, 1999, CHIN J SCH DOCTOR, V13, P245
   SHI R, 2000, CHIN J SCH HLTH, V21, P13
   SHI R, 2000, CHIN J SCH HLTH, V21, P10
   Short R, 1998, INT J GYNECOL OBSTET, V63, PS147, DOI 10.1016/S0020-7292(98)00197-0
   SONG QX, 1996, AIDS, V0, P21
   *STAT COUNC CHIN, 1998, MIDL TERM PLAN AIDS, V0, P0
   SUN XY, 1999, CHINESE J HLTH ED, V15, P9
   SUN XY, 1999, CHIN J HLTH ED, V15, P8
   TAN DZ, 1998, SEXUAL CULTURE LAW, V0, P0
   UNAIDS, 1999, PEER ED HIV AIDS CON, V0, P0
   UNAIDS, 1997, IMP HIV SEX HLTH ED, V0, P0
   WU JP, 1981, SEXUAL MED, V0, P0
   YANG J, 2001, J CHINA AIDS STD PRE, V7, P95
   YAO ZB, 1993, CHIN J FAMILY PLANNI, V2, P86
   YIN DK, 2000, J CHINA AIDS STD PRE, V6, P193
   YU H, 1998, CHIN J SCH DOCTOR, V12, P241
   ZENG Y, 1999, CHIN J HLTH ED, V15, P20
   ZHANG BC, 2000, J CHINA AIDS STD PRE, V6, P26
   ZHANG F, 2001, J CHINA AIDS STD PRE, V7, P92
   ZHANG SB, 1993, SEXOLOGY, V2, P37
   ZHANG ZX, 1992, SEXOLOGY, V3, P44
   ZHAO PF, 1995, REPROD CONTRACEPT, V14, P150
   ZHAO PF, 1999, J REPROD MED S1, V8, P6
NR 46
TC 65
Z9 68
U1 3
U2 22
PU CSIRO PUBLISHING
PI CLAYTON
PA UNIPARK, BLDG 1, LEVEL 1, 195 WELLINGTON RD, LOCKED BAG 10, CLAYTON, VIC 3168, AUSTRALIA
SN 1031-3613
EI 1448-5990
J9 REPROD FERT DEVELOP
JI Reprod. Fertil. Dev.
PD JUN 15
PY 2001
VL 13
IS 7-8
BP 729
EP 737
DI 10.1071/RD01082
PG 9
WC Developmental Biology; Reproductive Biology; Zoology
SC Developmental Biology; Reproductive Biology; Zoology
GA 531PE
UT WOS:000174423500036
PM 11999327
DA 2023-03-20
ER

PT J
AU Booth-Kewley, S
   Andrews, AM
   Shaffer, RA
   Gilman, PA
   Minagawa, RY
   Brodine, SK
AF Booth-Kewley, S
   Andrews, AM
   Shaffer, RA
   Gilman, PA
   Minagawa, RY
   Brodine, SK
TI One-year follow-up evaluation of the sexually transmitted diseases/human immunodeficiency virus intervention program in a marine corps sample
SO MILITARY MEDICINE
LA English
DT Article
ID behavioral intervention; aids-prevention; hiv-infection; risk; adolescents; students; men
AB Although a substantial number of studies have been conducted to evaluate the impact of various human immunodeficiency virus (HIV) prevention programs, most of them have focused on civilian populations. There is a clear need to develop and evaluate sexually transmitted diseases (STD)/HIV prevention programs designed specifically for U.S. military populations. The objective of the present study was to determine whether a behavioral intervention known as the STD/HIV Intervention Program (SHIP) would have a sustained positive impact on the behavior of a sample of Marines. A 1-year follow-up telephone interview was administered to (1) Marines who participated in the SHIP course (intervention group), and (2) a quasi-control group of Marines who were not exposed to the SHIP course. The intervention and control groups differed significantly in the percentage of the time they had used condoms during the past year. The intervention participants reported using condoms a greater percentage of the time than the nonparticipants.
C1 USN, Hlth Res Ctr, San Diego, CA 92186 USA.
   San Diego State Fdn, San Diego, CA 92182 USA.
   Geocenters Inc, Rockville, MD 20852 USA.
   San Diego State Univ, Grad Sch Publ Hlth, San Diego, CA 92182 USA.
C3 United States Department of Defense; United States Navy; Naval Medical Research Center (NMRC); Naval Health Research Center (NHRC); California State University System; San Diego State University; California State University System; San Diego State University
RP Booth-Kewley, S (corresponding author), USN, Hlth Res Ctr, San Diego, CA 92186 USA.
CR *AC ED DEV, 1996, INT STUD SAY EFF RES, V0, P0
   Belcher L, 1998, J CONSULT CLIN PSYCH, V66, P856, DOI 10.1037/0022-006X.66.5.856
   BOOTHKEWLEY S, 1999, 9923 NAV HLTH RES CT, V0, P0
   BOYER CB, 1997, 9715 NAV HLTH RES CT, V0, P0
   *CDCP, 1999, 11 CDCP, V0, P0
   Choi KH, 1996, AM J PUBLIC HEALTH, V86, P554, DOI 10.2105/AJPH.86.4.554
   FISHER JD, 1994, HEALTH PSYCHOL, V13, P238, DOI 10.1037/0278-6133.13.3.238
   FISHER JD, 1992, PSYCHOL BULL, V111, P455, DOI 10.1037/0033-2909.111.3.455
   FOURNIER L, 1993, CAN J PSYCHIAT, V38, P525, DOI 10.1177/070674379303800801
   HOBFOLL SE, 1994, HEALTH PSYCHOL, V13, P379
   HOLTGRAVE DR, 1995, PUBLIC HEALTH REP, V110, P134
   JEMMOTT JB, 1992, AM J PUBLIC HEALTH, V82, P372, DOI 10.2105/AJPH.82.3.372
   Kalichman SC, 1996, ANN BEHAV MED, V18, P6, DOI 10.1007/BF02903934
   KELLY JA, 1989, J CONSULT CLIN PSYCH, V57, P60, DOI 10.1037/0022-006X.57.1.60
   MALONE JD, 1993, SEX TRANSM DIS, V20, P294, DOI 10.1097/00007435-199309000-00011
   *NAT I HLTH, 1997, INT PREV HIV RISK BE, V15, P1
   OAKLEY A, 1995, AIDS, V9, P479, DOI 10.1097/00002030-199509050-00010
   Peterson JL, 1996, AIDS, V10, P319, DOI 10.1097/00002030-199603000-00011
   Ploem C, 1997, J PSYCHOL HUMAN SEX, V9, P1, DOI 10.1300/J056v09n01_01
   ROTHERAMBORUS MJ, 1991, JAMA-J AM MED ASSOC, V266, P1237, DOI 10.1001/jama.266.9.1237
   SIKKEMA KJ, 1995, AIDS EDUC PREV, V7, P145
   STLAWRENCE JS, 1995, J CONSULT CLIN PSYCH, V63, P221, DOI 10.1037/0022-006X.63.2.221
   TANNER WM, 1988, J SEX RES, V25, P537, DOI 10.1080/00224498809551481
   Tourangeau R, 1996, PUBLIC OPIN QUART, V60, P275, DOI 10.1086/297751
   Weinhardt LS, 1998, ARCH SEX BEHAV, V27, P155, DOI 10.1023/A:1018682530519
NR 25
TC 10
Z9 10
U1 0
U2 5
PU ASSN MILITARY SURG US
PI BETHESDA
PA 9320 OLD GEORGETOWN RD, BETHESDA, MD 20814 USA
SN 0026-4075
EI 
J9 MIL MED
JI Milit. Med.
PD NOV 15
PY 2001
VL 166
IS 11
BP 987
EP 995
DI 10.1093/milmed/166.11.987
PG 9
WC Medicine, General & Internal
SC General & Internal Medicine
GA 653DH
UT WOS:000181419600012
PM 11725329
DA 2023-03-20
ER

PT J
AU Nahom, D
   Wells, E
   Gillmore, MR
   Hoppe, M
   Morrison, DM
   Archibald, M
   Murowchick, E
   Wilsdon, A
   Graham, L
AF Nahom, D
   Wells, E
   Gillmore, MR
   Hoppe, M
   Morrison, DM
   Archibald, M
   Murowchick, E
   Wilsdon, A
   Graham, L
TI Differences by gender and sexual experience in adolescent sexual behavior: Implications for education and HIV prevention
SO JOURNAL OF SCHOOL HEALTH
LA English
DT Article
ID high-school students; condom use; american adolescents; african-americans; reasoned action; intentions; metaanalysis; perceptions; risk
AB Researchers examined individual characteristics and peer influences related to adolescents' sexual behavior, railing gender and sexual experience into account As part of a larger, longitudinal study investigating youth health awareness, 8th, 9th, and 10th graders reported their intentions to engage in sexual activity and use condoms in the next year, the amount of pressure they felt to engage in sexual activity, and their perceptions about the number of their peers engaging in sexual activity. Findings suggest intentions to engage in sexual behavior and use condoms, feelings of pressure to have sex, and perceptions about the number of friends engaging in sexual intercourse differ by gender and sexual experience status. Implications of these findings for health and sexuality education, as well as HIV prevention programs targeted at adolescents, are discussed.
C1 Univ Washington, Childrens Hlth Awareness Project, Sch Social Welf, Seattle, WA 98103 USA.
C3 University of Washington; University of Washington Seattle
RP Nahom, D (corresponding author), Univ Washington, Childrens Hlth Awareness Project, Sch Social Welf, 927 N Northlake Way,210, Seattle, WA 98103 USA.
FU NIDA NIH HHS [5RO1DA0747] Funding Source: Medline; NIMH NIH HHS [MH20010] Funding Source: Medline
CR Abraham CS, 1996, PSYCHOL HEALTH, V11, P641, DOI 10.1080/08870449608404994
   BECK JG, 1987, ARCH SEX BEHAV, V16, P337, DOI 10.1007/BF01542143
   BROOKSGUNN J, 1989, AM PSYCHOL, V44, P249, DOI 10.1037/0003-066X.44.2.249
   DeGaston JF, 1996, ADOLESCENCE, V31, P217
   EPSTEIN JA, 1994, PSYCHOL REP, V75, P1043, DOI 10.2466/pr0.1994.75.2.1043
   FELMING PS, 1996, YOUTH HIV AIDS AM AG, V0, P0
   HAYES CD, 1987, RISKING FUTURE, V1, P95
   HOFFERTH SL, 1987, RISKING FUTURE ADOLE, V2, P7
   Jordan TR, 1998, J SCHOOL HEALTH, V68, P289, DOI 10.1111/j.1746-1561.1998.tb00585.x
   KIRBY D, 1994, PUBLIC HEALTH REP, V109, P339
   LEIGH BC, 1994, J ADOLESCENT HEALTH, V15, P117, DOI 10.1016/1054-139X(94)90538-X
   LELAND NL, 1992, J ADOLESCENT HEALTH, V13, P589, DOI 10.1016/1054-139X(92)90373-J
   Morrison DM, 1998, PSYCHOL HEALTH, V13, P207, DOI 10.1080/08870449808406747
   Murray NJ, 1998, INT FAM PLAN PERSPEC, V24, P139, DOI 10.2307/3038212
   Sheeran P, 1999, J APPL SOC PSYCHOL, V29, P1624, DOI 10.1111/j.1559-1816.1999.tb02045.x
   Sheeran P, 1999, PSYCHOL BULL, V125, P90, DOI 10.1037/0033-2909.125.1.90
   STANTON B, 1994, PEDIATRICS, V93, P966
   Stanton BF, 1996, J ADOLESCENT HEALTH, V18, P10, DOI 10.1016/1054-139X(95)00070-9
   Stevens JW, 1996, AFFILIA J WOM SOC WO, V11, P278, DOI 10.1177/088610999601100302
   Thomas BH, 1998, CAN J PUBLIC HEALTH, V89, P94, DOI 10.1007/BF03404396
NR 20
TC 37
Z9 38
U1 0
U2 14
PU AMER SCHOOL HEALTH ASSOC
PI KENT
PA PO BOX 708, KENT, OH 44240 USA
SN 0022-4391
EI 
J9 J SCHOOL HEALTH
JI J. Sch. Health
PD APR 15
PY 2001
VL 71
IS 4
BP 153
EP 158
DI 10.1111/j.1746-1561.2001.tb01314.x
PG 6
WC Education & Educational Research; Education, Scientific Disciplines; Health Care Sciences & Services; Public, Environmental & Occupational Health
SC Education & Educational Research; Health Care Sciences & Services; Public, Environmental & Occupational Health
GA 428YD
UT WOS:000168488500005
PM 11354983
DA 2023-03-20
ER

PT J
AU Klewer, J
   Seelbach, H
   Kugler, J
AF Klewer, J
   Seelbach, H
   Kugler, J
TI Poor assessment of HIV epidemiology and occupational HIV transmission risk by medical students
SO JOURNAL OF HOSPITAL INFECTION
LA English
DT Article
DE HIV; AIDS; medical students; occupational infections; epidemiology; Germans
ID human-immunodeficiency-virus; infection; blood; perceptions; knowledge
AB Due to the increasing global number of HIV-positive patients, the potential risk of acquiring infection with HIV during routine clinical care is on the increase. Assessments of the knowledge of medical students about occupational HIV transmission are therefore important. This stud!, analysed the knowledge of 397 first year and 75 fifth year medical students about the epidemiology of HIV in Germany and their assessment of the risk of acquiring HIV in different clinical situations. Medical students overestimated the incidence and mortality of HIV in Germany, with fewer than 30% knowing the correct numbers. They also overestimated the risk of occupational HIV-infection in several clinical settings, such as changing dirt). linen or wound dressings. Few differences were found between first and fifth year medical students. For their later work as physicians medical students still need more information and counselling about the epidemiology of HIV, prevention of occupational HIV infections and care for patients with HIV/AIDS. (C) 2001 The Hospital Infection Society.
C1 IMIB, Dresden Med Sch, D-01307 Dresden, Germany.
RP Klewer, J (corresponding author), IMIB, Dresden Med Sch, Fetscherstr 74, D-01307 Dresden, Germany.
EM Joklewer@aol.com
CR BHOPAL RS, 1992, AIDS CARE, V4, P43, DOI 10.1080/09540129208251619
   Calabro K, 1998, AM J INFECT CONTROL, V26, P431, DOI 10.1016/S0196-6553(98)70041-0
   DUBB A, 1990, S AFR MED J, V77, P152
   Friedman MH, 1998, ACAD MED, V73, PS19, DOI 10.1097/00001888-199810000-00033
   KAPLAN EH, 1992, J ACQ IMMUN DEF SYND, V5, P1116
   Lackritz EM, 1995, NEW ENGL J MED, V333, P1721, DOI 10.1056/NEJM199512283332601
   Leliopoulou C, 1999, J HOSP INFECT, V42, P53, DOI 10.1053/jhin.1998.0524
   MARCUS U, 2000, BUNDESGESUNDHEITSB S, V1, P0
   MCDANIEL JS, 1995, J AM COLL HEALTH, V44, P11, DOI 10.1080/07448481.1995.9937503
   Najem GR, 1998, J NATL MED ASSOC, V90, P765
   ROGSTAD KE, 1993, INT J STD AIDS, V4, P200, DOI 10.1177/095646249300400404
   Tereskerz PM, 1996, NEW ENGL J MED, V335, P1150, DOI 10.1056/NEJM199610103351512
   *UNAIDS, 2000, AIDS EP UPD DEC 1999, V0, P2
   VANDERHOEK L, 1995, J CLIN MICROBIOL, V33, P581, DOI 10.1128/JCM.33.3.581-588.1995
   VOSS S, 1992, BRIT MED J, V304, P755, DOI 10.1136/bmj.304.6829.755
NR 15
TC 7
Z9 7
U1 0
U2 2
PU W B SAUNDERS CO LTD
PI LONDON
PA 32 JAMESTOWN RD, LONDON NW1 7BY, ENGLAND
SN 0195-6701
EI 1532-2939
J9 J HOSP INFECT
JI J. Hosp. Infect.
PD APR 15
PY 2001
VL 47
IS 4
BP 328
EP 331
DI 10.1053/jhin.2000.0913
PG 4
WC Public, Environmental & Occupational Health; Infectious Diseases
SC Public, Environmental & Occupational Health; Infectious Diseases
GA 429BE
UT WOS:000168495500014
PM 11289779
DA 2023-03-20
ER

PT J
AU Kaplan, DW
   Feinstein, RA
   Fisher, MM
   Klein, JD
   Olmedo, LF
   Rome, ES
   Yancy, WS
AF Kaplan, DW
   Feinstein, RA
   Fisher, MM
   Klein, JD
   Olmedo, LF
   Rome, ES
   Yancy, WS
TI Condom use by adolescents
SO PEDIATRICS
LA English
DT Article
ID sexually-transmitted-diseases; human-immunodeficiency-virus; high-school-students; new-york-city; human papillomavirus; heterosexual transmission; polyurethane condom; aids education; teenage males; hiv-infection
AB The use of condoms as part of the prevention of unintended pregnancies and sexually transmitted diseases (STDs) in adolescents is evaluated in this policy statement. Sexual activity and pregnancies decreased slightly among adolescents in the 1990s, reversing trends that were present in the 1970s and 1980s, while condom use among adolescents increased significantly. These trends likely reflect initial success of primary and secondary prevention messages aimed at adolescents. Rates of acquisition of STDs and human immunodeficiency virus (HIV) among adolescents remain unacceptably high, highlighting the need for continued prevention efforts and reflecting the fact that improved condom use can decrease, but never eliminate, the risk of acquisition of STDs and HIV as well as unintended pregnancies. While many condom education and availability programs have been shown to have modest effects on condom use, there is no evidence that these programs contribute to increased sexual activity among adolescents. These trends highlight the progress that has been made and the large amount that still needs to be accomplished.
C1 Amer Acad Pediat, Comm Adolescence, Elk Grove Village, IL 60007 USA.
C3 American Academy of Pediatrics
RP Kaplan, DW (corresponding author), Amer Acad Pediat, Comm Adolescence, Elk Grove Village, IL 60007 USA.
CR *A GUTTM I, 1994, SEX AM TEEN, V0, P0
   Abma J C, 1997, VITAL HEALTH STAT 23, V0, P1
   ADLER NE, 1990, J PEDIATR-US, V116, P463, DOI 10.1016/S0022-3476(05)82845-8
   ALBERT AE, 1995, AM J PUBLIC HEALTH, V85, P1514, DOI 10.2105/AJPH.85.11.1514
   *AM AC FAM PHYS, 1995, AG CHARTS PER HLTH E, V0, P0
   ANDERSON FWJ, 1993, FEMALE PATIENT, V18, P16
   ANDERSON FWJ, 1993, FEMALE PATIENT, V18, P21
   [Anonymous], 2000, MMWR RECOMM REP, V49, P1
   BEACH RK, 1995, PEDIATRICS, V95, P281
   CATES W, 1992, FAM PLANN PERSPECT, V24, P75, DOI 10.2307/2135469
   *CDCP, 1997, MMWR-MORBID MORTAL W, V46, P837
   Centers for Disease Control and Prevention (CDC), 1993, MMWR MORB MORTAL WKLY REP, V42, P589
   Centers for Disease Control and Prevention (CDC), 1993, MMWR MORB MORTAL WKLY REP, V42, P597
   Centers for Disease Control and Prevention (CDC), 1998, MMWR MORB MORTAL WKLY REP, V47, P749
   Davis KR, 1999, FAM PLANN PERSPECT, V31, P272, DOI 10.2307/2991537
   Deschamps MM, 1996, ANN INTERN MED, V125, P324, DOI 10.7326/0003-4819-125-4-199608150-00011
   DEVINCENZI I, 1994, NEW ENGL J MED, V331, P341, DOI 10.1056/NEJM199408113310601
   DICLEMENTE RJ, 1992, PEDIATRICS, V89, P197
   DORO LC, 1994, GENITOURIN MED, V70, P410
   ELSTER AB, 1992, AMA GUIDELINES ADOLE, V0, P0
   Eng TR, 1997, HIDDEN EPIDEMIC, V0, P0
   Felice ME, 1999, PEDIATRICS, V103, P516
   Fisher M, 1999, ADOLESC MED, V10, P71
   Fleming DT, 1997, NEW ENGL J MED, V337, P1105, DOI 10.1056/NEJM199710163371601
   FLINN MA, 1998, TEENAGE PREGNANCY CA, V0, P0
   FORREST JD, 1990, FAM PLANN PERSPECT, V22, P206, DOI 10.2307/2135494
   Fortenberry, 1997, ADOLESC MED, V8, P449
   Frezieres RG, 1999, FAM PLANN PERSPECT, V31, P81, DOI 10.2307/2991645
   Furstenberg FF, 1997, FAM PLANN PERSPECT, V29, P123, DOI 10.2307/2953334
   GAYLE HD, 2000, COMMUNICATION 0804, V0, P0
   GOLDEN GS, 1985, NEUROL CLIN, V3, P59, DOI 10.1016/S0733-8619(18)31056-9
   Green M, 1994, BRIGHT FUTURES GUIDE, V0, P0
   GUIMARAES MDC, 1995, AM J EPIDEMIOL, V142, P538, DOI 10.1093/oxfordjournals.aje.a117672
   Gutman, 1995, ADOLESC MED, V6, P115
   Guttmacher S, 1995, J AM MED WOMENS ASSOC (1972), V50, P99
   Guttmacher S, 1997, AM J PUBLIC HEALTH, V87, P1427, DOI 10.2105/AJPH.87.9.1427
   Hatcher RA., 1998, CONTRACEPTIVE TECHNO, V0, P0
   HINGSON R, 1990, PEDIATRICS, V85, P24
   HINGSON RW, 1990, AM J PUBLIC HEALTH, V80, P295, DOI 10.2105/AJPH.80.3.295
   HIPPELAINEN MI, 1994, SEX TRANSM DIS, V21, P272, DOI 10.1097/00007435-199409000-00005
   Hira SK, 1997, INT J STD AIDS, V8, P243, DOI 10.1258/0956462971919994
   JAMISON JH, 1995, SEX TRANSM DIS, V22, P236, DOI 10.1097/00007435-199507000-00007
   JOFFE A, 1993, AM J DIS CHILD, V147, P746, DOI 10.1001/archpedi.1993.02160310048017
   KAHN JR, 1990, DEMOGRAPHY, V27, P323, DOI 10.2307/2061371
   KEGELES SM, 1989, AM J DIS CHILD, V143, P911, DOI 10.1001/archpedi.1989.02150200063019
   Kirby D, 1999, AM J PUBLIC HEALTH, V89, P182, DOI 10.2105/AJPH.89.2.182
   KIRBY D, 1989, FAM PLANN PERSPECT, V21, P12, DOI 10.2307/2135413
   Kirby D., 1999, CONT PEDIAT, V16, P83
   Kirby DB, 1996, FAM PLANN PERSPECT, V28, P196, DOI 10.2307/2135838
   Koonin L M, 1997, MMWR CDC SURVEILL SUMM, V46, P37
   KREISS JK, 1992, SEX TRANSM DIS, V19, P54, DOI 10.1097/00007435-199201000-00011
   LOUIK C, 1987, NEW ENGL J MED, V317, P474, DOI 10.1056/NEJM198708203170803
   McCabe E, 1997, J PEDIATR ADOLESC GYNECOL, V10, P115
   Miller KS, 1998, AM J PUBLIC HEALTH, V88, P1542, DOI 10.2105/AJPH.88.10.1542
   MORAN JS, 1990, AM J PUBLIC HEALTH, V80, P607, DOI 10.2105/AJPH.80.5.607
   MORRIS BA, 1993, CAN FAM PHYSICIAN, V39, P827
   MORRIS BAP, 1993, CAN FAM PHYSICIAN, V39, P819
   Murphy JJ, 1998, FAM PLANN PERSPECT, V30, P276, DOI 10.2307/2991503
   *OFF NAT AIDS POL, 1996, YOUTH HIV AIDS AM AG, V0, P0
   ORR DP, 1993, PEDIATRICS, V91, P873
   PENDERGRAST RA, 1992, J ADOLESCENT HEALTH, V13, P133, DOI 10.1016/1054-139X(92)90080-U
   PLECK JH, 1991, J MARRIAGE FAM, V53, P733, DOI 10.2307/352747
   PLECK JH, 1993, FAM PLANN PERSPECT, V25, P106, DOI 10.2307/2136157
   PLECK JH, 1993, FAMILY PLANNING PERS, V25, P117
   PLICHTA SB, 1992, J ADOLESCENT HEALTH, V13, P506, DOI 10.1016/1054-139X(92)90015-4
   Rafferty Y, 1997, AIDS EDUC PREV, V9, P14
   RAPPO PD, 1995, PEDIATRICS, V96, P373
   Reddy S P, 1997, J PEDIATR ADOLESC GYNECOL, V10, P59
   Rosenberg MJ, 1996, CONTRACEPTION, V53, P141, DOI 10.1016/0010-7824(96)00003-0
   Santelli J S, 1999, ADOLESC MED, V10, P87
   Santelli JS, 1997, FAM PLANN PERSPECT, V29, P261, DOI 10.2307/2953414
   SARACCO A, 1993, J ACQ IMMUN DEF SYND, V6, P497
   Schuster MA, 1998, FAM PLANN PERSPECT, V30, P67, DOI 10.2307/2991662
   Schuster MA, 1997, PEDIATRICS, V100, P689, DOI 10.1542/peds.100.4.689
   SHAFER MA, 1991, J PEDIATR-US, V119, P826, DOI 10.1016/S0022-3476(05)80312-9
   SHAPIRO S, 1982, JAMA-J AM MED ASSOC, V247, P2381
   Sikand, 1992, ADOLESC MED, V3, P223
   SONENSTEIN FL, 1989, FAM PLANN PERSPECT, V21, P152, DOI 10.2307/2135805
   Sonenstein FL, 1998, AM J PUBLIC HEALTH, V88, P956, DOI 10.2105/AJPH.88.6.956
   Spruyt A, 1998, AM J PUBLIC HEALTH, V88, P239, DOI 10.2105/AJPH.88.2.239
   Strasburger, 1993, ADOLESC MED, V4, P479
   US Preventive Services Task Force, 1996, GUID CLIN PREV SERV, V0, P0
   VALDISERRI RO, 1989, AM J PUBLIC HEALTH, V79, P499, DOI 10.2105/AJPH.79.4.499
   VANDAMME L, 2000, 13 INT AIDS C JUL 9, V0, P0
   Ventura SJ, 2000, VITAL HLTH STAT, V21, P1
   Warner L, 1998, SEX TRANSM DIS, V25, P273, DOI 10.1097/00007435-199807000-00001
   WEISMAN CS, 1991, FAM PLANN PERSPECT, V23, P71, DOI 10.2307/2135452
   WELLER SC, 1993, SOC SCI MED, V36, P1635, DOI 10.1016/0277-9536(93)90352-5
   WOLK LI, 1995, J ADOLESCENT HEALTH, V17, P184, DOI 10.1016/1054-139X(95)00031-M
   ZELNIK M, 1980, FAM PLANN PERSPECT, V12, P230, DOI 10.2307/2134865
   ZENILMAN JM, 1995, SEX TRANSM DIS, V22, P15, DOI 10.1097/00007435-199501000-00003
   1989, 1900, V54, V0, P135
NR 92
TC 43
Z9 49
U1 0
U2 2
PU AMER ACAD PEDIATRICS
PI ELK GROVE VILLAGE
PA 141 NORTH-WEST POINT BLVD,, ELK GROVE VILLAGE, IL 60007-1098 USA
SN 0031-4005
EI 1098-4275
J9 PEDIATRICS
JI Pediatrics
PD JUN 15
PY 2001
VL 107
IS 6
BP 1463
EP 1469
DI 
PG 7
WC Pediatrics
SC Pediatrics
GA 439HJ
UT WOS:000169105500064
PM 11389278
DA 2023-03-20
ER

PT J
AU Siegel, DM
   Aten, MJ
   Enaharo, M
AF Siegel, DM
   Aten, MJ
   Enaharo, M
TI Long-term effects of a middle school- and high school-based human immunodeficiency virus sexual risk prevention intervention
SO ARCHIVES OF PEDIATRICS & ADOLESCENT MEDICINE
LA English
DT Article
ID aids-risk; reduction interventions; adolescents; infection; students
AB Objective: To determine the longer-term effect (mean +/- SD, 41.2 +/- 15.3 weeks; range, 14.1-80.5 weeks) of a middle school (MS)- and high school (HS)-based human immunodeficiency virus and sexuality intervention (Rochester AIDS Prevention Project for Youth [RAPP]) on knowledge, self-efficacy, behavior intention, and behaviors. Design: Quasi-experimental design with 3 intervention groups and 1 control group. Setting: Urban, predominantly ethnic, minority MS and HS health classes. Participants: Middle school and HS students (N = 4001) enrolled in health classes in 10 schools. Fifty percent were African American; 16%, Hispanic; 20%, white; and 14%, other. Less than 10% of the students refused participation. Interventions: There were 4 study conditions: (1) control, usual health education curriculum taught by a classroom teacher; (2) RAPP adult health educator, intervention curriculum implemented by highly trained health educators; (3) RAPP peer educator, intervention implemented by extensively trained HS students; and (4) a comparison of the RAPP intervention curriculum taught by regular health teachers, implemented with MS students only. Main Outcome Measure: A confidential questionnaire was administered to all study subjects before and at long-term follow-up after the intervention, containing scales to measure knowledge, self-efficacy, behavior intention, and behaviors, including onset of sexual intercourse experience and engagement in risky sexual behaviors. Results: Rates of baseline sexual activity in the sample were comparable to those found in other urban school-based surveys. Long-term knowledge (MS females, P < .001; and MS males, P < .01) and sexual self-efficacy (MS females, P < .05; and HS females, P < .01) scores were higher among the intervention groups (male and female are used in this study to describe those aged 91/2-23 years). Intention to remain safe regarding sexual behavior was also greater among intervention groups in MS but not HS. However, subjects who were already sexually active at pretest were less likely to show a positive intervention effect. An intervention effect for the onset of intercourse and risky sexual behavior was found most significantly among MS females. Conclusions: A positive long-term effect from the RAPP intervention was observed, particularly for youth who were involved in less risk (eg, not yet sexually active) at study enrollment. Thus, we propose that the most appropriate time for intervention implementation is earlier in adolescence, before the onset of risky behaviors.
C1 Rochester Gen Hosp, Dept Pediat, Rochester, NY 14621 USA.
   Univ Rochester, Dept Pediat, Rochester, NY USA.
   Univ Rochester, Sch Nursing, Rochester, NY USA.
C3 Rochester General Hospital; University of Rochester; University of Rochester
RP Siegel, DM (corresponding author), Rochester Gen Hosp, Dept Pediat, 1425 Portland Ave, Rochester, NY 14621 USA.
FU NIMH NIH HHS [MH49037] Funding Source: Medline
CR *A GUTTM I, 1994, SEX AM TEEN, V0, P0
   Ajzen I., 1980, UNDERSTANDING ATTITU, V0, P0
   BOYER CB, 1991, SOC SCI MED, V33, P11, DOI 10.1016/0277-9536(91)90446-J
   Burstein GR, 1998, JAMA-J AM MED ASSOC, V280, P521, DOI 10.1001/jama.280.6.521
   Cates Jr, 1990, ADOLESC MED, V1, P409
   *CDCP, 1998, HIV AIDS SURV REP, V0, P0
   *DIV AD SCH HLTH C, 1990, YOUTH RISK BEH SURV, V0, P0
   EPNER JEG, 1996, POLICY COMPENDIUM RE, V0, P0
   FISHBEIN M, 1990, REV INTERAM PSICOL, V24, P37
   Kalichman SC, 1996, ANN BEHAV MED, V18, P6, DOI 10.1007/BF02903934
   Kim N, 1997, J ADOLESCENT HEALTH, V20, P204, DOI 10.1016/S1054-139X(96)00169-3
   KIRBY D, 1994, PUBLIC HEALTH REP, V109, P339
   MISOVICH SJ, 1998, SEXUALITY RELATED ME, V0, P0
   PAIKOFF RL, 1995, AM J ORTHOPSYCHIAT, V65, P389, DOI 10.1037/h0079652
   ROTHERAMBORUS MJ, 1995, AIDS EDUC PREV, V7, P320
   Siegel DM, 1998, J ADOLESCENT HEALTH, V23, P20, DOI 10.1016/S1054-139X(97)00274-7
   Siegel DM, 1998, ARCH PEDIAT ADOL MED, V152, P961
   Stanton B, 1996, J ADOLESCENT HEALTH, V18, P387, DOI 10.1016/1054-139X(95)00169-S
   Thomas MH, 2000, J ADOLESCENT HEALTH, V26, P5, DOI 10.1016/S1054-139X(98)00126-8
   WALTER HJ, 1993, PREV MED, V22, P813, DOI 10.1006/pmed.1993.1074
NR 20
TC 51
Z9 53
U1 0
U2 8
PU AMER MEDICAL ASSOC
PI CHICAGO
PA 515 N STATE ST, CHICAGO, IL 60610 USA
SN 1072-4710
EI 
J9 ARCH PEDIAT ADOL MED
JI Arch. Pediatr. Adolesc. Med.
PD OCT 15
PY 2001
VL 155
IS 10
BP 1117
EP 1126
DI 10.1001/archpedi.155.10.1117
PG 10
WC Pediatrics
SC Pediatrics
GA 478AM
UT WOS:000171320800006
PM 11576006
DA 2023-03-20
ER

PT J
AU Behrman, AJ
   Shofer, FS
   Green-McKenzie, J
AF Behrman, AJ
   Shofer, FS
   Green-McKenzie, J
TI Trends in bloodborne pathogen exposure and follow-up at an urban teaching hospital: 1987 to 1997
SO JOURNAL OF OCCUPATIONAL AND ENVIRONMENTAL MEDICINE
LA English
DT Article
ID health-care workers; c virus-infection; occupational exposures; hepatitis-c; medical-students; body-fluids; hiv
AB Health care workers (HCWs) risk occupational exposure to blood-borne pathogens. Effective postexposure treatment and testing depend on compliance with follow-up, but compliance rates are poorly understood. We examined trends in exposure and follow-up at a large teaching hospital after interventions to improve compliance. We reviewed exposures from October 1987 to September 1988 (group 1) and July 1996 to June 1997 (group 2). Data were analyzed for HCW demographics, source patient characteristics, and follow-up outcomes. We found that group 2 source patient serologic data were obtained more often. Group 1 source patients were more likely to be positive for the human immunodeficiency virus (HIV). Group 2 HCWs were more likely to be immune to hepatitis B virus, to agree to HIV testing, and to comply with follow-up. Follow-up rates remained suboptimal, even after high-risk exposures. Non-licensed HCWs were less likely to accept postexposure testing than physicians or nurses in group 2. General and targeted interventions to improve compliance and follow-up are still needed.
C1 Univ Penn, Dept Emergency Med, Div Occupat Med, Philadelphia, PA 19104 USA.
C3 University of Pennsylvania
RP Behrman, AJ (corresponding author), Univ Penn, Dept Emergency Med, Div Occupat Med, 1 Silverstein Pavil,3400 Spruce St, Philadelphia, PA 19104 USA.
EM behrman@mail.med.upenn.edu
CR [Anonymous], 1998, MMWR RECOMM REP, V47, P1
   [Anonymous], 1997, MMWR RECOMM REP, V46, P1
   Camma C, 1996, DIGEST DIS SCI, V41, P1248, DOI 10.1007/BF02088245
   Cardo DM, 1997, INFECT DIS CLIN N AM, V11, P331, DOI 10.1016/S0891-5520(05)70359-7
   Cardo DM, 1997, NEW ENGL J MED, V337, P1485, DOI 10.1056/NEJM199711203372101
   *CDCP, 1990, MMWR-MORBID MORTAL W, V39, P1
   FAHEY BJ, 1991, AM J MED, V90, P145, DOI 10.1016/0002-9343(91)80153-D
   *HLTH MAN TECHN IN, 1993, RET OCC HLTH VERS 8, V0, P0
   Kennedy J E, 1999, J DENT EDUC, V63, P464
   KRASINSKI K, 1987, INFECT CONTROL, V9, P114
   LANPHEAR BP, 1994, INFECT CONT HOSP EP, V15, P745
   Lee CH, 1999, ACAD EMERG MED, V6, P1036, DOI 10.1111/j.1553-2712.1999.tb01189.x
   Mendelson M, 1997, JAMA-J AM MED ASSOC, V277, P451
   Mizuno Y, 1997, J HOSP INFECT, V35, P149, DOI 10.1016/S0195-6701(97)90103-1
   Moran GJ, 2000, ANN EMERG MED, V35, P47, DOI 10.1016/S0196-0644(00)70104-1
   Osborn EHS, 1999, ANN INTERN MED, V130, P45, DOI 10.7326/0003-4819-130-1-199901050-00009
   *PHS, 1990, MMWR-MORBID MORTAL W, V39, P1
   Pirwitz S, 1998, AM J INFECT CONTROL, V26, P578, DOI 10.1053/ic.1998.v26.a94252
   RESNIC FS, 1995, ARCH INTERN MED, V155, P75, DOI 10.1001/archinte.155.1.75
   Swotinsky RB, 1998, J OCCUP ENVIRON MED, V40, P1102
   TERESKERZ PM, 1998, ADV EXPOSURE PROTECT, V3, P27
   WONG ES, 1991, JAMA-J AM MED ASSOC, V265, P1123, DOI 10.1001/jama.265.9.1123
NR 23
TC 12
Z9 17
U1 0
U2 1
PU LIPPINCOTT WILLIAMS & WILKINS
PI PHILADELPHIA
PA TWO COMMERCE SQ, 2001 MARKET ST, PHILADELPHIA, PA 19103 USA
SN 1076-2752
EI 1536-5948
J9 J OCCUP ENVIRON MED
JI J. Occup. Environ. Med.
PD APR 15
PY 2001
VL 43
IS 4
BP 370
EP 376
DI 10.1097/00043764-200104000-00015
PG 7
WC Public, Environmental & Occupational Health
SC Public, Environmental & Occupational Health
GA 423AB
UT WOS:000168151800011
PM 11322098
DA 2023-03-20
ER

PT J
AU van Griensven, F
   Supawitkul, S
   Kilmarx, PH
   Limpakarnjanarat, K
   Young, NL
   Manopaiboon, C
   Mock, PA
   Korattana, S
   Mastro, TD
AF van Griensven, F
   Supawitkul, S
   Kilmarx, PH
   Limpakarnjanarat, K
   Young, NL
   Manopaiboon, C
   Mock, PA
   Korattana, S
   Mastro, TD
TI Rapid assessment of sexual behavior, drug use, human immunodeficiency virus, and sexually transmitted diseases in northern Thai youth using audio-computer-assisted self-interviewing and noninvasive specimen collection
SO PEDIATRICS
LA English
DT Article
DE HIV; STD; drug use; adolescents; youth; Southeast Asia
ID pregnant-women; hiv-infection; risk-factors; chiang-rai; young men; prevalence; population; workers; decline; trial
AB Background. Drug use, unwanted pregnancy, human immunodeficiency virus (HIV) infection, and sexually transmitted diseases are serious health problems among Thai youth. The gravity of these problems demands high-quality data to direct public health policy and prevention programs. Previous studies of stigmatized behaviors have been hampered by participation bias and underreporting. To evaluate sexual behavior, disease, and drug use, we used audio-computer-assisted self-interviewing (ACASI) and noninvasive specimen collection methods. We also evaluated effectiveness of these methods in minimizing participation bias and underreporting. Methods. In late 1999, students aged 15 to 21 years attending 3 vocational schools were invited to participate in a cross-sectional survey. Consenting students completed a classroom-based ACASI interview using a confidential code number system. Oral fluid specimens were tested for HIV antibodies, and urine was tested for chlamydial and gonococcal nucleic acids, methamphetamines, and opiates. Results. Of 1736 invited students, 1725 (99%) agreed to participate. Of these, 48% of the male students and 43% of the female students reported ever having had sexual intercourse. Overall, the mean number of lifetime sexual partners was 4.6 among male participants (median: 2) and 2.8 among female participants (median: 1). Consistent use of condoms with steady partners was reported by 16% of male participants and 11% of female participants who had such partners. Of all male participants, 7% had ever paid for sex, 3% had ever sold sex, and 7% had ever been coerced to have sex. Of all female participants, 3% had ever sold sex and 21% had ever been coerced to have sex. Among women with a history of sexual intercourse, 27% reported at least 1 pregnancy. Of these pregnancies, 83% were terminated. Among those with sexual intercourse experience, the prevalence of HIV infection was 0.5%; of infection with Neisseria gonorrhoeae, 0.4%; and of infection with Chlamydia trachomatis, 5%. Twenty-nine percent of students reported ever having used methamphetamines. Ten percent had a methamphetamine-positive urine test. In the ACASI interview, 16% of these denied ever having used methamphetamines. The prevalence of opiate positive urine tests was low (0.2%). Conclusion. This study shows that adolescents and young adults in Chiang Rai are at high risk for having unprotected intercourse, being coerced to have sex, unwanted pregnancy, sexually transmitted diseases, and drug use. The high enrollment rate demonstrates the feasibility and acceptability of using ACASI and noninvasive specimen collection methods in a developing country. ACASI use may lead to increased, but not to complete, self-reporting of sensitive behaviors.
C1 Minist Publ Hlth, HIV AIDS Collaborat, Nonthaburi 11000, Thailand.
   Ctr Dis Control & Prevent, Natl Ctr HIV STD & TB Prevent, Div HIV AIDS Prevent, Atlanta, GA USA.
   Ctr Dis Control & Prevent, Natl Ctr HIV STD & TB Prevent, Div STD Prevent, Atlanta, GA USA.
   Chiang Rai Publ Hlth Off, Chiang Rai, Thailand.
C3 Ministry of Public Health - Thailand; Centers for Disease Control & Prevention - USA; Centers for Disease Control & Prevention - USA
RP van Griensven, F (corresponding author), Minist Publ Hlth, HIV AIDS Collaborat, DMS 6 Bldg, Nonthaburi 11000, Thailand.
CR BEYRER C, 1995, AIDS, V9, P171, DOI 10.1097/00002030-199509020-00009
   CELENTANO DD, 1993, AIDS, V7, P1647, DOI 10.1097/00002030-199312000-00016
   Chaisilwattana P, 1997, SEX TRANSM DIS, V24, P495, DOI 10.1097/00007435-199710000-00001
   Cohen DA, 1999, PEDIATRICS, V104, P1281, DOI 10.1542/peds.104.6.1281
   Des Jarlais DC, 1999, LANCET, V353, P1657, DOI 10.1016/S0140-6736(98)07026-3
   FORD NJ, 1994, AIDS CARE, V6, P517, DOI 10.1080/09540129408258667
   HANENBERG RS, 1994, LANCET, V344, P243, DOI 10.1016/S0140-6736(94)93004-X
   Kilmarx PH, 2000, AIDS, V14, P2731, DOI 10.1097/00002030-200012010-00013
   Kilmarx PH, 1998, SEX TRANSM INFECT, V74, P189, DOI 10.1136/sti.74.3.189
   Konde-Lule J K, 1997, HEALTH TRANSIT REV, V7 Suppl, P89
   KONINGS E, 1995, AIDS, V9, P375, DOI 10.1097/00002030-199509040-00009
   Limpakarnjanarat K, 1999, SEX TRANSM INFECT, V75, P30, DOI 10.1136/sti.75.1.30
   London A S, 1997, HEALTH TRANSIT REV, V7, P33
   Mastro T D, 1996, AIDS, V10 Suppl A, PS75, DOI 10.1097/00002030-199601001-00011
   Metzger DS, 2000, AM J EPIDEMIOL, V152, P99, DOI 10.1093/aje/152.2.99
   Nelson KE, 1996, NEW ENGL J MED, V335, P297, DOI 10.1056/NEJM199608013350501
   NELSON KE, 1993, JAMA-J AM MED ASSOC, V270, P955, DOI 10.1001/jama.270.8.955
   NIAMSANIT S, 1988, SOUTHEAST ASIAN JOURNAL OF TROPICAL MEDICINE AND PUBLIC HEALTH, V19, P609
   NOPKESORN T, 1993, AIDS, V7, P1233, DOI 10.1097/00002030-199309000-00013
   Richards JR, 1999, WESTERN J MED, V170, P198
   SITTITRAI W, 1992, THAI SEXUAL BEHAV RI, V0, P0
   Turner CF, 1998, SCIENCE, V280, P867, DOI 10.1126/science.280.5365.867
   VANGRIENSVEN GJP, 1998, I POPULATION STUDIES, V0, P0
   Xu FJ, 2000, J ACQ IMMUN DEF SYND, V25, P353, DOI 10.1097/00126334-200012010-00010
   Yui K, 1999, PSYCHOPHARMACOLOGY, V145, P267, DOI 10.1007/s002130051058
   1999, 1900, V48, V0, P440
NR 28
TC 65
Z9 68
U1 0
U2 5
PU AMER ACAD PEDIATRICS
PI ELK GROVE VILLAGE
PA 141 NORTH-WEST POINT BLVD,, ELK GROVE VILLAGE, IL 60007-1098 USA
SN 0031-4005
EI 
J9 PEDIATRICS
JI Pediatrics
PD JUL 15
PY 2001
VL 108
IS 1
BP 
EP 
DI 10.1542/peds.108.1.e13
PG 7
WC Pediatrics
SC Pediatrics
GA 447KU
UT WOS:000169571400013
PM 11433092
DA 2023-03-20
ER
