# Supplementary material for: Studies on HIV/AIDS Among Students: Bibliometric Analysis
Source: Interact J Med Res. 2023 Aug 4;12:e46042. doi: 10.2196/46042 (PMC10439465; doi:10.2196/46042)
Supplement: Multimedia Appendix 1 [file ijmr_v12i1e46042_app1.zip › Multimedia Appendix 1/download2002u30.txt]

PT J
AU Toms, EG
   Duff, W
AF Toms, EG
   Duff, W
TI "I spent 1 1/2 hours sifting through one large box...": Diaries as information behavior of the archives user: Lessons learned
SO JOURNAL OF THE AMERICAN SOCIETY FOR INFORMATION SCIENCE AND TECHNOLOGY
LA English
DT Article
ID students
AB This article describes how diaries were implemented in a study of the use of archives and archival finding aids by history graduate students. The issues concerning diary use as a data collection technique are discussed as well as the different types of diaries.
C1 Univ Toronto, Fac Informat Studies, Toronto, ON M5S 1A1, Canada.
C3 University of Toronto
RP Toms, EG (corresponding author), Univ Toronto, Fac Informat Studies, 140 St Georges St, Toronto, ON M5S 1A1, Canada.
EM Toms@fis.utoronto.ca; Duff@fis.utoronto.ca
CR ALLEN TJ, 1966, THESIS MIT, V0, P0
   Allport, 1943, USE PERSONAL DOCUMEN, V0, P0
   BEHESHTI J, 1989, INFORM PROCESS MANAG, V25, P737, DOI 10.1016/0306-4573(89)90107-6
   CASE DO, 1991, J AM SOC INFORM SCI, V42, P657, DOI 10.1002/(SICI)1097-4571(199110)42:9<657::AID-ASI4>3.0.CO;2-7
   Cole C, 1998, LIBR QUART, V68, P33
   CONRATH DW, 1983, SOC NETWORKS, V5, P315, DOI 10.1016/0378-8733(83)90031-X
   Corti L., 1993, USING DIARIES SOCIAL, V0, P0
   DAVIS D, 1971, DREXEL LIL Q, V7, P4
   DUFF WM, 2002, LIB Q, V72, P475
   ELLIOTT H, 1997, SOCIOLOGICAL RES ONL, V2, P0
   FOTHERGILL RA, 1974, PRIVATE CHRONICLES, V0, P0
   GOODALL D, 1994, LIB INFORMATION RES, V18, P17
   Hackos J. T., 1998, USER TASK ANAL INTER, V0, P0
   HILTON ME, 1989, BRIT J ADDICT, V84, P1085
   Kuhlthau C. C., 1993, SEEKING MEANING PROC, V0, P0
   McKechnie L, 2000, LIBR INFORM SCI RES, V22, P61, DOI 10.1016/S0740-8188(99)00040-7
   MELLON CA, 1990, NATURALISTIC INQUIRY, V0, P0
   Plummer, 1983, DOCUMENTS LIFE, V0, P0
   SILBERSTEIN AR, 1991, WILEY S PRO, V0, P303
   Solomon P, 1997, J AM SOC INFORM SCI, V48, P1097, DOI 10.1002/(SICI)1097-4571(199712)48:12<1097::AID-ASI4>3.0.CO;2-P
   Sorokin P., 1939, TIME BUDGETS HUMAN B, V0, P0
   VERBRUGGE LM, 1980, MED CARE, V18, P73, DOI 10.1097/00005650-198001000-00006
   WOOD DN, 1969, ASLIB PROC, V21, P262, DOI 10.1108/eb050200
   ZIMMERMAN DH, 1977, URBAN LIFE, V5, P479, DOI 10.1177/089124167700500406
NR 24
TC 27
Z9 27
U1 1
U2 15
PU WILEY-BLACKWELL
PI HOBOKEN
PA 111 RIVER ST, HOBOKEN 07030-5774, NJ USA
SN 1532-2882
EI 1532-2890
J9 J AM SOC INF SCI TEC
JI J. Am. Soc. Inf. Sci. Technol.
PD DEC 15
PY 2002
VL 53
IS 14
BP 1232
EP 1238
DI 10.1002/asi.10165
PG 7
WC Computer Science, Information Systems; Information Science & Library Science
SC Computer Science; Information Science & Library Science
GA 620AE
UT WOS:000179509900006
DA 2023-03-20
ER

PT J
AU Ginsburg, KR
   Winn, RJ
   Rudy, BJ
   Crawford, J
   Zhao, HQ
   Schwarz, DF
AF Ginsburg, KR
   Winn, RJ
   Rudy, BJ
   Crawford, J
   Zhao, HQ
   Schwarz, DF
TI How to reach sexual minority youth in the health care setting: The teens offer guidance
SO JOURNAL OF ADOLESCENT HEALTH
LA English
DT Article
DE access to health care; adolescent; confidentiality; gay; lesbian; provider-patient relationship; risk behaviors; sexual orientation
ID bisexual male-adolescents; high-school-students; new-york-city; risk behaviors; mental-health; community settings; attempted-suicide; united-states; gay; homosexuality
AB Purpose: To explore factors sexual minority youth believe make them feel safe in a health care setting. Methods: Participants in three urban programs serving lesbian/gay/bisexual/transgendered and questioning (LGBTQ) youth engaged in a four-stage process to generate, prioritize, and explain their own ideas. In Stage III, 94 youth, aged 14 to 23 years, completed a survey comprised of the 34 highest rated items generated in earlier stages. Using a Likert scale, they answered, "How important are each of the following ideas in making you feel safe as an LGBTQ youth when you go for health care?" In Stage IV, youth discussed the results in focus groups. The Marginal Homogeneity Test divided the items into priority ranks and the Kruskal-Wallis test explored subgroup differences in item ratings. Results: The 34 items were divided into six ranks. Five items shared the top rank: the clinician maintaining privacy, demonstrating cleanliness, offering respect, being well-educated, and being honest. The second rank was shared by the following: the clinician not talking down to patients, being a good listener, not downplaying patients' fears, being professional, holding a nonjudgmental stance of the LGBTQ lifestyle, and not assuming every LGBTQ youth has HIV. Interspersed among other ranks were items specific to the needs of sexual minority youth: the clinician not assuming LGBTQ sexual behavior was painful or dangerous; the clinician being educated about the gay lifestyle; clinician sensitivity to the needs of same-sex partners; staff sensitivity to the needs of closeted youth; having a choice of an LGBTQ provider; and the clinician not assuming heterosexuality. Youth who had not publicly disclosed their sexuality rated health information being offered in a private place higher (p = .01). Conclusions: LGBTQ youth value the same clinician characteristics desired by all adolescents: privacy, cleanliness, honesty, respect, competency, and a nonjudgmental stance. They clearly describe what attracts them (e.g., clinicians educated about their lifestyle) and what offends them (e.g., equating their sexuality with HIV). Clinicians need to achieve and convey a higher comfort level in addressing the special needs of sexual minority youth. (C) Society for Adolescent Medicine, 2002.
C1 Childrens Hosp, Craig Dalsimer Div Adolescent Med, Philadelphia, PA 19104 USA.
   Childrens Hosp, Div Biostat & Epidemiol, Dept Pediat, Philadelphia, PA 19104 USA.
   Univ Penn, Dept Family Practice & Community Med, Philadelphia, PA 19104 USA.
   Childrens Hosp Oakland, Ctr Child Protect, Oakland, CA 94609 USA.
C3 University of Pennsylvania; Pennsylvania Medicine; Childrens Hospital of Philadelphia; University of Pennsylvania; Pennsylvania Medicine; Childrens Hospital of Philadelphia; University of Pennsylvania; University of California System; University of California San Francisco; UCSF Medical Center; UCSF Benioff Children's Hospital Oakland
RP Ginsburg, KR (corresponding author), Childrens Hosp, Craig Dalsimer Div Adolescent Med, 34th St & Civic Ctr Blvd, Philadelphia, PA 19104 USA.
CR Allen LB, 1998, J ADOLESCENT HEALTH, V23, P212, DOI 10.1016/S1054-139X(98)00022-6
   ALLEN LB, 1996, PHYS ASSIST, V20, P44
   *AM MED ASS, 1992, GUID AD PREV SERV, V0, P0
   BEACH RK, 1993, PEDIATRICS, V92, P631
   BIDWELL RJ, 1991, PEDIATR ANN, V20, P293, DOI 10.3928/0090-4481-19910601-06
   Blake SM, 2001, AM J PUBLIC HEALTH, V91, P940, DOI 10.2105/AJPH.91.6.940
   CAPPELLI M, 1995, J ADOLESCENT HEALTH, V16, P64, DOI 10.1016/1054-139X(94)00076-Q
   CHENG TL, 1993, JAMA-J AM MED ASSOC, V269, P1404, DOI 10.1001/jama.269.11.1404
   DAUGELLI AR, 1993, AM J COMMUN PSYCHOL, V21, P421, DOI 10.1007/BF00942151
   Delbecq A. L., 1975, GROUP TECHNIQUES PRO, V0, P0
   East JA, 1998, J ADOLESCENT HEALTH, V23, P191, DOI 10.1016/S1054-139X(97)00164-X
   Faulkner AH, 1998, AM J PUBLIC HEALTH, V88, P262, DOI 10.2105/AJPH.88.2.262
   Garofalo R, 1999, ARCH PEDIAT ADOL MED, V153, P487
   Garofalo R, 1998, PEDIATRICS, V101, P895, DOI 10.1542/peds.101.5.895
   GINSBURG KR, 1995, JAMA-J AM MED ASSOC, V273, P1913, DOI 10.1001/jama.273.24.1913
   GONSIOREK JC, 1988, J ADOLESCENT HEALTH, V9, P114, DOI 10.1016/0197-0070(88)90057-5
   HERSHBERGER SL, 1995, DEV PSYCHOL, V31, P65, DOI 10.1037/0012-1649.31.1.65
   Kapphahn CJ, 1999, J ADOLESCENT HEALTH, V25, P131, DOI 10.1016/S1054-139X(99)00050-6
   Kinsey A., 1948, SEXUAL BEHAV HUMAN M, V0, P0
   Kinsey AC., 1953, SEXUAL BEHAV HUMAN F, V0, P0
   KRUKS G, 1991, J ADOLESCENT HEALTH, V12, P515, DOI 10.1016/0197-0070(91)90080-6
   Moore C, 1987, GROUP TECHNIQUES IDE, V0, P0
   PILKINGTON NW, 1995, J COMMUNITY PSYCHOL, V23, P34, DOI 10.1002/1520-6629(199501)23:1<34::AID-JCOP2290230105>3.0.CO;2-N
   Porter SC, 1997, ANN EMERG MED, V29, P141, DOI 10.1016/S0196-0644(97)70320-2
   PRICE JH, 1991, J SCHOOL HEALTH, V61, P433, DOI 10.1111/j.1746-1561.1991.tb05993.x
   REMAFEDI G, 1990, MED CLIN N AM, V74, P1169, DOI 10.1016/S0025-7125(16)30509-0
   REMAFEDI G, 1991, PEDIATRICS, V87, P869
   REMAFEDI G, 1987, PEDIATRICS, V79, P331
   REMAFEDI G, 1992, PEDIATRICS, V89, P714
   Remafedi G, 1998, AM J PUBLIC HEALTH, V88, P57, DOI 10.2105/AJPH.88.1.57
   Resnick MD, 1997, JAMA-J AM MED ASSOC, V278, P823, DOI 10.1001/jama.278.10.823
   Rosario M, 1999, AIDS EDUC PREV, V11, P476
   Rotheram-Borus MJ, 1999, ARCH SEX BEHAV, V28, P159, DOI 10.1023/A:1018719922709
   ROTHERAMBORUS MJ, 1995, DEV PSYCHOL, V31, P75, DOI 10.1037/0012-1649.31.1.75
   ROTHERAMBORUS MJ, 1994, J SEX RES, V31, P47, DOI 10.1080/00224499409551729
   Ryan C., 1998, LESBIAN GAY YOUTH CA, V0, P0
   Safren SA, 1999, J CONSULT CLIN PSYCH, V67, P859, DOI 10.1037/0022-006X.67.6.859
   SAVINWILLIAMS RC, 1994, J CONSULT CLIN PSYCH, V62, P261, DOI 10.1037/0022-006X.62.2.261
   SCHNEIDER MB, 1995, J ADOLESCENT HEALTH, V16, P35, DOI 10.1016/1054-139X(95)94071-F
   SELL RL, 1995, ARCH SEX BEHAV, V24, P235, DOI 10.1007/BF01541598
   SLAP GB, 1989, PEDIATRICS, V84, P762
   SMITH S, 1993, AM FAM PHYSICIAN, V48, P33
   Valleroy LA, 2000, JAMA-J AM MED ASSOC, V284, P198, DOI 10.1001/jama.284.2.198
   WALLICK MM, 1992, ACAD MED, V67, P601, DOI 10.1097/00001888-199209000-00013
   WHITE MR, 1991, J GAY LESBIAN PSYCHO, V1, P115
   ZENILMAN J, 1988, J ADOLESCENT HEALTH, V9, P129, DOI 10.1016/0197-0070(88)90059-9
NR 46
TC 62
Z9 63
U1 0
U2 20
PU ELSEVIER SCIENCE INC
PI NEW YORK
PA 360 PARK AVE SOUTH, NEW YORK, NY 10010-1710 USA
SN 1054-139X
EI 
J9 J ADOLESCENT HEALTH
JI J. Adolesc. Health
PD NOV 15
PY 2002
VL 31
IS 5
BP 407
EP 416
DI 10.1016/S1054-139X(02)00419-6
PG 10
WC Psychology, Developmental; Public, Environmental & Occupational Health; Pediatrics
SC Psychology; Public, Environmental & Occupational Health; Pediatrics
GA 607PX
UT WOS:000178800900005
PM 12401427
DA 2023-03-20
ER

PT J
AU Ford, K
   Sohn, W
   Lepkowski, J
AF Ford, K
   Sohn, W
   Lepkowski, J
TI American adolescents: Sexual mixing patterns, bridge partners, and concurrency
SO SEXUALLY TRANSMITTED DISEASES
LA English
DT Article
ID transmitted diseases; reproduction number; demographic-impact; aids; networks; spread; hiv; transmission; behavior; epidemic
AB Background: American adolescents have a high incidence of sexually transmitted infections. Patterns of sexual partner choice influence the transmission of infections in this population. Goal: To examine patterns of sexual mixing, bridging, and concurrency in American adolescents and the association of these characteristics with condom use. Study Design: This project used the AddHEALTH survey data. The survey selected a sample of schools, then conducted in-home interviews with 18,984 students in 1995. A second wave of data collection was conducted 2 years later. The data on sexual relationships collected in the study were analyzed. Results: Respondents ranged in age from 13 to 17 years. Sex partnerships with persons of differing age groups were very common in this population (45% of sexual partnerships). Relationships with persons of different ethnicity were more common among Latinos (42%) than among white (14%) and black (15%) respondents. A large proportion of the sample reported more than two partners (56%). Among these persons, a large proportion reported partners in two different age groups (69%) and ethnic groups (35%) as well as concurrent partners (54%). Condom use was lower among persons with partners in different age groups and among persons with a larger number of partners. Conclusions: The large number of adolescents who have sexual relationships with persons of different characteristics creates bridges for infections between different groups. Counseling of sexually active adolescents should include discussion on issues of power and communication in these relationships.
C1 Univ Michigan, Sch Publ Hlth, Dept Epizootiol, Ann Arbor, MI 48109 USA.
C3 University of Michigan System; University of Michigan
RP Ford, K (corresponding author), Univ Michigan, Sch Publ Hlth, Dept Epizootiol, Ann Arbor, MI 48109 USA.
FU NICHD NIH HHS [P01-HD31921, HD36791] Funding Source: Medline
CR Abma J, 1998, FAM PLANN PERSPECT, V30, P12, DOI 10.2307/2991518
   Abma JC, 1997, VITAL HLTH STAT, V23, P19
   ANDERSON RM, 1992, SOC SCI MED, V34, P271, DOI 10.1016/0277-9536(92)90269-V
   ANDERSON RM, 1991, NATURE, V352, P581, DOI 10.1038/352581a0
   Aral SO, 2000, SEX TRANSM DIS, V27, P327, DOI 10.1097/00007435-200007000-00005
   Aral SO, 1999, AM J PUBLIC HEALTH, V89, P825, DOI 10.2105/AJPH.89.6.825
   Bearman J, 1997, NATL LONGITUDINAL ST, V0, P0
   *CDC, 1994, AD HLTH STAT NAT MON, V2, P0
   *CDC, 1991, MMWR-MORBID MORTAL W, V39, P929
   *DIV STD PREV, 2000, SEX TRANSM DIS SURV, V0, P0
   Ford K, 1997, SEX TRANSM DIS, V24, P327, DOI 10.1097/00007435-199707000-00004
   GORBACH PM, 2000, SEX TRANSM DIS, V1, P1
   GUPTA S, 1989, AIDS, V3, P807, DOI 10.1097/00002030-198912000-00005
   HALLINAN MT, 1989, AM SOCIOL REV, V54, P67, DOI 10.2307/2095662
   HUDSON C, 1993, INT J STD AIDS, V4, P349
   HYMAN JM, 1988, MATH BIOSCI, V90, P415, DOI 10.1016/0025-5564(88)90078-8
   KNOLLE H, 1990, BIOMETRICAL J, V32, P243
   KOOPMAN J, 1998, J ACQ IMMUN DEF SYND, V1, P468
   Laumann EO, 1999, SEX TRANSM DIS, V26, P250, DOI 10.1097/00007435-199905000-00003
   Laumann EO, 1994, SOCIAL ORG SEXUALITY, V0, P0
   MORRIS M, 2000, UNPUB MICROSIMULATIO, V0, P0
   Morris M., 1995, AIDS ED PREVENTION S, V7, P0
   Potterat JJ, 1999, AM J EPIDEMIOL, V150, P1331, DOI 10.1093/oxfordjournals.aje.a009965
   Santelli JS, 1998, FAM PLANN PERSPECT, V30, P271, DOI 10.2307/2991502
   SERVICE SK, 1995, P ROY SOC B-BIOL SCI, V260, P237, DOI 10.1098/rspb.1995.0086
   SHAH BV, 1999, SUDAAN SOFTWARE STAT, V0, P0
   Sonenstein FL, 1998, AM J PUBLIC HEALTH, V88, P956, DOI 10.2105/AJPH.88.6.956
   WATTS CH, 1992, MATH BIOSCI, V108, P89, DOI 10.1016/0025-5564(92)90006-I
NR 28
TC 122
Z9 123
U1 0
U2 4
PU LIPPINCOTT WILLIAMS & WILKINS
PI PHILADELPHIA
PA 530 WALNUT ST, PHILADELPHIA, PA 19106-3621 USA
SN 0148-5717
EI 
J9 SEX TRANSM DIS
JI Sex. Transm. Dis.
PD JAN 15
PY 2002
VL 29
IS 1
BP 13
EP 19
DI 10.1097/00007435-200201000-00003
PG 7
WC Infectious Diseases
SC Infectious Diseases
GA 511VT
UT WOS:000173286800003
PM 11773873
DA 2023-03-20
ER

PT J
AU Pearlman, DN
   Camberg, L
   Wallace, LJ
   Symons, P
   Finison, L
AF Pearlman, DN
   Camberg, L
   Wallace, LJ
   Symons, P
   Finison, L
TI Tapping youth as agents for change: Evaluation of a peer leadership HIV/AIDS intervention
SO JOURNAL OF ADOLESCENT HEALTH
LA English
DT Article
DE adolescents; HIV/AIDS; peer educator; peer leadership; health behavior interventions
ID aids-prevention; education-program; sexual-behavior; school; adolescent; students; middle; pregnancy; knowledge; attitudes
AB Purpose: To evaluate the impact of a community-based HIV/AIDS peer leadership prevention program on newly enrolled peer leaders and youth enrolled as peer educators for one or more years (repeat peer leaders). Methods: Quasi-experimental nonrandomized design with two intervention groups (newly enrolled and repeat peer leaders) and one comparison group. The sample consisted of 235 adolescents, 164 peer leaders, and 71 comparison youth, drawn from nine communities in Massachusetts. The intervention consisted of a short course and ongoing group work with an adult advisor to plan and implement HIV/AIDS outreach activities for youth. A confidential questionnaire administered at baseline and postintervention measured change in (a) HIV/AIDS knowledge, (b) planning and presenting skills, (c) self-efficacy, (d) perception of one's self as a change agent in the community, and (e) sexual risk-taking behaviors. Information was collected from both groups of peer leaders on specific activities resulting from the program and perceived benefits. Data were analyzed by both descriptive and multivariate statistics. Results: Over a 9-month period newly enrolled peer leaders had significantly higher mean scores for HIV/AIDS knowledge and perception of one's self as a change agent in the community than comparison youth. On all baseline outcome measures except risk-taking behaviors, repeat peer leaders reported higher scores than newly enrolled peer leaders. Post-intervention, HIV/AIDS knowledge continued to increase significantly more among repeat peer leaders compared with those newly enrolled in the program. Repeat peer leaders also reported more benefits from peer leadership training. Conclusions: A peer education program was found to have benefits to adolescent peer leaders. Benefits gained from the program were sustained and enhanced over time as evidenced by repeat peer leaders included in the study. (C) Society for Adolescent Medicine, 2002.
C1 Med Fdn, Boston, MA USA.
   Brandeis Univ, Waltham, MA 02254 USA.
C3 Brandeis University
RP Pearlman, DN (corresponding author), Brown Univ, Box G-B 213, Providence, RI 02912 USA.
CR [Anonymous], 1990, ADOLESCENTS RISK PRE, V0, P0
   Baldwin J., 1995, PEER FACIL Q, V12, P34
   CATANIA JA, 1990, PSYCHOL BULL, V108, P339, DOI 10.1037/0033-2909.108.3.339
   *CDCP, 2000, HIV AIDS SURV REP, V12, P0
   COHEN B, 1998, PEER LEADERSHIP PREV, V0, P0
   Haignere CS, 1997, J ADOLESCENT HEALTH, V21, P76, DOI 10.1016/S1054-139X(97)00005-0
   Hovell M, 1998, J ADOLESCENT HEALTH, V23, P139, DOI 10.1016/S1054-139X(97)00208-5
   Kim N, 1997, J ADOLESCENT HEALTH, V20, P204, DOI 10.1016/S1054-139X(96)00169-3
   Kirby D, 1997, AIDS EDUC PREV, V9, P44
   KIRBY D, 1994, PUBLIC HEALTH REP, V109, P339
   *MASS DEP ED, 2000, HIV AIDS PROGR 1999, V0, P0
   OHara P, 1996, J SCHOOL HEALTH, V66, P176, DOI 10.1111/j.1746-1561.1996.tb06271.x
   Ozer EJ, 1997, AM J COMMUN PSYCHOL, V25, P289, DOI 10.1023/A:1024624610117
   QUIRK ME, 1993, AM J PREV MED, V9, P21, DOI 10.1016/S0749-3797(18)30762-1
   RICKERT VI, 1991, J ADOLESCENT HEALTH, V12, P38, DOI 10.1016/0197-0070(91)90039-O
   Rosenberg M, 2015, SOC ADOLESCENT SELF, V0, P0
   Siegel D, 1995, AIDS EDUC PREV, V7, P534
   Siegel DM, 1998, J ADOLESCENT HEALTH, V23, P20, DOI 10.1016/S1054-139X(97)00274-7
   Siegel DM, 1998, ARCH PEDIAT ADOL MED, V152, P961
   Siegel DM, 2001, ARCH PEDIAT ADOL MED, V155, P1117, DOI 10.1001/archpedi.155.10.1117
   SLAP GB, 1991, J ADOLESCENT HEALTH, V12, P434, DOI 10.1016/1054-139X(91)90020-X
   Smith MU, 2000, AIDS EDUC PREV, V12, P49
   *SPSS INC, 1998, SPSS BAS 8 0 US GUID, V0, P0
   Wren PA, 1997, J ADOLESCENT HEALTH, V21, P309, DOI 10.1016/S1054-139X(97)00157-2
NR 24
TC 67
Z9 67
U1 1
U2 22
PU ELSEVIER SCIENCE INC
PI NEW YORK
PA 360 PARK AVE SOUTH, NEW YORK, NY 10010-1710 USA
SN 1054-139X
EI 
J9 J ADOLESCENT HEALTH
JI J. Adolesc. Health
PD JUL 15
PY 2002
VL 31
IS 1
BP 31
EP 39
DI 10.1016/S1054-139X(02)00379-8
PG 9
WC Psychology, Developmental; Public, Environmental & Occupational Health; Pediatrics
SC Psychology; Public, Environmental & Occupational Health; Pediatrics
GA 569XC
UT WOS:000176627100009
PM 12090963
DA 2023-03-20
ER

PT J
AU Kirby, D
AF Kirby, D
TI The impact of schools and school programs upon adolescent sexual behavior
SO JOURNAL OF SEX RESEARCH
LA English
DT Article; Proceedings Paper
ID condom availability; united-states; premarital pregnancy; first intercourse; contraceptive use; education; health; attitudes; clinics; virginity
AB Because most youth are enrolled in school for many years before they initiate sex and when they initiate sex, schools have the potential for reducing adolescent sexual risk-taking. This paper reviews studies which examine the impact upon sexual risk-taking of school involvement, school characteristics, specific programs in school that do not address sexual behavior, and specific programs that do address sexual risk-taking. Multiple studies support several conclusions. First, involvement in and attachment to school and plans to attend higher education are all related to less sexual risk-taking and lower pregnancy rates. Second, students in schools with manifestations of poverty and disorganization are more likely to become pregnant. Third, some school programs specifically designed to increase attachment to school or reduce school dropout effectively delayed sex or reduced pregnancy rate, even when they may not address sexuality. Fourth, sex and HIV education programs do not increase sexual behavior, and some programs decrease sexual activity, and increase condom or contraceptive use. Fifth, school-based clinics and school condom-availability programs do not increase sexual activity, and either may or may not increase condom or contraceptive use. Other studies reveal that there is very broad support for comprehensive sex-and HIV-education programs, and accordingly, most youth receive some amount of sex or HIV education. However, important topics are not covered in many schools.
C1 ETR Associates, Scotts Valley, CA USA.
RP Kirby, D (corresponding author), ETR Associates, POB 1830, Santa Cruz, CA USA.
CR ALLEN JP, 1997, CHILD DEV, V64, P729
   BILLY JO, 1994, J MARRIAGE FAM, V56, P387, DOI 10.2307/353107
   BLUM RW, 2000, PROTECTING TEENS RAC, V0, P0
   Brewster KL, 1998, J MARRIAGE FAM, V60, P493, DOI 10.2307/353864
   BRITTON PO, 1992, SIECUS REP, V21, P1
   CHANDY JM, 1994, J YOUTH ADOLESCENCE, V23, P695, DOI 10.1007/BF01537636
   Darroch JE, 2000, FAM PLANN PERSPECT, V32, P204, DOI 10.2307/2648173
   Darroch JE, 1999, FAM PLANN PERSPECT, V31, P160, DOI 10.2307/2991588
   DAWSON DA, 1986, FAM PLANN PERSPECT, V18, P162, DOI 10.2307/2135325
   EDWARDS LE, 1980, FAM PLANN PERSPECT, V12, P6, DOI 10.2307/2134673
   Furstenberg FF, 1997, FAM PLANN PERSPECT, V29, P123, DOI 10.2307/2953334
   FURSTENBERG FF, 1985, AM J PUBLIC HEALTH, V75, P1131
   GAMBRELL AE, 1993, UNFINISHED BUSINESS, V0, P0
   Gibbs J. T., 1986, J SOCIAL WORK HUMAN, V5, P81
   Gibson JW, 1990, J ADOLESCENT RES, V5, P414
   Guttmacher S, 1997, AM J PUBLIC HEALTH, V87, P1427, DOI 10.2105/AJPH.87.9.1427
   Haffner D., 1999, SIECUS REPORT, V27, P22
   Halpern CT, 2000, J ADOLESCENT HEALTH, V26, P213, DOI 10.1016/S1054-139X(99)00061-0
   Hawkins JD, 1999, ARCH PEDIAT ADOL MED, V153, P226, DOI 10.1001/archpedi.153.3.226
   HOFF T, 2000, SEX ED AM SERIES NAT, V0, P0
   HOLDEN GW, 1993, ADOLESCENCE, V28, P557
   IRESON CJ, 1984, SEX ROLES, V11, P189, DOI 10.1007/BF00287513
   Kirby D, 1999, AM J PUBLIC HEALTH, V89, P182, DOI 10.2105/AJPH.89.2.182
   Kirby D, 2002, J SEX RES, V39, P51, DOI 10.1080/00224490209552120
   KIRBY D, 1991, FAM PLANN PERSPECT, V23, P6, DOI 10.2307/2135395
   KIRBY D, 1993, FAM PLANN PERSPECT, V25, P12, DOI 10.2307/2135987
   Kirby D., 2001, EMERGING ANSWERS RES, V0, P0
   Kirby DB, 1996, FAM PLANN PERSPECT, V28, P196, DOI 10.2307/2135838
   Kisker E. E., 1994, HLTH CARING OUTCOMES, V0, P0
   KU L, 1993, PUBLIC HEALTH REP, V108, P680
   Lammers C, 2000, J ADOLESCENT HEALTH, V26, P42, DOI 10.1016/S1054-139X(99)00041-5
   Landry DJ, 1999, FAM PLANN PERSPECT, V31, P280, DOI 10.2307/2991538
   Manlove J, 2000, FAM PLANN PERSPECT, V32, P166, DOI 10.2307/2648233
   Manlove J, 1998, J RES ADOLESCENCE, V8, P187, DOI 10.1207/s15327795jra0802_2
   MARSIGLIO W, 1986, FAM PLANN PERSPECT, V18, P151, DOI 10.2307/2135324
   Mauldon J, 1996, FAM PLANN PERSPECT, V28, P19, DOI 10.2307/2135958
   Melchior A, 1998, NATL EVALUATION LEAR, V0, P0
   MILLER BC, 1988, J YOUTH ADOLESCENCE, V17, P521, DOI 10.1007/BF01537829
   Moore KA, 1998, J ADOLESCENT RES, V13, P433, DOI 10.1177/0743554898134004
   MURRY VM, 1992, YOUTH SOC, V23, P478
   *NARAL FDN, 2000, STAT BY STAT REV ABO, V0, P0
   *NAT CTR ED STAT, 1993, DIG ED STAT 1993, V0, P0
   NEWCOMER S, 1999, REPROD HLTH PROGRAMM, V0, P0
   ODonnell L, 1999, AM J PUBLIC HEALTH, V89, P176, DOI 10.2105/AJPH.89.2.176
   ODONNELL L, 2000, UNPUB LONG TERM REDU, V0, P0
   Ohannessian CMCL, 1993, J ADOLESCENT RES, V8, P167, DOI 10.1177/074355489382003
   Philliber S., 1992, PREVENTING ADOLESCEN, V140, P139
   Pleck J H, 1988, J ADOLESC RES, V3, P275, DOI 10.1177/074355488833004
   PLOTNICK RD, 1992, AM SOCIOL REV, V57, P800, DOI 10.2307/2096124
   Raine TR, 1999, J ADOLESCENT HEALTH, V24, P304, DOI 10.1016/S1054-139X(98)00109-8
   Resnick MD, 1997, JAMA-J AM MED ASSOC, V278, P823, DOI 10.1001/jama.278.10.823
   ROBBINS C, 1985, J MARRIAGE FAM, V47, P567, DOI 10.2307/352259
   *ROP ORG INC, 1991, AIDS PUBL ATT ED NEE, V0, P0
   Rose B, 1998, CONTROL INSTRUM, V30, P41
   SCHER PW, 1982, J ADOLESCENT HEALTH, V3, P120, DOI 10.1016/S0197-0070(82)80105-8
   Schuster MA, 1998, FAM PLANN PERSPECT, V30, P67, DOI 10.2307/2991662
   SINGH S, 1986, FAM PLANN PERSPECT, V18, P210, DOI 10.2307/2134979
   ZABIN LS, 1986, FAM PLANN PERSPECT, V18, P119, DOI 10.2307/2135344
   ZELNIK M, 1982, FAM PLANN PERSPECT, V14, P117, DOI 10.2307/2134709
   1992, 1900, PD3, V0, P0
NR 61
TC 205
Z9 210
U1 2
U2 34
PU SOC SCIENTIFIC STUDY SEX INC
PI MT VERNON
PA PO BOX 208, MT VERNON, IA 52314 USA
SN 0022-4499
EI 
J9 J SEX RES
JI J. Sex Res.
PD FEB 15
PY 2002
VL 39
IS 1
BP 27
EP 33
DI 10.1080/00224490209552116
PG 7
WC Psychology, Clinical; Social Sciences, Interdisciplinary
SC Psychology; Social Sciences - Other Topics
GA 555LK
UT WOS:000175795400006
PM 12476253
DA 2023-03-20
ER

PT J
AU Escobar-Chaves, SL
   Tortolero, SR
   Markham, C
   Kelder, SH
   Kapadia, A
AF Escobar-Chaves, SL
   Tortolero, SR
   Markham, C
   Kelder, SH
   Kapadia, A
TI Violent behavior among urban youth attending alternative schools
SO JOURNAL OF SCHOOL HEALTH
LA English
DT Article
ID health-risk behaviors; safer choices; pregnancy; students; hiv
AB This study described violent behavior and aggression among youth attending alternative schools, and examined sociodemographic factors associated with such violence. The study involved 494 students attending 10 alternative schools in Houston, Texas. Data were collected between November 2000 and February 2001 by audio-enabled laptop computers equipped with headphones. Students self-reported an average of 11.8 aggressive acts during the week prior to the survey. Students reported a 30-day weapon carrying prevalence of 22.7%; 30- day gun carrying prevalence of 11.1 %; 30-day knife or club prevalence of 17.2%; 12-month-fighting prevalence of 50.6%; and 12-month prevalence of injuries due to fighting of 6.5%. Association between demographic variables, self-reported aggressive behavior, and other forms of aggression was examined using multivariate logistic regression. Students were divided into four mutually exclusive violence-related categories: no fighting and no weapon (referent), fighting only, carrying weapon only,fighting and weapon carrying. Student aggression was significantly associated with fighting and weapon carrying, with incremental increases at each level (OR 1.1 per unit of increase, 95% CI 1.1-1.2) and in presence of the covariates. Among Houston's alternative school students, the prevalence of violent behavior (weapon carrying, gun carrying, knife or club carrying, fighting, and treatment by a doctor or nurse for injuries) is higher compared to regular high school students. Aggression related strongly to weapon carrying and fighting in the sample. Data indicate alternative school youth urgently need prevention and treatment programs to help them live in safer environments.
C1 Univ Texas, Hlth Sci Ctr, Sch Publ Hlth, Ctr Hlth Promot & Prevent Res, Houston, TX 77030 USA.
C3 University of Texas System; University of Texas Health Science Center Houston; University of Texas School Public Health
RP Escobar-Chaves, SL (corresponding author), Univ Texas, Hlth Sci Ctr, Sch Publ Hlth, Ctr Hlth Promot & Prevent Res, 7000 Fannin,26th Floor, Houston, TX 77030 USA.
EM soledad.l.escobar-chaves@uth.tmc.edu; stortolero@sph.uth.tmc.edu; cmarkham@sph.uth.tmc.edu; Steve.H.Kelder@sph.uth.tmc.edu; akapadia@sph.uth.tmc.edu
FU NICHD NIH HHS [R01HD38457-01] Funding Source: Medline
CR [Anonymous], 2000, MMWR RECOMM REP, V49, P1
   BRENER ND, 1995, AM J EPIDEMIOL, V141, P575, DOI 10.1093/oxfordjournals.aje.a117473
   *BUR JUST STAT, 2000, HOM TRENDS US, V0, P0
   Coyle K, 1999, J SCHOOL HEALTH, V69, P181, DOI 10.1111/j.1746-1561.1999.tb06383.x
   Coyle K, 2001, PUBLIC HEALTH REP, V116, P82, DOI 10.1093/phr/116.S1.82
   DES J, 1999, LANCET, V353, P1657, DOI 10.1016/S0140-6736(98)07026-3
   Gribble JN, 1999, J SEX RES, V36, P16, DOI 10.1080/00224499909551963
   GRUNBAUM JA, 1993, J SCHOOL HEALTH, V63, P421, DOI 10.1111/j.1746-1561.1993.tb06072.x
   GRUNBAUM JA, 1998, MMWR-MORBID MORTAL W, V48, P1
   HOSMER DW, 1991, AM J PUBLIC HEALTH, V81, P1630, DOI 10.2105/AJPH.81.12.1630
   Hosmer DW, 2000, APPL LOGISTIC REGRES, V0, P0, DOI DOI 10.1002/0471722146
   Kachur SP, 1996, JAMA-J AM MED ASSOC, V275, P1729, DOI 10.1001/jama.275.22.1729
   *NAT CLEAR ALC DRU, 2001, SUMM FIND 2000 NAT H, V0, P0
   *NAT RES COUNC, 1993, UND PREV VIOL, V0, P0
   National Center for Health Statistics, 2000, HLTH US 2000, V0, P0
   NOGUERA A, 1996, MOTION MAGAZINE, V0, P0
   ORPINAS P, 2001, J EARLY ADOLESC, V21, P0
   ORPINAS P, 1993, SKILLS TRAINING SOCI, V0, P0
   ORPINAS PK, 1995, J ADOLESCENT HEALTH, V16, P216, DOI 10.1016/1054-139X(94)00067-O
   *QUAL ED DAT INC, 1997, NAT ED DAT US GUID Q, V0, P0
   Romer D, 1997, J SEX RES, V34, P3, DOI 10.1080/00224499709551859
   TURNER CF, 1996, IMPACT AUDIO CASI RE, V0, P0
   Turner-Henson A, 1999, AM J RESP CRIT CARE, V159, P0
   *US DEP HHS, 1900, PCH19, V0, P0
   Weller NF, 1999, J SCHOOL HEALTH, V69, P22, DOI 10.1111/j.1746-1561.1999.tb02338.x
NR 25
TC 16
Z9 16
U1 0
U2 2
PU WILEY
PI HOBOKEN
PA 111 RIVER ST, HOBOKEN 07030-5774, NJ USA
SN 0022-4391
EI 1746-1561
J9 J SCHOOL HEALTH
JI J. Sch. Health
PD NOV 15
PY 2002
VL 72
IS 9
BP 357
EP 362
DI 10.1111/j.1746-1561.2002.tb03559.x
PG 6
WC Education & Educational Research; Education, Scientific Disciplines; Health Care Sciences & Services; Public, Environmental & Occupational Health
SC Education & Educational Research; Health Care Sciences & Services; Public, Environmental & Occupational Health
GA 634HL
UT WOS:000180333900001
PM 12557630
DA 2023-03-20
ER

PT J
AU Fido, A
   Al Kazemi, R
AF Fido, A
   Al Kazemi, R
TI Survey of HIV/AIDS knowledge and attitudes of Kuwaiti family physicians
SO FAMILY PRACTICE
LA English
DT Article
DE attitudes and knowledge; HIV/AIDS; Kuwaiti family physicians
ID students; aids; hiv
AB Objectives. This study aimed to explore Kuwaiti family physicians' attitudes and knowledge about HIV/AIDS. Methods. One hundred and sixty-two Kuwaiti family physicians (95 females and 67 males) from all four health catchment areas have completed a 30-item self-administered questionnaire to measure HIV/AIDS-related attitudes and knowledge. Results. Knowledge was lacking in areas dealing with HIV-related neuropsychiatric complications and other issues concerning HIV/AIDS, special populations and range of normal sexuality. The majority of physicians expressed negative attitudes toward homosexuality and about AIDS patients in general. Eighty-three per cent of Kuwaiti family physicians would opt out of treating AIDS patients. More than half of the physicians would avoid coming into social contact with HIV-seropositive persons. No significant difference was found for the total knowledge and attitude scores for gender. Conclusion. The results of this survey revealed that even in the second decade of the AIDS epidemic, some Kuwaiti family physicians continue to have a lack of proper knowledge about HIV and harbour negative attitudes toward AIDS patients. There is a need to promote an AIDS education early in the medical internship training years which addresses many underlying socio-cultural factors.
C1 Kuwait Univ, Fac Med, Dept Psychiat, Safat 13110, Kuwait.
C3 Kuwait University
RP Fido, A (corresponding author), Kuwait Univ, Fac Med, Dept Psychiat, POB 24923, Safat 13110, Kuwait.
CR ATTA AO, 1995, SOC MED, V40, P1231
   AWAISH K, 1997, P INT C AIDS KUW, V0, P113
   BERNSTEIN CA, 1990, ACAD MED, V65, P458, DOI 10.1097/00001888-199007000-00010
   *CDCP, 1993, HIV AIDS SURV REP, V0, P1
   CHAIMOWITZ GA, 1991, CAN J PSYCHIAT, V36, P206, DOI 10.1177/070674379103600309
   ELISLAM MF, 1994, SOC PSYCH PSYCH EPID, V29, P137
   FIDO A, 1992, MED PRIN PRACT, V93, P72
   Johnson J A, 1990, AIDS EDUC PREV, V2, P48
   MCDANIEL JS, 1995, J AM COLL HEALTH, V44, P11, DOI 10.1080/07448481.1995.9937503
   Shokoohi-Yekta M, 1991, INT J SOC PSYCHIATRY, V37, P192, DOI 10.1177/002076409103700306
   WEINBERGER M, 1992, SOUTHERN MED J, V85, P683, DOI 10.1097/00007611-199207000-00003
NR 11
TC 19
Z9 21
U1 0
U2 4
PU OXFORD UNIV PRESS
PI OXFORD
PA GREAT CLARENDON ST, OXFORD OX2 6DP, ENGLAND
SN 0263-2136
EI 
J9 FAM PRACT
JI Fam. Pr.
PD DEC 15
PY 2002
VL 19
IS 6
BP 682
EP 684
DI 10.1093/fampra/19.6.682
PG 3
WC Primary Health Care; Medicine, General & Internal
SC General & Internal Medicine
GA 615NK
UT WOS:000179252500019
PM 12429674
DA 2023-03-20
ER

PT J
AU Guo, J
   Chung, IJ
   Hill, KG
   Hawkins, JD
   Catalano, RF
   Abbott, RD
AF Guo, J
   Chung, IJ
   Hill, KG
   Hawkins, JD
   Catalano, RF
   Abbott, RD
TI Developmental relationships between adolescent substance use and risky sexual behavior in young adulthood
SO JOURNAL OF ADOLESCENT HEALTH
LA English
DT Article
DE drug usage; psychosexual behavior; semiparametric group-based modeling
ID high-school-students; marijuana use; alcohol; hiv; consequences; trajectory; population
AB Purpose: To examine the developmental relationship between adolescent substance use and risky sexual behavior in young adulthood. Methods: A gender-balanced, ethnically diverse urban sample of 808 children in Seattle was surveyed at age 10 years in 1985 and followed prospectively to age 21 years in 1996. Semiparametric group-based modeling was used to determine trajectory groups of binge-drinking, cigarette smoking, marijuana use, and the use of other illicit drugs. Negative binomial regressions and logistic regressions were used to examine whether these trajectory groups predicted the number of sex partners and condom use at age 21 years. Results: Specific forms of adolescent substance use significantly predicted risky sexual behavior at age 21 years, after other substance use and early measures of sexual behavior were controlled. Early binge-drinkers had significantly more sex partners than nonbinge-drinkers. Late onset binge-drinkers and marijuana users had significantly more sex partners and were less likely to use condoms consistently than those who did not binge drink or use marijuana. Experimenters in cigarette smoking, who did not escalate smoking, were more likely to use condoms consistently than nonsmokers. In contrast, the use of other illicit drugs in adolescence did not predict risky sexual behavior at age 21 years. Conclusions: The effects of adolescent substance use on risky sexual behavior at age 21 years differed for youths with developmentally different substance use trajectories in this urban sample disproportionately drawn from high crime neighborhoods. To prevent risky sexual behavior among young adults, attention should be paid to binge-drinking and marijuana use during adolescence. (C) Society for Adolescent Medicine, 2002.
C1 Univ Washington, Social Dev Res Grp, Seattle, WA 98115 USA.
C3 University of Washington; University of Washington Seattle
RP Hill, KG (corresponding author), Univ Washington, Social Dev Res Grp, 9725 3rd Ave NE,Suite 401, Seattle, WA 98115 USA.
FU NIDA NIH HHS [R01DA09679, 1R03DA13382-01] Funding Source: Medline
CR BELCASTRO PA, 1982, J DRUG EDUC, V12, P373, DOI 10.2190/TNX0-HRY0-C0X8-LWB2
   BIGLAN A, 1990, J BEHAV MED, V13, P245, DOI 10.1007/BF00846833
   Brook JS, 1999, GENET SOC GEN PSYCH, V125, P193
   COOPER ML, 1990, ALCOHOL IMMUNOMODULA, V0, P11
   Duncan SC, 1999, J BEHAV MED, V22, P21, DOI 10.1023/A:1018795417956
   FORTENBERRY JD, 1995, J ADOLESCENT HEALTH, V16, P304, DOI 10.1016/1054-139X(94)00062-J
   Graham J. W., 1997, SCI PREVENTION METHO, V0, PP325, DOI 10.1037/10222-010
   Guo J, 2000, J STUD ALCOHOL, V61, P799, DOI 10.15288/jsa.2000.61.799
   Hill KG, 2000, ALCOHOL CLIN EXP RES, V24, P892, DOI 10.1111/j.1530-0277.2000.tb02071.x
   HINGSON RW, 1990, AM J PUBLIC HEALTH, V80, P295, DOI 10.2105/AJPH.80.3.295
   JOHNSTON LD, 2000, NIH PUBLICATION, V0, P0
   Jones Bobby L., 2001, SAS PROCEDURE BASED, V0, P0, DOI DOI 10.1177/0049124101029003005
   KANDEL DB, 1986, ARCH GEN PSYCHIAT, V43, P746
   LABOUVIE EW, 1990, INT J ADDICT, V25, P237, DOI 10.3109/10826089009056209
   LEIGH BC, 1993, AM PSYCHOL, V48, P1035, DOI 10.1037/0003-066X.48.10.1035
   Little R.J.A., 1987, STAT ANAL MISSING DA, V0, P0
   Long J., 1997, REGRESSION MODELS CA, V0, P0
   LOWRY R, 1994, AM J PUBLIC HEALTH, V84, P1116, DOI 10.2105/AJPH.84.7.1116
   MACDONALD NE, 1990, JAMA-J AM MED ASSOC, V263, P3155, DOI 10.1001/jama.263.23.3155
   Maggs J. L., 1997, HLTH RISKS DEV TRANS, V0, P345
   MARLATT GA, 1987, STRESS ADDICTION, V0, P302
   NAGIN DS, 1993, CRIMINOLOGY, V31, P327, DOI 10.1111/j.1745-9125.1993.tb01133.x
   Nagin DS, 1999, PSYCHOL METHODS, V4, P139, DOI 10.1037/1082-989X.4.2.139
   Newcomb M. D., 1988, CONSEQUENCES ADOLESC, V0, P0
   Schafer J.L., 1997, ANAL INCOMPLETE MULT, V0, P0
   SCHAFER JL, 2001, NORM WINDOWS 95 98 N, V0, P0
   Shrier LA, 1997, J ADOLESCENT HEALTH, V20, P377, DOI 10.1016/S1054-139X(96)00180-2
   SILBEREISEN RK, 1988, PERSON CONTEXT DEV P, V0, P152
   TEMPLE MT, 1993, J ACQ IMMUN DEF SYND, V6, P393
   WHITE HR, 1998, NEW PERSPECTIVES ADO, V0, P50
NR 30
TC 218
Z9 222
U1 0
U2 28
PU ELSEVIER SCIENCE INC
PI NEW YORK
PA 360 PARK AVE SOUTH, NEW YORK, NY 10010-1710 USA
SN 1054-139X
EI 
J9 J ADOLESCENT HEALTH
JI J. Adolesc. Health
PD OCT 15
PY 2002
VL 31
IS 4
BP 354
EP 362
DI 10.1016/S1054-139X(02)00402-0
PG 9
WC Psychology, Developmental; Public, Environmental & Occupational Health; Pediatrics
SC Psychology; Public, Environmental & Occupational Health; Pediatrics
GA 599EF
UT WOS:000178320600009
PM 12359381
DA 2023-03-20
ER

PT J
AU Lalonde, B
   Uldall, KK
   Huba, GJ
   Panter, AT
   Zalumas, J
   Wolfe, LR
   Rohweder, C
   Colgrove, J
   Henderson, H
   German, VF
   Taylor, D
   Anderson, D
   Melchior, LA
AF Lalonde, B
   Uldall, KK
   Huba, GJ
   Panter, AT
   Zalumas, J
   Wolfe, LR
   Rohweder, C
   Colgrove, J
   Henderson, H
   German, VF
   Taylor, D
   Anderson, D
   Melchior, LA
TI Impact of HIV/AIDS education on health care provider practice: Results from nine grantees of the Special Projects of National Significance Program
SO EVALUATION & THE HEALTH PROFESSIONS
LA English
DT Article
ID medical-students; hiv; prevention; knowledge; physicians; attitudes; patient
AB The study assessed the impact of health care provider HIV/AIDS education and training on patient care from nine Special Projects of National Significance. Telephone interviews were conducted with 218 health care providers within 8 months, on average, following completion of training. Respondents provided examples of how the SPNS trainings affected their provision of patient/client care. Transcribed comments reflecting change in patient/client care were classified by independent coders under I of 10 broad practice change categories. Eighty-two percent of the trainees identified at least one instance of change in patient/client care as a function of their training experience. Self-reported findings included changes in the number/types of patients seen, interpersonal interactions with patients/clients, HIV testing and counseling practices, patient/family education, infection control, advocacy, referrals and collaboration, documentation, and other service changes.
C1 Univ Washington, Seattle, WA 98195 USA.
   Measurement Grp, Raleigh, NC 27611 USA.
   Univ N Carolina, Chapel Hill, NC 27515 USA.
   Emory Univ, Sch Med, Atlanta, GA 30322 USA.
   Ctr Women Policy Studies, Washington, DC 20036 USA.
   SUNY Hlth Sci Ctr, Brooklyn, NY 11203 USA.
   Univ Mississippi, Med Ctr, University, MS 38677 USA.
   Univ Texas, Hlth Sci Ctr, San Antonio, TX 78284 USA.
   Hektoen Inst Med Res, Chicago, IL USA.
   Univ Colorado, Hlth Sci Ctr, Boulder, CO 80309 USA.
C3 University of Washington; University of Washington Seattle; University of North Carolina; University of North Carolina Chapel Hill; Emory University; State University of New York (SUNY) System; State University of New York (SUNY) Downstate Medical Center; University of Mississippi; University of Mississippi Medical Center; University of Texas System; University of Texas Health San Antonio; University of Colorado System; University of Colorado Anschutz Medical Campus; University of Colorado Boulder
RP Lalonde, B (corresponding author), Univ Washington, Seattle, WA 98195 USA.
FU PHS HHS [5 U90 HA00030-05] Funding Source: Medline
CR Anderson D G, 1994, J DENT EDUC, V58, P668
   Anderson DG, 1997, ACAD MED, V72, P144, DOI 10.1097/00001888-199702000-00023
   [Anonymous], 1992, AIDS WORLD, V0, P0
   Atkinson FI, 1996, J ADV NURS, V24, P736, DOI 10.1046/j.1365-2648.1996.25012.x
   Boekeloo BO, 1998, ACAD MED, V73, PS84, DOI 10.1097/00001888-199810000-00054
   Campbell E, 1996, MED EDUC, V30, P134, DOI 10.1111/j.1365-2923.1996.tb00731.x
   CHOI KH, 1994, AIDS, V8, P1371, DOI 10.1097/00002030-199410000-00003
   COHEN J, 1960, EDUC PSYCHOL MEAS, V20, P37, DOI 10.1177/001316446002000104
   Cohen J., 2013, APPL MULTIPLE REGRES, V0, P0
   Coleman LM, 1996, HEALTH EDUC RES, V11, P327, DOI 10.1093/her/11.3.327
   Cook RL, 1998, ACAD MED, V73, P342, DOI 10.1097/00001888-199803000-00026
   DIEKEMA DJ, 1995, PREV MED, V24, P580, DOI 10.1006/pmed.1995.1092
   Dols C L, 1996, J CONTIN EDUC NURS, V27, P80
   Farquhar LJ, 1995, AIDS EDUC PREV, V7, P469
   FLEISS JL, 1971, PSYCHOL BULL, V26, P378
   Henderson H, 1999, EVAL HEALTH PROF, V22, P405, DOI 10.1177/01632789922034383
   HIGGINS DL, 1991, JAMA-J AM MED ASSOC, V266, P2419, DOI 10.1001/jama.266.17.2419
   Huba GJ, 2000, AIDS EDUC PREV, V12, P93
   KATSUFRAKIS PJ, 1992, WESTERN J MED, V156, P619
   Lewis D A, 1996, PRIM DENT CARE, V3, P28
   LINSK NL, 1997, J CONTIN EDUC HEALTH, V17, P163
   Madan AK, 1998, AM J PREV MED, V15, P114, DOI 10.1016/S0749-3797(98)00026-9
   Martin F, 1997, CAN FAM PHYSICIAN, V43, P1382
   Messmer P R, 1998, J CONTIN EDUC NURS, V29, P117
   Miller H. G., 1990, AIDS 2 DECADE, V0, P0
   ORLANDER JD, 1994, ACAD MED, V69, P1001, DOI 10.1097/00001888-199412000-00022
   Panter AT, 2000, EVAL HEALTH PROF, V23, P149, DOI 10.1177/016327870002300202
   RABIN DL, 1994, ANN INTERN MED, V121, P513, DOI 10.7326/0003-4819-121-7-199410010-00007
   Ross P E, 1994, FAM MED, V26, P293
   RUSSELL NK, 1992, AM J PREV MED, V8, P235, DOI 10.1016/S0749-3797(18)30811-0
   Rutstein RM, 1998, AIDS PATIENT CARE ST, V12, P217, DOI 10.1089/apc.1998.12.217
   Sowell R, 1998, J CONTIN EDUC NURS, V29, P85
   Stillman PL, 1997, MED EDUC, V31, P33, DOI 10.1111/j.1365-2923.1997.tb00040.x
   TRUELOVE EL, 1995, J AM DENT ASSOC, V126, P1394, DOI 10.14219/jada.archive.1995.0050
   Zell SC, 1997, AIDS EDUC PREV, V9, P70
NR 35
TC 16
Z9 16
U1 0
U2 1
PU SAGE PUBLICATIONS INC
PI THOUSAND OAKS
PA 2455 TELLER RD, THOUSAND OAKS, CA 91320 USA
SN 0163-2787
EI 1552-3918
J9 EVAL HEALTH PROF
JI Eval. Health Prof.
PD SEP 15
PY 2002
VL 25
IS 3
BP 302
EP 320
DI 10.1177/0163278702025003004
PG 19
WC Health Care Sciences & Services; Health Policy & Services
SC Health Care Sciences & Services
GA 582NC
UT WOS:000177357200004
PM 12229071
DA 2023-03-20
ER

PT J
AU Grunbaum, JA
   Kann, L
   Kinchen, SA
   Williams, B
   Ross, JG
   Lowry, R
   Kolbe, L
AF Grunbaum, JA
   Kann, L
   Kinchen, SA
   Williams, B
   Ross, JG
   Lowry, R
   Kolbe, L
TI Youth risk behavior surveillance - United States, 2001
SO JOURNAL OF SCHOOL HEALTH
LA English
DT Article
AB In the United States, approximately three-fourths of all deaths among persons aged 10-24 years result from only four causes: motor-vehicle crashes, other unintentional injuries, homicide, and suicide. Results from the 2001 national Youth Risk Behavior Survey demonstrated that numerous high school students engage in behaviors that increase their likelihood of death from these four causes: 14.1% had rarely or never worn a seat belt during the 30 days preceding the survey; 30.7% had ridden with a driver who had been drinking alcohol; 17.4% had carried a weapon during the 30 days preceding the survey; 47.1% had drunk alcohol during the 30 days preceding the survey; 23.9% had used marijuana during the 30 days preceding the survey; and 8.8% had attempted suicide during the 12 months preceding the survey. Substantial morbidity and social problems among young persons also result from unintended pregnancies and STDs, including HIV infection. In 2001, 45.6% of high school students had ever had sexual intercourse; 42.1% of sexually active students had not used a condom at last sexual intercourse: and 2.3% had ever injected an illegal drug. Two-thirds of all deaths among persons aged greater than or equal to25 years result from only two causes: cardiovascular disease and cancer. The majority of risk behaviors associated with these No causes of death are initiated during adolescence. In 2001, 28.5% of high school students had smoked cigarettes during the 30 days preceding the survey; 78.6% had not eaten greater than or equal to5 servings per day of fruits and vegetables during the 7 days preceding the survey; 10.5% were overweight; and 67.8% did not attend physical education class daily, Health and education officials at national, state, and local levels are using these YRBSS data to analyze and improve policies and programs to reduce priority health-risk behaviors among youth. The YRBSS data also are being used to measure progress toward achieving 16 national health objectives for 2010 and 3 of the 10 leading health indicators.
C1 Ctr Dis Control & Prevent, Natl Ctr Chron Dis Prevent & Hlth Promot, Div Adolescent & Sch Hlth, Atlanta, GA 30341 USA.
   Westat Corp, Rockville, MD 20805 USA.
   ORC Macro, Calverton, MD 20705 USA.
C3 Centers for Disease Control & Prevention - USA; Westat
RP Grunbaum, JA (corresponding author), Ctr Dis Control & Prevent, Natl Ctr Chron Dis Prevent & Hlth Promot, Div Adolescent & Sch Hlth, 4770 Buford Highway,NE,MS-K33, Atlanta, GA 30341 USA.
CR Anderson RH, 2001, CARDIOL YOUNG, V11, P1, DOI 10.1017/S1047951100012348
   *CDCP, 2001, FY 2002 PERF PLAN, V0, P0
   ENG TR, 1997, HIDDEN EPIDEMIC CONF, V0, P0
   HINKLE DE, 1988, APPL STAT BEHAV SCI, V0, P383
   KOLBE LJ, 1993, PUBLIC HEALTH REP, V108, P2
   KUCZMARSKI RJ, 2000, PUBLICATION US DEP H, V314, P0
   Lowry R, 1996, JAMA-J AM MED ASSOC, V276, P792, DOI 10.1001/jama.276.10.792
   *NAT CTR ED STAT, 2001, PUBL NCES, V0, P0
   *RES TRIANGL I, 2001, SUDAAN SOFTW STAT AN, V0, P0
   US Department of Health and Human Services, 2000, HLTH PEOPL 2010, V0, P0
   Ventura S J, 2001, NATL VITAL STAT REP, V49, P1
NR 12
TC 129
Z9 130
U1 2
U2 10
PU AMER SCHOOL HEALTH ASSOC
PI KENT
PA PO BOX 708, KENT, OH 44240 USA
SN 0022-4391
EI 
J9 J SCHOOL HEALTH
JI J. Sch. Health
PD OCT 15
PY 2002
VL 72
IS 8
BP 313
EP 328
DI 10.1111/j.1746-1561.2002.tb07917.x
PG 16
WC Education & Educational Research; Education, Scientific Disciplines; Health Care Sciences & Services; Public, Environmental & Occupational Health
SC Education & Educational Research; Health Care Sciences & Services; Public, Environmental & Occupational Health
GA 601PC
UT WOS:000178454100001
PM 12389372
DA 2023-03-20
ER

PT J
AU Meekers, D
   Klein, M
AF Meekers, D
   Klein, M
TI Determinants of condom use among young people in urban Cameroon
SO STUDIES IN FAMILY PLANNING
LA English
DT Article; Proceedings Paper
ID sexual-behavior; self-efficacy; youth; adolescents; knowledge; students; risk
AB To reduce the prevalence health problems among adolescents, governmental and nongovernmental organizations in Cameroon are implementing youth-oriented reproductive health programs. To facilitate the design of effective programs to increase condom use, this study examines survey data on the determinants of having ever used condoms and on current condom use with regular and casual partners among unmarried young people in urban Cameroon. While most. adolescents have, tried condoms at least once, use.,remains inconsistent. Parental support, personal risk perception, and self-efficacy are found to be associated with higher levels of condom use. Youth-oriented programs seeking to increase the number of new condom users among the young should promote parental support for condom use and enhance young people's perceptions of personal risk. Programs that work to convince the young that their sexual history can put them at risk of HIV infection and that dispel the myth that HIV risk with regular partners is low may serve to increase personal risk perception. Finally, communications programs should aim to increase adolescents' self-efficacy, particularly in terms of their perceived ability to convince partners to use condoms and to use them correctly.
C1 Tulane Univ, Sch Publ Hlth & Trop Med, Dept Int Hlth & Dev, New Orleans, LA 70112 USA.
   Univ Maryland, Dept Sociol, College Pk, MD 20742 USA.
C3 Tulane University; University System of Maryland; University of Maryland College Park
RP Meekers, D (corresponding author), Tulane Univ, Sch Publ Hlth & Trop Med, Dept Int Hlth & Dev, 1440 Canal St,Suite 2200, New Orleans, LA 70112 USA.
EM dmeekers@tulane.edu
CR Adih WK, 1999, J ADOLESCENT HEALTH, V24, P63, DOI 10.1016/S1054-139X(98)00062-7
   Agha S, 2002, INT FAM PLAN PERSPEC, V28, P67, DOI 10.2307/3088237
   Agha S, 2002, INT FAM PLAN PERSPEC, V28, P151, DOI 10.2307/3088258
   Akande A, 1994, INT J ADOLESC YOUTH, V4, P285
   ALTHAUS F, 1993, INT FAMILY PLANNING, V19, P77
   ASHFORD L., 2000, SOCIAL MARKETING ADO, V0, P0
   BALEPA M, 1993, ENQUETE DEMOGRAPHIQU, V0, P0
   BANDURA A, 1983, J PERS SOC PSYCHOL, V45, P464, DOI 10.1037/0022-3514.45.2.464
   BANDURA A, 1977, SOCIAL LEARNING THER, V0, P0
   BECKER M, 1974, HLTH ED MONOGRAPHS, V2, P236
   BELLA N, 1995, POPULATION, V50, P35, DOI 10.2307/1533792
   CALVES AE, 1996, THESIS PENNSYLVANIA, V0, P0
   CALVES AE, 1996, ADOLESCENT SEXUAL AC, V0, P0
   CALVES AE, 1997, 10 PSI RES DIV, V0, P0
   CALVES AE, 1997, THEORIES PARADIGMES, V0, P397
   CALVES AE, 1999, 22 PSI RES DIV, V0, P0
   CALVES AE, 1998, SEXUALITY REPROD HLT, V0, P141
   Epanya A, 1996, AIDS STD HEALTH PROMOT EXCH, V0, P9
   Estrin D, 1999, INT FAM PLAN PERSPEC, V25, P106, DOI 10.2307/2991952
   FOTSO M., 1999, ENQUETE DEMOGRAPHIQU, V0, P0
   JANZ NK, 1984, HEALTH EDUC QUART, V11, P1, DOI 10.1177/109019818401100101
   Kamtchouing P, 1997, CONTRACEPT FERTIL S, V25, P798
   KAPTUE L, 1998, SEXUALITY REPROD HLT, V0, P287
   KARIM SSA, 1992, S AFR MED J, V82, P107
   Keou FXM, 1998, INT J STD AIDS, V9, P400, DOI 10.1258/0956462981922485
   KIRBY D, 1999, ANTECEDENTS ADOLESCE, V0, P0
   LAHAI M, 1997, AFRICAN J REPROD HLT, V1, P37
   Leke RI, 1989, INT J GYNECOLOGY O S, V3, P33
   LEKE RJ, 1990, INT FOR AD FERT WASH, V0, P0
   MacPhail C, 2001, SOC SCI MED, V52, P1613, DOI 10.1016/S0277-9536(00)00272-0
   MAFANY NM, 1990, E AFR MED J, V67, P706
   MAGNANI R, 2002, UNPUB SURVEYING ADOL, V0, P0
   Magnani RJ, 2002, J ADOLESCENT HEALTH, V30, P76, DOI 10.1016/S1054-139X(01)00328-7
   Mantell J. E., 1997, EVALUATING HIV PREVE, V0, P179
   Maswanya ES, 1999, HEALTH EDUC RES, V14, P185, DOI 10.1093/her/14.2.185
   MATAGNE AK, 1998, INT C AIDS GEN 29 JU, V0, P0
   Meekers D, 1997, HEALTH TRANSIT REV, V7 Suppl, P361
   Meekers D, 2002, AIDS EDUC PREV, V14, P62, DOI 10.1521/aeap.14.1.62.24336
   Meekers D., 1999, AFRICAN J REPROD HLT, V3, P51, DOI 10.2307/3583361
   Meekers D, 2000, J HIV AIDS PREV ED A, V3, P73, DOI 10.1300/J129V03N04_05
   MENSCH B, 2001, 24 GEN C INT UN SCI, V0, P0
   MUSI S, 1996, INT C AIDS VANC 7 12, V0, P0
   NEUKOM J, 2001, COMMUNICATION, V0, P0
   Parsons JT, 2000, J ADOLESCENCE, V23, P377, DOI 10.1006/jado.2000.0326
   Peltzer K, 2000, CENT AFR J MED, V46, P302
   *REP CAM, 1989, FEC AD CAM, V0, P0
   ROGO KO, 1993, E AFR MED J, V70, P386
   ROSENSTOCK IM, 1988, HEALTH EDUC QUART, V15, P175, DOI 10.1177/109019818801500203
   TCHUPO JP, 2001, ENQUETE SANTE REPROD, V0, P0
   TCHUPO JP, 1996, PROJET RECHERCHE OPE, V0, P0
   Turner CF, 1998, SCIENCE, V280, P867, DOI 10.1126/science.280.5365.867
   Turner CF, 1997, KINSEY INST, V5, P37
   van de Poel I, 2000, TECHNOL ANAL STRATEG, V12, P383, DOI 10.1080/09537320050130615
   van de Wijgert J, 2000, INT J EPIDEMIOL, V29, P885, DOI 10.1093/ije/29.5.885
   WILSON D, 1992, HEALTH EDUC RES, V7, P55, DOI 10.1093/her/7.1.55
NR 56
TC 64
Z9 64
U1 0
U2 4
PU WILEY
PI HOBOKEN
PA 111 RIVER ST, HOBOKEN 07030-5774, NJ USA
SN 0039-3665
EI 1728-4465
J9 STUD FAMILY PLANN
JI Stud. Fam. Plan.
PD DEC 15
PY 2002
VL 33
IS 4
BP 335
EP 346
DI 10.1111/j.1728-4465.2002.00335.x
PG 12
WC Demography; Public, Environmental & Occupational Health
SC Demography; Public, Environmental & Occupational Health
GA 633NQ
UT WOS:000180289700005
PM 12553189
DA 2023-03-20
ER

PT J
AU Duncan, C
   Miller, DM
   Borskey, EJ
   Fomby, B
   Dawson, P
   Davis, L
AF Duncan, C
   Miller, DM
   Borskey, EJ
   Fomby, B
   Dawson, P
   Davis, L
TI Barriers to safer sex practices among African American college students
SO JOURNAL OF THE NATIONAL MEDICAL ASSOCIATION
LA English
DT Article
DE HIV; AIDS; sex; university; college; students
ID hiv knowledge; attitudes; behaviors; condoms; risk; aids; males
AB African American college students are among the age group of African Americans with significantly higher heterosexual transmission of HIV. It has been projected that young African Americans of college age will be the next group to be affected by the HIV/AIDS epidemic. The goals of this research were to identify barriers to African American college students engaging in safer sex behaviors; determine whether barriers to safer sex differ for African American men versus African American women; and use the findings to help identify strategies likely to promote safer sex practices among African American college students. The Nominal Group Technique (NGT) was used to collect the information. The results yielded the following themes. For males and females, the combined themes, negative views of condoms were ranked the most important with a score of 70, Trust issues were ranked the second most important with a total score of 47. The third highest ranked theme was living for the moment with a total score of 43. The fourth highest ranked theme was feeling invincible with a total score of 42. The authors provide a number of recommendations for consideration in the development of HIV prevention programs for African American college students.
C1 So Univ, Dept Psychol, Baton Rouge, LA 70813 USA.
C3 Southern University System; Southern University & A&M College
RP Duncan, C (corresponding author), So Univ, Dept Psychol, POB 9681, Baton Rouge, LA 70813 USA.
CR Afifi WA, 1999, J SEX RES, V36, P198, DOI 10.1080/00224499909551985
   Bazargan M, 2000, J NATL MED ASSOC, V92, P391
   Beckman LJ, 1996, J AM COLL HEALTH, V44, P243, DOI 10.1080/07448481.1996.9936851
   Carroll L, 1991, J AM COLL HEALTH, V40, P5
   *CDC, 1999, US FACT SHEET, V0, P0
   Delbecq A. L., 1975, GROUP TECHNIQUES PRO, V0, P0
   DUNCAN C, 1999, UNPUB, V0, P0
   EHDE DM, 1995, J AM COLL HEALTH, V44, P55, DOI 10.1080/07448481.1995.9937512
   Gilmore S, 1996, J SEX RES, V33, P363, DOI 10.1080/00224499609551854
   HALL DR, 1990, J AM CULTURE, V13, P23, DOI 10.1111/j.1542-734X.1990.00023.x
   JOHNSON EH, 1992, J NATL MED ASSOC, V84, P49
   JOHNSON EH, 1992, J NATL MED ASSOC, V84, P341
   JOHNSON RL, 1992, J NATL MED ASSOC, V84, P864
   Morgan DL., 1996, FOCUS GROUP QUALITAT, V0, P0
   Stewart D., 2014, FOCUS GROUPS THEORY, V0, P0
   TEWKSBURY R, 1997, J MENS STUDIES, V6, P91
   THOMAS SB, 1992, J AM COLL HEALTH, V44, P55
   Vaughn S, 1996, FOCUS GROUP INTERVIE, V0, P0
NR 18
TC 28
Z9 29
U1 0
U2 5
PU NATL MED ASSOC
PI WASHINGON
PA 1012 10TH ST, N W, WASHINGON, DC 20001 USA
SN 0027-9684
EI 
J9 J NATL MED ASSOC
JI J. Natl. Med. Assoc.
PD NOV 15
PY 2002
VL 94
IS 11
BP 944
EP 951
DI 
PG 8
WC Medicine, General & Internal
SC General & Internal Medicine
GA 614JA
UT WOS:000179183800002
PM 12442997
DA 2023-03-20
ER

PT J
AU Miller, L
   Gur, M
AF Miller, L
   Gur, M
TI Religiousness and sexual responsibility in adolescent girls
SO JOURNAL OF ADOLESCENT HEALTH
LA English
DT Article
DE adolescents; religion; sexual risk-taking
ID substance use; religiosity; risk; students; health; abuse
AB Objective: To investigate a potential association between religiousness and sexual responsibility in a nationally representative sample of adolescent girls. Methods: Subjects were 3356 adolescent girls (mean age 15.97 years, SD = 1.77; 59.4% Euro-American, 23.3% African-American, 6.0% Hispanic, and 11.4% of other ethnic backgrounds) from the Wave I, In-Home section of the National Longitudinal Study of Adolescent Health (Add Health Study) who responded to items on four dimensions of religiousness (frequent attendance of religious events, personal conservatism, personal devotion, and religious denomination) and three dimensions of sexual responsibility (sexual activity, perception of risk in unprotected intercourse, and birth control use). Data were analyzed using a series of regression analyses with religiousness as the predictor and sexual responsibility as the outcome. Results: Personal devotion was positively associated with fewer sexual partners outside a romantic relationship. Frequent attendance of religious events was positively associated with greater perception of risk of contracting human immunodeficiency virus (HIV) or pregnancy from unprotected intercourse, greater foresight of suffering from HIV or pregnancy, and a responsible and planned use of birth control. Personal conservatism was positively associated with unprotected sex. Conclusion: Sexual responsibility was positively associated with personal devotion and frequent attendance of religious events but inversely associated with personal conservatism. (C) Society for Adolescent Medicine, 2002.
C1 Columbia Univ Teachers Coll, New York, NY 10027 USA.
   Columbia Univ, Dept Psychiat, New York, NY 10027 USA.
C3 Columbia University Teachers College; Columbia University
RP Miller, L (corresponding author), Columbia Univ Teachers Coll, Box 25,525 W 120th St, New York, NY 10027 USA.
FU NIMH NIH HHS [5K08 MH 016749] Funding Source: Medline
CR BEARMAN PS, 2001, NATL LONGITUDINAL ST, V0, P0
   Benda BB, 2000, J SOC SERV RES, V26, P43, DOI 10.1300/J079v26n04_03
   BERGIN AE, 1988, J COUNS PSYCHOL, V35, P91
   BOWLER S, 1992, J ADOLESCENCE, V15, P345, DOI 10.1016/0140-1971(92)90069-H
   Donahue MJ, 1995, J SOC ISSUES, V51, P145, DOI 10.1111/j.1540-4560.1995.tb01328.x
   FELDMAN SS, 1995, J RES ADOLESCENCE, V5, P333, DOI 10.1207/s15327795jra0503_3
   FURROW JL, 2000, LAWS LIFE S SERIES, V3, P361
   GARRIS L, 1976, J SEX RES, V12, P135, DOI 10.1080/00224497609550930
   GLAZER S, 2001, C Q RES, V11, P377
   HEGGEN CH, 1991, COUNS VALUES, V35, P128
   Kendler K S, 1999, TWIN RES, V2, P137, DOI 10.1375/136905299320566004
   Kendler KS, 1997, AM J PSYCHIAT, V154, P322
   Koenig HG, 1998, HDB RELIG MENTAL HLT, V0, P0
   LARSON DB, 1994, FORGOTTEN FACTOR, V0, P0
   LUGOE WL, 1997, INT J ADOLESC YOUTH, V24, P67
   MCCORMICK NB, 1986, J SEX EDUC THER, V12, P28
   MILLER AS, 1995, J SCI STUD RELIG, V34, P63, DOI 10.2307/1386523
   Miller L, 2000, J AM ACAD CHILD PSY, V39, P1190, DOI 10.1097/00004583-200009000-00020
   Miller L, 2002, J AM ACAD CHILD PSY, V41, P206, DOI 10.1097/00004583-200202000-00015
   Oman D, 1998, AM J PUBLIC HEALTH, V88, P1469, DOI 10.2105/AJPH.88.10.1469
   PEARSON PR, 1986, PERS INDIV DIFFER, V7, P89, DOI 10.1016/0191-8869(86)90112-1
   Petersen LR, 1997, SOC FORCES, V75, P1071, DOI 10.2307/2580531
   RICHARDS PS, 1991, J COUNS PSYCHOL, V38, P189, DOI 10.1037/0022-0167.38.2.189
   Wallace JM, 1998, HEALTH EDUC BEHAV, V25, P721, DOI 10.1177/109019819802500604
   WRIGHT LS, 1993, J YOUTH ADOLESCENCE, V22, P559, DOI 10.1007/BF01537716
   Yarnold BM, 1998, J DRUG EDUC, V28, P211, DOI 10.2190/333T-7H6V-KH54-FB7T
NR 26
TC 78
Z9 80
U1 0
U2 16
PU ELSEVIER SCIENCE INC
PI NEW YORK
PA 360 PARK AVE SOUTH, NEW YORK, NY 10010-1710 USA
SN 1054-139X
EI 
J9 J ADOLESCENT HEALTH
JI J. Adolesc. Health
PD NOV 15
PY 2002
VL 31
IS 5
BP 401
EP 406
DI 10.1016/S1054-139X(02)00403-2
PG 6
WC Psychology, Developmental; Public, Environmental & Occupational Health; Pediatrics
SC Psychology; Public, Environmental & Occupational Health; Pediatrics
GA 607PX
UT WOS:000178800900004
PM 12401426
DA 2023-03-20
ER

PT J
AU Aten, MJ
   Siegel, DM
   Enaharo, M
   Auinger, P
AF Aten, MJ
   Siegel, DM
   Enaharo, M
   Auinger, P
TI Keeping middle school students abstinent: Outcomes of a primary prevention intervention
SO JOURNAL OF ADOLESCENT HEALTH
LA English
DT Article
DE abstinence maintenance; middle school intervention; primary prevention of sexual risk; sexual behavior; gender differences
ID health-risk behaviors; sexual-behavior; peer education; american adolescents; decision-making; aids-prevention; program; hiv; infection; knowledge
AB Purpose: (a) To test the longer-term (6-12 month) effect of a school-based intervention designed to delay the onset of sexual intercourse on continuation of abstinence, (b) to compare the effect of the intervention when delivered by different providers, and (c) to describe the factors that influence students' transition from abstinence to sexual activity. Methods: This study was a nonrandomized control trial with one control and three intervention groups. The setting was health education classes in urban, predominantly ethnic minority schools. The participants were middle school students (N = 1352; mean age, 13.1 years) in five schools. Of participants, 50% were African American, 20% white, 16% Hispanic, and 14% other. Youth were assigned to one of four groups. The control group consisted of the regular school health curriculum and teacher. All three intervention groups received the Rochester AIDS Prevention Project curriculum, but implemented by different types of instructors, including ethnically diverse male-female pairs of adult professional educators; male-female pairs of extensively trained high school peer educators; and school district health teachers. A confidential questionnaire administered preintervention and at long-term follow-up (mean, 44 weeks) measured demographics, risk behaviors, and sexual intercourse history. Results: At preintervention, 27% of girls and 62% of boys reported sexual intercourse experience. At follow-up, 19% and 32%, respectively, of the previously abstinent girls and boys had "transitioned" to sexual activity. Increasing age (p < .01, females; p < .001, males), lower socioeconomic status (p < .0001), and higher general risk behaviors (p < .0001) best predicted the transition. Logistic regression indicated that the intervention was effective for peer-taught males (p = .02) and regular teacher-taught males (p = .001) and females (p = .05). Conclusions: Successful abstinence maintenance was only possible among those subjects who were not already sexually experienced at study enrollment. Baseline scores regarding intercourse and general life risks already evident by seventh grade suggest that urban, school-based primary prevention interventions must occur before adolescence. Early adolescence interventions need to include both abstinence and safer sex messages. (C) Society for Adolescent Medicine, 2002.
C1 Univ Rochester, Sch Nursing, Rochester, NY 14642 USA.
   Univ Rochester, Sch Med, Rochester, NY 14642 USA.
   Rochester Gen Hosp, Dept Pediat, Rochester, NY 14621 USA.
C3 University of Rochester; University of Rochester; Rochester General Hospital
RP Aten, MJ (corresponding author), Univ Rochester, Sch Nursing, 260 Crittenden Blvd, Rochester, NY 14642 USA.
EM marilyn_aten@urmc.rochester.edu
FU NIMH NIH HHS [R01-MH 49037] Funding Source: Medline
CR *A GUTTM I, 1994, SEX AM TEEN, V0, P0
   Ajzen I., 1980, UNDERSTANDING ATTITU, V0, P0
   Aten MJ, 1996, J ADOLESCENT HEALTH, V19, P258, DOI 10.1016/S1054-139X(96)00029-8
   Backett-Milburn K, 2000, HEALTH EDUC RES, V15, P85, DOI 10.1093/her/15.1.85
   BAUMRIND D, 1987, ADOLESCENT SOCIAL BE, V0, P93
   Boyer CB, 1997, ADOLESCENCE, V32, P25
   Centers for Disease Control and Prevention (CDC), 1998, MMWR MORB MORTAL WKLY REP, V47, P749
   Coyle K, 1999, J SCHOOL HEALTH, V69, P181, DOI 10.1111/j.1746-1561.1999.tb06383.x
   DOUGLASS S, 1992, INF C AIDS, V8, P0
   DURBIN M, 1993, J ADOLESCENT HEALTH, V14, P202, DOI 10.1016/1054-139X(93)90006-B
   ELIAS MJ, 1994, J SCHOOL HEALTH, V64, P62, DOI 10.1111/j.1746-1561.1994.tb06180.x
   EPNER JEG, 1996, POLICY COMPENDIUM RE, V0, P0
   FISHBEIN M, 1990, REV INTERAM PSICOL, V24, P37
   HARVEY SM, 1995, ADOLESCENCE, V30, P253
   Jemmott JB, 1998, JAMA-J AM MED ASSOC, V279, P1529, DOI 10.1001/jama.279.19.1529
   KIRBY D, 1994, PUBLIC HEALTH REP, V109, P339
   LANGER LM, 1992, ADOLESCENCE, V27, P919
   LEIGH BC, 1994, J ADOLESCENT HEALTH, V15, P117, DOI 10.1016/1054-139X(94)90538-X
   Levitt M. Z., 1991, J RES ADOLESCENCE, V1, P349, DOI 10.1207/s15327795jra0104_2
   LEVY SR, 1995, J SCHOOL HEALTH, V65, P145, DOI 10.1111/j.1746-1561.1995.tb06218.x
   LEVY SR, 1996, YOUTH AIDS PREVENTIO, V0, P0
   Milburn K, 1995, HEALTH EDUC RES, V10, P407, DOI 10.1093/her/10.4.407
   MILLSTEIN SG, 1992, PEDIATRICS, V89, P422
   PAIKOFF RL, 1995, AM J ORTHOPSYCHIAT, V65, P389, DOI 10.1037/h0079652
   Phelps F., 1994, HEALTH EDUC J, V53, P127, DOI 10.1177/001789699405300202
   RICKERT VI, 1991, J ADOLESCENT HEALTH, V12, P38, DOI 10.1016/0197-0070(91)90039-O
   ROTHERAMBORUS MJ, 1995, AIDS EDUC PREV, V7, P320
   Siegel DM, 1998, J ADOLESCENT HEALTH, V23, P20, DOI 10.1016/S1054-139X(97)00274-7
   Siegel DM, 1998, ARCH PEDIAT ADOL MED, V152, P961
   SLAP GB, 1991, J ADOLESCENT HEALTH, V12, P434, DOI 10.1016/1054-139X(91)90020-X
   WALTER HJ, 1993, PREV MED, V22, P813, DOI 10.1006/pmed.1993.1074
   Warren CW, 1997, J ADOLESCENT HEALTH, V21, P225, DOI 10.1016/S1054-139X(97)00112-2
NR 32
TC 33
Z9 35
U1 0
U2 11
PU ELSEVIER SCIENCE INC
PI NEW YORK
PA STE 800, 230 PARK AVE, NEW YORK, NY 10169 USA
SN 1054-139X
EI 1879-1972
J9 J ADOLESCENT HEALTH
JI J. Adolesc. Health
PD JUL 15
PY 2002
VL 31
IS 1
BP 70
EP 78
DI 10.1016/S1054-139X(02)00367-1
PG 9
WC Psychology, Developmental; Public, Environmental & Occupational Health; Pediatrics
SC Psychology; Public, Environmental & Occupational Health; Pediatrics
GA 569XC
UT WOS:000176627100013
PM 12090967
DA 2023-03-20
ER

PT J
AU Apostolopoulos, Y
   Sonmez, S
   Yu, CH
AF Apostolopoulos, Y
   Sonmez, S
   Yu, CH
TI HIV-risk behaviours of American spring break vacationers: a case of situational disinhibition?
SO INTERNATIONAL JOURNAL OF STD & AIDS
LA English
DT Article
DE HIV-risk; casual sex; condom use; theory of interpersonal behaviour; spring break; American college students
ID alcohol-use; sex
AB Young adults are at high risk for acquiring STDs/HIV due primarily to multiple sex partners, unprotected sex, and substance use combined with sexual activity. Contranormative settings-such as the annual spring break vacation-provide ideal conditions for the potentially lethal interaction between alcohol, drugs, and sexual risk-taking. As a steadily growing form of youth travel and characterized by binge drinking, illicit drug use, and unsafe sexual practices, spring break has become a North American institution involving large numbers of travellers. In this study, the theory of interpersonal behaviour was used to explain college students' health-risk behaviours in the context of spring break and pre- and post-spring break surveys were used to examine casual sex and condom use behaviours. Multivariate analyses revealed peer influences, prior experiences with casual sex, alcohol consumption prior to sex, and impulsivity to be significant predictors of casual sex, while impulsivity and condom availability were significant predictors of students' use of condoms during casual sex.
C1 Arizona State Univ, Tempe, AZ 85287 USA.
C3 Arizona State University; Arizona State University-Tempe
RP Sonmez, S (corresponding author), POB 874905, Tempe, AZ 85287 USA.
EM sevil@asu.edu
CR ABRAMS D, 1990, AIDS INDIVIDUAL CULT, V0, P0
   Annis H. M., 1984, INVENTORY DRINKING S, V0, P0
   APOSTOLOPOULOS Y, 2001, ISLAND TOURISM SUSTA, V0, P324
   APOSTOLOPOULOS Y, 2000, UNPUB UNDERSTANDING, V0, P0
   BECKER MH, 1977, J HEALTH SOC BEHAV, V18, P348, DOI 10.2307/2955344
   Cates W, 1999, SEX TRANSM DIS, V26, PS2, DOI 10.1097/00007435-199904001-00002
   *CDC, 2001, TRACK HIDD EP TRENDS, V0, P0
   *CDC, 1998, MMWR, V47, P0
   *CDC, 2001, 2000 YOUTH RISK BEH, V0, P0
   CLARK N, 1996, HLTH INT TOURIST, V0, P0
   Clift S., 2000, TOURISM SEX CULTURE, V0, P0
   Deas-Nesmith D, 1999, J SUBST ABUSE TREAT, V16, P169, DOI 10.1016/S0740-5472(98)00040-3
   DICLEMENTE RJ, 1995, HDB ADOLESCENT HLTH, V0, P1
   DONOVAN C, 1995, ADDICTION, V90, P319, DOI 10.1111/j.1360-0443.1995.tb03780.x
   DOWSETT G, 1999, SEX YOUTH CONTEXTUAL, V0, P0
   Duncan SC, 1999, J BEHAV MED, V22, P21, DOI 10.1023/A:1018795417956
   EISER JR, 1995, J SOC PERS RELAT, V12, P323, DOI 10.1177/0265407595123001
   FLANIGAN B, 1990, ADOLESCENCE, V25, P205
   HUGHES V, 1995, AIDS, V9, P0
   Jessor R., 1977, PROBLEM BEHAV PSYCHO, V0, P0
   Johnston LD, 1999, NATL SURVEY RESULTS, VI, P0
   Johnston LD, 1999, NATL SURVEY RESULTS, V0, P0
   Leigh BC, 1999, ADDICTION, V94, P371, DOI 10.1046/j.1360-0443.1999.9433717.x
   LEIGH BC, 1994, SOC SCI MED, V39, P1527, DOI 10.1016/0277-9536(94)90004-3
   Lenton S, 1997, ADDICTION, V92, P1327, DOI 10.1111/j.1360-0443.1997.tb02851.x
   MACANDREW C, 1969, DRUNKEN COMPORTMENT, V0, P0
   Maticka-Tyndale E, 1999, J APPL SOC PSYCHOL, V29, P1010, DOI 10.1111/j.1559-1816.1999.tb00137.x
   Maticka-Tyndale E, 1998, J SEX RES, V35, P254, DOI 10.1080/00224499809551941
   Mewhinny D., 1995, CAN J HUM SEX, V4, P273
   Nunnally J., 1978, PSYCHOMETRIC METHODS, V2nd, P0
   OMALLEY PM, 1999, SOURCEBOOK SUBSTANCE, V0, P14
   PLANT MA, 1990, ALCOHOL ALCOHOLISM, V25, P293, DOI 10.1093/oxfordjournals.alcalc.a045003
   PRESLEY CA, 1993, ALCOHOL DRUGS AM COL, V0, P0
   Ryan C., 1997, TOURISM HLTH RISKS R, V0, P119
   SALVUCCI S, 1977, MEASUREMENT ERROR ST, V0, P0
   STEFFEN R, 1997, TOURISM HLTH RISKS R, V0, P0
   STEINER S, 1994, PUBLIC HEALTH REP, V109, P563
   Thomas G, 2000, DEVIANT BEHAV, V21, P181, DOI 10.1080/016396200266324
   Triandis H. C., 1980, NEBRASKA S MOTIVATIO, V0, P0
   Wechsler H, 2000, J AM COLL HEALTH, V48, P199, DOI 10.1080/07448480009599305
   WECHSLER H, 2001, BINGE DRINKING AM CO, V0, P0
   Wilson GT, 1981, ADV SUBSTANC ABUSE, V2, P1
NR 42
TC 111
Z9 111
U1 0
U2 11
PU SAGE PUBLICATIONS LTD
PI LONDON
PA 1 OLIVERS YARD, 55 CITY ROAD, LONDON EC1Y 1SP, ENGLAND
SN 0956-4624
EI 1758-1052
J9 INT J STD AIDS
JI Int. J. STD AIDS
PD NOV 15
PY 2002
VL 13
IS 11
BP 733
EP 743
DI 10.1258/095646202320753673
PG 11
WC Immunology; Infectious Diseases
SC Immunology; Infectious Diseases
GA 607WK
UT WOS:000178813600002
PM 12437892
DA 2023-03-20
ER

PT J
AU Sussman, MP
   Jones, SE
   Wilson, TW
   Kann, L
AF Sussman, MP
   Jones, SE
   Wilson, TW
   Kann, L
TI The Youth Risk Behavior Surveillance System: Updating policy and program applications
SO JOURNAL OF SCHOOL HEALTH
LA English
DT Article
ID high-school adolescents; students
AB To monitor behaviors that place adolescents at increased risk for premature morbidity and mortality, the Centers for Disease Control and Prevention developed the Youth Risk Behavior Surveillance System (YRBSS). This system measures six categories of behaviors, including behaviors that contribute to violence and unintentional injuries; tobacco use; alcohol and other drug use; sexual behaviors that contribute to unintended pregnancy and sexually transmitted diseases, including HIV infection; unhealthy dietary behaviors; and inadequate physical activity. This article summarizes how some education and health agencies and nongovernmental organizations, in collaboration with community agencies, school boards, parents, and youth, use YRBSS data to describe risk behaviors, create awareness, supplement staff development, set and monitor program goals, develop health education programs, support health-related legislation, and seek funding. Ways in which YRBSS data are distributed electronically also are summarized.
C1 CDCP, Div Adolescent & Sch Hlth, Natl Ctr Chron Dis Prevent & Hlth Promot, Atlanta, GA 30341 USA.
   CDCP, Epidemiol Program Off, Atlanta, GA 30341 USA.
C3 Centers for Disease Control & Prevention - USA; Centers for Disease Control & Prevention - USA
RP Sussman, MP (corresponding author), CDCP, Div Adolescent & Sch Hlth, Natl Ctr Chron Dis Prevent & Hlth Promot, 4770 Buford Highway NE,MS K-33, Atlanta, GA 30341 USA.
EM sce2@cdc.gov
CR *A E CAS FDN, 1998, KIDS COUNT SPEC REP, V0, P0
   Brener ND, 1999, JAMA-J AM MED ASSOC, V282, P440, DOI 10.1001/jama.282.5.440
   [Anonymous], 2000, MMWR RECOMM REP, V49, P1
   DuRant RH, 1999, ARCH PEDIAT ADOL MED, V153, P21
   Everett SA, 2001, J ADOLESCENT HEALTH, V28, P228, DOI 10.1016/S1054-139X(00)00177-4
   Everett SA, 1997, J SCHOOL HEALTH, V67, P333, DOI 10.1111/j.1746-1561.1997.tb03468.x
   Faulkner AH, 1998, AM J PUBLIC HEALTH, V88, P262, DOI 10.2105/AJPH.88.2.262
   Field AE, 1998, AM J PUBLIC HEALTH, V88, P1216, DOI 10.2105/AJPH.88.8.1216
   Gratias EJ, 1999, J ADOLESCENT HEALTH, V25, P276, DOI 10.1016/S1054-139X(99)00019-1
   Kann L, 1995, MMWR CDC SURVEILL SUMM, V44, P1
   Kann L, 1998, MMWR CDC SURVEILL SUMM, V47, P1
   Kann L, 1993, PUBLIC HLTH REP S1, V108, P1
   Kann Laura, 1996, MORBIDITY AND MORTALITY WEEKLY REPORT, V45, P1
   Krowchuk DP, 1998, ARCH PEDIAT ADOL MED, V152, P884
   Miller N, 1997, MO MED, V94, P332
   *NATL CTR HLTH STA, 2000, 2000 AD HLTH CHATB, V0, P0
   Shrier LA, 1997, J ADOLESCENT HEALTH, V20, P377, DOI 10.1016/S1054-139X(96)00180-2
   U.S. Department of Health and Human Services, 2000, RED TOB US REP SURG, V0, P0
   U.S. Department of Health and Human Services, 1998, TOB US US RAC ETHN M, V0, P0
   United States Department of Health and Human Services, 1996, PHYS ACT HLTH REP SU, V0, P0
   *US DEP HHS, 2000, YOUTH 99 CD ROM ATL, V0, P0
   *US DEP HHS, 1999, TRENDS WELL BEING AM, V0, P0
   *US DEP HHS, 1994, PREV TOB US YOUNG PE, V0, P0
   *US DEP HHS, 1996, YOUTH 95 CD ROM ATL, V0, P0
   *US DEP HHS, 1998, YOUTH 97 CD ROM ATL, V0, P0
   *US DEP HHS, 2000, HLTH PEOPLE 2010, V0, P0
   Valois RF, 1999, J ADOLESCENT HEALTH, V25, P328, DOI 10.1016/S1054-139X(99)00051-8
   Valois RF, 1999, J ADOLESCENT HEALTH, V25, P256, DOI 10.1016/S1054-139X(99)00039-7
   White D, 1998, WMJ, V97, P23
   Woods ER, 1997, PEDIATRICS, V99, P791, DOI 10.1542/peds.99.6.791
NR 30
TC 26
Z9 26
U1 0
U2 6
PU WILEY
PI HOBOKEN
PA 111 RIVER ST, HOBOKEN 07030-5774, NJ USA
SN 0022-4391
EI 1746-1561
J9 J SCHOOL HEALTH
JI J. Sch. Health
PD JAN 15
PY 2002
VL 72
IS 1
BP 13
EP 17
DI 10.1111/j.1746-1561.2002.tb06504.x
PG 5
WC Education & Educational Research; Education, Scientific Disciplines; Health Care Sciences & Services; Public, Environmental & Occupational Health
SC Education & Educational Research; Health Care Sciences & Services; Public, Environmental & Occupational Health
GA 521HR
UT WOS:000173835000003
PM 11865793
DA 2023-03-20
ER

PT J
AU Clark, LR
   Jackson, M
   Allen-Taylor, L
AF Clark, LR
   Jackson, M
   Allen-Taylor, L
TI Adolescent knowledge about sexually transmitted diseases
SO SEXUALLY TRANSMITTED DISEASES
LA English
DT Article
ID herpes-simplex virus; genital herpes; risk-factors; infection; girls; aids; acquisition; students; hpv; prevalence
AB Background: Adolescents learn about sexually transmitted diseases (STDs) from many sources, yet little is known about how well these educational sources are teaching them about STDs. Goal: The goal was to assess basic knowledge about STDS and their prevalence, to determine the correlates of high STD knowledge levels, and to explore whether self-perceptions of STD knowledge correlated with knowledge test scores. Study Design: A convenience sample of adolescents from waiting areas in an urban children's hospital were asked by peer educators about their STD education, the sources of this education, and their self-perception of their STD knowledge. They then were given a short assessment testing their knowledge of major, incurable, and curable STDs. Results: In the 393 surveys collected from adolescents aged 12 to 21 years (mean [+/-SD] age, 16.9 +/- 1.8 years), 97% self-reported having been educated about STDs, and the reported major sources were school (70%), parents (52%), and friends (31%). Only 7 (2%) correctly named all 8 major STDs, 35 (9%) named the 4 curable STDs, and 13 (3%) named the 4 incurable STDs. HIV was the mostly commonly named of the 8 major STDs (91%), followed by gonorrhea (77%) and syphilis (65%). Trichomonas infection (22%), human papillomavirus infection (22%), and hepatitis B (15%) were the least-named STDs. Forty-six percent thought HIV was the most common STD in the Philadelphia area. The participants' mean total STD knowledge score was 3.5 1.9 (maximum possible score, 8). There were fair correlations between knowledge scores and age (correlation coefficient [r] = 0.31; P < 0.0001), as well as between knowledge score and self-perception of STD knowledge (r = 0.23; P < 0.0001). Adolescents educated by parents, school, other relatives, and friends performed better than those educated by other sources. Those educated by multiple sources outperformed those educated by one source. Conclusions: Adolescents' specific knowledge about non-HIV STDs is only cursory, despite their reports of having received education about STDs. We must attempt to improve and balance our STD education so that adolescents receive and retain detailed age-appropriate STD information that is consistent with their risk for disease.
C1 Univ Penn, Childrens Hosp Philadelphia, Sch Med, Graig Dalsimer Div Adolescent Med,Ctr Excellence, Philadelphia, PA 19104 USA.
C3 University of Pennsylvania; Pennsylvania Medicine; Childrens Hospital of Philadelphia
RP Clark, LR (corresponding author), Univ Penn, Childrens Hosp Philadelphia, Sch Med, Graig Dalsimer Div Adolescent Med,Ctr Excellence, 324 S 34th St, Philadelphia, PA 19104 USA.
CR AnderssonEllstrom A, 1996, GENITOURIN MED, V72, P32
   Baker JG, 1998, J DEV BEHAV PEDIATR, V19, P202, DOI 10.1097/00004703-199806000-00009
   BIRO FM, 1994, CLIN PEDIATR, V33, P601, DOI 10.1177/000992289403301005
   Boyer CB, 2000, J ADOLESCENT HEALTH, V27, P102, DOI 10.1016/S1054-139X(99)00113-5
   CLARK L, 2000, SEXUALLY TRANSMITTED, V0, P0
   Dekin B, 1996, AM J PREV MED, V12, P61, DOI 10.1016/S0749-3797(18)30260-5
   Ellen JM, 1996, J ADOLESCENT HEALTH, V18, P177, DOI 10.1016/1054-139X(94)00103-L
   ENG TR, 1997, HIDDEN EPIDEMIC CONF, V0, P0
   GLADIS MM, 1992, HEALTH PSYCHOL, V11, P307, DOI 10.1037/0278-6133.11.5.307
   HINGSON RW, 1990, AM J PUBLIC HEALTH, V80, P295, DOI 10.2105/AJPH.80.3.295
   HIPPELAINEN M, 1993, SEX TRANSM DIS, V20, P321, DOI 10.1097/00007435-199320060-00004
   Johnson L S, 1999, J PEDIATR NURS, V14, P177, DOI 10.1016/S0882-5963(99)80006-2
   JONSSON M, 1995, GENITOURIN MED, V71, P158
   *KAIS FAM FDN, 1999, TEEN PEOPL TEENS KNO, V0, P0
   Keller M L, 1995, HEALTH CARE WOMEN INT, V16, P351
   Koutsky Laura, 1997, AMERICAN JOURNAL OF MEDICINE, V102, P3
   MELLANBY A, 1992, GENITOURIN MED, V68, P241
   MERTZ GJ, 1992, ANN INTERN MED, V116, P197, DOI 10.7326/0003-4819-116-3-197
   MERTZ GJ, 1985, SEX TRANSM DIS, V12, P33, DOI 10.1097/00007435-198501000-00007
   *NAT GUID TASK FOR, 1991, GUID COMPR SEX ED, V0, P0
   Ramirez JE, 1997, J WOMENS HEALTH, V6, P113, DOI 10.1089/jwh.1997.6.113
   ROSENTHAL SL, 1995, J ADOLESCENT HEALTH, V16, P45, DOI 10.1016/1054-139X(94)00052-G
   Rosenthal SL, 1997, J DEV BEHAV PEDIATR, V18, P158, DOI 10.1097/00004703-199706000-00003
   RYMARK P, 1993, GENITOURIN MED, V69, P18
   *SPSS INC, 1999, SPSS WIND VERS 9, V0, P0
   *STAT CORP, 1999, STAT STAT SOFTW, V0, P0
   STEVENSON HC, 1995, J ADOLESCENT HEALTH, V16, P316, DOI 10.1016/1054-139X(94)00090-2
   STONE KM, 1995, CLIN INFECT DIS S1, V20, P91
   SUDMAN S, 1982, JOSSEYBASS SERIES SO, V0, P0
   *US DHHS, 1997, SEX TRANSM DIS SURV, V0, P0
   VANDERVELDE FW, 1994, HEALTH PSYCHOL, V13, P25, DOI 10.1037/0278-6133.13.1.25
   VENTURA SJ, 1998, TEENAGE BIRTHS US NA, V0, P0
   Wald A, 2000, NEW ENGL J MED, V342, P844, DOI 10.1056/NEJM200003233421203
   Yacobi E, 1999, PREV MED, V28, P535, DOI 10.1006/pmed.1999.0486
   ZIMET GD, 1993, J ADOLESCENT HEALTH, V14, P85, DOI 10.1016/1054-139X(93)90090-C
NR 35
TC 38
Z9 39
U1 0
U2 7
PU LIPPINCOTT WILLIAMS & WILKINS
PI PHILADELPHIA
PA 530 WALNUT ST, PHILADELPHIA, PA 19106-3621 USA
SN 0148-5717
EI 
J9 SEX TRANSM DIS
JI Sex. Transm. Dis.
PD AUG 15
PY 2002
VL 29
IS 8
BP 436
EP 443
DI 10.1097/00007435-200208000-00002
PG 8
WC Infectious Diseases
SC Infectious Diseases
GA 581XF
UT WOS:000177319300002
PM 12172527
DA 2023-03-20
ER

PT J
AU Merakou, K
   Costopoulos, C
   Marcopoulou, J
   Kourea-Kremastinou, J
AF Merakou, K
   Costopoulos, C
   Marcopoulou, J
   Kourea-Kremastinou, J
TI Knowledge, attitudes and behaviour after 15 years of HIV/AIDS prevention in schools
SO EUROPEAN JOURNAL OF PUBLIC HEALTH
LA English
DT Article
DE HIV/AIDS; survey; students
ID aids; adolescents; risk; hiv
AB Background: This paper reports efforts to estimate the results of the prevention policy of HIV/AIDS in young people, 15 years after the first case of AIDS in Greece by investigating the current level of knowledge, attitudes, beliefs, behaviour and practices of high school students towards HIV/AIDS. Methods: Questionnaires from 702 students of 13 technical high schools in the Athens area were collected and analysed in 1997. Results: 72% of the questions regarding knowledge were answered accurately. 43.15% of the participants believed that their knowledge about HIV/AIDS was sufficient. They considered AIDS to be a big threat to society (89.65%), and would be embarrassed if they were HIV positive (31.75%), however, they would be compassionate to HIV positive persons. One out of three were worried about already being HIV infected, because of their risky behaviour in the past, especially boys. The major change in their behaviour was the use of a condom (80.9% for boys and 56.7% for girls). 64.8% of the girls did not have sexual relations, while 41.9% of the boys had sexual relations with casual partners. Conclusion: After 15 years of prevention activities among young people, students have a satisfactory level of knowledge and have adopted relatively safe behaviour. However, boys, younger students, students with a high sense of religiousness and students with both excellent and low school records need more intense and systematic information through suitable interventions.
C1 Natl Sch Publ Hlth, Dept Publ & Adm Hlth, Athens 11521, Greece.
C3 National & Kapodistrian University of Athens
RP Merakou, K (corresponding author), Natl Sch Publ Hlth, Dept Publ & Adm Hlth, 196 Alexandras Ave, Athens 11521, Greece.
CR BECKER MH, 1988, AM J PUBLIC HEALTH, V78, P394, DOI 10.2105/AJPH.78.4.394
   CARDUCCI A, 1995, EUR J EPIDEMIOL, V11, P23, DOI 10.1007/BF01719942
   DICLEMENTE RJ, 1986, AM J PUBLIC HEALTH, V76, P1443, DOI 10.2105/AJPH.76.12.1443
   Egger M, 1993, BULL PAN AM HEALTH ORGAN, V27, P360
   JADACK RA, 1995, RES NURS HEALTH, V18, P313, DOI 10.1002/nur.4770180405
   MCCUSKER J, 1992, AIDS, V6, P861, DOI 10.1097/00002030-199208000-00015
   *MIN HLTH WELF HEL, 1998, AIDS SURV CGREEC AID, V0, P0
   RATCHMANIDOU M, 1994, HELLEN ARCH AIDS, V2, P144
   ROTHERAMBORUS MJ, 1991, JAMA-J AM MED ASSOC, V266, P1237, DOI 10.1001/jama.266.9.1237
   Svenson G. R., 1996, EUROPEAN JOURNAL OF PUBLIC HEALTH, V6, P203, DOI 10.1093/eurpub/6.3.203
NR 10
TC 30
Z9 35
U1 0
U2 3
PU OXFORD UNIV PRESS
PI OXFORD
PA GREAT CLARENDON ST, OXFORD OX2 6DP, ENGLAND
SN 1101-1262
EI 
J9 EUR J PUBLIC HEALTH
JI Eur. J. Public Health
PD JUN 15
PY 2002
VL 12
IS 2
BP 90
EP 93
DI 10.1093/eurpub/12.2.90
PG 4
WC Public, Environmental & Occupational Health
SC Public, Environmental & Occupational Health
GA 562ZE
UT WOS:000176228200003
PM 12073759
DA 2023-03-20
ER

PT J
AU Mullen, PD
   Ramirez, G
   Strouse, D
   Hedges, LV
   Sogolow, E
AF Mullen, PD
   Ramirez, G
   Strouse, D
   Hedges, LV
   Sogolow, E
TI Meta-analysis of the effects of behavioral HIV prevention interventions on the sexual risk behavior of sexually experienced adolescents in controlled studies in the United States
SO JOURNAL OF ACQUIRED IMMUNE DEFICIENCY SYNDROMES
LA English
DT Article
DE HIV/AIDS prevention; sex risk behaviors; behavior change; adolescents
ID high-school-students; african-american adolescents; reduction interventions; aids education; technology-transfer; condom use; program; metaanalysis; infection; impact
AB To estimate the effect of behavioral and social interventions oil sexual risk of HIV among sexually experienced adolescents in the United States and to assess factors associated with variation in outcomes, we selected studies from the HIV/AlDS Prevention Research Synthesis project database. Twenty studies published or reported during the years 1988 through 1998 met criteria: 16 presented sufficient data: of these, 15 evaluated behavioral interventions and I a social intervention. Summary odds ratios (ORs) and 95% confidence intervals (CIs), weighted by study precision, indicated significantly less sex without condoms (number of Studies, k, 13: OR. 0.66; CI, 0.55-0.79) and lower behavioral risk (k, 2; OR. 0.66: CI, 0.50-0.88), but no difference in number of partners (k, 8; OR, 0.89: CI, 0.76-1.05) or STDs (k, 2; OR. 1.18: CI, 0.48-2.86). A composite sexual risk behavior variable (k, M 1 outcome per study, preferred order, sex without condoms, number of partners, risk index) was used for heterogeneity and publication bias tests and stratified analyses. Overall, these interventions had a significant protective effect on sexually experienced adolescents (k. W OR, 0.65; CI, 0.50-0.85), although there was a suggestion of Publication bias. Study design and intervention variables did not explain outcome variation. An exploratory finding may merit investigation: interventions tested with sin-le ethnic groups out-of-class (k, 5) had larger effects than in-class interventions with mixed ethnic groups (k, 11), whether the mixed groups were in- (k, 6) or out-of class (k, 5).
C1 Univ Texas, Hlth Sci Ctr, Sch Publ Hlth, Ctr Hlth Promot & Prevent Res, Houston, TX 77030 USA.
   Our Lady Lake Univ, San Antonio, TX USA.
   Aspen Syst Corp, Rockville, MD USA.
   Univ Chicago, Sch Educ, Chicago, IL 60637 USA.
   Ctr Dis Control & Prevent, Div HIV AIDS Prevent, Natl Ctr HIV STD & TB Prevent, Atlanta, GA USA.
C3 University of Texas System; University of Texas Health Science Center Houston; University of Texas School Public Health; University of Chicago; Centers for Disease Control & Prevention - USA
RP Mullen, PD (corresponding author), Univ Texas, Hlth Sci Ctr, Sch Publ Hlth, Ctr Hlth Promot & Prevent Res, 7000 Fannin,Suite 2522, Houston, TX 77030 USA.
CR Allport FH, 1920, J EXP PSYCHOL, V3, P159, DOI 10.1037/h0067891
   BEGG CB, 1994, BIOMETRICS, V50, P1088, DOI 10.2307/2533446
   Boyer CB, 1997, ADOLESCENCE, V32, P25
   *CDCP, 1997, SEX TRANSM DIS SURV, V0, P0
   Dilorenzo Terry, 1995, P117, V0, P0
   Egger M, 1998, BMJ-BRIT MED J, V316, P61, DOI 10.1136/bmj.316.7124.61
   Egger M, 1997, BMJ-BRIT MED J, V315, P1533, DOI 10.1136/bmj.315.7121.1533
   FISHER JD, 1998, SCH BASED INTERVENTI, V0, P0
   Fleiss J, 1994, HDB RES SYNTHESIS, V0, P245
   GALBRAITH RF, 1988, STAT MED, V7, P889, DOI 10.1002/sim.4780070807
   Gillmore MR, 1997, AIDS EDUC PREV, V9, P22
   HASSELBLAD V, 1995, PSYCHOL BULL, V117, P167, DOI 10.1037/0033-2909.117.1.167
   Hedges LV, 1998, PSYCHOL METHODS, V3, P486, DOI 10.1037/1082-989X.3.4.486
   Hedges LV, 2002, J ACQ IMMUN DEF SYND, V30, PS8, DOI 10.1097/01.QAI.0000017612.32101.D9
   HERNANDEZ J T, 1990, HEALTH EDUCATION RESEARCH, V5, P309, DOI 10.1093/her/5.3.309
   Jemmott JB, 1998, JAMA-J AM MED ASSOC, V279, P1529, DOI 10.1001/jama.279.19.1529
   JEMMOTT JB, 1992, AM J PUBLIC HEALTH, V82, P72
   Johnson WD, 2002, J ACQ IMMUN DEF SYND, V30, PS62, DOI 10.1097/01.QAI.0000018888.47949.1B
   Kim N, 1997, J ADOLESCENT HEALTH, V20, P204, DOI 10.1016/S1054-139X(96)00169-3
   KIPKE MD, 1993, J ADOLESCENT HEALTH, V14, P533, DOI 10.1016/1054-139X(93)90136-D
   Kirby D, 1999, ADOLESC MED, V10, P195
   Kirby D, 1997, AIDS EDUC PREV, V9, P44
   Kraft JM, 2000, AIDS EDUC PREV, V12, P7
   LEVY SR, 1995, J SCHOOL HEALTH, V65, P145, DOI 10.1111/j.1746-1561.1995.tb06218.x
   MAGURA S, 1994, J ADOLESCENT HEALTH, V15, P457, DOI 10.1016/1054-139X(94)90492-L
   MAGURA S, 1993, J ADOLESCENT HEALTH, V0, P457
   MAIN DS, 1994, PREV MED, V23, P409, DOI 10.1006/pmed.1994.1056
   MANSFIELD CJ, 1993, J ADOLESCENT HEALTH, V14, P115, DOI 10.1016/1054-139X(93)90095-7
   MURRAY DM, 1994, AM J EPIDEMIOL, V140, P1038, DOI 10.1093/oxfordjournals.aje.a117194
   Neumann MS, 2000, AIDS EDUC PREV, V12, P35
   Neumann MS, 2000, AIDS EDUC PREV, V12, P1
   *NIH, 1997, NIH STAT 1997, V15, P0
   OLeary A, 1997, AIDS EDUC PREV, V9, P1
   RICKERT VI, 1992, CLIN PEDIATR, V31, P205, DOI 10.1177/000992289203100403
   Rooney BL, 1996, HEALTH EDUC QUART, V23, P48, DOI 10.1177/109019819602300104
   ROSENBERG PS, 1993, 9 INT C AIDS BERL, V0, P0
   Rotheram-Borus M J, 2000, PREV SCI, V1, P15, DOI 10.1023/A:1010071932238
   Rotheram-Borus MJ, 2001, AM J PUBLIC HEALTH, V91, P400, DOI 10.2105/AJPH.91.3.400
   Rotheram-Borus MJ, 1998, AM J COMMUN PSYCHOL, V26, P73, DOI 10.1023/A:1021834224454
   Santelli J S, 1999, ADOLESC MED, V10, P87
   SELLERS DE, 1994, AM J PUBLIC HEALTH, V84, P1952, DOI 10.2105/AJPH.84.12.1952
   Semaan S, 2002, J ACQ IMMUN DEF SYND, V30, PS30, DOI 10.1097/01.QAI.0000018886.51315.A9
   Shadish WR, 1994, HDB RES SYNTHESIS, V0, P261
   Siegel D, 1995, AIDS EDUC PREV, V7, P534
   SlonimNevo V, 1996, ADOLESCENCE, V31, P409
   Sogolow E, 2002, J ACQ IMMUN DEF SYND, V30, PS15, DOI 10.1097/01.QAI.0000020602.22220.A6
   SOGOLOW E, 1996, GENDER DIFFERENCES D, V0, P0
   SONG EY, 2000, J HLTH ED, V31, P225
   Stanton B, 1996, J ADOLESCENT HEALTH, V18, P387, DOI 10.1016/1054-139X(95)00169-S
   Stanton BF, 1996, ARCH PEDIAT ADOL MED, V150, P363, DOI 10.1001/archpedi.1996.02170290029004
   STLAWRENCE JS, 1995, J CONSULT CLIN PSYCH, V63, P221, DOI 10.1037/0022-006X.63.2.221
   Sumartojo E, 1997, AIDS, V11, P1201, DOI 10.1097/00002030-199710000-00002
   WALTER HJ, 1993, JAMA-J AM MED ASSOC, V270, P725, DOI 10.1001/jama.270.6.725
   WEISSE CS, 1995, AIDS EDUC PREV, V7, P50
NR 56
TC 123
Z9 125
U1 0
U2 7
PU LIPPINCOTT WILLIAMS & WILKINS
PI PHILADELPHIA
PA 530 WALNUT ST, PHILADELPHIA, PA 19106-3621 USA
SN 1525-4135
EI 
J9 J ACQ IMMUN DEF SYND
JI J. Acquir. Immune Defic. Syndr.
PD JUL 1
PY 2002
VL 30
IS 
BP S94
EP S105
DI 10.1097/01.QAI.0000019980.12814.DF
PG 12
WC Immunology; Infectious Diseases
SC Immunology; Infectious Diseases
GA 577AH
UT WOS:000177039000009
PM 12107363
DA 2023-03-20
ER

PT J
AU Meienberg, F
   Bucher, HC
   Sponagel, L
   Zinkernagel, C
   Gyr, N
   Battegay, M
AF Meienberg, F
   Bucher, HC
   Sponagel, L
   Zinkernagel, C
   Gyr, N
   Battegay, M
TI Anxiety in health care workers after exposure to potentially HIV-contaminated blood or body fluids
SO SWISS MEDICAL WEEKLY
LA English
DT Article
DE health care workers; HIV; exposure
ID occupational exposures; medical-students; infection; injury; gender; risk
AB In order to measure anxiety in health care workers (HCWs) reporting occupational exposures to potentially contaminated body fluids, we enrolled 55 HCWs in a prospective study. Percutaneous and mucous membrane exposures were most frequent. 27% of study participants estimated their risk of HIV-infection as above 1%. Personality bound anxiety was not high, but acute anxiety showed a high variability. In a multiple regression model high personality bound anxiety, lower age and being a HCW other than physician independently predicted higher acute anxiety scores. No HIV or hepatitis C virus infection occurred. HCWs encounter significant anxiety after occupational exposure to potentially contaminated body fluids despite the possibility of potent post exposure prophylaxis.
C1 Univ Basel Hosp, Outpatient Dept Internal Med, CH-4031 Basel, Switzerland.
   Div Infect Dis, Baltimore, MD USA.
   Univ Basel Hosp, Inst Clin Epidemiol, CH-4031 Basel, Switzerland.
   Univ Basel Hosp, Outpatient Dept Psychiat, CH-4031 Basel, Switzerland.
C3 University of Basel; University of Basel; University of Basel
RP Battegay, M (corresponding author), Univ Basel Hosp, Outpatient Dept Internal Med, Petersgraben 4, CH-4031 Basel, Switzerland.
EM mbattegay@uhbs.ch
CR Bell David M., 1997, AMERICAN JOURNAL OF MEDICINE, V102, P9, DOI 10.1016/S0002-9343(97)89441-7
   Cardo DM, 1997, NEW ENGL J MED, V337, P1485, DOI 10.1056/NEJM199711203372101
   CDC, 2001, MORBIDITY AND MORTALITY WEEKLY REPORT, V50, P1
   COCKCROFT A, 1994, AIDS CARE, V6, P205, DOI 10.1080/09540129408258631
   de la Tribonniere X, 1998, INT J STD AIDS, V9, P591, DOI 10.1258/0956462981921170
   Egger M, 1997, BMJ-BRIT MED J, V315, P1194, DOI 10.1136/bmj.315.7117.1194
   GERBERDING JL, 1995, NEW ENGL J MED, V332, P444, DOI 10.1056/NEJM199502163320707
   Guo YL, 1999, EPIDEMIOL INFECT, V122, P259, DOI 10.1017/S0950268899002186
   Hojat M, 1999, MED EDUC, V33, P342, DOI 10.1046/j.1365-2923.1999.00331.x
   Ippolito G, 1999, CLIN INFECT DIS, V28, P365, DOI 10.1086/515101
   Jang K L, 1999, J GEND SPECIF MED, V2, P39
   Linzer M, 1996, AM J MED, V101, P526, DOI 10.1016/S0002-9343(96)00275-6
   Luthi JC, 1998, SCHWEIZ MED WSCHR, V128, P536
   MANGIONE CM, 1991, AM J MED, V90, P85, DOI 10.1016/0002-9343(91)90510-5
   Mocroft A, 1998, LANCET, V352, P1725, DOI 10.1016/S0140-6736(98)03201-2
   Osborn EHS, 1999, ANN INTERN MED, V130, P45, DOI 10.7326/0003-4819-130-1-199901050-00009
   Spielberger C. D., 1983, MANUAL STATE TRAIT A, V0, P0
   TRELOAR CJ, 1995, AIDS, V9, P1385, DOI 10.1097/00002030-199512000-00018
   Zinkernagel C, 2001, J ACQ IMMUN DEF SYND, V28, P240, DOI 10.1097/00042560-200111010-00006
NR 19
TC 8
Z9 10
U1 1
U2 5
PU E M H SWISS MEDICAL PUBLISHERS LTD
PI MUTTENZ
PA FARNSBURGERSTR 8, CH-4132 MUTTENZ, SWITZERLAND
SN 1424-7860
EI 1424-3997
J9 SWISS MED WKLY
JI Swiss Med. Wkly.
PD JUN 15
PY 2002
VL 132
IS 23-24
BP 321
EP 324
DI 
PG 4
WC Medicine, General & Internal
SC General & Internal Medicine
GA 600VP
UT WOS:000178412700005
PM 12362283
DA 2023-03-20
ER

PT J
AU Rew, L
   Fouladi, RT
   Yockey, RD
AF Rew, L
   Fouladi, RT
   Yockey, RD
TI Sexual health practices of homeless youth
SO JOURNAL OF NURSING SCHOLARSHIP
LA English
DT Article
DE sexual health; homeless youth; intervention model
ID future time perspective; increasing condom-use; hiv-risk; social support; adolescents; aids; behaviors; education; runaway; women
AB Purpose: To describe the sexual health practices of homeless adolescents, examine relationships among variables in a conceptual model of sexual health practices, and determine direct and indirect effects of population characteristics, cognitive-perceptual factors, and behavioral factors on sexual health practices among homeless adolescents. Design and Methods: Descriptive exploratory design. A survey was administered to a convenience sample of 414 homeless young men (244) and young women (170) aged 16-20 years, the majority of whom were Anglo American. Findings: Thirty-five percent reported homosexual or bisexual orientation, and sexual orientation was reported as a reason for leaving home. Over half reported a history of sexual abuse and nearly one in four had been treated for gonorrhea. Safe-sex behaviors were related to age, time away from home, assertive communication, social support, future time perspective, connectedness, perceived health status, intentions to use condoms, and condom self-efficacy. A parsimonious model with good fit indicated that the only direct paths to safe-sex behaviors were future time perspective, intentions to use condoms, and self-efficacy to use condoms, and the direct paths to sexual self-care behaviors were from assertive communication, social support, and self-efficacy to use condoms. Conclusions: As in other studies of homeless youth, respondents reported a high incidence of sexual abuse and homosexual and bisexual orientation. Their safe-sex behaviors were surprisingly similar to those of university students, were-modestly related to cognitive-perceptual variables in the sexual health model, and might be amenable to brief culturally relevant interventions.
C1 Univ Texas, Sch Nursing, Austin, TX 78701 USA.
   Univ Texas, MD Anderson Canc Ctr, Houston, TX 77030 USA.
   Calif State Univ Fresno, Fresno, CA 93740 USA.
C3 University of Texas System; University of Texas Austin; University of Texas System; UTMD Anderson Cancer Center; California State University System; California State University Fresno
RP Rew, L (corresponding author), Univ Texas, Sch Nursing, 1700 Red River, Austin, TX 78701 USA.
EM ellerew@mail.utexas.edu
FU NATIONAL INSTITUTE OF NURSING RESEARCH [R01NR004820] Funding Source: NIH RePORTER; NINR NIH HHS [1-RO1NR04820-01] Funding Source: Medline
CR ALLEN DM, 1994, AIDS, V8, P1593, DOI 10.1097/00002030-199411000-00011
   BANDURA A, 1997, SELFEFFICACY EXERCIS, V0, P0
   Blum R, 1989, TECHNICAL REPORT ADO, V0, P0
   Bryan AD, 1996, HEALTH PSYCHOL, V15, P371, DOI 10.1037/0278-6133.15.5.371
   Cole F L, 1995, IMAGE J NURS SCH, V27, P217
   Davies A, 1981, MEASURING HLTH PERCE, V0, P0
   DIIORIO C, 1993, RES NURS HEALTH, V16, P343, DOI 10.1002/nur.4770160505
   DURBIN M, 1993, J ADOLESCENT HEALTH, V14, P202, DOI 10.1016/1054-139X(93)90006-B
   Ennett ST, 1999, J ADOLESCENT HEALTH, V25, P344, DOI 10.1016/S1054-139X(99)00043-9
   Forst M L, 1993, J HEALTH CARE POOR UNDERSERVED, V4, P386
   GOODMAN E, 1994, J ADOLESCENT HEALTH, V15, P566, DOI 10.1016/1054-139X(94)90140-X
   Hale PJ, 1996, RES NURS HEALTH, V19, P101, DOI 10.1002/(SICI)1098-240X(199604)19:2<101::AID-NUR2>3.0.CO;2-Q
   Hanna K M, 1999, J PEDIATR NURS, V14, P59, DOI 10.1016/S0882-5963(99)80061-X
   Heimberg, 1963, THESIS VANDERBILT U, V0, P0
   HEIMBERG LK, 1961, THESIS VANDERBILT U, V0, P0
   JEMMOTT JB, 1992, AM J PUBLIC HEALTH, V82, P372, DOI 10.2105/AJPH.82.3.372
   JEMMOTT LS, 1992, NURS RES, V41, P273
   JEMMOTT LS, 1991, NURS RES, V40, P228
   Johnson TP, 1996, AIDS EDUC PREV, V8, P308
   KIPKE MD, 1993, J ADOLESCENT HEALTH, V14, P533, DOI 10.1016/1054-139X(93)90136-D
   KIRBY D, 1992, J SCHOOL HEALTH, V62, P280, DOI 10.1111/j.1746-1561.1992.tb01244.x
   KoniakGriffin D, 1995, NURS RES, V44, P340
   LYNN MR, 1986, NURS RES, V35, P382
   MAHON NE, 1994, PERCEPT MOTOR SKILL, V79, P395, DOI 10.2466/pms.1994.79.1.395
   MAHON NE, 1994, PUBLIC HEALTH NURS, V11, P361, DOI 10.1111/j.1525-1446.1994.tb00199.x
   MARDIA KV, 1970, BIOMETRIKA, V57, P519, DOI 10.1093/biomet/57.3.519
   NAGY S, 1994, PEDIATRICS, V93, P570
   Nunnally J., 1978, PSYCHOMETRIC METHODS, V2nd, P0
   PODSCHUN GD, 1993, PUBLIC HEALTH REP, V108, P150
   RESNICK MD, 1993, PEDIAT CHILD HLTH, V29, P0
   RESNICK MD, 1997, JAMA-J AM MED ASSOC, V278, P23
   Rew L, 1997, FAM COMMUNITY HEALTH, V20, P1
   Rew L, 1998, J ADOLESCENT HEALTH, V22, P136, DOI 10.1016/S1054-139X(97)83187-4
   Rew L, 1997, J SOC PEDIATR NURS, V2, P156, DOI 10.1111/j.1744-6155.1997.tb00019.x
   REW L, 2000, UNPUB SEX HLTH PRACT, V0, P0
   RotheramBorus MJ, 1996, AM J ORTHOPSYCHIAT, V66, P390, DOI 10.1037/h0080189
   ROTHERAMBORUS MJ, 1996, ISSUES CLIN CHILD PS, V0, P369
   Rothspan S, 1996, HEALTH PSYCHOL, V15, P131, DOI 10.1037/0278-6133.15.2.131
   Satorra A., 1988, AM STAT ASS P BUSINE, V0, P308
   SHANE PG, 1996, WHAT AM HOMELESS CHI, V0, P0
   SHERMAN DJ, 1992, PUBLIC HEALTH REP, V107, P433
   Sobo EJ, 1997, HUM ORGAN, V56, P311, DOI 10.17730/humo.56.3.u43078hx54g5366l
   STEVENSON HC, 1994, AIDS EDUC PREV, V6, P40
   STLAWRENCE JS, 1995, J CONSULT CLIN PSYCH, V63, P154, DOI 10.1037/0022-006X.63.1.154
   STRICOF RL, 1991, AM J PUBLIC HEALTH, V81, P50, DOI 10.2105/AJPH.81.Suppl.50
   SUNWOOD J, 1995, J ADOLESCENT HEALTH, V16, P309, DOI 10.1016/1054-139X(94)00091-R
   WEINERT C, 1987, NURS RES, V36, P273
   Wren PA, 1997, J ADOLESCENT HEALTH, V21, P309, DOI 10.1016/S1054-139X(97)00157-2
   Yarcheski A, 1997, NURS RES, V46, P85, DOI 10.1097/00006199-199703000-00005
NR 49
TC 54
Z9 55
U1 0
U2 3
PU WILEY
PI HOBOKEN
PA 111 RIVER ST, HOBOKEN 07030-5774, NJ USA
SN 1527-6546
EI 1547-5069
J9 J NURS SCHOLARSHIP
JI J. Nurs. Scholarsh.
PD JUN 15
PY 2002
VL 34
IS 2
BP 139
EP 145
DI 10.1111/j.1547-5069.2002.00139.x
PG 7
WC Nursing
SC Nursing
GA 636FW
UT WOS:000180444800011
PM 12078538
DA 2023-03-20
ER

PT J
AU Tilzey, AJ
   Banatvala, JE
AF Tilzey, AJ
   Banatvala, JE
TI Protection from HIV on electives: questionnaire survey of UK medical schools
SO BRITISH MEDICAL JOURNAL
LA English
DT Article
ID students; provision; overseas
C1 Guys Kings & St Thomass Sch Med & Dent, Dept Infect Virol, London SE1 7EH, England.
C3 University of London; King's College London
RP Tilzey, AJ (corresponding author), Guys Kings & St Thomass Sch Med & Dent, Dept Infect Virol, London SE1 7EH, England.
CR Franklin GF, 2001, J INFECTION, V43, P191, DOI 10.1053/jinf.2001.0903
   Gamester CF, 1999, BRIT MED J, V318, P158, DOI 10.1136/bmj.318.7177.158
   Karstaedt AS, 2001, S AFR MED J, V91, P57
   Moss PJ, 1999, BRIT MED J, V318, P161, DOI 10.1136/bmj.318.7177.161
   *UK HLTH DEP, 2000, HIV POST EXP PROPH G, V0, P0
NR 5
TC 12
Z9 16
U1 0
U2 0
PU BRITISH MED JOURNAL PUBL GROUP
PI LONDON
PA BRITISH MED ASSOC HOUSE, TAVISTOCK SQUARE, LONDON WC1H 9JR, ENGLAND
SN 0959-535X
EI 
J9 BRIT MED J
JI Br. Med. J.
PD NOV 2
PY 2002
VL 325
IS 7371
BP 1010
EP 1011
DI 10.1136/bmj.325.7371.1010
PG 2
WC Medicine, General & Internal
SC General & Internal Medicine
GA 618JU
UT WOS:000179415600022
PM 12411360
DA 2023-03-20
ER

PT J
AU Turbes, S
   Krebs, E
   Axtell, S
AF Turbes, S
   Krebs, E
   Axtell, S
TI The hidden curriculum in multicultural medical education: The role of case examples
SO ACADEMIC MEDICINE
LA English
DT Article
ID womens health; students; school
AB Explicit cross-cultural learning experiences in medical education are provided within the context of implicit experiences provided by a greater "hidden cirriculum" The authors conducted a content analysis of 983 cases presented in the 1996-1998 year one and year two curriculum at the University of Minnesota Medical School to determine in what ways they might embody elements of the hidden curriculum, i.e., how they either supported or undermined explicit messages about diverse patient populations. Cases were coded for demographic variables, potential risk factors and diagnoses or presenting problems. The findings revealed that cases featuring males outnumbered those featuring females; this, ratio differed across courses, and appeared to differ from the actual epidemiology of the conditions. Sexual orientation was specified infrequently. When sexual orientation and behavior were specified, these appeared in the context of a risk assessment for particular diseases (e.g., HIV infection). Most cases did not provide racial or ethnic descriptions. For many of the ethnic descriptons, links to genetic, cultural, or socioeconomic factor, were apparent; no such link was apparent when the racial terms "white" or "Caucasian" were used. Analysis of the 983 cases shows that the pattern of demographics and associations of particular groups with diseases or risk factors in cases conveys messages, as does the lack of mention of sexual orientation and race or ethnicity. These messages are inconsistent with and may undermine the formal multicultural medical curriculum. The results suggest a need for formal deliberation of this aspect of the curriculum by curriculum planners.
C1 Univ Minnesota, Sch Med, EDR, Minneapolis, MN 55455 USA.
   Univ Minnesota, Internal Med Program, Minneapolis, MN 55455 USA.
   Providence Hosp, Seattle, WA USA.
C3 University of Minnesota System; University of Minnesota Twin Cities; University of Minnesota System; University of Minnesota Twin Cities
RP Axtell, S (corresponding author), Univ Minnesota, Sch Med, EDR, 420 Delaware St SE,MMC 293, Minneapolis, MN 55455 USA.
EM axtel002@umn.edu
CR Berlant L, 1998, CRIT INQUIRY, V24, P547, DOI 10.1086/448884
   *DEP HHS, 1998, VIT HLTH STAT SER, V13, P0
   FINUCANE TE, 1990, J GEN INTERN MED, V5, P120, DOI 10.1007/BF02600511
   Frankenberg R., 1993, WHITE WOMEN RACE MAT, V0, P0
   HAFFERTY FW, 1994, ACAD MED, V69, P861, DOI 10.1097/00001888-199411000-00001
   Hafferty FW, 1998, ACAD MED, V73, P403, DOI 10.1097/00001888-199804000-00013
   LAWRENCE SC, 1992, SOC SCI MED, V35, P925, DOI 10.1016/0277-9536(92)90107-2
   LOWEY NM, 1994, ACAD MED, V69, P280, DOI 10.1097/00001888-199404000-00005
   Magrane DM, 1996, WOMEN HEALTH ISS, V6, P183, DOI 10.1016/1049-3867(96)00018-7
   Maher FA, 1997, HARVARD EDUC REV, V67, P321, DOI 10.17763/haer.67.2.j7866368086k9491
   MARTIN JR, 1976, CURRICULUM INQ, V6, P135, DOI 10.2307/1179759
   Mutzig E M, 1996, ACAD MED, V71, P544, DOI 10.1097/00001888-199605000-00067
   POWELL J, 2000, COMMUNICATION 0803, V0, P0
   Richardson LD, 1999, MT SINAI J MED, V66, P267
   Robb N, 1998, CAN MED ASSOC J, V159, P66
   Robertson PA, 1997, AM J OBSTET GYNECOL, V176, P1368, DOI 10.1016/S0002-9378(97)70360-0
   Schatz B, 1994, ANTIGAY DISCRIMINATI, V0, P0
   Tesar C M, 1998, FAM MED, V30, P283
   WALLICK MM, 1992, ACAD MED, V67, P601, DOI 10.1097/00001888-199209000-00013
   WALLICK MM, 1995, ACAD MED, V70, P839, DOI 10.1097/00001888-199509000-00024
   Witzig R, 1996, ANN INTERN MED, V125, P675, DOI 10.7326/0003-4819-125-8-199610150-00008
   Zelek B, 1997, CAN MED ASSOC J, V156, P1297
   1998, 1900, P1, V0, P0
NR 24
TC 67
Z9 67
U1 0
U2 12
PU LIPPINCOTT WILLIAMS & WILKINS
PI PHILADELPHIA
PA TWO COMMERCE SQ, 2001 MARKET ST, PHILADELPHIA, PA 19103 USA
SN 1040-2446
EI 1938-808X
J9 ACAD MED
JI Acad. Med.
PD MAR 15
PY 2002
VL 77
IS 3
BP 209
EP 216
DI 10.1097/00001888-200203000-00007
PG 8
WC Education, Scientific Disciplines; Health Care Sciences & Services
SC Education & Educational Research; Health Care Sciences & Services
GA 530HX
UT WOS:000174353200005
PM 11891157
DA 2023-03-20
ER

PT J
AU Gyarmathy, VA
   Thomas, RP
   Mikl, J
   McNutt, LA
   Morse, DL
   DeHovitz, J
   Ujhelyi, E
   Szamado, S
AF Gyarmathy, VA
   Thomas, RP
   Mikl, J
   McNutt, LA
   Morse, DL
   DeHovitz, J
   Ujhelyi, E
   Szamado, S
TI Sexual activity and condom use among Eastern European adolescents - the Study of Hungarian Adolescent Risk Behaviours
SO INTERNATIONAL JOURNAL OF STD & AIDS
LA English
DT Article
DE AIDS; STDs; condoms; adolescence; Eastern Europe
ID predictors; students; syphilis; people; fear; aids
AB While rates of HIV and STD infection in Eastern Europe are increasing rapidly, little is known about sexual behaviour, including condom use, among Eastern European youths. The Study of Hungarian Adolescent Risk Behaviours was designed to assess the knowledge, attitudes, and behaviours of adolescents studying in secondary schools in Budapest, Hungary. Students (n=3486) in a random sample of public secondary schools completed a self-administered questionnaire, including measures of sexual activity and condom use. Thirty-eight percent of students reported ever having had vaginal intercourse. Condom use by those reporting having had sex in the past five weeks was classified as consistent/every time (40%); irregular (25.6%); and none (34.3%). Multivariate analysis revealed positive opinions about condoms, fear of AIDS, and initiation of condom use by both partners to predict more frequent condom use. Implications for targeted AIDS/STD education and prevention among adolescents are discussed.
C1 Nefelejcs Fdn AIDS Prevent & Sex Educ, God, Hungary.
RP Gyarmathy, VA (corresponding author), Natl Dev & Res Inst Inc, 71 W 23rd St,8th Floor, New York, NY 10010 USA.
FU FIC NIH HHS [D43 TW000233, T37 TW000091, 2D43TW00233, 1D43TW0091, D43 TW000233-05] Funding Source: Medline; Wellcome Trust Funding Source: Medline
CR BANDURA A, 1977, PSYCHOL REV, V84, P191, DOI 10.1037/0033-295X.84.2.191
   BANDURA A, 1977, J PERS SOC PSYCHOL, V35, P125, DOI 10.1037/0022-3514.35.3.125
   Barone C, 1996, FAM PLANN PERSPECT, V28, P69, DOI 10.2307/2136127
   Borisenko KK, 1999, INT J STD AIDS, V10, P665, DOI 10.1258/0956462991913240
   BOWIE C, 1989, J EPIDEMIOL COMMUN H, V43, P61, DOI 10.1136/jech.43.1.61
   BROWN LK, 1992, J ADOLESCENT HEALTH, V13, P651, DOI 10.1016/1054-139X(92)90058-J
   DiClemente RJ, 1996, PEDIATRICS, V98, P269
   DONALD M, 1994, J ADOLESCENT HEALTH, V15, P503, DOI 10.1016/1054-139X(94)90499-S
   DORNOK I, 1996, AIDS TENYEK ELOREJEL, V0, P19
   DUNNE MP, 1994, INT J STD AIDS, V5, P41, DOI 10.1177/095646249400500110
   DUPONT EH, 1991, INT J ADDICT, V26, P203, DOI 10.3109/10826089109053182
   Evere, 1997, HLTH BEHAV HLTH ED T, V0, P0
   Hanenberg R, 1998, AIDS CARE, V10, P69, DOI 10.1080/713612352
   HORNBERGER LL, 1995, J ADOLESCENT HEALTH, V16, P235, DOI 10.1016/1054-139X(94)00074-O
   HOSMER DW, 1989, APPL LOGISITC REGRES, V0, P0
   ISSAEV D, 1994, INT C AIDS, V0, P0
   KASLANKOVA V, 1995, J COM HLTH, V20, P219
   Ku L, 1998, FAM PLANN PERSPECT, V30, P256, DOI 10.2307/2991500
   LUNIN I, 1995, AIDS S1, V9, P53
   MoreauGruet F, 1996, AIDS CARE, V8, P641, DOI 10.1080/09540129650125362
   PROCHASKA JO, 1992, AM PSYCHOL, V47, P1102, DOI 10.1037/0003-066X.47.9.1102
   Strecher VJ., 1997, HLTH BEHAV HLTH ED T, V113, P117, DOI 10.1111/J.1365-2648.2010.05450.X
   Varkonyi V, 2000, INT J STD AIDS, V11, P327, DOI 10.1258/0956462001915967
   Witte K, 2000, HEALTH EDUC BEHAV, V27, P591, DOI 10.1177/109019810002700506
   2000, 1900, V49, V0, P20
   1992, 1900, V42, V0, P390
   1998, 1900, V47, V0, P749
NR 29
TC 17
Z9 19
U1 0
U2 11
PU ROYAL SOC MEDICINE PRESS LTD
PI LONDON
PA 1 WIMPOLE STREET, LONDON W1M 8AE, ENGLAND
SN 0956-4624
EI 
J9 INT J STD AIDS
JI Int. J. STD AIDS
PD JUN 15
PY 2002
VL 13
IS 6
BP 399
EP 405
DI 10.1258/095646202760029822
PG 7
WC Immunology; Infectious Diseases
SC Immunology; Infectious Diseases
GA 557JF
UT WOS:000175904900009
PM 12015014
DA 2023-03-20
ER

PT J
AU Ozcebe, H
AF Ozcebe, H
TI Need assessment for HIV/AIDS education: The level of knowledge about transmission in some risk groups in Turkey
SO ANNALS OF SAUDI MEDICINE
LA English
DT Article
DE HIV/AIDS; risk groups
AB Background: Every year, the number of HIV/AIDS cases increases twice as much as the year before in Turkey. The authors anticipate that the actual numbers of HIV/AIDS cases in Turkey are higher than the number of cases diagnosed and reported. Subjects and Methods: This review summarizes the results of some previous studies that were conducted among various risk groups, such as high school and university students, barbers, hair dressers, nurses, pharmacists and doctors, men and women engaged in the sex trade, and security workers in different regions of the country. The responses of participants to similar questions of the studies on the transmission of HIV/AIDS were evaluated in this review. Results: The studies that have been conducted among different risk groups in different regions have shown that in spite of the low prevalence of HIV/AIDS in Turkey, many risk groups still do not have adequate or correct information on the prevalence and transmission of the disease. Conclusion: Effective and extensive health education on HIV/AIDS, and the practice of healthy lifestyle would change the epidemiology of the disease in Turkey.
C1 Univ Hacettepe, Fac Med, Dept Publ Hlth, TR-06100 Ankara, Turkey.
C3 Hacettepe University
RP Ozcebe, H (corresponding author), Univ Hacettepe, Fac Med, Dept Publ Hlth, TR-06100 Ankara, Turkey.
CR ABACI K, 1995, LEVEL KNOWLEDGE 1 YE, V0, P0
   AGIRTAS AG, 1995, LEVEL KNOWLEDGE PHYS, V0, P0
   AKBULUT H, 1995, P 2 TURK AIDS C IST, V0, P38
   ARAMAN A, 1998, AIDS SAVASIM BULTENI, V26, P17
   ARIKAN E, 1994, P FIGTH AIDS 94 2 EU, V0, P53
   AYDIN K, 1995, P 2 TURK AIDS C IST, V0, P58
   AYTAC N, 1995, P 2 TURK AIDS C IST, V0, P70
   BIRGIN B, 1998, LEVEL REPROD HLTH AD, V0, P0
   *DEP PUBL HLTH FAC, 1996, REP INT STUD, V0, P0
   Elbas N. O., 1998, HIV AIDS, V1, P74
   ENLI Y, 1993, SAGLIK SOYSAL YARDIM, V3, P27
   EREL C, 1997, P 3 AIDS C ANK TURK, V0, P14
   *FAM PLANN ASS TUR, 1997, AIDS TOP LEV POL DEC, V0, P0
   INANDI T, 1994, P FIGTH AIDS 94 2 EU, V0, P56
   KARAOMERLIOGLU O, 1994, P 4 NAT PUBL HLTH C, V0, P543
   KELES Z, 1993, LEVEL KNOWLEDGE PRAC, V0, P0
   KOKSAL S, 1994, P 4 NAT PUBL HLTH C, V0, P540
   OKSUZ R, 1995, P 2 TURK AIDS C IST, V0, P60
   OKUYAN M, 1998, HATAM, V1, P97
   OZBASARAN F, 1997, P 3 AIDS C ANK TURK, V0, P46
   PEKTAS P, 2000, HATAM, V3, P111
   TANYELI O, 2000, KNOWLEDGE STUDENTS H, V0, P0
   TUMERDEM Y, 1994, P 4 NAT PUBL HLTH C, V0, P560
   TUMERDEM Y, 1994, P FIGTH AIDS 94 2 EU, V0, P62
   TURK M, 2000, HATAM, V3, P25
   TURKISTANLI E, 1995, P 2 TURK AIDS C IST, V0, P28
   UNAIDS, 2000, REP GLOB HIV AIDS EP, V0, P0
   ZENCIR M, 1998, HIV AIDS, V1, P159
   1998, 1900, V27, V0, P1
NR 31
TC 2
Z9 2
U1 0
U2 3
PU K FAISAL SPEC HOSP RES CENTRE
PI RIYADH
PA PUBLICATIONS OFFICE PO BOX 3354, RIYADH 11211, SAUDI ARABIA
SN 0256-4947
EI 
J9 ANN SAUDI MED
JI Ann. Saudi Med.
PD MAY-JUL 15
PY 2002
VL 22
IS 3-4
BP 172
EP 176
DI 10.5144/0256-4947.2002.172
PG 5
WC Medicine, General & Internal
SC General & Internal Medicine
GA 603HC
UT WOS:000178552400008
PM 17159389
DA 2023-03-20
ER

PT J
AU McFarlane, M
   Bull, SS
   Rietmeijer, CA
AF McFarlane, M
   Bull, SS
   Rietmeijer, CA
TI Young adults on the Internet: Risk behaviors for sexually transmitted diseases and HIV
SO JOURNAL OF ADOLESCENT HEALTH
LA English
DT Article
DE Internet; sexual behavior; sexually transmitted diseases; human immunodeficiency virus; risk behavior; young adults
ID sex
AB Purpose: To examine the sexual behaviors and related risk factors for sexually transmitted diseases and HIV among young adults who seek sex partners on the Internet. Methods: Study staff recruited participants in online chat rooms, bulletin boards, and other online venues. A total of 4507 participants responded to a 68-item, self-administered, online survey of Internet sex-seeking practices. The survey solicited information on sexual behavior with partners found on the Internet; in addition, a parallel set of questions addressed sexual behaviors with partners found off the Internet. Of the respondents, 1234 (27.4%) were 18-24 years old. Of the young adults, 61% were male and 75% were white. Responses from young adults were compared to those received from older adults. In addition, responses from young adults who seek sex partners online were compared to responses from young adults who do not seek sex partners online. Analyses, including logistic regression, Chi-square tests, Student's t-tests, and analyses of variance, focused on the difference between young and older adults, as well as the differences in sexual behavior with partners located online and offline. Results: Young adults who seek sex on the Internet report substantially different sexual behavior patterns than young adults who do not seek sex on the Internet. Young adults with online partners reported sexual behaviors similar to older respondents who used the Inter-net to find sex partners; however, older respondents were more likely than young adults to have been tested for sexually transmitted diseases and HIV. Conclusions: Young adults who seek sex partners online may be at significantly greater risk for sexually transmitted diseases than their peers who do not seek sex partners online. These data point to an urgent need for online sexual health promotion. (C) Society for Adolescent Medicine, 2002.
C1 Ctr Dis Control & Prevent, Div STD Prevent, Atlanta, GA USA.
   AMC Canc Res Ctr, Atlanta, GA USA.
   Denver Hlth & Hosp Author, Atlanta, GA USA.
C3 Centers for Disease Control & Prevention - USA; AMC Cancer Research Center
RP McFarlane, M (corresponding author), 1600 Clifton Rd NE,Mail Stop E44, Atlanta, GA 30333 USA.
CR Bull SS, 2001, AM J PUBLIC HEALTH, V91, P988, DOI 10.2105/AJPH.91.6.988
   Bull SS, 2000, SEX TRANSM DIS, V27, P545, DOI 10.1097/00007435-200010000-00008
   Grunwald Associates, 2000, CHILDR FAM INT, V0, P0
   McFarlane M, 2000, JAMA-J AM MED ASSOC, V284, P443, DOI 10.1001/jama.284.4.443
   *STRAT GROUP, 2000, INT SERV PROV FIN BE, V0, P0
NR 5
TC 115
Z9 116
U1 0
U2 12
PU ELSEVIER SCIENCE INC
PI NEW YORK
PA 360 PARK AVE SOUTH, NEW YORK, NY 10010-1710 USA
SN 1054-139X
EI 
J9 J ADOLESCENT HEALTH
JI J. Adolesc. Health
PD JUL 15
PY 2002
VL 31
IS 1
BP 11
EP 16
DI 10.1016/S1054-139X(02)00373-7
PG 6
WC Psychology, Developmental; Public, Environmental & Occupational Health; Pediatrics
SC Psychology; Public, Environmental & Occupational Health; Pediatrics
GA 569XC
UT WOS:000176627100006
PM 12090960
DA 2023-03-20
ER

PT J
AU Otto-Salaj, LL
   Gore-Felton, C
   McGarvey, E
   Canterbury, RJ
AF Otto-Salaj, LL
   Gore-Felton, C
   McGarvey, E
   Canterbury, RJ
TI Psychiatric functioning and substance use: Factors associated with HIV risk among incarcerated adolescents
SO CHILD PSYCHIATRY & HUMAN DEVELOPMENT
LA English
DT Article
DE cognitive disorders; delinquents; HIV risk; substance abuse
ID sexually-transmitted-diseases; high-school-students; mentally-ill men; condom-use; aids-risk; drug-use; juvenile-detention; gender-differences; san-francisco; behaviors
AB This study examined several types of psychiatric functioning (neuropsychiatric, emotional, and cognitive functioning) and substance use in relation to HIV risk behavior among 894 incarcerated girls and boys. Youth remanded to juvenile correctional facilities in a southern US state completed a structured interview regarding abuse history, emotional and behavioral difficulties, and demographics. Adolescents who experienced sullen affect were significantly more likely to engage in behaviors that put them at risk for HIV infection. Moreover, higher levels of alcohol use predicted HIV risk behavior. HIV prevention efforts need to address emotional distress as well as substance use among delinquent adolescents to reduce HIV risk behavior. Implications for treatment and future research are discussed.
C1 Med Coll Wisconsin, Dept Psychiat & Behav Med, Milwaukee, WI 53202 USA.
   Univ Virginia, Charlottesville, VA 22903 USA.
C3 Medical College of Wisconsin; University of Virginia
RP Otto-Salaj, LL (corresponding author), Med Coll Wisconsin, Dept Psychiat & Behav Med, 2071 N Summit Ave, Milwaukee, WI 53202 USA.
EM lottosal@mcw.edu
FU NATIONAL INSTITUTE OF MENTAL HEALTH [P30MH052776, R01MH049031] Funding Source: NIH RePORTER; NATIONAL INSTITUTE ON DRUG ABUSE [R01DA007900] Funding Source: NIH RePORTER; NIDA NIH HHS [R01-DAO-7900-01A1] Funding Source: Medline; NIMH NIH HHS [P30-MH52776, R01-MH49031] Funding Source: Medline
CR ALEXANDERRODRIGUEZ T, 1987, PEDIATRICS, V80, P561
   AMARO H, 1995, AM PSYCHOL, V50, P437, DOI 10.1037/0003-066X.50.6.437
   Bailey SL, 1999, J ADOLESCENT HEALTH, V25, P179, DOI 10.1016/S1054-139X(99)00023-3
   BAKER DG, 1991, AM J PSYCHIAT, V148, P528
   BELL TA, 1985, SEX TRANSM DIS, V12, P140, DOI 10.1097/00007435-198507000-00009
   Blinn-Pike L, 1999, FAM RELAT, V48, P295, DOI 10.2307/585640
   Boyer CB, 2000, J ADOLESCENT HEALTH, V27, P102, DOI 10.1016/S1054-139X(99)00113-5
   Carey MP, 1997, COMMUNITY MENT HLT J, V33, P133, DOI 10.1023/A:1022423417304
   CATANIA JA, 1990, HEALTH EDUC QUART, V17, P53, DOI 10.1177/109019819001700107
   *CDCP, 1999, HIV SURV REP, V11, P0
   *CDCP, 2000, MMWR-MORBID MORTAL W, V49, P19
   *CDCP, 2000, MMWR-MORBID MORTAL W, V49, P75
   CHEN Y, 1997, J CHILD FAM STUD, V6, P9, DOI 10.1023/A:1025064522258
   CHILES JA, 1980, ARCH GEN PSYCHIAT, V37, P1179
   COMPAS BE, 1989, DEV PSYCHOL, V25, P550, DOI 10.1037/0012-1649.25.4.550
   Crosby RA, 2000, ARCH PEDIAT ADOL MED, V154, P893, DOI 10.1001/archpedi.154.9.893
   DICLEMENTE RJ, 1993, AM J PSYCHIAT, V150, P324
   DICLEMENTE RJ, 1991, AM J PUBLIC HEALTH, V81, P628, DOI 10.2105/AJPH.81.5.628
   DICLEMENTE RJ, 1992, PEDIATRICS, V89, P197
   DICLEMENTE RJ, 1989, TROUBLED ADOLESCENTS, V0, P70
   Ennett ST, 1999, J ADOLESCENT HEALTH, V25, P344, DOI 10.1016/S1054-139X(99)00043-9
   Fishbein M, 1975, BELIEF ATTITUDE INTE, V0, P0
   FISHER JD, 1992, PSYCHOL BULL, V111, P455, DOI 10.1037/0033-2909.111.3.455
   Fortenberry JD, 1997, SEX TRANSM DIS, V24, P313, DOI 10.1097/00007435-199707000-00001
   FULLILOVE RE, 1990, JAMA-J AM MED ASSOC, V263, P851, DOI 10.1001/jama.263.6.851
   Hser YI, 1999, SEX TRANSM DIS, V26, P82, DOI 10.1097/00007435-199902000-00003
   HURT SW, 1991, PSYCHOL ASESSMENT PS, V0, P0
   JEMMOTT JB, 1992, AM J PUBLIC HEALTH, V82, P372, DOI 10.2105/AJPH.82.3.372
   JEMMOTT LS, 1992, NURS RES, V41, P273
   Johnson JG, 2000, AM J PSYCHIAT, V157, P1406, DOI 10.1176/appi.ajp.157.9.1406
   Joseph J.G., 1987, PSYCHOL HEALTH, V1, P73
   KATZ RC, 1994, COMMUNITY MENT HLT J, V30, P395, DOI 10.1007/BF02207491
   KATZ RC, 1995, J YOUTH ADOLESCENCE, V24, P117, DOI 10.1007/BF01537563
   KELLY JA, 1992, AM J PSYCHIAT, V149, P886
   KELLY JA, 1989, J CONSULT CLIN PSYCH, V57, P60, DOI 10.1037/0022-006X.57.1.60
   Kim AA, 1999, AIDS, V13, P1597, DOI 10.1097/00002030-199908200-00031
   KIRBY D, 1994, PREVENTING AIDS THEO, V0, P117
   Kissane DW, 1996, AM J PSYCHIAT, V153, P659
   Koopman C, 1990, AIDS EDUC PREV, V2, P58
   KOOPMAN C, 1994, ADDICT BEHAV, V19, P95, DOI 10.1016/0306-4603(94)90055-8
   KOOPMANS C, 1998, SEXUALITY RELATED ME, V0, P321
   Lanier MM, 1999, J ADOLESCENT HEALTH, V25, P182, DOI 10.1016/S1054-139X(99)00012-9
   LEIGH BC, 1993, AM PSYCHOL, V48, P1035, DOI 10.1037/0003-066X.48.10.1035
   Martin CA, 1997, J AM ACAD CHILD PSY, V36, P486, DOI 10.1097/00004583-199704000-00011
   MAYS VM, 1988, AM PSYCHOL, V43, P949, DOI 10.1037/0003-066X.43.11.949
   MCGARVEY E, 1999, PROFILES INCARCERATE, V0, P0
   MILLER ML, 1982, J CONSULT CLIN PSYCH, V50, P491, DOI 10.1037/0022-006X.50.4.491
   NYAMATHI A, 1993, AM J PUBLIC HEALTH, V83, P65, DOI 10.2105/AJPH.83.1.65
   OSTROW DG, 1990, AIDS, V4, P759, DOI 10.1097/00002030-199008000-00007
   Otto-Salaj LL, 1998, COMMUNITY MENT HLT J, V34, P175, DOI 10.1023/A:1018745119578
   Otto-Salaj LL, 2001, COMMUNITY MENT HLT J, V37, P123, DOI 10.1023/A:1002709715201
   Pao M, 2000, ARCH PEDIAT ADOL MED, V154, P240, DOI 10.1001/archpedi.154.3.240
   PERRY S, 1990, AM J PSYCHIAT, V147, P89
   RICKMAN RL, 1994, J ADOLESCENT HEALTH, V15, P383, DOI 10.1016/1054-139X(94)90261-5
   ROLF J, 1990, INT J ADDICT, V25, P533, DOI 10.3109/10826089009105129
   ROMER D, 1994, AM J PUBLIC HEALTH, V84, P977, DOI 10.2105/AJPH.84.6.977
   ROTHERAMBORUS MJ, 1992, J SEX RES, V29, P15, DOI 10.1080/00224499209551631
   ROTHERAMBORUS MJ, 1995, AIDS PREVENT MENT H, V0, P103
   Sacks M, 1994, PSYCHOSOC REHABIL, V17, P5, DOI 10.1037/H0095560
   SACKS MH, 1990, HOSP COMMUNITY PSYCH, V41, P449
   Sattler J. M, 1992, ASSESSMENT CHILDREN, V0, P0
   SHRIER LA, 1996, J ADOLESCENT HEALTH, V20, P377, DOI 10.1016/S1054-139X(96)00180-2
   Sieving R, 1997, ARCH PEDIAT ADOL MED, V151, P243, DOI 10.1001/archpedi.1997.02170400029006
   Sly DF, 1997, FAM PLANN PERSPECT, V29, P132, DOI 10.2307/2953336
   STALL R, 1989, J DRUG ISSUES, V19, P57, DOI 10.1177/002204268901900105
   STIFFMAN AR, 1992, J NERV MENT DIS, V180, P314, DOI 10.1097/00005053-199205000-00005
   SUSSER E, 1995, AM J PSYCHIAT, V152, P583
   TEST MA, 1981, PROF PSYCHOL, V12, P136, DOI 10.1037/0735-7028.12.1.136
   WEBER FT, 1989, J ADOLESCENT HEALTH, V10, P398, DOI 10.1016/0197-0070(89)90218-0
   Woodcock R.W., 1977, WOODCOCK JOHNSON PSY, V0, P0
   ZENILMAN JM, 1994, SEX TRANSM DIS, V21, P220, DOI 10.1097/00007435-199407000-00008
NR 72
TC 20
Z9 20
U1 0
U2 7
PU SPRINGER
PI NEW YORK
PA ONE NEW YORK PLAZA, SUITE 4600, NEW YORK, NY, UNITED STATES
SN 0009-398X
EI 1573-3327
J9 CHILD PSYCHIAT HUM D
JI Child Psychiat. Hum. Dev.
PD WIN 15
PY 2002
VL 33
IS 2
BP 91
EP 106
DI 10.1023/A:1020714423998
PG 16
WC Psychology, Developmental; Pediatrics; Psychiatry
SC Psychology; Pediatrics; Psychiatry
GA 617UR
UT WOS:000179379700001
PM 12462349
DA 2023-03-20
ER

PT J
AU Taffa, N
   Klepp, KI
   Sundby, J
   Bjune, G
AF Taffa, N
   Klepp, KI
   Sundby, J
   Bjune, G
TI Psychosocial determinants of sexual activity and condom use intention among youth in Addis Ababa, Ethiopia
SO INTERNATIONAL JOURNAL OF STD & AIDS
LA English
DT Article
DE young people; Ethiopia; psychosocial; sexuality
ID self-efficacy; risk behavior; hiv; adolescents; experience; students; tanzania; aids; attitudes
AB Determinants of sexual activity and intentions for condom use were examined guided by the Attitude, Social influences, and Self-efficacy (ASE) model as a theoretical framework. A total of 561 in and out-of-school youth (15-24 years) in Addis Ababa completed a self-administered questionnaire. A third of them reported sexual intercourse in the past and half of the sexually active used condoms during recent intercourse. Being out-of-school, male, aged 20-24 years, alcohol use and khat (amphetamine-like substance) consumption predicted the likelihood of engagement in sexual activity. Of these variables, however, male sex was more associated with reported condom use during recent sexual intercourse. Self-efficacy, skills, and barriers predicted 23% of the variance in intentions to use condoms. Self-efficacy was also associated with past condom use. Psychosocial constructs predicted more variations in condom use intention for males than for females. In general, self-efficacy was found to be the strongest predictor of the constructs, whereas attitude and social influences were the weakest. The study implies that HIV/AIDS prevention programmes for young people in Ethiopia need to emphasize building assertive communication skills in sexual negotiations and condom use. Minimizing the gender gap in sexual relationships forms the cornerstone for such educational strategies.
C1 Univ Oslo, Dept Int Hlth, Inst Gen Practice & Community Med, N-0318 Oslo, Norway.
C3 University of Oslo
RP Taffa, N (corresponding author), African Populat & Hlth Res Ctr, Gen Accident House,2nd Floor,00100 GPO, Nairobi, Kenya.
CR Abraham C, 1998, BRIT J MED PSYCHOL, V71, P297, DOI 10.1111/j.2044-8341.1998.tb00993.x
   ABRAHAM C, 1994, PATIENT EDUC COUNS, V23, P173, DOI 10.1016/0738-3991(94)90033-7
   Adih WK, 1999, J ADOLESCENT HEALTH, V24, P63, DOI 10.1016/S1054-139X(98)00062-7
   AJZAN I, 2000, ANNU REV PSYCHOL, V52, P27
   AJZAN J, 1988, ATTITUDE PERSONALITY, V0, P0
   AJZEN I, 1986, J EXP SOC PSYCHOL, V22, P453, DOI 10.1016/0022-1031(86)90045-4
   *AMREF, 1996, AD SEX REPR HLTH STU, V0, P0
   ARNAUD LF, 1998, AIDS, V12, P315
   Bandura A, 2001, ANNU REV PSYCHOL, V52, P1, DOI 10.1146/annurev.psych.52.1.1
   BANDURA A, 1986, SOCIAL FDN THOUGHT A, V0, P0
   BASENENGQUIST K, 1992, HEALTH EDUC QUART, V19, P263, DOI 10.1177/109019819201900209
   *CYAO, 1995, ETH YOUTH BAS CHALL, V0, P0
   de Vries H., 1988, HEALTH EDUC RES, V3, P273, DOI 10.1093/HER/3.3.273
   DEFO KB, 1998, SEXUALITY REPROD HLT, V0, P0
   Eshetu F., 1997, ETHIOPIAN JOURNAL OF HEALTH DEVELOPMENT, V11, P7
   Fishbein M, 2000, AIDS CARE, V12, P273, DOI 10.1080/09540120050042918
   Fishbein M, 1975, BELIEF ATTITUDE INTE, V0, P0
   FRIEDMAN LH, 1994, WORLD HLTH STAT Q, V47, P31
   FULESANG M, 1997, SOC SCI MED, V44, P1245
   Furstenberg FF, 1998, STUD FAMILY PLANN, V29, P246, DOI 10.2307/172162
   JEMMOTT JB, 1992, J ADOLESCENT HEALTH, V13, P512, DOI 10.1016/1054-139X(92)90016-5
   KASEN S, 1992, HEALTH EDUC QUART, V19, P187, DOI 10.1177/109019819201900204
   Kok G, 1996, EUR REV SOCIAL PSYCH, V7, P241
   LEMA VM, 1990, E AFR MED J, V67, P191
   Lugoe WL, 1995, E AFR MED J, V72, P635
   Marcoux BC, 1997, HEALTH EDUC RES, V12, P323, DOI 10.1093/her/12.3.323
   Maswanya ES, 1999, HEALTH EDUC RES, V14, P185, DOI 10.1093/her/14.2.185
   Nuwaha F, 2000, INT J STD AIDS, V11, P156, DOI 10.1258/0956462001915598
   Okonofua F, 2000, AFR J REPROD HEALTH, V4, P7, DOI 10.2307/3583238
   SCHAALMA H, 1993, HEALTH EDUC RES, V8, P255, DOI 10.1093/her/8.2.255
   SEHA AM, 1994, AIDS EDUC PREV, V6, P524
   SHIREEN JJ, 1998, SOC SCI MED, V46, P1275
   SPRUIJTMETZ D, 1995, THESIS AMSTERDAM U, V0, P0
   Stanton BF, 1999, AIDS EDUC PREV, V11, P132
   STROEBE W, 1995, SOCIAL PHYSL HLTH, V0, P13
   TADESSE E, 1996, ETHIOP J HLTH DEV, V10, P35
   TAFFA N, 1998, ETHIOP J HEALTH DEV, V12, P17
   WILSON D, 1992, HEALTH EDUC RES, V7, P55, DOI 10.1093/her/7.1.55
   YOSSEF S, 1992, UNPUB STUDIES ABORTI, V0, P0
NR 39
TC 45
Z9 45
U1 0
U2 3
PU ROYAL SOC MEDICINE PRESS LTD
PI LONDON
PA 1 WIMPOLE STREET, LONDON W1M 8AE, ENGLAND
SN 0956-4624
EI 
J9 INT J STD AIDS
JI Int. J. STD AIDS
PD OCT 15
PY 2002
VL 13
IS 10
BP 714
EP 719
DI 10.1258/095646202760326480
PG 6
WC Immunology; Infectious Diseases
SC Immunology; Infectious Diseases
GA 597WX
UT WOS:000178244700010
PM 12396543
DA 2023-03-20
ER

PT J
AU Goodenow, C
   Netherland, J
   Szalacha, L
AF Goodenow, C
   Netherland, J
   Szalacha, L
TI AIDS-related risk among adolescent males who have sex with males, females, or both: Evidence from a Statewide survey
SO AMERICAN JOURNAL OF PUBLIC HEALTH
LA English
DT Article
ID bisexual men; hiv-risk; united-states; young gay; behaviors; school; abuse; prevalence; victimization; association
AB Objectives. This study examined the prevalence of AIDS-related risk behaviors among adolescent males with female, male, and both-sex sexual partners and explored factors related to these behaviors. Methods. Three waves of a population-based survey provided data on male high school students: 3065 with only female sexual partners, 94 with only male partners, and 108 with both. Logistic regression analyses were used to examine AIDS-related outcomes. Results. Youths with any same-sex experience reported less school AIDS education. Bisexual experience predicted multiple sexual partners, unprotected intercourse, sexually transmitted disease, and injection drug use. School AIDS education and condom instruction predicted less AIDS-related risk. Conclusions. Bisexually active adolescent males report especially high levels of AIDS risk behavior. School-based AIDS prevention should address the needs of all sexually active youths. (Am J Public Health. 2002;92:203-210).
C1 Massachusetts Dept Educ, Malden, MA 02148 USA.
   Boston Med Ctr, Boston, MA USA.
   Wellesley Coll, Ctr Res Women, Wellesley, MA 02181 USA.
C3 Boston Medical Center; Wellesley College
RP Goodenow, C (corresponding author), Massachusetts Dept Educ, 350 Main St, Malden, MA 02148 USA.
EM cgoodenow@doe.mass.edu
CR [Anonymous], 2000, MMWR RECOMM REP, V49, P1
   BARTHALOW B, 1998, CHILD ABUSE NEGL, V22, P753
   Bensley LS, 1999, J ADOLESCENT HEALTH, V24, P173
   Berrill K. T., 1992, HATE CRIMES CONFRONT, V0, P19
   BLAKE S, 1998, COMMONWEALTH MASSACH, V0, P0
   Blake SM, 2001, AM J PUBLIC HEALTH, V91, P940, DOI 10.2105/AJPH.91.6.940
   CARBALLODIEGUEZ A, 1995, CHILD ABUSE NEGLECT, V19, P595, DOI 10.1016/0145-2134(95)00018-4
   *CDCP, 1999, MMWR-MORBID MORTAL W, V48, P440
   *CDCP, 1999, MMWR-MORBID MORTAL W, V48, P45
   Centers for Disease Control and Prevention (CDC), 1994, MMWR MORB MORTAL WKLY REP, V43, P129
   CHU SY, 1992, AM J PUBLIC HEALTH, V82, P220, DOI 10.2105/AJPH.82.2.220
   *CTR DIS CONTR PRE, 2000, HIV AIDS SURV REP, V11, P0
   Darroch JE, 2000, FAM PLANN PERSPECT, V32, P204, DOI 10.2307/2648173
   DEAN L, 1995, J ACQ IMMUN DEF SYND, V8, P208
   DIAZ T, 1993, AIDS, V7, P1227, DOI 10.1097/00002030-199309000-00012
   Doll LS, 1996, AIDS EDUC PREV, V8, P205
   DuRant RH, 1998, J PEDIATR-US, V133, P113, DOI 10.1016/S0022-3476(98)70189-1
   Faulkner AH, 1998, AM J PUBLIC HEALTH, V88, P262, DOI 10.2105/AJPH.88.2.262
   FORQUERA J, 1998, 12 INT AIDS C JUN JU, V0, P0
   Garofalo R, 1998, PEDIATRICS, V101, P895, DOI 10.1542/peds.101.5.895
   Grunbaum JA, 2000, J SCHOOL HEALTH, V70, P5, DOI 10.1111/j.1746-1561.2000.tb06439.x
   HALKITIS P, 1999, HLTH PSYCHOLOGIST, V21, P10
   Heckman TG, 1995, AIDS EDUC PREV, V7, P504
   Hershberger SL, 1997, J ADOLESCENT RES, V12, P477, DOI 10.1177/0743554897124004
   HICKSON FCI, 1994, ARCH SEX BEHAV, V23, P281, DOI 10.1007/BF01541564
   Johnsen LW, 1996, AIDS EDUC PREV, V8, P44
   KALICHMAN SC, 1995, J SEX RES, V32, P45, DOI 10.1080/00224499509551773
   Katz MH, 1998, J ACQ IMMUN DEF SYND, V19, P178, DOI 10.1097/00042560-199810010-00012
   Kegeles SM, 1996, AM J PUBLIC HEALTH, V86, P1129, DOI 10.2105/AJPH.86.8_Pt_1.1129
   KIRBY D, 1994, PUBLIC HEALTH REP, V109, P339
   KU L, 1992, FAM PLANN PERSPECT, V23, P6
   LEMP GF, 1994, JAMA-J AM MED ASSOC, V272, P449, DOI 10.1001/jama.272.6.449
   MCKIRNAN DJ, 1995, J SEX RES, V32, P65, DOI 10.1080/00224499509551775
   Miller H. G., 1990, AIDS 2 DECADE, V0, P0
   MORRIS M, 1995, AIDS EDUC PREV, V7, P24
   OSMOND DH, 1994, AM J PUBLIC HEALTH, V84, P1933, DOI 10.2105/AJPH.84.12.1933
   REMAFEDI G, 1994, J ADOLESCENT HEALTH, V15, P142, DOI 10.1016/1054-139X(94)90541-X
   Rotheram-Borus M J, 2000, PREV SCI, V1, P15, DOI 10.1023/A:1010071932238
   ROTHERAMBORUS MJ, 1994, AM J PUBLIC HEALTH, V84, P1938, DOI 10.2105/AJPH.84.12.1938
   Russell ST, 2001, AM J PUBLIC HEALTH, V91, P903, DOI 10.2105/AJPH.91.6.903
   Russell ST, 2001, J ADOLESCENCE, V24, P111, DOI 10.1006/jado.2000.0365
   SAVINWILLIAMS RC, 1994, J CONSULT CLIN PSYCH, V62, P261, DOI 10.1037/0022-006X.62.2.261
   Seage GR, 1997, PUBLIC HEALTH REP, V112, P158
   SHAH BV, 1996, SUDAAN USERS MANUAL, V0, P0
   TROIDEN RR, 1988, J ADOLESCENT HEALTH, V9, P105, DOI 10.1016/0197-0070(88)90056-3
   Valleroy LA, 2000, JAMA-J AM MED ASSOC, V284, P198, DOI 10.1001/jama.284.2.198
NR 47
TC 100
Z9 100
U1 0
U2 10
PU AMER PUBLIC HEALTH ASSOC INC
PI WASHINGTON
PA 800 I STREET, NW, WASHINGTON, DC 20001-3710 USA
SN 0090-0036
EI 1541-0048
J9 AM J PUBLIC HEALTH
JI Am. J. Public Health
PD FEB 15
PY 2002
VL 92
IS 2
BP 203
EP 210
DI 10.2105/AJPH.92.2.203
PG 8
WC Public, Environmental & Occupational Health
SC Public, Environmental & Occupational Health
GA 516MX
UT WOS:000173558000017
PM 11818292
DA 2023-03-20
ER

PT J
AU Scivoletto, S
   Tsuji, RK
   Najjar, CH
   de Queiroz, S
   de Andrade, AG
   Gattaz, WF
AF Scivoletto, S
   Tsuji, RK
   Najjar, CH
   de Queiroz, S
   de Andrade, AG
   Gattaz, WF
TI Use of psychoactive substances and sexual risk behavior in adolescents
SO SUBSTANCE USE & MISUSE
LA English
DT Article
DE adolescents; drug use; sexual behavior; sexually transmitted diseases
ID high-school-students; crack cocaine use; young-adults; transmitted disease; black-adolescents; san-francisco; hiv-infection; alcohol-use; drugs; city
AB This study investigated the relationship between the use of illicit drugs and sexual-risk-behavior in a sample of students aged 14 to 21 years at a public high school in Sao Paulo in 1997. A total of 689 useable questionnaires documented the sample in consumption of psychoactive substances and sexual behavior. Sexual behavior of drug users and non-users was compared regarding history of complete sexual intercourse, age at first sexual intercourse, use of condoms, sexual intercourse with sex workers, and prostitution. Drug users (N = 366) presented a higher frequency of complete sexual intercourse (80.8% of users versus 53.5% of non-users), (N= 323, p <.001), a younger age at first sexual intercourse (on average 15.2 years in users versus 15.7 among non-users, p <.005), a trend toward lower use of condoms (56.7% among users versus 65.3% among non-users, p <. l), and more sexual intercourse with sex workers (31.1% among users versus 15% among non-users, p <.001). Sexual-risk-behavior increased with the number of drugs used. Alcohol and marijuana use were associated with the highest sexual-risk-behavior. These data are essential for the development of more specific preventive strategies, focusing on male alcohol and marijuana users.
C1 Univ Sao Paulo, Fac Med, Dept Psychiat, BR-05403010 Sao Paulo, Brazil.
   Univ Sao Paulo, Fac Med, Inst Psychiat, BR-05403010 Sao Paulo, Brazil.
C3 Universidade de Sao Paulo; Universidade de Sao Paulo
RP Scivoletto, S (corresponding author), Univ Sao Paulo, Fac Med, Dept Psychiat, R Dr Ovidio Pires Campos,S-N,POB 3671, BR-05403010 Sao Paulo, Brazil.
EM grea@edu.usp.br
CR [Anonymous], 1995, SEX TRANSM DIS, V22, P71
   CATES W, 1991, J ADOLESCENT HEALTH, V12, P84, DOI 10.1016/0197-0070(91)90449-V
   Cerwonka ER, 2000, AIDS EDUC PREV, V12, P141
   Dermen KH, 1998, J STUD ALCOHOL, V59, P71, DOI 10.15288/jsa.1998.59.71
   DINWIDDIE SH, 1994, ADDICTION, V89, P925, DOI 10.1111/j.1360-0443.1994.tb03348.x
   EDLIN BR, 1994, NEW ENGL J MED, V331, P1422, DOI 10.1056/NEJM199411243312106
   FLISHER AJ, 1993, S AFR MED J, V83, P483
   FULLILOVE MT, 1993, J ADOLESCENT HEALTH, V14, P295, DOI 10.1016/1054-139X(93)90177-Q
   FULLILOVE RE, 1990, JAMA-J AM MED ASSOC, V263, P851, DOI 10.1001/jama.263.6.851
   GALDUROZ JCF, 1997, LEVANTAMENTO USO DRO, V0, P0
   Heffernan R, 1996, J ADOLESCENT HEALTH, V18, P429, DOI 10.1016/1054-139X(95)00277-Y
   HINGSON RW, 1990, AM J PUBLIC HEALTH, V80, P295, DOI 10.2105/AJPH.80.3.295
   JESSOR R, 1970, J PERS SOC PSYCHOL, V15, P215, DOI 10.1037/h0029427
   KANDEL DB, 1992, RES P ARNMD, V70, P23
   SCHWARCZ SK, 1992, SEX TRANSM DIS, V19, P7, DOI 10.1097/00007435-199201000-00002
   SENF JH, 1994, J ADOLESCENT HEALTH, V15, P238, DOI 10.1016/1054-139X(94)90509-6
   SHIRIER LA, 1997, J ADOLESCENT HEALTH, V20, P377
   STRUNIN L, 1992, INT J ADDICT, V27, P129, DOI 10.3109/10826089209068734
   VANDERSCHMIDT HF, 1993, J ADOLESCENT HEALTH, V14, P282, DOI 10.1016/1054-139X(93)90175-O
   WALTER HJ, 1993, J AM ACAD CHILD PSY, V32, P975, DOI 10.1097/00004583-199309000-00014
   ZENILMAN JM, 1994, SEX TRANSM DIS, V21, P220, DOI 10.1097/00007435-199407000-00008
   Zoccolillo M, 1999, J AM ACAD CHILD PSY, V38, P900, DOI 10.1097/00004583-199907000-00021
NR 22
TC 11
Z9 11
U1 0
U2 4
PU TAYLOR & FRANCIS INC
PI PHILADELPHIA
PA 530 WALNUT STREET, STE 850, PHILADELPHIA, PA 19106 USA
SN 1082-6084
EI 1532-2491
J9 SUBST USE MISUSE
JI Subst. Use Misuse
PD JUN 15
PY 2002
VL 37
IS 3
BP 381
EP 398
DI 10.1081/JA-120002484
PG 18
WC Substance Abuse; Psychiatry; Psychology
SC Substance Abuse; Psychiatry; Psychology
GA 528GT
UT WOS:000174236600006
PM 11913909
DA 2023-03-20
ER
