# Supplementary material for: Studies on HIV/AIDS Among Students: Bibliometric Analysis
Source: Interact J Med Res. 2023 Aug 4;12:e46042. doi: 10.2196/46042 (PMC10439465; doi:10.2196/46042)
Supplement: Multimedia Appendix 1 [file ijmr_v12i1e46042_app1.zip › Multimedia Appendix 1/download2003u69.txt]

PT J
AU Deren, S
   Kang, SY
   Rapkin, B
   Robles, RR
   Andia, JF
   Colon, HM
AF Deren, S
   Kang, SY
   Rapkin, B
   Robles, RR
   Andia, JF
   Colon, HM
TI The utility of the PRECEDE model in predicting HIV risk behaviors among Puerto Rican injection drug users
SO AIDS AND BEHAVIOR
LA English
DT Article
DE PRECEDE; HIV risk behaviors; injection drug users; Puerto Rican
ID new-york; structural interventions; school students; east harlem; transmission; networks; bayamon; city
AB The PRECEDE model for health promotion proposes three types of influences on health behaviors: Predisposing, Enabling, and Reinforcing factors. This model was used to examine a range of influences on HIV risk behaviors (sharing syringes and other injection-related paraphernalia) among Puerto Rican injection drug users (IDUs). A total of 698 IDUs were interviewed (438 in East Harlem, New York, and 260 in Bayamon, Puerto Rico). Both types of risk behaviors were more prevalent in Puerto Rico. Similarities in influences on syringe sharing behaviors were found in the two sites and included self-efficacy (for reducing injection-related sharing) and norms. Influences on the sharing of other injection-related paraphernalia were primarily Enabling factors in both communities, and purchasing drugs with others was the strongest predictor of paraphernalia sharing. The need to address risks associated with joint drug purchasing in both locations and to enhance efforts to reduce risks among IDUs in Puerto Rico is indicated.
C1 Natl Dev & Res Inst Inc, Ctr Drug Use & HIV Res, New York, NY 10010 USA.
   Mem Sloan Kettering Canc Ctr, New York, NY 10021 USA.
   Univ Cent Del Caribe, Ctr Addict Studies, Bayamon, PR USA.
C3 National Development & Research Institutes, Inc; Memorial Sloan Kettering Cancer Center
RP Deren, S (corresponding author), Natl Dev & Res Inst Inc, Ctr Drug Use & HIV Res, 71 W 23rd St,8th Floor, New York, NY 10010 USA.
EM deren@ndri.org
FU NIDA NIH HHS [R01 DA010425, R01DA10425] Funding Source: Medline
CR ALTENEDER RR, 1992, J SCHOOL HEALTH, V62, P464, DOI 10.1111/j.1746-1561.1992.tb01223.x
   Archibald CP, 1998, J ACQ IMMUN DEF SYND, V17, P160, DOI 10.1097/00042560-199802010-00010
   Ball A L, 1998, PUBLIC HEALTH REP, V113 Suppl 1, P170
   Blankenship KM, 2000, AIDS, V14, PS11, DOI 10.1097/00002030-200006001-00003
   Brogly SB, 2002, AIDS EDUC PREV, V14, P17, DOI 10.1521/aeap.14.1.17.24333
   Colon H.M., 2001, AIDS BEHAV, V5, P85, DOI 10.1023/A:1009515723223
   Colon HM, 2001, J ACQ IMMUN DEF SYND, V27, P405, DOI 10.1097/00126334-200108010-00012
   Deren S, 2003, AM J PUBLIC HEALTH, V93, P812, DOI 10.2105/AJPH.93.5.812
   Deren S, 2003, SUBST USE MISUSE, V38, P1, DOI 10.1081/JA-120016563
   DEREN S, 1998, AIDS BEHAV, V0002, P0
   Des Jarlais DC, 2000, AIDS, V14, PS41, DOI 10.1097/00002030-200006001-00006
   Finlinson H. A., 2002, AIDS BEHAV, V4, P341, DOI 10.1023/A:1026498321919
   Finlinson HA, 1999, HUM ORGAN, V58, P201, DOI 10.17730/humo.58.2.v136726573m8t608
   Friedman SR, 1997, AM J PUBLIC HEALTH, V87, P1289, DOI 10.2105/AJPH.87.8.1289
   FRIEDMAN SR, 1994, AIDS, V8, P357, DOI 10.1097/00002030-199403000-00010
   Green L. W., 1999, HLTH PROMOTION PLANN, V0, P0
   Hagan H, 2002, INT J DRUG POLICY, V13, P449
   Kang S.-Y., 2001, AIDS BEHAV, V5, P241, DOI 10.1023/A:1011340626507
   Klevens RM, 1999, AM J PUBLIC HEALTH, V89, P1104, DOI 10.2105/AJPH.89.7.1104
   Koester S., 1990, INTERNATIONAL JOURNAL ON DRUG POLICY, V1, P28
   Latkin CA, 1999, AM J DRUG ALCOHOL AB, V25, P463, DOI 10.1081/ADA-100101873
   Montoya ID, 1999, J ACQ IMMUN DEF SYND, V21, P42, DOI 10.1097/00126334-199905010-00006
   Neaigus A, 2001, EVAL PROGRAM PLANN, V24, P221, DOI 10.1016/S0149-7189(01)00012-X
   Oliver-Velez D, 2002, HUM ORGAN, V61, P262, DOI 10.17730/humo.61.3.99nm1tuxan9yd7ap
   OLIVERVELEZ D, 1999, AM PUBL HLTH ASS ANN, V0, P0
   PAULHUS D, 1983, J PERS SOC PSYCHOL, V44, P1253, DOI 10.1037/0022-3514.44.6.1253
   RADLOFF L S, 1977, APPLIED PSYCHOLOGICAL MEASUREMENT, V1, P385, DOI 10.1177/014662167700100306
   ROBLES RR, 1992, AM J EPIDEMIOL, V135, P531, DOI 10.1093/oxfordjournals.aje.a116320
   Schaalma HP, 1996, HEALTH EDUC QUART, V23, P469, DOI 10.1177/109019819602300407
   Taussig JA, 2000, AIDS, V14, PS47, DOI 10.1097/00002030-200006001-00007
NR 31
TC 14
Z9 14
U1 0
U2 3
PU SPRINGER/PLENUM PUBLISHERS
PI NEW YORK
PA 233 SPRING ST, NEW YORK, NY 10013 USA
SN 1090-7165
EI 1573-3254
J9 AIDS BEHAV
JI AIDS Behav.
PD DEC 15
PY 2003
VL 7
IS 4
BP 405
EP 412
DI 10.1023/B:AIBE.0000004732.74061.3f
PG 8
WC Public, Environmental & Occupational Health; Social Sciences, Biomedical
SC Public, Environmental & Occupational Health; Biomedical Social Sciences
GA 745LT
UT WOS:000186690700007
PM 14707537
DA 2023-03-20
ER

PT J
AU Whaley, AL
   Winfield, EB
AF Whaley, AL
   Winfield, EB
TI Correlates of African American college students' condom use to prevent pregnancy, STDs, or both outcomes
SO JOURNAL OF THE NATIONAL MEDICAL ASSOCIATION
LA English
DT Article
DE African American; college student; condom use; integrated services; pregnancy prevention; disease prevention
ID sexually-transmitted-diseases; risk; aids; adolescents; behavior
AB Background: The purpose of the current study was to compare African American college students who reported condom use for pregnancy prevention only, disease prevention only, and both pregnancy and STD prevention (i.e., dual prevention) in terms of their AIDS-related health beliefs, conventional sexual behavior, and unconventional sexual behavior. It was hypothesized that dual-prevention adolescents would express more health protective attitudes and behaviors than sing le-prevention individuals. Method: The sample consisted of 171 African American, undergraduate, single, heterosexual, and sexually active students with at least one partner in the past six months and who used condoms. A self-report questionnaire was administered-including items related to demographic and background information, sexual activity, condom use behavior, and knowledge, attitudes, and beliefs about HIV/AIDS, to participants in groups of 10-30 students in university classroom settings. Results: The main between-group differences were in comparisons of pregnancy-prevention-only condom users and dual-prevention condom users. Participants who used condoms to prevent pregnancy only were less likely to be female, perceived themselves to be less susceptible to HIV/AIDS, perceived fewer barriers to condom use, and reported fewer vaginal sex partners. Conclusions: Intervention programs must address the relation between African American adolescents' beliefs about susceptibility to HIV/AIDS and unintended pregnancy, as well as their views of involvement in monogamous relationships. Integrated prevention services may allow for discussions of similarities and differences in the issues relevant to condom use for pregnancy prevention versus disease prevention.
C1 CUNY, Sch Med, Dept Community Hlth & Social Med, New York, NY 10031 USA.
   Western Michigan Univ, Univ Counseling & Testing Ctr, Kalamazoo, MI 49008 USA.
C3 City University of New York (CUNY) System; Western Michigan University
RP Whaley, AL (corresponding author), CUNY, Sch Med, Dept Community Hlth & Social Med, 138th St & Convent Ave,Room A109, New York, NY 10031 USA.
EM awhaley@med.cuny.edu
CR Bird ST, 2001, J SEX RES, V38, P233, DOI 10.1080/00224490109552092
   Clark LR, 1997, J ADOLESCENT HEALTH, V21, P91, DOI 10.1016/S1054-139X(97)00042-6
   Crosby RA, 2001, J ADOLESCENT HEALTH, V28, P410, DOI 10.1016/S1054-139X(00)00210-X
   De Visser R. O., 1999, PSYCHOL HEALTH MED, V4, P265, DOI 10.1080/135485099106207
   Gillmore MR, 1997, AIDS EDUC PREV, V9, P22
   GRIMLEY DM, 1993, HEALTH EDUC QUART, V20, P455, DOI 10.1177/109019819302000407
   Hillman E, 1991, AIDS EDUC PREV, V3, P328
   HOFFMAN M, 1996, UNPUB DEV HLTH BELIE, V0, P0
   Kirby D, 1997, AIDS EDUC PREV, V9, P44
   LANGER LM, 1994, FAM PLANN PERSPECT, V26, P154, DOI 10.2307/2136239
   Laraque D, 1997, J ADOLESCENT HEALTH, V21, P318, DOI 10.1016/S1054-139X(97)00142-0
   MATICKATYNDALE E, 1991, J SEX RES, V28, P45, DOI 10.1080/00224499109551594
   Myers Jerome K., 1968, DECADE LATER FOLLOW, V0, P0
   Stein Z, 1996, AM J PUBLIC HEALTH, V86, P783, DOI 10.2105/AJPH.86.6.783
   STLAWRENCE JS, 1993, J CONSULT CLIN PSYCH, V61, P104, DOI 10.1037/0022-006X.61.1.104
   Whaley AL, 1999, J ADOLESCENT HEALTH, V24, P376, DOI 10.1016/S1054-139X(98)00153-0
   Whaley AL, 2000, J GENET PSYCHOL, V161, P435, DOI 10.1080/00221320009596723
   Winfield EB, 2002, J BLACK PSYCHOL, V28, P0, DOI 10.1177/009579802237541
   Wingood GM, 1998, INT J STD AIDS, V9, P139, DOI 10.1258/0956462981921891
   WULFERT E, 1993, HEALTH PSYCHOL, V12, P346, DOI 10.1037/0278-6133.12.5.346
NR 20
TC 18
Z9 18
U1 0
U2 7
PU NATL MED ASSOC
PI WASHINGON
PA 1012 10TH ST, N W, WASHINGON, DC 20001 USA
SN 0027-9684
EI 1943-4693
J9 J NATL MED ASSOC
JI J. Natl. Med. Assoc.
PD AUG 15
PY 2003
VL 95
IS 8
BP 702
EP +
DI 
PG 10
WC Medicine, General & Internal
SC General & Internal Medicine
GA 836ID
UT WOS:000222548200013
PM 12934866
DA 2023-03-20
ER

PT J
AU Lederman, RP
   Mian, TS
AF Lederman, RP
   Mian, TS
TI The parent-adolescent relationship education (PARE) program: A curriculum for prevention of STDs and pregnancy in middle school youth
SO BEHAVIORAL MEDICINE
LA English
DT Article
DE adolescent pregnancy prevention; HIV/STD prevention
ID sexual-behavior; depressed affect; risk; family; impact; aids; health; peer; communication; intercourse
AB The Parent-Adolescent Relationship Education (PARE) Program, designed for parents and middle school students, focuses on strengthening family communication about sexual issues and behaviors to help prevent teen pregnancy, human immunodeficiency virus (HIV), and other sexually transmitted diseases (STDs). The program includes content about reproduction, STDs and Acquired Immune Deficiency Syndrome (AIDS), contraception, sex risks, and safe-sex behaviors. The course uses social learning and cognitive behavioral concepts to enhance decision-making, refusal, and resistance skills. A randomized treatment or control group design is used to assign parent-child dyads to an experimental education group (social learning) or an attention-control group (traditional didactic teaching). Three post-program maintenance or booster sessions are held at 6-month intervals and at times prior to peak teen conception periods to reinforce the knowledge and skills learned. Pre- and posttests for parents and students assess group differences in parental involvement and communication, contraception, sex attitudes and intentions, sex behaviors (initiation of sexual intercourse, frequency, number of partners, contraceptive practices, refusal skills), and the incidence of pregnancy.
C1 Univ Texas, Sch Nursing, Galveston, TX 77555 USA.
   Univ Texas, Dept Community Hlth & Prevent Med, Div Sociomed Sci, Galveston, TX 77555 USA.
   Brackenridge Hosp, Austin, TX USA.
C3 University of Texas System; University of Texas Medical Branch Galveston; University of Texas System; University of Texas Medical Branch Galveston
RP Lederman, RP (corresponding author), Univ Texas, Sch Nursing, Galveston, TX 77555 USA.
FU NINR NIH HHS [R01NR004678] Funding Source: Medline
CR *ADV PAN HLTH PROM, 1993, PUBLIC HLTH REP S1, V108, P68
   ARAL SO, 1990, SEXUALLY TRANSMITTED, V0, P0
   ASANTE MK, 1992, EDUC LEADERSHIP, V49, P28
   BANDURA A, 1991, ORGAN BEHAV HUM DEC, V50, P248, DOI 10.1016/0749-5978(91)90022-L
   BANDURA A, 1990, EVAL PROGRAM PLANN, V13, P9, DOI 10.1016/0149-7189(90)90004-G
   Bandura A., 1986, SOCIAL FDN THOUGHT A, V0, P0
   Barth R. P, 1996, REDUCING RISK, V3rd, P0
   BENDA BB, 1994, J SOC SERV RES, V19, P49
   BROWN JG, 1989, PARENT CHILD SEX ED, V0, P0
   *CDC, 1991, MMWR-MORBID MORTAL W, V39, P929
   *CDC, 1995, MORBIDITY MORTALITY, V44, P124
   *CDC, 1995, MMWR-MORBID MORTAL W, V44, P677
   *CDC, 1995, PUBL CDC, V0, P0
   *CDC, 1997, SEX TRANSM DIS SURV, V0, P0
   Cook T., 1979, QUASI EXPT DESIGN AN, V0, P0
   DANZIGER SK, 1995, CHILD YOUTH SERV REV, V17, P128
   DICLEMENTE RJ, 1991, J ADOLESCENT HEALTH, V12, P385, DOI 10.1016/0197-0070(91)90052-N
   DONOVAN P, 1993, TESTING POSITIVE SEX, V0, P0
   DRYFOOS J, 1995, ADOLESCENTS RISK PRE, V0, P0
   EISEN M, 1990, FAM PLANN PERSPECT, V22, P261, DOI 10.2307/2135683
   *ETR ASS, 1993, UNPUB MIDDL SCH QUES, V0, P0
   FISHER JD, 1992, PSYCHOL BULL, V111, P455, DOI 10.1037/0033-2909.111.3.455
   FOX GL, 1980, J SOC ISSUES, V36, P7, DOI 10.1111/j.1540-4560.1980.tb01896.x
   FOX GL, 1981, TEENAGE PREGNANCY FA, V0, P0
   GILCHRIST VJ, 1991, AM FAM PHYSICIAN, V43, P869
   HENSHAW SK, 1989, FAM PLANN PERSPECT, V21, P85, DOI 10.2307/2135559
   HOGAN DP, 1985, AM J SOCIOL, V90, P825, DOI 10.1086/228146
   HOLDEN GW, 1993, ADOLESCENCE, V28, P557
   Holtzman D, 1995, FAM PLANN PERSPECT, V27, P235, DOI 10.2307/2136175
   HOWARD M, 1990, FAM PLANN PERSPECT, V22, P21, DOI 10.2307/2135434
   HOWARD M, 1990, POSTPONING SEXUAL IN, V0, P0
   *I MED COMM UN PRE, 1995, BEST INT UN PREGN WE, V0, P0
   INAZU JK, 1980, J FAM ISSUES, V1, P81, DOI 10.1177/0192513X8000100105
   Jaccard J, 1996, FAM PLANN PERSPECT, V28, P159, DOI 10.2307/2136192
   Jaccard J, 1991, PARENT TEEN COMMUNIC, V0, P0
   Jemmott John B. Iii, 1993, P183, V0, P0
   JENSEN LC, 1994, PSYCHOL REP, V75, P928, DOI 10.2466/pr0.1994.75.2.928
   JESSOR R, 1983, J PERS SOC PSYCHOL, V44, P608, DOI 10.1037/0022-3514.44.3.608
   JESSOR SL, 1975, DEV PSYCHOL, V11, P473, DOI 10.1037/h0076664
   JORGENSEN SR, 1984, J MARRIAGE FAM, V46, P43, DOI 10.2307/351862
   KIRBY D, 1991, FAM PLANN PERSPECT, V23, P253, DOI 10.2307/2135776
   Kirby D, 1999, ADOLESC MED, V10, P195
   KIRBY D, 1995, PB96108519 NAT TECHN, V0, P0
   KOST K, 1992, FAM PLANN PERSPECT, V24, P244, DOI 10.2307/2135853
   LELAND NL, 1992, J ADOLESCENT HEALTH, V13, P589, DOI 10.1016/1054-139X(92)90373-J
   LUSTER T, 1994, J MARRIAGE FAM, V56, P622, DOI 10.2307/352873
   MCCUBBIN HI, 1985, FAM RELAT, V34, P51, DOI 10.2307/583757
   Mertz KJ, 1998, SEX TRANSM DIS, V25, P225, DOI 10.1097/00007435-199805000-00001
   Miller B. C., 1998, FAMILIES MATTER RES, V0, P0
   Miller BC, 1997, YOUTH SOC, V29, P54, DOI 10.1177/0044118X97029001003
   *NAT CAMP PREV TEE, 1997, WHAT HAPP CHILDH PRO, V0, P0
   *NAT CTR HLTH STAT, 1991, ADV REP FIN NAT STAT, V0, P0
   *NAT CTR HLTH STAT, 1990, VIT STAT US 1988, V1, P0
   *NAT HIV PREV C, 1999, EL PROM PROGR, V0, P0
   PETERSEN DJ, 1992, PUBLIC HEALTH REP, V107, P701
   PICK S, 1995, ADOLESCENCE, V30, P667
   *PUBL HLTH SERV, 1993, MVSR S3, V42, P0
   Resnick MD, 1997, JAMA-J AM MED ASSOC, V278, P823, DOI 10.1001/jama.278.10.823
   SAGRESTANO LM, 1997, HLTH CHILDREN ENHANC, V0, P0
   Santelli J S, 1999, ADOLESC MED, V10, P87
   SANTELLI JS, 1992, J SCHOOL HEALTH, V62, P271, DOI 10.1111/j.1746-1561.1992.tb01243.x
   SHAH F, 1981, J MARRIAGE FAM, V43, P339, DOI 10.2307/351385
   TAYLOR J, 1991, TEACHING AIDS PROJEC, V0, P0
   Upchurch DM, 1998, FAM PLANN PERSPECT, V30, P121, DOI 10.2307/2991625
   Valleroy LA, 1998, J ACQ IMMUN DEF SYND, V19, P67, DOI 10.1097/00042560-199809010-00011
   VENTURA SJ, 1998, TEENAGE BIRTHS US NA, V0, P0
   WASSERHEIT JN, 1992, SEX TRANSM DIS, V19, P61, DOI 10.1097/00007435-199219020-00001
   WHITBECK LB, 1993, J FAM ISSUES, V14, P261, DOI 10.1177/019251393014002006
   WHITBECK LB, 1992, YOUTH SOC, V24, P166, DOI 10.1177/0044118X92024002003
   WILSON MD, 1994, ADOLESCENCE, V29, P13
   WINNET RA, 1993, HLTH ED Q, V20, P555
NR 73
TC 25
Z9 25
U1 1
U2 15
PU ROUTLEDGE JOURNALS, TAYLOR & FRANCIS LTD
PI ABINGDON
PA 2-4 PARK SQUARE, MILTON PARK, ABINGDON OX14 4RN, OXON, ENGLAND
SN 0896-4289
EI 1940-4026
J9 BEHAV MED
JI Behav. Med.
PD SPR 15
PY 2003
VL 29
IS 1
BP 33
EP 41
DI 10.1080/08964280309596173
PG 9
WC Behavioral Sciences; Psychiatry
SC Behavioral Sciences; Psychiatry
GA 771RB
UT WOS:000188798900005
PM 14977246
DA 2023-03-20
ER

PT J
AU Eaton, L
   Flisher, AJ
   Aaro, LE
AF Eaton, L
   Flisher, AJ
   Aaro, LE
TI Unsafe sexual behaviour in South African youth
SO SOCIAL SCIENCE & MEDICINE
LA English
DT Article
DE sexual behaviour; adolescents; HIV/AIDS; South Africa
ID condom-use; clinic attenders; school-students; knowledge; attitudes; aids; beliefs; perceptions; adolescents; people
AB A growing body of evidence points to the complexity of sexual behaviour. HIV risk behaviour is influenced by factors at three levels: within the person, within the proximal context (interpersonal relationships and physical and organisational environment) and within the distal context (culture and structural factors). This paper presents the findings of a review of research on the factors promoting and perpetuating unsafe sexual behaviour in South African youth. Papers included in the review were dated between 1990 and 2000 and addressed sexual behaviour of youth between the ages of 14 and 35 years. Both published works and unpublished reports and dissertations/theses were included. The review concluded that at least 50% of young people are sexually active by the age of 16 years; the majority of school students who had ever experienced sexual intercourse reported at the most one partner in the previous year, with a persistent minority of between 1% and 5% of females and 10-25% of males having more than four partners per year; and between 50% and 60% of sexually active youth report never using condoms. In terms of explanations for unsafe sexual behaviour among South African youth, the findings illustrate the powerful impact of the proximal and distal contexts, and in particular, the pervasive effect of poverty and social norms that perpetuate women's subordination within sexual relationships. Personal factors and the proximal and distal contexts interact to encourage HIV risk behaviour in ways that are not fully captured by social-cognitive models. The findings will be of interest to researchers and practitioners in the fields of adolescent sexual behaviour and HIV prevention in developing countries. (C) 2002 Elsevier Science Ltd. All rights reserved.
C1 Univ Cape Town, Dept Psychiat & Mental Hlth, Groote Schuur Hosp, ZA-7925 Cape Town, South Africa.
   Univ Bergen, Res Ctr Hlth Promot, N-5015 Christiegt, Norway.
C3 University of Cape Town; University of Bergen
RP Eaton, L (corresponding author), Univ St Andrews, Sch Psychol, St Andrews KY16 9JU, Fife, Scotland.
EM liberty_eaton@yahoo.co.uk
CR ADAMS H, 1998, AGENDA, V39, P87
   ADLER G, 1999, S AFRICAN HLTH REV, V0, P301
   Airhihenbuwa CO, 1995, HLTH CULTURE W PARAD, V0, P0
   AJZEN I, 1970, J EXP SOC PSYCHOL, V6, P466, DOI 10.1016/0022-1031(70)90057-0
   Ajzen I., 1980, UNDERSTANDING ATTITU, V0, P0, DOI DOI 10.1007/978-3-642-69746-3_2
   Akande A, 1997, SCHOOL PSYCHOL INT, V18, P325, DOI 10.1177/0143034397184003
   [Anonymous], 1974, HEALTH EDUCATION MONOGRAPH, V2, P324
   Bandura A., 1986, SOCIAL FDN THOUGHT A, V0, P0
   Bandura A., 1977, SOCIAL LEARNING THEO, V0, P0
   BANDURA A, 1991, ADOLESCENTS AIDS GEN, V0, P1
   BECKER M H, 1988, PUBLIC HEALTH REVIEWS, V16, P1
   Blecher MS, 1995, S AFR MED J, V85, P1281
   BODIBE CR, 1994, THESIS U S AFRICA, V0, P0
   BOULT BE, 1991, EARLY CHILDHOOD DEV, V75, P1
   Buga GAB, 1996, E AFR MED J, V73, P95
   CASSIMJEE N, 1998, THESIS U PRETORIA, V0, P0
   COCKERHAM WC, 1997, HDB HLTH BEHAV RES, V1, P253
   Conner M., 2015, PREDICTING HLTH BEHA, V0, P1
   DERIDDER T, 1997, CHILDREN YOUTH RISK, V0, P0
   DISLER SA, 1990, THESIS U CAPE TOWN, V0, P0
   DRESSLER WW, 1997, HDB HLTH BEHAV RES, V1, P359
   Du Plessis GE, 1993, STUDY KNOWLEDGE ATTI, V0, P0
   EAKIN JM, 1997, HDB HLTH BEHAV RES, V0, P337
   ELKONIN DS, 1993, THESIS U PORT ELIZAB, V0, P0
   EVERATT D, 1993, GROWING TOUGH NATL S, V0, P0
   FLISHER AJ, 1992, S AFR MED J, V82, P104
   FLISHER AJ, 1993, S AFR MED J, V83, P495
   FLISHER AJ, 1995, J ADOLESCENCE, V18, P105, DOI 10.1006/jado.1995.1008
   FRIEDLAND RH, 1991, S AFR MED J, V79, P149
   GOLIATH CG, 1995, THESIS U PORT ELIZAB, V0, P0
   GOVENDER V, 1992, S AFR MED J, V81, P71
   GREEN LW, 1991, HLTH PROMOTIONAL PLA, V0, P0
   HARVEY BM, 1997, THESIS RHODES U GRAH, V0, P0
   *HLTH SYST DEV UN, 1998, AD SEX REPR HLTH NO, V0, P0
   JANZ NK, 1984, HEALTH EDUC QUART, V11, P1, DOI 10.1177/109019818401100101
   KARIM QA, 1998, AGENDA, V39, P15
   KARIM QA, 1994, URBANISATION HLTH NE, V30, P3
   KARIM SSA, 1992, S AFR MED J, V82, P107
   Kau M, 1991, CURATIONIS, V14, P37
   Kelly K, 2000, COMMUNICATING ACTION, V0, P0
   KELLY K, 2000, COMMUNITIES PRACTICE, V0, P0
   Kok G, 1996, EUR REV SOCIAL PSYCH, V7, P241
   Kruger J. M., 1996, AFRICA INSIGHT, V26, P237
   MacPhail C, 2001, SOC SCI MED, V52, P1613, DOI 10.1016/S0277-9536(00)00272-0
   MADU SN, 1999, J PSYCHOL AFR, V9, P78
   Makiwane M B, 1998, AFR J REPROD HEALTH, V2, P41
   MATHEWS C, 1990, S AFR MED J, V78, P511
   MEYER JC, 1994, J SEX EDUC THER, V20, P255, DOI 10.1080/01614576.1994.11074125
   Meyer-Weitz A, 1998, AIDS CARE, V10, PS39, DOI 10.1080/09540129850124352
   NAIDOO S, 1994, THESIS U PORT ELIZAB, V0, P0
   NGWESHEMI J, 1997, HIV PREVENTION AIDS, V0, P0
   Nicholas L, 1995, PSYCHOL REP, V77, P1328, DOI 10.2466/pr0.1995.77.3f.1328
   Nicholas LJ, 1998, PSYCHOL REP, V83, P891
   *NPPHCN, 1996, YOUTH SPEAK OUR HLTH, V0, P0
   Peltzer K, 1998, PSYCHOL REP, V83, P955, DOI 10.2466/PR0.83.7.955-958
   PELTZER K, 1999, J PSYCHOL AFR, V9, P66
   PERKEL A K, 1991, SOUTH AFRICAN JOURNAL OF PSYCHOLOGY, V21, P148
   PERKEL AK, 1991, THESIS U W CAPE, V0, P0
   PRESTONWHYTE E, 1991, CONTINUING MED ED, V9, P1389
   Ratsaka M, 1995, CURATIONIS, V18, P41
   Reddy P, 1999, INT J STD AIDS, V10, P392, DOI 10.1258/0956462991914311
   Reddy P, 2000, INT J STD AIDS, V11, P521, DOI 10.1258/0956462001916434
   REDDY P, 1997, SACRED SECRET PSYCHO, V0, P0
   Richter L, 1996, SURVEY REPROD HLTH I, V0, P0
   ROSENSTOCK IM, 1966, MILBANK FUND Q, V44, P94, DOI 10.2307/3348967
   Sheeran P, 1998, BRIT J SOC PSYCHOL, V37, P231, DOI 10.1111/j.2044-8309.1998.tb01167.x
   SIMPSON MR, 1996, THESIS RHODES U GRAH, V0, P0
   Smith AMA, 1998, ARCH SEX BEHAV, V27, P279, DOI 10.1023/A:1018603102295
   STREBEL A, 1991, PSYCHOL RESOURCE CTR, V4, P0
   SwartKruger J, 1997, SOC SCI MED, V45, P957, DOI 10.1016/S0277-9536(96)00417-0
   VANASWEGEN E, 1995, SA FAMILY PACTIC MAY, V0, P307
   VANDYK A, 1994, KOERS, V59, P221
   VANWIJK B, 1994, UNPUB DYNAMICS HIV T, V0, P0
   Varga C. A., 1996, AGENDA, V28, P31, DOI 10.2307/4065754
   VENTER A, 1995, S AFRICAN J SOCIOLOG, V26, P143
   VISSER M, 1999, URBAN HLTH DEV B, V2, P69
   Visser MJ, 1995, S AFRICAN J HIGHER E, V9, P165
   Webb D., 1997, HIV AIDS AFRICA, V0, P0
   WHITEFIELD VJ, 1999, THESIS U CAPE TOWN, V0, P0
   Wood K, 1998, SOC SCI MED, V47, P233, DOI 10.1016/S0277-9536(98)00057-4
   Wood K, 1997, GEND DEV, V5, P41
   Wood K., 1995, PSYCHOL SOC, V20, P13
   WOOD K, 1997, URBANISATION HLTH NE, V34, P21
   Wood K, 1997, ADOLESCENT SEX CONTR, V0, P0
   *WORLD BANK, 2000, INT ACT HIV AIDS RES, V0, P0
NR 85
TC 298
Z9 299
U1 0
U2 17
PU PERGAMON-ELSEVIER SCIENCE LTD
PI OXFORD
PA THE BOULEVARD, LANGFORD LANE, KIDLINGTON, OXFORD OX5 1GB, ENGLAND
SN 0277-9536
EI 1873-5347
J9 SOC SCI MED
JI Soc. Sci. Med.
PD JAN 15
PY 2003
VL 56
IS 1
BP 149
EP 165
DI 10.1016/S0277-9536(02)00017-5
PG 17
WC Public, Environmental & Occupational Health; Social Sciences, Biomedical
SC Public, Environmental & Occupational Health; Biomedical Social Sciences
GA 621CL
UT WOS:000179570900012
PM 12435558
DA 2023-03-20
ER

PT J
AU Norsayani, MY
   Hassim, IN
AF Norsayani, MY
   Hassim, IN
TI Study on incidence of needle stick injury and factors associated with this problem among medical students
SO JOURNAL OF OCCUPATIONAL HEALTH
LA English
DT Article
DE needle stick injury; incidence; medical students
ID occupational exposure; house staff; body-fluids; blood
AB Medical students face the threat of needle stick injury with the consequent risk of acquiring blood-borne infection by pathogens such as HIV, Hepatitis B and Hepatitis C while performing their clinical activities in the hospitals. A cross-sectional study was conducted among 417 final year medical students from Universiti Kebangsaan Malaysia (UKM), University Malaya (UM) and Universiti Putra Malaysia (UPM). The aims of the study were to determine the incidence of cases and episodes of needle stick injury among them in the past year. This study was also done to find out the factors that might be associated with the occurrence of this problem. The factors were sociodemographic factors, duration of exposure, level of knowledge of blood-borne diseases and Universal Precaution, perception of risk of blood-borne diseases and level of practice of Universal Precaution. The incidence of needle stick injury among medical students was 14.1% (59 cases). The total number of episodes of needle stick injury was 87 and the incidence of episodes among respondents was high i.e. 20.9%. The highest incidence of episodes of needle stick injury occurred in Obstetric & Gynaecology postings, followed by Medicine and Surgery. For clinical procedures, venepuncture had the highest incidence followed by setting up drips and giving parenteral injections. The results showed the students who had needle stick injury (cases) had lower scores in the practice of Universal Precautions than non-cases (p<0.05). There was a significant association between the level of practice of Universal Precautions and the number of episodes of needle stick injury, i.e. the higher the score for the practice of Universal Precautions, the lower the number of episodes (beta=-2.03 x 10(-2), p<0.05). This study showed that medical students are at risk of needle stick injury and blood-borne infections during their clinical activities while performing procedures on patients especially for those who were poor at practising Universal Precautions. Therefore some preventive measures should be taken by the management of the universities and medical students to avoid the occurrence of these problems.
C1 DOSH, Kuantan 25000, Pahang, Malaysia.
RP Norsayani, MY (corresponding author), DOSH, Tingkat 3,Bangunan Persekutuan,Jalan Gambut, Kuantan 25000, Pahang, Malaysia.
CR AZMI MT, 1997, KOMPLIANS TERHADAP A, V0, P1
   *CDC, 2001, UN PREC PREV TRANSM, V0, P0
   Doig C, 2000, CAN MED ASSOC J, V162, P344
   JAGGER J, 1988, NEW ENGL J MED, V319, P284, DOI 10.1056/NEJM198808043190506
   KOENIG S, 1995, AM J INFECT CONTROL, V23, P40, DOI 10.1016/0196-6553(95)90007-1
   Kwee S A, 1999, HAWAII MED J, V58, P21
   *MIN HLTH MAL, 1998, INC RAT NEEDL STICK, V0, P0
   NAING NN, 1999, MED ASS, V31, P270
   Naing NN, 1995, MALAYSIAN J MED SCI, V2, P59
   National Institute for Occupational Safety and Health NIOSH, 1999, DHHS NIOSH PUBL, V0, P0
   ONEIL JT, 1996, BLOOD BORNE PATHOGEN, V0, P0
   Osborn EHS, 1999, ANN INTERN MED, V130, P45, DOI 10.7326/0003-4819-130-1-199901050-00009
   RESNIC FS, 1995, ARCH INTERN MED, V155, P75, DOI 10.1001/archinte.155.1.75
   Shen C, 1999, AM J INFECT CONTROL, V27, P435, DOI 10.1016/S0196-6553(99)70010-6
   Tereskerz PM, 1996, NEW ENGL J MED, V335, P1150, DOI 10.1056/NEJM199610103351512
NR 16
TC 65
Z9 72
U1 0
U2 6
PU JAPAN SOC OCCUPATIONAL HEALTH
PI TOKYO
PA 1-29-8 SHINJUKU, SHINJUKU-KU, TOKYO, 160, JAPAN
SN 1341-9145
EI 
J9 J OCCUP HEALTH
JI J. Occup. Health
PD MAY 15
PY 2003
VL 45
IS 3
BP 172
EP 178
DI 10.1539/joh.45.172
PG 7
WC Public, Environmental & Occupational Health
SC Public, Environmental & Occupational Health
GA 688XT
UT WOS:000183463100007
PM 14646293
DA 2023-03-20
ER

PT J
AU Mbago, MCY
   Sichona, FJ
AF Mbago, MCY
   Sichona, FJ
TI Correlates of knowledge of prevention of sexually transmitted diseases among primary school pupils in Tanzania
SO INTERNATIONAL JOURNAL OF STD & AIDS
LA English
DT Article
DE sexually transmitted diseases; condom use; abstinence; Tanzania
ID college-students; hiv-infection; aids; attitudes; behavior
AB In this paper we attempt to identify factors that determine knowledge on prevention of sexually transmitted diseases (STDs) among primary school pupils in Tanzania using data extracted from the Family Life Education KAP Survey conducted in 1999. The data used consist of a sample of 18,564 pupils (about 50% males and 50% females) from all the 20 regions of Tanzania mainland. There were significant differences between boys and girls as regards knowledge of family life education in general. Boys tended to be more knowledgeable than girls about many aspects of family life education. The findings show that only 40.1% of the respondents were able to identify all the three STDs given in the questionnaire namely gonorrhoea, syphilis and AIDS. As regards modes of HIV transmission only 37.5% had full knowledge of these, while 48.8% knew condom use and abstinence as methods of STD prevention. The bivariate analysis showed significant relationships between knowledge of condom use and abstinence as methods of STD prevention with knowledge of STDs, HIV transmission, education level of the respondents, residence and parents' education for both boys and girls. However, knowledge of STDs, HIV transmission and residence came out clearly in the logistic regression as predictors of knowledge of condom use as a method of STD prevention for both sexes. For males, mother's education was also a significant predictor of knowledge of condom use as a method of STD prevention. Furthermore, a significant predictor of knowledge of condom use for female respondents was found to be the respondent's educational level. On the other hand, predictors of knowledge of abstinence as a method of STD prevention were knowledge of STDs and HIV transmission.
C1 Univ Dar Es Salaam, Dept Stat, Demog Training Unit, Dar Es Salaam, Tanzania.
C3 University of Dar es Salaam
RP Mbago, MCY (corresponding author), Univ Dar Es Salaam, Dept Stat, Demog Training Unit, POB 35047, Dar Es Salaam, Tanzania.
CR Aggarwal A K, 1996, INDIAN J PUBLIC HEALTH, V40, P38
   Amirkhanian YA, 2001, INT J STD AIDS, V12, P50, DOI 10.1258/0956462011916613
   DOLAN R, 1990, CAN J PUBLIC HEALTH, V81, P135
   Gugnani A., 1993, JOURNAL OF COMMUNICABLE DISEASES, V25, P52
   KAPIGA SH, 1991, AIDS, V5, P325, DOI 10.1097/00002030-199103000-00014
   Kasule J, 1997, E AFR MED J, V74, P76
   Lal SS, 2000, NATL MED J INDIA, V13, P231
   LEMA VM, 1994, E AFR MED J, V71, P122
   Lugoe WL, 1996, AIDS CARE, V8, P443, DOI 10.1080/09540129650125632
   Maswanya E, 2000, HEALTH EDUC RES, V15, P5, DOI 10.1093/her/15.1.5
   Tengia-Kessy A, 1998, E AFR MED J, V75, P528
NR 11
TC 9
Z9 9
U1 0
U2 0
PU ROYAL SOC MEDICINE PRESS LTD
PI LONDON
PA 1 WIMPOLE STREET, LONDON W1G 0AE, ENGLAND
SN 0956-4624
EI 
J9 INT J STD AIDS
JI Int. J. STD AIDS
PD SEP 15
PY 2003
VL 14
IS 9
BP 596
EP 600
DI 10.1258/095646203322301040
PG 5
WC Immunology; Infectious Diseases
SC Immunology; Infectious Diseases
GA 719MM
UT WOS:000185206900004
PM 14511495
DA 2023-03-20
ER

PT J
AU Milhausen, RR
   Crosby, R
   Yarber, WL
   DiClemente, RJ
   Wingood, GM
   Ding, K
AF Milhausen, RR
   Crosby, R
   Yarber, WL
   DiClemente, RJ
   Wingood, GM
   Ding, K
TI Rural and nonrural African American high school students and STD/HIV sexual-risk behaviors
SO AMERICAN JOURNAL OF HEALTH BEHAVIOR
LA English
DT Article
DE rural; African American; adolescent; sexually transmitted disease; prevention
ID prevalence; youth; hiv; adolescents; aids
AB Objective: To determine differences between African American adolescents on STD/HIV sexual-risk behaviors and precursors to these risk behaviors. Methods: Six hundred sixty-three rural and 3313 nonrural adolescents who completed the 1999 YRBS Survey were selected. Results: Rural females and males were more likely to report ever having coitus and not using a condom during last coitus. Rural females were also more likely to report early coistus, having 3 or more lifetime coital partners, and having more than 1 coital partner in the last 3 months. Conclusions: African American rural adolescents, particularly females, may have greater risk for STD/HIV infection than do their nonrural counterparts.
C1 Indiana Univ, Dept Appl Hlth Sci, Bloomington, IN 47405 USA.
   Emory Univ, Rollins Sch Publ Hlth, Dept Behav Sci & Hlth Educ, Atlanta, GA 30322 USA.
   Idaho State Univ, Dept Hlth & Nutr Sci, Pocatello, ID 83209 USA.
C3 Indiana University System; Indiana University Bloomington; Emory University; Rollins School Public Health; Idaho; Idaho State University
RP Yarber, WL (corresponding author), Indiana Univ, Dept Appl Hlth Sci, HPER 116, Bloomington, IN 47405 USA.
EM yarber@indiana.edu
CR Adimora AA, 2001, SEX TRANSM DIS, V28, P69, DOI 10.1097/00007435-200102000-00002
   ARAL SO, 1995, AIDS PREVENT MENT H, V0, P13
   Berry DE, 2000, SOUTH MED J, V93, P36, DOI 10.1097/00007611-200093010-00007
   BRENER ND, 1995, AM J EPIDEMIOL, V141, P575, DOI 10.1093/oxfordjournals.aje.a117473
   [Anonymous], 2000, MMWR RECOMM REP, V49, P1
   COTTRELL RR, 1999, PRINCIPLES FDN HLTH, V0, P103
   Crosby R, 2000, HLTH ED MONOGRAPH SE, V18, P45
   CROSBY RA, 2000, AM J PREV MED, V18, P489
   DICLEMENTE RJ, 1993, J ADOLESCENT HEALTH, V14, P231, DOI 10.1016/1054-139X(93)90011-D
   ENG TR, 1997, HIDDEN EPIDEMIC CONF, V0, P1
   Feinleib JA, 1998, PREV MED, V27, P400, DOI 10.1006/pmed.1998.0270
   HENNEKENS CH, 1987, EPIDEMIOLOGY MED, V0, P77
   Lammers C, 2000, J ADOLESCENT HEALTH, V26, P42, DOI 10.1016/S1054-139X(99)00041-5
   Norris AE, 1999, SEX TRANSM DIS, V26, P17, DOI 10.1097/00007435-199901000-00004
   Santelli JS, 2000, FAM PLANN PERSPECT, V32, P156, DOI 10.2307/2648232
   THOMAS JC, 1999, AIDS BEHAV, V3, P257
   *US DEP HHS, 2000, MMWR MORB MORT WKLY, V49, P861
   *US DEP HHS, 1999, MMWR MORB MORT WKLY, V48, P413
   *US DEP HHS CDCP, 1999, SEX TRANSM DIS SURV, V0, P51
   *US DEP HHS CDCP, 1999, SEX TRANSM DIS SURV, V0, P23
   Valleroy LA, 1998, J ACQ IMMUN DEF SYND, V19, P67, DOI 10.1097/00042560-199809010-00011
   Yarber WL, 1998, HLTH ED MONOGRAPH, V16, P1
NR 22
TC 45
Z9 45
U1 0
U2 6
PU PNG PUBLICATIONS
PI OAK RIDGE
PA 2205-K OAK RIDGE RD, #115, OAK RIDGE, NC 27310 USA
SN 1945-7359
EI 
J9 AM J HEALTH BEHAV
JI Am. J. Health Behav.
PD JUL-AUG 15
PY 2003
VL 27
IS 4
BP 373
EP 379
DI 10.5993/AJHB.27.4.9
PG 7
WC Public, Environmental & Occupational Health
SC Public, Environmental & Occupational Health
GA 700GC
UT WOS:000184103400009
PM 12882431
DA 2023-03-20
ER

PT J
AU Mitchell, C
   Smith, A
AF Mitchell, C
   Smith, A
TI 'Sick of AIDS': life, literacy and South African youth
SO CULTURE HEALTH & SEXUALITY
LA English
DT Article
AB Young people are among those most Vulnerable to HIV/AIDS in South Africa. To date, however, there has been a shortage of fictional narratives appropriate to their needs, and addressing issues of HIV/AIDS. Accessibility to literature is of concern for a variety of reasons, ranging from low levels of literacy among many Black students to the nonavailability of books in many schools. This paper aims to extend notions of the meanings of literacy within the context of HIV/AIDS prevention amongst South African youth. It examines the significance of such literacy both to life itself and to what counts as literature.
C1 McGill Univ, Dept Integrated Studies Educ, Montreal, PQ H3A 1Y2, Canada.
C3 McGill University
RP Mitchell, C (corresponding author), McGill Univ, Dept Integrated Studies Educ, Montreal, PQ H3A 1Y2, Canada.
EM claudia.mitchell@mcgill.ca
CR Barton David, 2000, SITUATED LITERACIES, V0, P0
   BRUGGEMAN L, 1997, SCH LIB J JAN, V0, P22
   BUCHINGHAM D, 1994, CULTURAL STUDIES GOE, V0, P0
   CHARLES H, 1999, UNPUB UNESCO MAPUTO, V0, P0
   Cope B., 2016, PEDAGOGY MULTILITERA, V0, P0
   DEANE N, 2000, MAIL GUARDIAN 1 7 SE, V0, P10
   GOLD J, 1990, READ YOUR LIFE LIT L, V0, P0
   GROSS M, 1998, LIB J, V1, P68
   HOFMEYR D, 1993, BLUE TRAIN MOON, V0, P0
   JENKINS E, 1993, CHILDREN SUN, V0, P0
   KAN K, 2001, VOICE YOUTH ADVOCATE, V23, P258
   Kruger Steven, 1996, AIDS NARRATIVES GEND, V0, P0
   Kumar N., 2001, CANADIAN WOMENS STUD, V21, P35
   MALAN R, 1999, SOUND NEW WINGS, V0, P0
   MITCHELL C, 1996, ALTERNATION, V3, P173
   MITCHELL C, 2001, CANADIAN WOMAN STUDI, V21, P56
   MITCHELL C, 2001, CANADIAN CHILDRENS L, V0, P47
   Mlamleli O., 2001, OPENING OUR EYES ADD, V0, P0
   MORRIS R, 1988, VALUES SEXUALITY ED, V0, P0
   Newfield D., 2000, MULTILITERACIES LITE, V0, P292
   Prinsloo M., 1996, SOCIAL USES LITERACY, V0, P0
   *SABC NEWS, 2001, SABC ED LAUNCH NEW M, V0, P0
   Smith Ann, 2001, SPACES CROSSINGS ESS, V0, P289
   *UNAIDS, 2000, GLOB STRAT FRAM HIV, V0, P0
   *UNAIDS, 1999, WOMEN HIV AIDS, V0, P0
   VANDIJK I, 2001, STRONGER STORM, V0, P0
   WATNEY S, 1987, POLICING DESIRE PORN, V0, P0
   Winick Judd, 2000, PEDRO ME FRIENDSHIP, V0, P0
NR 29
TC 31
Z9 31
U1 0
U2 1
PU ROUTLEDGE JOURNALS, TAYLOR & FRANCIS LTD
PI ABINGDON
PA 2-4 PARK SQUARE, MILTON PARK, ABINGDON OX14 4RN, OXON, ENGLAND
SN 1369-1058
EI 1464-5351
J9 CULT HEALTH SEX
JI Cult. Health Sex
PD NOV-DEC 15
PY 2003
VL 5
IS 6
BP 513
EP 522
DI 10.1080/13691050110149909
PG 10
WC Family Studies; Social Sciences, Biomedical
SC Family Studies; Biomedical Social Sciences
GA 731QL
UT WOS:000185897900004
DA 2023-03-20
ER

PT J
AU Flores-Palacios, F
   Leyva-Flores, R
AF Flores-Palacios, F
   Leyva-Flores, R
TI Social representation of AIDS among students in Mexico City
SO SALUD PUBLICA DE MEXICO
LA Spanish
DT Article
DE social representation; HIV/AIDS; youth; students; Mexico
AB Objective. To analyze the social representation of AIDS in a group of high school students aged 16 to 23 years in Mexico City. Material and Methods. A non-probabilistic, cross-sectional research was carried out in a public high school in Mexico City. Students of all grades were invited to participate in the study, which took place between 1999 and 2000. Forty-six students participated; 28% male and 72% female. This exploratory field study consisted of three phases, each to address one of three dimensions: cognitive using free association techniques, representational field using semi-structured interviews; and context attitude by means of two discussion groups, In the latter, the information was previously collected for discussion. Results. The cognitive nucleus on AIDS included the association between sex,disease,and death. The representational field of AIDS is constructed around the transmission-prevention unit. Construct elements are virus, contagion, sex, protection, and condom. An ambivalent attitude was identified towards HIV prevention and trans miss ion:"We are only half responsible". Situations such as "rape, blood transfusions, infected syringes" were prominent in the discussion group, deemed beyond their control to prevent transmission, thus explaining the group's ambivalent attitude towards prevention. The usefulness of condoms was associated with prevention of pregnancy rather than with prevention of sexually transmitted infections. Conclusions. The social representation of HIV/AIDS in young students conforms a multidimensional corpus where different elements of scientific order and common sense converge and interact, such as beliefs, myths, taboos, and fears. All of these contribute to construct the meaning of AIDS. The English version of this paper is available at: http://wwwinsp.mx/salud/index.html.
C1 Inst Nacl Salud Publ, Ctr Invest Sistemas Salud, Cuernavaca 62508, Morelos, Mexico.
   Univ Nacl Autonoma Mexico, Fac Psicol, Div Estudios Posgrad, Mexico City 04510, DF, Mexico.
C3 Instituto Nacional de Salud Publica; Universidad Nacional Autonoma de Mexico
RP Leyva-Flores, R (corresponding author), Inst Nacl Salud Publ, Ctr Invest Sistemas Salud, Ave Univ 655, Cuernavaca 62508, Morelos, Mexico.
EM rleyva@insp.mx
CR ABRIC JC, 1994, STRUCTURE TRANSFORMA, V0, P17
   ABRIC JC, 2001, PRACTICAS SOCIALES R, V0, P195
   BLANCHET M, 1989, ENTRE REPRESENTACION, V0, P0
   CABALLERO JR, 1998, INVESTIGACION CUALIT, V0, P0
   DIAZ A, 2001, THESIS U AUTONOMA ES, V0, P0
   DIGIACOMO JP, 1986, ETUDE REPRESENTATION, V0, P0
   FLAMENT C, 2001, PRACTICAS SOCIALES R, V0, P34
   FLORES F, 2000, ENERO, V1, P247
   Gayet C, 2002, SALUD PUBLICA MEXICO, V44, P122
   GUIMELLI C, 1989, PERSPECTIVES COGNITI, V0, P0
   Jodelet D., 1984, REPRESENTACION SOCIA, V0, P0
   MOLINER P, 1996, IMAGES REPRESTATIONS, V0, P32
   MORIN M, 2001, PRACTICAS SOCIALES R, V100, P97
   MOSCOVICI S, 1972, PSYCHANALYSE IMAGE, V0, P0
   Parker R, 2003, SOC SCI MED, V57, P13, DOI 10.1016/S0277-9536(02)00304-0
   Rico B, 1995, SALUD PUBLICA MEXICO, V37, P643
   VALENCIA S, 1998, INVESTIGACION CUALIT, V0, P0
   Villasenor-Sierra A, 2003, SALUD PUBLICA MEXICO, V45, P0
NR 20
TC 5
Z9 11
U1 0
U2 4
PU INST NACIONAL SALUD PUBLICA
PI CUERNAVACA
PA AV UNIVERSIDAD 655, COL SANTA MARIA AHUACATITLAN, CUERNAVACA 62508, MORELOS, MEXICO
SN 0036-3634
EI 1606-7916
J9 SALUD PUBLICA MEXICO
JI Salud Publica Mexico
PD JUN 15
PY 2003
VL 45
IS 5
BP S624
EP S631
DI 10.1590/S0036-36342003001100007
PG 8
WC Public, Environmental & Occupational Health
SC Public, Environmental & Occupational Health
GA 765XT
UT WOS:000188316900007
PM 14974273
DA 2023-03-20
ER

PT J
AU Ungan, M
   Yaman, H
AF Ungan, M
   Yaman, H
TI AIDS knowledge and educational needs of technical university students in Turkey
SO PATIENT EDUCATION AND COUNSELING
LA English
DT Article; Proceedings Paper
DE AIDS; knowledge; perception; adolescents; students; Turkey
ID attitudes; israel
AB AIDS is a main health problem of the recent century and is now considered a very important cause for mortality and morbidity among young people. The aim of this research is to determine the Turkish university students knowledge, sexual risk behavior, attitude towards AIDS and educational needs concerning AIDS. A cross-sectional exploratory design is utilized in this study. One thousand four hundred and twenty-seven university new registrants from the Middle East Technical University participated and answered a 32-item self-administered questionnaire. The questionnaire addressed sociodemographics, sexual risk behavior, self-assessed knowledge on HIV transmission and AIDS, attitudes towards AIDS infection and AIDS patient, source of information and need for AIDS course. The response rate was 84%. Two hundred and seventy-one (19%) participants had sexual intercourse. Eighty-one (30%) participants reported condom use during the last encounter. Seven hundred and twenty-four (51%) stated they knew "very much" about AIDS. Students of faculty of engineering (n = 384, 69%), economic and administrative sciences (n = 115, 55%), and architecture (n = 42, 52%) declared they knew "very much" on AIDS and had a higher frequency as the students from the faculty of arts and sciences (it = 119, 43%) and education (n = 64, 40%). Television was reported as the major source of information about AIDS (n = 871, 61%). Students in faculty of education had lower scores than others (P = 0.01). Almost all students stated that there should be a course on AIDS in their curriculum. Educational and medical institutions are the minor information sources for students at universities. Therefore, schools have to integrate new courses on AIDS and sexual health in their curricula, physicians caring for these students have to take more time for health education. (C) 2002 Elsevier Science Ireland Ltd. All rights reserved.
C1 Middle E Tech Univ, Ctr Med, TR-06531 Ankara, Turkey.
   Akdeniz Univ, Sch Med, Dept Family Med, Antalya, Turkey.
C3 Middle East Technical University; Akdeniz University
RP Yaman, H (corresponding author), Celebiler Mh 119 cd 11-7, TR-32040 Isparta, Turkey.
CR Aral SO, 1995, AIDS EDUC PREV, V7, P544
   BASER Z, 2000, AIDS MODERN MED SEMI, V0, P64
   BELLINGHAM K, 1993, J EPIDEMIOL COMMUN H, V47, P134, DOI 10.1136/jech.47.2.134
   Boyer CB, 2000, J ADOLESCENT HEALTH, V27, P102, DOI 10.1016/S1054-139X(99)00113-5
   Brook U, 1999, PATIENT EDUC COUNS, V36, P271, DOI 10.1016/S0738-3991(98)00142-6
   BROOK U, 1993, J TROP PEDIATRICS, V39, P382, DOI 10.1093/tropej/39.6.382
   Duyan V, 2001, AIDS CARE, V13, P243, DOI 10.1080/09540120020027413
   KARIN L, 1998, MMWR-MORBID MORTAL W, V47, P1
   Kulwicki A, 1994, IMAGE J NURS SCH, V26, P13
   Petro-Nustas W, 2000, INT J NURS STUD, V37, P423, DOI 10.1016/S0020-7489(00)00022-5
   TUMER A, 2000, AIDS MODERN MED SEMI, V0, P1
   *TURK HLTH MIN, 2000, DAT GEN DIR PRIM HLT, V0, P0
NR 12
TC 46
Z9 47
U1 0
U2 12
PU ELSEVIER SCI IRELAND LTD
PI CLARE
PA CUSTOMER RELATIONS MANAGER, BAY 15, SHANNON INDUSTRIAL ESTATE CO, CLARE, IRELAND
SN 0738-3991
EI 
J9 PATIENT EDUC COUNS
JI Patient Educ. Couns.
PD OCT 15
PY 2003
VL 51
IS 2
BP 163
EP 167
DI 10.1016/S0738-3991(02)00190-8
PG 5
WC Public, Environmental & Occupational Health; Social Sciences, Interdisciplinary
SC Public, Environmental & Occupational Health; Social Sciences - Other Topics
GA 742PW
UT WOS:000186527700010
PM 14572946
DA 2023-03-20
ER

PT J
AU Yarnall, KSH
   McBride, CM
   Lyna, P
   Fish, LJ
   Civic, D
   Grothaus, L
   Scholes, D
AF Yarnall, KSH
   McBride, CM
   Lyna, P
   Fish, LJ
   Civic, D
   Grothaus, L
   Scholes, D
TI Factors associated with condom use among at-risk women students and nonstudents seen in managed care
SO PREVENTIVE MEDICINE
LA English
DT Article
DE condom use; managed care; women; risk factors; unprotected sex
ID sexually-transmitted-diseases; human-papillomavirus; college-students; behaviors; time; intervention; virus; aids; sex; hiv
AB Objectives. Sexually transmitted diseases (STD) research has focused on high-risk populations such as STD clinic patients and college students. This report examines predictors of unprotected sex among nonstudent women seen in primary care. Study design. Data are taken from the baseline survey of an intervention trial testing tailored print materials to encourage condom use. Population. Eligible women were identified from automated databases of two managed care organizations and were ages 18-25, unmarried, heterosexually active in the prior 6 months, and not in a long-term monogamous relationship. Outcomes. The frequency of and relative contribution of risk behaviors to occurrences of unprotected vaginal sex were compared among non-full-time students (it = 711) and full-time students (n = 390). Results. STD risk behaviors were prevalent and had similar associations with unprotected sex in both subsamples. Older age, using hormonal or no usual contraception, and having a "primary" partner increased unprotected sex; partner approval of condoms and having bought or carried condoms decreased unprotected sex. Conclusion. While sexually active single women seen in primary care perceive themselves at low STD risk, their risk profiles are similar to those of higher risk populations. Clinic-based interventions that include proactive identification of at-risk women and systems for encouraging safer sex practices are needed. (C) 2003 American Health Foundation and Elsevier Science (USA). All rights reserved.
C1 Duke Univ, Med Ctr, Dept Community & Family Med, Durham, NC 27710 USA.
   Duke Univ, Med Ctr, Duke Comprehens Canc Ctr, Durham, NC 27710 USA.
   Grp Hlth Cooperat Puget Sound, Ctr Clin Improvement & Educ, Seattle, WA 98112 USA.
   Grp Hlth Cooperat Puget Sound, Ctr Hlth Studies, Seattle, WA 98101 USA.
   Univ Washington, Sch Publ Hlth & Community Med, Dept Epidemiol, Seattle, WA USA.
C3 Duke University; Duke University; Group Health Cooperative; Group Health Cooperative; University of Washington; University of Washington Seattle
RP Yarnall, KSH (corresponding author), Duke Univ, Med Ctr, Dept Community & Family Med, BOX 3886, Durham, NC 27710 USA.
EM yarna001@mc.duke.edu
FU NIMH NIH HHS [5 R01 MH 56846-03] Funding Source: Medline; NATIONAL INSTITUTE OF MENTAL HEALTH [R01MH056846] Funding Source: NIH RePORTER
CR Anderson JE, 1996, AIDS EDUC PREV, V8, P191
   Bankole A, 1999, FAM PLANN PERSPECT, V31, P264, DOI 10.2307/2991536
   Bohl TG, 1998, SEMIN CUTAN MED SURG, V17, P189, DOI 10.1016/S1085-5629(98)80013-8
   Brien T M, 1994, J AM COLL HEALTH, V42, P167
   BURACK RC, 1989, PRIMARY CARE, V16, P245
   Campion EW, 2001, NEW ENGL J MED, V344, P223, DOI 10.1056/NEJM200101183440311
   Carr J, 2000, CLIN LAB MED, V20, P235
   Cates W, 1999, SEX TRANSM DIS, V26, PS2, DOI 10.1097/00007435-199904001-00002
   *CDCP, 2002, MMWR 2002, V0, P0
   Centers for Disease Control and Prevention, 2001, TRACK HIDD EP TRENDS, V0, P0
   Civic D, 1999, AIDS EDUC PREV, V11, P343
   Coffield AB, 2001, AM J PREV MED, V21, P1, DOI 10.1016/S0749-3797(01)00308-7
   Cook RL, 2001, J ADOLESCENT HEALTH, V28, P204, DOI 10.1016/S1054-139X(00)00152-X
   Critelli JW, 1998, J AM COLL HEALTH, V46, P215, DOI 10.1080/07448489809600225
   Crum CP, 2000, MODERN PATHOL, V13, P243, DOI 10.1038/modpathol.3880045
   DOLCINI MM, 1995, HEALTH PSYCHOL, V14, P22
   Ehrhardt AA, 2000, AIDS, V14, P0
   Eitzen JP, 1997, MIL MED, V162, P686, DOI 10.1093/milmed/162.10.686
   ELSTER A, 1994, AMA GUIDELINES ADOLE, V0, P0
   FELDBLUM PJ, 1995, AIDS SA, V9, P85
   Fortenberry JD, 2002, AM J PUBLIC HEALTH, V92, P211, DOI 10.2105/AJPH.92.2.211
   Gilbert L, 1998, PSYCHOL REP, V82, P107, DOI 10.2466/PR0.82.1.107-116
   HEINONEN PK, 1994, EUR J OBSTET GYN R B, V57, P85, DOI 10.1016/0028-2243(94)90048-5
   Jadack RA, 1997, SEX TRANSM DIS, V24, P402, DOI 10.1097/00007435-199708000-00004
   JAEN CR, 1994, J FAM PRACTICE, V38, P166
   Kamb ML, 1998, JAMA-J AM MED ASSOC, V280, P1161, DOI 10.1001/jama.280.13.1161
   KOTTKE TE, 1993, MAYO CLIN PROC, V68, P785, DOI 10.1016/S0025-6196(12)60638-7
   Madhok R, 1993, J AM COLL HEALTH, V42, P121
   Maxwell AE, 1999, SEX TRANSM DIS, V26, P463, DOI 10.1097/00007435-199909000-00008
   McLachlin CM, 2000, CLIN LAB MED, V20, P257
   MCPHEE SJ, 1986, J GEN INTERN MED, V1, P275, DOI 10.1007/BF02596202
   Mechanic D, 2001, NEW ENGL J MED, V344, P198, DOI 10.1056/NEJM200101183440307
   OSWALT R, 1993, PSYCHOL REP, V72, P764, DOI 10.2466/pr0.1993.72.3.764
   Prince A, 1998, J AM COLL HEALTH, V47, P11, DOI 10.1080/07448489809595614
   Rollnick S, 1997, PATIENT EDUC COUNS, V31, P191, DOI 10.1016/S0738-3991(97)01004-5
   Santelli JS, 1998, FAM PLANN PERSPECT, V30, P18, DOI 10.2307/2991520
   SARGENT SJ, 1992, POSTGRAD MED, V91, P359
   SCHMITTLING G, 1998, FACTS FAMILY PRACTIC, V0, P0
   Shain RN, 1999, NEW ENGL J MED, V340, P93, DOI 10.1056/NEJM199901143400203
   Sheeran P, 1999, PSYCHOL BULL, V125, P90, DOI 10.1037/0033-2909.125.1.90
   SIMKINS L, 1995, PSYCHOL REP, V76, P787, DOI 10.2466/pr0.1995.76.3.787
   SIMKINS LD, 1994, PSYCHOL REP, V74, P208, DOI 10.2466/pr0.1994.74.1.208
   SOSKOLNE V, 1991, FAM PLANN PERSPECT, V23, P222, DOI 10.2307/2135757
   Spitz M R, 1992, J CANCER EDUC, V7, P55
   Stange KC, 1998, J FAM PRACTICE, V46, P419
   Stark MJ, 1998, J CONSULT CLIN PSYCH, V66, P967, DOI 10.1037/0022-006X.66.6.967
   Staton M, 1999, HEALTH SOC WORK, V24, P147, DOI 10.1093/hsw/24.2.147
   *US DEP HHS, 1998, CLIN HDB PREV SERV P, V0, P0
   WARNER DL, 1998, CONTRACEPTIVE TECHNO, V0, P325
   WENDER RC, 1993, CANCER, V72, P1093, DOI 10.1002/1097-0142(19930801)72:3+<1093::AID-CNCR2820721326>3.0.CO;2-B
   Whitlock EP, 2002, AM J PREV MED, V22, P267, DOI 10.1016/S0749-3797(02)00415-4
   Yarnall KSH, 2003, AM J PUBLIC HEALTH, V93, P635, DOI 10.2105/AJPH.93.4.635
NR 52
TC 15
Z9 15
U1 0
U2 4
PU ACADEMIC PRESS INC ELSEVIER SCIENCE
PI SAN DIEGO
PA 525 B ST, STE 1900, SAN DIEGO, CA 92101-4495 USA
SN 0091-7435
EI 1096-0260
J9 PREV MED
JI Prev. Med.
PD AUG 15
PY 2003
VL 37
IS 2
BP 163
EP 170
DI 10.1016/S0091-7435(03)00109-9
PG 8
WC Public, Environmental & Occupational Health; Medicine, General & Internal
SC Public, Environmental & Occupational Health; General & Internal Medicine
GA 703UJ
UT WOS:000184299200011
PM 12855216
DA 2023-03-20
ER

PT J
AU Al-Jabri, AA
   Al-Abri, JH
AF Al-Jabri, AA
   Al-Abri, JH
TI Knowledge and attitudes of undergraduate medical and non-medical students in Sultan Qaboos University toward Acquired Immune Deficiency Syndrome
SO SAUDI MEDICAL JOURNAL
LA English
DT Article
ID hiv-infection; aids; hiv/aids; behaviors; education; retrovirus; adolescents; perceptions; beliefs; india
AB Objectives: To investigate the knowledge, attitudes and beliefs of Omani medical and non-medical students in Sultan Qaboos University (SQU), toward acquired immune deficiency syndrome (AIDS). Methods: A structured questionnaire of 40 different statements concerning basic knowledge of the human immunodeficiency virus (HIV), its modes of transmission, diagnosis, risk behaviors, prevention, treatment, beliefs as well as attitudes towards AIDS patients were distributed to 200 students (109 females and 91 males). One hundred and sixteen were pre-clinical students and 84 were non-medical students. This study was carried out during the period October 2001 through to June 2002. Results: Most of the students (94%) were aware that HIV is a life-long infection and 93% think that it is preventable. No available vaccine is appreciated by medical more than the non-medical students. However, 46% of students believed that donating blood could lead to transmission of HIV. Students or colleagues with the HIV infection attending the same classroom and working place were accepted by 55% of medical and 53% of non-medical students. However, most students (65.4%) did hesitate to take care of an AIDS patient. Conclusion: Although most students showed reasonable knowledge regarding transmission, risk behaviors and prevention, misconceptions regarding the attitudes reflects a false perception of the disease among those students. This calls for well-structured health education programs stressing on such misconceptions.
C1 Sultan Qaboos Univ, Coll Med & Hlth Sci, Dept Microbiol & Immunol, Muscat 123, Oman.
C3 Sultan Qaboos University
RP Al-Jabri, AA (corresponding author), Sultan Qaboos Univ, Coll Med & Hlth Sci, Dept Microbiol & Immunol, POB 35,Al Khod, Muscat 123, Oman.
EM aaljabri@squ.edu.om
CR Al-Owaish R, 1999, AIDS EDUC PREV, V11, P163
   Ambati BK, 1997, AIDS CARE, V9, P319, DOI 10.1080/09540129750125118
   BARRESINOUSSI F, 1983, SCIENCE, V220, P868, DOI 10.1126/science.6189183
   Binswanger HP, 2000, SCIENCE, V288, P2173, DOI 10.1126/science.288.5474.2173
   CURREY CJ, 1990, ACAD MED, V65, P472, DOI 10.1097/00001888-199007000-00015
   Datta C, 1997, J INDIAN MED ASSOC, V95, P75
   Davis C, 1998, J ADOLESCENCE, V21, P657, DOI 10.1006/jado.1998.0186
   dCruzGrote D, 1996, LANCET, V348, P1071, DOI 10.1016/S0140-6736(95)11031-3
   FELDMANN TB, 1990, ACAD MED, V65, P464, DOI 10.1097/00001888-199007000-00012
   Goodwin M P, 1988, J AM COLL HEALTH, V36, P214
   Hancock T, 1999, J COMMUNITY HEALTH NURS, V16, P151, DOI 10.1207/S15327655JCHN1603_2
   Harding AK, 1999, J R SOC PROMO HEALTH, V119, P23, DOI 10.1177/146642409911900105
   Hodgson I, 1997, J ADV NURS, V26, P283, DOI 10.1046/j.1365-2648.1997.1997026283.x
   Kagimu M, 1998, AIDS EDUC PREV, V10, P215
   KLOUDA T, 1995, J INT DEV, V7, P457
   Kopacz DR, 1999, HEALTH EDUC RES, V14, P1, DOI 10.1093/her/14.1.1
   Kulwicki A, 1994, IMAGE J NURS SCH, V26, P13
   LARSEN KS, 1990, J HOMOSEXUAL, V19, P103, DOI 10.1300/J082v19n03_06
   LEVY JA, 1984, SCIENCE, V225, P840, DOI 10.1126/science.6206563
   Lohrmann C, 2000, J ADV NURS, V31, P696, DOI 10.1046/j.1365-2648.2000.01326.x
   Maswanya E, 2000, HEALTH EDUC RES, V15, P5, DOI 10.1093/her/15.1.5
   MERTENS TE, 1996, LOW BEER D HIV AIDS, V0, P121
   Najem GR, 1998, J NATL MED ASSOC, V90, P765
   POPOVIC M, 1984, SCIENCE, V224, P497, DOI 10.1126/science.6200935
   Potsonen R, 1999, HEALTH EDUC RES, V14, P473, DOI 10.1093/her/14.4.473
   Price J H, 1988, HEALTH EDUC, V19, P16
   Raza M I, 1998, J PAK MED ASSOC, V48, P179
   Sachdev P, 1998, SOC WORK HEALTH CARE, V26, P37, DOI 10.1300/J010v26n04_03
   Serlo KL, 1999, J ADV NURS, V29, P463, DOI 10.1046/j.1365-2648.1999.00909.x
   STRUNIN L, 1989, AIDS CARE, V1, P105, DOI 10.1080/09540128908260242
   SVENSON LW, 1990, CAN J PUBLIC HEALTH, V81, P139
   WERTZ DC, 1987, PUBLIC HEALTH REP, V102, P248
   World Health Organization, 1990, RES PACK KNOWL ATT B, V0, P0
NR 33
TC 14
Z9 15
U1 0
U2 1
PU SAUDI MED J
PI RIYADH
PA ARMED FORCES HOSPITAL, PO BOX 7897,, RIYADH 11159, SAUDI ARABIA
SN 0379-5284
EI 
J9 SAUDI MED J
JI Saudi Med. J.
PD MAR 15
PY 2003
VL 24
IS 3
BP 273
EP 277
DI 
PG 5
WC Medicine, General & Internal
SC General & Internal Medicine
GA 675ML
UT WOS:000182699100009
PM 12704503
DA 2023-03-20
ER

PT J
AU Jones, SR
   Abes, ES
AF Jones, SR
   Abes, ES
TI Developing student understanding of HIV/AIDS through community service-learning: A case study analysis
SO JOURNAL OF COLLEGE STUDENT DEVELOPMENT
LA English
DT Article
ID college-students; aids; risk; intervention; knowledge; program
AB This constructivist case study investigated student understanding about HIV/AIDS in the context of a service-learning partnership between a university class and local AIDS service organization. Analysis of data garnered from four organization staff, three teaching staff and eight undergraduates suggests that interaction with clients and staff caused students to examine how stereotypes shaped their attitudes about people with HIV/AIDS and to rethink their behavioral choices.
C1 Ohio State Univ, Columbus, OH 43210 USA.
   Ohio State Univ, Columbus, OH 43210 USA.
C3 University System of Ohio; Ohio State University; University System of Ohio; Ohio State University
RP Jones, SR (corresponding author), Ohio State Univ, 301 Ramseyer Hall,29 W Woodruff Ave, Columbus, OH 43210 USA.
EM jones.1302@osu.edu
CR BASENENGQUIST K, 1994, AIDS EDUC PREV, V6, P412
   Borchert J, 1995, SEX ROLES, V33, P657, DOI 10.1007/BF01547723
   *CDCP, 2000, YOUNG PEOPL RISK HIV, V0, P0
   Chickering A.W., 1993, ED IDENTITY, V0, P0
   Chng C. L., 1994, J HLTH ED, V25, P154
   Clark CT, 2002, J ADOLESC ADULT LIT, V46, P288
   Crotty M., 1998, FDN SOCIAL RES, V0, P0
   DENNEHY EB, 1995, AIDS EDUC PREV, V7, P124
   Denzin N., 2005, HDB QUALITATIVE RES, V3rd ed., P0
   Eyler J., 1999, WHERES LEARNING SERV, V0, P0
   Fontana A, 2000, HDB QUALITATIVE RES, V2, P645
   GREENANDERSON G, 2000, TEACHING ENGLISH 2 Y, V28, P44
   Guth LJ, 2000, J COLL STUDENT DEV, V41, P503
   GUTHRIE VL, 1999, COGNITIVE CAPABIL, V0, P0
   HARKAVY I, 1999, LIBERAL EDUC, V0, P15
   Hurtado S., 1999, ASHE ERIC HIGHER ED, V0, P0
   Janz NK, 1996, HEALTH EDUC QUART, V23, P80, DOI 10.1177/109019819602300106
   Johnson ME, 1996, J PSYCHOL, V130, P527, DOI 10.1080/00223980.1996.9915019
   Jones SR, 2001, J COLL STUDENT DEV, V42, P204
   KEGAN R, 1994, OVER HEADS MENTAL DE, V0, P0
   Lee MY, 1999, J SOC PSYCHOL, V139, P300, DOI 10.1080/00224549909598386
   Lewis JE, 1997, J AM COLL HEALTH, V45, P147, DOI 10.1080/07448481.1997.9936875
   Lincoln Y. S., 1985, NATURALISTIC INQUIRY, V0, P0
   Merriam S., 2002, INTRO QUALITATIVE RE, V0, P0
   Merriam S.B., 1998, QUALITATIVE RES CASE, V0, P0
   OCONNELL WR, 1999, REPORT STUDY SUCCESS, V0, P0
   Patton M. Q., 1990, QUALITATIVE EVALUATI, V0, P0
   Patton MQ, 2002, QUALITATIVE RES EVAL, V0, P0
   PORTER JR, 1993, TEACH SOCIOL, V21, P409, DOI 10.2307/1319093
   Poth, 2018, QUAL INQ, V0, P0
   Prince A, 1998, J AM COLL HEALTH, V47, P11, DOI 10.1080/07448489809595614
   Radest H.B, 1993, COMMUNITY SERVICE EN, V0, P0
   REEDER GD, 1997, AIDS ED PREVENTIO SA, V0, P77
   Sanderson CA, 1999, HEALTH PSYCHOL, V18, P295, DOI 10.1037/0278-6133.18.3.295
   Shapiro J, 1999, J COMMUN HEALTH, V24, P29, DOI 10.1023/A:1018713231400
   SIKKEMA KJ, 1995, AIDS EDUC PREV, V7, P145
   Silin Jonathan G., 1995, POLITICS IDENTITY ED, V0, P0
   Stake R., 1995, ART CASE STUDY RES, V0, P0
   Stake R. E., 2000, HDB QUALITATIVE RES, V0, PP435, DOI 10.2307/2075820
   STONE J, 1994, PERS SOC PSYCHOL B, V20, P116, DOI 10.1177/0146167294201012
   STRAUSS A, 1990, BASIC QUALITATIVE, V0, P0
   SVENSON LW, 1997, AIDS WEEKLY PLUS, V0, P34
   TAYLOR SE, 1997, AIDS WEEKLY PLUS, V0, P43
   Waldner LK, 1999, J HOMOSEXUAL, V37, P117, DOI 10.1300/J082v37n03_07
   Walters A. S., 1997, J PSYCHOL HUMAN SEXU, V9, P17
NR 45
TC 21
Z9 21
U1 0
U2 6
PU JOHNS HOPKINS UNIV PRESS
PI BALTIMORE
PA JOURNALS PUBLISHING DIVISION, 2715 NORTH CHARLES ST, BALTIMORE, MD 21218-4363 USA
SN 0897-5264
EI 1543-3382
J9 J COLL STUDENT DEV
JI J. Coll. Stud. Dev.
PD JUL-AUG 15
PY 2003
VL 44
IS 4
BP 470
EP 488
DI 10.1353/csd.2003.0040
PG 19
WC Education & Educational Research; Psychology, Applied
SC Education & Educational Research; Psychology
GA 879XE
UT WOS:000225751800002
DA 2023-03-20
ER

PT J
AU Dahl, DW
   Frankenberger, KD
   Manchanda, RV
AF Dahl, DW
   Frankenberger, KD
   Manchanda, RV
TI Does it pay to shock? - Reactions to shocking and nonshocking advertising content among university students
SO JOURNAL OF ADVERTISING RESEARCH
LA English
DT Article
ID information; surprise; memory
AB Although the use of shocking content in advertising appeals has been widely adopted, the effectiveness of such communication strategies has not been empirically investigated. In two laboratory studies, conducted in the context of HIV/AIDS prevention, we examine the effectiveness of shock advertising in comparison to the commonly used appeals of fear and information. Our findings suggest that shocking content in an advertisement significantly increases attention, benefits memory, and positively influences behavior among a group of university students.
C1 Univ British Columbia, Sauder Sch Business, Vancouver, BC V5Z 1M9, Canada.
   Univ Oregon, Div Business & Econ, Monmouth, OR 97403 USA.
   Univ Manitoba, I H Asper Sch Business, Winnipeg, MB, Canada.
C3 University of British Columbia; University of Oregon; University of Manitoba
RP Dahl, DW (corresponding author), Univ British Columbia, Sauder Sch Business, Vancouver, BC V5Z 1M9, Canada.
CR AAKER DA, 1985, J MARKETING, V49, P47, DOI 10.2307/1251564
   [Anonymous], 1969, SOCIAL PSYCHOL, V0, P0
   BAINBRIDGE A, 1996, MARKETING 0404, V0, P0
   BARON RA, 1997, SOCIAL PSYCHOL UNDER, V0, P0
   Belch G.E., 1987, RES MARKETING, V0, P0
   *CDCP, 2002, FACT SHEET YOUNG PEO, V0, P0
   Centers for Disease Control and Prevention, 2001, HIV AIDS SURVEILLANC, V13, P1
   COOPER A, 1996, ADWEEK 0105, V0, P0
   Cosper Darcy, 1997, PRINT, V51, P38
   Courtney A. E., 1983, SEX STEREOTYPING ADV, V0, P0
   Day L. A., 1991, ETHICS MEDIA COMMUNI, V0, P0
   DECHENENEY SP, 2000, MARKETING 0330, V0, P0
   EADS S, 1999, BUSINESS WEEK 1206, V0, P0
   EISNER J, 2001, PHILADELPHIA IN 0212, V0, P0
   GARFIELD B, 2000, ADVERTROCITIES, V0, P0
   GOOODRUM C, 1990, ADVERTISING AM 1 200, V0, P0
   GRAHAM J, 1989, ADVERTISING AGE 0911, V0, P0
   GREENWALD AG, 1984, J CONSUM RES, V11, P581, DOI 10.1086/208994
   GUSTAFSON R, 1994, MARKETING NEWS 0314, V0, P0
   HALEY RI, 1991, J ADVERTISING RES, V31, P11
   HALL E, 1997, CAMPAIGN LONDON 1107, V0, P0
   HECKLER SE, 1992, J CONSUM RES, V18, P475, DOI 10.1086/209275
   *HLTH CAN, 2002, HIV AIDS CAN SURV RE, V0, P0
   HOROWITZ B, 1992, LOS ANGELES TIM 0322, V0, P0
   KALISH D, 1990, MARKETING MEDIA DECI, V25, P22
   LASN K, 1999, CULTURE JAME UNCOOLI, V0, P0
   LAURO PW, 1999, NY TIMES 0930, V0, P0
   LIPPERT B, 2000, ADWEEK 0228, V0, P0
   LIPPERT B, 1999, ADWEEK 1011, V0, P0
   LYNCH JG, 1982, J CONSUM RES, V9, P18, DOI 10.1086/208893
   MACINNIS DJ, 1991, J MARKETING, V55, P32, DOI 10.2307/1251955
   MCGUIRE WJ, 1978, BEHAV MANAGEMENT SCI, V0, P0
   MEYER WU, 1991, COGNITION EMOTION, V5, P295, DOI 10.1080/02699939108411042
   Oppliger PA, 1997, HUMOR, V10, P421, DOI 10.1515/humr.1997.10.4.421
   PYSZCZYNSKI TA, 1981, J PERS SOC PSYCHOL, V40, P31, DOI 10.1037/0022-3514.40.1.31
   REES J, 1995, MARKETING NEWS 0908, V0, P0
   SCHLOSSBERG H, 1991, MARKETING NEWS 0429, V0, P0
   Sellar S, 1999, SALES MARK MANAG, V151, P15
   SHANNON J, 1995, MARKETING NEWS 1110, V0, P0
   SLOAN P, 1995, ADVERTISING AGE 1120, V0, P0
   STIENSMEIERPELSTER J, 1995, COGNITION EMOTION, V9, P5, DOI 10.1080/02699939508408963
   THACKER K, 1993, ADWEEK 0322, V0, P0
   Tinic SA, 1997, J COMMUN, V47, P3, DOI 10.1111/j.1460-2466.1997.tb02714.x
   TYLEE J, 1998, CAMPAIGN 0710, V0, P0
   VAGNONI A, 1999, ADVERTISING AGE 0208, V0, P0
   Vakratsas D, 1999, J MARKETING, V63, P26, DOI 10.2307/1251999
   VANMUNCHING P, 1998, BRANDWEEK 0824, V0, P0
   VENKAT R, 1995, ADM SCI ASS CANADA P, V0, P0
   VRANICA S, 2000, WALL STREET J 1205, V0, P0
   WALD ML, 1999, NY TIMES 0127, V0, P0
   Waller DS, 1999, J CONSUM MARK, V16, P288, DOI 10.1108/07363769910271513
NR 60
TC 148
Z9 150
U1 4
U2 59
PU ADVERTISING RES FOUNDATION
PI NEW YORK
PA 641 LEXINGTON AVE, NEW YORK, NY 10022 USA
SN 0021-8499
EI 
J9 J ADVERTISING RES
JI J. Advert. Res.
PD SEP 15
PY 2003
VL 43
IS 3
BP 268
EP 280
DI 10.1017/S0021849903030332
PG 13
WC Business; Communication
SC Business & Economics; Communication
GA 733JH
UT WOS:000185996300003
DA 2023-03-20
ER

PT J
AU Morrell, R
AF Morrell, R
TI Silence, sexuality and HIV/AIDS in South African schools
SO AUSTRALIAN EDUCATIONAL RESEARCHER
LA English
DT Article; Proceedings Paper
ID developing-country; prevention; aids; men
AB In South Africa where there is a very high HIV infection rate among teenagers and young adults, it is surprising to find that students and teachers are very unwilling to talk about the possibility of being or becoming HIV positive. While AIDS messages dominate public discourse, there is a silence in schools about the personal in relation to AIDS. This article seeks to explain the reluctance of learners to test, talk about and disclose their HIV status, by examining silence within a broader context. It draws on gender theories to show the connections between the silence of AIDS and broader, society-wide gender inequalities. A focus on 'silence' adds a neglected gendered phenomenon to the understanding of the AIDS pandemic. Silence is a feature of gender relations that prevents the negotiation of safe sex, the exploration of the self and the expression of vulnerability and hence the building of trust and respect. Conversely, silence contributes to intolerance and fuels prejudice. When interventions consciously attempt to break the silence, they make a major contribution to reducing the likelihood of HIV transmission and to promoting gender equality.
C1 Univ Natal, Sch Educ, ZA-4041 Durban, South Africa.
C3 University of Kwazulu Natal
RP Morrell, R (corresponding author), Univ Natal, Sch Educ, ZA-4041 Durban, South Africa.
EM morrell@nu.ac.za
CR AKINSETE T, 2002, KNOWING YOUR HIV STA, V0, P0
   BENNETT J, 2001, AGENDA, V0, P88
   Brod H., 1987, MAKING MASCULINITIES, V0, P0
   Cardinal M., 1984, WORDS SAY IT, V0, P0
   Connell R. W., 1995, MASCULINITIES, V0, P0
   DEBRUYN M, 1992, SOC SCI MED, V34, P249, DOI 10.1016/0277-9536(92)90267-T
   Dobash RE, 2000, CHANGING VIOLENT MEN, V0, P0
   *ED FDN TRUST, 2002, CURR AW B, V0, P0
   EISLER R, 1998, FEMINISM MEN RECONST, V0, P0
   Epstein D, 1998, SCH SEXUALITIES, V0, P0
   Foreman M., 1998, AIDS MEN TAKING RISK, V0, P0
   Foucault Michel, 1978, HSIT SEXUALITY, V0, P0
   FRANK B, 1992, ATLANTIS, V18, P47
   Frosh S., 2002, YOUNG MASCULINITIES, V0, P0
   Ghaill M., 1994, UNDERSTANDING MASCUL, V0, P0
   *H D NETW, 1999, AIDS2000, V0, P0
   Harrison A, 2000, S AFR J SCI, V96, P285
   HEISE LL, 1995, SOC SCI MED, V40, P931, DOI 10.1016/0277-9536(94)00165-P
   HERBERT C, 1989, TALKING SILENCE SEXU, V0, P0
   Hooks B., 1981, AINT WOMAN BLACK WOM, V0, P0
   Kaufman M, 1993, CRACKING ARMOUR POWE, V0, P0
   KEDAMA P, 2000, E COMMUNICATION 0607, V0, P0
   Kimmel, 1987, CHANGING MEN NEW DIR, V0, P0
   Kimmel Michael, 1996, MANHOOD AM CULTURAL, V0, P0
   Leclerc-Madlala S, 1997, MED ANTHROPOL, V17, P363, DOI 10.1080/01459740.1997.9966146
   MARCUS T, 1999, LIVING DYING AIDS WO, V0, P0
   McKay Jim., 2000, MASCULINITIES GENDER, V0, P0
   MESSNER MA, 1993, THEOR SOC, V22, P723, DOI 10.1007/BF00993545
   Miller A., 1997, DRAMA GIFTED CHILD S, VRev. ed, P0
   Miller Alice, 1987, YOUR OWN GOOD ROOTS, V0, P0
   Mirza H.S., 1997, BLACK BRIT FEMINISM, V0, P0
   MOLEFE L, 2002, AGENDA, V0, P108
   Morrell R, 1998, J S AFR STUD, V24, P605, DOI 10.1080/03057079808708593
   MUKASA V, 1999, AGENDA, V0, P58
   MWAMBO J, 2000, M GEND VIOL HIV WHO, V0, P0
   *NPPHCN UNICEF, 1997, YOUTH SPEAKS OUT STU, V0, P0
   Paechter C., 2002, ED OTHER GENDER POWE, V0, P0, DOI DOI 10.4324/9780203486818
   RIVERS K, 1998, MEN HIV EPIDEMIC GEN, V0, P0
   Sabo D, 1995, MENS HLTH ILLNESS GE, V0, P0
   SEGAL L, 1999, CRIME CONFLICT, V0, P23
   Sewpaul V., 1998, AGENDA, V39, P34
   Spender D., 1980, MAN MADE LANGUAGE, V0, P0
   Thomas Alison, 1990, MEN MASCULINITIES SO, V0, P0
   *UNAIDS, 2000, MEN MAK DIFF MEN AID, V0, P0
   Whiteside Alan, 2000, AIDS CHALLENGE S AFR, V0, P0
   Wood K, 1998, SOC SCI MED, V47, P233, DOI 10.1016/S0277-9536(98)00057-4
   Wood K, 1997, GEND DEV, V5, P41
   Wood K, 2001, CHANGING MEN SO AFRI, V0, P0
   Zeldin Theodore, 1995, INTIMATE HIST HUMANI, V0, P0
NR 51
TC 41
Z9 42
U1 0
U2 4
PU AUSTRALIAN ASSOC RESEARCH EDUCATION
PI COLDSTREAM
PA PO BOX 71, COLDSTREAM, VICTORIA 3770, AUSTRALIA
SN 0311-6999
EI 
J9 AUST EDUC RES
JI Aust. Educ. Res.
PD APR 15
PY 2003
VL 30
IS 1
BP 41
EP 62
DI 10.1007/BF03216780
PG 22
WC Education & Educational Research
SC Education & Educational Research
GA 776JV
UT WOS:000189113600004
DA 2023-03-20
ER

PT J
AU Harries, AD
   Kumwenda, J
   Zijlstra, EE
   Broadhead, RL
   Squire, SB
   Salaniponi, FM
AF Harries, AD
   Kumwenda, J
   Zijlstra, EE
   Broadhead, RL
   Squire, SB
   Salaniponi, FM
TI Teaching tuberculosis control to medical undergraduates: the Malawi experience
SO INTERNATIONAL JOURNAL OF TUBERCULOSIS AND LUNG DISEASE
LA English
DT Article
DE tuberculosis control; medical schools; Malawi
AB SETTING: National Tuberculosis (TB) Control Programme (NTP) and College of Medicine (COM), Malawi. OBJECTIVES: To develop a TB/HIV module, incorporating TB control and the DOTS strategy, for 4th year medical undergraduates. To describe 1) the way in which the module was developed, 2) the contents and structure of the module, 3) the experience of teaching the module from 2000-2002, and d) the financial costs to the NTP. DESIGN: A descriptive study. RESULTS: The TB/HIV module, including the teaching manual, resource materials and undergraduate assessments, was developed between June and December 1999 by NTP, College of Medicine, interested stakeholders and an external consultant. The module was well received by medical undergraduates. Student knowledge, based on pre-module and post-module assessments, increased to satisfactory levels. Novel aspects of teaching, which included reading chapters in class followed by student-led knowledge reviews, modular assessments and using NTP staff as facilitators, were highly rated. The cost of developing the module was US$14 070, and the recurrent annual cost of teaching the module was US$900. CONCLUSION: The results show that a national tuberculosis control programme can work effectively with an academic medical institution in teaching medical undergraduates the important principles of country-wide TB control.
C1 Natl TB Control Programme, Lilongwe, Malawi.
   Coll Med, Blantyre, Malawi.
   Univ Liverpool, Liverpool Sch Trop Med, Liverpool L3 5QA, Merseyside, England.
C3 University of Malawi; Liverpool School of Tropical Medicine; University of Liverpool
RP Harries, AD (corresponding author), British High Commiss, POB 30042, Lilongwe 3, Malawi.
CR CHAULET P, 1998, WHOTB98236, V0, P0
   DAVIES PDO, 1998, CLIN TUBERCULOSIS, V0, P0
   HARRIES AD, 1996, WHOTB96200, V0, P0
   Kwanjana JK, 2001, MALAWI MED J, V13, P7
   MAHER D, 1997, WHOTB97220, V0, P0
   World Health Organization, 1994, WHOTB94179, V0, P0
NR 8
TC 1
Z9 2
U1 0
U2 0
PU INT UNION AGAINST TUBERCULOSIS LUNG DISEASE (I U A T L D)
PI PARIS
PA 68 BOULEVARD SAINT-MICHEL,, 75006 PARIS, FRANCE
SN 1027-3719
EI 
J9 INT J TUBERC LUNG D
JI Int. J. Tuberc. Lung Dis.
PD SEP 15
PY 2003
VL 7
IS 9
BP 842
EP 847
DI 
PG 6
WC Infectious Diseases; Respiratory System
SC Infectious Diseases; Respiratory System
GA 718RU
UT WOS:000185160900006
PM 12971667
DA 2023-03-20
ER

PT J
AU Wolf, RC
   Pulerwitz, J
AF Wolf, RC
   Pulerwitz, J
TI The influence of peer versus adult communication on AIDS-protective behaviors among Ghanaian youth
SO JOURNAL OF HEALTH COMMUNICATION
LA English
DT Article
ID prevention; programs; efficacy; students
AB Who most influences youth's AIDS-protective behaviors: peers, adults, or a combination of both? This paper explores interpersonal communication about reproductive health information among Ghanaian youth, and the association of this communication with different types of reported AIDS-preventive behaviors. Contacts of peer educators in Ghana were surveyed at three sites during April 1998. Respondents age 11 to 26 years were included in this analysis (N = 490). Youth who talked with both peers and adults (n = 90) were 2.08 times more likely ( 95% CI: 1.23, 3.51) to report having done anything to protect themselves from AIDS than those who talked to no one ( n = 202), while those who talked with peers only (n = 150) were 1.71 times more likely (95% CI: 1.10, 2.64) to have done something to protect themselves from AIDS. Youth who talked with adults only were not significantly more likely to protect themselves from AIDS than those who spoke with no one ( n = 42). Sexually active youth were more than twice as likely to talk to peers as adults. Specific AIDS-protective behaviors reported by youth differed substantially depending on whether their contact source was peers or adults. Understanding the interelationship between peer and adult influence allows program managers to design increasingly effective programs.
C1 US Agcy Int Dev, Off HIV AIDS, Global Hlth Bur, Washington, DC 20523 USA.
   Populat Council, Horizons Program, Seconded PATH, Washington, DC USA.
C3 United States Agency for International Development (USAID); Population Council
RP Wolf, RC (corresponding author), US Agcy Int Dev, Off HIV AIDS, Global Hlth Bur, 1300 Penn Ave NW,5-10-90, Washington, DC 20523 USA.
EM cwolf@usaid.gov
FU NIMH NIH HHS [MH11815] Funding Source: Medline
CR Bandura A., 1992, ADOLESCENTS AIDS GEN, V0, P0
   *CDC, 1999, SURV HIV ENV, V0, P0
   *CDC, 2001, FACT SHEET HIV ITS T, V0, P0
   FRIEDLAND RH, 1991, S AFR MED J, V79, P149
   Ghana Statistical Service, 1999, GHAN DEM HLTH SURV 1, V0, P0
   JASON L A, 1989, JOURNAL OF PRIMARY PREVENTION, V9, P203, DOI 10.1007/BF01326543
   KERRIGAN D, 1999, INT CONS PEER ED HIV, V0, P0
   KIRBY D, 1994, PUBLIC HEALTH REP, V109, P339
   KLEPP KI, 1986, J SCHOOL HEALTH, V56, P407, DOI 10.1111/j.1746-1561.1986.tb05783.x
   LATKIN C, 1995, SOC NETWORKS, V17, P219, DOI 10.1016/0378-8733(95)00263-N
   Milburn K, 1995, HEALTH EDUC RES, V10, P407, DOI 10.1093/her/10.4.407
   PELA AO, 1989, SOC SCI MED, V28, P1, DOI 10.1016/0277-9536(89)90298-0
   PERRY CL, 1983, ADOLESCENCE, V18, P561
   PHILLIBER S, 1999, PEER POTENTIAL MAKIN, V0, P0
   Reeder GD, 1997, AIDS EDUC PREV, V9, P77
   RIVERO A, 1989, REV CLIN ESP, V185, P440
   SENDEROWITZ J, 1997, REPRODUCTIVE HLTH OU, V0, P0
   St Lawrence JS, 1998, AM J COMMUN PSYCHOL, V26, P7, DOI 10.1023/A:1021877906707
   Stanton BF, 1996, ARCH PEDIAT ADOL MED, V150, P17, DOI 10.1001/archpedi.1996.02170260021003
   *UNAIDS, 2002, PREV HIV TRANSM INF, V0, P0
   UNAIDS, 2000, REP GLOB HIV AIDS EP, V0, P0
   *UNAIDS WHO, 1998, REP GLOB HIV AIDS EP, V0, P0
   *UNAIDS WHO, 2002, GHAN EP FACT SHEETS, V0, P0
   Weeks K, 1997, AIDS EDUC PREV, V9, P90
   Wolf RC, 2000, J HEALTH COMMUN, V5, P61, DOI 10.1080/10810730050019564
   WOLF RC, 2000, 13 INT AIDS C JUL 9, V0, P0
NR 26
TC 10
Z9 10
U1 0
U2 4
PU TAYLOR & FRANCIS INC
PI PHILADELPHIA
PA 530 WALNUT STREET, STE 850, PHILADELPHIA, PA 19106 USA
SN 1081-0730
EI 1087-0415
J9 J HEALTH COMMUN
JI J. Health Commun.
PD SEP-OCT 15
PY 2003
VL 8
IS 5
BP 463
EP 474
DI 10.1080/713852119
PG 12
WC Communication; Information Science & Library Science
SC Communication; Information Science & Library Science
GA 728TN
UT WOS:000185732600006
PM 14530148
DA 2023-03-20
ER

PT J
AU Faulkner, SL
AF Faulkner, SL
TI Good girl or flirt girl: Latinas' definitions of sex and sexual relationships
SO HISPANIC JOURNAL OF BEHAVIORAL SCIENCES
LA English
DT Article
DE cultural messages; grounded theory; Latinas; sexual definitions; sexual scripts
ID aids; behavior; gender; hiv; acculturation; hispanics; adolescents; students; women; risk
AB This study provides theoretical understanding of 31 young adult Latinas' (Puerto Rican, Dominican, and Cuban) experiences and understandings of sexuality through in-depth interviews. The grounded theory analysis of defining sex and sexual relationships revealed similar descriptions of processes within Latinas' accounts. Women's responses included defining sex as intercourse, defining sex as virtually anything, and making distinctions between sex and making love. Women also offered definitions of safer sex and their ideal sexual relationships. Ideas about men's sexuality as uncontrollable led women to devise plans for avoiding players and avoiding being a flirt girl because of the desire to be seen as moral and culturally competent. Latinas made sense of their sexuality by accepting, altering, or rejecting cultural messages. The findings have implications for interventions aimed to assist women in dealing with safer sex topics.
C1 Syracuse Univ, Dept Speech Commun, Syracuse, NY 13244 USA.
C3 Syracuse University
RP Faulkner, SL (corresponding author), Syracuse Univ, Dept Speech Commun, 100 Sims Hall, Syracuse, NY 13244 USA.
CR *A GUTTM I, 1999, TEEN SEX PREGN, V0, P0
   [Anonymous], 1967, DISCOV GROUNDED THEO, V0, P0
   Bogart LM, 2000, J SEX RES, V37, P108, DOI 10.1080/00224490009552027
   BURGON NM, 1986, HUMAN SEXUALITY ETHN, V0, P135
   Carpenter LM, 2001, J SEX RES, V38, P127, DOI 10.1080/00224490109552080
   *CDC, 2000, HIV AIDS HISP US, V0, P0
   Cunningham I, 1998, SIECUS REP, V26, P18
   DANILUK JC, 1998, CHALLENGING MYTHS CR, V0, P0
   Dunn JL, 1998, J CONTEMP ETHNOGR, V26, P479, DOI 10.1177/089124198026004004
   EHRHARDT AA, 1991, ANN REV SEX RES, V2, P25
   Faulkner SL, 2002, QUAL HEALTH RES, V12, P310, DOI 10.1177/104973202129119919
   FAULKNER SL, 1999, THESIS PENNSYLVANIA, V0, P0
   FERNANDEZ MI, 1995, AIDS PREVENT MENT H, V0, P159
   FINE M, 1988, HARVARD EDUC REV, V58, P29, DOI 10.17763/haer.58.1.u0468k1v2n2n8242
   Gagnon J., 1990, ANN REV SEX RES, V1, P1, DOI 10.1080/10532528.1990.10559854
   GAGNON JH, 1987, ARCH SEX BEHAV, V16, P1, DOI 10.1007/BF01541838
   Gibbons JL, 1997, J EARLY ADOLESCENCE, V17, P349, DOI 10.1177/0272431697017004001
   Gil R. M., 1996, MARIA PARADOX LATINA, V0, P0
   Glaser B., 1978, THEORETICAL SENSITIV, V0, P0
   Gomez CA, 1996, J SEX RES, V33, P355, DOI 10.1080/00224499609551853
   Gutmann Matthew, 1996, MEANINGS MACHO BEING, V0, P0
   HAUBEGGER C, 1999, LEGACY GENERATION N, V0, P0
   Hines AM, 1998, AIDS EDUC PREV, V10, P533
   HOLLAND J, 1996, THEORISING HETEROSEX, V0, P143
   Horowitz R., 1983, HONOR AM DREAM CULTU, V0, P0
   IRVINE J, 1995, SEXUALITY ED ACROSS, V0, P0
   KALICHMAN SC, 1992, J CONSULT CLIN PSYCH, V60, P725, DOI 10.1037/0022-006X.60.5.725
   LEAR D, 1995, SOC SCI MED, V41, P1311, DOI 10.1016/0277-9536(95)00010-5
   Marin B, 1991, RES HISPANIC POPULAT, V0, P0
   MARIN BV, 1990, HISPANIC J BEHAV SCI, V12, P110, DOI 10.1177/07399863900122002
   MARIN BV, 1993, AM J PUBLIC HEALTH, V83, P1759, DOI 10.2105/AJPH.83.12.1759
   MARIN BV, 1993, FAM PLANN PERSPECT, V25, P170, DOI 10.2307/2135925
   MENENDEZ BS, 1990, J ACQ IMMUN DEF SYND, V3, P644
   Morse J. M., 1992, QUALITATIVE HLTH RES, V0, P0
   MORSE JM, 1991, QUALITATIVE HLTH RES, V1, P117
   PETERMAN JP, 1996, TELLING THEIR STORIE, V0, P0
   Regan PC, 1996, J SEX MARITAL THER, V22, P110
   Reiss I. L., 1967, SOCIAL CONTEXT PREMA, V0, P0
   Remez L, 2000, FAM PLANN PERSPECT, V32, P298, DOI 10.2307/2648199
   Rubin HJ., 2011, QUALITATIVE INTERVIE, V0, P0
   Sanders SA, 1999, JAMA-J AM MED ASSOC, V281, P275, DOI 10.1001/jama.281.3.275
   SANTOSORTIZ MC, 1989, PSYCHOSOCIAL DEV PUE, V0, P141
   SEAL DW, 2000, J PSYCHOL HUMAN SEXU, V11, P51, DOI 10.1300/J056V11N04_03
   SIMON W, 1986, ARCH SEX BEHAV, V15, P97, DOI 10.1007/BF01542219
   Simon William., 1987, THEORIES HUMAN SEXUA, V0, PP363, DOI 10.1007/BF01542219
   SMITH DK, 1996, WOMEN AIDS COPING CA, V0, P1
   SOBAGAL F, 1993, FAMILY PLANNING PERS, V23, P257
   SOBO E, 1995, CHOOSING UNSAFE SEX, V0, P0
   SPRECHER S, 1991, J SEX RES, V28, P387, DOI 10.1080/00224499109551615
   Thompson S., 1995, GOING ALL WAY TEENAG, V0, P0
   Warren CW, 1998, FAM PLANN PERSPECT, V30, P170, DOI 10.2307/2991678
   Wiederman MW, 1996, J SEX RES, V33, P339, DOI 10.1080/00224499609551851
NR 52
TC 39
Z9 39
U1 0
U2 4
PU SAGE PUBLICATIONS INC
PI THOUSAND OAKS
PA 2455 TELLER RD, THOUSAND OAKS, CA 91320 USA
SN 0739-9863
EI 1552-6364
J9 HISPANIC J BEHAV SCI
JI Hisp. J. Behav. Sci.
PD MAY 15
PY 2003
VL 25
IS 2
BP 174
EP 200
DI 10.1177/0739986303025002003
PG 27
WC Psychology, Multidisciplinary
SC Psychology
GA 672KL
UT WOS:000182519700003
DA 2023-03-20
ER

PT J
AU Savaser, S
AF Savaser, S
TI Knowledge and attitudes of high school students about AIDS: A Turkish perspective
SO PUBLIC HEALTH NURSING
LA English
DT Article
DE AIDS; high school students; knowledge; attitudes
ID israel; holon
AB This study was conducted with 705 high school students (360 ninth graders and 345 11th graders; 305 female, 400 male) for the purpose of determining their knowledge and attitudes about HIV/AIDS. Data were obtained using a self-completed questionnaire. The questionnaire was divided into three sections. Section A included questions about descriptive characteristics of the students. Section B included questions about HIV/AIDS knowledge. Section C included questions about students' attitudes towards AIDS and their information sources. The percentage, correlation, and one-way analysis of variance were used for data analysis. Research findings showed moderate knowledge levels (59.15 +/- 14.22 out of 100 points) in a sample group of 705 Turkish high school students on all AIDS-related questions. Students in private schools had higher scores than those in public schools; boys had higher scores than girls; 11th graders had higher scores than ninth graders, and the methods of transmission were better known than methods of nontransmission. Scores increased in parallel with student age. Knowledge scores of students were also positively correlated with a higher level of parent education and the ease with which sexuality-related subjects were discussed at home. About half of the students believed that people with HIV/AIDS should be able to attend school and should not have to stop working. Most of the students were informed about HIV/AIDS by media. To prevent the illness, the most important role of the nurses is to focus on education and information for individuals, families, and communities.
C1 Univ Istanbul, Florence Nightingale Coll Nursing, TR-80270 Caglayan Sisli, Turkey.
C3 Grup Florence Nigtingale Hospital Turkey; Istanbul University
RP Savaser, S (corresponding author), Univ Istanbul, Florence Nightingale Coll Nursing, TR-80270 Caglayan Sisli, Turkey.
CR AKBULUT A, 1994, AIDS SAVASIM GUNLERI, V0, P0
   *AR 2000 DUN AIDS, 2001, AIDS SAVASIM B, V37, P1
   ASCI Y, 1993, LIT EKI, V13, P36
   ASINDI AA, 1992, ANN TROP PAEDIATR, V12, P392
   ATES S, 1993, TURK AIDS K KIT IST, V0, P0
   BOZKAYA E, 1994, AIDS SAVASIM GUNLERI, V0, P0
   BROOK U, 1993, J TROP PEDIATRICS, V39, P382, DOI 10.1093/tropej/39.6.382
   BROOK U, 1994, ISRAEL J MED SCI, V30, P699
   CARDUCCI A, 1989, INT C AIDS, V0, P0
   CETIN ET, 1993, TURK AIDS K KIT IST, V1, P0
   CETIN ET, 1994, AIDS SAVASUM B, V9, P5
   CETIN ET, 1994, AIDS SAVASUM B, V10, P3
   CETIN ET, 1993, AIDS SAVASIM B, V8, P3
   Cetin ET, 2000, AIDS SAVASUM B, V36, P8
   CHINTANA M, 1994, EFFICIENCY MEDIA AID, V0, P0
   DILORIO C, 1993, PUBLIC HLTH NURSING, V3, P159
   *DUN COC, 1995, AIDS COC TRAJ, V0, P0
   ESEN A, 1992, 2 UL HEM K BILD KIT, V0, P0
   FLYNN PM, 1994, SENDROM, V6, P19
   GORAK G, 1996, HEMSIRELIK B, V30, P10
   INANDI T, 1994, AIDS SAVASIM GUNLERI, V0, P0
   LEBLEBICIOGLU H, 1993, 1 TURK AIDS K KIT IS, V0, P0
   OZHAN N, 1992, 3 UL HEM K KIT SIV, V0, P0
   OZKAN H, 1994, U GENCLIGININ AILE P, V0, P0
   OZKAN S, 1993, LIT EKI, V13, P22
   PEKSEN Y, 1994, YENI TIP DERGISI, V11, P3
   STEINER JD, 1990, AM J DIS CHILD, V144, P302, DOI 10.1001/archpedi.1990.02150270052025
   TRAHTMAN M, 1992, INT C AIDS, V8, P0
   TURKMEN S, 1993, TURK AIDS K KIT IST, V0, P0
   *UNAIDS, 2001, REP GLOB HIV AIDS EP, V0, P0
   USTACELEBI S, 1995, 2 TURK AIDS K RAP IS, V0, P0
   WALKER SH, 1992, J PEDIAT NURSING, V4, P246
   WALTER HJ, 1994, JAMA-J AM MED ASSOC, V7, P6
   YILMAZ G, 1993, 1 TURK AIDS K KIT IS, V0, P0
   YUCEL B, 1993, LIT EKI, V13, P25
NR 36
TC 36
Z9 37
U1 3
U2 7
PU BLACKWELL PUBLISHING INC
PI MALDEN
PA 350 MAIN ST, MALDEN, MA 02148 USA
SN 0737-1209
EI 
J9 PUBLIC HEALTH NURS
JI Public Health Nurs.
PD JAN-FEB 15
PY 2003
VL 20
IS 1
BP 71
EP 79
DI 10.1046/j.1525-1446.2003.20110.x
PG 9
WC Public, Environmental & Occupational Health; Nursing
SC Public, Environmental & Occupational Health; Nursing
GA 627FM
UT WOS:000179922800010
PM 12492828
DA 2023-03-20
ER

PT J
AU Wang, HH
   Fennie, K
   He, GP
   Burgess, J
   Williams, AB
AF Wang, HH
   Fennie, K
   He, GP
   Burgess, J
   Williams, AB
TI A training programme for prevention of occupational exposure to bloodborne pathogens: impact on knowledge, behaviour and incidence of needle stick injuries among student nurses in Changsha, People's Republic of China
SO JOURNAL OF ADVANCED NURSING
LA English
DT Article
DE needle stick/sharp injuries; bloodborne pathogens; universal precautions; People's Republic of China; nursing students
ID health-care workers; body-fluid precautions; universal precautions; infection; attitudes; education; hiv/aids; risks; aids
AB Background. Although the human immunodeficiency virus (HIV) epidemic in China is expanding rapidly, the principles of universal precautions (UP) are not widely disseminated in Chinese hospitals. Lack of training about occupational prevention of bloodborne pathogens (BBP) may place student nurses at risk when they are in clinical practice. Aim. To examine the impact of structured training on prevention of occupational exposure to BBP on knowledge, behaviour, and incidence of medical sharp injuries among student nurses in Changsha, China. Methods. A quasi-experimental study evaluated changes in knowledge, self-reported UP behaviours, observed adherence to UP, and needle stick/sharp injuries during a 4-month follow-up period. The study population consisted of 106 student nurses in two classes. One class served as the experimental group, while the other served as a control group. Students in the experimental group participated in a structured training intervention consisting of lectures and demonstrations. Results. At 4 months, the group that received the BBP training scored significantly higher than the standard education group on both knowledge (P < 0.001) and behaviour (P = 0.002). Although students in the experimental group were not observed to practise UP significantly more frequently than those in the control group, they were less likely to experience needle stick/sharp injuries (OR = 0.29; 95% CI 0.11, 0.74; P = 0.004). Conclusion. Structured training in prevention of occupational exposure to BBP improved knowledge and behaviour and reduced the number of needle stick/sharp injuries among Chinese student nurses, compared with students who did not receive the training. Training in the techniques of UP could play a role in reducing the risk for occupational exposure to BBP among Chinese future nurses. In view of the accelerating HIV epidemic, implementation and evaluation of such training programmes are urgently needed.
C1 Yale Univ, Sch Nursing, New Haven, CT 06530 USA.
   Cent S Univ, Sch Nursing, Xiang Ya Sch Med, Changsha 410083, Hunan, Peoples R China.
   Dept Vet Affairs, West Haven, CT USA.
C3 Yale University; Central South University
RP Williams, AB (corresponding author), Yale Univ, Sch Nursing, 100 Church St S, New Haven, CT 06530 USA.
EM ann.williams@yale.edu
CR BEEKMANN SE, 1994, CLIN INFECT DIS, V18, P562, DOI 10.1093/clinids/18.4.562
   BERNADETTE S, 2001, ASS PERIOPERATIVE RE, V73, P1132
   CDC, 2001, MORBIDITY AND MORTALITY WEEKLY REPORT, V50, P1
   *CDC, 1988, MMWR-MORBID MORTAL W, V37, P377
   CHEN MZ, 2000, MODERN PREVENTIVE ME, V27, P411
   CHEN XP, 2001, TIAN JIN NURSING, V9, P94
   DIEKEMA DJ, 1995, PREV MED, V24, P580, DOI 10.1006/pmed.1995.1092
   FRASER VJ, 1995, ANNU REV MED, V46, P203
   Gershon RRM, 1999, INFECT CONT HOSP EP, V20, P806, DOI 10.1086/501588
   GERSHON RRM, 1995, AM J INFECT CONTROL, V23, P225, DOI 10.1016/0196-6553(95)90067-5
   HAIDUVEN DJ, 1992, INFECT CONT HOSP EP, V13, P265, DOI 10.2307/30145501
   HUANG H, 1997, CHINESE J NURSING, V32, P411
   Jeffe DB, 1999, PREV MED, V29, P365, DOI 10.1006/pmed.1999.0571
   Knight VM, 1998, J ADV NURS, V27, P746, DOI 10.1046/j.1365-2648.1998.00600.x
   LI Y, 1999, MODERN PREVENTIVE ME, V26, P569
   LI Y, 1999, MODERN PREVENTIVE ME, V26, P571
   Plafker T, 2001, BRIT MED J, V323, P714, DOI 10.1136/bmj.323.7315.714
   Puro V, 2001, INFECT CONT HOSP EP, V22, P206, DOI 10.1086/501890
   Sagoe-Moses C, 2001, NEW ENGL J MED, V345, P538, DOI 10.1056/NEJM200108163450711
   Shao YM, 2001, AIDS PATIENT CARE ST, V15, P431, DOI 10.1089/108729101316914449
   Shen C, 1999, AM J INFECT CONTROL, V27, P435, DOI 10.1016/S0196-6553(99)70010-6
   SOKAS RK, 1993, ACAD MED, V68, P374, DOI 10.1097/00001888-199305000-00022
   Uwakwe CBU, 2000, J ADV NURS, V32, P416, DOI 10.1046/j.1365-2648.2000.01492.x
   WILLIAMS CO, 1994, AM J INFECT CONTROL, V22, P138
   Zafar AB, 1997, INFECT CONT HOSP EP, V18, P712
   Zhao SJ, 2000, INT J EPIDEMIOL, V29, P744, DOI 10.1093/ije/29.4.744
   2001, 1900, V358, V0, P773
NR 27
TC 50
Z9 58
U1 1
U2 12
PU WILEY
PI HOBOKEN
PA 111 RIVER ST, HOBOKEN 07030-5774, NJ USA
SN 0309-2402
EI 1365-2648
J9 J ADV NURS
JI J. Adv. Nurs.
PD JAN 15
PY 2003
VL 41
IS 2
BP 187
EP 194
DI 10.1046/j.1365-2648.2003.02519.x
PG 8
WC Nursing
SC Nursing
GA 634RE
UT WOS:000180353800009
PM 12519278
DA 2023-03-20
ER

PT J
AU Villasenor-Sierra, A
   Caballero-Hoyos, R
   Hidalgo-San Martin, A
   Santos-Preciado, JI
AF Villasenor-Sierra, A
   Caballero-Hoyos, R
   Hidalgo-San Martin, A
   Santos-Preciado, JI
TI Objective and subjective knowledge on HIV/AIDS as predictors of condom use in adolescents
SO SALUD PUBLICA DE MEXICO
LA Spanish
DT Article
DE adolescents; HIV/AIDS; awareness; condom use; Mexico
ID acquired immunodeficiency syndrome; sexual risk behaviors; incubation period; aids knowledge; united-states; inner-city; hiv; attitudes; students; beliefs
AB Objective. To evaluate the association between objective and subjective knowledge on HIV/AlDS and condom use. Material and Methods. Analysis of a database from an anonymous, self-applied, randomized survey conducted between 1995 and 1996. Study subjects were 1 4 10 adolescents of four socioeconomic strata from Guadalajara, Mexico. Objective knowledge was assessed with 24 questions regarding HlV/AlDS, and subjective knowledge with the question "how much do you think you know about HIV/AIDS?" The variables associated with condom use were identified using logistic regression analysis and by calculating odds ratios with a 95% confidence interval. Results. The degree of objective knowledge was "average", differentiated by socioeconomic strata (p< 0.001), and was higher in adolescents from medium and high socioeconomic strata (p< 0.008). Regarding subjective knowledge, adolescents from the low, medium, and high socioeconomic strata claimed to know "a little", and the ones from the lowest stratum claimed to know "very little". Condom use was higher in males (35.4%), and in adolescents from high socioeconomic strata (p< 0.005), than in females (15.3%) (p< 0.001). Although there was a correlation between objective and subjective knowledge (r = 0.37,p< 0.001), a higher degree of subjective knowledge was associated with condom use (p< 0.001). Conclusions. Subjective knowledge, belonging to medium and high socioeconomic strata and being male, were predictors of condom use.
C1 Inst Mexicano Seguro Social, CIBO, Mol Microbiol Lab, Guadalajara, Jalisco, Mexico.
   Unidad Invest Epidemiol, Guadalajara, Jalisco, Mexico.
   Serv Salud Adolescente, Guadalajara, Jalisco, Mexico.
   Secretaria Salud Mexico, Ctr Salud Infancia & Adolescencia, Mexico City, DF, Mexico.
   Univ Nacl Autonoma Mexico, Dept Expt Med, Mexico City 04510, DF, Mexico.
C3 Instituto Mexicano del Seguro Social; Universidad Nacional Autonoma de Mexico
RP Villasenor-Sierra, A (corresponding author), Inst Mexicano Seguro Social, CIBO, Mol Microbiol Lab, Guadalajara, Jalisco, Mexico.
CR Bandawe CR, 1996, AIDS CARE, V8, P223, DOI 10.1080/09540129650125894
   Bazargan M, 2000, J NATL MED ASSOC, V92, P391
   BOWLER S, 1992, J ADOLESCENCE, V15, P345, DOI 10.1016/0140-1971(92)90069-H
   Caballero Hoyos Ramiro, 1997, REVISTA DE SAUDE PUBLICA, V31, P351, DOI 10.1590/S0034-89101997000400004
   Caballero R, 1999, SALUD MENT, V22, P1
   CAMACHO ME, 2000, SIDA ASPECTOS CLIN T, V0, P115
   *CONS NAC POBL, 1988, ENC NAC SEX FAM JOV, V0, P0
   *CTR DIS CONTR, 1989, MMWR-MORBID MORTAL W, V38, P1
   de Visser RO, 2000, AIDS CARE, V12, P221, DOI 10.1080/09540120050001904
   DIAZ T, 1994, AM J PREV MED, V10, P217, DOI 10.1016/S0749-3797(18)30594-4
   DICLEMENTE RJ, 1993, J ADOLESCENT HEALTH, V14, P231, DOI 10.1016/1054-139X(93)90011-D
   DICLEMENTE RJ, 1986, AM J PUBLIC HEALTH, V76, P1443, DOI 10.2105/AJPH.76.12.1443
   DURANT RH, 1992, J ADOLESCENT HEALTH, V13, P499, DOI 10.1016/1054-139X(92)90014-3
   Garcia-Baltazar J, 1992, SALUD PUBLICA MEX, V34, P413
   HOFFERTH SL, 1987, FAM PLANN PERSPECT, V19, P46, DOI 10.2307/2135048
   Hosmer D.W., 2000, APPL LOGISTIC REGRES, V2nd ed., P0
   *I NAC EST GEOGR I, 1992, ESTR SOC ZON METR GU, V0, P0
   *I NAC EST GEOGR I, 1990, 11 CENS NAC POB VIV, V0, P0
   KLANGER B, 1993, J ADOLESCENT HEALTH, V14, P468, DOI 10.1016/1054-139X(93)90120-E
   Klepp KI, 1996, E AFR MED J, V73, P218
   Koopman C, 1990, AIDS EDUC PREV, V2, P58
   LUI KJ, 1988, SCIENCE, V240, P1333, DOI 10.1126/science.3163848
   MAGISRODRIGUEZ C, 2000, SIDA ASPECTOS CLIN T, V0, P1
   MAGISRODRIGUEZ C, 1998, ENFERM INFEC MICR CL, V18, P236
   MANOFF SB, 1989, PEDIATR INFECT DIS J, V8, P309
   Maxwell Annette E., 2000, ETHNICITY AND DISEASE, V10, P113
   MEDLEY GF, 1987, NATURE, V328, P719, DOI 10.1038/328719a0
   MICHER CJM, 1997, SIDA ETS, V3, P68
   PEREZ IJA, 2001, ENCUESTA NACL JUVENT, V0, P1
   PHILLIPS KA, 1993, AM J PUBLIC HEALTH, V83, P1460, DOI 10.2105/AJPH.83.10.1460
   Reitman D, 1996, AIDS EDUC PREV, V8, P499
   RICKERT VI, 1989, J ADOLESCENT HEALTH, V10, P313, DOI 10.1016/0197-0070(89)90064-8
   ROTHERAMBORUS MJ, 1991, JAMA-J AM MED ASSOC, V266, P1237, DOI 10.1001/jama.266.9.1237
   SIEGEL D, 1991, J SCHOOL HEALTH, V61, P160, DOI 10.1111/j.1746-1561.1991.tb01199.x
   Skurnick J H, 1991, AIDS EDUC PREV, V3, P21
   STIFFMAN AR, 1994, ADOLESCENCE, V29, P805
   STIFFMAN AR, 1992, PEDIATRICS, V89, P950
   STLAWRENCE JS, 1995, J CONSULT CLIN PSYCH, V63, P154, DOI 10.1037/0022-006X.63.1.154
   TELLO A, 2001, GAC UNIVERSITARIA, V1, P14
   Troth A, 2000, HEALTH COMMUN, V12, P195, DOI 10.1207/S15327027HC1202_5
   ValdespinoGomez JL, 1995, SALUD PUBLICA MEXICO, V37, P556
   World Health Organization, 1990, RES PACK KNOWL ATT B, V0, P0
   YELIBI S, 1993, AIDS CARE, V5, P187, DOI 10.1080/09540129308258599
   ZIMET GD, 1993, J ADOLESCENT HEALTH, V14, P85, DOI 10.1016/1054-139X(93)90090-C
NR 44
TC 18
Z9 20
U1 0
U2 5
PU INST NACIONAL SALUD PUBLICA
PI CUERNAVACA
PA AV UNIVERSIDAD 655, COL SANTA MARIA AHUACATITLAN, CUERNAVACA 62508, MORELOS, MEXICO
SN 0036-3634
EI 
J9 SALUD PUBLICA MEXICO
JI Salud Publica Mexico
PD JUN 15
PY 2003
VL 45
IS 
BP S73
EP S80
DI 
PG 8
WC Public, Environmental & Occupational Health
SC Public, Environmental & Occupational Health
GA 638DD
UT WOS:000180554200010
PM 12602149
DA 2023-03-20
ER

PT J
AU Smith, LA
AF Smith, LA
TI Partner influence on noncondom use: Gender and ethnic differences
SO JOURNAL OF SEX RESEARCH
LA English
DT Article
ID college-students; condom use; safer sex; hiv-prevention; women; power; attitudes; risk; determinants; aids
AB This study investigates gender and ethnicity differences in the experience of not using a condom due to a partner's influence (unwanted noncondom use). Analysis of 247 anonymous questionnaires from students at urban community college campuses revealed that 46.7% had experienced unwanted noncondom use since age 16, and 37% had experienced unwanted noncondom use with their current or most recent partner Males and females reported equal levels of unwanted noncondom use. However, African-American and Latino participants reported higher levels of unwanted noncondom use than Whites. The findings indicate that females, males, and people from ethnic groups at high risk for HIV infection need support to carry out their safer sex intentions.
C1 Calif State Univ San Bernardino, Dept Social Work, San Bernardino, CA 92407 USA.
C3 California State University System; California State University San Bernardino
RP Smith, LA (corresponding author), Calif State Univ San Bernardino, Dept Social Work, 5500 Univ Pkwy, San Bernardino, CA 92407 USA.
CR AMARO H, 1995, AM PSYCHOL, V50, P437, DOI 10.1037/0003-066X.50.6.437
   Bajos N, 2000, SOC SCI MED, V50, P1533, DOI 10.1016/S0277-9536(99)00463-3
   Beckman LJ, 1996, J AM COLL HEALTH, V44, P243, DOI 10.1080/07448481.1996.9936851
   Cabral RJ., 1998, AIDS BEHAV, V2, P75, DOI 10.1023/A:1022363408723
   CAMPBELL SM, 1992, PSYCHOL WOMEN QUART, V16, P273, DOI 10.1111/j.1471-6402.1992.tb00255.x
   Carter JA, 1999, J SEX MARITAL THER, V25, P217, DOI 10.1080/00926239908403996
   Catania JA, 1993, METHODOLOGICAL ISSUE, V0, PP133, DOI 10.1007/0-306-47137-X_7
   *CDCP, 2001, CDC HIV AIDS SURV RE, V13, P0
   CHAN DKS, 1993, J APPL SOC PSYCHOL, V23, P1455, DOI 10.1111/j.1559-1816.1993.tb01043.x
   DEBRO SC, 1994, PSYCHOL WOMEN QUART, V18, P165, DOI 10.1111/j.1471-6402.1994.tb00449.x
   Dekin B, 1996, AM J PREV MED, V12, P61, DOI 10.1016/S0749-3797(18)30260-5
   EMERSON RM, 1962, AM SOCIOL REV, V27, P3141
   FELMLEE DH, 1994, SEX ROLES, V31, P275, DOI 10.1007/BF01544589
   FULLILOVE MT, 1990, J SEX RES, V27, P47, DOI 10.1080/00224499009551541
   Gomez CA, 1996, J SEX RES, V33, P355, DOI 10.1080/00224499609551853
   GRAUERHOLZ E, 1987, SEX ROLES, V17, P563, DOI 10.1007/BF00287736
   Gutierrez L, 2000, SEX ROLES, V42, P581, DOI 10.1023/A:1007047306063
   HARRISON J, 1995, DISS ABSTR INT, V56, P3505
   HELWEGLARSEN M, 1994, HEALTH PSYCHOL, V13, P224, DOI 10.1037/0278-6133.13.3.224
   HOLLAND J, 1992, AIDS CARE, V4, P273, DOI 10.1080/09540129208253099
   JADACK RA, 1995, RES NURS HEALTH, V18, P313, DOI 10.1002/nur.4770180405
   Kelly JA, 1995, CHANGING HIV RISK BE, V0, P0
   KLINE A, 1994, AIDS EDUC PREV, V6, P390
   KLINE A, 1992, SOC SCI MED, V34, P447, DOI 10.1016/0277-9536(92)90305-A
   Landale NS, 1998, SOC SCI RES, V27, P457, DOI 10.1006/ssre.1998.0631
   Laumann EO, 1994, SOCIAL ORG SEXUALITY, V0, P0
   MAXWELL C, 1995, AIDS CARE, V7, P277, DOI 10.1080/09540129550126515
   MILLER LC, 1995, GENDER POWER COMMUNI, V0, P163
   MORRISON DM, 1995, J APPL SOC PSYCHOL, V25, P651, DOI 10.1111/j.1559-1816.1995.tb01767.x
   Pugatch David, 2000, SUBST ABUS, V21, P79, DOI 10.1023/A:1007759028719
   RAVEN BH, 1992, J SOC BEHAV PERS, V7, P217
   REYNOSO TC, 1993, J ADOLESCENT HEALTH, V14, P257, DOI 10.1016/1054-139X(93)90171-K
   Simoni JM, 2000, SEX ROLES, V42, P691, DOI 10.1023/A:1007055607881
   Von Haeften I., 2000, PSYCHOL HEALTH MED, V5, P163, DOI 10.1080/713690182
   Wingood GM, 1998, AM J COMMUN PSYCHOL, V26, P29, DOI 10.1023/A:1021830023545
   WORTH D, 1989, STUD FAMILY PLANN, V20, P297, DOI 10.2307/1966433
NR 36
TC 40
Z9 41
U1 0
U2 4
PU SOC SCIENTIFIC STUDY SEX INC
PI MT VERNON
PA PO BOX 208, MT VERNON, IA 52314 USA
SN 0022-4499
EI 
J9 J SEX RES
JI J. Sex Res.
PD NOV 15
PY 2003
VL 40
IS 4
BP 346
EP 350
DI 10.1080/00224490209552200
PG 5
WC Psychology, Clinical; Social Sciences, Interdisciplinary
SC Psychology; Social Sciences - Other Topics
GA 756BU
UT WOS:000187446600003
PM 14735408
DA 2023-03-20
ER

PT J
AU Cruce, MK
   Stinnett, TA
   Choate, KT
AF Cruce, MK
   Stinnett, TA
   Choate, KT
TI Student sexual orientation, promiscuity and urban acculturation as factors that influence teacher judgments about HIV+ students
SO PSYCHOLOGY IN THE SCHOOLS
LA English
DT Article
ID aids knowledge; attitudes; adolescents; prevention; behaviors; risk; controllability; predictors; infection; people
AB Attributions toward HIV+ adolescents made by teacher education students who graduated from rural or urban high schools were examined. Participants read vignettes in which level of promiscuity and sexual orientation were varied, then completed a rating scale that reflected various attitudes toward HIV+ students. The vignette student labeled promiscuous was blamed and judged more personally responsible for contracting the disease than the non-promiscuous student. Participants who reported graduating from urban high schools indicated more positive affect and positive attitude toward integration, but also higher levels of fearfulness, than did those from rural high schools. Sexual orientation and the participant's high school location interacted on the need for reporting/precautions variable. Those from urban high schools indicated a higher need for reporting and safety precautions than did those from rural high schools when the HIV+ student was labeled heterosexual. School Psychologists should be aware of the varied factors that are involved in teacher judgments concerning HIV+ students. (C) 2003 Wiley Periodicals, Inc.
C1 Oklahoma State Univ, Sch Appl Hlth & Educ Psychol, Sch Psychol Program, Stillwater, OK 74078 USA.
C3 Oklahoma State University System; Oklahoma State University - Stillwater
RP Stinnett, TA (corresponding author), Oklahoma State Univ, Sch Appl Hlth & Educ Psychol, Sch Psychol Program, 445 Willard Hall, Stillwater, OK 74078 USA.
EM tas@okstate.edu
CR ANDERSEN BL, 1995, J CONSULT CLIN PSYCH, V63, P891, DOI 10.1037/0022-006X.63.6.891
   [Anonymous], 1993, J ENVIRON EDUC, V0, P0, DOI DOI 10.1080/00958964.1993.9941940
   Boscarino JA, 1996, AIDS EDUC PREV, V8, P267
   BRUCKER B, 1996, EARLY CHILDHOOD DEV, V115, P85
   Centers for Disease Control and Prevention, 1998, HIV AIDS SURV REP, V9, P0
   COATES TJ, 1990, J CONSULT CLIN PSYCH, V58, P57, DOI 10.1037/0022-006X.58.1.57
   DEVINE PG, 1991, J PERS SOC PSYCHOL, V60, P817, DOI 10.1037/0022-3514.60.6.817
   Dijker AJ, 1996, J APPL SOC PSYCHOL, V26, P731, DOI 10.1111/j.1559-1816.1996.tb02741.x
   DOOLEY PA, 1995, J APPL SOC PSYCHOL, V25, P858, DOI 10.1111/j.1559-1816.1995.tb02649.x
   Garofalo R, 1998, PEDIATRICS, V101, P895, DOI 10.1542/peds.101.5.895
   Gerrard M, 1996, PSYCHOL BULL, V119, P390, DOI 10.1037/0033-2909.119.3.390
   Grimley DM, 1997, ADOLESCENCE, V32, P771
   HADDOCK G, 1993, J PERS SOC PSYCHOL, V65, P1105, DOI 10.1037/0022-3514.65.6.1105
   Hayes JA, 2000, J COUNS PSYCHOL, V47, P71, DOI 10.1037/0022-0167.47.1.71
   JONES M, 1991, J SOC PSYCHOL, V131, P469, DOI 10.1080/00224545.1991.9713877
   KELLY JA, 1995, J CONSULT CLIN PSYCH, V63, P907, DOI 10.1037/0022-006X.63.6.907
   MCDONELL JR, 1993, SOC WORK, V38, P403
   MELTON GB, 1987, J RURAL COMMUNITY PS, V8, P3
   Morrill AC, 1996, J CONSULT CLIN PSYCH, V64, P819, DOI 10.1037/0022-006X.64.4.819
   NDEKI SS, 1994, AIDS CARE, V6, P183, DOI 10.1080/09540129408258629
   OLIVER MB, 1993, PSYCHOL BULL, V114, P29, DOI 10.1037/0033-2909.114.1.29
   OSBORNE ML, 1998, J PEDIATR PSYCHOL, V20, P79
   PULLIUM RM, 1993, SOC BEHAV PERSONAL, V21, P297, DOI 10.2224/sbp.1993.21.4.297
   Remafedi G, 1998, AM J PUBLIC HEALTH, V88, P57, DOI 10.2105/AJPH.88.1.57
   REMAFEDI GJ, 1985, CLIN PEDIATR, V24, P481, DOI 10.1177/000992288502400904
   Siegel D, 1995, AIDS EDUC PREV, V7, P534
   STEBLAY NM, 1987, PSYCHOL BULL, V102, P346, DOI 10.1037/0033-2909.102.3.346
   Stinnett TA, 2001, PSYCHOL SCHOOLS, V38, P585, DOI 10.1002/pits.1045
   STINNETT TA, 2000, ANN M NAT ASS SCH PS, V0, P0
   STLAWRENCE JS, 1993, J CONSULT CLIN PSYCH, V61, P104, DOI 10.1037/0022-006X.61.1.104
   Weiner B., 1995, JUDGMENTS RESPONSIBI, V0, P0, DOI DOI 10.1111/0162-895X.00150
   Whitley BE, 1999, J PERS SOC PSYCHOL, V77, P126, DOI 10.1037/0022-3514.77.1.126
   Wodrich DL, 1999, SCHOOL PSYCHOL REV, V28, P228
NR 33
TC 1
Z9 1
U1 0
U2 0
PU WILEY
PI HOBOKEN
PA 111 RIVER ST, HOBOKEN 07030-5774, NJ USA
SN 0033-3085
EI 1520-6807
J9 PSYCHOL SCHOOLS
JI Psychol. Schools
PD MAR 15
PY 2003
VL 40
IS 2
BP 173
EP 182
DI 10.1002/pits.10079
PG 10
WC Psychology, Educational
SC Psychology
GA 647ZM
UT WOS:000181124000004
DA 2023-03-20
ER

PT J
AU Solomon, P
   Guenter, D
   Salvatori, P
AF Solomon, P
   Guenter, D
   Salvatori, P
TI Integration of persons with HIV in a problem-based tutorial: A qualitative study
SO TEACHING AND LEARNING IN MEDICINE
LA English
DT Article
ID united-states; aids; attitudes; students; knowledge; impact; care
AB Background. This qualitative study examined the effect of using persons with HIV-AIDS (PHAs) as facilitators of learning in an interdisciplinary problem-based learning curriculum. Description: Ten students representing 5 professions (medicine, occupational therapy, physical therapy, nursing, and social work) volunteered to participate in an 8-week course on rehabilitation issues in HIV Two tutorial groups met weekly to discuss problems with the assistance of a faculty tutor and a PHA. Students completed a weekly journal outlining their experiences. At completion of the course, students participated in semistructured interviews. A qualitative analysis of the transcribed interviews and the journals was undertaken. Evaluation: The PHA provided a unique perspective on living with HIV, acted as a resource, and challenged the students' values and assumptions. The presence of the PHA also presented challenges in that the students worried their comments might offend them. Conclusions: PHAs contributed significantly to students' learning and can be successfully incorporated into problem-based tutorials. Copyright (C) 2003 by Lawrence Erlbaum Associates, Inc.
C1 McMaster Univ, Sch Rehabil Sci, IAHS, Hamilton, ON, Canada.
   McMaster Univ, Dept Family Med, Hamilton, ON, Canada.
C3 McMaster University; McMaster University
RP Solomon, P (corresponding author), McMaster Univ, Sch Rehabil Sci, IAHS, 1400 Main St W,Room 403, Hamilton, ON, Canada.
CR BALOGUN J, 1998, PHYS THER, V79, P1073
   CURREY CJ, 1990, ACAD MED, V65, P472, DOI 10.1097/00001888-199007000-00015
   DELBANCO TL, 1992, ANN INTERN MED, V116, P414, DOI 10.7326/0003-4819-116-5-414
   FEIT LR, 1990, ACAD MED, V65, P461, DOI 10.1097/00001888-199007000-00011
   FELDMANN TB, 1990, ACAD MED, V65, P464, DOI 10.1097/00001888-199007000-00012
   FICARROTTO TJ, 1990, ACAD MED, V65, P470, DOI 10.1097/00001888-199007000-00014
   Flaskerud J H, 1991, J CONTIN EDUC NURS, V22, P237
   Hatem D. S., 1996, JGIM, V11, P116
   Herek GM, 2002, AM J PUBLIC HEALTH, V92, P371, DOI 10.2105/AJPH.92.3.371
   Kopacz DR, 1999, HEALTH EDUC RES, V14, P1, DOI 10.1093/her/14.1.1
   Krupat E, 2001, J FAM PRACTICE, V50, P1057
   Law M, 1995, CAN J OCCUP THER, V62, P250
   LEWIN SA, 2002, COCHRANE LIB, V0, P0
   PERKINS J, 1996, J PHYSICAL THERAPY E, V0, P8
   Poth, 2018, QUAL INQ, V0, P0
   Schon D. A., 1987, ED REFLECTIVE PRACTI, V0, P0
   SHAPIRO MF, 1992, JAMA-J AM MED ASSOC, V268, P510, DOI 10.1001/jama.268.4.510
   Stacy R, 1999, MED EDUC, V33, P688, DOI 10.1046/j.1365-2923.1999.00454.x
   Strauss A., 1998, BASICS QUALITATIVE R, V0, P0
NR 19
TC 18
Z9 19
U1 0
U2 3
PU LAWRENCE ERLBAUM ASSOC INC
PI MAHWAH
PA 10 INDUSTRIAL AVE, MAHWAH, NJ 07430-2262 USA
SN 1040-1334
EI 
J9 TEACH LEARN MED
JI Teach. Learn. Med.
PD FAL 15
PY 2003
VL 15
IS 4
BP 257
EP 261
DI 10.1207/S15328015TLM1504_08
PG 5
WC Education, Scientific Disciplines; Health Care Sciences & Services
SC Education & Educational Research; Health Care Sciences & Services
GA 732VV
UT WOS:000185967000008
PM 14612259
DA 2023-03-20
ER

PT J
AU Holschneider, SOM
   Alexander, CS
AF Holschneider, SOM
   Alexander, CS
TI Social and psychological influences on HIV preventive behaviors of youth in Haiti
SO JOURNAL OF ADOLESCENT HEALTH
LA English
DT Article
DE adolescents; AIDS; condom use; HIV; Haiti
ID high-school-students; african-american adolescents; randomized controlled-trial; condom use; sexual-behavior; risk-reduction; aids; predictors; determinants; consistency
AB Purpose: To examine HIV/AIDS prevention-related sexual behaviors and identify potential predictors of those behaviors among youth living in Haiti. Methods: Data were gathered from a cross-sectional survey conducted with 845 youth, aged 15-19 years, attending 12 primary and/or secondary schools. A sub-sample of the 491 students who were sexually active comprised the study sample. Data were collected using a theory-based, self-administered questionnaire. Data were analyzed by multiple logistic regression using SPSS for Windows. Results: Only 18% of sexually active adolescents reported always or sometimes using condoms and 27% reported having used a condom the last time they had sex. Over 40% (43%) had had three or more lifetime sex partners. Findings from the multivariate logistic regression analyses indicate that consistent condom use, condom use at last sexual intercourse, and fewer lifetime sexual partners were significantly associated with high levels of self-efficacy to communicate about HIV/AIDS or use a condom. Significant negative associations were found among consistent condom use, condom use at last sex, and high barriers to condom use. Fewer lifetime sexual partners was significantly associated with high peer preventive norms and low traditional gender norms. Conclusion: These findings emphasize the importance of providing HIV prevention programs for young people in the study communities which enhance effective sexual communication and negotiation skills, target prevention-oriented social norms, and address how to overcome barriers to condom use. (C) Society for Adolescent Medicine, 2003.
C1 Johns Hopkins Univ, Sch Hyg & Publ Hlth, Dept Populat & Family Hlth Sci, Baltimore, MD USA.
C3 Johns Hopkins University
RP Holschneider, SOM (corresponding author), 4606 Windom Pl NW, Washington, DC 20016 USA.
CR Adih WK, 1999, J ADOLESCENT HEALTH, V24, P63, DOI 10.1016/S1054-139X(98)00062-7
   Adrien A, 1993, BULL PAN AM HEALTH ORGAN, V27, P234
   ALEXANDER CS, 1993, J YOUTH ADOLESCENCE, V22, P455, DOI 10.1007/BF01537710
   [Anonymous], 1974, HEALTH EDUCATION MONOGRAPH, V2, P324
   BANDURA A, 1986, SOCIAL FDN THOUGHT A, V0, P0
   Bandura Albert, 1992, P89, V0, P0
   BASENENGQUIST K, 1992, AIDS EDUC PREV, V4, P120
   BROOKSGUNN J, 1989, AM PSYCHOL, V44, P249, DOI 10.1037/0003-066X.44.2.249
   CATANIA JA, 1990, PSYCHOL BULL, V108, P339, DOI 10.1037/0033-2909.108.3.339
   CATANIA JA, 1989, J SEX RES, V26, P525
   *CDCP, 1992, ASS INSTR MEAS STUD, V0, P0
   *CHILD HLTH I, 1991, HAIT NAT CONTR PREV, V0, P0
   *CTR DEV SANT, 1995, RAPP DEF RECH QUAL, V0, P0
   DEZALDUONDO B, 1995, CONCEIVING SEXUALITY, V0, P157
   Diclemente Ralph J., 1992, P34, V0, P0
   DICLEMENTE RJ, 1995, JAMA-J AM MED ASSOC, V274, P1271, DOI 10.1001/jama.274.16.1271
   DICLEMENTE RJ, 1992, PEDIATRICS, V89, P197
   DURBIN M, 1993, J ADOLESCENT HEALTH, V14, P202, DOI 10.1016/1054-139X(93)90006-B
   *FAM HLTH INT, 1996, FIN REP AIDSCAP ABA, V0, P0
   Farmer P, 1992, AIDS ACCUSATION HAIT, V0, P0
   Fisher Jeffrey D., 1992, P117, V0, P0
   GIELEN AC, 1994, AIDS EDUC PREV, V6, P1
   GUPTA GR, 1993, CULT MED PSYCHIAT, V17, P399, DOI 10.1007/BF01379307
   HINGSON RW, 1990, AM J PUBLIC HEALTH, V80, P295, DOI 10.2105/AJPH.80.3.295
   *INT CTR RES WOM, 1996, VULN OPP AD HIV AIDS, V0, P0
   Jemmott JB, 1998, JAMA-J AM MED ASSOC, V279, P1529, DOI 10.1001/jama.279.19.1529
   *JOINT UN PROGR HI, 1999, SEX BEH CHANG HIV WH, V0, P0
   Joint United Nations Programme on HIV/AIDS (UNAIDS), 1998, EP FACT SHEET HIV AI, V0, P0
   Kirby D, 1999, ADOLESC MED, V10, P195
   *MACR INT, 1995, ENQ MORT MORB UT SER, V0, P0
   *MIN SANT PUBL POP, 1996, AN SIT SAN, V0, P0
   PLECK JH, 1991, J MARRIAGE FAM, V53, P733, DOI 10.2307/352747
   Reitman D, 1996, AIDS EDUC PREV, V8, P499
   RICKERT VI, 1991, J ADOLESCENT HEALTH, V12, P38, DOI 10.1016/0197-0070(91)90039-O
   SIEGEL D, 1992, HLTH OAKLAND TEENS Q, V0, P0
   Sieving R, 1997, ARCH PEDIAT ADOL MED, V151, P243, DOI 10.1001/archpedi.1997.02170400029006
   Svenson G. R., 1996, EUROPEAN JOURNAL OF PUBLIC HEALTH, V6, P203, DOI 10.1093/eurpub/6.3.203
   ULIN PR, 1996, WOMENS EXPERIENCES H, V0, P91
   UNAIDS, 2000, REP GLOB HIV AIDS EP, V0, P0
   WALTER HJ, 1992, AM J PUBLIC HEALTH, V82, P528, DOI 10.2105/AJPH.82.4.528
   WALTER HJ, 1993, JAMA-J AM MED ASSOC, V270, P725, DOI 10.1001/jama.270.6.725
   *WHO, 1993, YOUNG PEOPL AIDS STD, V0, P0
NR 42
TC 23
Z9 23
U1 0
U2 8
PU ELSEVIER SCIENCE INC
PI NEW YORK
PA 360 PARK AVE SOUTH, NEW YORK, NY 10010-1710 USA
SN 1054-139X
EI 
J9 J ADOLESCENT HEALTH
JI J. Adolesc. Health
PD JUL 15
PY 2003
VL 33
IS 1
BP 31
EP 40
DI 10.1016/S1054-139X(02)00418-4
PG 10
WC Psychology, Developmental; Public, Environmental & Occupational Health; Pediatrics
SC Psychology; Public, Environmental & Occupational Health; Pediatrics
GA 694PA
UT WOS:000183781900006
PM 12834995
DA 2023-03-20
ER

PT J
AU Rabbitts, JA
AF Rabbitts, JA
TI Occupational exposure to blood in medical students
SO SAMJ SOUTH AFRICAN MEDICAL JOURNAL
LA English
DT Article
ID needle stick; prophylaxis; injury
AB Objective. To determine the extent of occupational exposure to blood in medical students, details of the circumstances surrounding the incidents and the subsequent experiences of the student. Design. Prospective cohort study. Setting. Tygerberg Hospital, the Health Sciences Faculty of the University of Stellenbosch during a 15-week period from 4 February to 19 May 2002. Subjects. One hundred and thirty-six student interns (SIs), i.e. final-year medical students. Method. All SIs received a questionnaire and a letter motivating them to participate in the study and explaining the procedure. Regular class meetings enabled continuous motivation and ongoing updates. In the case of an incident during the 15-week period, the SI filled in the form and placed it in a sealed drop-off box. Outcome measures. Specific focus on the preceding events and the situation in which the incidents occurred (department, time of day, procedure performed, and whether the student was on call), exposure to HIV (patient's retroviral status), use of post-exposure prophylaxis (PEP) (whether used, when initiated), and the consequences of the exposure (emotional, on sexual behaviour during the window period, and on career choice). Results. During the 15-week period, 19 incidents were reported; the majority occurred while students were on call, almost half occurred after hours, and a disproportionate number occurred in three departments. Conclusions. Occupational blood exposure is a very real problem and poses a significant risk. SI suggestions should be considered in improving the prevention and management of such incidents.
C1 Univ Stellenbosch, Fac Hlth Sci, ZA-7505 Tygerberg, W Cape, South Africa.
C3 Stellenbosch University
RP Rabbitts, JA (corresponding author), Univ Stellenbosch, Fac Hlth Sci, ZA-7505 Tygerberg, W Cape, South Africa.
CR *CDC, 2001, MOR MORTAL WKLY REP, V50, P0
   Chia Hwee Pin, 1993, ANNALS ACADEMY OF MEDICINE SINGAPORE, V22, P338
   Gerberding JL, 1996, ANN INTERN MED, V125, P497, DOI 10.7326/0003-4819-125-6-199609150-00011
   Gounden YP, 2000, INT J GYNECOL OBSTET, V69, P265, DOI 10.1016/S0020-7292(00)00207-1
   Henderson DK, 1999, JAMA-J AM MED ASSOC, V281, P931, DOI 10.1001/jama.281.10.931
   Karstaedt AS, 2001, S AFR MED J, V91, P57
   Richard VS, 2001, J HOSP INFECT, V47, P163, DOI 10.1053/jhin.2000.0865
   SCHMITZ SH, 1994, ANN HEMATOL, V69, P135, DOI 10.1007/BF01695694
   Shen C, 1999, AM J INFECT CONTROL, V27, P435, DOI 10.1016/S0196-6553(99)70010-6
NR 9
TC 12
Z9 14
U1 0
U2 0
PU SA MEDICAL ASSOC
PI PRETORIA
PA BLOCK F CASTLE WALK CORPORATE PARK, NOSSOB STREET, ERASMUSKLOOF EXT3, PRETORIA, 0002, SOUTH AFRICA
SN 0256-9574
EI 2078-5135
J9 SAMJ S AFR MED J
JI SAMJ S. Afr. Med. J.
PD AUG 15
PY 2003
VL 93
IS 8
BP 621
EP 624
DI 
PG 4
WC Medicine, General & Internal
SC General & Internal Medicine
GA 720VZ
UT WOS:000185281700032
PM 14531124
DA 2023-03-20
ER

PT J
AU Lindley, LL
   Nicholson, TJ
   Kerby, MB
   Lu, N
AF Lindley, LL
   Nicholson, TJ
   Kerby, MB
   Lu, N
TI HIV/STI associated risk behaviors among self-identified lesbian, gay, bisexual, and transgender college students in the United States
SO AIDS EDUCATION AND PREVENTION
LA English
DT Article
ID sexual orientation; public-health; hiv; women; intervention; youths; challenges; infection; sample; city
AB An Internet survey was conducted during the 2001-2002 academic year to examine the health risk behaviors, including HIV/STI associated behaviors, of self-identified lesbian, gay, bisexual, and transgender (LGBT) college students in the United States. A total of 450 LGBT college students completed the entire online survey. Most respondents attended a 4-year (96.9%), coeducational (98.6%), non-religiously affiliated (87.5%), public (68.6%) institution. Eighty-nine percent reported having sex with someone of the same sex and 45% had multiple (6 or more) sex partners during their lifetime. Most reported using a condom consistently during penile-vaginal (61%) and anal sex (63%). However, only 4% used a condom or other barrier consistently during oral sex and 28% used a condom or other barrier during their last sexual encounter. Injection drug use and needle-sharing behavior was low (2.1% and 1.1%, respectively). Comparisons with heterosexual college students' HIV/STI associated risk behaviors are included. Results may be useful for HIV/STI prevention programs targeting LGBT college students.
C1 Western Kentucky Univ, Dept Publ Hlth, Bowling Green, KY 42101 USA.
C3 Western Kentucky University
RP Lindley, LL (corresponding author), Western Kentucky Univ, Dept Publ Hlth, 1 Big Red Way, Bowling Green, KY 42101 USA.
CR *CDCP, 1981, MMWR-MORBID MORTAL W, V30, P250
   *CDCP, 2002, STD SURV 2001, V0, P0
   *CDCP, 2003, HIV AIDS SURVEILLANC, V13, P0
   *CDCP, 2003, MMWR-MORBID MORTAL W, V52, P329
   Centers for Disease Control and Prevention (CDC), 1997, MMWR-MORBID MORTAL W, V46, P1
   Clements-Nolle K, 2001, AM J PUBLIC HEALTH, V91, P915, DOI 10.2105/AJPH.91.6.915
   DAugelli A R, 1992, J AM COLL HEALTH, V41, P25
   DAUGELLI AR, 1993, AM J COMMUN PSYCHOL, V21, P421, DOI 10.1007/BF00942151
   Diamant A. L., 2000, J GAY LESBIAN MED AS, V4, P41, DOI 10.1023/A:1009513623365
   Dolan KA, 2003, SOC SCI MED, V57, P25, DOI 10.1016/S0277-9536(02)00305-2
   EINHORN L, 1994, AIDS EDUC PREV, V6, P514
   Eng T., 1997, HIDDEN EPIDEMICS CON, V0, P0
   Faulkner AH, 1998, AM J PUBLIC HEALTH, V88, P262, DOI 10.2105/AJPH.88.2.262
   Floyd FJ, 2002, J RES ADOLESCENCE, V12, P167, DOI 10.1111/1532-7795.00030
   Garofalo R, 1998, PEDIATRICS, V101, P895, DOI 10.1542/peds.101.5.895
   GOLDSTEIN N, 1995, WOMEN STUD, V24, P531, DOI 10.1080/00497878.1995.9979080
   Gross M, 2003, AM J PUBLIC HEALTH, V93, P872, DOI 10.2105/AJPH.93.6.872
   HOLLANDER D, 1996, FAMILY PLANNING PERS, V28, P186
   Kelly JA, 1997, LANCET, V350, P1500, DOI 10.1016/S0140-6736(97)07439-4
   Kenagy GP, 2002, AIDS CARE, V14, P127, DOI 10.1080/09540120220098008
   KIVIAT N, 1989, J INFECT DIS, V159, P292
   LAMPON D, 1995, FEM PSYCHOL, V5, P170, DOI 10.1177/0959353595052005
   Leffert N., 1998, APPL DEV SCI, V2, P209, DOI 10.1207/s1532480xads0204_4
   LEMP GF, 1995, AM J PUBLIC HEALTH, V85, P1549, DOI 10.2105/AJPH.85.11.1549
   Linnehan MJE, 1999, FAM PLANN PERSPECT, V31, P137, DOI 10.2307/2991697
   Lombardi E, 2001, AM J PUBLIC HEALTH, V91, P869, DOI 10.2105/AJPH.91.6.869
   Maguen S, 2002, J APPL DEV PSYCHOL, V23, P219, DOI 10.1016/S0193-3973(02)00105-3
   Makulowich GS, 1997, AIDS PATIENT CARE ST, V11, P297, DOI 10.1089/apc.1997.11.297
   Meyer IH, 2001, AM J PUBLIC HEALTH, V91, P856, DOI 10.2105/AJPH.91.6.856
   Morrow KM., 2000, J GAY LESBIAN MED AS, V4, P159, DOI 10.1023/A:1026507721501
   Mustanski BS, 2001, J SEX RES, V38, P292, DOI 10.1080/00224490109552100
   Nemoto T, 1999, AIDS CARE, V11, P297, DOI 10.1080/09540129947938
   Nicholson T, 1999, J PSYCHOACTIVE DRUGS, V31, P415, DOI 10.1080/02791072.1999.10471771
   Norman AD, 1996, PUBLIC HEALTH REP, V111, P347
   PETERSEN AC, 1995, SUICIDE LIFE-THREAT, V25, P4, DOI 10.1111/j.1943-278X.1995.tb00485.x
   Richardson D., 2000, CULTURE, V0, P0
   ROTHERAMBORUS MJ, 1995, SUICIDE LIFE-THREAT, V25, P26, DOI 10.1111/j.1943-278X.1995.tb00487.x
   SAVINWILLIAMS RC, 1994, J CONSULT CLIN PSYCH, V62, P261, DOI 10.1037/0022-006X.62.2.261
   Stevens P E, 2001, J OBSTET GYNECOL NEONATAL NURS, V30, P439, DOI 10.1111/j.1552-6909.2001.tb01563.x
   STEVENS PE, 1994, SOC SCI MED, V39, P1565, DOI 10.1016/0277-9536(94)90008-6
   Thompson SC, 1999, J APPL SOC PSYCHOL, V29, P1128, DOI 10.1111/j.1559-1816.1999.tb02032.x
   URIBE V, 1991, J HOMOSEXUAL, V22, P9, DOI 10.1300/J082v22n03_02
   Wright ER, 1998, J ADOLESCENT HEALTH, V23, P83, DOI 10.1016/S1054-139X(98)00056-1
   Young RM, 2000, J DRUG ISSUES, V30, P499, DOI 10.1177/002204260003000302
NR 44
TC 47
Z9 48
U1 0
U2 9
PU GUILFORD PUBLICATIONS INC
PI NEW YORK
PA 72 SPRING STREET, NEW YORK, NY 10012 USA
SN 0899-9546
EI 
J9 AIDS EDUC PREV
JI Aids Educ. Prev.
PD OCT 15
PY 2003
VL 15
IS 5
BP 413
EP 429
DI 10.1521/aeap.15.6.413.24039
PG 17
WC Education & Educational Research; Public, Environmental & Occupational Health
SC Education & Educational Research; Public, Environmental & Occupational Health
GA 739GU
UT WOS:000186337400003
PM 14626464
DA 2023-03-20
ER

PT J
AU Buzi, RS
   Tortolero, SR
   Roberts, RE
   Ross, MW
   Addy, RC
   Markham, CM
AF Buzi, RS
   Tortolero, SR
   Roberts, RE
   Ross, MW
   Addy, RC
   Markham, CM
TI The impact of a history of sexual abuse on high-risk sexual behaviors among females attending alternative schools
SO ADOLESCENCE
LA English
DT Article
ID hiv-risk; students; women
AB The goal of this study was to explore whether a history of sexual abuse is associated with high-risk sexual behaviors among female adolescents attending alternative schools in a large urban city in the southwestern United States, and to examine the role of depression and substance abuse in explaining this association. One hundred eighty-four sexually active female adolescents constituted the sample for this analysis. Forty-nine (26.6%) reported that they were forced to have sex. Having a history of sexual abuse substantially increased sexual risk behaviors. Adolescents reporting a history of sexual abuse, compared to those who did not report such a history, were significantly more likely to have initiated sexual activity (intercourse) before age 14, to have had three or more sexual partners in the last 3 months, and to have had a history of sexually transmitted diseases. These associations remained significant after controlling for age, ethnicity, and family income. Depression and substance abuse did not explain the association between sexual abuse and high-risk sexual behaviors. It seems reasonable to conclude that adolescents with a history of sexual abuse have greater difficulty practicing safe sexual behaviors than do those who have not been sexually abused. Given the prevalence of child sexual abuse and the extent of its impact, it is critical that intervention strategies for adolescent females address the issue of abuse and help them adopt self-protective sexual behaviors. The findings also highlight the importance of targeting adolescents who attend alternative schools.
C1 Univ Texas, Ctr Hlth Sci, Ctr Hlth Promot & Prevent Res, Sch Publ Hlth, Houston, TX USA.
C3 University of Texas System; University of Texas Health Science Center Houston; University of Texas School Public Health
RP Buzi, RS (corresponding author), Baylor Coll Med, Teen Hlth Clin, 1 Baylor Plaza, Houston, TX 77030 USA.
EM rbuzi@bcm.tmc.edu
CR [Anonymous], 2000, MMWR RECOMM REP, V49, P1
   Bandura A., 1977, SOCIAL LEARNING THEO, V0, P0
   Bartoi MG, 2000, J SEX MARITAL THER, V26, P1, DOI 10.1080/009262300278614
   BEITCHMAN JH, 1991, CHILD ABUSE NEGLECT, V15, P537, DOI 10.1016/0145-2134(91)90038-F
   Briere J, 1991, NEW DIR MENT HLTH SE, V51, P3, DOI 10.1002/YD.23319915103
   Brown LK, 2000, AM J PSYCHIAT, V157, P1413, DOI 10.1176/appi.ajp.157.9.1413
   [Anonymous], 2000, MMWR RECOMM REP, V49, P1
   Coyle K, 1999, J SCHOOL HEALTH, V69, P181, DOI 10.1111/j.1746-1561.1999.tb06383.x
   Fergusson DM, 1997, CHILD ABUSE NEGLECT, V21, P789, DOI 10.1016/S0145-2134(97)00039-2
   Finkelhor, 1979, SEXUALLY VICTIMIZED, V0, P0
   FINKELHOR D, 1985, AM J ORTHOPSYCHIAT, V55, P530, DOI 10.1111/j.1939-0025.1985.tb02703.x
   FINKELHOR D, 1989, J INTERPERS VIOLENCE, V4, P279
   Grunbaum JA, 2000, J SCHOOL HEALTH, V70, P5, DOI 10.1111/j.1746-1561.2000.tb06439.x
   GRUNBAUM JA, 1993, J SCHOOL HEALTH, V63, P421, DOI 10.1111/j.1746-1561.1993.tb06072.x
   LANGE GM, 1998, HIGH SCH J, V81, P183
   MACKEY TF, 1992, S HLTH C W, V0, P181
   Miller M, 1999, AIDS CARE, V11, P3, DOI 10.1080/09540129948162
   Morrill AC, 2001, J SUBST ABUSE, V13, P169, DOI 10.1016/S0899-3289(01)00065-7
   OLeary A, 2001, J SUBST ABUSE, V13, P1, DOI 10.1016/S0899-3289(01)00075-X
   Raj A, 2000, MATERN CHILD HEALTH J, V4, P125, DOI 10.1023/A:1009526422148
   Ramrakha S, 2000, BMJ-BRIT MED J, V321, P263, DOI 10.1136/bmj.321.7256.263
   Reynolds W. M., 2000, ADOLESCENT PSYCHOPAT, V0, P0
   Romer D, 1997, J SEX RES, V34, P3, DOI 10.1080/00224499709551859
   Shrier LA, 1998, ARCH PEDIAT ADOL MED, V152, P57
   TORTOLERO SR, 1999, HIV PREVENTION ALTER, V0, P0
   Weller NF, 1999, J SCHOOL HEALTH, V69, P22, DOI 10.1111/j.1746-1561.1999.tb02338.x
   WYATT GE, 1985, CHILD ABUSE NEGLECT, V9, P507, DOI 10.1016/0145-2134(85)90060-2
NR 27
TC 24
Z9 26
U1 0
U2 6
PU LIBRA PUBLISHERS INC
PI SAN DIEGO
PA 3089C CLAIREMONT DR SUITE 383, SAN DIEGO, CA 92117 USA
SN 0001-8449
EI 
J9 ADOLESCENCE
JI Adolescence
PD WIN 15
PY 2003
VL 38
IS 152
BP 595
EP 605
DI 
PG 11
WC Psychology, Developmental
SC Psychology
GA 802ZI
UT WOS:000220201000001
PM 15053488
DA 2023-03-20
ER

PT J
AU Taylor, M
   Dlamini, SB
   Kagoro, H
   Jinabhai, CC
   de Vries, H
AF Taylor, M
   Dlamini, SB
   Kagoro, H
   Jinabhai, CC
   de Vries, H
TI Understanding high school students' risk behaviors to help reduce the HIV/AIDS epidemic in KwaZulu-Natal, South Africa
SO JOURNAL OF SCHOOL HEALTH
LA English
DT Article
ID adolescents
AB Of 901 rural learners (X age 16.1, SD = 2.4) at 10 randomly selected high schools in KwaZulu-Natal, South Africa, those living with a parent were less likely to drink alcohol (P < 0.0001) or use drugs (P = 0.006). Thirty percent (95% CI 26.9, 33.1) were sexually active, and 53.1% used a condom in the past 30 days. The odds of males being sexually active was 7.27 the likelihood of females (95% CI 5.2, 10.1). Only one-third of male respondents always used condoms. Of sexually active respondents, 46.5% had experienced coercive sex. More males (14.1%) than females (3.6%) smoked cigarettes (P < 0.0001). The odds of males drinking alcohol was 4.5 times that of females (P < 0.0001). Smoking, (OR 2.42, 95% CI 1.32, 4.44) and drinking (OR 2.67,95% CI 1.71, 4.19) among learners increased the likelihood of sexual activity. With youth at increasing risk of HIV/AIDS in KwaZulu-Natal, South Africa, interventions to reduce learners' risk behaviors are required.
C1 Univ Natal, Nelson R Mandela Sch Med, Dept Community Hlth, ZA-4013 Congella, South Africa.
   MRC, ZA-4001 Durban, South Africa.
   Maastricht Univ, Dept Canc & Hlth Promot, Maastricht, Netherlands.
C3 University of Kwazulu Natal; Maastricht University
RP Taylor, M (corresponding author), Univ Natal, Nelson R Mandela Sch Med, Dept Community Hlth, Private Bag 7, ZA-4013 Congella, South Africa.
EM Taylor@nu.ac.za; Dlaminis24@nu.ac.za; Honest.Kagoro@mrc.ac.za; Jinabhai@nu.ac.za; devries@GVO.unimaas.nl
CR Baumeister R. F., 1993, SELF ESTEEM PUZZLE L, V0, P0
   Buga GAB, 1996, S AFR MED J, V86, P523
   *DEP HLTH, 2000, HIV AIDS STD STRAT P, V0, P0
   Flisher AJ, 1996, S AFR MED J, V86, P1094
   HOWARD M, 1985, J ADOLESCENT HEALTH, V6, P271, DOI 10.1016/S0197-0070(85)80064-4
   JEMMOTT JB, 1993, J ADOLESCENT RES, V8, P41, DOI 10.1177/074355489381004
   KARIM SSA, 1992, S AFR MED J, V82, P107
   May J., 1998, POVERTY INEQUALITY S, V0, P0, DOI DOI 10.17265/2162-5298/2017.04.005
   Population Council, 2000, PEER ED HIV AIDS EXP, V0, P0
   Statistics South Africa, 2000, STAT BRIEF 2000, V0, P0
   *UN AIDS, 1999, SEX BEH CHANG HIV HA, V0, P0
   *UN AIDS, 2001, AIDS EP UPD, V0, P0
   VARGA CA, 1997, HLTH TRANSITION R S2, V7, P13
NR 13
TC 23
Z9 23
U1 0
U2 3
PU AMER SCHOOL HEALTH ASSOC
PI KENT
PA PO BOX 708, KENT, OH 44240 USA
SN 0022-4391
EI 
J9 J SCHOOL HEALTH
JI J. Sch. Health
PD MAR 15
PY 2003
VL 73
IS 3
BP 97
EP 100
DI 10.1111/j.1746-1561.2003.tb03580.x
PG 4
WC Education & Educational Research; Education, Scientific Disciplines; Health Care Sciences & Services; Public, Environmental & Occupational Health
SC Education & Educational Research; Health Care Sciences & Services; Public, Environmental & Occupational Health
GA 658XL
UT WOS:000181746300002
PM 12677727
DA 2023-03-20
ER

PT J
AU Klewer, J
   Kubler, J
   Sasnauskaite, L
   Pavilonis, A
   Lauschke, H
AF Klewer, J
   Kubler, J
   Sasnauskaite, L
   Pavilonis, A
   Lauschke, H
TI Ratings of contracting infectious diseases and of the risk of sexual HIV transmission by health care students from Germany, Lithuania, and Namibia
SO PERCEPTUAL AND MOTOR SKILLS
LA English
DT Article
ID nurses
AB In Germany, Lithuania, and Namibia different types of the HIV epidemic are present. HIV testing of health care students and their ratings of the risk of sexually acquired HIV infections and factors influencing the risk of contracting infectious diseases were analyzed. 182 German medical and dental students, 176 Lithuanian medical students, and 135 Namibian student nurses participated by completing anonymous questionnaires. The Namibian student nurses rated sexual HIV transmission risks higher than the Lithuanian and German medical students did. In general, the Lithuanian medical students rated risks of HIV transmission lowest, compared to the students in the other two samples. Risk behavior and environmental factors were most emphasized by the three student samples as having an influence on the risk of contracting infectious diseases, Thus, national prevalence of HIV influences ratings of sexual HIV transmission risks, while rating of factors influencing the risk of contracting infectious diseases are similar.
C1 Tech Univ Dresden, Sch Med, D-01307 Dresden, Germany.
   Kaunas Med Univ, Kaunas, Lithuania.
C3 Technische Universitat Dresden; Lithuanian University of Health Sciences
RP Klewer, J (corresponding author), Tech Univ Dresden, Sch Med, Fetscherstr 74, D-01307 Dresden, Germany.
EM Joklewer@aol.com
CR Klewer J, 2000, EPIDEMIOLOGY, V11, P479, DOI 10.1097/00001648-200007000-00023
   KOHI TW, 1994, INT J NURS STUD, V31, P77, DOI 10.1016/0020-7489(94)90009-4
   Leliopoulou C, 1999, J HOSP INFECT, V42, P53, DOI 10.1053/jhin.1998.0524
   MCALLISTER G, 1992, J ADV NURS, V17, P1447, DOI 10.1111/j.1365-2648.1992.tb02816.x
   *UNAIDS, 2002, JOINT UN PROGR HIV A, V2, P0
   *UNAIDS, 2002, JOINT UN PROGR HIV A, V6, P0
   *WHO, 2003, PROGR REP 2002 GLOB, V0, P0
NR 7
TC 1
Z9 1
U1 0
U2 2
PU AMMONS SCIENTIFIC, LTD
PI MISSOULA
PA PO BOX 9229, MISSOULA, MT 59807-9229 USA
SN 0031-5125
EI 
J9 PERCEPT MOTOR SKILL
JI Percept. Mot. Skills
PD DEC 15
PY 2003
VL 97
IS 3
BP 843
EP 846
DI 10.2466/PMS.97.7.843-846
PG 4
WC Psychology, Experimental
SC Psychology
GA 756TZ
UT WOS:000187500500023
PM 14738349
DA 2023-03-20
ER

PT J
AU Peltzer, K
   Promtussananon, S
AF Peltzer, K
   Promtussananon, S
TI HIV/AIDS education in South Africa: Teacher knowledge about HIV/AIDS: Teacher attitude about and control of HIV/AIDS education
SO SOCIAL BEHAVIOR AND PERSONALITY
LA English
DT Article
ID aids-related knowledge; high-school teachers; misconceptions; students
AB The aim of this study was to assess secondary school teachers' comfort in teaching adolescents about sexuality and HIV/AIDS, behavioral control and outcome beliefs about HIV/AIDS education and teacher knowledge about HIV/AIDS. The sample consisted of 54 male (35.6%) and 96 female (64.4%) secondary school teachers who were mostly life stkills teachers, from 150 schools across South Africa. Findings suggest that most secondary school teachers, are knowledgeable about AIDS, feel moderately comfortable teaching students about AIDS-related topics, have the knowledge and ability to teach about HIV/AIDS, but lack some material and community support. Teacher in-service training was found to have a significant impact on perceived behavioral control of HIV/AIDS education and HIV/AIDS knowledge.
C1 Univ N, Hlth Behav Res Unit, ZA-0727 Sovenga, South Africa.
   Univ Venda Sci & Technol, Dept Community Hlth, Venda, South Africa.
C3 University of Venda
RP Peltzer, K (corresponding author), Univ N, Hlth Behav Res Unit, Private Bag X 1106, ZA-0727 Sovenga, South Africa.
CR Boscarino JA, 1996, AIDS EDUC PREV, V8, P267
   BURAK LJ, 1994, AIDS EDUC PREV, V6, P310
   Dawson LJ, 2001, J SCHOOL HEALTH, V71, P3, DOI 10.1111/j.1746-1561.2001.tb06480.x
   Department of Health and Department of Education, 1997, LIF SKILLS HIV AIDS, V0, P0
   DOHERTYPOIRIER M, 1994, CANADIAN J HUMAN SEX, V3, P227
   Elzubier AG, 1996, E AFR MED J, V73, P295
   GINGISS PL, 1994, J SCHOOL HEALTH, V64, P290, DOI 10.1111/j.1746-1561.1994.tb03311.x
   Harrison A, 2000, S AFR J SCI, V96, P285
   Peltzer K, 2000, PSYCHOL REP, V87, P1065, DOI 10.2466/PR0.87.7.1065-1066
   Shisana O, 2002, S AFRICAN NATL HIV P, V0, P0
   Siegel D, 1995, AIDS EDUC PREV, V7, P534
   *UNAIDS, 1997, IMPACT HIV SEXUAL HL, V0, P0
NR 14
TC 16
Z9 17
U1 1
U2 3
PU SOC PERSONALITY RES INC
PI PALMERSTON NORTH
PA P O BOX 1539, PALMERSTON NORTH 5330, NEW ZEALAND
SN 0301-2212
EI 
J9 SOC BEHAV PERSONAL
JI Soc. Behav. Pers.
PD JUN 15
PY 2003
VL 31
IS 4
BP 349
EP 356
DI 10.2224/sbp.2003.31.4.349
PG 8
WC Psychology, Social
SC Psychology
GA 706LM
UT WOS:000184455200004
DA 2023-03-20
ER

PT J
AU Morris, LA
   Ulmer, C
   Chimnani, J
AF Morris, LA
   Ulmer, C
   Chimnani, J
TI A role for community HealthCorps members in youth HIV/AIDS prevention education
SO JOURNAL OF SCHOOL HEALTH
LA English
DT Article
ID hiv
AB One-half of all new infections with the human immunodeficiency virus (HIV) and cases of acquired immunodeficiency syndrome (AIDS) occur in young people under age 25. While many markers for the spread of HIV/AIDS have been declining, the Centers for Disease Control and Prevention (CDC) reports no similar reduction in newly diagnosed HIV cases among youth. These findings point to the need for greater prevention: and education efforts to help curb the spread of HIV/AIDS among the nation's youth. Community HealthCorps members working in community health centers provided HIV/AIDS prevention education to youth as part of their community service work. After HealthCorps members received training in the HIV/AIDS prevention curriculum, Be Proud! Be Responsible!, they recruited young people from their communities to participate in the program. HealthCorps members provided prevention education to students to ensure they acquired basic knowledge about HIV/AIDS on which to base personal decisions and actions. Staff of the Adolescent School Health Initiative of the National Association of Community Health Centers assessed the impact of the education on youth knowledge of HIV/AIDS, understanding of personal risk, their ability to refuse or negotiate safer sex, and proper use of condoms. This article highlights findings and summarizes lessons learned from the prevention education initiative.
C1 Natl Assoc Community Hlth Ctrs Inc, Community HealthCorps, Adolescent & Sch Hlth Initiat, Bethesda, MD 20814 USA.
RP Morris, LA (corresponding author), Natl Assoc Community Hlth Ctrs Inc, Community HealthCorps, Adolescent & Sch Hlth Initiat, 7200 Wisconsin Ave,Suite 210, Bethesda, MD 20814 USA.
CR *CDCP, 2000, INFECT DIS, V0, P0
   *CDCP, 1999, YOUNG PEOPL RISK HIV, V0, P0
   [Anonymous], 2000, MMWR RECOMM REP, V49, P1
   Centers for Disease Control and Prevention (CDC), 1993, MMWR MORB MORTAL WKLY REP, V42, P589
   Facente A C, 2001, J SCH NURS, V17, P198
   GODENOW C, 1900, V92, V0, P203
   Hiltabiddle S J, 1996, J OBSTET GYNECOL NEONATAL NURS, V25, P61, DOI 10.1111/j.1552-6909.1996.tb02514.x
   *HJ KAIS FAM FDN, 2000, NAT SURV TEENS HIV A, V0, P0
   Jemmott JB, 2000, AIDS, V14, P0
   JEMMOTT JB, 1998, JAMA-J AM MED ASSOC, V279, P1229
   Jemmott L S, 2000, J NATL BLACK NURSES ASSOC, V11, P4
   JEMMOTT LS, 1999, BE PROUD RESPONSIBLE, V0, P0
   Kennedy MG, 2000, AIDS EDUC PREV, V12, P225
   Pinkerton SD, 2000, J ACQ IMMUN DEF SYND, V25, P164, DOI 10.1097/00126334-200010010-00011
   ROSENBERG PS, 1994, NEW ENGL J MED, V330, P789, DOI 10.1056/NEJM199403173301114
   Schuster MA, 1998, J ADOLESCENT HEALTH, V23, P221, DOI 10.1016/S1054-139X(97)00210-3
   US Department of Health and Human Services, 2000, HLTH PEOPL 2010, V0, P0
   1998, 1900, V47, V0, P974
NR 19
TC 4
Z9 4
U1 0
U2 4
PU AMER SCHOOL HEALTH ASSOC
PI KENT
PA PO BOX 708, KENT, OH 44240 USA
SN 0022-4391
EI 
J9 J SCHOOL HEALTH
JI J. Sch. Health
PD APR 15
PY 2003
VL 73
IS 4
BP 138
EP 142
DI 10.1111/j.1746-1561.2003.tb03590.x
PG 5
WC Education & Educational Research; Education, Scientific Disciplines; Health Care Sciences & Services; Public, Environmental & Occupational Health
SC Education & Educational Research; Health Care Sciences & Services; Public, Environmental & Occupational Health
GA 671JN
UT WOS:000182461800003
PM 12728611
DA 2023-03-20
ER

PT J
AU Medina-Mora, ME
   Guiot, ER
AF Medina-Mora, ME
   Guiot, ER
TI Demand of drugs: Mexico in the international perspective
SO SALUD MENTAL
LA Spanish
DT Article
DE drugs; demand; global problem; Mexico
ID substance use; students
AB At present it has been widely acknowledged that drug abuse constitutes a global problem and consequently, the need for global solutions and international cooperation has also been recognized. There are no longer well defined producer, transit and consumer countries, as most activities depend on the demand and offer of drug markets worldwide, regulated by cycles of drug consumption patterns, opportunities for illicit crops, production and smuggling of drugs and also of public attitudes regarding drug consumption. The aim of this work is to provide a picture of international trends of drug abuse and in this context, to give a more detailed account of the problem in Mexico. Accurate information and the evaluation of illicit activities are at times unavailable, and the estimates obtained from surveys and other studies carried-out in different countries might differ due to criteria regarding methodologies rather than to variations in rates of use. In spite of these limitations, some global trends have emerged from our analysis of data, mostly drawn from reports of member countries of the United Nations, and from annual reports of the International Narcotics Control Board, as well from epidemiological surveys carried-out in Mexico which have been conducted in various populations since 1970. The United Nations has estimated that worldwide 185 million people use drugs; among these 147.4 million people consume Cannabis (marihuana and hashish), 33.4 million people consume amphetamine type stimulants followed by cocaine (13.4 million people) and 12.9 million people use opiates (heroin, morphine and opium). Cannabis is consumed in 96% of the countries that report to the UN, followed by opiates (87%) and derivates of the coca leave (81%). There is a declining trend in the use of inhalants. Approximately 0.1% of the global population consumes a methamphetamine type known as "ecstasy" (7 million people). These global trends of consumption are also observed in Mexico, although the numbers obtained from the national population surveys are comparatively lower than those. It has been calculated that 0.7% from the urban adult population, fill the dependency criteria. Consequently, there are also geographical variations in the treatment demand due to drug abuse. These variations are related to the availability of substances and socio-cultural factors. The highest demand for treatment due to the use of cocaine is found in the Americas, while in Europe, Asia, and Australia it is due to heroin. In Africa it is due to Cannabis and in Japan to amphetamine type stimulants. The production of illicit opium in Afghanistan is discussed at length in terms of the economical, political and geo-strategic factors that led to the fact that in 1999 it produced 79% of global illicit opium, and although this proportion was reduced in 2000, it is still 70%. Furthermore, the erradication of production in neighboring countries also contributed to make Afghanistan an alternative source of global supply. Additionally, the events of September 2001 in New York have led to the placement of large illicit amounts of opium in the market, and consequently there is a considerable availability of these types of drugs which influences the consumption and demand for treatment. Colombia and Mexico produce opium and heroin mainly for local markets, especially those of North America, and in Mexico an increasing consumption of cocaine and heroin has been observed, mostly in some areas of the border with the United States, as well as an increase of the treatment demand from 12% in 1990, to 46% in 1999 (CIJ 2) due to the use of these substances The abuse of heroin represents a special problem due to its abuse and dependence liability, as the use of these and other substances used intravenously is the main cause of transmission of infectious diseases, mainly the HIV, and AIDS, hepatitis and tuberculosis. In Mexico, street sold heroin has increased as a result of the border controls, after September 11. Cocaine, which is extracted from the coca leaf that is produced mostly in Colombia, Peru and Bolivia (98% of the world global production) is distributed through the Caribbean region and Mexico. In the decade of 1990 in our country, cocaine consume increased in 400% between adolescents and 300% in adult population, aged 18 to 65 years. The trends of world consumption are stable in the United States, Canada, Colombia and Peru. Its use is decreasing in Bolivia and increasing in some European countries and Mexico. Cannabis is produced worldwide and in almost all latitudes, although the main production of this drug is located in Northern Africa. The higher cannabis users are located in Asia, representing the third part of the world drug users, the fourth part is in America and a fifth part in Africa. At present, marihuana is the drug most frequently used by the Mexican population, showing an increase above 60% between 1988 and 1998. Inhalants are considerably available due to their industrial and household use, but Most Countries reported decreases in the abuse of inhalants. In Mexico it is still used by children and adolescents who work in the streets, but it shows a decrease in other areas of the population where it has been replaced by cocaine. Synthetic drugs, mainly hallucinogens such as LSD were first used in the 50s of last century, and in the 90s the use of amphetamine type stimulants (ATS) is linked to life style and group identity of youth. Its use gradually spread throughout the world until the mid 90s, when it had to be considered as a global problem, as it has been estimated that it affects worldwide six out of 1000 persons of 15 years of age and above. Approximately 0.1% of the global population within this age range, use methamphetamine form known as "ecstasy" and in Mexico it is considered to affect less than 0.1% of the population from 12 to 65 years of age. In this context, the member States of the United Nations signed a Declaration of Principle on Demand Reduction of Drugs, in which the Guiding Principles of Drug Demand Reduction states the need to develop global policies based on the assessment of the drug problem in each country in order to achieve global agreements that should lead to a balanced approach to the reduction and demand and offer of drugs. This policies must focuse on vulnerable population or in population that need special care, by disseminating information and developing training and coordination programs, in order to ensure the right of all persons to a social welfare state.
C1 Inst Nacl Psiquiat Ramon Fuente, Direcc Invest Epidemiol & Psicosociales, Mexico City 14370, DF, Mexico.
RP Medina-Mora, ME (corresponding author), Inst Nacl Psiquiat Ramon Fuente, Direcc Invest Epidemiol & Psicosociales, Calzada Mexico Xochimilco 101, Mexico City 14370, DF, Mexico.
CR Castro ME, 1986, SALUD MENT, V9, P80
   *COMM NARC DRUGS, 2000, FIRST BIENN REP EX D, V0, P0
   CONASIDA, 1998, SITUACION EPIDEMIOLO, V0, P0
   *CTR INT JUV, 2001, OBS EP AD SSA, V0, P0
   DELASERNA J, 1991, ANALES I MEXICANO PS, V0, P183
   *INT NARC CONTR BO, 2002, REP 2001 UN, V0, P0
   MAKELA K, 1981, COMPARATIAVE STUDY A, V0, P0
   Medina-Mora M E, 1995, GAC MED MEX, V131, P383
   MEDINAMORA ME, 1993, SALUD MENT, V16, P2
   MEDINAMORA ME, 2001, OBSERVATORIO EPIDEMI, V0, P0
   MEDINAMORA ME, 2000, ABUSO SUSTANCIAS, V0, P0
   MEDINAMORA ME, 1999, ESTUDIO NINOS NINAS, V7, P369
   Merikangas KR, 1998, ADDICT BEHAV, V23, P893, DOI 10.1016/S0306-4603(98)00076-8
   MUSTO D, 1992, COMBATE DROGAS AM, V0, P0
   *NAT I DRUG AB COM, 2001, NIH PUBL, V0, P0
   *OF NAC UN FISC DR, 2002, TEND MUND DROG IL 20, V0, P0
   ORTIZ A, 2001, OBSERVATORIO EPIDEMI, V0, P0
   ROBLES F, 1999, RESULTADOS DEFINITIV, V0, P0
   *SECR DAL SUBS PRE, 1998, ENC NAC AD, V0, P0
   *SECR SAL DIR GEN, 1993, ENC NAC AD, V0, P0
   *SECR SAL DR EP IF, 1988, ENC NAC AD, V0, P0
   TAPIACONYER R, 2001, OBSERVATORIO EPIDEMI, V0, P0
   *UN, 2000, WORLD DRUG REP UN OF, V0, P0
   Vega L, 1998, SALUD MENT, V21, P1
   VILLATORO J, 2001, OBSERVATORIO EPIDEMI, V0, P0
   Villatoro JA, 1998, ADDICTION, V93, P1577, DOI 10.1046/j.1360-0443.1998.9310157715.x
   Villatoro JA, 1999, SALUD MENT, V22, P18
NR 27
TC 232
Z9 287
U1 0
U2 84
PU INST MEX PSIQUIATRIA
PI MEXICO CITY
PA CALZ MEXICO-XOCHIMILCO #101, MEXICO CITY 22 DF, MEXICO
SN 0185-3325
EI 
J9 SALUD MENT
JI Salud Ment.
PD APR 15
PY 2003
VL 26
IS 2
BP 1
EP 11
DI 
PG 11
WC Psychiatry
SC Psychiatry
GA 696WF
UT WOS:000183910000001
DA 2023-03-20
ER

PT J
AU Johnson, BT
   Carey, MP
   Marsh, KL
   Levin, KD
   Scott-Sheldon, LAJ
AF Johnson, BT
   Carey, MP
   Marsh, KL
   Levin, KD
   Scott-Sheldon, LAJ
TI Interventions to reduce sexual risk for the human immunodeficiency virus in adolescents, 1985-2000 - A research synthesis
SO ARCHIVES OF PEDIATRICS & ADOLESCENT MEDICINE
LA English
DT Article
ID african-american adolescents; aids-prevention program; hiv-infection; behavioral intervention; controlled-trial; school students; term impact; condom use; education; knowledge
AB Objective: To summarize studies that have tested the efficacy of human immunodeficiency virus (HIV) sexual risk-reduction interventions in adolescents. Data Sources: Reports were gathered from computerized databases, by contacting individual researchers, by searching conference proceedings and relevant journals, and by reviewing reference sections of obtained articles. Study Selection: Studies were included if they investigated any educational, psychosocial or behavioral intervention advocating sexual risk reduction for HIV prevention; used experimental designs (or other designs with adequate comparison groups); had behavioral-dependent measures relevant to sexual risk; sampled adolescents (age range, 11-18 years); and had sufficient information to calculate effect size (ES) estimates. Data from 44 studies and 56 interventions (N = 35 282 participants) that were available as of January 2, 200 1, were included. Data Extraction: Study information was coded, and individual ESs were calculated in SD units (the difference between the intervention and comparison condition means, divided by the pooled SD), with ESs coded so that positive signs indicated greater risk reduction. Data Synthesis: Across the studies, reductions in sexual risk were greater for adolescents who received the HIV risk-reduction intervention compared with those in the comparison conditions for 5 dimensions: condom use negotiation skills (mean ES, 0.50; 95% confidence interval [CI], 0.41-0.59), condom use skills (mean ES, 0.30; 95% CI, 0.09-0.51), communications with sexual partners (mean ES, 0.27; 95% CI, 0.19-0.36), condom use (mean ES, 0.07; 95% CI, 0.03-0.11), and sexual frequency (mean ES, 0.05; 95% CI, 0.02-0.09). Interventions achieved greater success with condom use (1) in noninstitutionalized populations, (2) when condoms were provided, (3) with more condom information and skills training, (4) when the comparison group received less HIV skills training, and (5) when the comparison group received more non-HIV-related sexual education. Conclusion: Intensive behavioral interventions reduced sexual HIV risk, especially because they increased skill acquisition, sexual communications, and condom use and decreased the onset of sexual intercourse or the number of sexual partners.
C1 Univ Connecticut, Ctr Hlth HIV Intervent & Prevent, Storrs, CT 06269 USA.
   Syracuse Univ, Ctr Hlth & Behav, Syracuse, NY USA.
   Digitas LLC, Boston, MA USA.
C3 University of Connecticut; Syracuse University
RP Johnson, BT (corresponding author), Univ Connecticut, Ctr Hlth HIV Intervent & Prevent, 2006 Hillside Rd,Unit 1248, Storrs, CT 06269 USA.
EM blair.t.johnson@uconn.edu
FU NIMH NIH HHS [K02-MH01582, R01-MH58563] Funding Source: Medline
CR Boekeloo BO, 1999, PEDIATRICS, V103, P107, DOI 10.1542/peds.103.1.107
   Booth RE, 1999, CHILD ABUSE NEGLECT, V23, P1295, DOI 10.1016/S0145-2134(99)00090-3
   Boyer CB, 1997, ADOLESCENCE, V32, P25
   BRUVOLD WH, 1993, AM J PUBLIC HEALTH, V83, P872, DOI 10.2105/AJPH.83.6.872
   Chinn S, 2000, STAT MED, V19, P3127, DOI 10.1002/1097-0258(20001130)19:22<3127::AID-SIM784>3.0.CO;2-M
   Coyle K, 1999, J SCHOOL HEALTH, V69, P181, DOI 10.1111/j.1746-1561.1999.tb06383.x
   Crosby RA, 1999, J SEX EDUC THER, V24, P9, DOI 10.1080/01614576.1999.11074278
   DANIELSON R, 1990, FAM PLANN PERSPECT, V22, P115, DOI 10.2307/2135642
   DiCenso A, 2002, BMJ-BRIT MED J, V324, P1426, DOI 10.1136/bmj.324.7351.1426
   Elliott L, 1996, AIDS CARE, V8, P321, DOI 10.1080/09540129650125740
   Fishbein M, 2000, AIDS CARE, V12, P273, DOI 10.1080/09540120050042918
   Fisher JD., 2000, AIDS PREVENT MENT H, V0, PP3, DOI 10.1007/978-1-4615-4137-0_1
   Fleiss J, 1994, HDB RES SYNTHESIS, V0, P245
   FOSTER EV, 1999, THESIS CALIF SCH PRO, V0, P0
   Gillmore MR, 1997, AIDS EDUC PREV, V9, P22
   Guttmacher S, 1997, AM J PUBLIC HEALTH, V87, P1427, DOI 10.2105/AJPH.87.9.1427
   Guyatt GH, 2000, J CLIN EPIDEMIOL, V53, P167, DOI 10.1016/S0895-4356(99)00160-2
   Harvey B, 2000, INT J STD AIDS, V11, P105, DOI 10.1258/0956462001915453
   Hedges LV, 1995, STAT METHODS METAANA, V0, P0
   HEWITT N, 1998, THESIS PRINCETON U, V0, P0
   Hovell M, 1998, J ADOLESCENT HEALTH, V23, P139, DOI 10.1016/S1054-139X(97)00208-5
   Hovell MF, 2001, J COUNS DEV, V79, P347, DOI 10.1002/j.1556-6676.2001.tb01980.x
   Huba GJ, 2000, AIDS EDUC PREV, V12, P557
   Hubbard BM, 1998, J SCHOOL HEALTH, V68, P243, DOI 10.1111/j.1746-1561.1998.tb06347.x
   Jemmott JB, 1998, JAMA-J AM MED ASSOC, V279, P1529, DOI 10.1001/jama.279.19.1529
   JEMMOTT JB, 1992, AM J PUBLIC HEALTH, V82, P372, DOI 10.2105/AJPH.82.3.372
   Jemmott JB, 1999, AM J COMMUN PSYCHOL, V27, P161, DOI 10.1007/BF02503158
   JEMMOTT JB, 2000, HDB HIV PREVENTION A, V103, P127
   Johnson B., 1993, DSTAT 1 10 SOFTWARE, V0, P0
   Johnson B. T., 2000, HDB RES METHODS SOCI, V0, P496
   KINDEBERG T, 1994, HEALTH EDUC RES, V9, P171, DOI 10.1093/her/9.2.171
   KIPKE MD, 1993, J ADOLESCENT HEALTH, V14, P533, DOI 10.1016/1054-139X(93)90136-D
   Kirby D, 1997, AIDS EDUC PREV, V9, P44
   KLEPP KI, 1994, AIDS, V8, P1157, DOI 10.1097/00002030-199408000-00019
   KUHN L, 1994, AIDS CARE, V6, P161, DOI 10.1080/09540129408258627
   MAIN DS, 1994, PREV MED, V23, P409, DOI 10.1006/pmed.1994.1056
   MANSFIELD CJ, 1993, J ADOLESCENT HEALTH, V14, P115, DOI 10.1016/1054-139X(93)90095-7
   Marsh KL, 2001, EVAL HEALTH PROF, V24, P255, DOI 10.1177/01632780122034911
   MARSH KL, 2003, ENCY PRIMARY PREVENT, V0, P548
   Metzler CW, 2000, BEHAV THER, V31, P27, DOI 10.1016/S0005-7894(00)80003-9
   Mullen PD, 2002, J ACQ IMMUN DEF SYND, V30, PS94, DOI 10.1097/01.QAI.0000019980.12814.DF
   RICKERT VI, 1992, CLIN PEDIATR, V31, P205, DOI 10.1177/000992289203100403
   RICKERT VI, 1990, J ADOLESCENT HEALTH, V11, P298, DOI 10.1016/0197-0070(90)90039-5
   Rooney BL, 1996, HEALTH EDUC QUART, V23, P48, DOI 10.1177/109019819602300104
   Rosenthal R., 1991, METAANALYTIC PROCEDU, V0, P0, DOI DOI 10.4135/9781412984997
   Rotheram-Borus MJ, 1998, AM J COMMUN PSYCHOL, V26, P73, DOI 10.1023/A:1021834224454
   ROTHERAMBORUS MJ, 1991, JAMA-J AM MED ASSOC, V266, P1237, DOI 10.1001/jama.266.9.1237
   Schaalma HP, 1996, HEALTH EDUC QUART, V23, P469, DOI 10.1177/109019819602300407
   SCHINKE SP, 1990, J CONSULT CLIN PSYCH, V58, P432, DOI 10.1037/0022-006X.58.4.432
   Siegel D, 1995, AIDS EDUC PREV, V7, P534
   SlonimNevo V, 1996, ADOLESCENCE, V31, P409
   SLONIMNEVO V, 1991, J ADOLESCENCE, V14, P17, DOI 10.1016/0140-1971(91)90043-Q
   SMITH MU, 1995, AIDS EDUC PREV, V7, P391
   Stanton BF, 1996, ARCH PEDIAT ADOL MED, V150, P363, DOI 10.1001/archpedi.1996.02170290029004
   Stanton BF, 2000, J ADOLESCENT HEALTH, V26, P18, DOI 10.1016/S1054-139X(99)00022-1
   Stanton BF, 1998, AIDS, V12, P2473, DOI 10.1097/00002030-199818000-00017
   STLAWRENCE JS, 1995, J CONSULT CLIN PSYCH, V63, P221, DOI 10.1037/0022-006X.63.2.221
   Tobler N S, 1997, NIDA RES MONOGR, V170, P5
   WALTER HJ, 1993, JAMA-J AM MED ASSOC, V270, P725, DOI 10.1001/jama.270.6.725
   WARREN WK, 1994, DEV EVALUATION AIDS, V0, P0
   WEEKS K, 1995, HEALTH EDUC RES, V10, P329, DOI 10.1093/her/10.3.329
   Weeks K, 1997, AIDS EDUC PREV, V9, P90
   WORKMAN GM, 1996, J PREVENTION INTERVE, V14, P41
NR 66
TC 196
Z9 202
U1 0
U2 4
PU AMER MEDICAL ASSOC
PI CHICAGO
PA 330 N WABASH AVE, STE 39300, CHICAGO, IL 60611-5885 USA
SN 1072-4710
EI 1538-3628
J9 ARCH PEDIAT ADOL MED
JI Arch. Pediatr. Adolesc. Med.
PD APR 15
PY 2003
VL 157
IS 4
BP 381
EP 388
DI 10.1001/archpedi.157.4.381
PG 8
WC Pediatrics
SC Pediatrics
GA 664ZX
UT WOS:000182096100014
PM 12695235
DA 2023-03-20
ER

PT J
AU Singh, S
AF Singh, S
TI Study of the effect of information, motivation and behavioural skills (IMB) intervention in changing AIDS risk behaviour in female university students
SO AIDS CARE-PSYCHOLOGICAL AND SOCIO-MEDICAL ASPECTS OF AIDS/HIV
LA English
DT Article
ID prevention; adolescents; women; sex
AB This study has perhaps for the first time in the Indian context made an attempt to use a psychosocial model for a HIV/AIDS intervention programme. In line with the same, the main objective of the research was to study the effect of the information, motivation and behavioural skills (IMB) model-based intervention on a group of female college/university students. Purposive sampling was used to select 200 participants; pre-testing of these participants revealed that they did not have adequate information on issues related to HIV transmission and prevention. Further, neither were they motivated nor possessed appropriate behavioural skills to engage in HIV preventive behaviours. Following this, 100 participants were assigned to the experimental group and the remaining 100 to the control group. Post-testing showed a significant increase in the level of information, motivation and behavioural skills of the experimental group participants who underwent the three-session intervention programme as compared to the control group participants.
C1 Univ Delhi, Delhi 110007, India.
C3 University of Delhi
RP Singh, S (corresponding author), 2515 K St,203 NW, Washington, DC 20037 USA.
CR ABRAMSON PR, 1989, EVALUATION REV, V13, P516, DOI 10.1177/0193841X8901300504
   Ajzen I., 1980, UNDERSTANDING ATTITU, V0, P0
   DiClemente RJ, 1990, AIDS EDUC PREV, V2, P201
   Fisher JD, 1996, HEALTH PSYCHOL, V15, P114, DOI 10.1037/0278-6133.15.2.114
   FISHER JD, 1992, PSYCHOL BULL, V111, P455, DOI 10.1037/0033-2909.111.3.455
   Gomez CA, 1999, HEALTH EDUC BEHAV, V26, P200, DOI 10.1177/109019819902600204
   *INT PLANN PAR FED, 1994, UNM AIDS, V0, P0
   JEMMOTT JB, 1992, J ADOLESCENT HEALTH, V13, P512, DOI 10.1016/1054-139X(92)90016-5
   JEMMOTT JB, 1992, AM J PUBLIC HEALTH, V82, P372, DOI 10.2105/AJPH.82.3.372
   Kelly J A, 1990, AIDS EDUC PREV, V2, P24
   KELLY J A, 1990, AIDS CARE, V2, P25, DOI 10.1080/09540129008257710
   KELLY JA, 1989, J CONSULT CLIN PSYCH, V57, P60, DOI 10.1037/0022-006X.57.1.60
   KLEPP KI, 1994, AIDS, V8, P1157, DOI 10.1097/00002030-199408000-00019
   Leviton L C, 1990, AIDS EDUC PREV, V2, P95
   Misovich S, 1998, HDB SEXUALITY RELATE, V0, P0
   *NACO, 1997, ZIND UM KE SAYEE MEI, V0, P0
   NORRIS AE, 1991, AM J PREV MED, V7, P416, DOI 10.1016/S0749-3797(18)30881-X
   ROTHERAMBORUS MJ, 1991, JAMA-J AM MED ASSOC, V266, P1237, DOI 10.1001/jama.266.9.1237
   Stanton BF, 1998, AIDS, V12, P2473, DOI 10.1097/00002030-199818000-00017
   VALDISERRI RO, 1989, AIDS, V3, P21, DOI 10.1097/00002030-198903010-00005
NR 20
TC 22
Z9 23
U1 0
U2 7
PU CARFAX PUBLISHING
PI BASINGSTOKE
PA RANKINE RD, BASINGSTOKE RG24 8PR, HANTS, ENGLAND
SN 0954-0121
EI 
J9 AIDS CARE
JI Aids Care-Psychol. Socio-Med. Asp. Aids/Hiv
PD FEB 15
PY 2003
VL 15
IS 1
BP 71
EP 76
DI 10.1080/095401202100039770
PG 6
WC Health Policy & Services; Public, Environmental & Occupational Health; Psychology, Multidisciplinary; Respiratory System; Social Sciences, Biomedical
SC Health Care Sciences & Services; Public, Environmental & Occupational Health; Psychology; Respiratory System; Biomedical Social Sciences
GA 638BQ
UT WOS:000180549900007
PM 12655835
DA 2023-03-20
ER

PT J
AU Ott, MA
   Evans, NL
   Halpern-Felsher, BL
   Eyre, SL
AF Ott, MA
   Evans, NL
   Halpern-Felsher, BL
   Eyre, SL
TI Differences in altruistic roles and HIV risk perception among staff, peer educators, and students in an adolescent peer education program
SO AIDS EDUCATION AND PREVENTION
LA English
DT Article; Proceedings Paper
ID prevention program; aids-prevention; knowledge; sex; multicomponent; intervention; attitudes; behavior; impact; std
AB This qualitative study examines how adolescent peer educators understand and communicate HIV prevention messages. Semistructured ethnographic interviews were conducted with 21 program participants, including staff, peer educators, and students. Interviews were transcribed and analyzed using concept analysis, a method for identifying shared concepts among interview subjects. We found (a) similar beliefs about HIV transmission and risk reduction across groups; (b) different, but strong, altruistic roles among staff and peer educators; and (c) differences in HIV risk perception across the three groups. Altruistic roles took two forms. Staff acted as life skills mentors, whereas peer educators acted as HIV educators. Students were more passive, receiving counseling but not passing it on to others. Staff contextualized HIV risk, whereas peer educators and students emphasized risk. Although similar HIV knowledge across groups suggests program efficacy, stronger altruistic roles or contextualization of HIV risk may affect how prevention messages are delivered.
C1 Stanford Univ, Dept Pediat, Div Adolescent Med, Palo Alto, CA 94503 USA.
   Training & Hlth Educ Ctr Youth, San Francisco, CA USA.
   Univ Calif San Francisco, Dept Pediat, Div Adolescent Med, San Francisco, CA 94143 USA.
C3 Stanford University; University of California System; University of California San Francisco
RP Ott, MA (corresponding author), Stanford Univ, Dept Pediat, Div Adolescent Med, 750 Welch Rd, Palo Alto, CA 94503 USA.
EM mary.ott@stanford.edu
CR Biehl M, 2001, J ADOLESCENT HEALTH, V28, P30, DOI 10.1016/S1054-139X(00)00176-2
   Card JJ, 2001, AIDS EDUC PREV, V13, P1, DOI 10.1521/aeap.13.1.1.18926
   CATANIA JA, 1990, HEALTH EDUC QUART, V17, P53, DOI 10.1177/109019819001700107
   *CDCP, 1995, GUID HLTH ED RISK ED, V0, P0
   *CDCP, 2001, PROGR WORK, V0, P0
   *CDCP, 2000, FACT SHEET HIV PREV, V0, P0
   Coyle K, 1996, J SCHOOL HEALTH, V66, P89
   DAndrade R, 1995, DEV COGNITIVE ANTHR, V0, P0
   Downing M, 1999, AIDS EDUC PREV, V11, P243
   Erikson E.H., 1963, CHILDHOOD SOC, V0, P247
   Eyre S L, 1998, J HEALTH PSYCHOL, V3, P393, DOI 10.1177/135910539800300308
   Eyre SL, 1997, J ADOLESCENCE, V20, P9, DOI 10.1006/jado.1996.0061
   Eyre SL, 1998, MED ANTHROPOL Q, V12, P467, DOI 10.1525/maq.1998.12.4.467
   Haignere CS, 1997, J ADOLESCENT HEALTH, V21, P76, DOI 10.1016/S1054-139X(97)00005-0
   Halpern-Felsher BL, 2001, HEALTH PSYCHOL, V20, P120, DOI 10.1037/0278-6133.20.2.120
   Halpern-Felsher BL, 2001, J APPL DEV PSYCHOL, V22, P257, DOI 10.1016/S0193-3973(01)00083-1
   Hartmann P, 2000, J PERIODONTAL RES, V35, P2, DOI 10.1034/j.1600-0765.2000.035001002.x
   KELLY JA, 1991, AM J PUBLIC HEALTH, V81, P168, DOI 10.2105/AJPH.81.2.168
   Kennedy MG, 2000, AIDS EDUC PREV, V12, P225
   Kim N, 1997, J ADOLESCENT HEALTH, V20, P204, DOI 10.1016/S1054-139X(96)00169-3
   Kinsman SB, 1998, PEDIATRICS, V102, P1185, DOI 10.1542/peds.102.5.1185
   Markham C, 2000, AIDS EDUC PREV, V12, P442
   Millstein SG, 2002, J RES ADOLESCENCE, V12, P399, DOI 10.1111/1532-7795.00039
   NIGHTENGALE EO, 1988, ADOLESCENT ROLELESSN, V0, P0
   OGLETREE RJ, 1995, J SCHOOL HEALTH, V65, P186, DOI 10.1111/j.1746-1561.1995.tb06227.x
   OHara P, 1996, J SCHOOL HEALTH, V66, P176, DOI 10.1111/j.1746-1561.1996.tb06271.x
   Ozer EJ, 1997, AM J COMMUN PSYCHOL, V25, P289, DOI 10.1023/A:1024624610117
   RICKERT VI, 1991, J ADOLESCENT HEALTH, V12, P38, DOI 10.1016/0197-0070(91)90039-O
   Rogers, 1995, DIFFUSION INNOVATION, V0, P0
   Schinke S P, 1990, AIDS EDUC PREV, V2, P305
   Seal DW, 2000, AIDS CARE, V12, P5, DOI 10.1080/09540120047431
   Siegel D, 1995, AIDS EDUC PREV, V7, P534
   Siegel DM, 1998, ARCH PEDIAT ADOL MED, V152, P961
   SLAP GB, 1991, J ADOLESCENT HEALTH, V12, P434, DOI 10.1016/1054-139X(91)90020-X
   Strauss A., 1998, BASICS QUALITATIVE R, V0, P0
   Turner G, 1999, HEALTH EDUC RES, V14, P235, DOI 10.1093/her/14.2.235
   *US DEP HHS, 2001, HIV HLTH PEOPL 2010, V0, P0
NR 37
TC 20
Z9 20
U1 0
U2 3
PU GUILFORD PUBLICATIONS INC
PI NEW YORK
PA 370 SEVENTH AVE, SUITE 1200, NEW YORK, NY 10001-1020 USA
SN 0899-9546
EI 1943-2755
J9 AIDS EDUC PREV
JI Aids Educ. Prev.
PD APR 15
PY 2003
VL 15
IS 2
BP 159
EP 171
DI 10.1521/aeap.15.3.159.23840
PG 13
WC Education & Educational Research; Public, Environmental & Occupational Health
SC Education & Educational Research; Public, Environmental & Occupational Health
GA 672MG
UT WOS:000182524000005
PM 12739792
DA 2023-03-20
ER

PT J
AU Martiniuk, ALC
   O'Connor, KS
   King, WD
AF Martiniuk, ALC
   O'Connor, KS
   King, WD
TI A cluster randomized trial of a sex education programme in Belize, Central America
SO INTERNATIONAL JOURNAL OF EPIDEMIOLOGY
LA English
DT Article
DE sex education; cluster randomized trial; Belize; HIV/AIDS; STD; adolescents
ID pregnancy prevention; developing-country; reproductive health; adolescent pregnancy; aids-prevention; risk-reduction; behavior; hiv; interventions; infection
AB Background Concerns about adverse consequences of early childbearing and risk of sexually transmitted diseases (STD) have renewed interest in the sexual behaviour of adolescents in developing countries, where they represent a large proportion of the population and are at highest risk. To date, little is known about the sexual knowledge of adolescents in developing countries. This study's primary objective was to evaluate the effectiveness of a responsible sexuality education programme (RSP) in changing knowledge associated with sex and sexuality; secondary objectives were to evaluate changes in attitudes and behavioural intent. Methods A cluster randomized design randomizing high school classes in Belize City. Subjects were 13-19 years old. Results Seven schools in Belize City were selected; 8 classrooms were randomized to the intervention arm and 11 classrooms to the control arm (N = 399). The intervention was associated with two more correct answers on the post-test (difference score was 2.22 points, 95% Cl = 0.53, 3.91) after adjusting for gender and previous sexual experience. After controlling for gender and previous sexual experience, the intervention was associated with no change in the attitudes (0.06, 95% Cl: -2.89, 2.82) or behavioural intent domains (0.84, 95% Cl: -1.12, 2.46). Conclusions Greater changes in knowledge were observed in the intervention group than in the control group following the intervention. Changes were not observed for the attitude or behavioural intent domains. These results and the results of similar studies may be used to further improve sex education programmes as it is imperative that students have access to the information necessary to make informed decisions regarding their sexual health.
C1 Queens Univ, Dept Epidemiol & Community Hlth, Kingston, ON K7L 3N6, Canada.
   Kingston Frontenac Lennox & Addington Hlth Unit, Kingston, ON, Canada.
C3 Queens University - Canada
RP Martiniuk, ALC (corresponding author), Univ Western Ontario, Dept Epidemiol & Biostat, London, ON N6A 3K7, Canada.
CR Adimora AA, 2002, EPIDEMIOLOGY, V13, P320, DOI 10.1097/00001648-200205000-00013
   APLASCA MRA, 1995, AIDS, V9, P0
   Aseffa A, 1998, EPIDEMIOL INFECT, V120, P171, DOI 10.1017/S0950268897008595
   Blanc AK, 1998, STUD FAMILY PLANN, V29, P106, DOI 10.2307/172153
   DANIELSON R, 1990, FAM PLANN PERSPECT, V22, P115, DOI 10.2307/2135642
   dCruzGrote D, 1996, LANCET, V348, P1071, DOI 10.1016/S0140-6736(95)11031-3
   DiCenso A., 2002, BRIT MED J, V324, P1420
   DONNER A, 1982, INT J EPIDEMIOL, V11, P283, DOI 10.1093/ije/11.3.283
   EISEN M, 1992, HEALTH EDUC QUART, V19, P249, DOI 10.1177/109019819201900208
   Fishbein M, 1975, BELIEF ATTITUDE INTE, V0, P0
   Fitzgerald AM, 1999, J ADOLESCENT HEALTH, V25, P52, DOI 10.1016/S1054-139X(98)00120-7
   Franklin C, 1997, J MARRIAGE FAM, V59, P551, DOI 10.2307/353945
   FROST JJ, 1995, FAM PLANN PERSPECT, V27, P188, DOI 10.2307/2136274
   Guyatt GH, 2000, J CLIN EPIDEMIOL, V53, P167, DOI 10.1016/S0895-4356(99)00160-2
   Hovell M, 1998, J ADOLESCENT HEALTH, V23, P139, DOI 10.1016/S1054-139X(97)00208-5
   Hughes J, 1998, STUD FAMILY PLANN, V29, P233, DOI 10.2307/172161
   KASSIRER A, 1997, J SEX EDUC THER, V22, P5
   Kirby D, 1997, CHILD YOUTH SERV REV, V19, P415, DOI 10.1016/S0190-7409(97)00025-X
   Kirby D, 1997, AIDS EDUC PREV, V9, P44
   KIRBY D, 1994, PUBLIC HEALTH REP, V109, P339
   KIRBY D, 1992, J SCH HLTH, V62, P559
   Klepp KI, 1997, AM J PUBLIC HEALTH, V87, P1931, DOI 10.2105/AJPH.87.12.1931
   Mbizvo MT, 1997, SOC SCI MED, V45, P937, DOI 10.1016/S0277-9536(97)00004-X
   Mbizvo MT, 1997, SOC SCI MED, V44, P573, DOI 10.1016/S0277-9536(96)00204-3
   *NAT I MENT HLTH, 1997, AIDS S2, V11, P0
   *NHS, 1997, PREV RED ADV EFF UN, V0, P0
   OAKLEY A, 1995, BRIT MED J, V310, P158, DOI 10.1136/bmj.310.6973.158
   OAKLEY A, 1995, AIDS, V9, P479, DOI 10.1097/00002030-199509050-00010
   Pauw J, 1996, AIDS, V10, P537, DOI 10.1097/00002030-199605000-00014
   Pocock S.J., 1983, CLIN TRIALS PRACTICA, V0, P0
   Stigum H, 1997, AM J EPIDEMIOL, V145, P636, DOI 10.1093/oxfordjournals.aje.a009161
   Streiner DL., 1995, HLTH MEASUREMENT SCA, V2nd, P0
   VISSER AP, 1994, PATIENT EDUC COUNS, V23, P147, DOI 10.1016/0738-3991(94)90031-0
   Warszawski J, 1998, SEX TRANSM DIS, V25, P437, DOI 10.1097/00007435-199809000-00011
   *WHO PAN AM HLTH O, 2000, HLTH SIT AM BAS IND, V0, P0
   1991, 1900, V40, V0, P723
NR 36
TC 25
Z9 25
U1 2
U2 14
PU OXFORD UNIV PRESS
PI OXFORD
PA GREAT CLARENDON ST, OXFORD OX2 6DP, ENGLAND
SN 0300-5771
EI 
J9 INT J EPIDEMIOL
JI Int. J. Epidemiol.
PD FEB 15
PY 2003
VL 32
IS 1
BP 131
EP 136
DI 10.1093/ije/dyg014
PG 6
WC Public, Environmental & Occupational Health
SC Public, Environmental & Occupational Health
GA 669FM
UT WOS:000182341300026
PM 12690024
DA 2023-03-20
ER

PT J
AU Guthrie, ML
   Bates, LW
AF Guthrie, ML
   Bates, LW
TI Sex education sources and attitudes toward sexual precautions across a decade
SO PSYCHOLOGICAL REPORTS
LA English
DT Article
ID aids precautions; self-esteem; adolescents; knowledge; abstinence; students
AB 75 college students responded to Moore and Barling's AIDS questionnaire, Coopersmith's Self esteem Inventory, and a background survey regarding sex education and sexual and religious activity. The most commonly reported sources of sex education were peers, parents, and high school Courses, respectively. Ratings of the most important of 10 potential sources of sex education included peers, high school Courses, and religious institutions, respectively. None of these were significantly correlated with future condom use. Virgins reported more open communication with parents about sex. Sexual experience was positively related to more confusion about sexual precautions but negatively related to foreclosed attitudes toward such precautions. Some types of religious involvement (church attendance and campus religious organization membership) were related to foreclosed Attitudes. Data in attitudinal and sex education were compared with data collected in 1991. Although students more frequently reported having received sex education in 2000, their attitudes toward utilizing sexual precautions have become somewhat more diffused.
C1 Univ N Alabama, Florence, AL 35632 USA.
RP Bates, LW (corresponding author), Univ N Alabama, Box 5255, Florence, AL 35632 USA.
CR ADAME DD, 1991, J SEX EDUC THER, V17, P192
   BARLING NR, 1990, PSYCHOL REP, V67, P883, DOI 10.2466/PR0.67.7.883-890
   BATES LW, 1993, PSYCHOL REP, V72, P603, DOI 10.2466/pr0.1993.72.2.603
   BEDEIAN AG, 1977, PSYCHOL REP, V41, P1041, DOI 10.2466/pr0.1977.41.3f.1041
   Buysse A, 1996, J YOUTH ADOLESCENCE, V25, P259, DOI 10.1007/BF01537347
   Cates W, 1999, SEX TRANSM DIS, V26, PS2, DOI 10.1097/00007435-199904001-00002
   CHAVIS WM, 1995, J SEX EDUC THER, V21, P167, DOI 10.1080/01614576.1995.11074149
   Coopersmith S., 1981, SELF ESTEEM INVENTOR, V0, P0
   Denny G, 1999, AM J HEALTH BEHAV, V23, P134, DOI 10.5993/AJHB.23.2.6
   Erikson E., 1959, IDENTITY LIFE CYCLE, V0, P0
   ERIKSON EH, 1968, IDENTITY YOUTH CRISE, V0, P0
   FIELSTEIN EM, 1992, J SEX EDUC THER, V18, P45
   FRASER CM, 1997, DISS ABSTR INT B, V58, P1830
   Jemmott JB, 1998, JAMA-J AM MED ASSOC, V279, P1529, DOI 10.1001/jama.279.19.1529
   MARCIA JE, 1966, J PERS SOC PSYCHOL, V3, P551, DOI 10.1037/h0023281
   McKay A., 1996, CAN J HUM SEX, V5, P15
   Moore NB., 1999, J SEX EDUC THER, V24, P155, DOI 10.1080/01614576.1999.11074295
   MOORE SM, 1991, J GENET PSYCHOL, V152, P5, DOI 10.1080/00221325.1991.9914673
   Rafferty Y, 1997, AIDS EDUC PREV, V9, P14
   SUTTON MJ, 2002, SEXUAL TEENS SEXUAL, V0, P25
   Thomson C, 1999, HEALTH EDUC RES, V14, P357, DOI 10.1093/her/14.3.357
   WEED S, 1993, J RES DEV EDUC, V26, P92
NR 22
TC 9
Z9 9
U1 1
U2 3
PU PSYCHOLOGICAL REPORTS
PI MISSOULA
PA P O BOX 9229, MISSOULA, MT 59807 USA
SN 0033-2941
EI 
J9 PSYCHOL REP
JI Psychol. Rep.
PD APR 15
PY 2003
VL 92
IS 2
BP 581
EP 592
DI 10.2466/PR0.92.2.581-592
PG 12
WC Psychology, Multidisciplinary
SC Psychology
GA 677UK
UT WOS:000182826100034
PM 12785646
DA 2023-03-20
ER

PT J
AU Gokengin, D
   Yamazhan, T
   Ozkaya, D
   Aytug, S
   Ertem, E
   Arda, B
   Serter, D
AF Gokengin, D
   Yamazhan, T
   Ozkaya, D
   Aytug, S
   Ertem, E
   Arda, B
   Serter, D
TI Sexual knowledge, attitudes, and risk behaviors of students in turkey
SO JOURNAL OF SCHOOL HEALTH
LA English
DT Article
ID college-students; chlamydia-trachomatis; transmitted-diseases; california; women
AB This survey produced baseline information about student knowledge of sexually transmitted diseases (STDs), their sexual attitudes, and their behavior to help establish control and education programs. The study was conducted at Ege University, Izmir, Turkey, during the 1999-2000 academic year. A total of 2,217 first- and fourth-year students determined by stratified sampling constituted the study group. All students who volunteered to participate completed a questionnaire assessing sociodemographic and knowledge factors, sexual attitudes, behavior, and history of STDs. The rate of students having had sexual experience was 36.6%. Males were more sexually active than females. Most students (71.4%) began sexual activity at ages 15-19 without any difference by gender. Males reported significantly more sexual partners than females. Similarly, the rate of male students never using condoms was significantly higher than females. Condom was the most frequent contraception method, followed by oral contraceptives and withdrawal. Mean score on the knowledge questions was 16.29 (highest score 30). The most widely known STD was HIV infection and AIDS. Students' knowledge of transmission routes, signs and symptoms, and risk groups of STDs was insufficient. Main sources of knowledge were visual and print media, and friends. Most students (84.7%) viewed prevention from STDs as a person's own responsibility. Young people in Turkey are sexually active and tend to engage in high-risk behavior. However, their knowledge on sexual health and sexually transmitted diseases is insufficient. Study results suggest a need for implementation of STD control programs and provision of school sexuality education for adolescents and young adults.
C1 Ege Univ, Fac Med, Dept Clin Microbiol & Infect Dis, TR-35100 Izmir, Turkey.
C3 Ege University
RP Gokengin, D (corresponding author), Ege Univ, Fac Med, Dept Clin Microbiol & Infect Dis, TR-35100 Izmir, Turkey.
CR Aggarwal O, 2000, J ADOLESCENT HEALTH, V26, P226, DOI 10.1016/S1054-139X(98)00083-4
   BERTAN M, 1990, YONETIMINDE EPIDEMIY, V0, P0
   Boyer CB, 2000, J ADOLESCENT HEALTH, V27, P102, DOI 10.1016/S1054-139X(99)00113-5
   BULUT A, 2001, P 5 TURK C AIDS NOV, V0, P0
   DEBUONO BA, 1990, NEW ENGL J MED, V322, P821, DOI 10.1056/NEJM199003223221206
   DEHOVITZ JA, 1994, AM J EPIDEMIOL, V140, P1125, DOI 10.1093/oxfordjournals.aje.a117212
   DERELI D, 1991, APMIS, V99, P961, DOI 10.1111/j.1699-0463.1991.tb01284.x
   ERTEM E, 1991, GENITOURIN MED, V67, P354
   HALE RW, 1993, AM J OBSTET GYNECOL, V168, P1833, DOI 10.1016/0002-9378(93)90698-I
   KALENDER UF, 2001, P 5 TURK C AIDS NOV, V0, P0
   KLANGER B, 1993, J ADOLESCENT HEALTH, V14, P468, DOI 10.1016/1054-139X(93)90120-E
   Ozcebe H., 2002, HIV AIDS, V5, P51
   Patrick K, 1997, J AM COLL HEALTH, V45, P265, DOI 10.1080/07448481.1997.9936896
   POUSON RL, 1998, J AM COLL HEALTH, V46, P227
   Rosenthal DA, 1996, GENITOURIN MED, V72, P123
   Shapiro J, 1999, J COMMUN HEALTH, V24, P29, DOI 10.1023/A:1018713231400
   Siegel DM, 1999, J ADOLESCENT HEALTH, V25, P336, DOI 10.1016/S1054-139X(99)00054-3
   SOBESLAVSKY O, 1980, B WORLD HEALTH ORGAN, V58, P621
   TYDEN T, 1991, ACTA OBSTET GYNECOL, V70, P220
   WELLINGS K, 1995, BRIT MED J, V311, P417, DOI 10.1136/bmj.311.7002.417
NR 20
TC 63
Z9 63
U1 1
U2 19
PU AMER SCHOOL HEALTH ASSOC
PI KENT
PA PO BOX 708, KENT, OH 44240 USA
SN 0022-4391
EI 
J9 J SCHOOL HEALTH
JI J. Sch. Health
PD SEP 15
PY 2003
VL 73
IS 7
BP 258
EP 263
DI 
PG 6
WC Education & Educational Research; Education, Scientific Disciplines; Health Care Sciences & Services; Public, Environmental & Occupational Health
SC Education & Educational Research; Health Care Sciences & Services; Public, Environmental & Occupational Health
GA 721BZ
UT WOS:000185298300004
PM 14513628
DA 2023-03-20
ER

PT J
AU Foreman, FE
AF Foreman, FE
TI African American college women: constructing a hierarchy of sexual arrangements
SO AIDS CARE-PSYCHOLOGICAL AND SOCIO-MEDICAL ASPECTS OF AIDS/HIV
LA English
DT Article
ID aids risk behavior; condom use; students
AB The purpose of this study was to understand and describe the safer sex decision-making processes of a group of African American college women. The study participants consisted of 15 women aged 19 to 33, who were full-time students attending a four-year university in Texas. The women self-identified as having been sexually active with at least one male partner within the past year. Semistructured in-depth interviews lasting approximately 1.5 hours provided data. Theme and domain analysis of the interviews and field notes revealed that women employed both emotional and philosophical strategies to determine their safer sex behaviour. These strategies involved the use of a 'self-defined' sexual arrangements hierarchy. This hierarchy served to define the way women ordered and valued different types of sexual arrangement, from casual to committed. The resulting hierarchy also guided the safer sex behaviour of these women. The implications for intervention programmes that are targeted at increasing safer sex behaviour and HIV risk reduction are discussed in light of these findings.
C1 Univ Houston, Coll Educ, Houston, TX 77004 USA.
C3 University of Houston System; University of Houston
RP Foreman, FE (corresponding author), 3855 Holman,Garrison 104-R, Houston, TX 77204 USA.
CR *CDCP, 1998, HIV AIDS SURV REP NO, V0, P0
   Centers for Disease Control and Prevention (CDC), 1994, MMWR MORB MORTAL WKLY REP, V43, P155
   COHEN DJ, 1998, WOMEN AIDS, V0, P0
   Crabtree B., 1992, TOOLS PRIMARY CARE R, V0, P209
   Douglas KA, 1997, J AM COLL HEALTH, V46, P55, DOI 10.1080/07448489709595589
   Fisher J D, 1990, AIDS EDUC PREV, V2, P322
   Fisher JD, 1996, HEALTH PSYCHOL, V15, P114, DOI 10.1037/0278-6133.15.2.114
   Hammer JC, 1996, J APPL SOC PSYCHOL, V26, P375, DOI 10.1111/j.1559-1816.1996.tb01855.x
   JEMMOTT LS, 1991, NURS RES, V40, P228
   LEIK M, 1995, NIDA RES MONOGR, V151, P54
   Lewis JE, 1997, J AM COLL HEALTH, V45, P147, DOI 10.1080/07448481.1997.9936875
   MAHONEY CA, 1995, AIDS EDUC PREV, V7, P32
   MATICKATYNDALE E, 1991, J SEX RES, V28, P45, DOI 10.1080/00224499109551594
   RAAB GM, 1995, AIDS, V9, P191, DOI 10.1097/00002030-199509020-00012
   SARKAS SN, 1998, J HLTH ED, V29, P106
   Schinke S P, 1990, AIDS EDUC PREV, V2, P305
   Spradley J., 2016, ETHNOGRAPHIC INTERVI, V0, P0
   WINGOOD GM, 1993, J BLACK PSYCHOL, V19, P193
NR 18
TC 23
Z9 23
U1 0
U2 2
PU CARFAX PUBLISHING
PI BASINGSTOKE
PA RANKINE RD, BASINGSTOKE RG24 8PR, HANTS, ENGLAND
SN 0954-0121
EI 
J9 AIDS CARE
JI Aids Care-Psychol. Socio-Med. Asp. Aids/Hiv
PD AUG 15
PY 2003
VL 15
IS 4
BP 493
EP 504
DI 10.1080/0954012031000134737
PG 12
WC Health Policy & Services; Public, Environmental & Occupational Health; Psychology, Multidisciplinary; Respiratory System; Social Sciences, Biomedical
SC Health Care Sciences & Services; Public, Environmental & Occupational Health; Psychology; Respiratory System; Biomedical Social Sciences
GA 700TR
UT WOS:000184127700005
PM 14509864
DA 2023-03-20
ER

PT J
AU Lazcano-Ponce, EC
   Hernandez, B
   Cruz-Valdez, A
   Allen, B
   Diaz, R
   Hernandez, C
   Anaya, R
   Hernandez-Avila, M
AF Lazcano-Ponce, EC
   Hernandez, B
   Cruz-Valdez, A
   Allen, B
   Diaz, R
   Hernandez, C
   Anaya, R
   Hernandez-Avila, M
TI Chronic disease risk factors among healthy adolescents attending public schools in the state of Morelos, Mexico
SO ARCHIVES OF MEDICAL RESEARCH
LA English
DT Article
DE adolescents; Mexico; obesity; tobacco; physical activity; reproductive health
ID physical-activity patterns; qualitative-research; city; reproducibility; questionnaire; pregnancy; validity; obesity; women; care
AB Background. Little research (and fewer interventions) has been done on longitudinal exposure to risk factors for chronic diseases in young people in Latin America, including Mexico, although chronic diseases constitute the first cause of death in Mexico. Our objective was to document the prevalence of chronic disease risk factors among adolescents as a baseline measurement for a cohort study and to develop educational interventions. Methods. Questionnaires, blood samples, and anthropometric measurements were collected from 13,293 public school students of both sexes, ages 11-24 years in Morelos, Mexico. This constitutes the baseline measurement for a cohort study. Twenty focus groups and 10 in-depth interviews were done with girls aged 12-17 years. Two educational interventions promoting physical activity and sexual health were designed. Results. Prevalence of obesity was 21.2%. On average, participants spent 0.5 h/day on vigorous physical activity and 3.7 h/day watching television. Sexual initiation was reported by 14.5% (girls = 9.1%, boys = 21.5%); 52.3% of whom reported using condoms. Young women demonstrated correct condom use and perceived themselves at risk for HIV/AIDS but did not have condom negotiation skills. Prevalence of experimenting with tobacco was 15.1% (girls = 10.4%, boys = 21.1%); current smoking was 14.4% (girls = 10.6%) and boys = 19.2%), while 6.3% of participants reported monthly intoxication with alcohol, and 4.5% reported past and 2.1% reported current illegal drug use. Conclusions. Results indicate substantial exposure to risk factors for chronic diseases and reproductive health problems in this population. The study will generate interventions and constitutes initiation of a longitudinal study able to explore causal associations between risk factors and chronic diseases in this population. (C) 2003 IMSS. Published by Elsevier Science Inc.
C1 INSP, SSA, Direcc Invest & Enfermedades Cronicas, Cuernavaca 62508, Morelos, Mexico.
   INSP, SSA, Direcc Invest & Salud Reprod, Cuernavaca 62508, Morelos, Mexico.
   INSP, SSA, Ctr Invest Salud Poblac, Cuernavaca 62508, Morelos, Mexico.
RP Lazcano-Ponce, EC (corresponding author), INSP, SSA, Direcc Invest & Enfermedades Cronicas, Av Univ 655,Col Sta Maria Ahuacatitlan, Cuernavaca 62508, Morelos, Mexico.
EM elazcano@correo.insp.mx
CR AINSWORTH B, 1993, MED SCI SPORTS EXERC, V25, P7180
   Amuchastegui A, 1999, CULT HEALTH SEX, V1, P79, DOI 10.1080/136910599301175
   ASBURY JE, 1995, QUAL HEALTH RES, V5, P414, DOI 10.1177/104973239500500402
   Barbour RS, 2001, BMJ-BRIT MED J, V322, P1115, DOI 10.1136/bmj.322.7294.1115
   Bravender Terrill, 1998, CURRENT OPINION IN PEDIATRICS, V10, P344, DOI 10.1097/00008480-199808000-00003
   BURT MR, 1996, DEBEMOS INVERTIR ADO, V0, P0
   CAREY MA, 1995, QUAL HEALTH RES, V5, P487, DOI 10.1177/104973239500500409
   CASTRO ME, 1982, REV SALUD PUBLICA ME, V24, P565
   *CDC, 1997, MMWR-MORBID MORTAL W, V48, P1
   Crooks D L, 2001, HEALTH CARE WOMEN INT, V22, P11, DOI 10.1080/073993301300003054
   de Souza Minayo M.C., 1992, DESAFIO CONHECIMENTO, V0, P0
   Denzin N. K., 1994, HDB QUALITATIVE RES, V0, P1
   DIXONMUELLER R, 1993, STUD FAMILY PLANN, V24, P269, DOI 10.2307/2939221
   ELSTER A, 1994, AMA GUIDELINES ADOLE, V0, P0
   Escobar MC, 2000, SALUD PUBLICA MEXICO, V42, P56, DOI 10.1590/S0036-36342000000100011
   Eyler AA, 1997, WOMEN HEALTH, V26, P27
   Flegel M, 1999, COLL SYMPOS SERIES, V3, P1
   Friedman Herbert L., 1994, WORLD HEALTH STATISTICS QUARTERLY, V47, P31
   Gordon-Larsen P, 2000, PEDIATRICS, V105, P0, DOI 10.1542/peds.105.6.e83
   GRUNSEIT A, 1997, IMPACTO ED MAT SALUD, V0, P0
   Habicht J P, 1974, BOL OFICINA SANIT PANAM, V76, P375
   Hernandez B, 1999, INT J OBESITY, V23, P845, DOI 10.1038/sj.ijo.0800962
   Hernandez B, 2000, SALUD PUBLICA MEXICO, V42, P315, DOI 10.1590/S0036-36342000000400006
   Hernandez-Avila M, 1998, SALUD PUBLICA MEXICO, V40, P133, DOI 10.1590/S0036-36341998000200005
   Hotopf M, 1999, PSYCHOSOM MED, V61, P861, DOI 10.1097/00006842-199911000-00022
   HOYOS RC, 2001, FACTORES RIESGO SEXU, V0, P0
   *ISAAC, 1992, MAN ISAAC, V0, P0
   Klima CS, 1998, J NURSE-MIDWIFERY, V43, P483, DOI 10.1016/S0091-2182(98)00063-9
   LINCOLN YS, 1992, QUALITATIVE HLTH RES, V2, P375, DOI 10.1177/104973239200200402
   Lohman T. G., 1988, ANTHROPOMETRIC STAND, VFirst, P0
   MALES M, 1997, LANCET S1, V349, P0
   Mays N, 2000, BMJ-BRIT MED J, V320, P50, DOI 10.1136/bmj.320.7226.50
   MEDINAMORA ME, 1990, REV I NAC ENF RESP M, V2, P0
   Miles M, 1994, QUALITATIVE DATA ANA, V0, P0
   Miller KS, 1998, AM J PUBLIC HEALTH, V88, P1542, DOI 10.2105/AJPH.88.10.1542
   Morgan DL, 1998, QUAL HEALTH RES, V8, P362, DOI 10.1177/104973239800800307
   MORRIS L, 1992, MORBIDITY AND MORTALITY WEEKLY REPORT, V41, P27
   Morse J. M., 2002, READ ME 1 USER GUIDE, V0, P0
   MUST A, 1991, AM J CLIN NUTR, V54, P773, DOI 10.1093/ajcn/54.5.773
   MUST A, 1991, AM J CLIN NUTR, V53, P839, DOI 10.1093/ajcn/53.4.839
   *NAT CTR CHRON DIS, 1995, YOUTH RISK BEH SURV, V0, P0
   *ONUSIDA, 2002, JOV VIH SIDA OP MOM, V0, P0
   Pate RR, 1996, AM J PUBLIC HEALTH, V86, P1577, DOI 10.2105/AJPH.86.11.1577
   Pope C, 2000, BMJ-BRIT MED J, V320, P114, DOI 10.1136/bmj.320.7227.114
   RIDDOCH C, 1991, ARCH DIS CHILD, V66, P1426, DOI 10.1136/adc.66.12.1426
   RIVERS K, 1999, ADOLESCENT SEXUALITY, V0, P0
   SMITH MW, 1995, QUAL HEALTH RES, V5, P478, DOI 10.1177/104973239500500408
   SORENSEN TIA, 1983, INT J OBESITY, V7, P115
   Stern C, 1997, SALUD PUBLICA MEXICO, V39, P137
   STERN C, 2001, PROGRAMAS SALUD REPR, V0, P0
   Stern PN, 1986, WOMEN HLTH CULTURE, V0, P1
   Strauss, 1967, DISCOVERY GROUNDED T, V0, P0
   *SUBST AB MENT HLT, 1997, PREL RES 1996 NAT HO, V0, P0
   TAPIA R, 1995, MMWR-MORBID MORTAL W, V44, P372
   Taylor WC, 1999, MED SCI SPORT EXER, V31, P118, DOI 10.1097/00005768-199901000-00019
   Verduzco M. A., 1994, REV INTERCONTINENTAL, V7, P55
   *WHO, 1900, V792, V0, P0
   World Health Organization, 1995, WORLD HLTH REP 1995, V0, P0
   WUEST J, 1995, QUAL HEALTH RES, V5, P125, DOI 10.1177/104973239500500109
   ZUNG WWK, 1965, ARCH GEN PSYCHIAT, V13, P508, DOI 10.1001/archpsyc.1965.01730060026004
NR 60
TC 27
Z9 32
U1 0
U2 4
PU ELSEVIER SCIENCE INC
PI NEW YORK
PA STE 800, 230 PARK AVE, NEW YORK, NY 10169 USA
SN 0188-4409
EI 1873-5487
J9 ARCH MED RES
JI Arch. Med. Res.
PD MAY-JUN 15
PY 2003
VL 34
IS 3
BP 222
EP 236
DI 10.1016/S0188-4409(03)00042-0
PG 15
WC Medicine, Research & Experimental
SC Research & Experimental Medicine
GA 703VF
UT WOS:000184301700011
PM 14567403
DA 2023-03-20
ER

PT J
AU Rasmussen-Cruz, B
   Hidalgo-San Martin, A
   Alfaro-Alfaro, N
AF Rasmussen-Cruz, B
   Hidalgo-San Martin, A
   Alfaro-Alfaro, N
TI STI/AIDS-related practices and occupational risk factors in adolescent hotel workers in Puerto Vallarta, Mexico
SO SALUD PUBLICA DE MEXICO
LA Spanish
DT Article
DE risk behavior; sexual behavior; adolescent worker; ITS/AIDS hotels environment; Mexico
ID sexual-behavior; emergency; students; injury; impact
AB Objective. To assess STI/AIDS risk behaviors and occupational risk factors among adolescent hotel workers in Puerto Vallarta. Material and Methods. Comparative cross-sectional study conducted in 1998, among 288 workers adolescents of 38 hotels in Puerto Vallarta, Mexico. Variables were collected on working conditions, environmental conditions, STI/AIDS risk behaviors, and sociodemographic characteristics. Statistical analysis consisted of descriptive and multivariate techniques: t test, OR, and logistic regression. Results. Study subjects had a mean age of 17.7 years; 71.5% were males. Fifty-three percent had active sexual relations; 93.6% of them had one or more STI/AIDS risk behaviors. Inadequate condom use was found in 77.3%, and 41% drank alcoholic beverages before intercourse. Promiscuity was reported by 29.9%, and anal relations by 9.2%. Associated factors were: perception of a sexually-arousing environment (OR 2.36), alcohol drinking by peers (OR 2.52) and guests (OR 2.60) before sexual intercourse, hotel rules allowing tourist guests in hotel rooms (OR 4.46). Confouding variables were: male gender (OR 3.14), being married or in common law (OR 21.19), and being 18-19 years of age (OR 3.11). Conclusions. The high frequency of STI/AlDS risk behaviors among adolescent hotel workers is associated to specific environmental factors.
C1 Inst Mexicano Seguro Social, Delegac Estatal Jalisco, Unidad Invest Epidemiol, Mexico City, DF, Mexico.
   Inst Mexicano Seguro Social, Delegac Estatal Jalisco, Serv Salud Adolescente, Mexico City, DF, Mexico.
   Univ Guadalajara, Ctr Univ Ciencias Salud, Dept Enfermeria Atenc Desarrollo & Preservac Salu, Guadalajara 44430, Jalisco, Mexico.
   Univ Guadalajara, Ctr Univ Ciencias Salud, Inst Reg Invest Salud Publ, Guadalajara 44430, Jalisco, Mexico.
C3 Instituto Mexicano del Seguro Social; Instituto Mexicano del Seguro Social; Universidad de Guadalajara; Universidad de Guadalajara
RP Rasmussen-Cruz, B (corresponding author), Inst Mexicano Seguro Social, Delegac Estatal Jalisco, Unidad Invest Epidemiol, Mexico City, DF, Mexico.
EM bettylur@hotmail.com
CR AGUILAR GJ, 1998, HABLEMOS GENERO ESTO, V0, P0
   ANAYA L, 1998, SIDA ETS, V4, P0
   ANAYA L, 1996, SIDA ETS, V2, P0
   ARA G, 1993, AIDS ADOLESCENTS DIF, V0, P47
   AVILA C, 1996, SIDA ESTADO ACTUAL C, V0, P97
   BANDURA A, 1986, SOCIAL FDN THOUGT AC, V0, P0
   BLANKEN AJ, 1993, PUBLIC HEALTH REP, V108, P25
   BLOOR M, 1995, SOCIOLOGY HIV TRANSM, V0, P20
   BONFMAN M, 1995, SIDA MEXICO MIGRACIO, V0, P1
   BROOKS DR, 1993, AM J IND MED, V24, P313, DOI 10.1002/ajim.4700240308
   CABELLRO HR, 2001, REV SAUDE PUBL, V35, P531
   Capaldi DM, 1996, J ADOLESCENT RES, V11, P375, DOI 10.1177/0743554896113006
   Cotterell J., 1996, SOCIAL NETWORKS SOCI, V0, P0
   DiClemente RJ, 1996, CLAR SYMP, V0, P13
   DOUGLAS M, 1996, ACEPTABILIDAD RIESGO, V0, P9
   Fleiz-Bautista C, 1999, SALUD MENT, V22, P14
   *I MEX SEG SOC, 1999, MEM EST SAL TRAB DIR, V0, P30
   *I NAC EST GEOGR I, 1991, GEOGR INF CENS GEN P, V2, P1002
   Jessor RA, 1984, BEHAV HLTH HDB HLTH, V0, P69
   Kann L, 1993, PUBLIC HLTH REP S1, V108, P1
   LAYNE LA, 1994, AM J PUBLIC HEALTH, V84, P657, DOI 10.2105/AJPH.84.4.657
   LEVINSON RA, 1995, J YOUTH ADOLESCENCE, V24, P349, DOI 10.1007/BF01537601
   Luhmann N., 1992, SOCIOLOGIA RIESGO, V0, P0
   MARCHETTI R, 1996, SIDA ETS, V2, P61
   MORRIS L, 1993, PUBLIC HEALTH REP, V108, P31
   MORRIS S., 1993, PUBLIC HLTH REPOR S1, V108, P68
   *ORG PAN SAL, 1986, SER PALTEX, V7, P13
   RIVAS TR, 1991, REV ASOC MEX ENFERM, V2, P44
   ROMER D, 1994, AM J PUBLIC HEALTH, V84, P977, DOI 10.2105/AJPH.84.6.977
   Rosenthal SL, 1997, ADOLESCENCE, V32, P757
   SANCHEZ A, 1998, GENERO SOC, V0, P77
   SCOTT D, 1995, ADOLESCENCE, V30, P201
   *SECR SAL, 2000, B INF, V7, P0
   *SECR SAL, 1994, COMP SEX CIUD MEX EN, V0, P76
   SERPELLONI G, 1993, CAUSES RESISTANCE CO, V0, P0
   Tapia-Conyer R, 1996, GACETA MED MEX S1, V132, P41
   VANOSS MV, 1996, UNDERSTANDING PREVEN, V0, P175
   WALTER HJ, 1991, PEDIATRICS, V88, P846
   WOFFORD MD, 1997, YOUTH SOC, V28, P464
NR 39
TC 8
Z9 13
U1 0
U2 2
PU INST NACIONAL SALUD PUBLICA
PI CUERNAVACA
PA AV UNIVERSIDAD 655, COL SANTA MARIA AHUACATITLAN, CUERNAVACA 62508, MORELOS, MEXICO
SN 0036-3634
EI 1606-7916
J9 SALUD PUBLICA MEXICO
JI Salud Publica Mexico
PD JUN 15
PY 2003
VL 45
IS 
BP S81
EP S91
DI 10.1590/S0036-36342003000700011
PG 11
WC Public, Environmental & Occupational Health
SC Public, Environmental & Occupational Health
GA 638DD
UT WOS:000180554200011
PM 12602150
DA 2023-03-20
ER

PT J
AU Madu, SN
   Peltzer, K
AF Madu, SN
   Peltzer, K
TI Factor structure of condom attitudes among black South African university students
SO SOCIAL BEHAVIOR AND PERSONALITY
LA English
DT Article
DE factor structure; condom attitude scale; university students; South Africa
ID aids education; adolescents; prevention; scale
AB The factor structure of condom attitudes among black South African university students was investigated amongts 1203 undergraduate students - ranging in age from 16 to 45 years - at the University of the North, South Africa, using a 25-item anonymous self-rating questionnaire constructed by the authors to tap students' opinions and complaints about using condoms as a preventive measure against HIV/AIDS. Factor analysis reduced the items to five factors with five items each. Each of the factors correlated highly with the total scale and moderately or poorly with each other. Results indicate that the study is useful as a baseline and for providing information for further investigation into related topics amongst black South African university students.
C1 Univ North, Dept Psychol, ZA-0727 Sovenga, South Africa.
C3 University of Limpopo
RP Madu, SN (corresponding author), Univ North, Dept Psychol, Private Bag X1106, ZA-0727 Sovenga, South Africa.
EM madus@unin.unorth.ac.za
CR Ankomah A, 1998, AIDS EDUC PREV, V10, P303
   GREEN EC, 1995, SOC SCI MED, V40, P503, DOI 10.1016/0277-9536(94)E0105-2
   HELWEGLARSEN M, 1994, HEALTH PSYCHOL, V13, P224, DOI 10.1037/0278-6133.13.3.224
   KARIM SSA, 1993, S AFR MED J, V83, P423
   Krahe B, 1995, J APPL SOC PSYCHOL, V25, P2118, DOI 10.1111/j.1559-1816.1995.tb02391.x
   LULE G S, 1991, AIDS CARE, V3, P11, DOI 10.1080/09540129108253043
   MacLachlan M, 1996, J ROY SOC HEALTH, V116, P143, DOI 10.1177/146642409611600303
   MADU SN, 1999, J PSYCHOL AFR, V9, P78
   SACCO WP, 1993, AIDS EDUC PREV, V5, P311
   Sacco WP, 1991, PSYCHOL ASSESSMENT J, V3, P265, DOI 10.1037/1040-3590.3.2.265
   St Lawrence JS, 1994, PSYCHOL ASSESSMENT, V6, P352, DOI 10.1037/1040-3590.6.4.352
   Sunmola AM, 2001, B WORLD HEALTH ORGAN, V79, P926
   van Dyk AC, 2001, S AFR J PSYCHOL, V31, P60, DOI 10.1177/008124630103100208
   *WHO, 1995, COND PROM AIDS PREV, V0, P0
   WINTER L, 1993, HEALTH PSYCHOL, V12, P308, DOI 10.1037/0278-6133.12.4.308
   Wood K., 1995, PSYCHOL SOC, V20, P13
NR 16
TC 10
Z9 10
U1 0
U2 1
PU SOC PERSONALITY RES INC
PI PALMERSTON NORTH
PA P O BOX 1539, PALMERSTON NORTH 5330, NEW ZEALAND
SN 0301-2212
EI 1179-6391
J9 SOC BEHAV PERSONAL
JI Soc. Behav. Pers.
PD JUN 15
PY 2003
VL 31
IS 3
BP 265
EP 274
DI 10.2224/sbp.2003.31.3.265
PG 10
WC Psychology, Social
SC Psychology
GA 686FF
UT WOS:000183310200006
DA 2023-03-20
ER

PT J
AU Ntshoe, IM
AF Ntshoe, IM
TI The political economy of access and equitable allocation of resources to higher education
SO INTERNATIONAL JOURNAL OF EDUCATIONAL DEVELOPMENT
LA English
DT Article
DE social inclusion; equity; widening access; global competitiveness; higher education policy; mergers and incorporations
AB Accelerated expansion of and increased access to higher education (HE) have been widely supported as a response to the social, political and economic imperatives in many countries. Increased access to and equitable allocation of resources to HE in developing countries have been advocated to accommodate the new kind of student entering HE, to increase access for previously under-represented groups, and to make HE responsive to the changing conditions affected by globalisation. This paper examines demands to accelerate expansion of and increase access to HE for blacks and to make the HE sector competitive, cost-effective and efficient in the changing. conditions in post-apartheid South Africa. It argues that the popularised, accelerated expansion of and increased access to HE have not significantly improved the achievement of social equity, social justice and social development because of the external influence-of global competitiveness. It argues further that the current policy of institutional mergers and incorporations is driven by demands to make the HE sector efficient and does not seem to sufficiently address historical inequities in higher education. It concludes that the participation rate in HE in South Africa has not improved as was hoped, because of internal factors including the scourge of HIV/AIDS, the declining number of matriculants enrolling into higher education and the lack of effective governance and management in some Higher Learning Institutions (HLIs). (C) 2003 Elsevier Science Ltd. All rights reserved.
C1 Univ S Africa, Inst Educ Res, ZA-0003 Unisa, South Africa.
C3 University of South Africa
RP Ntshoe, IM (corresponding author), Univ S Africa, Inst Educ Res, POB 392, ZA-0003 Unisa, South Africa.
CR Albrecht D., 1995, FINANCING U DEV COUN, V0, P0
   ALEXANDER L, 1990, HIGH EDUC, V18, P559
   Altbach P. G, 2001, HIGHER ED WTO GLOBAL, V0, P0
   ASMAL K, 2002, PRESS STATEMENT 0211, V0, P0
   Bargh C., 1996, GOVERNING U CHANGING, V0, P0
   BERESFORD B, 2001, MAIL GUARDIAN 23 29, V0, P0
   Bertelsen E, 1998, SOC DYNAMICS, V24, P130
   BLIGHT D, 2000, HIGHER ED REFORMED, V0, P0
   BROWN P, 1990, BRIT J SOCIOL EDUC, V11, P65, DOI 10.1080/0142569900110105
   Brown P., 1997, ED CULTURE EC SOC, V0, P172
   CHISHOLM L, 2001, ED APARTHEID S AFRIC, V0, P0
   Clark R.B., 1998, CREATING ENTREPRENEU, V0, P0
   Colclough C., 1990, INT J EDUC DEV, V10, P169, DOI 10.1016/0738-0593(90)90034-L
   *COUNC HIGH ED, 1998, 1 ANN REP, V0, P0
   Council on Higher Education, 2000, NEW HIGH ED LANDSC M, V0, P0
   Currie J, 2000, INT J EDUC DEV, V20, P135, DOI 10.1016/S0738-0593(99)00065-6
   Currie J, 1998, COMP EDUC REV, V42, P15, DOI 10.1086/447476
   CURRIE J, 2001, S AFR ASS RES DEV HI, V0, P0
   Davies P., 1997, NEGOTIATING ACCESS H, V0, P0
   *DEP ED, 1999, HIGH ED PLANN STAT R, V0, P0
   *DEP ED, 2001, NAT PLAN HIGH ED S A, V0, P0
   Department of Education, 1997, 3 DEP ED, V0, P0
   DILL D, 1997, EMERGING PATTERNS SO, V0, P0
   DOHSE K, 1993, POLITICS SOC, V14, P0
   FORD PP, 1996, MANAGING CHANGE HIGH, V0, P0
   Gibbons M, 1998, GLOBALIZATION OF HIGHER EDUCATION, V0, P70
   GIBBONS M, 2001, S AFR ASS RES DEV HI, V0, P0
   HABIB A, 2001, POLITIKON, V28, P0
   *HUM SCI RES COUNC, 1996, NAT COMM HIGH ED, V0, P0
   HUTTON W, 1995, STATE WE RE, V0, P0
   Jary D., 1998, NEW HIGHER ED ISSUES, V0, P0
   Jones P., 1992, WORLD BANK FINANCING, V0, P0
   Kishun R, 1998, GLOBALIZATION OF HIGHER EDUCATION, V0, P58
   LEE NN, 1999, PRIVATE PROMETHEUS P, V0, P0
   LEVY D, 2000, UNPUB GLOBAL GROWTH, V0, P0
   MACOZOMA S, 2002, PRESS STATEMENT 0211, V0, P0
   Marginson S, 1997, COMP EDUC REV, V41, P460, DOI 10.1086/447465
   MBOYANE S, 2002, U SLAMMED SLOW 0217, V0, P0
   MINNAAR C, 1999, EXPLANATION SUBSIDY, V0, P0
   MOKGWATHI GMG, 1992, HIGH EDUC, V23, P425, DOI 10.1007/BF00138628
   MONA V, 2002, SAD DEATH BLACK 0217, V0, P0
   MOSALA I, 2002, HIGHER ED IS SI 0217, V0, P0
   NAIDU E, 1999, STAR 0120, V0, P0
   NAIDU E, 1999, STAR 0407, V0, P0
   NGOBENI E, 1999, MAIL GUARDIAN 19 25, V0, P0
   NTSHOE IM, 2001, S AFRICAN J HIGHER E, V16, P82
   NZIMANDE B, 2001, ED APARTHEID S AFRIC, V0, P0
   Orr L, 1997, SOC DYNAMICS, V23, P42
   PRETORIUS C, 1998, SUNDAY TIMES 1018, V0, P0
   PRETORIUS C, 1999, SUNDAY TIMES 0328, V0, P0
   RANTAO J, 1998, STAR 0323, V0, P0
   RITZER G, 1993, MACDONALDISATION SOC, V0, P0
   ROBBINS D, 1999, MAIL GUARDIAN 19 25, V0, P0
   RUTH D, 2001, U W CAP TOWN MARCH 2, V0, P0
   SADLACK J, 1999, GLOBALISATION HIGHER, V0, P100
   Scott P, 1996, HIGH EDUC POL SER, V32, P37
   SCOTT P, 1999, HIGHER ED POST BINAR, V0, P23
   Scott P., 1995, MEANING MASS HIGHER, V0, P0
   SELWYN T, 1998, NEW HIGHER ED ISSUES, V0, P153
   SHORE C, 1992, REFLECTIONS HIGHER E, V4, P88
   Subotzky G, 1997, SOC DYNAMICS, V23, P102
   SUBOTZKY G, 2000, CHANGING MODES NEW K, V0, P0
   Taylor S., 1997, ED POLICY POLITICS C, V0, P0
   TEATHER DCB, 1998, HIGHER ED POST BINAR, V4, P9
   Thompson A, 1997, NEGOTIATING ACCESS H, V0, P108
   Trow M., 1973, PROBLEMS TRANSITION, V0, P0
   TSE DCW, 1998, HIGHER ED POST BINAR, V0, P181
   *UNESCO, 1993, WORLD BANK ED REP, V0, P0
   UNESCO, 1995, POL PAP CHANG DEV HI, V0, P0
   VANDERMERWE J, 2001, STAR 1228, V0, P0
   VANDERMERWE J, 2002, STAR 1228, V0, P0
   Wagner A., 1996, HIGHER ED MANAGEMENT, V8, P0
   Welch A, 1998, COMP EDUC REV, V42, P1, DOI 10.1086/447475
   Whalley J., 1990, ECON EDUC REV, V9, P377, DOI 10.1016/0272-7757(90)90019-2
   Williams J., 1997, NEGOTIATING ACCESS H, V0, P87
   WOODHALL M, 1983, STUDENT LOANS MEANS, V0, P0
   *WORLD BANK, 1986, CHANG ED FIN CAN IMP, V0, P0
   World Bank, 1988, ED SUB SAH AFR POL A, V0, P0
NR 81
TC 15
Z9 15
U1 0
U2 10
PU PERGAMON-ELSEVIER SCIENCE LTD
PI OXFORD
PA THE BOULEVARD, LANGFORD LANE, KIDLINGTON, OXFORD OX5 1GB, ENGLAND
SN 0738-0593
EI 1873-4871
J9 INT J EDUC DEV
JI Int. J. Educ. Dev.
PD JUL 15
PY 2003
VL 23
IS 4
BP 381
EP 398
DI 10.1016/S0738-0593(02)00070-6
PG 18
WC Education & Educational Research
SC Education & Educational Research
GA 692RP
UT WOS:000183674300003
DA 2023-03-20
ER

PT J
AU Flannery, D
   Ellingson, L
   Votaw, KS
   Schaefer, EA
AF Flannery, D
   Ellingson, L
   Votaw, KS
   Schaefer, EA
TI Anal intercourse and sexual risk factors among college women, 1993-2000
SO AMERICAN JOURNAL OF HEALTH BEHAVIOR
LA English
DT Article
DE anal intercourse; female college sex; sexual risk
ID behavior; prevalence; university; aids
AB Objective: To determine trends and sexual risk behaviors associated with anal intercourse among college women over an 8-year period. Methods: A sexual activity questionnaire was used to collect data from 813 students enrolled in a women's health course. Results: Thirty-two percent of the women had engaged in anal intercourse, and this measure was consistent across time. Women who had engaged in anal intercourse were significantly younger at first intercourse and had a greater lifetime number of partners and more reported STIs. Conclusion: This study underscores the importance of expanding our understanding of sexual behaviors of college women and openly addressing anal intercourse as a part of the sexual repertoire of college women.
C1 Calif State Univ Los Angeles, Dept Hlth & Community Serv, Chico, CA 95929 USA.
   United States Peace Corp, Banjul, Gambia.
C3 California State University System; California State University Los Angeles
RP Flannery, D (corresponding author), Calif State Univ Los Angeles, Dept Hlth & Community Serv, Chico, CA 95929 USA.
EM dflannery@csuchico.edu
CR ABMA JC, 2001, VITAL HLTH STAT 23, V0023, P0
   [Anonymous], 1998, MMWR RECOMM REP, V47, P1
   [Anonymous], 1992, BMJ, V304, P809
   Baldwin JI, 2000, ARCH SEX BEHAV, V29, P357, DOI 10.1023/A:1001918504344
   BEST K, 2001, NETWORK, V20, P29
   *CDCP, 2000, 1998 NAT VIT STAT RE, V48, P0
   *DIV STD PREV, 1997, SEX TRANSM DIS SURV, V0, P0
   DOUGLAS K, 1996, INT C AIDS JUL 7 12, V0, P0
   Erickson PI, 1995, AIDS EDUC PREV, V7, P477
   Halperin DT, 1999, AIDS PATIENT CARE ST, V13, P717, DOI 10.1089/apc.1999.13.717
   *I MED, 1997, HIDD EP CONFR SEX TR, V0, P1
   KOTKOFF KL, 1991, AM J EPIDEMIOL, V188, P2
   Lewis JE, 1997, J AM COLL HEALTH, V45, P147, DOI 10.1080/07448481.1997.9936875
   *NAT CTR HIV STD T, 2000, TRACK HIDD EP TRENDS, V0, P0
   *PHS, 2001, REP SURG GEN CALL AC, V0, P0
   REINISCH JM, 1995, FAM PLANN PERSPECT, V27, P79, DOI 10.2307/2135910
   REINISCH JM, 1992, FAM PLANN PERSPECT, V24, P116, DOI 10.2307/2135541
   SEIDMAN SN, 1994, AM J PSYCHIAT, V151, P330
   Tyden T, 2001, WOMEN HEALTH ISS, V11, P87, DOI 10.1016/S1049-3867(00)00096-7
   VOELLER B, 1991, ARCH SEX BEHAV, V20, P233, DOI 10.1007/BF01541846
   1998, 1900, V47, V0, P749
NR 22
TC 43
Z9 43
U1 0
U2 4
PU PNG PUBLICATIONS
PI OAK RIDGE
PA 2205-K OAK RIDGE RD, #115, OAK RIDGE, NC 27310 USA
SN 1945-7359
EI 
J9 AM J HEALTH BEHAV
JI Am. J. Health Behav.
PD MAY-JUN 15
PY 2003
VL 27
IS 3
BP 228
EP 234
DI 10.5993/AJHB.27.3.4
PG 7
WC Public, Environmental & Occupational Health
SC Public, Environmental & Occupational Health
GA 676QX
UT WOS:000182764500004
PM 12751619
DA 2023-03-20
ER

PT J
AU Lindemann, DF
   Brigham, TA
AF Lindemann, DF
   Brigham, TA
TI A Guttman scale for assessing condom use skills among college students
SO AIDS AND BEHAVIOR
LA English
DT Article
DE condom use skills; HIV/AIDS; MOCUS; condom use self-efficacy
ID hiv risk reduction; self-efficacy; prevention; women; interventions; trial
AB HIV risk-reduction interventions frequently teach correct condom use skills, yet few researchers actually measure those skills. Without measuring condom use skills, it is not possible to evaluate the effectiveness of condom use interventions, or determine what variables may be related to those skills. The Measure of Observed Condom Use Skills (MOCUS) was developed using standard Guttman scaling procedures, and administered to 106 female and 71 male undergraduates. The MOCUS was administered by the primary investigator to each participant individually. Guttman scale analyses demonstrated the MOCUS has acceptable reproducibility. These findings support future use of the MOCUS to assess condom use skills.
C1 Washington State Univ, Dept Psychol, Pullman, WA 99164 USA.
C3 Washington State University
RP Brigham, TA (corresponding author), Washington State Univ, Dept Psychol, Pullman, WA 99164 USA.
EM brigham@mail.wsu.edu
CR Belcher L, 1998, J CONSULT CLIN PSYCH, V66, P856, DOI 10.1037/0022-006X.66.5.856
   Brafford L J, 1991, J AM COLL HEALTH, V39, P219
   Brien T M, 1994, J AM COLL HEALTH, V42, P167
   CATANIA JA, 1989, J SEX RES, V26, P514, DOI 10.1080/00224498909551532
   COATES TJ, 1990, J CONSULT CLIN PSYCH, V58, P57, DOI 10.1037/0022-006X.58.1.57
   Crosby RA, 1998, AIDS EDUC PREV, V10, P548
   Crosby RA, 1999, J SEX EDUC THER, V24, P9, DOI 10.1080/01614576.1999.11074278
   Eldridge GD, 1997, AIDS EDUC PREV, V9, P62
   Fishbein M, 2000, SEX TRANSM DIS, V27, P101, DOI 10.1097/00007435-200002000-00008
   Guttman LL, 1974, SOURCE BOOK BEHAV SC, V0, P142
   Horn P, 1996, BEHAV SOCIAL ISSUES, V6, P3
   Kamb ML, 1998, JAMA-J AM MED ASSOC, V280, P1161, DOI 10.1001/jama.280.13.1161
   KASEN S, 1992, HEALTH EDUC QUART, V19, P187, DOI 10.1177/109019819201900204
   Kelly JA, 1995, CHANGING HIV RISK BE, V0, P0
   MAHONEY CA, 1995, AIDS EDUC PREV, V7, P32
   MALOW RM, 1994, AIDS EDUC PREV, V6, P113
   NORRIS AE, 1994, AIDS EDUC PREV, V6, P27
   SORENSEN JL, 1994, AIDS EDUC PREV, V6, P95
   SORENSEN JL, 1991, PREVENTING AIDS DRUG, V0, P99
   WHITE BW, 1974, SCALING SOURCEBOOK B, V0, P172
NR 20
TC 20
Z9 21
U1 1
U2 10
PU SPRINGER/PLENUM PUBLISHERS
PI NEW YORK
PA 233 SPRING ST, NEW YORK, NY 10013 USA
SN 1090-7165
EI 1573-3254
J9 AIDS BEHAV
JI AIDS Behav.
PD MAR 15
PY 2003
VL 7
IS 1
BP 23
EP 27
DI 10.1023/A:1022505205852
PG 5
WC Public, Environmental & Occupational Health; Social Sciences, Biomedical
SC Public, Environmental & Occupational Health; Biomedical Social Sciences
GA 710RN
UT WOS:000184693400003
PM 14534387
DA 2023-03-20
ER

PT J
AU Mwamwenda, TS
AF Mwamwenda, TS
TI Three educational and moral questions regarding AIDS among South African education students
SO PSYCHOLOGICAL REPORTS
LA English
DT Article
AB Two objectives were explored: the extent to which undergraduates supported the admission to school of children with HIV, whether HIV sufferers were to blame for their illness, and AIDS was direct punishment from God. While 93 of 164 respondents did not think AIDS was punishment from God and 105 did not support exclusion of school children with AIDS, 75 and 49 held the opposite views, respectively. There was no conclusive support for whether HIV carriers were to blame for their disease; 70 responded yes, 75 no, and 121 don't know.
C1 Univ Natal, ZA-3605 Ashwood, South Africa.
C3 University of Kwazulu Natal
RP Mwamwenda, TS (corresponding author), Univ Natal, Private Bag X03, ZA-3605 Ashwood, South Africa.
CR BATCHELOR WF, 1988, AM PSYCHOL, V43, P853, DOI 10.1037/0003-066X.43.11.853
   EAGLE GT, 1995, S AFR J PSYCHOL, V25, P21, DOI 10.1177/008124639502500103
   HEREK GM, 1988, AM PSYCHOL, V43, P886, DOI 10.1037/0003-066X.43.11.886
   RICHTER LM, 1995, S AFRICAN J PSYCHOL, V25, P331
   SCHLEBUSCH L, 1995, S AFR J PSYCHOL, V25, P27, DOI 10.1177/008124639502500104
   STROEBEL A, 1995, S AFRICAN J PSYCHOL, V25, P12
   Visser M, 1996, S AFR J PSYCHOL, V26, P103, DOI 10.1177/008124639602600206
NR 7
TC 0
Z9 0
U1 0
U2 1
PU PSYCHOLOGICAL REPORTS
PI MISSOULA
PA P O BOX 9229, MISSOULA, MT 59807 USA
SN 0033-2941
EI 
J9 PSYCHOL REP
JI Psychol. Rep.
PD FEB 15
PY 2003
VL 92
IS 1
BP 349
EP 350
DI 10.2466/pr0.2003.92.1.349
PG 2
WC Psychology, Multidisciplinary
SC Psychology
GA 652UP
UT WOS:000181399500054
PM 12674303
DA 2023-03-20
ER

PT J
AU Butler, RB
   Schultz, JR
   Forsberg, AD
   Brown, LK
   Parsons, JT
   King, G
   Kocik, SM
   Jarvis, D
   Schulz, SL
   Manco-Johnson, M
AF Butler, RB
   Schultz, JR
   Forsberg, AD
   Brown, LK
   Parsons, JT
   King, G
   Kocik, SM
   Jarvis, D
   Schulz, SL
   Manco-Johnson, M
TI Promoting safer sex among HIV-positive youth with haemophilia: theory, intervention, and outcome
SO HAEMOPHILIA
LA English
DT Article
DE adolescents; behaviour; haemophilia; HIV; safer sex
ID acquired-immunodeficiency-syndrome; high-school-students; condom use; american adolescents; infected adolescents; education-program; contraceptive use; risk-reduction; behavior; prevention
AB The goal of the project was to develop and evaluate theory-based interventions designed to change sexual behaviour and promote safer sex practices of HIV seropositive young men and adolescents with haemophilia to prevent transmission to sexual partners and offspring. Safer sex was defined as abstinence, consistent condom use, or 'outercourse' (intimate, non-intercourse sexual behaviour). This project utilized the Transtheoretical Model developed by Prochaska and DiClemente, which describes behaviour change as an incremental, stage-based process. The 1-year intervention protocol consisted of two individual sessions and two peer-centred activities. One hundred and four adolescents, residing in 22 states, participated. Pre- and post-intervention evaluations were conducted to measure stage progression for participants. The number who were in the action or maintenance stage of change for safer sex was significantly greater at post-test than at pre-test (79 vs. 62%, P < 0.0001). Participants also reported an increased use of outercourse. In addition, significant increases in self-efficacy and knowledge regarding safer sex were demonstrated. Following these stage-based interventions, participants were significantly more likely to be engaging in safer sex behaviours than they were previously. These intervention activities can be adapted for use with other adolescent populations and for other behaviour change goals in adolescents with haemophilia.
C1 Childrens Hosp Philadelphia, Div Hematol, Philadelphia, PA 19104 USA.
   Brown Univ, Sch Med, Providence, RI 02912 USA.
   Jersey City State Coll, Jersey City, NJ USA.
   Univ Connecticut, Ctr Hlth, Storrs, CT 06269 USA.
   Puget Sound Blood Ctr, Seattle, WA 98104 USA.
   Ctr Dis Control & Prevent, Atlanta, GA 30333 USA.
   Univ Colorado, Boulder, CO 80309 USA.
C3 University of Pennsylvania; Pennsylvania Medicine; Childrens Hospital of Philadelphia; Brown University; University of Connecticut; Puget Sound Blood Center; Centers for Disease Control & Prevention - USA; University of Colorado System; University of Colorado Boulder
RP Butler, RB (corresponding author), Childrens Hosp Philadelphia, Div Hematol, 34th & Civic Ctr Blvd, Philadelphia, PA 19104 USA.
EM butler@email.chop.edu
FU ODCDC CDC HHS [U62CCU1061040] Funding Source: Medline
CR Ajzen I., 1980, UNDERSTANDING ATTITU, V0, P0
   BANDURA A, 1989, PRIM PREV P, V13, P128
   BELLINGHAM K, 1993, J EPIDEMIOL COMMUN H, V47, P134, DOI 10.1136/jech.47.2.134
   BROOKSGUNN J, 1989, AM PSYCHOL, V44, P249, DOI 10.1037/0003-066X.44.2.249
   BROWN LK, 1995, PEDIATRICS, V96, P459
   BUTLER R, 1996, ADOLESCENT BEHAV CHA, V0, P0
   BUTLER R, 1993, ADOLESCENT INTERVENT, V0, P0
   *CDC, 1992, HIV AIDS SURV CDC, V0, P0
   *CDC, 1995, HIV AIDS SURV CDC, V0, P0
   DiClemente RJ, 1996, PEDIATRICS, V98, P269
   DICLEMENTE RJ, 1992, PEDIATRICS, V89, P197
   Fishbein M, 1975, BELIEF ATTITUDE INTE, V0, P0
   FISHER JD, 1992, PSYCHOL BULL, V111, P455, DOI 10.1037/0033-2909.111.3.455
   FISHER WA, 1993, SOCIAL PSYCHOL HIV I, V0, P0
   Forsberg AD, 1996, AIDS CARE, V8, P629, DOI 10.1080/09540129650125353
   GALAVOTTI C, 1995, HEALTH PSYCHOL, V14, P570, DOI 10.1037/0278-6133.14.6.570
   GOLDMAN JA, 1993, HEALTH PSYCHOL, V12, P489, DOI 10.1037/0278-6133.12.6.489
   GRIMLEY DM, 1993, HEALTH EDUC QUART, V20, P455, DOI 10.1177/109019819302000407
   GRIMLEY DM, 1993, J APPL BIOBEHAVIORAL, V1, P152
   HUSZTI HC, 1989, PEDIATRICS, V84, P986
   King G, 1996, J ADOLESCENT HEALTH, V18, P435, DOI 10.1016/1054-139X(96)00121-8
   LEIGH BC, 1994, J ADOLESCENT HEALTH, V15, P117, DOI 10.1016/1054-139X(94)90538-X
   Morton M, 1996, J COMMUN HEALTH, V21, P23, DOI 10.1007/BF01682761
   NUSS R, 1995, HAEMOPHILIA, V1, P126, DOI 10.1111/j.1365-2516.1995.tb00053.x
   OLeary A, 1992, J AM COLL HEALTH, V40, P254
   OVERBY KJ, 1989, PEDIATRICS, V83, P204
   Parsons JT, 1998, J PEDIATR PSYCHOL, V23, P57, DOI 10.1093/jpepsy/23.1.57
   Petosa R, 1990, AIDS EDUC PREV, V2, P127
   Prochaska J.O., 1984, TRANSTHEORETICAL APP, V0, P0
   PROCHASKA JO, 1983, J CONSULT CLIN PSYCH, V51, P390, DOI 10.1037/0022-006X.51.3.390
   PROCHASKA JO, 1994, HEALTH EDUC QUART, V21, P471, DOI 10.1177/109019819402100410
   PROCHASKA JO, 1994, HEALTH PSYCHOL, V13, P39, DOI 10.1037/0278-6133.13.1.39
   Remafedi G, 1997, J ADOLESCENT HEALTH, V21, P232, DOI 10.1016/S1054-139X(97)00117-1
   Schultz JR, 2001, HAEMOPHILIA, V7, P64, DOI 10.1046/j.1365-2516.2001.00458.x
   Schuster MA, 1996, AM J PUBLIC HEALTH, V86, P1570, DOI 10.2105/AJPH.86.11.1570
   SONENSTEIN FL, 1989, FAM PLANN PERSPECT, V21, P152, DOI 10.2307/2135805
   STLAWRENCE JS, 1995, J CONSULT CLIN PSYCH, V63, P154, DOI 10.1037/0022-006X.63.1.154
   USA Centers of Disease Control, 1991, MORBIDITY AND MORTALITY WEEKLY REPORT, V40, P885
   WHITE JL, 1987, TROUBLED ADOLESCENT, V0, P0
NR 39
TC 14
Z9 14
U1 0
U2 3
PU WILEY-BLACKWELL
PI MALDEN
PA COMMERCE PLACE, 350 MAIN ST, MALDEN 02148, MA USA
SN 1351-8216
EI 
J9 HAEMOPHILIA
JI Haemophilia
PD MAR 15
PY 2003
VL 9
IS 2
BP 214
EP 222
DI 10.1046/j.1365-2516.2003.00722.x
PG 9
WC Hematology
SC Hematology
GA 651XE
UT WOS:000181347000011
PM 12614374
DA 2023-03-20
ER

PT J
AU Hergovich, A
   Ratky, E
   Stollreiter, M
AF Hergovich, A
   Ratky, E
   Stollreiter, M
TI Attitudes toward HIV-positives in dependence on their sexual orientation
SO SWISS JOURNAL OF PSYCHOLOGY
LA English
DT Article
DE AIDS; just-world belief; attitudes; sexual morality; values
ID aids; stigma; world; heterosexuals; attribution; belief; conservatism; homosexuals; students; values
AB Homosexual HIV-positives suffer under a double stigma. Moreover, many heterosexuals still associate HIV/AIDS with homosexuality (Herek & Capitanio, 1999). This study examined. the connection between belief in a just world, sexual morality and values on the one hand and attitudes towards HIV-positives on the other. Hundred and ninety-nine subjects evaluated an HIV-positive target (homosexual for half of the subjects, heterosexual for the other half) by means of a semantic differential. Results: in general, homosexual HIV-positives were evaluated more negatively than heterosexual HIV-positives. A moderated regression analysis showed a significant effect of values on the rating of the target.
C1 Univ Vienna, Inst Psychol, A-1010 Vienna, Austria.
C3 University of Vienna
RP Hergovich, A (corresponding author), Univ Vienna, Inst Psychol, Liebiggasse 5, A-1010 Vienna, Austria.
EM andreas.hergovich@univie.ac.at
CR Aiken L. S., 1991, MULTIPLE REGRESSION, V0, P0
   Altemeyer B., 1996, AUTHORITARIAN SPECTR, V0, P0
   ANDERSON VN, 1992, J APPL SOC PSYCHOL, V22, P248, DOI 10.1111/j.1559-1816.1992.tb01538.x
   Berger JA, 1998, AIDS EDUC PREV, V10, P199
   Bergler R, 1975, EINDRUCKSDIFFERENTIA, V0, P0
   BIERHOFF HW, 1991, J PERS, V59, P263, DOI 10.1111/j.1467-6494.1991.tb00776.x
   BRAITHWAITE VA, 1997, PERSONALITY SOCIAL P, V49, P71
   CHAIKIN AL, 1973, J PERS SOC PSYCHOL, V25, P268, DOI 10.1037/h0033948
   Clement U., 1986, SEXUALITAT SOZIALEN, V0, P0
   Crawford AM, 1996, J APPL SOC PSYCHOL, V26, P398, DOI 10.1111/j.1559-1816.1996.tb01856.x
   DALBERT C, 1992, Z SOZIALPSYCHOL, V23, P268
   DALBERT C, 1996, UMGANG UNGERECHTIGKE, V0, P0
   DUCKITT J, 1994, J SOC PSYCHOL, V134, P735, DOI 10.1080/00224545.1994.9923008
   FEATHER NT, 1984, J PERS SOC PSYCHOL, V46, P1132, DOI 10.1037/0022-3514.46.5.1132
   FICARROTTO TJ, 1990, J HOMOSEXUAL, V19, P111, DOI 10.1300/J082v19n01_07
   FISH TA, 1991, J APPL SOC PSYCHOL, V21, P651, DOI 10.1111/j.1559-1816.1991.tb00541.x
   Ford TM, 1998, J SOC BEHAV PERS, V13, P253
   Furnham A, 1998, CRIT IS SOC, V0, P141
   GUNTHER H, 1975, PSYCHOL BEITR, V17, P304
   Hafer CL, 1998, CRIT IS SOC, V0, P65
   Halkitis Perry N., 2000, J PSYCHOL HUMAN SEXU, V11, P1, DOI 10.1300/J056v11n04_01
   Heaven PCL, 1999, PERS INDIV DIFFER, V27, P109, DOI 10.1016/S0191-8869(98)00216-5
   HERBERT W, 1992, WERTE WANDEL ERGEBNI, V0, P54
   Herek GM, 2000, WHY WE EVALUATE: FUNCTIONS OF ATTITUDES, V0, P325
   Herek GM, 1999, AM BEHAV SCI, V42, P1130, DOI 10.1177/0002764299042007006
   Hunsberger B., 1999, INT J PSYCHOL RELIG, V9, P181, DOI 10.1207/s15327582ijpr0903_2
   JONES C, 1973, J PERS SOC PSYCHOL, V26, P415, DOI 10.1037/h0034463
   Kite ME, 1996, PERS SOC PSYCHOL B, V22, P336, DOI 10.1177/0146167296224002
   KUNKEL LE, 1992, J APPL SOC PSYCHOL, V22, P1030, DOI 10.1111/j.1559-1816.1992.tb00940.x
   Lambert AJ, 1998, CRIT IS SOC, V0, P107
   LARSEN KS, 1980, J SEX RES, V16, P245, DOI 10.1080/00224498009551081
   LEIKER JJ, 1995, DEVIANT BEHAV, V16, P333, DOI 10.1080/01639625.1995.9968007
   Lerner M. J., 1980, BELIEF JUST WORLD FU, V0, P0, DOI DOI 10.1007/978-1-4899-0448-5
   LERNER MJ, 1978, PSYCHOL BULL, V85, P1030, DOI 10.1037/0033-2909.85.5.1030
   Lipkus IM, 1996, PERS SOC PSYCHOL B, V22, P666, DOI 10.1177/0146167296227002
   Maes Jurgen, 1998, RESPONSES VICTIMIZAT, V0, PP9, DOI 10.1007/978-1-4757-6418-5_13
   McCann TV, 1999, AIDS CARE, V11, P355, DOI 10.1080/09540129947974
   MCDEVITT TM, 1990, J SOC PSYCHOL, V130, P699, DOI 10.1080/00224545.1990.9922964
   MILLER DT, 1977, J EXP SOC PSYCHOL, V13, P113, DOI 10.1016/S0022-1031(77)80004-8
   MONTADA L, 1992, LIFE CRISES AND EXPERIENCES OF LOSS IN ADULTHOOD, V0, P133
   NEWMAN BS, 1989, SEX ROLES, V21, P451, DOI 10.1007/BF00289097
   Norusis M.J., 1993, ADV STAT SPSS WINDOW, V0, P0
   Pryor JB, 1999, AM BEHAV SCI, V42, P1193, DOI 10.1177/0002764299042007010
   REIMANN BW, 1992, PERMISSIVE SEXUALITA, V0, P0
   Rokeach M., 2008, UNDERSTANDING HUMAN, V0, P0
   RUBIN Z, 1975, J SOC ISSUES, V31, P65, DOI 10.1111/j.1540-4560.1975.tb00997.x
   Scheele Jurgen S., 1998, JOURNAL OF ENVIRONMENTAL PATHOLOGY TOXICOLOGY AND ONCOLOGY, V17, P65
   Schellenberg EG, 1999, SEX ROLES, V40, P139, DOI 10.1023/A:1018838602905
   SHEEHAN EP, 1989, J PSYCHOL, V123, P525, DOI 10.1080/00223980.1989.10543007
   *US DHHS, 2001, 1 REP AIDS, V50, P0
   Walters A. S., 1997, J PSYCHOL HUMAN SEXU, V9, P17
   WHITLEY BE, 1987, SEX ROLES, V17, P103, DOI 10.1007/BF00287903
   *WHO, 2000, REP HIV AIDS GLOB EP, V0, P0
NR 53
TC 6
Z9 6
U1 0
U2 5
PU VERLAG HANS HUBER
PI BERN 9
PA LANGGASS-STRASSE 76, CH-3000 BERN 9, SWITZERLAND
SN 1421-0185
EI 1662-0879
J9 SWISS J PSYCHOL
JI Swiss J. Psychol.
PD MAR 15
PY 2003
VL 62
IS 1
BP 37
EP 44
DI 10.1024//1421-0185.62.1.37
PG 8
WC Psychology, Multidisciplinary
SC Psychology
GA 680HU
UT WOS:000182970900008
DA 2023-03-20
ER

PT J
AU Ngandjio, A
   Clerc, M
   Fonkoua, MC
   Thonnon, J
   Njock, F
   Pouillot, R
   Lunel, F
   Bebear, C
   de Barbeyrac, B
   Bianchi, A
AF Ngandjio, A
   Clerc, M
   Fonkoua, MC
   Thonnon, J
   Njock, F
   Pouillot, R
   Lunel, F
   Bebear, C
   de Barbeyrac, B
   Bianchi, A
TI Screening of volunteer students in Yaounde (Cameroon, Central Africa) for Chlamydia trachomatis infection and genotyping of isolated C. trachomatis strains
SO JOURNAL OF CLINICAL MICROBIOLOGY
LA English
DT Article
ID outer-membrane protein; clinical-manifestations; general-practice; women; risk; epidemiology; sequence; serovars; sweden; hiv
AB The prevalence of Chlamydia trachomatis infection was 3.78% out of 1,277 volunteer students screened by direct fluorescence assay and Cobas Amplicor PCR. The infection was associated with the nonuse or inconsistent use of condoms in women (P = 0.026) and a previous sexually transmitted infection in men (P = 0.023). The most frequent genotypes determined by sequencing the omp1 genes of 25 clinical isolates were E (44%) and F (20%), and some strains harbored mutations, but E genotype strains did not.
C1 Conseil Gen Seine St Denis, Lab Departmental, F-93140 Bondy, France.
   Univ Bordeaux 2, Ctr Natl Reference Infect Chlamydia, Bacteriol Lab, F-33076 Bordeaux, France.
   Ctr Pasteur Cameroun, Yaounde, Cameroon.
   Inst Alfred Fournier, Paris, France.
C3 UDICE-French Research Universities; Universite de Bordeaux; Centre Pasteur du Cameroun
RP Bianchi, A (corresponding author), Conseil Gen Seine St Denis, Lab Departmental, 41 Ave Verdun, F-93140 Bondy, France.
CR Anttila T, 2001, JAMA-J AM MED ASSOC, V285, P47, DOI 10.1001/jama.285.1.47
   BUISMAN NJF, 1988, DOC OPHTHALMOL, V70, P257, DOI 10.1007/BF00154463
   Buve A, 2001, AIDS, V15, PS79, DOI 10.1097/00002030-200108004-00009
   DEAN D, 1992, J INFECT DIS, V166, P383, DOI 10.1093/infdis/166.2.383
   Egger M, 1998, BRIT MED J, V316, P1776, DOI 10.1136/bmj.316.7147.1776
   FROST EH, 1991, J INFECT DIS, V163, P1103, DOI 10.1093/infdis/163.5.1103
   Ghys PD, 1997, AIDS, V11, PF85, DOI 10.1097/00002030-199712000-00001
   Grun L, 1997, BRIT MED J, V315, P226, DOI 10.1136/bmj.315.7102.226
   Herrera J. L., 1993, MORBIDITY AND MORTALITY WEEKLY REPORT, V42, P1
   Ihaka R., 1996, J COMPUT GRAPH STAT, V5, P299, DOI 10.2307/1390807
   Ikehata M, 2000, FEMS IMMUNOL MED MIC, V27, P35, DOI 10.1111/j.1574-695X.2000.tb01409.x
   Jurstrand M, 2001, J CLIN MICROBIOL, V39, P3915, DOI 10.1128/JCM.39.11.3915-3919.2001
   KAPTUE L, 1991, GENITOURIN MED, V67, P143
   LAMPE MF, 1993, INFECT IMMUN, V61, P213, DOI 10.1128/IAI.61.1.213-219.1993
   Morre SA, 2000, J CLIN MICROBIOL, V38, P2292
   NGASSA PC, 1994, INT J GYNECOL OBSTET, V47, P241, DOI 10.1016/0020-7292(94)90568-1
   RODRIGUEZ P, 1991, J CLIN MICROBIOL, V29, P1132, DOI 10.1128/JCM.29.6.1132-1136.1991
   Rogstad KE, 2001, SEX TRANSM INFECT, V77, P111, DOI 10.1136/sti.77.2.111
   Santer M, 2000, J MED SCREEN, V7, P175, DOI 10.1136/jms.7.4.175
   SCHACHTER J, 1983, WESTERN J MED, V138, P375
   Stamm WE, 1998, NEW ENGL J MED, V339, P768, DOI 10.1056/NEJM199809103391111
   Sturm-Ramirez K, 2000, J CLIN MICROBIOL, V38, P138
   van Duynhoven YTHP, 1998, CLIN INFECT DIS, V26, P314, DOI 10.1086/516291
NR 23
TC 14
Z9 15
U1 0
U2 5
PU AMER SOC MICROBIOLOGY
PI WASHINGTON
PA 1752 N ST NW, WASHINGTON, DC 20036-2904 USA
SN 0095-1137
EI 
J9 J CLIN MICROBIOL
JI J. Clin. Microbiol.
PD SEP 15
PY 2003
VL 41
IS 9
BP 4404
EP 4407
DI 10.1128/JCM.41.9.4404-4407.2003
PG 4
WC Microbiology
SC Microbiology
GA 720DT
UT WOS:000185246800060
PM 12958277
DA 2023-03-20
ER

PT J
AU Roberts, LW
   Geppert, C
   McCarty, T
   Obenshain, SS
AF Roberts, LW
   Geppert, C
   McCarty, T
   Obenshain, SS
TI Evaluating medical students' skills in obtaining informed consent for HIV testing
SO JOURNAL OF GENERAL INTERNAL MEDICINE
LA English
DT Article
DE ethics; medical education; informed consent; HIV; performance/competence assessment
ID structured clinical examination; performance-based assessment; standardized patients; ethics; competence; reliability; education; residents; osce; programs
AB OBJECTIVE: To evaluate fourth-year medical students' abilities to obtain informed consent or refusal for HIV testing through a performance-based evaluation method. DESIGN: Student competence was assessed in a standardized patient interaction in which the student obtained informed consent or refusal for HIV testing. A previously validated 16-item checklist was completed by the standardized patient. A subset was independently reviewed and scored by a faculty member to calculate interrater reliability for this report. Student feedback on the assessment was elicited. SETTING: School of Medicine at the University of New Mexico. PATIENTS/PARTICIPANTS: All senior medical students in the class of 2000 were included. INTERVENTIONS: A 10-minute standardized patient interaction was administered within the context of a formal comprehensive performance assessment. MEASURMENTS and MAIN RESULTS: Seventy-nine students participated, and most (96%) demonstrated competence on the station. For the 15 specific items, the mean score was 25.5 out of 30 possible points (range, 13 to 30; SD, 3.5) on the checklist. A strong positive correlation (r (s) = .79) was found between the total score on the 15 Likert-scaled items and the score in response to the global item, "I would return to this clinician" (mean, 3.5; SD, 1.0). Scores given by the standardized patients and the faculty rater were well correlated. The station was generally well received by students, many of whom were stimulated to pursue further learning. CONCLUSIONS: This method of assessing medical students' abilities to obtain informed consent or refusal for HIV testing can be translated to a variety of clinical settings. Such efforts may help in demonstrating competence in performing key ethics skills and may help ensure ethically sound clinical care for people at risk for HIV infection.
C1 Univ New Mexico, Sch Med, Hlth Sci Ctr, Dept Psychiat,Empir Eth Grp, Albuquerque, NM 87131 USA.
   Univ New Mexico, Sch Med, Dept Pediat, Albuquerque, NM 87131 USA.
   Univ New Mexico, Sch Med, Dept Family & Community Med, Albuquerque, NM 87131 USA.
   Univ New Mexico, Hlth Sci Ctr, Inst Eth, Albuquerque, NM 87131 USA.
C3 University of New Mexico; University of New Mexico's Health Sciences Center; University of New Mexico; University of New Mexico; University of New Mexico; University of New Mexico's Health Sciences Center
RP Roberts, LW (corresponding author), Univ New Mexico, Sch Med, Hlth Sci Ctr, Dept Psychiat,Empir Eth Grp, 2400 Tucker NE, Albuquerque, NM 87131 USA.
FU NIMH NIH HHS [1KO2MH01918] Funding Source: Medline
CR ARNOLD RM, 1993, J GEN INTERN MED, V8, P52, DOI 10.1007/BF02600298
   BICKEL J, 1987, J MED EDUC, V62, P369
   Bickel J, 1996, ACAD MED, V71, P622, DOI 10.1097/00001888-199606000-00013
   BICKEL J, 1991, ACAD MED, V66, P726, DOI 10.1097/00001888-199112000-00003
   BOYD KM, 1994, MED EDUC, V28, P488, DOI 10.1111/j.1365-2923.1994.tb02724.x
   CARLINE JD, 1992, J GEN INTERN MED, V7, P506, DOI 10.1007/BF02599454
   Carraccio C, 2000, ARCH PEDIAT ADOL MED, V154, P736, DOI 10.1001/archpedi.154.7.736
   Carter D., 1997, JOURNAL OF THE GAY AND LESBIAN MEDICAL ASSOCIATION, V1, P209
   COHEN R, 1990, AM J SURG, V160, P302, DOI 10.1016/S0002-9610(06)80029-2
   Cook RL, 1998, ACAD MED, V73, P342, DOI 10.1097/00001888-199803000-00026
   COOVADIA HM, 1985, S AFR MED J, V67, P810
   CULVER CM, 1985, NEW ENGL J MED, V312, P253, DOI 10.1056/NEJM198501243120430
   ELNICKI DM, 1993, AM J MED SCI, V306, P94, DOI 10.1097/00000441-199308000-00005
   Epstein RM, 2002, JAMA-J AM MED ASSOC, V287, P226, DOI 10.1001/jama.287.2.226
   Farquhar LJ, 1995, AIDS EDUC PREV, V7, P469
   FEUDTNER C, 1994, ACAD MED, V69, P670, DOI 10.1097/00001888-199408000-00017
   Glanz K., 1990, HLTH BEHAV HLTH ED T, V0, P0
   Glassman P A, 2000, JT COMM J QUAL IMPROV, V26, P644
   Goldberg I, 1998, HEALTH CARE SUPERV, V17, P21
   Hodges B, 1996, MED EDUC, V30, P38, DOI 10.1111/j.1365-2923.1996.tb00715.x
   Hodges B, 1999, ACAD MED, V74, P1129, DOI 10.1097/00001888-199910000-00017
   Jain SS, 2000, AM J PHYS MED REHAB, V79, P462, DOI 10.1097/00002060-200009000-00012
   LO B, 1989, ANN INTERN MED, V110, P727
   Martin JA, 1996, ACAD MED, V71, P170, DOI 10.1097/00001888-199602000-00025
   MILES SH, 1989, ACAD MED, V64, P705, DOI 10.1097/00001888-198912000-00004
   *NAT I ALL INF DIS, 2001, FACT SHEET HIV AIDS, V0, P0
   PELLEGRINO ED, 1985, JAMA-J AM MED ASSOC, V253, P49, DOI 10.1001/jama.253.1.49
   PIETERS HM, 1994, MED EDUC, V28, P226, DOI 10.1111/j.1365-2923.1994.tb02703.x
   POVAR GJ, 1994, J GEN INTERN MED, V9, P709, DOI 10.1007/BF02599019
   Prislin MD, 2001, ACAD MED, V76, PS90, DOI 10.1097/00001888-200110001-00030
   Roberts L W, 1997, ACAD MED, V72, P428, DOI 10.1097/00001888-199705000-00057
   Roberts LW, 1996, ACAD PSYCHIATR, V20, P176, DOI 10.1007/BF03341568
   Roberts LW, 1999, AM J SURG, V178, P351
   Roberts LW, 2001, ACAD MED, V76, P876, DOI 10.1097/00001888-200109000-00007
   Rose M, 2001, ACAD MED, V76, P856, DOI 10.1097/00001888-200108000-00023
   Singer PA, 1996, ACAD MED, V71, P495, DOI 10.1097/00001888-199605000-00021
   SMITH SR, 1994, ACAD MED, V69, P381, DOI 10.1097/00001888-199405000-00012
   STILLMAN P, 1991, ANN INTERN MED, V114, P393, DOI 10.7326/0003-4819-114-5-393
   STILLMAN PL, 1986, ANN INTERN MED, V105, P762, DOI 10.7326/0003-4819-105-5-762
   Stobo J, 1995, AM J MED, V97, P1
   Swartz MH, 1999, ACAD MED, V74, P1028, DOI 10.1097/00001888-199909000-00018
   TAMBLYN RM, 1992, ACAD MED, V67, PS22, DOI 10.1097/00001888-199210000-00027
   THOMAS RI, 1990, ACAD MED, V65, P482, DOI 10.1097/00001888-199007000-00019
   Thompson JN, 1997, ACAD MED, V72, P1037, DOI 10.1097/00001888-199712000-00012
   *US DEP HHS, 1998, HIV COUNS TEST PUBL, V0, P0
   Valentino J, 1998, ACAD MED, V73, P204, DOI 10.1097/00001888-199802000-00022
   Verhoeven BH, 2000, MED EDUC, V34, P525, DOI 10.1046/j.1365-2923.2000.00566.x
NR 49
TC 16
Z9 16
U1 1
U2 1
PU BLACKWELL PUBLISHING INC
PI MALDEN
PA 350 MAIN ST, MALDEN, MA 02148 USA
SN 0884-8734
EI 
J9 J GEN INTERN MED
JI J. Gen. Intern. Med.
PD FEB 15
PY 2003
VL 18
IS 2
BP 112
EP 119
DI 10.1046/j.1525-1497.2003.10835.x
PG 8
WC Health Care Sciences & Services; Medicine, General & Internal
SC Health Care Sciences & Services; General & Internal Medicine
GA 639AH
UT WOS:000180605100005
PM 12542585
DA 2023-03-20
ER

PT J
AU Kiene, SM
   Barta, WD
AF Kiene, SM
   Barta, WD
TI Personal narrative as a medium for STD/HIV intervention: A preliminary study
SO JOURNAL OF APPLIED SOCIAL PSYCHOLOGY
LA English
DT Article
ID behavioral skills; college-students; risk behavior; adolescents; information; motivation; model
AB Few brief interventions have been successful at producing changes in STD and HIV risk behavior. This preliminary study evaluated the effectiveness of 2 brief interventions designed to promote safer sex. Participants were 93 students enrolled in a health education course at a large midwestern university who watched a 40-min slide presentation including behavioral-skills training, a 40-min personal narrative performance followed by behavioral-skills training, or no presentation. Two weeks later, students completed measures of safer-sex attitudes, motivation, behavioral intentions, behavioral skills, self-efficacy, and decisional balance. Students in the personal narrative group scored higher on the behavioral-skills measure than did students in the slide group or the control group. Personal narrative may be an effective medium for brief safer-sex interventions.
C1 Univ Nebraska, Lincoln, NE USA.
   Washington Univ, St Louis, MO USA.
C3 University of Nebraska System; University of Nebraska Lincoln; Washington University (WUSTL)
RP Kiene, SM (corresponding author), Univ Connecticut, Dept Psychol, 406 Babbidge Rd,Unit 1020, Storrs, CT 06269 USA.
EM susan.kiene@uconn.edu
CR CATANIA JA, 1990, PSYCHOL BULL, V108, P339, DOI 10.1037/0033-2909.108.3.339
   *CDCP, 1997, YOUTH RISK BEH SURV, V0, P0
   COLLINS SB, 1996, REACHOUT HIV STD PRE, V0, P0
   Eagly A. H., 1993, J LOSS PREVENT PROC, V0, P0
   FISHBEIN M, 1989, PRIM PREV P, V13, P93
   Fisher JD, 1996, HEALTH PSYCHOL, V15, P114, DOI 10.1037/0278-6133.15.2.114
   FISHER JD, 1994, HEALTH PSYCHOL, V13, P238, DOI 10.1037/0278-6133.13.3.238
   FISHER JD, 1992, PSYCHOL BULL, V111, P455, DOI 10.1037/0033-2909.111.3.455
   Hillman E, 1991, AIDS EDUC PREV, V3, P328
   HUSZTI HC, 1989, PEDIATRICS, V84, P986
   MCCORMACK AS, 1999, COLL STUDENT J, V27, P514
   Metzler CW, 2000, BEHAV THER, V31, P27, DOI 10.1016/S0005-7894(00)80003-9
   Misovich SJ, 1998, HDB SEXUALITY RELATE, V0, P328
   Petty R. E., 1995, ADV SOCIAL PSYCHOL, V0, P195
   PROCHASKA JO, 1994, HEALTH PSYCHOL, V13, P39, DOI 10.1037/0278-6133.13.1.39
   Redding CA, 1999, PSYCHOL HEALTH, V14, P467
   Rhodes F, 1989, J AM COLL HEALTH, V37, P266
   Rogers R., 1983, SOCIAL PSYCHOPHYSIOL, V0, P153
   STLAWRENCE JS, 1995, J CONSULT CLIN PSYCH, V63, P154, DOI 10.1037/0022-006X.63.1.154
   Valente TW, 1999, AIDS EDUC PREV, V11, P203
   Williams JB, 1998, PHYSICA E, V2, P177, DOI 10.1016/S1386-9477(98)00038-1
   WILLIAMS SS, 1992, J APPL SOC PSYCHOL, V22, P921, DOI 10.1111/j.1559-1816.1992.tb00934.x
NR 22
TC 9
Z9 9
U1 0
U2 8
PU WILEY
PI HOBOKEN
PA 111 RIVER ST, HOBOKEN 07030-5774, NJ USA
SN 0021-9029
EI 1559-1816
J9 J APPL SOC PSYCHOL
JI J. Appl. Soc. Psychol.
PD NOV 15
PY 2003
VL 33
IS 11
BP 2327
EP 2340
DI 10.1111/j.1559-1816.2003.tb01887.x
PG 14
WC Psychology, Social
SC Psychology
GA 765PR
UT WOS:000188293100006
DA 2023-03-20
ER

PT J
AU Chang, VY
   Bendel, TL
   Koopman, C
   McGarvey, EL
   Canterbury, RJ
AF Chang, VY
   Bendel, TL
   Koopman, C
   McGarvey, EL
   Canterbury, RJ
TI Delinquents' safe sex attitudes - Relationships with demographics, resilience factors, and substance use
SO CRIMINAL JUSTICE AND BEHAVIOR
LA English
DT Article
DE delinquents; HIV/AIDS; safer sex; drug use; self-esteem; hope
ID african-american adolescents; high-school-students; condom use; incarcerated adolescents; aids risk; minority adolescents; social support; hiv exposure; self-esteem; behavior
AB This study examined demographic and psychosocial factors associated with safe sex attitudes among incarcerated adolescents. Researchers and correction staff interviewed 820 adolescents (691 males and 129 females) incarcerated in the Virginia juvenile justice system concerning safe sex attitudes, gender, age, ethnicity, length of time lived with biological father and mother, HIV/ AIDS knowledge, self-esteem, hopefulness, perceived social support from family, alcohol use, and drug use. The results indicated that safe sex attitudes were positively related to being female, being African American, and having higher HIV/AIDS knowledge, self-esteem, and hopefulness, and they were negatively related to alcohol use and drug use. Resilience factors such as HIV/AIDS knowledge, self-esteem, and hopefulness may be an especially salient component of HIV prevention in incarcerated adolescents.
C1 Univ Calif Los Angeles, Los Angeles, CA 90095 USA.
   Stanford Univ, Sch Med, Stanford, CA 94305 USA.
   Univ Virginia, Charlottesville, VA 22903 USA.
C3 University of California System; University of California Los Angeles; Stanford University; University of Virginia
RP Chang, VY (corresponding author), Univ Calif Los Angeles, 1285 Franz Hall,Box 951563, Los Angeles, CA 90095 USA.
EM vychang@ucla.edu
CR [Anonymous], 2000, MMWR RECOMM REP, V49, P1
   [Anonymous], 1971, MULTIVARIATE ANAL TE, V0, P0
   ARNETT J, 1992, DEV REV, V12, P339, DOI 10.1016/0273-2297(92)90013-R
   Bandura Albert, 1992, P89, V0, P0
   Barone C, 1996, FAM PLANN PERSPECT, V28, P69, DOI 10.2307/2136127
   BARTHLOW DJ, 1995, CRIM JUSTICE BEHAV, V22, P295, DOI 10.1177/0093854895022003007
   BEARDSLEE WR, 1988, AM J PSYCHIAT, V145, P63
   BECK AT, 1974, J CONSULT CLIN PSYCH, V42, P861, DOI 10.1037/h0037562
   BELGRAVE FZ, 1993, J BLACK PSYCHOL, V19, P155
   Black MM, 1997, J RES ADOLESCENCE, V7, P173, DOI 10.1207/s15327795jra0702_4
   BROWN LK, 1992, J ADOLESCENT HEALTH, V13, P651, DOI 10.1016/1054-139X(92)90058-J
   CANTERBURY RJ, 1998, HIGH SCH J, V82, P1
   CARBONELL DM, 1998, CHILD ADOLESCENT SOC, V0015, P0
   Carney JS, 1997, CRIM JUSTICE BEHAV, V24, P96, DOI 10.1177/0093854897024001006
   Carvajal SC, 1998, J APPL SOC PSYCHOL, V28, P2196, DOI 10.1111/j.1559-1816.1998.tb01367.x
   COMPAS BE, 1989, DEV PSYCHOL, V25, P550, DOI 10.1037/0012-1649.25.4.550
   Crosby RA, 1999, J SEX EDUC THER, V24, P9, DOI 10.1080/01614576.1999.11074278
   Diclemente Ralph J., 1992, P34, V0, P0
   DICLEMENTE RJ, 1991, AM J PUBLIC HEALTH, V81, P628, DOI 10.2105/AJPH.81.5.628
   DiClemente RJ, 1996, PEDIATRICS, V98, P269
   Doljanac RF, 1998, J BEHAV MED, V21, P451, DOI 10.1023/A:1018784326191
   EPSTEIN JA, 1994, PSYCHOL REP, V75, P1043, DOI 10.2466/pr0.1994.75.2.1043
   Fritz RB, 1998, J APPL SOC PSYCHOL, V28, P888, DOI 10.1111/j.1559-1816.1998.tb01658.x
   Gardner L H, 1998, ABNF J, V9, P89
   GILLMORE MR, 1994, J ADOLESCENT HEALTH, V15, P228, DOI 10.1016/1054-139X(94)90508-8
   Hammett TM, 1998, HEALTH EDUC BEHAV, V25, P99, DOI 10.1177/109019819802500108
   Harwell TS, 1999, SEX TRANSM DIS, V26, P265, DOI 10.1097/00007435-199905000-00005
   HINDS PS, 1984, J ADV NURS, V9, P357, DOI 10.1111/j.1365-2648.1984.tb00384.x
   HOLMBECK GN, 1994, J YOUTH ADOLESCENCE, V23, P169, DOI 10.1007/BF01537444
   JEMMOTT JB, 1992, AM J PUBLIC HEALTH, V82, P372, DOI 10.2105/AJPH.82.3.372
   JEMMOTT LS, 1991, NURS RES, V40, P228
   KATZ RC, 1995, J YOUTH ADOLESCENCE, V24, P117, DOI 10.1007/BF01537563
   KoniakGriffin D, 1995, NURS RES, V44, P340
   Koopman C, 1990, AIDS EDUC PREV, V2, P58
   KOOPMAN C, 1998, HDB SEXUALITY RELATE, V0, P321
   Krahe B, 1995, J APPL SOC PSYCHOL, V25, P2118, DOI 10.1111/j.1559-1816.1995.tb02391.x
   MAGURA S, 1994, AIDS CARE, V6, P595, DOI 10.1080/09540129408258673
   MAGURA S, 1994, J ADOLESCENT HEALTH, V15, P457, DOI 10.1016/1054-139X(94)90492-L
   McNair LD, 1998, J SEX MARITAL THER, V24, P29, DOI 10.1080/00926239808414666
   METZLER CW, 1994, J BEHAV MED, V17, P419, DOI 10.1007/BF01858012
   Metzler CW, 1992, J ADOLESCENT RES, V7, P233, DOI 10.1177/074355489272007
   Morris RE, 1998, J ADOLESCENT HEALTH, V23, P39, DOI 10.1016/S1054-139X(97)00268-1
   Morris Robert E., 1992, P52, V0, P0
   NADER PR, 1989, J ADOLESCENT HEALTH, V10, P413, DOI 10.1016/0197-0070(89)90221-0
   NeumarkSztainer D, 1997, HEALTH EDUC RES, V12, P37, DOI 10.1093/her/12.1.37
   OVERBY KJ, 1994, J ADOLESCENT HEALTH, V15, P216, DOI 10.1016/1054-139X(94)90507-X
   Perkins DF, 1998, J MARRIAGE FAM, V60, P660, DOI 10.2307/353536
   PETOSA R, 1991, HEALTH EDUC QUART, V18, P463, DOI 10.1177/109019819101800405
   PROCIDANO ME, 1983, AM J COMMUN PSYCHOL, V11, P1, DOI 10.1007/BF00898416
   Reitman D, 1996, AIDS EDUC PREV, V8, P499
   RICKMAN RL, 1994, J ADOLESCENT HEALTH, V15, P383, DOI 10.1016/1054-139X(94)90261-5
   ROMER D, 1994, AM J PUBLIC HEALTH, V84, P977, DOI 10.2105/AJPH.84.6.977
   Rosenberg M, 2015, SOC ADOLESCENT SELF, V0, P0
   ROTHERAMBORUS MJ, 1995, AM J PSYCHIAT, V152, P588
   ROTHERAMBORUS MJ, 1991, AM J PUBLIC HEALTH, V81, P206, DOI 10.2105/AJPH.81.2.208
   RUTTER M, 1987, AM J ORTHOPSYCHIAT, V57, P316, DOI 10.1111/j.1939-0025.1987.tb03541.x
   Serovich JM, 1997, J YOUTH ADOLESCENCE, V26, P429, DOI 10.1023/A:1024581305264
   SIGELMAN CK, 1995, J PEDIATR PSYCHOL, V20, P61, DOI 10.1093/jpepsy/20.1.61
   SONENSTEIN FL, 1989, FAM PLANN PERSPECT, V21, P152, DOI 10.2307/2135805
   STLAWRENCE JS, 1993, J CONSULT CLIN PSYCH, V61, P104, DOI 10.1037/0022-006X.61.1.104
   WINTERS KC, 1992, ADDICT BEHAV, V17, P479, DOI 10.1016/0306-4603(92)90008-J
   YARCHESKI A, 1994, NURS RES, V43, P288
NR 62
TC 15
Z9 15
U1 0
U2 5
PU SAGE PUBLICATIONS INC
PI THOUSAND OAKS
PA 2455 TELLER RD, THOUSAND OAKS, CA 91320 USA
SN 0093-8548
EI 1552-3594
J9 CRIM JUSTICE BEHAV
JI Crim. Justice Behav.
PD APR 15
PY 2003
VL 30
IS 2
BP 210
EP 229
DI 10.1177/0093854802251005
PG 20
WC Psychology, Clinical; Criminology & Penology
SC Psychology; Criminology & Penology
GA 658WY
UT WOS:000181745100004
DA 2023-03-20
ER

PT J
AU Morrison-Beedy, D
   Carey, MP
   Aronowitz, T
AF Morrison-Beedy, D
   Carey, MP
   Aronowitz, T
TI Psychosocial correlates of HIV risk behavior in adolescent girls
SO JOGNN-JOURNAL OF OBSTETRIC GYNECOLOGIC AND NEONATAL NURSING
LA English
DT Article
DE adolescent females; HIV prevention; sexual risk-taking
ID women; information; prevention; skills; trial; interventions; motivation; infection; students; condom
AB Objective: To present the preintervention data collected for a pilot HIV-prevention randomized controlled trial specifically developed for single, sexually active adolescent girls. Design: Comparative, descriptive design using confidential self-administered questionnaires. Setting: An urban family planning clinic that provided gynecologic services to adolescents. Participants: One hundred twenty-nine single, sexually active adolescent girls 15 to 19 years of age (44% minority 34% economically disadvantaged). Main Outcome Measures: In addition to demographics and risk behaviors, the following were assessed: HIV-related information (i.e., knowledge) and motivation to reduce risk (i.e., perceived vulnerability, readiness to change HIV risk behaviors, behavioral intentions, pros and cons of condom use, and confidence in condom use). Results: Assessments revealed limited HIV-related knowledge, ambivalence regarding risk reduction, and considerable risk behaviors. Compared with girls at lower risk for HIV infection (i.e., consistent condom users), those at higher risk (i.e., inconsistent or noncondom-users) were more likely to be White and older and to have better HIV-related knowledge but less motivation to reduce risk (i.e., behavioral intentions to use condoms, condom-use confidence) than girls at lower risk. Conclusion: These data document (a) the need for HIV prevention interventions targeted to all sexually active adolescent girls and (b) the importance of including a motivational component in the intervention.
C1 Univ Rochester, Sch Nursing, Ctr High Risk Children & Youth, Rochester, NY 14624 USA.
   Syracuse Univ, Ctr Hlth & Behav, Dept Psychol, Syracuse, NY USA.
   Syracuse Univ, Coll Human Serv & Hlth Profess, Sch Nursing, Syracuse, NY USA.
C3 University of Rochester; Syracuse University; Syracuse University
RP Morrison-Beedy, D (corresponding author), Univ Rochester, Sch Nursing, Ctr High Risk Children & Youth, 601 Elmwood Ave,Box SON, Rochester, NY 14624 USA.
EM dianne_morrison-beedy@urmc.rochester.edu
FU NIMH NIH HHS [K02-MH01582] Funding Source: Medline; NINR NIH HHS [K01-NR00152] Funding Source: Medline
CR BANDURA A, 1997, SCI HLTH PROMOTION S, V0, P0
   Boekeloo BO, 1999, PEDIATRICS, V103, P107, DOI 10.1542/peds.103.1.107
   Carey M.P., 1997, AIDS BEHAV, V1, P61, DOI 10.1023/A:1026218005943
   Carey Michael P, 1999, AIDS BEHAV, V3, P269, DOI 10.1023/A:1025429216459
   Carey Michael P, 1997, AIDS BEHAV, V1, P163, DOI 10.1023/B:AIBE.0000002976.60851.8b
   Carey MP, 2000, HEALTH PSYCHOL, V19, P3, DOI 10.1037/0278-6133.19.1.3
   *CDCP, 2000, HIV AIDS SURV AD L26, V0, P0
   *CDCP, 1999, SEX TRANSM DIS SURV, V0, P0
   DiClemente RJ, 1998, JAMA-J AM MED ASSOC, V279, P1574, DOI 10.1001/jama.279.19.1574
   Fisher JD, 1996, HEALTH PSYCHOL, V15, P114, DOI 10.1037/0278-6133.15.2.114
   FISHER JD, 1994, HEALTH PSYCHOL, V13, P238, DOI 10.1037/0278-6133.13.3.238
   FISHER JD, 1992, PSYCHOL BULL, V111, P455, DOI 10.1037/0033-2909.111.3.455
   GALAVOTTI C, 1995, HEALTH PSYCHOL, V14, P570, DOI 10.1037/0278-6133.14.6.570
   Hutchinson M K, 1998, J OBSTET GYNECOL NEONATAL NURS, V27, P127
   Hutchinson M K, 2001, J OBSTET GYNECOL NEONATAL NURS, V30, P429, DOI 10.1111/j.1552-6909.2001.tb01562.x
   Hutchinson M K, 1999, J OBSTET GYNECOL NEONATAL NURS, V28, P60, DOI 10.1111/j.1552-6909.1999.tb01965.x
   Jaworski BC, 2001, J ADOLESCENT HEALTH, V29, P417, DOI 10.1016/S1054-139X(01)00271-3
   Jemmott JB, 1998, JAMA-J AM MED ASSOC, V279, P1529, DOI 10.1001/jama.279.19.1529
   MANSFIELD CJ, 1993, J ADOLESCENT HEALTH, V14, P115, DOI 10.1016/1054-139X(93)90095-7
   Morrison-Beedy D, 2002, RES NURS HEALTH, V25, P122, DOI 10.1002/nur.10026
   Morrison-Beedy D, 2001, J WOMEN HEALTH GEN-B, V10, P487, DOI 10.1089/152460901300233966
   Morrison-Beedy Dianne, 2002, J ASSOC NURSES AIDS CARE, V13, P21, DOI 10.1016/S1055-3290(06)60238-0
   MorrisonBeedy D, 1997, ANN BEHAV MED, V19, P36, DOI 10.1007/BF02883425
   *NIH, 1997, INT PREV HIV RISK BE, V15, P0
   OLeary A, 2000, ANNU REV SEX RES, V11, P191
   Orr DP, 1996, J PEDIATR-US, V128, P288, DOI 10.1016/S0022-3476(96)70413-4
   PROCHASKA JO, 1994, HEALTH EDUC QUART, V21, P471, DOI 10.1177/109019819402100410
   REDDING CA, 1989, 97 ANN CONV AM PSYCH, V0, P0
   Romer D, 1999, ARCH PEDIAT ADOL MED, V153, P1055, DOI 10.1001/archpedi.153.10.1055
   Rotheram-Borus MJ, 1998, AM J COMMUN PSYCHOL, V26, P73, DOI 10.1023/A:1021834224454
   US Department of Health and Human Services, 2000, HLTH PEOPL 2010, V0, P0
   VELICER WF, 1985, J PERS SOC PSYCHOL, V48, P1279, DOI 10.1037/0022-3514.48.5.1279
   WALTER HJ, 1993, JAMA-J AM MED ASSOC, V270, P725, DOI 10.1001/jama.270.6.725
   WORKMAN GM, 1996, J PREVENTION INTERVE, V14, P41
   2001, 1900, V30, V0, P148
NR 37
TC 23
Z9 23
U1 0
U2 8
PU ELSEVIER SCIENCE INC
PI NEW YORK
PA 360 PARK AVE SOUTH, NEW YORK, NY 10010-1710 USA
SN 0884-2175
EI 1552-6909
J9 JOGNN-J OBST GYN NEO
JI JOGNN
PD JAN-FEB 15
PY 2003
VL 32
IS 1
BP 94
EP 101
DI 10.1177/0884217502239806
PG 8
WC Nursing; Obstetrics & Gynecology
SC Nursing; Obstetrics & Gynecology
GA 636RA
UT WOS:000180469200015
PM 12570188
DA 2023-03-20
ER

PT J
AU Thato, S
   Charron-Prochownik, D
   Dorn, LD
   Albrecht, SA
   Stone, CA
AF Thato, S
   Charron-Prochownik, D
   Dorn, LD
   Albrecht, SA
   Stone, CA
TI Predictors of condom use among adolescent Thai vocational students
SO JOURNAL OF NURSING SCHOLARSHIP
LA English
DT Article
DE sexual bebavior; vocational school students; adolescents' condom use; intention to use condoms; Thailand; health belief model; pregnancy; STDs; HIV; AIDS
ID health belief model; risky sexual practices; self-efficacy; college-students; reasoned action; hiv-infection; united-states; young-adults; behavior; determinants
AB Purpose: To describe the prevalence of premarital sexual behavior and condom use, and to identify predictors of condom use using the expanded health belief model (EHBM) among vocational students in Bangkok, Thailand. Methods: A cross-sectional correlational design was used with a cluster-based sample of 425 students aged 18 to 22 years from eight randomly selected private vocational schools in Bangkok. Anonymous self-report questionnaires were used to collect the data. Stepwise multiple regression was conducted to identify predictors of condom use. Results: Overall, 49.9% of participants were sexually active, 64.8% of men and 32% of women. Of the sexually active participants, only 6.3% reported using condoms every time when having sex in the beginning of the relationship, and 10.2% during the last few times. Twenty-four percent of sexually active participants bad unplanned pregnancies, and 7% bad sexually transmitted diseases (STDs). The predictive model of condom use consisted of perceived benefits from using condoms; interactions between intention to use condoms and gender: knowledge of STDs, HIV, AIDS, pregnancy and peer norms; and alcohol use and age. Adjusting for modifying factors, the predictor set explained 27% of the variance in condom use. Conclusions: Most of this sample of sexually active Thai vocational students practiced unsafe sex, and many bad unplanned pregnancies and STDs. The EHBM provided a modest predictive model of condom use.
C1 Chulalongkorn Univ, Fac Nursing, Bangkok 10330, Thailand.
   Univ Pittsburgh, Sch Nursing, Pittsburgh, PA 15261 USA.
   Univ Pittsburgh, Grad Sch Publ Hlth, Pittsburgh, PA USA.
   Univ Pittsburgh, Sch Educ, Pittsburgh, PA 15260 USA.
C3 Chulalongkorn University; Pennsylvania Commonwealth System of Higher Education (PCSHE); University of Pittsburgh; Pennsylvania Commonwealth System of Higher Education (PCSHE); University of Pittsburgh; Pennsylvania Commonwealth System of Higher Education (PCSHE); University of Pittsburgh
RP Thato, S (corresponding author), Chulalongkorn Univ, Fac Nursing, Vitayakitt Bldg Floor 12,Phatumwan,Phayathai,BKK, Bangkok 10330, Thailand.
CR Adih WK, 1999, J ADOLESCENT HEALTH, V24, P63, DOI 10.1016/S1054-139X(98)00062-7
   AGYEI WKA, 1994, J TROP MED HYG, V97, P219
   Albarracin D, 2001, PSYCHOL BULL, V127, P142, DOI 10.1037//0033-2909.127.1.142
   Baele J, 2001, J ADOLESCENT HEALTH, V28, P421, DOI 10.1016/S1054-139X(00)00215-9
   Bankole A, 1999, FAM PLANN PERSPECT, V31, P264, DOI 10.2307/2991536
   BASENENGQUIST K, 1992, HEALTH EDUC QUART, V19, P263, DOI 10.1177/109019819201900209
   Bazargan M, 2000, J NATL MED ASSOC, V92, P391
   Bedimo A L, 1998, J ASSOC NURSES AIDS CARE, V9, P48, DOI 10.1016/S1055-3290(98)80019-8
   BURKE DS, 1990, JAMA-J AM MED ASSOC, V263, P2074, DOI 10.1001/jama.263.15.2074
   Buunk BP, 1998, AIDS EDUC PREV, V10, P149
   CARD JJ, 1993, HDB ADOLESCENT SEXUA, V0, P0
   Civic D, 2000, J SEX MARITAL THER, V26, P95, DOI 10.1080/009262300278678
   Cole F L, 1995, IMAGE J NURS SCH, V27, P217
   Conner M., 2015, PREDICTING HLTH BEHA, V0, P1
   Cooper ML, 2000, J STUD ALCOHOL, V61, P413, DOI 10.15288/jsa.2000.61.413
   Gerrard M, 1996, PSYCHOL BULL, V119, P390, DOI 10.1037/0033-2909.119.3.390
   GIELEN AC, 1994, AIDS EDUC PREV, V6, P1
   Hanna K M, 1999, J PEDIATR NURS, V14, P59, DOI 10.1016/S0882-5963(99)80061-X
   HARTMANN D, 1977, J APPL BEHAV ANAL, V19, P106
   JANZ NK, 1984, HEALTH EDUC QUART, V11, P1, DOI 10.1177/109019818401100101
   JONES EG, 1992, NURS RES, V41, P186
   Laraque D, 1997, J ADOLESCENT HEALTH, V21, P318, DOI 10.1016/S1054-139X(97)00142-0
   Lollis CM, 1997, AIDS EDUC PREV, V9, P551
   MAHONEY CA, 1995, AIDS EDUC PREV, V7, P32
   Millstein SG, 1995, ADOLESCENT HLTH PROB, V0, P0
   *MIN PUBL HLTH THA, 1996, ANN REP HIV AIDS, V0, P0
   Munro BH, 2001, STAT METHODS HLTH CA, V0, P0
   NETER J, 1996, APPL REGRESSION MODE, V0, P0
   Nunnally J., 1978, PSYCHOMETRIC METHODS, V2nd, P0
   PAISALACHAPONG Y, 1992, AIDS J, V4, P48
   Piya-Anant Manee, 1999, JOURNAL OF THE MEDICAL ASSOCIATION OF THAILAND, V82, P444
   ROSENSTOCK IM, 1974, HEALTH EDUC QUART, V2, P328, DOI 10.1177/109019817400200403
   Sangkarat O, 1997, THESIS MAHIDOL U BAN, V0, P0
   SHAFER MA, 1991, J PEDIATR-US, V119, P826, DOI 10.1016/S0022-3476(05)80312-9
   Sheeran P, 1999, PSYCHOL BULL, V125, P90, DOI 10.1037/0033-2909.125.1.90
   Strecher VJ., 1997, HLTH BEHAV HLTH ED T, V113, P117, DOI 10.1111/J.1365-2648.2010.05450.X
   Tabachnick BG, 2013, USING MULTIVARITE ST, V6th, P0
   VANLANDINGHAM MJ, 1995, J HEALTH SOC BEHAV, V36, P195, DOI 10.2307/2137225
   WUTTIPRASIT R, 2001, THESIS MAHIDOL U BAN, V0, P0
NR 39
TC 46
Z9 47
U1 0
U2 2
PU SIGMA THETA TAU INT
PI INDIANAPOLIS
PA 550 W NORTH STREET, INDIANAPOLIS, IN 46202 USA
SN 1527-6546
EI 
J9 J NURS SCHOLARSHIP
JI J. Nurs. Scholarsh.
PD JUN 15
PY 2003
VL 35
IS 2
BP 157
EP 163
DI 10.1111/j.1547-5069.2003.00157.x
PG 7
WC Nursing
SC Nursing
GA 688QU
UT WOS:000183447900012
PM 12854297
DA 2023-03-20
ER

PT J
AU Koniak-Griffin, D
   Lesser, J
   Nyamathi, A
   Uman, G
   Stein, JA
   Cumberland, WG
AF Koniak-Griffin, D
   Lesser, J
   Nyamathi, A
   Uman, G
   Stein, JA
   Cumberland, WG
TI Project CHARM - An HIV prevention program for adolescent mothers
SO FAMILY & COMMUNITY HEALTH
LA English
DT Article
DE adolescent mothers; HIV prevention; Latinas; sexual risk taking
ID african-american adolescents; human-immunodeficiency-virus; risk-reduction interventions; high-school-students; sexual risk; condom-use; behavioral intervention; pregnant adolescents; controlled trial; aids knowledge
AB Effects were examined of a human immunodeficiency virus (HIV) prevention program for adolescent mothers offered in pregnant minor and parenting programs in Los Angeles County. The sample included young women (N = 497) of predominantly poor, Latina backgrounds who had complete data from baseline to the one-year follow-up. The treatment group demonstrated statistically significant improvements in AIDS knowledge and intentions to use condoms, and fewer sex partners at the six-month follow-up as compared to the control group. Findings related to the effects of the intervention on theoretical variables provide some support for selected concepts from Social Cognitive Theory and the Theory of Reasoned Action.
C1 Univ Calif Los Angeles, Sch Nursing, Dept Psychol, Los Angeles, CA 90024 USA.
   Univ Calif Los Angeles, Sch Nursing, Dept Biostat, Los Angeles, CA USA.
   Florida State Univ, Sch Nursing, Tallahassee, FL 32306 USA.
   Vital Res Inc, Los Angeles, CA USA.
C3 University of California System; University of California Los Angeles; University of California System; University of California Los Angeles; State University System of Florida; Florida State University
RP Koniak-Griffin, D (corresponding author), Univ Calif Los Angeles, Sch Nursing, Dept Psychol, Los Angeles, CA 90024 USA.
FU NIAID NIH HHS [P30 AI028697] Funding Source: Medline; NINR NIH HHS [R01 NR04375] Funding Source: Medline
CR AMARO H, 1992, HIV AIDS RELATED KNO, V0, P0
   [Anonymous], 1992, STAT POWER ANAL BEHA, V0, P0
   BARON RM, 1986, J PERS SOC PSYCHOL, V51, P1173, DOI 10.1037/0022-3514.51.6.1173
   Boyer CB, 1997, ADOLESCENCE, V32, P25
   Brown LK, 1998, AIDS EDUC PREV, V10, P565
   *CDCP DIV HIV AIDS, 2002, YOUNG PEOPL RISK HIV, V0, P0
   Cohen J., 2003, HDB PSYCHOL, V3rd ed., P0
   CROWNE D, 1964, APPROVAL MED, V0, P0
   DIAZ RM, 1996, PSYCHOL AIDS EXCHANG, V21, P6
   EISENBERG N, 1991, DEV PSYCHOL, V27, P849, DOI 10.1037/0012-1649.27.5.849
   Fortenberry JD, 2002, AM J PUBLIC HEALTH, V92, P211, DOI 10.2105/AJPH.92.2.211
   GEISSER S, 1958, ANN MATH STAT, V29, P885, DOI 10.1214/aoms/1177706545
   Guagliardo MF, 1999, J ADOLESCENT HEALTH, V24, P10, DOI 10.1016/S1054-139X(98)00028-7
   HOBFOLL SE, 1994, HEALTH PSYCHOL, V13, P397, DOI 10.1037/0278-6133.13.5.397
   JEMMOTT JB, 1992, J ADOLESCENT HEALTH, V13, P512, DOI 10.1016/1054-139X(92)90016-5
   Jemmott JB, 1998, JAMA-J AM MED ASSOC, V279, P1529, DOI 10.1001/jama.279.19.1529
   JEMMOTT JB, 1992, AM J PUBLIC HEALTH, V82, P372, DOI 10.2105/AJPH.82.3.372
   Jemmott JB, 1999, AM J COMMUN PSYCHOL, V27, P161, DOI 10.1007/BF02503158
   Jemmott JB, 2000, AIDS, V14, P0
   Jemmott John B. Iii, 1992, ETHNICITY AND DISEASE, V2, P371
   JEMMOTT LS, 1992, NURS RES, V41, P273
   JOHNSON JH, 1981, J YOUTH ADOLESCENCE, V10, P169, DOI 10.1007/BF02091743
   KALICHMAN SC, 1992, J CONSULT CLIN PSYCH, V60, P725, DOI 10.1037/0022-006X.60.5.725
   Kennedy MG, 2000, AIDS EDUC PREV, V12, P225
   Kim N, 1997, J ADOLESCENT HEALTH, V20, P204, DOI 10.1016/S1054-139X(96)00169-3
   Kirby D, 1997, FAM PLANN PERSPECT, V29, P100, DOI 10.2307/2953331
   Koniak-Griffin D, 1996, J PEDIATR NURS, V11, P300, DOI 10.1016/S0882-5963(05)80063-6
   KONIAKGRIFFIN D, 1994, HEALTH EDUC RES, V9, P449, DOI 10.1093/her/9.4.449
   KoniakGriffin D, 1997, HEALTH EDUC BEHAV, V24, P613, DOI 10.1177/109019819702400508
   KoniakGriffin D, 1995, NURS RES, V44, P340
   KONIAKGRIFFIN D, 1999, SOC BEH MED 20 ANN S, V0, P0
   Lesser J, 1999, ISSUES MENT HEALTH NURS, V20, P131
   LOURIE KJ, 1998, INT J ADOLESCENT MED, V10, P119
   MAIN DS, 1994, PREV MED, V23, P409, DOI 10.1006/pmed.1994.1056
   McCaffree K.A., 1996, BE PROUD BE RESPONSI, V0, P0
   MCFARLAND SG, 1985, J PERS SOC PSYCHOL, V49, P1692
   McNemar Q, 1947, PSYCHOMETRIKA, V12, P153, DOI 10.1007/BF02295996
   OLeary A, 1997, AIDS EDUC PREV, V9, P1
   Rotheram-Borus MJ, 1998, AM J COMMUN PSYCHOL, V26, P73, DOI 10.1023/A:1021834224454
   Roye CF, 1998, J ADOLESCENT HEALTH, V23, P205, DOI 10.1016/S1054-139X(97)00264-4
   Siegel DM, 1998, ARCH PEDIAT ADOL MED, V152, P961
   Siegel DM, 2001, ARCH PEDIAT ADOL MED, V155, P1117, DOI 10.1001/archpedi.155.10.1117
   Stanton BF, 1996, ARCH PEDIAT ADOL MED, V150, P363, DOI 10.1001/archpedi.1996.02170290029004
   Stanton BF, 2000, J ADOLESCENT HEALTH, V26, P18, DOI 10.1016/S1054-139X(99)00022-1
   Stanton BF, 1996, ARCH PEDIAT ADOL MED, V150, P17, DOI 10.1001/archpedi.1996.02170260021003
   STLAWRENCE JS, 1995, J CONSULT CLIN PSYCH, V63, P221, DOI 10.1037/0022-006X.63.2.221
   *U CAL, 1998, WHAT AR WOM HIV PREV, V0, P0
   Ventura S J, 1999, NATL VITAL STAT REP, V47, P1
   WALTER HJ, 1993, JAMA-J AM MED ASSOC, V270, P725, DOI 10.1001/jama.270.6.725
   WEEKS K, 1995, HEALTH EDUC RES, V10, P329, DOI 10.1093/her/10.3.329
   Winer BJ, 1971, STAT PRINCIPLES EXPT, V0, P0
   WORKMAN GM, 1996, J PREVENTION INTERVE, V14, P41
   WORTH D, 1989, CULTURE AIDS, V0, P111
NR 53
TC 42
Z9 42
U1 0
U2 6
PU LIPPINCOTT WILLIAMS & WILKINS
PI PHILADELPHIA
PA TWO COMMERCE SQ, 2001 MARKET ST, PHILADELPHIA, PA 19103 USA
SN 0160-6379
EI 1550-5057
J9 FAM COMMUNITY HEALTH
JI Fam. Community Health
PD APR-JUN 15
PY 2003
VL 26
IS 2
BP 94
EP 107
DI 10.1097/00003727-200304000-00003
PG 14
WC Family Studies; Public, Environmental & Occupational Health
SC Family Studies; Public, Environmental & Occupational Health
GA 660HV
UT WOS:000181828500003
PM 12802115
DA 2023-03-20
ER

PT J
AU Realo, A
   Goodwin, R
AF Realo, A
   Goodwin, R
TI Family-related allocentrism and HIV risk behavior in Central and Eastern Europe
SO JOURNAL OF CROSS-CULTURAL PSYCHOLOGY
LA English
DT Article; Proceedings Paper
DE allocentric attitudes; HIV risk behavior; perceived vulnerability to HIV/AIDS
ID russian-federation; hiv/aids epidemic; collectivism; transmission; personality; prevention; predictors; infection; patterns; students
AB The recent rapid spread of HIV infection in Eastern Europe raises important questions about the role of individual attitudes in the prediction and control of this epidemic. This article examines the relationship of family-related allocentrism (familism) to HIV risk behavior and perceived vulnerability to HIV/AIDS across five Central and Eastern European countries. Respondents completed questionnaires measuring allocentric attitudes, giving information about sexual activity during the previous 6 months and perceived vulnerability to HIV infection. As predicted, those scoring high on familism were more conservative in their sexual behavior, with this finding largely consistent across all five cultures and two different occupation groups. An analysis of the relationship between familism and perceived vulnerability to HIV/AIDS revealed a more complex pattern of findings that highlights the need to account for the individual's previous HIV risk behavior when trying to predict perceived vulnerability to HIV/AIDS from personality attributes and attitudes.
C1 Univ Tartu, Dept Psychol, EE-50410 Tartu, Estonia.
   Brunel Univ, Uxbridge UB8 3PH, Middx, England.
C3 University of Tartu; Brunel University
RP Realo, A (corresponding author), Univ Tartu, Dept Psychol, Tiigi 78, EE-50410 Tartu, Estonia.
EM realo@psych.ut.ee
CR Allik J, 1996, CULT PSYCHOL, V2, P109, DOI 10.1177/1354067X9621006
   Atlani L, 2000, SOC SCI MED, V50, P1547, DOI 10.1016/S0277-9536(99)00464-5
   Ball J., 1995, ASIAN J PSYCHOL, V1, P54
   Barnett T, 2000, SOC SCI MED, V51, P1387, DOI 10.1016/S0277-9536(00)00104-0
   Borisenko KK, 1999, INT J STD AIDS, V10, P665, DOI 10.1258/0956462991913240
   Breakwell GM., 1986, COPING THREATENED ID, V0, P0
   Cooper ML, 2000, J PERS, V68, P1059, DOI 10.1111/1467-6494.00126
   COSTA PT, 1998, ANN CONV SOC BEH MED, V0, P0
   Danziger R, 1996, AIDS CARE, V8, P701, DOI 10.1080/09540129650125416
   de Jong W, 1999, J DRUG ISSUES, V29, P843, DOI 10.1177/002204269902900406
   Dehne KL, 1999, J DRUG ISSUES, V29, P729, DOI 10.1177/002204269902900402
   Dehne KL, 1999, AIDS, V13, P741, DOI 10.1097/00002030-199905070-00002
   Donohew L, 2000, PERS INDIV DIFFER, V28, P1079, DOI 10.1016/S0191-8869(99)00158-0
   *EUR CTR EP MON AI, 1999, 61 EUR CTR EP MON AI, V0, P0
   Goodwin R, 2003, SOC SCI MED, V56, P1373, DOI 10.1016/S0277-9536(02)00135-1
   Goodwin R., 1999, PERSONAL RELATIONSHI, V0, P0, DOI DOI 10.4324/9780203434161
   HARLOW LL, 1989, YOUNG ADULT LIFE EXP, V0, P0
   Hatfield E, 1996, LOVE SEX CROSS CULTU, V0, P0
   Horne S, 1999, AM PSYCHOL, V54, P55, DOI 10.1037/0003-066X.54.1.55
   Johnson AM., 1994, SEXUAL BEHAV BRITAIN, V0, P0
   *JOINT US PROGR HI, 1998, REP GLOB HIV AIDS EP, V0, P0
   *JOINT US PROGR HI, 2000, REP GLOB HIV AIDS EP, V0, P0
   Kagitcibasi C., 1997, HDB CROSS CULTURAL P, V3, P1
   KALICHMAN S, 1998, PREVENTING AIDS SOUR, V0, P0
   Kalichman SC, 2000, INT J STD AIDS, V11, P71, DOI 10.1258/0956462001915345
   Langer LM, 2001, SOC BEHAV PERSONAL, V29, P133, DOI 10.2224/sbp.2001.29.2.133
   Marquet J, 1998, SOC AS AIDS, V0, P331
   Murrell P, 1996, J ECON PERSPECT, V10, P25, DOI 10.1257/jep.10.2.25
   Nascimento-Schulze C. M., 1995, PAPERS SOCIAL REPRES, V4, P187
   Realo A, 1997, J RES PERS, V31, P93, DOI 10.1006/jrpe.1997.2170
   Realo A, 1999, J SOC PSYCHOL, V139, P133, DOI 10.1080/00224549909598367
   Renton AM, 1999, INT J STD AIDS, V10, P659, DOI 10.1258/0956462991913231
   Rhodes T, 1999, ADDICTION, V94, P1323, DOI 10.1046/j.1360-0443.1999.94913235.x
   *STATSOFT INC, 1999, STATISTICA WIND COMP, V0, P0
   STEPHENSON N, 1993, SOC AS AIDS, V0, P61
   Thompson KL, 2001, PSYCHOL REP, V88, P51, DOI 10.2466/PR0.88.1.51-67
   Towianska Anna, 1992, BULLETIN OF THE INSTITUTE OF MARITIME AND TROPICAL MEDICINE IN GDYNIA, V43, P19
   Triandis H.C., 1995, NEW DIRECTIONS SOCIA, V0, P0, DOI DOI 10.4324/9780429499845
   TRIANDIS HC, 1985, J RES PERS, V19, P395, DOI 10.1016/0092-6566(85)90008-X
   Trobst KK, 2000, J PERS, V68, P1233, DOI 10.1111/1467-6494.00133
   Ubillos S, 2000, PSICOTHEMA, V12, P70
   *UN DEV PROGR, 2001, HUM DEV REP 2001 MAK, V0, P0
   Walker PR, 2003, NATURE, V422, P679, DOI 10.1038/422679a
NR 43
TC 4
Z9 4
U1 0
U2 7
PU SAGE PUBLICATIONS INC
PI THOUSAND OAKS
PA 2455 TELLER RD, THOUSAND OAKS, CA 91320 USA
SN 0022-0221
EI 
J9 J CROSS CULT PSYCHOL
JI J. Cross-Cult. Psychol.
PD NOV 15
PY 2003
VL 34
IS 6
BP 690
EP 701
DI 10.1177/0022022103257036
PG 12
WC Psychology, Social
SC Psychology
GA 735RP
UT WOS:000186128600007
DA 2023-03-20
ER

PT J
AU Schiff, M
   McKay, M
AF Schiff, M
   McKay, M
TI The role of personal contact with HIV-infected people in explaining urban, African American preadolescents' attitudes toward peers with HIV/AIDS
SO AMERICAN JOURNAL OF ORTHOPSYCHIATRY
LA English
DT Article
ID early adolescence; social distance; aids; knowledge; perceptions; homophobia; community; students; children; parents
AB This article presents the results of a study aimed at describing African American youths' attitudes toward peers with HIV/AIDS and identifying correlates of these attitudes based on the contact theory. Baseline data from a sample of African American, urban mothers and their youth (n = 197) participating in a family-based HIV prevention program were analyzed. In support of contact theory, preadolescents' close relationship to persons infected with HIV/AIDS was highly related to their attitudes. However, no relationship was found between maternal attitudes or communication variables and youth attitudes. The implications of youths' experience with persons with HIV/AIDS as part of prevention programming are discussed.
C1 Columbia Univ, Sch Social Work, New York, NY 10025 USA.
   Hebrew Univ Jerusalem, Jerusalem, Israel.
   CHAMP, Collaborat Board, Chicago, IL USA.
C3 Columbia University; Hebrew University of Jerusalem
RP Schiff, M (corresponding author), Columbia Univ, Sch Social Work, 622 W 113th St, New York, NY 10025 USA.
EM mm934@columbia.edu
CR Allport G. W., 1954, NATURE PREJUDICE, V0, P0
   BETTENCOURT BA, 1992, J EXP SOC PSYCHOL, V28, P301, DOI 10.1016/0022-1031(92)90048-O
   BLUNTBUGENTAL D, 2000, ANNU REV PSYCHOL, V51, P315
   Brown BB., 1990, THRESHOLD DEV ADOLES, V0, PP171, DOI 10.1037/0022-3514.52.1.47
   Centers for Disease Control and Prevention, 2000, HIV AIDS SURV REP, V0, P0
   Cole KL, 1996, CHILD HEALTH CARE, V25, P107, DOI 10.1207/s15326888chc2502_3
   DARLING N, 1993, PSYCHOL BULL, V113, P487, DOI 10.1037/0033-2909.113.3.487
   DELOYE GJ, 1993, J PEDIATR PSYCHOL, V18, P209, DOI 10.1093/jpepsy/18.2.209
   DiIoro C, 1999, J ADOLESCENT HEALTH, V24, P181, DOI 10.1016/S1054-139X(98)00115-3
   DiLorenzo T., 1993, ADOLESCENT HLTH PROB, V0, P117
   Dittus PJ, 2000, J ADOLESCENT HEALTH, V26, P268, DOI 10.1016/S1054-139X(99)00096-8
   DUBOIS DL, 1990, CHILD DEV, V61, P524, DOI 10.2307/1131112
   Hughes R, 2000, SUBST USE MISUSE, V35, P1149, DOI 10.3109/10826080009147477
   Jaccard J, 1998, CHILD DEV, V69, P247, DOI 10.1111/j.1467-8624.1998.tb06146.x
   JEMMOTT LS, 1992, NURS RES, V41, P273
   Kistner J, 1997, AIDS EDUC PREV, V9, P285
   LARSON R, 1991, CHILD DEV, V62, P284, DOI 10.2307/1131003
   Lee MY, 1999, J SOC PSYCHOL, V139, P300, DOI 10.1080/00224549909598386
   Lefkowitz ES, 1998, AIDS EDUC PREV, V10, P351
   LEVY SR, 1993, AIDS EDUC PREV, V5, P340
   McCormick A, 2000, AIDS EDUC PREV, V12, P299
   MCELREATH LH, 1992, J PEDIATR PSYCHOL, V17, P477, DOI 10.1093/jpepsy/17.4.477
   McKay MM, 2000, WORKING WITH FAMILIES IN THE ERA OF HIV/AIDS, V0, P67
   Meisenhelder J B, 1989, IMAGE J NURS SCH, V21, P7, DOI 10.1111/j.1547-5069.1989.tb00089.x
   OSBORNE ML, 1995, J PEDIATR PSYCHOL, V20, P79, DOI 10.1093/jpepsy/20.1.79
   Paikoff RL, 1997, J FAM PSYCHOL, V11, P11, DOI 10.1037/0893-3200.11.1.11
   Pettigrew TF, 1998, ANNU REV PSYCHOL, V49, P65, DOI 10.1146/annurev.psych.49.1.65
   Pettigrew TF, 1971, RACIALLY SEPARATE TO, V0, P0
   PETTY R. E., 1998, HDB SOCIAL PSYCHOL, V0, P0
   Phinney JS, 1997, CHILD DEV, V68, P955, DOI 10.1111/j.1467-8624.1997.tb01973.x
   ROYSE D, 1987, PSYCHOL REP, V61, P867, DOI 10.2466/pr0.1987.61.3.867
   Rush LL, 1998, J SOC PSYCHOL, V138, P421, DOI 10.1080/00224549809600397
   Schieman S, 1998, AIDS EDUC PREV, V10, P264
   SIGELMAN CK, 1993, J PEDIATR PSYCHOL, V18, P221, DOI 10.1093/jpepsy/18.2.221
   SNELL WE, 1990, ANN SEX RES, V3, P425
   SNELL WE, 1991, CONT SOCIAL PSYCHOL, V15, P18
   Steinberg L, 2001, ANNU REV PSYCHOL, V52, P83, DOI 10.1146/annurev.psych.52.1.83
   Takai A, 1998, INT J STD AIDS, V9, P482, DOI 10.1258/0956462981922548
NR 38
TC 10
Z9 10
U1 0
U2 3
PU AMER PSYCHOLOGICAL ASSOC
PI WASHINGTON
PA 750 FIRST ST NE, WASHINGTON, DC 20002-4242 USA
SN 0002-9432
EI 1939-0025
J9 AM J ORTHOPSYCHIAT
JI Am. J. Orthopsychiatr.
PD JAN 15
PY 2003
VL 73
IS 1
BP 101
EP 108
DI 10.1037/0002-9432.73.1.101
PG 8
WC Psychiatry; Social Work
SC Psychiatry; Social Work
GA 830YW
UT WOS:000222161100011
PM 12674524
DA 2023-03-20
ER

PT J
AU Kelley, SS
   Borawski, EA
   Flocke, SA
   Keen, KJ
AF Kelley, SS
   Borawski, EA
   Flocke, SA
   Keen, KJ
TI The role of sequential and concurrent sexual relationships in the risk of sexually transmitted diseases among adolescents
SO JOURNAL OF ADOLESCENT HEALTH
LA English
DT Article
DE adolescents; multiple sexual partners; sequential vs. concurrent partners; STD risk
ID high-school-students; condom use; substance use; behaviors; partners; hiv; perceptions; association; infection; networks
AB Purpose: To explore whether patterns of sexual relationships, such as sequential (nonoverlapping in time) or concurrent (overlapping in time), are more important indicators of sexually transmitted disease (STD) risk among adolescents than number of sexual partners. Methods: Data from 4707 sexually active adolescents from the National Longitudinal Study of Adolescent Health were analyzed based on reported heterosexual relationships during the past 18 months. Adolescents were categorized as engaging in single, sequential, or concurrent sexual relationships. Demographic, behavioral, and social characteristics of each group were compared and multivariate logistic models were fit to determine STD risk associated with sexual relationship patterns and overall number of sexual partners during this same time period. Results: Thirty-five percent of sexually active teens had more than one partner in the past 18 months, and 40% of these multiple partnerships were overlapping or concurrent in time. Teens in sequential and concurrent relationships reported lower condom use and a higher degree of regret of having sex owing to alcohol use than those in single relationships. Teens in concurrent relationships also reported the lowest self-efficacy to use contraceptives. Teens in sequential or concurrent relationships were more likely to report an STD than single-relationship teens (odds ratio 2.3 and 3.9, respectively); however, they were not statistically different from each other. Number of sexual partners during this same time period was not associated with STD risk once relationship pattern was considered. Conclusion: Adolescents who engage in sequential or concurrent sexual relationships differ in some important demographic, behavioral, and social characteristics and, when compared with those who engage in single relationships, have a significantly greater risk for STDs over and above the number of sexual partners. (C) Society for Adolescent Medicine, 2003.
C1 Case Western Reserve Univ, Ctr Hlth Promot Res, Dept Epidemiol & Biostat, Cleveland, OH 44106 USA.
   Case Western Reserve Univ, Dept Family Med, Cleveland, OH 44106 USA.
C3 Case Western Reserve University; Case Western Reserve University
RP Borawski, EA (corresponding author), Case Western Reserve Univ, Ctr Hlth Promot Res, Dept Epidemiol & Biostat, 11477 Mayfield Rd,Suite 709, Cleveland, OH 44106 USA.
EM eab@hal.cwru.edu
CR Bandura Albert, 1992, P89, V0, P0
   BASENENGQUIST K, 1992, AIDS EDUC PREV, V4, P120
   BERMAN SM, 1999, SEXUALLY TRANSMITTED, V0, P129
   BOWIE C, 1989, J EPIDEMIOL COMMUN H, V43, P61, DOI 10.1136/jech.43.1.61
   Boyer CB, 2000, J ADOLESCENT HEALTH, V27, P102, DOI 10.1016/S1054-139X(99)00113-5
   Brener ND, 1998, J ADOLESCENT HEALTH, V22, P209, DOI 10.1016/S1054-139X(97)00161-4
   Centers for Disease Control and Prevention (CDC), 1998, MMWR MORB MORTAL WKLY REP, V47, P749
   CHANTALA K, 2001, INTRO ANAL ADD HLTH, V0, P0
   Civic D, 1999, AIDS EDUC PREV, V11, P343
   Crosby R, 2000, AM J PREV MED, V18, P312, DOI 10.1016/S0749-3797(00)00122-7
   DICLEMENTE RJ, 1992, PEDIATRICS, V89, P197
   Dittus PJ, 2000, J ADOLESCENT HEALTH, V26, P268, DOI 10.1016/S1054-139X(99)00096-8
   Ellen JM, 1996, J ADOLESCENT HEALTH, V18, P417, DOI 10.1016/1054-139X(95)00206-8
   Eng TR., 1997, HIDDEN EPIDEMIC CONF, V0, P0
   Everett SA, 2000, J ADOLESCENT HEALTH, V27, P112, DOI 10.1016/S1054-139X(99)00125-1
   Garnett GP, 1996, SEX TRANSM DIS, V23, P248, DOI 10.1097/00007435-199605000-00015
   Ghani AC, 1997, SEX TRANSM DIS, V24, P45, DOI 10.1097/00007435-199701000-00009
   HalpernFelsher BL, 1996, J ADOLESCENT HEALTH, V19, P331, DOI 10.1016/S1054-139X(96)00024-9
   JOFFE A, 1993, AM J DIS CHILD, V147, P746, DOI 10.1001/archpedi.1993.02160310048017
   JOFFE GP, 1992, SEX TRANSM DIS, V19, P272, DOI 10.1097/00007435-199209000-00006
   Kretzschmar M, 1996, MATH BIOSCI, V133, P165, DOI 10.1016/0025-5564(95)00093-3
   LEIGH BC, 1993, AM PSYCHOL, V48, P1035, DOI 10.1037/0003-066X.48.10.1035
   LOWRY R, 1994, AM J PUBLIC HEALTH, V84, P1116, DOI 10.2105/AJPH.84.7.1116
   McIlhaney JS, 2000, AM J OBSTET GYNECOL, V183, P334, DOI 10.1067/mob.2000.108086
   Mosure DJ, 1997, J ADOLESCENT HEALTH, V20, P6, DOI 10.1016/S1054-139X(96)00157-7
   *NAT CTR HLTH STAT, 2000, NATL VITAL STAT REPO, V48, P1
   PLICHTA SB, 1992, J ADOLESCENT HEALTH, V13, P506, DOI 10.1016/1054-139X(92)90015-4
   Poulin C, 2001, ADDICTION, V96, P607, DOI 10.1046/j.1360-0443.2001.9646079.x
   Rees DI, 2001, J HEALTH ECON, V20, P835, DOI 10.1016/S0167-6296(01)00091-1
   Resnick MD, 1997, JAMA-J AM MED ASSOC, V278, P823, DOI 10.1001/jama.278.10.823
   Rosenberg MD, 1999, SEX TRANSM DIS, V26, P208, DOI 10.1097/00007435-199904000-00004
   Roye CF, 1998, J ADOLESCENT HEALTH, V23, P205, DOI 10.1016/S1054-139X(97)00264-4
   Santelli JS, 1998, FAM PLANN PERSPECT, V30, P271, DOI 10.2307/2991502
   Santelli JS, 2001, FAM PLANN PERSPECT, V33, P200, DOI 10.2307/2673782
   Shrier LA, 1999, J ADOLESCENT HEALTH, V24, P357, DOI 10.1016/S1054-139X(98)00133-5
   SONENSTEIN FL, 1989, FAM PLANN PERSPECT, V21, P152, DOI 10.2307/2135805
   *STAT CORP, 1999, STAT REF MAN REL 6 0, V0, P0
   STERGACHIS A, 1993, AM J EPIDEMIOL, V138, P143, DOI 10.1093/oxfordjournals.aje.a116840
   Tapert SF, 2001, J ADOLESCENT HEALTH, V28, P181, DOI 10.1016/S1054-139X(00)00169-5
   Udry, 1998, NATL LONGITUDINAL ST, V0, P0
   Warren CW, 1998, FAM PLANN PERSPECT, V30, P170, DOI 10.2307/2991678
NR 42
TC 108
Z9 108
U1 0
U2 13
PU ELSEVIER SCIENCE INC
PI NEW YORK
PA STE 800, 230 PARK AVE, NEW YORK, NY 10169 USA
SN 1054-139X
EI 1879-1972
J9 J ADOLESCENT HEALTH
JI J. Adolesc. Health
PD APR 15
PY 2003
VL 32
IS 4
BP 296
EP 305
DI 10.1016/S1054-139X(02)00710-3
PG 10
WC Psychology, Developmental; Public, Environmental & Occupational Health; Pediatrics
SC Psychology; Public, Environmental & Occupational Health; Pediatrics
GA 661ZW
UT WOS:000181921700008
PM 12667734
DA 2023-03-20
ER

PT J
AU Rondahl, G
   Innala, S
   Carlsson, M
AF Rondahl, G
   Innala, S
   Carlsson, M
TI Nursing staff and nursing students' attitudes towards HIV-infected and homosexual HIV-infected patients in Sweden and the wish to refrain from nursing
SO JOURNAL OF ADVANCED NURSING
LA English
DT Article
DE homosexual; human immunodeficiency virus (HIV); acquired immune deficiency syndrome (AIDS); attitude; avoidance; refrain from nursing; nurse; assistant; student; Sweden
ID nurses; aids; hiv/aids; knowledge; experiences; care; program; scale; alter
AB Background. Two decades after the emergence of human immunodeficiency virus (HIV)/acquired immune deficiency syndrome (AIDS), the infection remains enigmatic and shameful. In Sweden, many HIV-infected persons still encounter attitudes of avoidance. Aims. The aims were to investigate differences between attitudes of nurses, assistant nurses, nursing students and assistant nursing students towards HIV-infected and homosexual HIV-infected patients; to measure their fear of contracting HIV; and to investigate whether nurses, assistant nurses, nursing students and assistant nursing students wanted to refrain from caring for HIV-infected patients. Ethical issues. The participants were informed of the study orally and in writing. Completing and returning the anonymous questionnaires indicated the participants' tacit consent. Research method. The study had a descriptive, comparative quantitative design. The AIDS Attitude Scale was used, along with a questionnaire specially designed for the study. The participants were nurses and assistant nurses from one infectious disease clinic in central Sweden [response rate was 67% (n = 57)]. Students enrolled in a university nursing programme and students of upper secondary assistant nurses' training [response rate was 62% (n = 165)] were also included. Findings. In general, both the nursing staff and the nursing students expressed empathic attitudes towards HIV-infected and homosexual HIV-infected patients, as well as a low degree of fear of HIV contagion. The findings also showed, in the professional groups, that 36% would refrain from caring for HIV-infected patients if that possibility existed. The corresponding figure for the student groups was 26%. Limitations. The chosen sample was small and not randomly selected therefore precludes a generalization in a wider context. Furthermore, the questionnaire was untested for reliability and validity, and may have influenced the findings with respect to the wish to refrain from nursing HIV-infected patients. Conclusion. Suggested guidelines for nursing, mentor-ship by AIDS-dedicated nurses, and educational interventions, are given in 'Implications for nursing and nursing education'.
C1 Uppsala Univ, Dept Publ Hlth & Caring Sci, Sect Caring Sci, SE-75183 Uppsala, Sweden.
   Univ Gothenburg, Dept Psychol, S-40020 Gothenburg, Sweden.
C3 Uppsala University; University of Gothenburg
RP Rondahl, G (corresponding author), Uppsala Univ, Dept Publ Hlth & Caring Sci, Sect Caring Sci, Uppsala Sci Pk, SE-75183 Uppsala, Sweden.
CR All AC, 1997, J ADV NURS, V26, P798, DOI 10.1046/j.1365-2648.1997.00377.x
   Bruce KE, 1998, AIDS EDUC PREV, V10, P75
   Carney JS, 1999, J NURS EDUC, V38, P39
   Froman R D, 2001, SCH INQ NURS PRACT, V15, P161
   Froman RD, 1997, RES NURS HEALTH, V20, P161, DOI 10.1002/(SICI)1098-240X(199704)20:2<161::AID-NUR8>3.0.CO;2-I
   Gillispie LC, 1996, AIDS PATIENT CARE ST, V10, P292, DOI 10.1089/apc.1996.10.292
   HAKANSSON SA, 1996, 5 STOCKH COUNT CTR D, V0, P0
   HAYCOOK K, 1992, STATVIEW ULTIMATE IN, V0, P0
   Kemppainen JK, 1996, J ADV NURS, V24, P296, DOI 10.1046/j.1365-2648.1996.18910.x
   Kumar M, 1999, HIGH TEMP-HIGH PRESS, V31, P221, DOI 10.1068/htrt126
   Latman NS, 1996, SEX TRANSM DIS, V23, P219, DOI 10.1097/00007435-199605000-00010
   Lohrmann C, 2000, J ADV NURS, V31, P696, DOI 10.1046/j.1365-2648.2000.01326.x
   MANSSON SA, 1990, MELLAN HOPP FORTVIVL, V0, P0
   McCann TV, 1998, J ADV NURS, V27, P267, DOI 10.1046/j.1365-2648.1998.00513.x
   McKelvey RS, 1999, AUST NZ J PSYCHIAT, V33, P260, DOI 10.1046/j.1440-1614.1999.00549.x
   OSullivan S, 2000, INTENSIVE CRIT CARE NURS, V16, P181, DOI 10.1054/iccn.2000.6181
   Serlo KL, 1999, J ADV NURS, V29, P463, DOI 10.1046/j.1365-2648.1999.00909.x
   Sheen D, 1997, PHYSIOTHERAPY, V83, P190
   Sherman DW, 2000, J ADV NURS, V31, P1501, DOI 10.1046/j.1365-2648.2000.01439.x
   Siminoff LA, 1998, AIDS CARE, V10, P147, DOI 10.1080/09540129850124415
   Snowden L, 1997, J ADV NURS, V25, P1167, DOI 10.1046/j.1365-2648.1997.19970251167.x
   Stewart D, 1999, J ADV NURS, V30, P740, DOI 10.1046/j.1365-2648.1999.01140.x
   *SWED I INF DIS CO, 2002, HIV AIDS, V0, P0
   Taylor B, 2001, J ADV NURS, V35, P792, DOI 10.1046/j.1365-2648.2001.01912.x
   Valimaki M, 1998, J ADV NURS, V27, P752, DOI 10.1046/j.1365-2648.1998.00612.x
   West AM, 1996, J PROF NURS, V12, P225, DOI 10.1016/S8755-7223(96)80097-4
NR 26
TC 47
Z9 49
U1 0
U2 8
PU BLACKWELL PUBLISHING LTD
PI OXFORD
PA 9600 GARSINGTON RD, OXFORD OX4 2DG, OXON, ENGLAND
SN 0309-2402
EI 
J9 J ADV NURS
JI J. Adv. Nurs.
PD MAR 15
PY 2003
VL 41
IS 5
BP 454
EP 461
DI 10.1046/j.1365-2648.2003.02553.x
PG 8
WC Nursing
SC Nursing
GA 647RU
UT WOS:000181108500004
PM 12603570
DA 2023-03-20
ER

PT J
AU Abdullah, ASM
   Fielding, R
   Hedley, AJ
AF Abdullah, ASM
   Fielding, R
   Hedley, AJ
TI Understanding sexual risk taking behaviour in Hong Kong university students - A health promotion perspective
SO PREVENTIVE MEDICINE
LA English
DT Article
DE sexual behavior; university students; Chinese; HIV
ID college-students; school-students; hiv; prevalence; knowledge; attitudes; aids; transmission; predictors; epicenter
AB Background. Levels of sexual experience among Chinese university students are considerably lower than in western countries. Measuring sexual risk-taking behavior of Chinese students is important in designing any effective preventive health programs. This study assessed the prevalence and factors associated with high-risk sexual behavior among Students in a Hong Kong university. Methods. A cross-sectional survey conducted among year 1 and year 3 Chinese undergraduate students in 1997, using a structured, self-administered questionnaire. Results. Of the 1197 students surveyed, only 11% were sexually active (ever had sexual intercourse). Reported sexual activity was higher among year 3 (17%) than year 1 (6.6%) students and higher among males (14.4%) than females (8.3%). Consistent (always) use of condoms was reported by only 43% of the sexually active respondents. Males were more likely to think that premarital sex was acceptable than were females. About I in 20 students (55 of 1197) were categorized as belonging to a "greater risk behavior" group, defined by inconsistent or nonuse of condoms during sexual intercourse and having had three or more sexual partners in the past 3 months, or having has sex with prostitutes or ever having a sexually transmitted disease, or using alcohol or other Stimulating drugs during sexual intercourse. Males with favorable attitudes toward premarital sex were more likely to belong to the greater risk behavior group. Conclusions. This study demonstrated the potential risk for contracting sexually transmitted diseases among a substantial proportion of university students, suggesting the need for promotion of preventive education programs. (C) 2003 American Health Foundation and Elsevier Science (USA). All rights reserved.
C1 Univ Hong Kong, Dept Community Med, Hong Kong, Hong Kong, Peoples R China.
C3 University of Hong Kong
RP Abdullah, ASM (corresponding author), Univ Hong Kong, Dept Community Med, 5-F Acad Block,New Med Complex,21 Sassoon Rd, Hong Kong, Hong Kong, Peoples R China.
CR Abdullah ASM, 2002, AM J ADDICTION, V11, P235, DOI 10.1080/10550490290088018
   Abdullah ASM, 2000, AIDS PUBLIC POLICY J, V15, P4
   Abdullah ASM, 2000, J TRAVEL MED, V7, P125
   BLOWER SM, 1990, J ACQ IMMUN DEF SYND, V3, P763
   Blum RW, 2000, AM J PUBLIC HEALTH, V90, P1879, DOI 10.2105/AJPH.90.12.1879
   CARAEL M, 1994, INT C AIDS, V10, P438
   CARON SL, 1993, J SEX RES, V30, P252, DOI 10.1080/00224499309551709
   CATES W, 1991, J ADOLESCENT HEALTH, V12, P84, DOI 10.1016/0197-0070(91)90449-V
   *CENS STAT DEP, 1996, REP 1996 POP BY CENS, V0, P0
   CHAN DW, 1990, ARCH SEX BEHAV, V19, P73, DOI 10.1007/BF01541827
   CHENG KT, 1993, HONG KONG PRACT, V15, P2495
   COCHRAN SD, 1991, ARCH SEX BEHAV, V20, P381, DOI 10.1007/BF01542618
   Dekin B, 1996, AM J PREV MED, V12, P61, DOI 10.1016/S0749-3797(18)30260-5
   *DEP HLTH GOV HONG, 2003, HONG KONG STD AIDS U, V10, P0
   *DEP HLTH GOV HONG, 1995, HONG KONG STD AIDS U, V1, P0
   *FAM PLANN ASS HON, 2000, WORK REP YOUTH SEX S, V0, P0
   Gao Y, 2001, REPROD FERT DEVELOP, V13, P729, DOI 10.1071/RD01082
   GAYLE HD, 1990, NEW ENGL J MED, V323, P1538, DOI 10.1056/NEJM199011293232206
   HINGSON RW, 1991, AM J PUBLIC HEALTH, V81, P1638, DOI 10.2105/AJPH.81.12.1638
   Horan Patricia F., 1993, ETHNICITY AND DISEASE, V3, P97
   HOWLETT B, 1997, HONG KONG 1997, V0, P0
   LAU JTF, 1996, HONG KONG AIDS C 8 C, V14, P78
   LIU DL, 1996, SEXUAL BEHAV MODERN, V0, P0
   LU H, 1995, SEXOLOGY, V4, P48
   Lugoe WL, 1996, AIDS CARE, V8, P443, DOI 10.1080/09540129650125632
   MACDONALD N, 1990, JAMA-J AM MED ASSOC, V262, P3155
   MWALE TM, 1998, INT C AIDS, V12, P1040
   RAAB GM, 1995, AIDS, V9, P191, DOI 10.1097/00002030-199509020-00012
   REINISCH JM, 1995, FAM PLANN PERSPECT, V27, P79, DOI 10.2307/2135910
   Sachdev P, 1998, SOC WORK HEALTH CARE, V26, P37, DOI 10.1300/J010v26n04_03
   Seal DW, 1996, AIDS CARE, V8, P453, DOI 10.1080/09540129650125641
   Shulkin J J, 1991, J AM COLL HEALTH, V40, P75
   TURNER CF, 1989, AIDS, V3, PS63, DOI 10.1097/00002030-198901001-00010
   Walsh-Childers K, 1997, AIDS EDUC PREV, V9, P564
   WALTER HJ, 1992, AM J PUBLIC HEALTH, V82, P528, DOI 10.2105/AJPH.82.4.528
   Wiley DC, 1997, J SCHOOL HEALTH, V67, P45, DOI 10.1111/j.1746-1561.1997.tb06297.x
   Wiley DC, 1996, J AM COLL HEALTH, V44, P167, DOI 10.1080/07448481.1996.9937524
   Zhang LY, 2002, SEX TRANSM DIS, V29, P212, DOI 10.1097/00007435-200204000-00005
NR 39
TC 19
Z9 20
U1 1
U2 14
PU ACADEMIC PRESS INC ELSEVIER SCIENCE
PI SAN DIEGO
PA 525 B ST, STE 1900, SAN DIEGO, CA 92101-4495 USA
SN 0091-7435
EI 
J9 PREV MED
JI Prev. Med.
PD OCT 15
PY 2003
VL 37
IS 4
BP 311
EP 318
DI 10.1016/S0091-7435(03)00138-5
PG 8
WC Public, Environmental & Occupational Health; Medicine, General & Internal
SC Public, Environmental & Occupational Health; General & Internal Medicine
GA 726YT
UT WOS:000185629700005
PM 14507487
DA 2023-03-20
ER

PT J
AU Fayers, T
   Crowley, T
   Jenkins, JM
   Cahill, DJ
AF Fayers, T
   Crowley, T
   Jenkins, JM
   Cahill, DJ
TI Medical student awareness of sexual health is poor
SO INTERNATIONAL JOURNAL OF STD & AIDS
LA English
DT Article
AB The aim of the study was to assess sexual health knowledge of medical students. Participants from the student population of an English Medical School (University of Bristol) were asked to fill in a questionnaire on the Internet about sexual health issues. The number of correct responses to each question was analysed according to participants' gender and medical school year. While certain issues relating to sexually transmitted infections, contraception and confidentiality in HIV testing were well understood, there was poor knowledge about the failure rate of condoms, abortion rates and prevalence of chlamydia. Women knew more about the contraceptive pill than men. Although increased years of medical training had some benefit in improving the accuracy of knowledge, this effect was surprisingly small. Most medical students have inaccurate factual knowledge about certain important sexual health issues. We consider this to reflect poorly on sexual health awareness in young people in general. There is need for greater sexual health education for future doctors and for the general public.
C1 Royal Free Hosp, Dept Accid & Emergency, London NW3 2QG, England.
   Bristol Royal Infirm & Gen Hosp, Dept Sexual Hlth Med, Bristol, Avon, England.
   Univ Bristol, Div Obstet & Gynecol, St Michaels Hosp, Bristol, Avon, England.
C3 University of London; University College London; Royal Free London NHS Foundation Trust; UCL Medical School; Bristol Royal Infirmary; University of Bristol
RP Fayers, T (corresponding author), Royal Free Hosp, Dept Accid & Emergency, Pond St, London NW3 2QG, England.
CR *CHEIF MED OFF EXP, 1998, MAIN REP CMOS EXP AD, V0, P0
   *DEP HLTH, 2001, NAT STRAT SEX HLTH H, V0, P0
   Glass N, 2001, LANCET, V358, P396, DOI 10.1016/S0140-6736(01)05601-X
   Grun L, 1997, BRIT MED J, V315, P226, DOI 10.1136/bmj.315.7102.226
   HUGHES G, 2001, MEDICINE, V29, P1
   *SOC EXCL UN, 1999, TEEN PREG, V0, P0
NR 6
TC 33
Z9 34
U1 0
U2 8
PU ROYAL SOC MEDICINE PRESS LTD
PI LONDON
PA 1 WIMPOLE STREET, LONDON W1G 0AE, ENGLAND
SN 0956-4624
EI 
J9 INT J STD AIDS
JI Int. J. STD AIDS
PD JUN 15
PY 2003
VL 14
IS 6
BP 386
EP 389
DI 10.1258/095646203765371268
PG 4
WC Immunology; Infectious Diseases
SC Immunology; Infectious Diseases
GA 690DB
UT WOS:000183531200004
PM 12816665
DA 2023-03-20
ER

PT J
AU Stein, AD
   Makarawo, TP
   Ahmad, MFR
AF Stein, AD
   Makarawo, TP
   Ahmad, MFR
TI A survey of doctors' and nurses' knowledge, attitudes and compliance with infection control guidelines in Birmingham teaching hospitals
SO JOURNAL OF HOSPITAL INFECTION
LA English
DT Article
DE universal precautions; infection control; needlestick-injuries
ID health-care workers; universal precautions; needlestick injury; postexposure prophylaxis; emergency; hiv; physicians; risk; surgeons; students
AB This study investigated knowledge about infection control amongst doctors and nurses through a cross-sectional survey conducted between March and May 2001 in three Birmingham, UK teaching hospitals. Seventy-five doctors and 143 nurses, representing 7% and 4%, respectively, of potential respondents, participated in the study measuring knowledge of, attitudes towards, and compliance with universal precautions. Overall knowledge of risks of blood-borne virus (BBV) transmission from an infected patient after needlestick injury was low [44.0% for hepatitis B virus (HBV), 38.1% for hepatitis C virus (HCV), 54.6% for human immunodeficiency virus (HIV)]. There were significant differences between doctors and nurses concerning the estimations of HBV (e-antigen +) (P = 0.006) and HIV (P < 0.001) transmission risks. Eighty-six percent of nurses stated that they treat each patient as if they are carrying a BBV compared with 41% of doctors. Doctors and nurses differed significantly in their attitudes about and reported compliance with washing hands before and after patient contact and with wearing gloves when taking blood (P < 0.001 for all). Doctors consistently de-emphasized the importance of, and reported poor compliance with, these procedures. Doctors were also more likely to state that they re-sheath used needles manually than were nurses (P < 0.001). Thirty-seven percent of respondents reported that they had suffered a needlestick injury with a used needle, with doctors more likely to be injured than nurses (P = 0.005). Twenty-eight percent of these doctors and 2% of the nurses did not report their needlestick injuries (P = 0.004). Education, monitoring, improved availability of resources, and disciplinary measures for poor compliance are necessary to improve infection control in hospitals, especially amongst doctors. (C) 2003 The Hospital Infection Society. Published by Elsevier Science Ltd. All rights reserved.
C1 Univ Birmingham, Sch Med, Birmingham, W Midlands, England.
C3 University of Birmingham
RP Stein, AD (corresponding author), Univ Birmingham, Sch Med, Birmingham, W Midlands, England.
CR BERRY AJ, 1992, ANESTHESIOLOGY, V77, P1007, DOI 10.1097/00000542-199211000-00025
   Diprose P, 2000, BRIT J ANAESTH, V84, P767, DOI 10.1093/oxfordjournals.bja.a013591
   Duff SE, 1999, BRIT MED J, V319, P162, DOI 10.1136/bmj.319.7203.162
   ELDRIDGE GD, 1995, HLTH WORKERS AIDS RE, V0, P35
   Evanoff B, 1999, ANN EMERG MED, V33, P160, DOI 10.1016/S0196-0644(99)70389-6
   HUFF JS, 1989, ANN EMERG MED, V18, P798, DOI 10.1016/S0196-0644(89)80037-X
   JEFFRIES DJ, 1992, ANAESTHESIA, V47, P921, DOI 10.1111/j.1365-2044.1992.tb03189.x
   KELEN GD, 1991, ARCH INTERN MED, V151, P2051, DOI 10.1001/archinte.151.10.2051
   Knight VM, 1998, J ADV NURS, V27, P746, DOI 10.1046/j.1365-2648.1998.00600.x
   Mahony C, 1998, NURS TIMES, V94, P52
   Michalsen A, 1997, J OCCUP ENVIRON MED, V39, P130, DOI 10.1097/00043764-199702000-00010
   MILLER KE, 1992, J FAM PRACTICE, V35, P163
   Moore S, 1998, ARCH PEDIAT ADOL MED, V152, P554
   Patterson JMM, 1998, ANN SURG, V228, P266, DOI 10.1097/00000658-199808000-00017
   Puro V, 2001, INFECT CONT HOSP EP, V22, P206, DOI 10.1086/501890
   Roberts C, 2000, BR J NURS, V9, P43
   Rosenthal E, 1999, JAMA-J AM MED ASSOC, V281, P1660, DOI 10.1001/jama.281.17.1660
   *ROYAL COLL NURS, 1997, NURS STANDARD, V11, P32
   SCHILLO BA, 1993, AM J PUBLIC HEALTH, V83, P1438, DOI 10.2105/AJPH.83.10.1438
   Scoular A, 2000, COMMUN DIS PUBLIC HEALTH, V3, P247
   *SPSS INC, 1999, SPSS WIND REL 10 0 0, V0, P0
   TALAN DA, 1990, ANN EMERG MED, V19, P1322, DOI 10.1016/S0196-0644(05)82295-4
   Tan L, 2001, ARCH INTERN MED, V161, P929, DOI 10.1001/archinte.161.7.929
   *UK HLTH DEP, 1998, GUID CLIN HLTH CAR W, V0, P0
   WEYANT RJ, 1993, ACAD MED, V68, P377, DOI 10.1097/00001888-199305000-00023
   WONG ES, 1991, JAMA-J AM MED ASSOC, V265, P1123, DOI 10.1001/jama.265.9.1123
NR 26
TC 133
Z9 133
U1 0
U2 18
PU W B SAUNDERS CO LTD
PI LONDON
PA 24-28 OVAL RD, LONDON NW1 7DX, ENGLAND
SN 0195-6701
EI 
J9 J HOSP INFECT
JI J. Hosp. Infect.
PD MAY 15
PY 2003
VL 54
IS 1
BP 68
EP 73
DI 10.1016/S0195-6701(03)00074-4
PG 6
WC Public, Environmental & Occupational Health; Infectious Diseases
SC Public, Environmental & Occupational Health; Infectious Diseases
GA 687MC
UT WOS:000183379700011
PM 12767850
DA 2023-03-20
ER

PT J
AU Gaither, GA
   Sellbom, M
AF Gaither, GA
   Sellbom, M
TI The sexual sensation seeking scale: Reliablity and validity within a heterosexual college student sample
SO JOURNAL OF PERSONALITY ASSESSMENT
LA English
DT Article
ID risk-taking; personality; behavior; aids; model; bias; men
AB The Sexual Sensation Seeking Scale (SSSS; Kalichman & Rompa, 1995) is a measure of the propensity to seek out novel or risky sexual stimulation. This measure has been consistently related to HIV-risk behavior in several different samples of gay men and with behavioral correlates of sexual permissiveness in college students. Five hundred twenty-eight college students completed the SSSS and several other sexuality and personality measures. The results reveal significant gender differences on the SSSS and similar (although stronger among women) patterns of significant correlations with sexually permissive characteristics and behaviors. Furthermore, SSSS scores were more highly correlated with sexual measures, whereas a more general measure of sensation seeking was more highly correlated with general personality measures. We discuss implications for use of the SSSS by sexuality educators and sex therapists.
C1 Ball State Univ, Dept Psychol Sci, Muncie, IN 47306 USA.
C3 Ball State University
RP Gaither, GA (corresponding author), Ball State Univ, Dept Psychol Sci, N Quad 104, Muncie, IN 47306 USA.
EM ggaither@bsu.edu
CR Adams HE, 1996, J ABNORM PSYCHOL, V105, P440, DOI 10.1037/0021-843X.105.3.440
   Bancroft J, 2000, NEUROSCI BIOBEHAV R, V24, P571, DOI 10.1016/S0149-7634(00)00024-5
   Chng CL, 2000, AIDS EDUC PREV, V12, P326
   Cohen J, 1988, STAT POWER ANAL BEHA, V0, P0
   Costa P. T., 1985, NEO PERSONALITY INVE, V0, P0
   COSTA PT, 1992, PERS INDIV DIFFER, V13, P653, DOI 10.1016/0191-8869(92)90236-I
   FICHER IV, 1981, J SEX MARITAL THER, V7, P60, DOI 10.1080/00926238108403441
   FICHER IV, 1988, J CLIN PSYCHOL, V44, P803, DOI 10.1002/1097-4679(198809)44:5<803::AID-JCLP2270440525>3.0.CO;2-8
   Fisherd J. D., 1990, SOCIAL INFLUENCE PRO, V1, P39
   GAITHER GA, 1997, 105 ANN C AM PSYCH A, V0, P0
   GAITHER GA, 2002, UNPUB EFFECT STIMULA, V0, P0
   Gibson DR, 1999, J SEX RES, V36, P96, DOI 10.1080/00224499909551973
   Hathaway SR., 1943, MINNESOTA MULTIPHASI, V0, P0
   Hyde J. S., 2000, SEXUALITY SOC FEMINI, V0, P57
   Janssen E, 2002, J SEX RES, V39, P114, DOI 10.1080/00224490209552130
   John O. P., 1991, BIG 5 INVENTORY VERS, V0, P0
   KALICHMAN SC, 1994, J PERS ASSESS, V62, P385, DOI 10.1207/s15327752jpa6203_1
   KALICHMAN SC, 1995, J PERS ASSESS, V65, P586, DOI 10.1207/s15327752jpa6503_16
   Laumann EO, 1994, SOCIAL ORG SEXUALITY, V0, P0
   MARGOLIS JA, 1999, THESIS U SO MISSIPPI, V0, P0
   McCoul MD, 2001, PERS INDIV DIFFER, V31, P1303, DOI 10.1016/S0191-8869(00)00222-1
   Morokoff P. J., 2000, SEXUALITY SOC FEMINI, V0, P299
   NEWCOMB MD, 1991, J PERS SOC PSYCHOL, V61, P614, DOI 10.1037/0022-3514.61.4.614
   Ostrow D.-G., 1999, AIDS BEHAV, V3, P99, DOI 10.1023/A:1025479705555
   Parsons J. T., 2001, SEXUAL ADDICTION COM, V8, P101, DOI 10.1080/10720160127562
   PAULHUS DL, 1988, UNPUB ASSESSING SELF, V0, P0
   PINKERTON SD, 1995, PERS INDIV DIFFER, V19, P713, DOI 10.1016/0191-8869(95)00109-J
   Schmitt D. P., 2001, PSYCHOL EVOLUTION GE, V3, P211, DOI 10.1080/14616660110119331
   SHEER VC, 1994, HUM COMMUN RES, V21, P280, DOI 10.1111/j.1468-2958.1994.tb00348.x
   SIMPSON JA, 1991, J PERS SOC PSYCHOL, V60, P870, DOI 10.1037/0022-3514.60.6.870
   Snell WE, 1993, ANN SEX RES, V6, P27, DOI 10.1177/107906329300600102
   Trudel G, 2002, J SEX MARITAL THER, V28, P229, DOI 10.1080/009262302760328271
   Wiederman MW, 1999, J SEX RES, V36, P59, DOI 10.1080/00224499909551968
   Wiederman MW, 1999, J SOC PERS RELAT, V16, P265, DOI 10.1177/0265407599162008
   WIGGINS JS, 1964, EDUC PSYCHOL MEAS, V24, P551, DOI 10.1177/001316446402400310
   Zuckerman M, 2000, J PERS, V68, P999, DOI 10.1111/1467-6494.00124
   ZUCKERMAN M, 1978, J CONSULT CLIN PSYCH, V46, P139, DOI 10.1037/0022-006X.46.1.139
   ZUCKERMAN M, 1964, J CONSULT PSYCHOL, V28, P418, DOI 10.1037/h0045367
   Zuckerman M, 1994, BEHAV EXPRESSIONS BI, V0, P0
NR 39
TC 93
Z9 94
U1 0
U2 8
PU ROUTLEDGE JOURNALS, TAYLOR & FRANCIS LTD
PI ABINGDON
PA 2-4 PARK SQUARE, MILTON PARK, ABINGDON OX14 4RN, OXON, ENGLAND
SN 0022-3891
EI 1532-7752
J9 J PERS ASSESS
JI J. Pers. Assess.
PD OCT 15
PY 2003
VL 81
IS 2
BP 157
EP 167
DI 10.1207/S15327752JPA8102_07
PG 11
WC Psychology, Clinical; Psychology, Social
SC Psychology
GA 723YB
UT WOS:000185458200007
PM 12946922
DA 2023-03-20
ER

PT J
AU Brown, L
   Macintyre, K
   Trujillo, L
AF Brown, L
   Macintyre, K
   Trujillo, L
TI Interventions to reduce HIV/AIDs stigma: What have we learned?
SO AIDS EDUCATION AND PREVENTION
LA English
DT Article
ID aids education-program; hiv-infection; partner notification; domestic violence; primary-care; attitudes; women; knowledge; physicians; students
AB This article reviews 22 studies that test a variety of interventions to decrease AIDS stigma in developed and developing countries. This article assesses published studies that met stringent evaluation criteria in order to draw lessons for future development of interventions to combat stigma. The target group, setting, type of intervention, measures, and scale of these studies varied tremendously. The majority (14) of the studies aimed to increase tolerance of persons living with HIV/AIDS (PLHA) among the general population. The remaining studies tested interventions to increase willingness to treat PLHA among health care providers or improve coping strategies for dealing with AIDS stigma among PLHA or at-risk groups. Results suggest some stigma reduction interventions appear to work, at least on a small scale and in the short term, but many gaps remain especially in relation to scale and duration of impact and in terms of gendered impact of stigma reduction interventions.
C1 Tulane Univ, Sch Publ Hlth & Trop Med, Dept Int Hlth & Dev, New Orleans, LA 70112 USA.
C3 Tulane University
RP Brown, L (corresponding author), Tulane Univ, Sch Publ Hlth & Trop Med, Dept Int Hlth & Dev, 1440 Canal St, New Orleans, LA 70112 USA.
EM lisanne.brown@tulane.edu
CR Allport G. W., 1954, NATURE PREJUDICE, V0, P0
   ASHWORTH CS, 1994, AIDS EDUC PREV, V6, P154
   Batson CD, 1997, J PERS SOC PSYCHOL, V72, P105, DOI 10.1037/0022-3514.72.1.105
   Bean J, 1989, AIDS EDUC PREV, V1, P194
   BELLINGHAM K, 1993, J EPIDEMIOL COMMUN H, V47, P134, DOI 10.1136/jech.47.2.134
   Boyd FM, 1999, AIDS CARE, V11, P21, DOI 10.1080/09540129948171
   Brewer M.B., 1984, GROUPS CONTACT PSYCH, V0, PP281, DOI 10.1016/B978-0-12-497780-8.50019-X
   Cameron E, 1993, AIDS ANAL AFR, V3, P3
   Cameron E, 2000, HEALTH HUM RIGHTS, V5, P7, DOI 10.2307/4065220
   Fawole IO, 1999, HEALTH EDUC RES, V14, P675, DOI 10.1093/her/14.5.675
   GERBERT B, 1991, JAMA-J AM MED ASSOC, V266, P2837, DOI 10.1001/jama.266.20.2837
   GERBERT B, 1988, J AM DENT ASSOC, V116, P851, DOI 10.14219/jada.archive.1988.0273
   GILL NJ, 1993, CAN J PUBLIC HEALTH, V84, P0
   Goffman, 1966, BEHAV PUBLIC PLACES, V0, P0
   GOLDIN CS, 1994, SOC SCI MED, V39, P1359, DOI 10.1016/0277-9536(94)90366-2
   HELD SL, 1993, PHYS THER, V73, P156, DOI 10.1093/ptj/73.3.156
   HEREK GM, 1988, AM PSYCHOL, V43, P886, DOI 10.1037/0003-066X.43.11.886
   Herek GM, 1998, BASIC APPL SOC PSYCH, V20, P230, DOI 10.1207/15324839851036705
   HEREK GM, 1993, INT C AIDS BERL GERM, V0, P0
   HEREK GM, 1990, PSYCHOL ASPECTS SERI, V0, P00103
   JACOBY A, 1994, SOC SCI MED, V38, P269, DOI 10.1016/0277-9536(94)90396-4
   Jayaraman KS, 1998, NAT MED, V4, P378, DOI 10.1038/nm0498-378a
   Kaleeba N, 1997, AIDS CARE, V9, P13, DOI 10.1080/09540129750125307
   Kayawa I., 1998, WORLD HLTH, V51, P12
   KELLY JA, 1987, AM J PUBLIC HEALTH, V77, P789, DOI 10.2105/AJPH.77.7.789
   King M B, 1989, AIDS CARE, V1, P137, DOI 10.1080/09540128908260249
   Klepp KI, 1997, AM J PUBLIC HEALTH, V87, P1931, DOI 10.2105/AJPH.87.12.1931
   KUHN L, 1994, AIDS CARE, V6, P161, DOI 10.1080/09540129408258627
   Link B., 2001, STIGM GLOB HLTH DEV, V0, P0
   Lueveswanij S, 2000, COMMUNITY DENT HLTH, V17, P165
   MACINTYR EK, 2000, IMPLEMENTING TUBERCU, V0, P0
   Macintyre K, 2001, AIDS EDUC PREV, V13, P160, DOI 10.1521/aeap.13.2.160.19736
   Maieron MJ, 1996, J PEDIATR PSYCHOL, V21, P321, DOI 10.1093/jpepsy/21.3.321
   Malcolm A., 1998, CRIT PUBLIC HEALTH, V8, P347, DOI 10.1080/09581599808402920
   Markham C, 2000, AIDS EDUC PREV, V12, P442
   MEISENHELDER JB, 1989, ADV NURS SCI, V11, P29, DOI 10.1097/00012272-198901000-00007
   Muyinda H, 1997, HEALTH PLACE, V3, P143, DOI 10.1016/S1353-8292(97)00010-5
   NEWMAN C, 1993, AIDS EDUC PREV, V5, P327
   NORTH RL, 1993, NEW ENGL J MED, V329, P1194, DOI 10.1056/NEJM199310143291612
   OGUNYOMBO D, 1999, GROWING, V7, P8
   PARKER R, 2001, STIGM GLOB HLTH DEV, V0, P0
   Parker R.G., 2002, HIV AIDS RELATED STI, V0, P0
   PERRY S, 1991, ARCH GEN PSYCHIAT, V48, P143
   Raveis VH, 1998, AIDS CARE, V10, P549, DOI 10.1080/09540129848415
   ROTHENBERG KH, 1995, AM J PUBLIC HEALTH, V85, P1569, DOI 10.2105/AJPH.85.11.1569
   Rushing WilliamA., 1995, AIDS EPIDEMIC SOCIAL, V0, P0
   Sadowsky D., 1994, GEN DENT, V40, P212
   SADOWSKY D, 1992, J AM DENT ASSOC, V125, P705
   SCAMBLER G, 1986, SOCIOL HEALTH ILL, V8, P26, DOI 10.1111/1467-9566.ep11346455
   Scambler G, 1998, LANCET, V352, P1054, DOI 10.1016/S0140-6736(98)08068-4
   SCOLLAY PA, 1992, AIDS EDUC PREV, V4, P160
   Simpson WM, 1998, BRIT MED J, V316, P262, DOI 10.1136/bmj.316.7127.262
   Sontag S., 1990, ILLNESS METAPHOR AID, V0, P0
   Sowell R, 1999, J ADV NURS, V30, P606, DOI 10.1046/j.1365-2648.1999.01130.x
   Sowell RL, 1997, PUBLIC HEALTH NURS, V14, P302, DOI 10.1111/j.1525-1446.1997.tb00379.x
   UNAIDS, 2002, REP GLOB HIV AIDS EP, V0, P0
   UNAIDS, 2000, HIV AIDS REL STIGM D, V0, P0
   Uwakwe CBU, 2000, J ADV NURS, V32, P416, DOI 10.1046/j.1365-2648.2000.01492.x
   WEINBERGER M, 1992, SOUTHERN MED J, V85, P683, DOI 10.1097/00007611-199207000-00003
   Zierler S, 2000, AM J PUBLIC HEALTH, V90, P208, DOI 10.2105/AJPH.90.2.208
NR 60
TC 562
Z9 573
U1 1
U2 95
PU GUILFORD PUBLICATIONS INC
PI NEW YORK
PA 370 SEVENTH AVE, SUITE 1200, NEW YORK, NY 10001-1020 USA
SN 0899-9546
EI 1943-2755
J9 AIDS EDUC PREV
JI Aids Educ. Prev.
PD FEB 15
PY 2003
VL 15
IS 1
BP 49
EP 69
DI 10.1521/aeap.15.1.49.23844
PG 21
WC Education & Educational Research; Public, Environmental & Occupational Health
SC Education & Educational Research; Public, Environmental & Occupational Health
GA 648DH
UT WOS:000181134200004
PM 12627743
DA 2023-03-20
ER

PT J
AU Scandell, DJ
   Klinkenberg, WD
   Hawkes, MC
   Spriggs, LS
AF Scandell, DJ
   Klinkenberg, WD
   Hawkes, MC
   Spriggs, LS
TI The assessment of high-risk sexual behavior and self-presentation concerns
SO RESEARCH ON SOCIAL WORK PRACTICE
LA English
DT Article
DE sexual behavior; assessment; self-presentation
ID college-students; hiv risk; young-adults; drug-users; condom use; women; bias; questionnaire; predictors; disclosure
AB Objective: This project developed anew questionnaire format to facilitate the self-report of risky sexual behavior. This new format asked participants whether they or their partners initiated various sexual behaviors. It was predicted that allowing respondents to attribute their behaviors to others would facilitate the disclosure of risky sex. Method: College student participants were randomly assigned to one of two sexual behavior questionnaire formats (Initiation vs Standard). Results: Individuals assigned to the Initiation Questionnaire format, in comparison to Standard format, reported significantly more sexual partners during the past I and 3 months. Women reported significantly more unprotected oral sex during the previous 3 months using the Initiation format. Participants not in a committed relationship reported significantly more unprotected vaginal intercourse in the Initiation condition during the previous I and 3 months. Conclusion: The Initiation Questionnaire format may facilitate the self-report of risky sexual behavior.
C1 So Illinois Univ, Dept Social Work, Edwardsville, IL 62026 USA.
   Univ Missouri, Sch Med, Inst Mental Hlth, Columbia, MO 65211 USA.
C3 Southern Illinois University System; Southern Illinois University Edwardsville; University of Missouri System; University of Missouri Columbia
RP Scandell, DJ (corresponding author), So Illinois Univ, Dept Social Work, Edwardsville, IL 62026 USA.
CR [Anonymous], 1997, HIDD EP CONFR SEX TR, V0, P0
   BAUMEISTER RF, 1982, PSYCHOL BULL, V91, P3, DOI 10.1037/0033-2909.91.1.3
   BOEKELOO BO, 1994, AM J PUBLIC HEALTH, V84, P754, DOI 10.2105/AJPH.84.5.754
   Butcher A H, 1991, J AM COLL HEALTH, V40, P115
   CARON SL, 1993, J SEX RES, V30, P252, DOI 10.1080/00224499309551709
   CATANIA JA, 1990, PSYCHOL BULL, V108, P339, DOI 10.1037/0033-2909.108.3.339
   CATANIA JA, 1986, J SEX RES, V22, P52, DOI 10.1080/00224498609551289
   Centers for Disease Control and Prevention (CDC), 1997, MMWR-MORBID MORTAL W, V45, P1
   Civic D, 1999, AIDS EDUC PREV, V11, P343
   COCHRAN SD, 1990, NEW ENGL J MED, V322, P774, DOI 10.1056/NEJM199003153221111
   COHEN J, 1992, PSYCHOL BULL, V112, P155, DOI 10.1037/0033-2909.112.1.155
   DESIDERATO LL, 1995, J YOUTH ADOLESCENCE, V24, P55, DOI 10.1007/BF01537560
   DiClemente RJ, 1990, AIDS EDUC PREV, V2, P201
   DOWNEY L, 1995, J SEX RES, V32, P177, DOI 10.1080/00224499509551789
   Fisher J D, 1990, AIDS EDUC PREV, V2, P322
   FREIMUTH VS, 1992, HEALTH EDUC RES, V7, P203, DOI 10.1093/her/7.2.203
   GAYLE HD, 1990, NEW ENGL J MED, V323, P1538, DOI 10.1056/NEJM199011293232206
   Ho GYF, 1998, NEW ENGL J MED, V338, P423, DOI 10.1056/NEJM199802123380703
   KELLY JA, 1995, PSYCHIATR SERV, V46, P813
   KIRSTASHMAN KK, 1993, UNDERSTANDING GEN PR, V0, P0
   Kusseling FS, 1996, AIDS EDUC PREV, V8, P247
   LATKIN CA, 1993, ADDICTION, V88, P517, DOI 10.1111/j.1360-0443.1993.tb02058.x
   Latkin CA, 1998, ADDICTION, V93, P1191, DOI 10.1046/j.1360-0443.1998.93811917.x
   LOOS C, 1989, CANADIAN J COUNSELIN, V23, P288
   LULE G S, 1991, AIDS CARE, V3, P11, DOI 10.1080/09540129108253043
   MACDONALD NE, 1990, JAMA-J AM MED ASSOC, V263, P3155, DOI 10.1001/jama.263.23.3155
   MCCORMACK AS, 1997, COLL STUDENT J, V31, P356
   MCGUIRE E, 1992, AM J PREV MED, V8, P226, DOI 10.1016/S0749-3797(18)30810-9
   Paulhus D. L., 1998, MANUAL BALANCED INVE, V0, P0
   PAULHUS DL, 1984, J PERS SOC PSYCHOL, V46, P598, DOI 10.1037/0022-3514.46.3.598
   Paulhus DL, 1991, MEASURES PERSONALITY, V0, PP17, DOI 10.1016/B978-0-12-590241-0.50006-X
   Purcell DW, 1998, HEALTH SOC WORK, V23, P282, DOI 10.1093/hsw/23.4.282
   REINISCH JM, 1995, FAM PLANN PERSPECT, V27, P79, DOI 10.2307/2135910
   REISEN CA, 1995, J APPL SOC PSYCHOL, V25, P1485, DOI 10.1111/j.1559-1816.1995.tb02628.x
   REISS M, 1981, J PERS SOC PSYCHOL, V41, P224
   SCANDELL DJ, 1999, J HUMAN BEHAV SOCIAL, V2, P51
   Seal DW, 1997, J SEX RES, V34, P39, DOI 10.1080/00224499709551865
   Sheahan S L, 1994, HEALTH CARE WOMEN INT, V15, P275
   SIEGEL K, 1994, ARCH SEX BEHAV, V23, P217, DOI 10.1007/BF01542100
   Staton M, 1999, HEALTH SOC WORK, V24, P147, DOI 10.1093/hsw/24.2.147
   Stebleton M J, 1993, J AM COLL HEALTH, V42, P51
   Thompson SC, 1999, J APPL SOC PSYCHOL, V29, P1128, DOI 10.1111/j.1559-1816.1999.tb02032.x
   TRICE AD, 1987, J SOC BEHAV PERS, V2, P369
   Tyden T, 1994, J AM COLL HEALTH, V43, P75
   van den Eijnden RJJ, 2000, PERS SOC PSYCHOL B, V26, P1540, DOI 10.1177/01461672002612008
   VANDERPLIGT J, 1983, EUR J SOC PSYCHOL, V13, P95, DOI 10.1002/ejsp.2420130107
   Wilcox RR, 1998, AM PSYCHOL, V53, P300, DOI 10.1037/0003-066X.53.3.300
NR 47
TC 10
Z9 10
U1 0
U2 5
PU SAGE PUBLICATIONS INC
PI THOUSAND OAKS
PA 2455 TELLER RD, THOUSAND OAKS, CA 91320 USA
SN 1049-7315
EI 
J9 RES SOCIAL WORK PRAC
JI Res. Soc. Work. Pract.
PD MAR 15
PY 2003
VL 13
IS 2
BP 119
EP 141
DI 10.1177/1049731502250402
PG 23
WC Social Work
SC Social Work
GA 644PM
UT WOS:000180927300001
DA 2023-03-20
ER

PT J
AU Olivier, C
   Dykeman, M
AF Olivier, C
   Dykeman, M
TI Challenges to HIV service provision: the commonalities for nurses and social workers
SO AIDS CARE-PSYCHOLOGICAL AND SOCIO-MEDICAL ASPECTS OF AIDS/HIV
LA English
DT Article
ID aids; education; students; care; collaboration; perceptions; attitudes; providers; hiv/aids; impact
AB Interdisciplinary collaboration can be enhanced through an understanding of the challenges and needs associated with service provision. This study explores the experiences of 192 service providers, with additional comparisons of nurses and social workers. Service providers reported fear of contracting HIV, feeling helpless, problems getting up-to-date information, grief and inadequate referral resources. Except for many more nurses expressing worry about contracting HIV, nurses and social workers shared many of the same problems. In addition, both groups were concerned with the comprehensive health needs of people living with HIV/AIDS. Moreover, they demonstrated shared professional values such as the importance of self-awareness and professional knowledge, positive and non-judgemental attitudes, and non-discriminatory treatment of client groups. This commonality makes nurses and social workers natural allies in responding to the many challenges associated with HIV service provision. Study findings support collaboration in the areas of service delivery, policy development, advocacy and professional development.
C1 Univ Western Ontario, Univ London Kings Coll, Sch Social Work, London, ON N6A 2M3, Canada.
   Univ New Brunswick, Fredericton, NB E3B 5A3, Canada.
C3 Western University (University of Western Ontario); University of New Brunswick
RP Olivier, C (corresponding author), Univ Western Ontario, Univ London Kings Coll, Sch Social Work, 266 Epworth Ave, London, ON N6A 2M3, Canada.
CR Beckerman N, 1996, SOC WORK HEALTH CARE, V23, P75, DOI 10.1300/J010v23n04_06
   BENSIRA Z, 1992, SOC SCI MED, V34, P365, DOI 10.1016/0277-9536(92)90296-3
   Clark PG, 1997, GERONTOLOGIST, V37, P441, DOI 10.1093/geront/37.4.441
   CUSHMAN LF, 1995, SOC WORK HEALTH CARE, V21, P115, DOI 10.1300/J010v21n03_08
   EGAN M, 1995, SOC WORK HEALTH CARE, V20, P1, DOI 10.1300/J010v20n03_01
   Fowler P, 2000, HEALTH SOC CARE COMM, V8, P186, DOI 10.1046/j.1365-2524.2000.00241.x
   Hudson Bob, 2002, J INTERPROF CARE, V16, P7, DOI 10.1080/13561820220104122
   Itzhaky H, 1999, SOC WORK HEALTH CARE, V29, P57, DOI 10.1300/J010v29n01_04
   Knight C, 1996, SOC WORK HEALTH CARE, V23, P35, DOI 10.1300/J010v23n04_04
   McCann TV, 1997, J ADV NURS, V25, P1033, DOI 10.1046/j.1365-2648.1997.19970251033.x
   OLIVIER C, 1999, HIV AIDS NEW BRUNSWI, V0, P0
   OWENS S, 1995, HEALTH SOC WORK, V20, P110, DOI 10.1093/hsw/20.2.110
   Reese DJ, 2001, HEALTH SOC WORK, V26, P167, DOI 10.1093/hsw/26.3.167
   Salmon D, 2001, NURS EDUC TODAY, V21, P18, DOI 10.1054/nedt.2000.0495
   Sherman DW, 2000, J ADV NURS, V31, P1501, DOI 10.1046/j.1365-2648.2000.01439.x
   Sherman DW, 1999, NURS CLIN N AM, V34, P1
   Soliman HH, 1998, INT SOC WORK, V41, P39, DOI 10.1177/002087289804100104
   STEINER SJ, 1995, J SOC WORK EDUC, V31, P322, DOI 10.1080/10437797.1995.10672268
   Veeder NW, 2001, ISSUES INTERDISCIPLI, V3, P51
   VESEY M, 1999, WORLD IRISH NURS NOV, V0, P24
   WADE K, 1995, SOC WORK HEALTH CARE, V21, P29, DOI 10.1300/J010v21n03_04
   Webb A A, 1997, J ASSOC NURSES AIDS CARE, V8, P39, DOI 10.1016/S1055-3290(97)80017-9
NR 22
TC 16
Z9 17
U1 0
U2 1
PU CARFAX PUBLISHING
PI BASINGSTOKE
PA RANKINE RD, BASINGSTOKE RG24 8PR, HANTS, ENGLAND
SN 0954-0121
EI 
J9 AIDS CARE
JI Aids Care-Psychol. Socio-Med. Asp. Aids/Hiv
PD OCT 15
PY 2003
VL 15
IS 5
BP 649
EP 663
DI 10.1080/09540120310001595131
PG 15
WC Health Policy & Services; Public, Environmental & Occupational Health; Psychology, Multidisciplinary; Respiratory System; Social Sciences, Biomedical
SC Health Care Sciences & Services; Public, Environmental & Occupational Health; Psychology; Respiratory System; Biomedical Social Sciences
GA 728XY
UT WOS:000185742700005
PM 12959813
DA 2023-03-20
ER

PT J
AU Semple, SJ
   Patterson, TL
   Grant, I
AF Semple, SJ
   Patterson, TL
   Grant, I
TI Binge use of methamphetamine among HIV-positive men who have sex with men: Pilot data and HIV prevention implications
SO AIDS EDUCATION AND PREVENTION
LA English
DT Article
ID substance use; dependence; drinking; students; college; health
AB This study compared the social and behavioral characteristics of binge users and nonbinge users of methamphetamine (meth) in a sample of 90 HIV-positive men who have sex with men. Forty-one participants (46%) self-identified as a binge user. Meth binges ranged from 2 to 33 days (mean = 5.6), and average consumption was 3.1 grams. Binge users were significantly more likely than nonbinge us,erg to.,be ethnic minority and to have lower education. The two groups did not differ in terms of the total amount of meth used in the past 30 days; however, binge users-reported significantly more social difficulties, more mental and physical health problems, and more sexual risk behaviors as compared with nonbinge users. The findings are discussed in relation to drug treatment approaches and the development of behavioral interventions.
C1 Univ Calif San Diego, Dept Psychiat 0680, La Jolla, CA 92093 USA.
   Dept Vet Affairs Med Ctr, La Jolla, CA 92093 USA.
C3 University of California System; University of California San Diego
RP Patterson, TL (corresponding author), Univ Calif San Diego, Dept Psychiat 0680, 9500 Gilman Dr, La Jolla, CA 92093 USA.
FU NIDA NIH HHS [R01 DA12116] Funding Source: Medline; NIMH NIH HHS [2 P50 MH45294, 1 R01 MH61146-01A2, 5 R01 MH56264] Funding Source: Medline
CR Back S, 2000, AM J ADDICTION, V9, P51
   Beck A. T., 1967, DEPRESSION CLIN EXPT, V0, P0
   Beck AT, 1979, COGNITIVE THERAPY DE, V0, P0
   Budney AJ, 1998, EXP CLIN PSYCHOPHARM, V6, P419, DOI 10.1037/1064-1297.6.4.419
   Centers for Disease Control and Prevention, 1992, MMWR-MORBID MORTAL W, V41, P1
   Frosch D, 1996, J SUBST ABUSE TREAT, V13, P483, DOI 10.1016/S0740-5472(96)00098-0
   Gorman M, 1998, FOCUS, V13, P1
   Jones SE, 2001, J AM COLL HEALTH, V50, P33, DOI 10.1080/07448480109595709
   LANGE JE, 2000, C P ASS ADVANCEMENT, V44, P389
   Miller RW, 1991, MOTIVATIONAL INTERVI, V0, P0
   MILLER WR, 1994, NATL I ALCOHOL ABUSE, V2, P0
   Molitor F, 1998, WESTERN J MED, V168, P93
   Morgan P, 1997, AMPHETAMINE MISUSE, V0, P135
   MORGAN P, 1994, RES HIDDEN COMMUNITI, V0, P0
   National Institute of Justice, 1999, METH MATT REP METH U, V0, P0
   NORUSIS MJ, 1996, SPSS WINDOWS VERSION, V0, P0
   PAUL JP, 1993, AIDS EDUC PREV, V5, P11
   Reback CJ, 1997, SOCIAL CONSTRUCTION, V0, P0
   ROBERTS DH, 1996, SOURCE BOOK SUBSTANC, V0, P0
   Semple SJ, 2002, J SUBST ABUSE TREAT, V22, P149, DOI 10.1016/S0740-5472(02)00223-4
   Tam TW, 2000, ALCOHOL CLIN EXP RES, V24, P1803, DOI 10.1097/00000374-200012000-00009
   TEMOSHOK L, 1992, TRISERVICE BIOPSYCHO, V0, P0
   WECHSLER H, 1994, JAMA-J AM MED ASSOC, V272, P1672, DOI 10.1001/jama.272.21.1672
NR 23
TC 63
Z9 64
U1 0
U2 4
PU GUILFORD PUBLICATIONS INC
PI NEW YORK
PA 72 SPRING STREET, NEW YORK, NY 10012 USA
SN 0899-9546
EI 
J9 AIDS EDUC PREV
JI Aids Educ. Prev.
PD APR 15
PY 2003
VL 15
IS 2
BP 133
EP 147
DI 10.1521/aeap.15.3.133.23835
PG 15
WC Education & Educational Research; Public, Environmental & Occupational Health
SC Education & Educational Research; Public, Environmental & Occupational Health
GA 672MG
UT WOS:000182524000003
PM 12739790
DA 2023-03-20
ER

PT J
AU Buzi, RS
   Tortolero, SR
   Roberts, RE
   Ross, MW
   Markham, CM
   Fleschler, M
AF Buzi, RS
   Tortolero, SR
   Roberts, RE
   Ross, MW
   Markham, CM
   Fleschler, M
TI Gender differences in the consequences of a coercive sexual experience among adolescents attending alternative schools
SO JOURNAL OF SCHOOL HEALTH
LA English
DT Article
ID health-risk behaviors; depressive symptoms; abuse; students; impact; hiv
AB Of 490 middle and high school students attending alternative schools who participated in this study, 18.2% of females and 6.7% of males reported a past unwanted sexual experience. Relative to nonabused subjects,female and male adolescents who reported a forced sexual experience were more likely to exhibit externalizing problems such as sexual risk behaviors and internalizing problems such as depression and suicidal thoughts in the past two weeks. Females with a history of a coercive sexual experience also had increased odds of drug and alcohol use, and violence-related behaviors. The magnitude of these associations ranged from a twofold increase to a tenfold increase. Controlling for ethnicity, family income, and family support had less impact on the strength of associations between a forced sexual experience and sexual risk behaviors for females than for males. A forced sexual experience remained significantly associated with depression for females and suicidal thoughts for males. Alcohol use in the past 30 days was the only substance use-related problem that remained significant for females. Violence-related behaviors did not remain significant in the presence of control variables for females. Interventions focusing on adolescents with a history of a coercive sexual experience in general, and in alternative schools in particular, are suggested by these results. More research focusing on the differential impact of a coercive sexual experience on males and females is crucial.
C1 Baylor Coll Med, Teen Hlth Clin, Houston, TX 77030 USA.
   Univ Texas, Hlth Sci Ctr, Sch Publ Hlth, Ctr Hlth Promot & Prevent Res, Houston, TX 77030 USA.
C3 Baylor College of Medicine; University of Texas System; University of Texas Health Science Center Houston; University of Texas School Public Health
RP Buzi, RS (corresponding author), Baylor Coll Med, Teen Hlth Clin, 1 Baylor Plaza, Houston, TX 77030 USA.
EM rbuzi@bcm.tmc.edu; Susan.Tortolero@uth.tmc.edu; RERoberts@sph.uth.tmc.edu; Mross@sph.uth.tmc.edu; Cmarkham@sph.uth.tmc.edu; mfleschler@sph.uth.tmc.edu
CR [Anonymous], 2000, MMWR RECOMM REP, V49, P1
   Brown LK, 2000, AM J PSYCHIAT, V157, P1413, DOI 10.1176/appi.ajp.157.9.1413
   Chandy JM, 1996, CHILD ABUSE NEGLECT, V20, P1219, DOI 10.1016/S0145-2134(96)00117-2
   Coyle K, 1999, J SCHOOL HEALTH, V69, P181, DOI 10.1111/j.1746-1561.1999.tb06383.x
   CUTLER SE, 1991, SEX ROLES, V24, P425, DOI 10.1007/BF00289332
   Feiring C, 1999, CHILD ABUSE NEGLECT, V23, P115, DOI 10.1016/S0145-2134(98)00116-1
   Fergusson DM, 1997, CHILD ABUSE NEGLECT, V21, P789, DOI 10.1016/S0145-2134(97)00039-2
   Garnefski N, 1998, J ADOLESCENCE, V21, P99, DOI 10.1006/jado.1997.0132
   Garnefski N, 1997, J AM ACAD CHILD PSY, V36, P323, DOI 10.1097/00004583-199703000-00010
   GILLMORE MR, 1992, FAM PLANN PERSPECT, V24, P255, DOI 10.2307/2135854
   GORE S, 1992, J HEALTH SOC BEHAV, V33, P97, DOI 10.2307/2137249
   Grunbaum JA, 2000, J SCHOOL HEALTH, V70, P5, DOI 10.1111/j.1746-1561.2000.tb06439.x
   GRUNBAUM JA, 1993, J SCHOOL HEALTH, V63, P421, DOI 10.1111/j.1746-1561.1993.tb06072.x
   *HOUST IND SCH DIS, 2002, HISD STUD ENR, V0, P0
   Kann L, 1998, MMWR CDC SURVEILL SUMM, V47, P1
   NELSON DE, 1994, J SCHOOL HEALTH, V64, P413, DOI 10.1111/j.1746-1561.1994.tb03264.x
   Neumann DA., 1996, CHILD MALTREATMENT, V1, P6, DOI 10.1177/1077559596001001002
   Raj A, 2000, MATERN CHILD HEALTH J, V4, P125, DOI 10.1023/A:1009526422148
   Reynolds W. M., 2000, ADOLESCENT PSYCHOPAT, V0, P0
   Rind B, 1998, PSYCHOL BULL, V124, P22, DOI 10.1037/0033-2909.124.1.22
   Romer D, 1997, J SEX RES, V34, P3, DOI 10.1080/00224499709551859
   Schraedley PK, 1999, J ADOLESCENT HEALTH, V25, P98, DOI 10.1016/S1054-139X(99)00038-5
   Shrier LA, 1998, ARCH PEDIAT ADOL MED, V152, P57
   THATCHER GW, 2002, J SCH HLTH, V72, P71
   Weller NF, 1999, J SCHOOL HEALTH, V69, P22, DOI 10.1111/j.1746-1561.1999.tb02338.x
   Wilsnack SC, 1997, J STUD ALCOHOL, V58, P264, DOI 10.15288/jsa.1997.58.264
NR 27
TC 20
Z9 20
U1 0
U2 9
PU WILEY
PI HOBOKEN
PA 111 RIVER ST, HOBOKEN 07030-5774, NJ USA
SN 0022-4391
EI 1746-1561
J9 J SCHOOL HEALTH
JI J. Sch. Health
PD MAY 15
PY 2003
VL 73
IS 5
BP 191
EP 196
DI 10.1111/j.1746-1561.2003.tb03602.x
PG 6
WC Education & Educational Research; Education, Scientific Disciplines; Health Care Sciences & Services; Public, Environmental & Occupational Health
SC Education & Educational Research; Health Care Sciences & Services; Public, Environmental & Occupational Health
GA 682NB
UT WOS:000183097200005
PM 12793105
DA 2023-03-20
ER
