# Supplementary material for: Studies on HIV/AIDS Among Students: Bibliometric Analysis
Source: Interact J Med Res. 2023 Aug 4;12:e46042. doi: 10.2196/46042 (PMC10439465; doi:10.2196/46042)
Supplement: Multimedia Appendix 1 [file ijmr_v12i1e46042_app1.zip › Multimedia Appendix 1/download2004u66.txt]

PT J
AU Kruzich, LA
   Marquis, GS
   Carriquiry, AL
   Wilson, CM
   Stephensen, CB
AF Kruzich, LA
   Marquis, GS
   Carriquiry, AL
   Wilson, CM
   Stephensen, CB
TI US youths in the early stages of HIV disease have low intakes of some micronutrients important for optimal immune function
SO JOURNAL OF THE AMERICAN DIETETIC ASSOCIATION
LA English
DT Article
ID human-immunodeficiency-virus; reported energy-intake; dietary-intake; psychological distress; body-composition; weight; questionnaire; overweight; attitudes; vitamin
AB Objective We examined the association between micronutrient intakes and human immunodeficiency virus (HIV) infection in youths who were at increased nutritional risk because of the demands of growth and disease as well as poor dietary habits. Design This was a cross-sectional study to collect dietary intake data using the Block Food Frequency Questionnaire (98.2). Anthropometric, biochemical, clinical, and sociodemographic data were available. Subjects/Setting Participants included 264 HIV-infected and 127 HIV-uninfected adolescents and young adults from the Reaching for Excellence in Adolescent Care and Health network, a multisite observational study on HIV progression. Statistical Analyses CD4(+) T cells were stratified for HIV-infected youths: greater than or equal to500, 200 to 499, and <200 cells/muL. Micronutrient intakes were compared by presence of HIV infection, using two-sample Student's t tests. Categoric analyses used chi(2) test. Generalized linear regression determined predictors of vitamins A, C, and E; iron; and zinc intakes. Results Almost half (49.0%) of the HIV-infected participants had CD4(+) T cells greater than or equal to500 cells/muL. After controlling for other factors, HIV-infected participants with CD4(+) T cells :500 had decreased iron intake (P<.05) and tended to be associated with lower intakes of vitamins C and E (P<.10) compared with those with more advanced disease and HIV-uninfected youths. Among those youths with CD4(+) T cells between 200 and 499 cells/muL, a high anxiety score was associated with a sixfold increase in vitamin A intake as compared with those with a low score. Applications/Conclusions Given the increased micronutrient requirements, nutrition counseling with HIV-infected youths should focus on early increase of intake of foods rich in micronutrients to improve growth, slow disease progression, and increase survival.
C1 Iowa State Univ Sci & Technol, Dept Food Sci & Human Nutr, Ames, IA 50011 USA.
   Iowa State Univ Sci & Technol, Dept Stat, Ames, IA 50011 USA.
   Univ Alabama Birmingham, Dept Pediat & Med, Birmingham, AL USA.
   Univ Calif Davis, USDA, Western Human Nutr Res Ctr, Dept Nutr, Davis, CA 95616 USA.
C3 Iowa State University; Iowa State University; University of Alabama System; University of Alabama Birmingham; United States Department of Agriculture (USDA); University of California System; University of California Davis
RP Kruzich, LA (corresponding author), Iowa State Univ Sci & Technol, Dept Food Sci & Human Nutr, 220 Mackay Hall, Ames, IA 50011 USA.
EM lkruzich@iastate.edu
FU NIAID NIH HHS [R01 AI46183] Funding Source: Medline; NICHD NIH HHS [U01-HD32830] Funding Source: Medline
CR ABRAMS B, 1993, J ACQ IMMUN DEF SYND, V6, P949
   [Anonymous], 2000, DIET REF INT APPL DI, V0, P0
   BANDINI LG, 1990, AM J CLIN NUTR, V52, P421, DOI 10.1093/ajcn/52.3.421
   BANDY CE, 1993, J AM DIET ASSOC, V93, P70, DOI 10.1016/0002-8223(93)92135-K
   BAUM M, 1994, NUTRITION, V10, P16
   BEACH RS, 1992, AIDS, V6, P701, DOI 10.1097/00002030-199207000-00013
   BLOCK G, 1990, J CLIN EPIDEMIOL, V43, P1327, DOI 10.1016/0895-4356(90)90099-B
   BLOCK G, 1992, J AM DIET ASSOC, V92, P686
   Briefel RR, 1997, AM J CLIN NUTR, V65, P1203
   Centers for Disease Control and Prevention, 1992, MMWR-MORBID MORTAL W, V41, P1
   COATES RJ, 1991, AM J EPIDEMIOL, V134, P658, DOI 10.1093/oxfordjournals.aje.a116138
   Cohen JH, 2002, J AM DIET ASSOC, V102, P699, DOI 10.1016/S0002-8223(02)90159-8
   Doyle C, 2001, J AM DIET ASSOC, V101, P1206, DOI 10.1016/S0002-8223(01)00296-6
   Dwyer JT, 2000, J AM DIET ASSOC, V100, P1149, DOI 10.1016/S0002-8223(00)00337-0
   Fisher JO, 2000, OBES RES, V8, P597, DOI 10.1038/oby.2000.77
   Forrester JE, 2000, J ACQ IMMUN DEF SYND, V25, PS43, DOI 10.1097/00126334-200010001-00007
   Garaulet M, 2000, J PEDIATR GASTR NUTR, V30, P253, DOI 10.1097/00005176-200003000-00008
   HEATH GW, 1994, ARCH PEDIAT ADOL MED, V148, P1131, DOI 10.1001/archpedi.1994.02170110017003
   Institute of Medicine. Food and Nutrition Board, 2000, DIET REF INT VIT C V, V0, P0
   Institute of Medicine (US), 2001, DIETARY REFERENCE IN, V0, P0, DOI DOI 10.17226/10026
   Johansson L, 1998, AM J CLIN NUTR, V68, P266, DOI 10.1093/ajcn/68.2.266
   Johnson RK, 1998, J AM DIET ASSOC, V98, P1136, DOI 10.1016/S0002-8223(98)00263-6
   McDermid JM, 2002, J ACQ IMMUN DEF SYND, V29, P158, DOI 10.1097/00042560-200202010-00008
   Murphy DA, 2000, J ADOLESCENT HEALTH, V27, P391, DOI 10.1016/S1054-139X(00)00158-0
   *NAT CTR HLTH STAT, 2000, CDC GROWTH CHARTS BM, V0, P0
   National Heart-Lung and Blood Institute and Obesity Education Initiative Expert Panel on the Identification and Evaluation and Treatment of Overweight and Obesity in Adults, 1998, NIH PUBL, V98-4083, P0
   REYNOLDS CR, 1978, J ABNORM CHILD PSYCH, V6, P271, DOI 10.1007/BF00919131
   Rogers AS, 1998, J ADOLESCENT HEALTH, V22, P300, DOI 10.1016/S1054-139X(97)00279-6
   Semba RD, 1999, BRIT J NUTR, V81, P181, DOI 10.1017/S0007114599000379
   Smit E, 1996, NUTRITION, V12, P496, DOI 10.1016/S0899-9007(96)91726-8
   Stang J, 2000, J AM DIET ASSOC, V100, P905, DOI 10.1016/S0002-8223(00)00262-5
   TANG AM, 1993, AM J EPIDEMIOL, V138, P937, DOI 10.1093/oxfordjournals.aje.a116814
   Tang AM, 1996, AM J EPIDEMIOL, V143, P1244, DOI 10.1093/oxfordjournals.aje.a008712
   TIMBO BB, 1994, J AM DIET ASSOC, V94, P1018, DOI 10.1016/0002-8223(94)92196-2
   WILSON CM, 2001, J ADOLESCENT HEALT S, V29, P0
   Woods MN, 2002, J AM DIET ASSOC, V102, P203, DOI 10.1016/S0002-8223(02)90049-0
NR 36
TC 19
Z9 20
U1 0
U2 4
PU AMER DIETETIC ASSOC
PI CHICAGO
PA 120 S RIVERSIDE PLZ, STE 2000, CHICAGO, IL 60606-6995 USA
SN 0002-8223
EI 
J9 J AM DIET ASSOC
JI J. Am. Diet. Assoc.
PD JUL 15
PY 2004
VL 104
IS 7
BP 1095
EP 1101
DI 10.1016/j.jada.2004.04.021
PG 7
WC Nutrition & Dietetics
SC Nutrition & Dietetics
GA 833DB
UT WOS:000222315500020
PM 15215767
DA 2023-03-20
ER

PT J
AU Martinez-Donate, AP
   Hovell, MF
   Blumberg, EJ
   Zellner, JA
   Sipan, CL
   Shillington, AM
   Carrizosa, C
AF Martinez-Donate, AP
   Hovell, MF
   Blumberg, EJ
   Zellner, JA
   Sipan, CL
   Shillington, AM
   Carrizosa, C
TI Gender differences in condom-related behaviors and attitudes among Mexican adolescents living on the US-Mexico border
SO AIDS EDUCATION AND PREVENTION
LA English
DT Article
ID college-students; sexual-behavior; aids; risk; knowledge; contraception; predictors; health; model
AB Adolescents are at increasing risk for HIV infection in Mexico. Research on gender differences in risk behaviors and determinants is needed to develop effective HIV prevention interventions targeting Mexican adolescents. This study examined gender differences in the likelihood of unprotected sex and theoretical correlates among high school students in the border city of Tijuana. Three hundred seventy high-school students completed a face-to-face interview and a self-administered survey. Differences in sexual initiation, condom use, intentions to use condoms in the future, and attitudes towards condoms in this population were assessed. Although male students initiated sexual practices earlier than females, females were more likely to have unprotected sex. Females perceived themselves as more likely to avoid unprotected sex in the future and held more favorable attitudes about condoms. The results suggest that stereotypical gender roles and communication barriers place Tijuana female high school students at higher risk for HIV infection than their male peers.
C1 San Diego State Univ, Grad Sch Publ Hlth, C BEACH, San Diego, CA 92123 USA.
   San Diego State Univ, Sch Social Work, San Diego, CA 92182 USA.
C3 California State University System; San Diego State University; California State University System; San Diego State University
RP Hovell, MF (corresponding author), San Diego State Univ, Grad Sch Publ Hlth, C BEACH, 9245 Sky Pk Ct,Suite 230, San Diego, CA 92123 USA.
EM mhovell@projects.sdsu.edu
CR AJZEN I, 1991, ORGAN BEHAV HUM DEC, V50, P179, DOI 10.1016/0749-5978(91)90020-T
   [Anonymous], 1974, HEALTH EDUCATION MONOGRAPH, V2, P324
   Baele J, 2001, J ADOLESCENT HEALTH, V28, P421, DOI 10.1016/S1054-139X(00)00215-9
   BAFFI C R, 1989, JOURNAL OF AMERICAN COLLEGE HEALTH, V38, P137
   BAIRD TL, 1993, HISPANIC J BEHAV SCI, V15, P402, DOI 10.1177/07399863930153009
   BARAJAS PM, 2000, DEVELOPMENT, V43, P91, DOI 10.1057/PALGRAVE.DEVELOPMENT.1110123
   Bruce KE, 2001, AIDS EDUC PREV, V13, P428, DOI 10.1521/aeap.13.5.428.24140
   CAMPBELL CA, 1995, SOC SCI MED, V41, P197, DOI 10.1016/0277-9536(94)00322-K
   Castren E, 2000, EUR J NEUROSCI, V12, P4
   CHANG L, 1994, APPL PSYCH MEAS, V18, P205
   COHEN J, 1983, APPL PSYCH MEAS, V7, P249, DOI 10.1177/014662168300700301
   Connell R.W., 1987, GENDER POWER, V0, P0
   DelRioZolezzi A, 1995, SALUD PUBLICA MEXICO, V37, P581
   DEWEISS SP, 1994, SALUD MENT, V17, P25
   DEWEISS SP, 1991, STUD FAMILY PLANN, V22, P74, DOI 10.2307/1966778
   DiazLoving R, 1995, REV INTERAM PSICOL, V29, P215
   DiClemente RJ, 1996, PEDIATRICS, V98, P269
   Doyal L, 2000, SOC SCI MED, V51, P931, DOI 10.1016/S0277-9536(00)00072-1
   Eagly A. H., 1987, SEX DIFFERENCES SOCI, V0, P0, DOI DOI 10.1037/0022-3514.65.5.1010
   *ENC NAT JUV RES G, 2000, SECR ED PUBL, V0, P0
   Fleiz-Bautista C, 1999, SALUD MENT, V22, P14
   HOVELL MF, 1994, J SEX RES, V31, P267, DOI 10.1080/00224499409551762
   HOVELL MF, 2002, NEW EMERGING MODELS, V0, P341
   Hoyos RC, 2001, REV SAUDE PUBL, V35, P531, DOI 10.1590/S0034-89102001000600006
   Huerta-Franco R, 1999, ADOLESCENCE, V34, P389
   *I NAT SAL PUBL, 1998, MORT SIDA 1998, V0, P0
   Izazola-Licea JA, 2000, SALUD PUBLICA MEXICO, V42, P90, DOI 10.1590/S0036-36342000000200003
   KEGELES SM, 1988, AM J PUBLIC HEALTH, V78, P460, DOI 10.2105/AJPH.78.4.460
   LEIK M, 1995, NIDA RES MONOGR, V151, P54
   Lewis JE, 1997, J AM COLL HEALTH, V45, P147, DOI 10.1080/07448481.1997.9936875
   Marin B., 1999, AIDS KNOWLEDGE BASE, V0, P917
   MARTINEZDONATE AP, 2002, UNPUB HIV RISK PRACT, V0, P0
   Michell Lynn, 1997, SOCIAL SCI HLTH, V3, P3
   Mizuno Y, 2000, J APPL SOC PSYCHOL, V30, P1381, DOI 10.1111/j.1559-1816.2000.tb02526.x
   MoreauGruet F, 1996, AIDS CARE, V8, P641, DOI 10.1080/09540129650125362
   Murphy DA, 1998, J ADOLESCENCE, V21, P197, DOI 10.1006/jado.1997.0141
   Newman PA, 2000, AIDS EDUC PREV, V12, P308
   PADIAN N, 1987, JAMA-J AM MED ASSOC, V258, P788, DOI 10.1001/jama.258.6.788
   Planes M., 1995, AVANCES PSICOLOGIA C, V13, P27
   RANGEL G, 2002, DIAGNOSTICO INTEGRAL, V0, P178
   RODRIGUEZ G, 1995, SIDA MEXICO MIGRACIO, V0, P91
   ROTHERAMBORUS MJ, 1995, AIDS PREVENT MENT H, V0, P103
   RUIZ J, 2002, CHALL CAL 3 DEC AIDS, V0, P0
   SACCO WP, 1993, AIDS EDUC PREV, V5, P311
   Sacco WP, 1991, PSYCHOL ASSESSMENT J, V3, P265, DOI 10.1037/1040-3590.3.2.265
   SANDOVAL G, 1993, ENTORNO REGULACION F, V0, P0
   *SECR SAL MEX, 2000, SIDA MEX AN 2000, V0, P0
   *SECR SAL MEX, 2002, CONS NAC PREV CONTR, V0, P0
   SHILLINGTON AM, 2002, UNPUB HIV AIDS CALIF, V0, P0
   SOTOCHAVEZ CA, 1993, 4 C NAC SIDA MEX CIT, V0, P0
   STEWART H, 2001, REDUCING HIV INFECT, V0, P0
   *UNAIDS WHO, 2000, EP FACT SHEET HIV AI, V0, P0
   VANDEVEN WPMM, 1981, J ECONOMETRICS, V17, P229, DOI 10.1016/0304-4076(81)90028-2
   *WHO, 2000, EP FACT SHEETS HIV A, V0, P0
   Wingood Gina M., 1992, ETHNICITY AND DISEASE, V2, P381
NR 55
TC 30
Z9 31
U1 0
U2 4
PU GUILFORD PUBLICATIONS INC
PI NEW YORK
PA 370 SEVENTH AVE, SUITE 1200, NEW YORK, NY 10001-1020 USA
SN 0899-9546
EI 1943-2755
J9 AIDS EDUC PREV
JI Aids Educ. Prev.
PD APR 15
PY 2004
VL 16
IS 2
BP 172
EP 186
DI 10.1521/aeap.16.2.172.29395
PG 15
WC Education & Educational Research; Public, Environmental & Occupational Health
SC Education & Educational Research; Public, Environmental & Occupational Health
GA 816SY
UT WOS:000221130800007
PM 15134125
DA 2023-03-20
ER

PT J
AU Tavoosi, A
   Zaferani, A
   Enzevaei, A
   Tajik, P
   Ahmadinezhad, Z
AF Tavoosi, A
   Zaferani, A
   Enzevaei, A
   Tajik, P
   Ahmadinezhad, Z
TI Knowledge and attitude towards HIV/AIDS among Iranian students
SO BMC PUBLIC HEALTH
LA English
DT Article
ID high-school-students; aids knowledge; hiv aids; adolescents; behaviors; pupils; information; prevention; israel; risk
AB Background: Young people are of particular importance in state policies against Acquired Immunodeficiency Syndrome ( AIDS). We intended to assess the knowledge and attitude of high school students regarding AIDS in Iran. Methods: Through a cluster-sampling, 4641 students from 52 high schools in Tehran were assessed by anonymous questionnaires in February 2002. Results: The students identified television as their most important source of information about AIDS. Only a few students answered all the knowledge questions correctly, and there were many misconceptions about the routes of transmission. Mosquito bites (33%), public swimming pools (21%), and public toilets (20%) were incorrectly identified as routes of transmission. 46% believed that Human Immunodeficiency Virus positive (HIV positive) students should not attend ordinary schools. Most of the students wanted to know more about AIDS. In this study knowledge level was associated with students' attitudes and discipline (p < 0.001). Conclusion: Although the knowledge level seems to be moderately high, misconceptions about the routes of transmission were common. There was a substantial intolerant attitude towards AIDS and HIV positive patients. We recommend that strategies for AIDS risk reduction in adolescents be developed in Iranian high schools.
C1 Univ Tehran Med Sci, Tehran, Iran.
C3 Tehran University of Medical Sciences
RP Tavoosi, A (corresponding author), Univ Tehran Med Sci, Tehran, Iran.
EM atavoosi@sina.tums.ac.ir; azinazius@yahoo.com; anita_soleil@yahoo.com; tajik_p@yahoo.com; ahmadiz@sina.tums.ac.ir
CR Agrawal HK, 1999, ANN TROP PAEDIATR, V19, P143, DOI 10.1080/02724939992464
   Brook U, 1999, PATIENT EDUC COUNS, V36, P271, DOI 10.1016/S0738-3991(98)00142-6
   BROOK U, 1994, ISRAEL J MED SCI, V30, P699
   BROOKSGUNN J, 1990, MILBANK Q, V68, P59, DOI 10.2307/3350176
   BROWN LK, 1990, J SCHOOL HEALTH, V60, P270, DOI 10.1111/j.1746-1561.1990.tb05933.x
   BROWN LK, 1988, J AM ACAD CHILD PSY, V27, P504, DOI 10.1097/00004583-198807000-00022
   *CDC OFF DEP PUBL, 2003, HIV AIDS IRAN CUMULA, V0, P0
   *CDCP, 1993, HIV AIDS SURVEILL RE, V5, P10
   DICLEMENTE RJ, 1991, AM J PUBLIC HEALTH, V81, P628, DOI 10.2105/AJPH.81.5.628
   DICLEMENTE RJ, 1993, JAMA-J AM MED ASSOC, V270, P760, DOI 10.1001/jama.270.6.760
   *GALL ORG, 1988, GALLUP REP, V273, P1
   Green R. M., 1991, BUSINESS ETHICS Q, V1, P75, DOI 10.2307/3857593
   HERLITZ C, 1990, AIDS, V4, P1011, DOI 10.1097/00002030-199010000-00011
   HOLTZMAN D, 1994, AM J PUBLIC HEALTH, V84, P388, DOI 10.2105/AJPH.84.3.388
   KRASNIK A, 1990, DAN MED BULL, V37, P275
   Merakou K, 2002, EUR J PUBLIC HEALTH, V12, P90, DOI 10.1093/eurpub/12.2.90
   MORTON AD, 1986, BRIT MED J, V293, P1212, DOI 10.1136/bmj.293.6556.1212
   Rich JA, 1996, J NATL MED ASSOC, V88, P87
   ROSS MW, 1988, SOC SCI MED, V27, P1295, DOI 10.1016/0277-9536(88)90360-7
   RUBIN SA, 1992, PEDIATRICS, V89, P950
   Sechrist W., 1997, JOURNAL OF HIV/AIDS PREVENTION AND EDUCATION FOR ADOLESCENTS AND CHILDREN, V1, P105
   Sikand A, 1996, J ADOLESCENT HEALTH, V18, P325, DOI 10.1016/1054-139X(95)00228-K
   SMITH KW, 1993, AM J PUBLIC HEALTH, V83, P1395, DOI 10.2105/AJPH.83.10.1395
   Stratigos JD, 2000, CLIN DERMATOL, V18, P381, DOI 10.1016/S0738-081X(99)00133-9
   TURNER CF, 1989, AIDS SEXUAL BEHAV IN, V0, P0
   Wolffers I, 1997, LANCET, V349, P52, DOI 10.1016/S0140-6736(96)07032-8
NR 27
TC 96
Z9 108
U1 0
U2 1
PU BMC
PI LONDON
PA CAMPUS, 4 CRINAN ST, LONDON N1 9XW, ENGLAND
SN 1471-2458
EI 
J9 BMC PUBLIC HEALTH
JI BMC Public Health
PD MAY 24
PY 2004
VL 4
IS 
BP 
EP 
DI 10.1186/1471-2458-4-17
PG 6
WC Public, Environmental & Occupational Health
SC Public, Environmental & Occupational Health
GA 829HI
UT WOS:000222037600001
PM 15157281
DA 2023-03-20
ER

PT J
AU Massiah, E
   Roach, TC
   Jacobs, C
   John, AMS
   Inniss, V
   Walcott, J
   Blackwood, C
AF Massiah, E
   Roach, TC
   Jacobs, C
   John, AMS
   Inniss, V
   Walcott, J
   Blackwood, C
TI Stigma, discrimination, and HlV/AlDS knowledge among physicians in Barbados
SO REVISTA PANAMERICANA DE SALUD PUBLICA-PAN AMERICAN JOURNAL OF PUBLIC HEALTH
LA English
DT Article
DE attitude of health personnel; HIV infections; acquired immunodeficiency syndrome; education; medical; inservice training; prejudice; Barbados
ID health-care workers; general-practitioners; medical-students; hiv-infection; attitudes; aids; experiences; hiv/aids; doctors
AB Objective. To determine the extent of clinical knowledge of HIV/AIDS that physicians in Barbados have and their attitudes towards persons living with HIV/AIDS. Methods. In 2000 the Barbados Association of Medical Practitioners conducted a survey in order to assess its members' views on HIV/AIDS issues. Over a two-month period 203 physicians (76% of all those practicing in the country) were interviewed. The survey included physicians working in private practice and the public sector. They were surveyed individually concerning their attitudes towards counseling as well as their clinical knowledge, perception of safe practices, fear of occupational exposure, views on ethical issues, experience treating HIV/AIDS patients, and background with HIV/AIDS continuing education. Results. In comparison to physicians who had graduated in later years, physicians who had graduated in 1984 or earlier had seen fewer HIV/AIDS clients, had lower levels of knowledge about the disease, were more likely to test for HIV/AIDS without informed consent, and were less likely to have ever attended a continuing education training course on HIV/AIDS. Overall, knowledge of the clinical indications of HIV/AIDS was low, and 76% of the physicians did not think they had adequate counseling skills. Over 80% of the physicians were comfortable looking after HIV/AIDS patients. While 95% of the physicians would not release HIV test results without a patient's consent, 33% would test, without consent, a seriously ill patient, and 15% would test without consent a patient upon whom they had to perform an invasive procedure if they perceived the patient to be from a high-risk population such as gay men or commercial sex workers. Only 53% of the physicians had attended an HIV/AIDS in-service training program between 1995 and 1999. Conclusions. Physician training in Barbados should focus on all aspects of HIV/AIDS care, including clinical and emotional factors. Attendance at such training should be mandatory for public sector physicians, and medical school curricula need to be examined to ensure their HIV/AIDS content is current and comprehensive.
C1 Interamer Dev Bank, Washington, DC 20577 USA.
   Barbados Assoc Med Practitioners, Bridgetown, Barbados.
   Barbados Natl AIDS Commiss, Bridgetown, Barbados.
   Minist Hlth, Bridgetown, Barbados.
C3 Inter-American Development Bank
RP Massiah, E (corresponding author), Interamer Dev Bank, 1300 New York Ave NW, Washington, DC 20577 USA.
EM Ernestm@iadb.org
CR Aggleton P., 2003, DISCRIMINATION HIV A, V0, P0
   BIDDLECOM AE, 1992, J ACQ IMMUN DEF SYND, V5, P1131
   Bishop G. D., 2000, SMJ, V41, P55
   BOYD JS, 1990, BRIT J GEN PRACT, V40, P158
   BREDFELDT RC, 1991, J FAM PRACTICE, V32, P71
   Chang YF, 1998, ENERG POLICY, V26, P5, DOI 10.1016/S0301-4215(97)00089-X
   Davidson G, 1993, QUAL HEALTH CARE, V2, P21
   Duyan V, 2001, AIDS CARE, V13, P243, DOI 10.1080/09540120020027413
   EVANS JK, 1993, GENITOURIN MED, V69, P377
   Fournier PO, 1997, J FAM PRACTICE, V44, P85
   Fransman D, 2000, AIDS CARE, V12, P89, DOI 10.1080/09540120047503
   Fusilier M, 1998, J SOC PSYCHOL, V138, P203, DOI 10.1080/00224549809600371
   GERBERT B, 1991, JAMA-J AM MED ASSOC, V266, P2837, DOI 10.1001/jama.266.20.2837
   Green M, 1998, AIDS, V12, P0
   GUPTA GR, 2003, VULNERABILITY RESILI, V0, P0
   Haas DM, 1997, J COMMUN HEALTH, V22, P401, DOI 10.1023/A:1025155914757
   Khandwalla HE, 2000, SEX TRANSM INFECT, V76, P383, DOI 10.1136/sti.76.5.383
   KONDELULE JK, 1993, SOC SCI MED, V37, P679, DOI 10.1016/0277-9536(93)90107-F
   KRASNIK A, 1990, SCAND J SOC MED, V18, P103, DOI 10.1177/140349489001800204
   MERRILL JM, 1990, SOUTHERN MED J, V83, P613, DOI 10.1097/00007611-199006000-00004
   MOATTI JP, 1995, HEALTH POLICY, V31, P197, DOI 10.1016/0168-8510(94)00698-E
   MULVEY G, 1997, AUST FAM PHYS S2, V26, P66
   PASSANNANTE MR, 1993, AM J PREV MED, V9, P6, DOI 10.1016/S0749-3797(18)30760-8
   Ros CC, 1999, INT J STD AIDS, V10, P294, DOI 10.1258/0956462991914140
   RYAN JG, 1992, J ACQ IMMUN DEF SYND, V5, P835
   STOROSUM JG, 1991, AIDS, V5, P55, DOI 10.1097/00002030-199101000-00008
   WICKRAMASURIYA TV, 1995, W INDIAN MED J, V44, P7
NR 27
TC 25
Z9 27
U1 0
U2 4
PU PAN AMER HEALTH ORGANIZATION
PI WASHINGTON
PA 525 23RD ST NW, WASHINGTON, DC 20037 USA
SN 1020-4989
EI 
J9 REV PANAM SALUD PUBL
JI Rev. Panam. Salud Publica
PD DEC 15
PY 2004
VL 16
IS 6
BP 395
EP 401
DI 10.1590/S1020-49892004001200005
PG 7
WC Public, Environmental & Occupational Health
SC Public, Environmental & Occupational Health
GA 899XQ
UT WOS:000227179500005
PM 15673481
DA 2023-03-20
ER

PT J
AU Imperato, PJ
AF Imperato, PJ
TI A Third World International Health Elective for US Medical Students: The 25-year experience of the state University of New York, Downstate Medical Center
SO JOURNAL OF COMMUNITY HEALTH
LA English
DT Article
DE international health electives; overseas medical studies
ID overseas; schools
AB The Department of Preventive Medicine and Community Health at the State University of New York, Downstate Medical Center instituted a 6-8 weeks third world international health elective for fourth year medical students in 1980. Since that time, some 217 students have participated in a score of third world countries. However, the most popular sites have been India, Kenya and Thailand. The purposes of this elective are to provide fourth year medical students with an opportunity to observe and study the structure and functions of a health care delivery system in a third world country, to provide medical service, and to have a cross-cultural experience. The emphasis in this elective is on public health, preventive medicine and primary care. There are high levels of student competition for this elective. However, interest in it has been affected by world events such as the terrorist attacks of September 11, 2001 and the recent outbreak of Severe Acute Respiratory Syndrome (SARS) in Asia. Recent annual applications for this elective have been twenty-five and more out of a class of two hundred students. Annual acceptance rates vary considerably, ranging from as low as 27.2% in 1995-1996 to a high of 81.8% in 1987-1988. Careful screening, including an examination of academic records and personal interviews, has resulted in the selection of highly mature, adaptable, and dedicated students who overall have performed well at overseas sites. Student rated satisfaction levels with this elective are extremely high, with most rating it the best experience of their medical school years. Students undergo extensive preparation prior to going overseas. This includes individual health and safety issues, travel and lodging, and the nature of the host country culture, health care system, and assignment site. Our students are especially experienced in cross-cultural understanding because of the unusual diversity of the patients they treat in Brooklyn, and the ethnic diversity of local hospital staff and the medical school class. This Brooklyn experience in cross-cultural understanding has been cited by many participants as having been the best preparation for functioning in a foreign culture. In the late 1990s, we revised our procedures concerning health preparations so as to address the risk of HIV/AIDS and other blood borne diseases. In addition, we also adopted an Agreement and Release form containing 15 provisions requiring risk and responsibility assumption on the part of the student participants. The Alumni Fund of the College of Medicine has steadfastly supported this elective with both a philosophical commitment and financial grants to help defray travel costs. In 1998, Joshua H. Weiner of the class of 1941 created a sizeable endowment in the Alumni Fund of the College of Medicine to support students participating in this elective. In 2001, Sonja K. Binkhorst, Assistant Professor of Psychiatry at the Downstate Medical Center, arranged for some financial support for women medical students through the LSK Foundation and the American Medical Women's Association. During the years that this elective has been offered, overseas preceptors have willingly given of their time and institutional resources to make these experiences available and meaningful for students.
C1 Suny Downstate Med Ctr, Dept Prevent Med & Community Hlth, Brooklyn, NY 11203 USA.
   Suny Downstate Med Ctr, Publ Hlth Program, Brooklyn, NY 11203 USA.
C3 State University of New York (SUNY) System; State University of New York (SUNY) Downstate Medical Center; State University of New York (SUNY) System; State University of New York (SUNY) Downstate Medical Center
RP Imperato, PJ (corresponding author), Suny Downstate Med Ctr, Dept Prevent Med & Community Hlth, Box 43,450 Clarkson Ave, Brooklyn, NY 11203 USA.
EM pimperato@downstate.edu
CR *AM MED STUD ASS, 1993, INT HLTH EL MED STUD, V0, P0
   *AM MED STUD ASS, 1993, AM, V3, P0
   *AM MED STUD ASS, 1993, AS W PAC, V4, P0
   *AM MED STUD ASS, 1993, AFR MIDDL E, V2, P0
   ASPER SP, 1989, ACAD MED, V64, PS33, DOI 10.1097/00001888-198905000-00031
   *ASS AM MED COLL, 1989, MED STUD GRAD QUEST, V0, P0
   Association of American Medical Colleges, 1984, MED STUD GRAD QUEST, V0, P0
   BAUER PC, 1974, AM J TROP MED HYG, V23, P787
   CAHILL KM, 1964, TROPICAL DIS TEMPERA, V0, P0
   CHOW DC, 1994, J COMMUN HEALTH, V19, P417, DOI 10.1007/BF02260324
   DUNCAN W, 1995, COMMUNICATION 1120, V0, P0
   FARLO J, 1992, PEDIAT ALUMNI NEWS, V6, P8
   HECK JE, 1991, ACAD MED, V66, P78, DOI 10.1097/00001888-199102000-00005
   IACONA J, 1961, NEW YORK MIRROR 0623, V0, P6
   IMPERATO P J, 1974, ACTA TROPICA, V31, P97
   Imperato P. J., 1967, BWANA DOCTOR, V0, P0
   Imperato PJ, 1999, J COMMUN HEALTH, V24, P327, DOI 10.1023/A:1018778118989
   IMPERATO PJ, 1990, NY STATE J MED, V9, P450
   IMPERATO PJ, 1995, ALUMNI TODAY WIN, V0, P26
   LUTER J, 1962, TODAYS HLTH, V40, P60
   LUTER J, 1962, TODAYS HLTH, V40, P48
   ROSS F, 1961, SUNDAY NEWS 0409, V0, PB38
   WARREN KS, 1974, AM J TROP MED HYG, V23, P832
   1961, 1900, P5, V0, P0
   1999, 1900, P18, V0, P0
   1993, 1900, V642, V0, P752
NR 26
TC 34
Z9 35
U1 0
U2 11
PU KLUWER ACADEMIC-HUMAN SCIENCES PRESS
PI NEW YORK
PA 233 SPRING ST, NEW YORK, NY 10013-1578 USA
SN 0094-5145
EI 
J9 J COMMUN HEALTH
JI J. Community Health
PD OCT 15
PY 2004
VL 29
IS 5
BP 337
EP 373
DI 
PG 37
WC Health Policy & Services; Public, Environmental & Occupational Health
SC Health Care Sciences & Services; Public, Environmental & Occupational Health
GA 854KO
UT WOS:000223901800001
PM 15471419
DA 2023-03-20
ER

PT J
AU Pastore, DR
   Techow, B
AF Pastore, DR
   Techow, B
TI Adolescent school-based health care: A description of two sites in their 20th year of service
SO MOUNT SINAI JOURNAL OF MEDICINE
LA English
DT Article
DE school-based health; school health programs; adolescent health
ID centers; parent
AB Purpose: While there are currently nearly 1,400 school-based health centers (SBHC) nationwide, only 20% have been in operation for more than 10 years. The Mount Sinai Adolescent SBHC Program is now in its 20th year of service. The purpose of this study is to: (a) present the demographic data for 2003 high school SBHC medical visits, including age, sex and insurance status; (b) describe the current prevalence of medical and psychosocial risk factors of the students seen for examination; and (c) present general distributions for psychosocial risk factors found in 1988 archival information and note differences from current risk factors. Methods: A retrospective chart review was conducted in high school A, whose SBHC serves students mainly interested in going to college, and in high school B, whose SBHC! has a heterogeneous population with a large proportion of recent immigrants. Data collected included demographic variables as well as reports of risk factors such as: considering oneself to be overweight, history of sexual activity, history of sexually transmitted diseases, same-sex attraction, use of alcohol, cigarette smoking, use of marijuana. suicidal ideation and exposure to violence. Results: For those participating from high school A (n=231): 78% female, mean age 15.75; asthma (17%); think oneself overweight (30%), family member with HIV (11%); sexually active (35%); same-sex attraction (3%); cigarette use (14%); marijuana use (13%); alcohol use (38%); suicide ideation (14%); witnessed violence (37%); and overweight and obese (33%). For those participating from high school B (n=241): 64% female; mean age 16; asthma (16%); think oneself overweight (32%); family member with HIV (9%); sexually active (43%); same-sex attraction (7%); cigarette use (38%); marijuana use (24%); alcohol use (53%). suicide ideation (23%); witnessed violence (33%); and overweight and obese (31%). In 1988, students at these schools reported: sexually active status (41%); marijuana use (13%); cocaine use (12%); alcohol use (20%); and sadness/depression (43%). Conclusions: While a snapshot of the risk factors in 2003 might indicate that sexual activity has decreased somewhat, substance use. as well as eating-related and AIDS-related issues have come to the forefront. SBHCs continue to serve students with intense medical and psychological needs. It remains crucial that SBHCs provide comprehensive medical and mental health services.
C1 Mt Sinai Sch Med, Div Adolescent Med, New York, NY 10128 USA.
   Mt Sinai Adolescent Hlth Ctr, Adolescent Sch Based Hlth Ctr Training, New York, NY USA.
C3 Icahn School of Medicine at Mount Sinai; Icahn School of Medicine at Mount Sinai
RP Pastore, DR (corresponding author), Mt Sinai Sch Med, Div Adolescent Med, 312 E 94th St, New York, NY 10128 USA.
CR ADELMAN HS, 1993, J CLIN CHILD PSYCHOL, V22, P52, DOI 10.1207/s15374424jccp2201_5
   BALLASONE ML, 1991, SOC WORK ED, V13, P162
   Blum RW, 1996, AM J PUBLIC HEALTH, V86, P1767, DOI 10.2105/AJPH.86.12.1767
   EDWARDS LE, 1977, AM J PUBLIC HEALTH, V67, P765, DOI 10.2105/AJPH.67.8.765
   FISHER M, 1992, AM J DIS CHILD, V146, P615, DOI 10.1001/archpedi.1992.02160170095023
   *GAO, 1994, GAO PUB, V0, P0
   Hacker KA, 1997, J ADOLESCENT HEALTH, V21, P328, DOI 10.1016/S1054-139X(97)00045-1
   JUSZCZAK L, 2003, SCH BASED HLTH CTR N, V0, P0
   Kaplan DW, 1998, ARCH PEDIAT ADOL MED, V152, P25
   LEAR JG, 1991, J ADOLESCENT HEALTH, V12, P450, DOI 10.1016/1054-139X(91)90022-P
   MCCORD MT, 1993, J ADOLESCENT HEALTH, V14, P91, DOI 10.1016/1054-139X(93)90091-3
   MCHARNEYBROWN C, 1991, SOUTHERN MED J, V84, P1340, DOI 10.1097/00007611-199111000-00011
   *OR HLTH DIV, 1997, OR SCH BAS HLTH CTR, V0, P0
   PASTORE D, 1998, J ADOLESCENT HEALTH, V22, P52
   Pastore DR, 2001, J ADOLESCENT HEALTH, V29, P448, DOI 10.1016/S1054-139X(01)00314-7
   RIGGS S, 1988, J ADOLESCENT HEALTH, V9, P208, DOI 10.1016/0197-0070(88)90073-3
   Ruminski D, 1993, J AMBUL CARE MANAGE, V16, P29
   SANTELLI J, 1992, J ADOLESCENT HEALTH, V13, P269, DOI 10.1016/1054-139X(92)90158-8
   WEATHERSBY AM, 1995, J SCHOOL HEALTH, V65, P14, DOI 10.1111/j.1746-1561.1995.tb03332.x
NR 19
TC 10
Z9 10
U1 0
U2 11
PU MOUNT SINAI HOSPITAL
PI NEW YORK
PA BOX 1094 ONE GUSTAVE L LEVY PLACE ATTN: CIRCULATION ASST, NEW YORK, NY 10029-6574 USA
SN 0027-2507
EI 
J9 MT SINAI J MED
JI Mt. Sinai J. Med.
PD MAY 15
PY 2004
VL 71
IS 3
BP 191
EP 196
DI 
PG 6
WC Medicine, General & Internal
SC General & Internal Medicine
GA 820MT
UT WOS:000221394300010
PM 15164134
DA 2023-03-20
ER

PT J
AU McDermott, RJ
   Noland, VJ
AF McDermott, RJ
   Noland, VJ
TI Condom use history as a determinant of university students' condom evaluative index
SO PSYCHOLOGICAL REPORTS
LA English
DT Article
ID hiv risk; contraception; behaviors
AB Researchers examined the mean sum scores of 15 semantic differential scales to specify the evaluative index assigned to the term condom by 173 undergraduate students at a large public university. Of interest was whether evaluative indices were different for men and women, and for condom ever-users versus never-users. There was no sex difference in semantic evaluation of condom. However, the mean sum score of persons with prior condom experience reflected a significantly more positive rating compared to persons who were never-users. Because use of condoms is associated with an evaluative index that is statistically more favorable, encouraging sexually active young adults to try condoms may promote consistency of use, and thereby reduce undesired pregnancies and sexually transmitted infections.
C1 Univ S Florida, Florida Prevent Res Ctr, Tampa, FL 33620 USA.
   Univ Florida, Dept Hlth Sci Educ, Gainesville, FL 32611 USA.
C3 State University System of Florida; University of South Florida; State University System of Florida; University of Florida
RP McDermott, RJ (corresponding author), 13201 Bruce B Downs Blvd MDC 056, Tampa, FL 33612 USA.
EM rmcdermo@hsc.usf.edu
CR Anderson JE, 2003, AM J PUBLIC HEALTH, V93, P912, DOI 10.2105/AJPH.93.6.912
   Anderson JE, 1999, FAM PLANN PERSPECT, V31, P24, DOI 10.2307/2991553
   [Anonymous], 1997, MMWR RECOMM REP, V46, P1
   Beckman LJ, 1996, J AM COLL HEALTH, V44, P243, DOI 10.1080/07448481.1996.9936851
   Catania JA, 2001, J ACQ IMMUN DEF SYND, V27, P176, DOI 10.1097/00126334-200106010-00013
   Critelli JW, 1998, J AM COLL HEALTH, V46, P215, DOI 10.1080/07448489809600225
   DAVIDSONHARDEN J, 2000, CANADIAN J HUMAN SEX, V9, P1
   DEVISSER R, 2001, PSYCHOL HEALTH MED, V6, P41
   Fraenkel J. R., 1990, DESIGN EVALUATE RES, V0, P0
   GOLD R, 1985, TESTS MICROFICHE, V0, P0
   Heise DR, 1970, ATTITUDE MEASUR MARK, V4, P235
   HEROLD ES, 1980, J SOC PSYCHOL, V110, P115, DOI 10.1080/00224545.1980.9924230
   JOFFE A, 1993, J ADOLESCENT HEALTH, V14, P262, DOI 10.1016/1054-139X(93)90172-L
   JONES J, 1999, DECLINE ADOLESCENT P, V0, P0
   KEE PK, 1981, J BIOSOC SCI, V13, P209, DOI 10.1017/S0021932000013389
   Kidder L. H., 1981, RES METHODS SOCIAL R, V0, P0
   McDermott R J, 1986, HEALTH EDUC, V17, P9
   MCDERMOTT RJ, 1999, HLTH ED EVALUATION M, V0, P0
   Oncale RM, 2001, ARCH SEX BEHAV, V30, P379, DOI 10.1023/A:1010209331697
   Osgood C.E., 1957, MEASUREMENT MEANING, V0, P0
   Poppen PJ, 1999, WOMEN HEALTH, V30, P53, DOI 10.1300/J013v30n02_04
   Prince A, 1998, J AM COLL HEALTH, V47, P11, DOI 10.1080/07448489809595614
   Rani S, 2022, SPAT INF RES, V30, P417, DOI 10.1007/s41324-022-00442-9
   Sarvela P D, 1992, J AM COLL HEALTH, V41, P91
   Sawyer RG, 1998, J AM COLL HEALTH, V46, P221, DOI 10.1080/07448489809600226
   Siegel DM, 1999, J ADOLESCENT HEALTH, V25, P336, DOI 10.1016/S1054-139X(99)00054-3
   Van Den Bossche F, 1997, J SEX EDUC THER, V22, P23
NR 27
TC 5
Z9 5
U1 0
U2 3
PU SAGE PUBLICATIONS INC
PI THOUSAND OAKS
PA 2455 TELLER RD, THOUSAND OAKS, CA 91320 USA
SN 0033-2941
EI 1558-691X
J9 PSYCHOL REP
JI Psychol. Rep.
PD JUN 15
PY 2004
VL 94
IS 3
BP 889
EP 893
DI 
PG 5
WC Psychology, Multidisciplinary
SC Psychology
GA 824RI
UT WOS:000221703400027
PM 15217046
DA 2023-03-20
ER

PT J
AU Chan, DKS
   Cheung, SF
   Gray, A
   Ip, A
   Lee, B
AF Chan, DKS
   Cheung, SF
   Gray, A
   Ip, A
   Lee, B
TI Identifying the psychosocial correlates of condom use by female sex workers in Hong Kong
SO AIDS CARE-PSYCHOLOGICAL AND SOCIO-MEDICAL ASPECTS OF AIDS/HIV
LA English
DT Article
ID planned behavior; college-students; reasoned action; risk behaviors; surveillance; population; intention; clients
AB This study examined factors affecting condom use by Hong Kong female sex workers when they have sex with their clients and steady partners. Our respondents consisted of 109 active female sex workers, mainly streetwalkers or sex workers who worked in villas. During a 30-minute interview, respondents were interviewed individually and were asked questions regarding their condom use practice. These questions were designed to measure various factors affecting their condom use practice, including attitudes toward condom use, normative pressure, perceived behavioural control, perceived AIDS risks, past condom use behaviour, and future condom use intentions with respect to the two types of partners. Multiple regression analyses reveal that perceived behavioural control is the most important factor associated with these respondents' future condom use across the two types of partners. Perceived AIDS risk is the additional predictor for condom use with clients, while normative pressure is the additional predictor for condom use with steady partners. Past condom use behaviour also provided significant additional prediction for both types of partners, implying the habitual nature of condom use among our respondents. These results have significant implications for designing intervention programmes targeting at increasing condom use by female sex workers in Hong Kong.
C1 Chinese Univ Hong Kong, Dept Psychol, Hong Kong, Hong Kong, Peoples R China.
   Act REACH OUT, Hong Kong, Hong Kong, Peoples R China.
C3 Chinese University of Hong Kong
RP Chan, DKS (corresponding author), Chinese Univ Hong Kong, Dept Psychol, Hong Kong, Hong Kong, Peoples R China.
EM dchan@cuhk.edu.hk
CR AJZEN I, 1991, ORGAN BEHAV HUM DEC, V50, P179, DOI 10.1016/0749-5978(91)90020-T
   Ajzen I., 1988, ATTITUDE PERSONALITY, V0, P0
   ALARY M, 1994, INT J STD AIDS, V5, P365, DOI 10.1177/095646249400500516
   Albarracin D, 2001, PSYCHOL BULL, V127, P142, DOI 10.1037//0033-2909.127.1.142
   Armitage CJ, 2001, BRIT J SOC PSYCHOL, V40, P471, DOI 10.1348/014466601164939
   Bishop GD, 2001, CULTIVATING HLTH CUL, V0, P199
   Chan DKS, 1998, PSYCHOL HEALTH, V13, P805, DOI 10.1080/08870449808407433
   Chan MKT, 2002, INT J STD AIDS, V13, P815, DOI 10.1258/095646202321020071
   Chan R.Y., 2001, J INT CONSUM MARK, V14, P9, DOI 10.1300/J046V14N02_02
   Cheung SF, 1999, ENVIRON BEHAV, V31, P587, DOI 10.1177/00139169921972254
   FISHBEIN M, 1997, SOCIAL MARKETING THE, V0, P0
   Fishbein M., 1975, BELIEFS ATTITUDES IN, V0, P0
   Gilchrist G, 2001, ADDICT RES THEORY, V9, P43, DOI 10.3109/16066350109141771
   *HONG KONG DEP HLT, 2002, HONG KONG STD AIDS U, V8, P0
   Johnson, 2001, PSYCHOL HEALTH MED, V6, P207, DOI 10.1080/13548500123901
   Lau JTF, 2002, AIDS CARE, V14, P219, DOI 10.1080/09540120220104721
   Lau JTF, 2002, AIDS EDUC PREV, V14, P306, DOI 10.1521/aeap.14.5.306.23871
   Lau JTF, 2001, AIDS CARE, V13, P221, DOI 10.1080/09540120020027396
   MORRISON DM, 1995, J APPL SOC PSYCHOL, V25, P651, DOI 10.1111/j.1559-1816.1995.tb01767.x
   Ross MW, 2002, J SEX RES, V39, P58, DOI 10.1080/00224490209552121
   Stacy A. W., 1999, AIDS BEHAV, V3, P231
   Thorpe L, 1997, AIDS CARE, V9, P181, DOI 10.1080/09540129750125208
   Trafimow D, 2000, PSYCHOL HEALTH, V15, P383, DOI 10.1080/08870440008402000
   Triandis H.C., 1995, NEW DIRECTIONS SOCIA, V0, P0, DOI DOI 10.4324/9780429499845
   Vanwesenbeeck I, 1993, J PSYCHOL HUMAN SEX, V6, P69
   Wong CY, 2001, J SEX RES, V38, P118, DOI 10.1080/00224490109552079
   WONG KH, 1994, INT J STD AIDS, V5, P287, DOI 10.1177/095646249400500412
   Yzer MC, 2001, PSYCHOL HEALTH, V16, P409, DOI 10.1080/08870440108405516
NR 28
TC 21
Z9 21
U1 0
U2 3
PU ROUTLEDGE JOURNALS, TAYLOR & FRANCIS LTD
PI ABINGDON
PA 2-4 PARK SQUARE, MILTON PARK, ABINGDON OX14 4RN, OXON, ENGLAND
SN 0954-0121
EI 1360-0451
J9 AIDS CARE
JI Aids Care-Psychol. Socio-Med. Asp. Aids-Hiv
PD APR 15
PY 2004
VL 16
IS 4
BP 530
EP 539
DI 10.1080/09540120410001683439
PG 10
WC Health Policy & Services; Public, Environmental & Occupational Health; Psychology, Multidisciplinary; Respiratory System; Social Sciences, Biomedical
SC Health Care Sciences & Services; Public, Environmental & Occupational Health; Psychology; Respiratory System; Biomedical Social Sciences
GA 817FI
UT WOS:000221163000011
PM 15203420
DA 2023-03-20
ER

PT J
AU Crowell, TL
AF Crowell, TL
TI Seropositive individuals willingness to communicate, self-efficacy, and assertiveness prior to HIV infection
SO JOURNAL OF HEALTH COMMUNICATION
LA English
DT Article
ID college-student sample; aids-risk behavior; condom use; safer-sex; attitudes; adolescents; prevention; prevalence; predictors; partner
AB The purpose of this study was to examine possible communication similarities between human immunodeficiency virus (HIV) positive and HIV negative individuals. Forty HIV positive heterosexuals, who were infected through heterosexual sex, completed an on-line questionnaire to assess their safer sexual communication, willingness to communicate, condom self-efficacy, and assertiveness prior to HIV infection. Results indicate that prior to infection, HIV positive heterosexuals reported having similar safer sexual communication behaviors to those not infected with the virus. Participants in this study reported high levels of willingness to engage in safer sex communication, but low levels of actual communication. Further, results reveal that participants who engaged more often in safer sex communication were more likely to use condoms. Additionally, participants reported high levels of condom self-efficacy and moderate levels of assertiveness; both variables positively correlated with condom use. Finally, participants reported that they believed they did not need to discuss using condoms because they were not at risk. Previous safer sexual communication research reveals HIV negative individuals reported engaging in the same behaviors and holding the same beliefs reported by sereopositive individuals. Hence, discussion of the importance of safer sexual communication and the utility of personalization to increase the communication of HIV negative individuals is explored.
C1 Richard Stockton Coll New Jersey, Pomona, NJ USA.
RP Crowell, TL (corresponding author), POB 195, Pomona, NJ 08240 USA.
EM tara.crowell@stockton.edu
CR Adelman M.B., 1991, HEALTH COMMUN, V3, P139, DOI 10.1207/s15327027hc0303_1
   Ahituv A, 1996, J HUM RESOUR, V31, P869, DOI 10.2307/146150
   ANDERSON JE, 1996, FAMILY PLANNING PERS, V28, P1
   BALDWIN JD, 1988, J SEX RES, V25, P181, DOI 10.1080/00224498809551454
   BISHOP GD, 1991, J APPL SOC PSYCHOL, V21, P1877, DOI 10.1111/j.1559-1816.1991.tb00511.x
   Bowen S. P., 1989, AIDS AND PUBLIC POLICY JOURNAL, V4, P10
   Brafford L J, 1991, J AM COLL HEALTH, V39, P219
   Carroll L, 1991, J AM COLL HEALTH, V40, P5
   CATANIA JA, 1989, J SEX RES, V26, P514, DOI 10.1080/00224498909551532
   CATANIA JA, 1992, SCIENCE, V258, P1101, DOI 10.1126/science.1439818
   *CDC, 2000, HIV AIDS SURV REP, V0, P0
   *CDC, 2001, HIV AIDS SURV REP, V0, P0
   *CDCP, 2001, HIV PREV STRAT PLAN, V0, P0
   CLINE RJW, 1990, COMMUN RES, V17, P792, DOI 10.1177/009365029001700605
   CONNORS J, 1995, J APPL SOC PSYCHOL, V25, P922, DOI 10.1111/j.1559-1816.1995.tb02653.x
   Crowell T. L., 2001, COMMUNICATION STUDIE, V52, P302
   Crowell T.L., 2000, COMMUN RES REP, V17, P191, DOI https://doi.org/10.1080/08824090009388765
   Edgar T., 1989, AIDS AND PUBLIC POLICY JOURNAL, V4, P3
   Edgar T., 1992, HEALTH COMMUN, V4, P83, DOI 10.1207/S15327027HC0402_1
   EDGAR T, 1988, SO SPEECH COMMUNICAT, V53, P385
   EHDE DM, 1995, J AM COLL HEALTH, V44, P55, DOI 10.1080/07448481.1995.9937512
   Emmons M.L., 1986, YOUR PERFECT RIGHT G, V0, P0
   Fisher J D, 1990, AIDS EDUC PREV, V2, P322
   FISHER JD, 1992, PSYCHOL BULL, V111, P455, DOI 10.1037/0033-2909.111.3.455
   Fisher JD, 1992, CANADIAN J HUMAN SEX, V1, P99
   FISHER JD, 1992, SOCIAL PSYCHOL HIV I, V0, P127
   FREIMUTH VS, 1992, HEALTH EDUC RES, V7, P203, DOI 10.1093/her/7.2.203
   FREIMUTH VS, 1987, SCI TECHNOL HUM VAL, V12, P37
   GALLO RC, 1984, SCIENCE, V224, P500, DOI 10.1126/science.6200936
   Gomez CA, 1996, J SEX RES, V33, P355, DOI 10.1080/00224499609551853
   GREICO A, 1987, MED ASPECTS HUMAN SE, V43, P70
   ISHIIKUNTZ M, 1988, SOCIOL SOC RES, V73, P13
   ISHIIKUNTZ M, 1990, J APPL SOC PSYCHOL, V20, P1301, DOI 10.1111/j.1559-1816.1990.tb01473.x
   JOHNSTON RC, 1986, MED PSYCHOL SOCIAL I, V0, P0
   KELLY JA, 1991, J CONSULT CLIN PSYCH, V59, P163, DOI 10.1037/0022-006X.59.1.163
   KOSS MP, 1988, RAPE SEXUAL ASSAULT, V2, P3
   LEAR D, 1995, SOC SCI MED, V41, P1311, DOI 10.1016/0277-9536(95)00010-5
   LEWIN M, 1985, PSYCHOL WOMEN QUART, V9, P184, DOI 10.1111/j.1471-6402.1985.tb00871.x
   MATICKATYNDALE E, 1991, J SEX RES, V28, P45, DOI 10.1080/00224499109551594
   MCCORMICK NB, 1983, CHANGING BOUNDARIES, V0, P64
   MCQUEEN DV, 1992, HEALTH EDUC RES, V7, P47, DOI 10.1093/her/7.1.47
   Metts S., 1991, STUDYING INTERPERSON, V0, P162
   Metts Sandra, 1992, P1, V0, P0
   OAKLEY D, 1995, AM J PUBLIC HEALTH, V85, P1526, DOI 10.2105/AJPH.85.11.1526
   PERPER T, 1985, SEX SIGNALS BIOL LOV, V0, P0
   PILKINGTON CJ, 1994, J SEX RES, V31, P203, DOI 10.1080/00224499409551753
   PRYOR JB, 1989, J APPL SOC PSYCHOL, V19, P377, DOI 10.1111/j.1559-1816.1989.tb00062.x
   Raghubir P, 1998, J CONSUM RES, V25, P52, DOI 10.1086/209526
   READ WH, 1991, HR MAGAZINE JAN, V0, P51
   ROSS MW, 1988, J SEX RES, V25, P441, DOI 10.1080/00224498809551475
   ROTHERAMBORUS MJ, 1989, TROUBLED ADOLESCENTS, V0, P37
   Rye B. J., 1998, CANADIAN J HUMAN SEX, V7, P19
   Sell RL, 1997, AM J PUBLIC HEALTH, V87, P297, DOI 10.2105/AJPH.87.2.297
   SONNEX C, 1989, GENITOURIN MED, V65, P248
   SUNENBLICK MB, 1988, SMITH COLL STUD SOC, V59, P21, DOI 10.1080/00377318809516648
   SWANN WB, 1995, PERS RELATIONSHIP, V2, P173, DOI 10.1111/j.1475-6811.1995.tb00084.x
   TIMMINS P, 1994, AUST J SOC ISSUES, V29, P283, DOI 10.1002/j.1839-4655.1994.tb01014.x
   TIMMINS P, 1996, 46 ANN C INT COMM AS, V0, P0
   Treffke H, 1992, PSYCHOL HEALTH, V6, P45, DOI 10.1080/08870449208402020
   WILLIG C, 1994, SOC AS AIDS, V0, P110
   YESMONT GA, 1992, ADOLESCENCE, V27, P253
NR 61
TC 14
Z9 14
U1 1
U2 7
PU TAYLOR & FRANCIS INC
PI PHILADELPHIA
PA 530 WALNUT STREET, STE 850, PHILADELPHIA, PA 19106 USA
SN 1081-0730
EI 1087-0415
J9 J HEALTH COMMUN
JI J. Health Commun.
PD SEP-OCT 15
PY 2004
VL 9
IS 5
BP 395
EP 424
DI 10.1080/10810730490504125
PG 30
WC Communication; Information Science & Library Science
SC Communication; Information Science & Library Science
GA 861OQ
UT WOS:000224426900003
PM 15513789
DA 2023-03-20
ER

PT J
AU Becares, L
   Turner, C
AF Becares, L
   Turner, C
TI Sex, college major, and attribution of responsibility in empathic responding to persons with HIV infection
SO PSYCHOLOGICAL REPORTS
LA English
DT Article
ID emotional empathy; self-esteem; attitudes; students; judgments; behavior; feelings; health
AB This investigation studied the influence of sex, college major, and attributed responsibility on college students' empathic responding towards persons infected with HIV. We hypothesized that (1) women would score higher on empathy than men; (2) nursing and psychology majors would score higher on empathy than business and computer science majors; and (3) participants would score higher on empathy towards a target who contracted HIV through blood transfusion (presented as a Nonresponsible target) rather than through unprotected sex (presented as a Responsible target). Two hundred and fifty-eight undergraduate students (110 male, 148 female) attending a large urban university in the northeast filled out an anonymous demographic questionnaire, the Interpersonal Reactivity Index of Davis (1983), and an Empathy Reaction Scale that was developed by the authors. Results indicated a higher mean Empathy Reaction score from nursing and psychology students as compared to business and computer science students. There was no difference in Empathy Reaction scores between men and women. A higher Empathy Reaction score was found among participants who had read a diary from the target portrayed as Nonresponsible, as opposed to those who read a diary from the target portrayed as Responsible.
C1 Northeastern Univ, Inst Urban Hlth Res, Boston, MA 02115 USA.
   Univ Massachusetts, Boston, MA 02125 USA.
C3 Northeastern University; University of Massachusetts System; University of Massachusetts Boston
RP Becares, L (corresponding author), Northeastern Univ, Inst Urban Hlth Res, 360 Huntington Ave,503 Stearns Ctr, Boston, MA 02115 USA.
CR Batson CD, 1997, J PERS SOC PSYCHOL, V72, P105, DOI 10.1037/0022-3514.72.1.105
   BEM SL, 1974, J CONSULT CLIN PSYCH, V42, P155, DOI 10.1037/h0036215
   BOHLMEYER EM, 1985, PSYCHOL REP, V56, P247, DOI 10.2466/pr0.1985.56.1.247
   BROVERMA.IK, 1970, J CONSULT CLIN PSYCH, V34, P1, DOI 10.1037/h0028797
   CROCKER J, 1989, PSYCHOL REV, V96, P608, DOI 10.1037/0033-295X.96.4.608
   DAVIS MH, 1983, J PERS SOC PSYCHOL, V44, P113, DOI 10.1037/0022-3514.44.1.113
   Davis MH, 1999, J PERS, V67, P469, DOI 10.1111/1467-6494.00062
   EISENBERG N, 1983, PSYCHOL BULL, V94, P100, DOI 10.1037/0033-2909.94.1.100
   Ickes W., 1997, EMPATHIC ACCURACY, V0, P0
   Ishikawa T, 2000, PERCEPT MOTOR SKILL, V91, P1127, DOI 10.2466/PMS.91.7.1127-1133
   KALLIOPUSKA M, 1992, PSYCHOL REP, V70, P1119, DOI 10.2466/PR0.70.4.1119-1122
   KARASAWA K, 1991, J APPL SOC PSYCHOL, V21, P482, DOI 10.1111/j.1559-1816.1991.tb00532.x
   Lee JA, 2001, J APPL SOC PSYCHOL, V31, P816, DOI 10.1111/j.1559-1816.2001.tb01415.x
   LERNER MJ, 1978, PSYCHOL BULL, V85, P1030, DOI 10.1037/0033-2909.85.5.1030
   MEHRABIAN A, 1972, J PERS, V40, P525, DOI 10.1111/j.1467-6494.1972.tb00078.x
   Myyry L., 2001, ED PSYCHOL, V21, P25, DOI 10.1080/01443410123128
   Opotow S, 2000, J SOC ISSUES, V56, P475, DOI 10.1111/0022-4537.00179
   Oswald PA, 2000, PSYCHOL REP, V87, P545, DOI 10.2466/PR0.87.6.545-551
   Oswald PA, 1996, J SOC PSYCHOL, V136, P613, DOI 10.1080/00224545.1996.9714045
   ROSENBERG BG, 1965, PERCEPT MOTOR SKILL, V21, P811, DOI 10.2466/pms.1965.21.3.811
   Schieman S, 2000, SOC PSYCHOL QUART, V63, P152, DOI 10.2307/2695889
NR 21
TC 9
Z9 9
U1 0
U2 8
PU PSYCHOLOGICAL REPORTS
PI MISSOULA
PA P O BOX 9229, MISSOULA, MT 59807 USA
SN 0033-2941
EI 
J9 PSYCHOL REP
JI Psychol. Rep.
PD OCT 15
PY 2004
VL 95
IS 2
BP 467
EP 476
DI 10.2466/pr0.95.2.467-476
PG 10
WC Psychology, Multidisciplinary
SC Psychology
GA 869OI
UT WOS:000224993500015
PM 15587210
DA 2023-03-20
ER

PT J
AU Rondahl, G
   Innala, S
   Carlsson, M
AF Rondahl, G
   Innala, S
   Carlsson, M
TI Nursing staff and nursing students' emotions towards homosexual patients and their wish to refrain from nursing, if the option existed
SO SCANDINAVIAN JOURNAL OF CARING SCIENCES
LA English
DT Article
DE emotion; homophobia; nurse; assistant nurse; student; refrain from nursing; social desirability
ID high-school-students; homophobic reaction; nurses attitudes; health; care; aids; components; needs; gay
AB Studies have reported that homosexual patients fear they will not receive adequate care if they openly show their sexual orientation, for example, when introducing their partner. The aims of this study were to investigate the emotions of nursing staff and nursing students, and possible relations to cultural background and gender, towards homosexual patients; whether nursing staff and nursing students Would choose to refrain front nursing homosexual patients, if the option existed; and, if so, how they express their wish to refrain from nursing this group of patients. All participants received verbal and written information before the study started. Returning a completed questionnaire indicated a participant's tacit consent. Approval was obtained from the heads of departments and persons in charge of nursing and nursing assistant programmes. The study had a descriptive, comparative design, and art Affect Adjective Checklist (AAC) and specially designed Nursing Behaviour Questionnaire (NBQ) were used. The participants inluded nurses and assistant nurses from an infectious disease clinic, and students enrolled in a university nursing programme and upper secondary assistant nurses' training, all in central Sweden. The findings showed that both professional nursing staff (response rate 67%, it = 57), and students (response rate 62%, n = 165), expressed emotions of homophobic anger, homophobic guilt and delight. Groups with a cultural background other than Swedish expressed more homophobia. No gender differences were indicated for homophobic emotions. in the professional group, 36% Would refrain from nursing for homosexual patients if given the option. The corresponding figure for the students was 9%. The limitations were that the sample was small and not randomly selected, and as participation was anonymous no follow-up could be done. It was concluded that the emotional factors of homosexual anger and homosexual guilt might be of value in helping to explain and predict attitudes towards homosexuals.
C1 Uppsala Univ, Dept Publ Hlth & Caring Sci, Sect Caring, Uppsala, Sweden.
   Univ Gothenburg, Dept Psychol, S-40020 Gothenburg, Sweden.
C3 Uppsala University; University of Gothenburg
RP Rondahl, G (corresponding author), Dept Publ Hlth & Caring Sci, Sect Caring Sci, Uppsala Sci Pk, SE-75183 Uppsala, Sweden.
EM gerd.rondahl@pubcare.uu.se
CR Albarran JW, 2000, INT J NURS STUD, V37, P445, DOI 10.1016/S0020-7489(00)00024-9
   ANDREASSON M, 1996, OPPENHET MOTSTAND HO, V0, P0
   Brogan M, 1997, NURS STAND, V11, P39
   Carr SV, 1999, BRIT J FAM PLAN, V25, P93
   COLE FL, 1994, RES NURS HEALTH, V17, P303, DOI 10.1002/nur.4770170409
   Eliason MJ, 2000, J NURS EDUC, V39, P161
   ERNULF KE, 1987, ARCH SEX BEHAV, V16, P501, DOI 10.1007/BF01541714
   FORRESTER DA, 1992, J ADV NURS, V17, P1260, DOI 10.1111/j.1365-2648.1992.tb01844.x
   HAYCOOK K, 1992, STATVIEW ULTIMATE IN, V0, P0
   HENRIKSSON B, 1993, 6 U GOT DEP SOC, V0, P0
   INNALA SM, 1993, DEV HOMOPHOBIA CROSS, V0, P0
   INNALA SM, 1992, 2 U GOT DEP PSYCH, V0, P0
   James T, 1999, NURS ETHICS, V6, P73, DOI 10.1177/096973309900600108
   Kemppainen JK, 1996, J ADV NURS, V24, P296, DOI 10.1046/j.1365-2648.1996.18910.x
   Lehmann JB, 1998, J WOMENS HEALTH, V7, P379, DOI 10.1089/jwh.1998.7.379
   Lohrmann C, 2000, J ADV NURS, V31, P696, DOI 10.1046/j.1365-2648.2000.01326.x
   PETERSON SA, 1997, 28 SWED I INF DIS CO, V0, P0
   Platt HL, 2000, ENVIRON HIST, V5, P194, DOI 10.2307/3985635
   PLATZER H, 1993, NURSING STANDARD, V7, P35
   Richmond JP, 1998, J ADV NURS, V28, P362, DOI 10.1046/j.1365-2648.1998.00691.x
   Rondahl G, 2003, J ADV NURS, V41, P454, DOI 10.1046/j.1365-2648.2003.02553.x
   Salmon D., 1999, COMMUNITY PRACTITION, V72, P396
   Spinks V S, 2000, J TRANSCULT NURS, V11, P137, DOI 10.1177/104365960001100208
   Stevens P E, 1999, J CHILD FAM NURS, V2, P237
   Taylor B, 1999, J ADV NURS, V30, P520, DOI 10.1046/j.1365-2648.1999.01108.x
   TAYLOR I, 1994, J ADV NURS, V20, P560, DOI 10.1111/j.1365-2648.1994.tb02396.x
   VANDEVEN P, 1994, J SEX RES, V31, P117, DOI 10.1080/00224499409551738
   VANDEVEN P, 1995, BASIC APPL SOC PSYCH, V17, P153, DOI 10.1207/s15324834basp1701&2_9
   VandeVen P, 1996, ARCH SEX BEHAV, V25, P155, DOI 10.1007/BF02437934
   Wells A, 1997, NURS STAND, V12, P41
   WILSON V, 1999, GERIACTION, V17, P17
   Wojciechowski C, 1998, J GERONTOL NURS, V24, P28
NR 32
TC 36
Z9 36
U1 0
U2 11
PU WILEY
PI HOBOKEN
PA 111 RIVER ST, HOBOKEN 07030-5774, NJ USA
SN 0283-9318
EI 1471-6712
J9 SCAND J CARING SCI
JI Scand. J. Caring Sci.
PD MAR 15
PY 2004
VL 18
IS 1
BP 19
EP 26
DI 10.1111/j.1471-6712.2004.00263.x
PG 8
WC Nursing
SC Nursing
GA 809RT
UT WOS:000220654500004
PM 15005660
DA 2023-03-20
ER

PT J
AU Zhang, HS
   Stanton, B
   Li, XM
   Mao, R
   Sun, ZF
   Kaljee, L
   Clemens, M
   Ravendhran, S
   Qu, MF
AF Zhang, HS
   Stanton, B
   Li, XM
   Mao, R
   Sun, ZF
   Kaljee, L
   Clemens, M
   Ravendhran, S
   Qu, MF
TI Perceptions and attitudes regarding sex and condom use among Chinese college students: A qualitative study
SO AIDS AND BEHAVIOR
LA English
DT Article
DE adolescents; Chinese; condom use; qualitative study; sex
ID sexually-transmitted-diseases; risk behaviors; aids; hiv; workers; knowledge; education; history; spread; focus
AB Perceptions regarding sex and condom use among Chinese college students were examined within a framework provided by protection motivation theory. Data from semistructured individual interviews indicate that Chinese students generally perceive a low level of vulnerability to HIV and sexually transmitted disease ( STD) infection and a minimum exposure from family to drugs and risky sexual behaviors. While only a small proportion of students reported being sexually experienced, the majority of them expressed tolerance toward premarital sex and a high level of perceived intrinsic rewards from sexual experience. Students view condoms to be efficacious in preventing pregnancy or HIV/STD, but they also perceive a high level of response cost for use of condoms. The findings suggest that efforts to adapt HIV/STD prevention programs targeting Chinese adolescents and young adults need to consider cultural aspects of perceptions regarding sex and condoms among Chinese students and to address the conflict between traditional Chinese cultural values and modern influences.
C1 Nanjing Univ, Inst Mental Hlth, Nanjing, Peoples R China.
   Wayne State Univ, Dept Pediat, Detroit, MI 48202 USA.
   Univ Maryland, Dept Pediat, Baltimore, MD 21201 USA.
   Vanderbilt Univ, Sch Law, Nashville, TN 37240 USA.
   NYU, Sch Med, New York, NY USA.
C3 Nanjing University; Wayne State University; University System of Maryland; University of Maryland Baltimore; Vanderbilt University; New York University
RP Li, XM (corresponding author), Wayne State Univ, Childrens Hosp Michigan, Pediat Prevent Res Ctr, Sch Med, 4201 St Antoine Blvd,Suite UHC 6D5, Detroit, MI 48201 USA.
EM xiaoming_li@wayne.edu
CR AGGLETON P, 1994, SCIENCE, V265, P341, DOI 10.1126/science.8023156
   BALDWIN JD, 1988, J SEX RES, V25, P181, DOI 10.1080/00224498809551454
   BANDURA A, 1989, PRIM PREV P, V13, P128
   CATANIA JA, 1900, P242, V0, P0
   *CDCP, 2001, REP HIV AIDS ASS CHI, V0, P0
   CHANG J, 1997, TAO LOVE SEX ANCIENT, V0, P0
   *CHIN MIN ED, 2000, 1999 STAT B CHIN ED, V0, P0
   *CHIN MIN HLTH, 2001, CHIN ACT PLAN RED PR, V0, P0
   *CHIN MIN HLTH UN, 2003, JOINT ASS HIV AIDS P, V0, P0
   DiClemente RJ, 1990, AIDS EDUC PREV, V2, P201
   DiMatteo MR, 1991, PSYCHOL HLTH ILLNESS, V0, P0
   Ehrhardt AA, 1996, AM J PUBLIC HEALTH, V86, P1523, DOI 10.2105/AJPH.86.11.1523
   FISHER JD, 1992, PSYCHOL BULL, V111, P455, DOI 10.1037/0033-2909.111.3.455
   Gao Y, 2001, REPROD FERT DEVELOP, V13, P729, DOI 10.1071/RD01082
   GIL VE, 1994, J SEX RES, V31, P211, DOI 10.1080/00224499409551754
   GRUSKY O, 2002, AIDS BEHAV, V6, P381
   Kaufman J, 2002, SCIENCE, V296, P2339, DOI 10.1126/science.1074479
   Kim N, 1997, J ADOLESCENT HEALTH, V20, P204, DOI 10.1016/S1054-139X(96)00169-3
   KIRBY D, 1994, PUBLIC HEALTH REP, V109, P339
   KIRBY D, 1995, REV ED PROGRAMS DESI, V0, P0
   Lau JTF, 2002, AIDS CARE, V14, P219, DOI 10.1080/09540120220104721
   LI A, 2000, 13 INT AIDS C DURB S, V0, P0
   Liu D. L., 1992, SEXUAL BEHAV MODERN, V0, P0
   Lu F., 2002, CHINESE J STD AIDS P, V8, P321
   McFarlane M, 2002, J ADOLESCENT HEALTH, V31, P11, DOI 10.1016/S1054-139X(02)00373-7
   NIU WY, 1999, CHINESE J HLTH ED, V15, P12
   PARISH WL, 2002, 1 JOINT WORKSH BUILD, V0, P0
   Prentice-Dunn S., 1986, HLTH ED RES, V1, P153, DOI https://doi.org/10.1093/her/1.3.153
   Qi X., 2002, 1 SINOUS C RES TRAIN, V0, P0
   Qu S, 2002, AIDS BEHAV, V6, P267
   Ratliff-Crain J, 1999, PSYCHOL HEALTH, V14, P625, DOI 10.1080/08870449908410754
   Rogers R., 1983, SOCIAL PSYCHOPHYSIOL, V0, P153
   Rogers SJ, 2002, AIDS EDUC PREV, V14, P217, DOI 10.1521/aeap.14.3.217.23892
   Ruan F., 1991, SEX CHINA STUDIES SE, V0, P0, DOI DOI 10.1007/978-1-4899-0609-0
   SHAFER S, 2003, NEWSWEEK 1013, V0, P0
   STANTON B, 1995, AIDS EDUC PREV, V7, P160
   STANTON B, 1999, AIDS EDUC PREV, V11, P32
   Stanton B., 1993, J EARLY ADOLESC, V13, P44, DOI 10.1177/0272431693013001003
   Stanton BF, 1996, ARCH PEDIAT ADOL MED, V150, P363, DOI 10.1001/archpedi.1996.02170290029004
   Stanton BF, 1998, AIDS, V12, P2473, DOI 10.1097/00002030-199818000-00017
   STANTON BF, 1993, AIDS EDUC PREV, V5, P162
   Starkman N, 2002, AIDS PATIENT CARE ST, V16, P313, DOI 10.1089/108729102320231144
   STEWART W, 2000, 13 INT AIDS C DURB S, V0, P0
   SUN XY, 1999, CHINESE J HLTH ED, V15, P9
   UNAIDS, 2002, REP GLOB HIV AIDS EP, V0, P0
   van den Hoek A, 2001, AIDS, V15, P753, DOI 10.1097/00002030-200104130-00011
   Watanabe ME, 1999, SCIENTIST, V13, P1
   Wong CY, 2001, J SEX RES, V38, P118, DOI 10.1080/00224490109552079
   WU Z, 2002, 1 JOINT WORKSH BUILD, V0, P0
   Zhang K, 1999, AIDS CARE, V11, P581, DOI 10.1080/09540129947730
   Zhang KL, 2002, BMJ-BRIT MED J, V324, P803, DOI 10.1136/bmj.324.7341.803
   Zhang LY, 2002, SEX TRANSM DIS, V29, P212, DOI 10.1097/00007435-200204000-00005
   Zhang S., 1993, AIDS B, V4, P78
   2002, 1900, P3, V0, P0
NR 54
TC 42
Z9 43
U1 2
U2 18
PU SPRINGER/PLENUM PUBLISHERS
PI NEW YORK
PA 233 SPRING ST, NEW YORK, NY 10013 USA
SN 1090-7165
EI 1573-3254
J9 AIDS BEHAV
JI AIDS Behav.
PD JUN 15
PY 2004
VL 8
IS 2
BP 105
EP 117
DI 10.1023/B:AIBE.0000030242.46843.71
PG 13
WC Public, Environmental & Occupational Health; Social Sciences, Biomedical
SC Public, Environmental & Occupational Health; Biomedical Social Sciences
GA 827ET
UT WOS:000221882600001
PM 15187473
DA 2023-03-20
ER

PT J
AU Tapia-Aguirre, V
   Arillo-Santillan, E
   Allen, B
   Angeles-Llerenas, A
   Cruz-Valdez, A
   Lazcano-Ponce, E
AF Tapia-Aguirre, V
   Arillo-Santillan, E
   Allen, B
   Angeles-Llerenas, A
   Cruz-Valdez, A
   Lazcano-Ponce, E
TI Associations among condom use, sexual behavior, and knowledge about HIV/AIDS. A study of 13,293 public school students
SO ARCHIVES OF MEDICAL RESEARCH
LA English
DT Article
DE adolescents; HIV/AIDS knowledge; condom use; sexual behavior; Mexico
ID risk-factors; addis-ababa; adolescents; health; youth; mexico; predictors; aids; hiv
AB Background. This school-based study explored associations between Mexican young people's condom use, other sexual behaviors, and HIV/AIDS knowledge. Methods. Students (n = 13,293 11-24 years of age) from a random sample of public schools in the central Mexican state of Morelos completed a self-administered questionnaire. We performed logistic regression analysis of condom use and sexual behavior variables and a knowledge-based index on HIV/AIDS prevention and transmission. Results. Average age at sexual debut was 13.6 +/- 1.9 years among young men and 14.2 +/- 2.2 years among young women; 34.5% of sample participants reported using condoms during their first sexual intercourse. More students had intermediate HIV/AIDS knowledge levels (46%, 95% confidence interval [95% CI], 45.2-46.9) than high levels (37%, 95% CI 36.2-37.8, p < 0.01). Students knew more concerning HIV transmission than about prevention of HIV infection. Among young men, high levels of HIV/AIDS knowledge increased likelihood of condom use (odds ratio [OR] 1.4, 95% CI, 1.1-1.7), while among young women high levels of knowledge decreased likelihood of using condoms (OR 0.7,95% CI, 0.5-1.0). Young men with high levels of HIV/AIDS knowledge were more likely to have had three or more sexual partners (OR 1.7, 95% CI, 1.3-2.2), but young women with high knowledge levels were more likely to have only one lifetime sexual partner (OR 0.6, 95% CI, 0.4-0.9). Conclusions. As in previous studies in smaller samples, levels of knowledge with regard to HIV/AIDS were low in Mexican youth. HIV/AIDS education programs for Mexican students should focus on conveying knowledge on HIV prevention. Because apparently knowledge is not directly correlated with condom use among young women, prevention strategies that deal with social acceptability of condoms and social skills related with condom negotiation are also needed. (C) 2004 IMSS. Published by Elsevier Inc.
C1 INSP, Direcc Enfermedades Cron & Degenerat, Ctr Invest & Salud Poblac, Cuernavaca 62508, Morelos, Mexico.
   INSP, Mexican Minist Hlth, Natl Sch Publ Hlth Mexico, Cuernavaca, Morelos, Mexico.
   INSP, Mexican Minist Hlth, Coordinac Acad, Cuernavaca, Morelos, Mexico.
RP Lazcano-Ponce, E (corresponding author), INSP, Direcc Enfermedades Cron & Degenerat, Ctr Invest & Salud Poblac, Av Univ 655,Col Sta Maria Ahuacatitlan, Cuernavaca 62508, Morelos, Mexico.
EM elazcano@correo.insp.mx
CR Biglan A, 2003, AM PSYCHOL, V58, P433, DOI 10.1037/0003-066X.58.6-7.433
   Boyer CB, 1999, J ADOLESCENT RES, V14, P448, DOI 10.1177/0743558499144004
   BROWN FG, 1980, PRINCIPIOS MED PSICO, V0, P304
   Buchanan D., 1997, INTERNATIONAL QUARTERLY OF COMMUNITY HEALTH EDUCATION, V16, P295
   Caballero Hoyos Ramiro, 1997, REVISTA DE SAUDE PUBLICA, V31, P351, DOI 10.1590/S0034-89101997000400004
   Caballero-Hoyos R, 2003, SALUD PUBLICA MEXICO, V45, P0
   Davis C, 1998, J ADOLESCENCE, V21, P657, DOI 10.1006/jado.1998.0186
   del Rio C, 2002, AIDS, V16, P1445, DOI 10.1097/00002030-200207260-00001
   DeLeon V, 1999, PSICOL SALUD, V13, P55
   DUNTEMAN G, 1994, PRINCIPAL COMPONENTS, V0, P0
   Everett SA, 1997, J SCHOOL HEALTH, V67, P333, DOI 10.1111/j.1746-1561.1997.tb03468.x
   FAGAN T, 1999, COMPUT BIOL MED, V87, P796
   GARCIABALTAZAR J, 1993, SALUD PUBLICA MEXICO, V35, P682
   GAYET C, 2002, 8 C NAC VIH SIDA DEC, V0, P0
   Goodman E, 1999, AM J PUBLIC HEALTH, V89, P1522, DOI 10.2105/AJPH.89.10.1522
   Grunseit A, 1997, J ADOLESCENT RES, V12, P421, DOI 10.1177/0743554897124002
   Gyarmathy VA, 2002, INT J STD AIDS, V13, P399, DOI 10.1258/095646202760029822
   Hernandez-Giron CA, 1999, INT J STD AIDS, V10, P112, DOI 10.1258/0956462991913736
   Hoyos RC, 2001, REV SAUDE PUBL, V35, P531, DOI 10.1590/S0034-89102001000600006
   *INEGI, 2001, PRINC CAUS MORT ED P, V0, P0
   KIRBY D, 1994, PUBLIC HEALTH REP, V109, P339
   KLEINBAUM D, 1993, REVISIONES SALUD PUB, V3, P61
   KRAFT P, 1993, J ADOLESCENCE, V16, P3, DOI 10.1006/jado.1993.1002
   Langille DB, 1998, CAN J PUBLIC HEALTH, V89, P85, DOI 10.1007/BF03404394
   Lazcano-Ponce EC, 2003, ARCH MED RES, V34, P222, DOI 10.1016/S0188-4409(03)00042-0
   LELAND NL, 1993, J ADOLESCENT RES, V8, P58, DOI 10.1177/074355489381005
   Matthews S, 1999, SOC SCI MED, V48, P49, DOI 10.1016/S0277-9536(98)00288-3
   McMichael AJ, 2000, B WORLD HEALTH ORGAN, V78, P1117
   Meekers D, 2002, AIDS EDUC PREV, V14, P62, DOI 10.1521/aeap.14.1.62.24336
   MENENDEZ E., 1998, ESTUDIOS SOCIOLOGICO, V16, P37
   Miller KS, 2001, PEDIATRICS, V108, P0, DOI 10.1542/peds.108.2.e28
   Miller KS, 1998, AM J PUBLIC HEALTH, V88, P1542, DOI 10.2105/AJPH.88.10.1542
   Park IU, 2002, AIDS EDUC PREV, V14, P73, DOI 10.1521/aeap.14.1.73.24337
   PEREZISLAS JA, 2002, SECR ED PUBL I MEX J, V0, P0
   Rasmussen-Cruz B, 2003, SALUD PUBLICA MEXICO, V45, PS81, DOI 10.1590/S0036-36342003000700011
   RIVERS K, 1999, ADOLESCENT SEXUALITY, V0, P0
   SOLIS LR, 1994, SALUD MENT, V17, P7
   STEWART H, 2001, REDUCING HIV INFECT, V0, P0
   Taffa N, 2003, PATIENT EDUC COUNS, V49, P165, DOI 10.1016/S0738-3991(02)00090-3
   Taffa N, 2002, INT J STD AIDS, V13, P714, DOI 10.1258/095646202760326480
   *UNAIDS, 2003, AIDS EP, V0, P0
   *UNAIDS, 1997, INT PREV VIH ETS MED, V0, P0
   Velicer WF, 1996, ADDICT BEHAV, V21, P555, DOI 10.1016/0306-4603(95)00083-6
   Villasenor-Sierra A, 2003, SALUD PUBLICA MEXICO, V45, P0
   *WHO, 1989, SER INF TECHN, V0, P0
NR 45
TC 42
Z9 46
U1 1
U2 9
PU ELSEVIER SCIENCE INC
PI NEW YORK
PA STE 800, 230 PARK AVE, NEW YORK, NY 10169 USA
SN 0188-4409
EI 1873-5487
J9 ARCH MED RES
JI Arch. Med. Res.
PD JUL-AUG 15
PY 2004
VL 35
IS 4
BP 334
EP 343
DI 10.1016/j.arcmed.2004.05.002
PG 10
WC Medicine, Research & Experimental
SC Research & Experimental Medicine
GA 852ZC
UT WOS:000223794500013
PM 15325509
DA 2023-03-20
ER

PT J
AU Keselman, A
   Kaufman, DR
   Patel, VL
AF Keselman, A
   Kaufman, DR
   Patel, VL
TI "You can exercise your way out of HIV" and other stories: The role of biological knowledge in adolescents' evaluation of myths
SO SCIENCE EDUCATION
LA English
DT Article
ID high-school students; sexual-behavior; condom use; science; risk; aids; predictors; attitudes; skills; prevention
AB A primary objective for science education is to impart robust knowledge that has applicability to real-world problems. This article presents research investigating the relationship between adolescents' conceptual understanding of the biological basis of HIV and critical reasoning. Middle and high school students were interviewed about their understanding of HIV and were subsequently asked to evaluate scenarios that contained myths about HIV. On the basis of their responses to the interview questions, students' understanding of HIV was categorized into three models, naive, intermediate, and advanced. The results indicate that knowledge mediated students' responses in specific ways. Students at different levels of HIV knowledge reasoned in qualitatively different ways about the myths. A significant relationship was found between students' understanding of HIV biology and the level of biological reasoning. We found that students who employed cellular-level biological reasoning were more likely to reject the myths than students who employed just system-level reasoning or nonspecific biological reasoning. The findings emphasize the importance of conceptual understanding in the critical evaluation of information that may serve as a basis for making decisions about HIV. We conclude with discussing the implications of the findings for science and health education. (C) 2004 Wiley Periodicals.
C1 Columbia Univ, Lab Decis Making & Cognit, Dept Biomed Informat, New York, NY 10027 USA.
C3 Columbia University
RP Keselman, A (corresponding author), Columbia Univ, Lab Decis Making & Cognit, Dept Biomed Informat, New York, NY 10027 USA.
EM ak454@columbia.edu
CR Ajzen, 1998, ATTITUDES PERSONALIT, V0, P0
   [Anonymous], 1974, HEALTH EDUCATION MONOGRAPH, V2, P324
   Au T., 1999, CHILDRENS UNDERSTAND, V0, PP209, DOI 10.1017/CBO9780511659881.010
   Au T. K., 1999, FOLKBIOLOGY, V0, P0
   Bachanas PJ, 2002, J PEDIATR PSYCHOL, V27, P519, DOI 10.1093/jpepsy/27.6.519
   Baker SA, 2003, AIDS EDUC PREV, V15, P1, DOI 10.1521/aeap.15.1.1.23845
   Bandura A., 1994, MEDIA EFFECTS ADV TH, V0, P0
   Bazargan M, 2000, J NATL MED ASSOC, V92, P391
   Brem SK, 2001, DISCOURSE PROCESS, V32, P191
   BROWN LK, 1992, J ADOLESCENT HEALTH, V13, P651, DOI 10.1016/1054-139X(92)90058-J
   Bull SS, 2001, HEALTH EDUC RES, V16, P661, DOI 10.1093/her/16.6.661
   Byrnes JP, 2002, J ADOLESCENT HEALTH, V31, P208, DOI 10.1016/S1054-139X(02)00503-7
   Carey S., 1985, CONCEPTUAL CHANGE CH, V0, P0
   *CDCP, 1994, YOUNG PEOPL RISK HIV, V0, P0
   *CDCP, 2001, HIV AIDS SURV REP, V13, P0
   Chi M. T. H., 2002, RECONSIDERING CONCEP, V0, PP3, DOI 10.1007/0-306-47637-1_1
   Chi MTH, 1997, J LEARN SCI, V6, P271, DOI 10.1207/s15327809jls0603_1
   CHINN CA, 1993, REV EDUC RES, V63, P1, DOI 10.3102/00346543063001001
   Chinn CA, 2001, COGNITION INSTRUCT, V19, P323, DOI 10.1207/S1532690XCI1903_3
   DECLEMENTE RJ, 1996, HDB ADOLESCENT HLTH, V0, P0
   DICLEMENTE RJ, 1992, PEDIATRICS, V89, P197
   DISESSA AA, 1993, COGNITION INSTRUCT, V10, P105, DOI 10.1080/07370008.1985.9649008
   EYLON BS, 1988, REV EDUC RES, V58, P251, DOI 10.2307/1170256
   FISHER JD, 1994, HEALTH PSYCHOL, V13, P238, DOI 10.1037/0278-6133.13.3.238
   FORREST JD, 1989, FAM PLANN PERSPECT, V21, P65, DOI 10.2307/2135556
   GLASER R, 1989, ANNU REV PSYCHOL, V40, P631, DOI 10.1146/annurev.ps.40.020189.003215
   Gleason-Morgan D, 1991, J PEDIATR HEALTH CARE, V5, P264, DOI 10.1016/0891-5245(91)90081-Z
   JEMMOTT JB, 1993, J ADOLESCENT RES, V8, P41, DOI 10.1177/074355489381004
   Kaufman DR, 2000, PROCEEDINGS OF THE TWENTY-SECOND ANNUAL CONFERENCE OF THE COGNITIVE SCIENCE SOCIETY, V0, P741
   KESESLMAN A, 2002, P CSCL 2002 HILLSD N, V0, P568
   KING A, 2001, COGNITIVE PERSPECTIV, V0, P0
   KIRBY D, 1994, PUBLIC HEALTH REP, V109, P339
   Kotchick BA, 2001, CLIN PSYCHOL REV, V21, P493, DOI 10.1016/S0272-7358(99)00070-7
   Kuhn D, 2000, COGNITION INSTRUCT, V18, P495, DOI 10.1207/S1532690XCI1804_3
   Kuhn D, 1995, MONOGR SOC RES CHILD, V60, P1
   MAHONEY CA, 1995, AIDS EDUC PREV, V38, P61
   McComas WF., 1998, SCI ED, V7, P511, DOI 10.1023/A:1008642510402
   MELCHERT T, 1990, J COUNS DEV, V68, P293, DOI 10.1002/j.1556-6676.1990.tb01376.x
   Patel VL, 1999, ADV INSTRUCTIONAL PS, V0, P329
   PERKINS DN, 1988, REV EDUC RES, V58, P303, DOI 10.3102/00346543058003303
   Reitman D, 1996, AIDS EDUC PREV, V8, P499
   ROMER D, 1994, AM J PUBLIC HEALTH, V84, P977, DOI 10.2105/AJPH.84.6.977
   Schillinger D, 2002, JAMA-J AM MED ASSOC, V288, P475, DOI 10.1001/jama.288.4.475
   Schoenfeld A.H., 1992, J LEARN SCI, V2, P179, DOI https://doi.org/10.1207/s15327809jls0202_3
   Siegel D, 1995, AIDS EDUC PREV, V7, P534
   SIVARAMAKRISHNAN M, 1993, SOC SCI MED, V37, P937, DOI 10.1016/0277-9536(93)90148-W
   Smith MU, 1999, SCI EDUC, V83, P493, DOI 10.1002/(SICI)1098-237X(199907)83:4<493::AID-SCE6>3.0.CO;2-U
   STANTON B, 1994, PEDIATRICS, V93, P966
   VOSNIADOU S, 1992, COGNITIVE PSYCHOL, V24, P535, DOI 10.1016/0010-0285(92)90018-W
   Vosniadou S, 1998, INT J SCI EDUC, V20, P1213, DOI 10.1080/0950069980201004
   VOSNIADOU S, 1999, NEW PERSPECTIVES CON, V0, P0
   WEINSTEIN ND, 1993, HEALTH PSYCHOL, V12, P324, DOI 10.1037/0278-6133.12.4.324
   WHITE BY, 1990, ARTIF INTELL, V42, P99, DOI 10.1016/0004-3702(90)90095-H
   *WHO UN CHILDR FUD, 2002, YOUNG PEOPL HIV AIDS, V0, P0
   ZIMET GD, 1992, J ADOLESCENT HEALTH, V13, P493, DOI 10.1016/1054-139X(92)90013-2
NR 55
TC 33
Z9 33
U1 0
U2 10
PU WILEY
PI HOBOKEN
PA 111 RIVER ST, HOBOKEN 07030-5774, NJ USA
SN 0036-8326
EI 1098-237X
J9 SCI EDUC
JI Sci. Educ.
PD JUL 15
PY 2004
VL 88
IS 4
BP 548
EP 573
DI 10.1002/sce.10135
PG 26
WC Education & Educational Research
SC Education & Educational Research
GA 832NV
UT WOS:000222275100003
DA 2023-03-20
ER

PT J
AU Noar, SM
   Morokoff, PJ
   Harlow, LL
AF Noar, SM
   Morokoff, PJ
   Harlow, LL
TI Condom influence strategies in a community sample of ethnically diverse men and women
SO JOURNAL OF APPLIED SOCIAL PSYCHOLOGY
LA English
DT Article; Proceedings Paper
ID heterosexually active men; sexual assertiveness; self-efficacy; risk; hiv; power; communication; negotiation; predictors; students
AB Few studies have examined comprehensively the ways in which men and women at risk for HIV infection influence their partners to use condoms. This study examines the condom influence strategies (CISs) of an ethnically diverse community sample of 113 (55% male) heterosexually active men and women. Results indicate that individuals at risk for HIV endorse a variety of CISs (withholding sex, direct request, seduction, relationship conceptualizing, risk information, deception, and pregnancy prevention) when attempting to procure condom use with a sexual partner. These CISs were related significantly and meaningfully to a set of safer sexual variables including 3 measures of condom use. Significant gender differences in CISs were not found. Results suggest that safer sexual behavior theories should continue to focus on interpersonal aspects of condom use and underscore the importance of an interpersonal approach to safer sexual intervention.
C1 Univ Kentucky, Dept Commun, Lexington, KY 40506 USA.
   Univ Rhode Isl, Dept Psychol, Kingston, RI 02881 USA.
C3 University of Kentucky; University of Rhode Island
RP Noar, SM (corresponding author), Univ Kentucky, Dept Commun, 248 Grehan Bldg, Lexington, KY 40506 USA.
EM snoar2@uky.edu
CR AMARO H, 1995, AM PSYCHOL, V50, P437, DOI 10.1037/0003-066X.50.6.437
   BANDURA A, 1977, PSYCHOL REV, V84, P191, DOI 10.1037/0033-295X.84.2.191
   Bird ST, 2001, J SEX RES, V38, P233, DOI 10.1080/00224490109552092
   Bryan AD, 1997, HEALTH PSYCHOL, V16, P468, DOI 10.1037/0278-6133.16.5.468
   Burkholder GJ, 1996, STRUCT EQU MODELING, V3, P348, DOI 10.1080/10705519609540051
   Carey MP, 1999, AM J HEALTH PROMOT, V14, P104, DOI 10.4278/0890-1171-14.2.104
   Carter JA, 1999, J SEX MARITAL THER, V25, P217, DOI 10.1080/00926239908403996
   CATANIA JA, 1990, HEALTH EDUC QUART, V17, P53, DOI 10.1177/109019819001700107
   CATANIA JA, 1990, PSYCHOL BULL, V108, P339, DOI 10.1037/0033-2909.108.3.339
   Cates W, 1999, SEX TRANSM DIS, V26, PS2, DOI 10.1097/00007435-199904001-00002
   *CDCP, 2000, TRACK HIDD EP TRENDS, V0, P0
   *CDCP, 2000, HIV AIDS SURV REP, V12, P0
   Centers for Disease Control and Prevention, 2018, SMOKING TOBACCO USE, V0, P0, DOI DOI 10.1001/jamahealthforum.2021.0325
   Cohen J., 1988, STAT POWER ANAL BEHA, V0, P0
   De Visser R. O., 1999, PSYCHOL HEALTH MED, V4, P265, DOI 10.1080/135485099106207
   DEBRO SC, 1994, PSYCHOL WOMEN QUART, V18, P165, DOI 10.1111/j.1471-6402.1994.tb00449.x
   Edgar T., 1992, HEALTH COMMUN, V4, P83, DOI 10.1207/S15327027HC0402_1
   FALBO T, 1980, J PERS SOC PSYCHOL, V38, P618, DOI 10.1037/0022-3514.38.4.618
   FISHER JD, 1992, PSYCHOL BULL, V111, P455, DOI 10.1037/0033-2909.111.3.455
   French J. R., 1959, STUDIES SOCIAL POWER, V0, PP251, DOI 10.1007/BF00228551
   Grimley DM, 1997, HEALTH EDUC RES, V12, P61, DOI 10.1093/her/12.1.61
   GRIMLEY DM, 1993, J APPL BIOBEHAVIORAL, V1, P152
   Harlow L L, 1998, WOMENS HEALTH, V4, P407
   Harlow LL, 1999, PSYCHOL HEALTH, V14, P143, DOI 10.1080/08870449908407320
   HARLOW LL, 1993, J APPL BIOBEHAV RES, V1, P3, DOI 10.1111/J.1751-9861.1993.TB00025.X
   HOWARD JA, 1986, J PERS SOC PSYCHOL, V51, P102, DOI 10.1037/0022-3514.51.1.102
   KALICHMAN S, 1998, PREVENTING AIDS SOUR, V0, P0
   Karon JM, 2001, AM J PUBLIC HEALTH, V91, P1060, DOI 10.2105/AJPH.91.7.1060
   KLINE A, 1992, SOC SCI MED, V34, P447, DOI 10.1016/0277-9536(92)90305-A
   MARGILLO GA, 1998, WOMEN AIDS NEGOTIATI, V0, P43
   MARWELL G, 1967, SOCIOMETRY, V30, P350, DOI 10.2307/2786181
   MCCORMICK NB, 1979, PSYCHOL WOMEN QUART, V4, P194, DOI 10.1111/j.1471-6402.1979.tb00708.x
   Morokoff PJ, 1997, J PERS SOC PSYCHOL, V73, P790, DOI 10.1037/0022-3514.73.4.790
   Noar S. M., 2002, INTERNATIONAL JOURNAL OF MENS HEALTH, V1, P43, DOI 10.3149/jmh.0101.43
   Noar SM, 2004, HANDBOOK OF SEXUALITY IN CLOSE RELATIONSHIPS, V0, P519
   Noar SM, 2003, STRUCT EQU MODELING, V10, P622, DOI 10.1207/S15328007SEM1004_8
   Noar SM, 2001, J APPL BIOBEHAV RES, V6, P1, DOI 10.1111/j.1751-9861.2001.tb00104.x
   Noar SM, 2002, AIDS EDUC PREV, V14, P330, DOI 10.1521/aeap.14.5.330.23872
   Noar SM, 2002, PSYCHOL HEALTH, V17, P711, DOI 10.1080/0887044021000030580
   Quina K, 2000, SEX ROLES, V42, P523, DOI 10.1023/A:1007043205155
   Redding CA, 1999, PSYCHOL HEALTH, V14, P467
   REDDING CA, 2001, ANN BEHAV MED, V23, P0
   Sheeran P, 1999, PSYCHOL BULL, V125, P90, DOI 10.1037/0033-2909.125.1.90
   Wingood GM., 1993, J BLACK PSYCHOL, V19, P190, DOI 10.1177/00957984930192008
   Wojcicki JM, 2001, SOC SCI MED, V53, P99, DOI 10.1016/S0277-9536(00)00315-4
   Zamboni BD, 2000, AIDS EDUC PREV, V12, P492
   ZIMMERMAN RS, 1995, J SEX RES, V32, P107, DOI 10.1080/00224499509551781
NR 47
TC 34
Z9 34
U1 0
U2 5
PU WILEY
PI HOBOKEN
PA 111 RIVER ST, HOBOKEN 07030-5774, NJ USA
SN 0021-9029
EI 1559-1816
J9 J APPL SOC PSYCHOL
JI J. Appl. Soc. Psychol.
PD AUG 15
PY 2004
VL 34
IS 8
BP 1730
EP 1751
DI 10.1111/j.1559-1816.2004.tb02795.x
PG 22
WC Psychology, Social
SC Psychology
GA 873KZ
UT WOS:000225280300010
DA 2023-03-20
ER

PT J
AU Campbell, RG
   Babrow, AS
AF Campbell, RG
   Babrow, AS
TI The role of empathy in responses to persuasive risk communication: Overcoming resistance to HIV prevention messages
SO HEALTH COMMUNICATION
LA English
DT Article; Proceedings Paper
ID fear appeals; emotional empathy; health behavior; model; perceptions; perspective; students; threat; self
AB This article offers a theoretical analysis of the role of empathy its a key mediator of the suasive effects of health messages, and it discusses the testing of all empirical tool for studying the state of empathy in responses to persuasive messages. It is argued that felt empathy evokes cognitive and emotional processing conducive to important health-promoting responses. This assertion was tested by operationalizing empathy as a response state via a new measure, the Empathy Response Scale (ERS). Two pilot tests and one major Study, all set in the challenging area of HIV/AIDS prevention, provided preliminary data supporting the theoretical analysis and the ERS as a measure of the state of empathy. The article concludes with discussions of directions for future tests of the empathy theory and scale, as well as applications of the current framework for developing persuasive messages.
C1 Butler Univ, Sch Journalism, Indianapolis, IN 46208 USA.
   Purdue Univ, Dept Commun, W Lafayette, IN 47907 USA.
C3 Butler University; Purdue University System; Purdue University; Purdue University West Lafayette Campus
RP Campbell, RG (corresponding author), Butler Univ, Sch Journalism, 4600 Sunset Ave, Indianapolis, IN 46208 USA.
EM rcampbel@butler.edu
CR Ajzen I, 1985, ACTION CONTROL COGNI, V2, P11, DOI 10.1007/978-3-642-69746-3_2
   Andsager JL, 2001, J COMMUN, V51, P121
   BAGOZZI RP, 1994, J MARKETING, V58, P56, DOI 10.2307/1252251
   Bandura A., 1977, SOCIAL LEARNING THEO, V0, P0
   BANDURA A, 1986, SOCIAL FDN THOUGHT A, V0, P0
   Batson C. D., 1991, ALTRUISM HYPOTHESIS, V0, P0
   BECK KH, 1981, SOC PSYCHOL QUART, V44, P204, DOI 10.2307/3033834
   Bower G.H., 1982, AFFECT COGNITION, V0, P291
   BRADLEY MM, 1992, J EXP PSYCHOL LEARN, V18, P379, DOI 10.1037/0278-7393.18.2.379
   Burke Kenneth, 1950, RHETORIC MOTIVES, V0, P0
   BURNS DD, 1992, J CONSULT CLIN PSYCH, V60, P441, DOI 10.1037/0022-006X.60.3.441
   CAMPBELL RG, 2000, M NAT COMM ASS SEATT, V0, P0
   CAMPBELL RG, 1998, THESIS PURDUE U, V0, P0
   DAVIS MH, 1983, J PERS SOC PSYCHOL, V44, P113, DOI 10.1037/0022-3514.44.1.113
   DAVIS MH, 1987, J PERS SOC PSYCHOL, V52, P126, DOI 10.1037/0022-3514.52.1.126
   Devine PG, 1999, AM BEHAV SCI, V42, P1212, DOI 10.1177/00027649921954732
   Dillard JP, 1996, COMMUN RES, V23, P44, DOI 10.1177/009365096023001002
   DILLARD JP, 1994, COMMUN THEOR, V4, P295, DOI 10.1111/j.1468-2885.1994.tb00094.x
   DILLARD JP, 1989, COMMUN RES, V16, P104, DOI 10.1177/009365089016001005
   Donohew L, 1998, HUM COMMUN RES, V24, P454, DOI 10.1111/j.1468-2958.1998.tb00425.x
   Edgar T., 1992, AIDS COMMUNICATION P, V0, P0
   EISENBERG N, 1987, PSYCHOL BULL, V101, P91, DOI 10.1037/0033-2909.101.1.91
   Eisenberg N. E., 1987, EMPATHY ITS DEV, V0, P0
   Griffin RJ, 2000, HEALTH COMMUN, V12, P81, DOI 10.1207/S15327027HC1201_05
   HOUSTON DA, 1990, J PERS SOC PSYCHOL, V59, P859
   KALLIOPUSKA M, 1992, PSYCHOL REP, V70, P1119, DOI 10.2466/PR0.70.4.1119-1122
   Kelman H, 1974, PERSPECTIVES SOCIAL, V1, P125
   Kennedy GA, 1991, ARISTOTLE RHETORIC T, V0, P0
   Kenny D. A., 1979, CORRELATION CAUSALIT, V0, P0
   Knaus CS, 2000, HEALTH COMMUN, V12, P301, DOI 10.1207/S15327027HC1203_05
   Kuhn JL, 2001, J HUMANIST PSYCHOL, V41, P9, DOI 10.1177/0022167801412003
   Lazarus R. S., 1991, EMOTION ADAPTATION, V0, P0
   MAIBACH E, 1993, PERSPECTIVES HLTH CO, V0, P207
   MEHRABIAN A, 1972, J PERS, V40, P525, DOI 10.1111/j.1467-6494.1972.tb00078.x
   MORMAN MT, 1999, M NAT COMM ASS CHIC, V0, P0
   Parsons JT, 2000, J ADOLESCENCE, V23, P377, DOI 10.1006/jado.2000.0326
   PERAINO J, 1981, M SOC RES CHILD DEV, V0, P0
   PETTY RE, 1988, AM BEHAV SCI, V31, P355, DOI 10.1177/000276488031003007
   PRYOR JB, 1993, SOCIAL PSYCHOL HIV I, V0, P0
   RIPPETOE PA, 1987, J PERS SOC PSYCHOL, V52, P596, DOI 10.1037/0022-3514.52.3.596
   Rogers R., 1983, SOCIAL PSYCHOPHYSIOL, V0, P153
   SHAW LL, 1994, J PERS SOC PSYCHOL, V67, P879, DOI 10.1037/0022-3514.67.5.879
   STIFF JB, 1988, COMMUN MONOGR, V55, P198, DOI 10.1080/03637758809376166
   Tabachnik B.G., 2013, USING MULTIVARIATE S, V0, P0
   TAMBORINI R, 1990, COMMUN RES, V17, P616, DOI 10.1177/009365090017005003
   Torabi M.R., 1999, AM J HLTH STUDIES, V15, P203
   Verducci Susan, 2000, EDUC THEORY, V50, P66, DOI 10.1111/J.1741-5446.2000.00063.X
   Whaley AL, 2000, J GENET PSYCHOL, V161, P435, DOI 10.1080/00221320009596723
   Witte K, 2000, HEALTH EDUC BEHAV, V27, P591, DOI 10.1177/109019810002700506
   WITTE K, 1992, COMMUN MONOGR, V59, P329, DOI 10.1080/03637759209376276
NR 50
TC 94
Z9 95
U1 4
U2 64
PU LAWRENCE ERLBAUM ASSOC INC
PI MAHWAH
PA 10 INDUSTRIAL AVE, MAHWAH, NJ 07430-2262 USA
SN 1041-0236
EI 
J9 HEALTH COMMUN
JI Health Commun.
PD JUN 15
PY 2004
VL 16
IS 2
BP 159
EP 182
DI 10.1207/S15327027HC1602_2
PG 24
WC Communication; Health Policy & Services
SC Communication; Health Care Sciences & Services
GA 821EC
UT WOS:000221441800002
PM 15090283
DA 2023-03-20
ER

PT J
AU James, S
   Reddy, SP
   Taylor, M
   Jinabhai, C
AF James, S
   Reddy, SP
   Taylor, M
   Jinabhai, C
TI Young people, HIV/AIDS/STIs and sexuality in South Africa: the gap between awareness and behaviour
SO ACTA PAEDIATRICA
LA English
DT Article
DE adolescence; sexually transmitted injections; South Africa
ID aids education; condom-use; perceptions; risk; knowledge; attitudes
AB Aim: To determine the baseline data of secondary school students in the Midlands district of KwaZulu, Natal, South Africa. The data provide details of students' knowledge about sexually transmitted infections (STIs) including HIV and AIDS, spread, prevention, how they can protect themselves from contracting an STI, their general awareness and sources of information, their perceptions of their vulnerability and their sexual practices. Methods: A cross-sectional study was carried out among 1113 grade 11 students in 19 randomly allocated secondary schools. Data were collected through structured questionnaires and analysed using the SPSS software package. Results: The results confirm that knowledge levels were high for causes and spread of STIs and the participants were well informed about issues relating to protection against STIs and seeking treatment. However, there was significant deviation in reported behaviours. Conclusion: This discrepancy between awareness and behaviour calls for a reorientation of sexuality education to include those elements critical for behavioural change, such as addressing gender discrepancies and promoting skills for communication through planned intervention programmes.
C1 S African MRC, Natl Hlth Promot R&D Grp, ZA-7505 Tygerberg, South Africa.
   Univ KwaZulu Natal, Nelson R Mandela Med Sch, Dept Community Hlth, ZA-4001 Durban, South Africa.
C3 South African Medical Research Council; University of Kwazulu Natal
RP James, S (corresponding author), S African MRC, Natl Hlth Promot R&D Grp, POB 19070, ZA-7505 Tygerberg, South Africa.
EM shegs.james@mrc.ac.za
CR *DEP HLTH, 1999, NAT HIV SER SURV WOM, V0, P0
   *DEP HLTH, 2000, HIV AIDS STD STRAT P, V0, P0
   DICLEMENTE R, 1992, ADOLESCENTS AIDS GEN, V0, P35
   HARRISON A, 2000, S AFR J SCI, V0, P96
   Hocking JE, 1999, J ADOLESCENCE, V22, P355, DOI 10.1006/jado.1999.0227
   Kirby D., 1997, NO EASY ANSWERS, V0, P0
   KLEPP KI, 1994, AIDS, V8, P1157, DOI 10.1097/00002030-199408000-00019
   KOK G, 1992, HYGIE, V10, P32
   KUHN L, 1994, AIDS CARE, V6, P161, DOI 10.1080/09540129408258627
   Merson MH, 2000, AIDS, V14, P0
   Millstein SG, 2002, J ADOLESCENT HEALTH, V31, P10, DOI 10.1016/S1054-139X(02)00412-3
   Reddy P, 1999, INT J STD AIDS, V10, P392, DOI 10.1258/0956462991914311
   Reddy P, 2000, INT J STD AIDS, V11, P521, DOI 10.1258/0956462001916434
   Reinecke J, 1996, J APPL SOC PSYCHOL, V26, P749, DOI 10.1111/j.1559-1816.1996.tb01128.x
   SALT H, 1997, AIDS CARE, V2, P69
   SNYDER LB, 1995, HEALTH COMMUN, V7, P125, DOI 10.1207/s15327027hc0702_3
   Svenson LW, 1997, HEALTH PROMOT INT, V12, P61, DOI 10.1093/heapro/12.1.61
   UNAIDS, 2000, REP GLOB HIV AIDS EP, V0, P0
   WEINSTEIN ND, 1984, HEALTH PSYCHOL, V3, P431, DOI 10.1037/0278-6133.3.5.431
   Wren PA, 1997, J ADOLESCENT HEALTH, V21, P309, DOI 10.1016/S1054-139X(97)00157-2
NR 21
TC 61
Z9 62
U1 0
U2 3
PU WILEY
PI HOBOKEN
PA 111 RIVER ST, HOBOKEN 07030-5774, NJ USA
SN 0803-5253
EI 1651-2227
J9 ACTA PAEDIATR
JI Acta Paediatr.
PD FEB 15
PY 2004
VL 93
IS 2
BP 264
EP 269
DI 10.1080/08035250310007925
PG 6
WC Pediatrics
SC Pediatrics
GA 779MR
UT WOS:000189304800027
PM 15046286
DA 2023-03-20
ER

PT J
AU Wong, CY
   Tang, CSK
AF Wong, CY
   Tang, CSK
TI Sexual practices and psychosocial correlates of current condom use among Chinese gay men in Hong Kong
SO ARCHIVES OF SEXUAL BEHAVIOR
LA English
DT Article
DE coming out; condom use; Chinese; homosexuality
ID bisexual men; transmitted diseases; college-students; self-efficacy; risk behavior; hiv; attitudes; model; variables; youths
AB This study examined sexual practices, condom use, and psychosocial correlates of condom use in a convenience sample of 187 Chinese gay men in Hong Kong. Among those who were sexually active and answered the item on condom use (n = 164), 22% never used condoms, 39% were inconsistent condom users, and 39% used condoms every time they engaged in sexual activities in the past 6 months. Compared to inconsistent and noncondom users, consistent condom users had more positive feelings toward condom use, perceived greater vulnerability to STD/AIDS infections, showed greater self-acceptance and disclosure of their homosexual sexual orientation, were more involved with local gay communities, endorsed more favorable attitudes toward coming out, and had a lower level of perceived discrimination because of their homosexual sexual orientation. The two groups did not differ significantly on perceived partner reaction to condom use. Results of a logistic regression analysis showed that positive feelings toward condom use were the most salient correlate of consistent condom use.
C1 Chinese Univ Hong Kong, Dept Psychol, Shatin, Hong Kong, Peoples R China.
C3 Chinese University of Hong Kong
RP Tang, CSK (corresponding author), Chinese Univ Hong Kong, Dept Psychol, Shatin, Hong Kong, Peoples R China.
EM ctang@cuhk.edu.hk
CR Anderson MK, 1996, J HOMOSEXUAL, V32, P37
   BASENENGQUIST K, 1992, HEALTH EDUC QUART, V19, P263, DOI 10.1177/109019819201900209
   Bryan AD, 1996, HEALTH PSYCHOL, V15, P371, DOI 10.1037/0278-6133.15.5.371
   CATANIA JA, 1992, SCIENCE, V258, P1101, DOI 10.1126/science.1439818
   Catania JA, 2001, AM J PUBLIC HEALTH, V91, P907, DOI 10.2105/AJPH.91.6.907
   *CDCP, 2001, HIV AIDS SURV REP, V0, P0
   *CENS STAT DEP HKS, 2001, 2001 POP CENS, V0, P0
   Centers for Disease Control and Prevention (CDC), 2003, MMWR MORB MORTAL WKLY REP, V52, P81
   Choi KH, 2002, AIDS EDUC PREV, V14, P472, DOI 10.1521/aeap.14.8.472.24114
   Ekstrand ML, 1999, AIDS, V13, P1525, DOI 10.1097/00002030-199908200-00013
   FISHBEIN M, 1993, J APPL SOC PSYCHOL, V23, P417, DOI 10.1111/j.1559-1816.1993.tb01096.x
   FISHER JD, 1992, PSYCHOL BULL, V111, P455, DOI 10.1037/0033-2909.111.3.455
   GOLD RS, 1992, AIDS, V6, P1021, DOI 10.1097/00002030-199209000-00017
   *HONG KONG DEP HLT, 2002, HIV SURV REP, V0, P0
   JOENS RH, 2000, PRELIMINARY INVESTIG, V0, P0
   KELLY JA, 1990, J CONSULT CLIN PSYCH, V58, P117, DOI 10.1037/0022-006X.58.1.117
   Lau JTF, 2002, ARCH SEX BEHAV, V31, P367, DOI 10.1023/A:1016280411280
   MCKIRNAN DJ, 1995, J SEX RES, V32, P64
   Middelthon AL, 2001, AIDS CARE, V13, P515, DOI 10.1080/09540120120058049
   Molitor F, 1999, ARCH SEX BEHAV, V28, P335, DOI 10.1023/A:1018748729070
   Morokoff PJ, 1997, J PERS SOC PSYCHOL, V73, P790, DOI 10.1037/0022-3514.73.4.790
   OSMOND DH, 1994, AM J PUBLIC HEALTH, V84, P1933, DOI 10.2105/AJPH.84.12.1933
   Prestage G, 2001, AIDS CARE, V13, P277, DOI 10.1080/09540120120043928
   *QUEER SIST HONG K, 1998, HUM RIGHTS REP SEX R, V0, P0
   RATLIFFCRAIN J, 1999, FAMILY PLANNING PERS, V27, P79
   Rosario M, 2001, AM J COMMUN PSYCHOL, V29, P133, DOI 10.1023/A:1005205630978
   Rotheram-Borus MJ, 1999, ARCH SEX BEHAV, V28, P159, DOI 10.1023/A:1018719922709
   Sacco WP, 1996, AIDS EDUC PREV, V8, P430
   Serovich JM, 1997, J YOUTH ADOLESCENCE, V26, P429, DOI 10.1023/A:1024581305264
   Stokes JP, 1997, ARCH SEX BEHAV, V26, P383, DOI 10.1023/A:1024539301997
   Tang CSK, 2001, AIDS EDUC PREV, V13, P329, DOI 10.1521/aeap.13.4.329.21426
   Tang CSK, 1997, ARCH SEX BEHAV, V26, P79, DOI 10.1023/A:1024525504298
   TROIDEN RR, 1989, J HOMOSEXUAL, V17, P43, DOI 10.1300/J082v17n01_02
   *UN PROGR HIV AIDS, 2002, REP GLOB HIV AIDS EP, V0, P0
   Waldo CR, 1998, AM J COMMUN PSYCHOL, V26, P307, DOI 10.1023/A:1022184704174
   Weinberg MartinS., 1974, MALE HOMOSEXUALS THE, V0, P0
   Wong CY, 2001, J SEX RES, V38, P118, DOI 10.1080/00224490109552079
   Wulfert E, 1996, J BEHAV MED, V19, P345, DOI 10.1007/BF01904761
   Zhang BC, 2000, AM J PUBLIC HEALTH, V90, P1949, DOI 10.2105/AJPH.90.12.1949
   Zhang K, 1999, AIDS CARE, V11, P581, DOI 10.1080/09540129947730
NR 40
TC 17
Z9 19
U1 0
U2 9
PU SPRINGER/PLENUM PUBLISHERS
PI NEW YORK
PA 233 SPRING ST, NEW YORK, NY 10013 USA
SN 0004-0002
EI 1573-2800
J9 ARCH SEX BEHAV
JI Arch. Sex. Behav.
PD APR 15
PY 2004
VL 33
IS 2
BP 159
EP 167
DI 10.1023/B:ASEB.0000014330.67201.1b
PG 9
WC Psychology, Clinical; Social Sciences, Interdisciplinary
SC Psychology; Social Sciences - Other Topics
GA 770EF
UT WOS:000188709700010
PM 15146148
DA 2023-03-20
ER

PT J
AU Buseh, AG
AF Buseh, AG
TI Patterns of sexual behaviour among secondary school students in Swaziland, southern Africa
SO CULTURE HEALTH & SEXUALITY
LA English
DT Article
ID reproductive health; aids; adolescents; risk; vulnerability; experience; infection; knowledge; programs; hiv/aids
AB Among the many sub-Saharan African countries hardest hit by HIV/AIDS is the Kingdom of Swaziland. In an effort to reduce the spread of HIV, young people are an important group to reach with prevention messages. However, before developing Such programmes, it is essential to understand young people's sexual risk behaviours. Students (n=941) from four coeducational secondary schools in Swaziland participated in a cross-sectional survey of sexual behaviours. Results indicate that considerable proportions of young people in this study were sexually experienced, irrespective of gender. Findings also Suggest unacceptable high levels of sexual coercion, irrespective of age or gender. While boys may be less likely than girls to experience sexual coercion, being a male in this setting was not a protective factor. No significant differences were found on these variables in relation to location of the schools (rural vs. urban). Implications for developing and implementing HIV prevention programmes are suggested.
C1 Univ Wisconsin, Coll Nursing, Milwaukee, WI 53201 USA.
C3 University of Wisconsin System; University of Wisconsin Milwaukee
RP Buseh, AG (corresponding author), Univ Wisconsin, Coll Nursing, POB 413,1921 E Hartford Ave,Room 569, Milwaukee, WI 53201 USA.
EM aaronbg@uwm.edu
CR AGGLETON P, 1997, AIDS ADOLESCENTS, V0, P79
   Ajuwon AJ, 2001, REPROD HEALTH MATTER, V9, P128, DOI 10.1016/S0968-8080(01)90016-3
   AMAZIGO U, 1997, INT FAMILY PLANNING, V72, P28
   Ateka GK, 2001, B WORLD HEALTH ORGAN, V79, P1168
   Bajos N, 2000, SOC SCI MED, V50, P1533, DOI 10.1016/S0277-9536(99)00463-3
   Buseh Aaron G, 2002, HEALTH CARE WOMEN INT, V23, P173, DOI 10.1080/073993302753429040
   Buve A, 2002, LANCET, V359, P2011, DOI 10.1016/S0140-6736(02)08823-2
   Caldwell JC, 2000, POPUL DEV REV, V26, P117, DOI 10.1111/j.1728-4457.2000.00117.x
   CATANIA JA, 1990, PSYCHOL BULL, V108, P339, DOI 10.1037/0033-2909.108.3.339
   *CDCP, 1999, MORB MORT WEEKL REP, V46, P1
   CORCORAN J, 2002, SOC WORK, V30, P93
   De Cock KM, 2002, LANCET, V360, P67, DOI 10.1016/S0140-6736(02)09337-6
   Eaton L, 2003, SOC SCI MED, V56, P149, DOI 10.1016/S0277-9536(02)00017-5
   Erulkar A, 1998, ADOLESCENT EXPERIENC, V0, P0
   Fischhoff B, 1998, APPL PREV PSYCHOL, V7, P77, DOI 10.1016/S0962-1849(05)80005-8
   FULLILOVE RE, 1990, JAMA-J AM MED ASSOC, V263, P851, DOI 10.1001/jama.263.6.851
   Harrison A, 2001, SOC TRANSITION, V31, P69, DOI 10.1080/21528586.2001.10419031
   Hughes J, 1998, STUD FAMILY PLANN, V29, P233, DOI 10.2307/172161
   *INT CLIN EP NETW, 2001, AD HLTH, V0, P0
   KUMAH OM, 1994, KENYA YOUTH IEC ASSE, V0, P0
   LEMA VM, 1994, E AFR MED J, V71, P122
   Lugoe WL, 1995, E AFR MED J, V72, P635
   MATHEWS C, 1990, S AFR MED J, V78, P511
   MCGRATH JW, 1993, SOC SCI MED, V36, P429, DOI 10.1016/0277-9536(93)90405-S
   MINCY RB, 1994, NURTURING YOUNG BLAC, V0, P7
   Mitton J, 2000, J ASSOC NURSES AIDS CARE, V11, P17, DOI 10.1016/S1055-3290(06)60393-2
   MOORE S, 1994, PSYCHOL HEALTH, V10, P17
   MYENI AD, 1990, J SCHOOL HEALTH, V60, P351, DOI 10.1111/j.1746-1561.1990.tb05952.x
   Nahom D, 2001, J SCHOOL HEALTH, V71, P153, DOI 10.1111/j.1746-1561.2001.tb01314.x
   Nightingale EO, 2002, J ADOLESCENT HEALTH, V31, P3, DOI 10.1016/S1054-139X(02)00413-5
   Rani S, 2022, SPAT INF RES, V30, P417, DOI 10.1007/s41324-022-00442-9
   Rosenthal DA, 1997, ARCH SEX BEHAV, V26, P481, DOI 10.1023/A:1024503821562
   Smith CA, 1997, SOC WORK, V42, P334, DOI 10.1093/sw/42.4.334
   *SWAZ MIN HLTH, 2003, UPH STRUGGL SAF SEX, V0, P0
   *UNAIDS WHO, 2002, SWAZ EP FACT SHEET H, V0, P0
   UNAIDS/WHO, 2002, REP GLOB HIV AIDS EP, V0, P0
   Varga C A, 2001, AFR J REPROD HEALTH, V5, P175, DOI 10.2307/3583334
   Waldner-Haugrud L K, 1995, VIOLENCE VICT, V10, P203
   Weinhardt LS, 1998, ARCH SEX BEHAV, V27, P155, DOI 10.1023/A:1018682530519
   WEISMAN CS, 1991, FAM PLANN PERSPECT, V23, P71, DOI 10.2307/2135452
   *WHO, 1990, INT SCHED KNOWL ATT, V0, P0
   Wolf RC, 2002, AIDS CARE, V14, P361, DOI 10.1080/09540120220123748
   Wood K, 1998, SOC SCI MED, V47, P233, DOI 10.1016/S0277-9536(98)00057-4
NR 43
TC 8
Z9 8
U1 0
U2 1
PU ROUTLEDGE JOURNALS, TAYLOR & FRANCIS LTD
PI ABINGDON
PA 2-4 PARK SQUARE, MILTON PARK, ABINGDON OX14 4RN, OXON, ENGLAND
SN 1369-1058
EI 1464-5351
J9 CULT HEALTH SEX
JI Cult. Health Sex
PD JUL-AUG 15
PY 2004
VL 6
IS 4
BP 355
EP 367
DI 10.1080/13691050410001668711
PG 13
WC Family Studies; Social Sciences, Biomedical
SC Family Studies; Biomedical Social Sciences
GA 836XI
UT WOS:000222589100005
PM 21972907
DA 2023-03-20
ER

PT J
AU Opt, SK
   Loffredo, DA
AF Opt, SK
   Loffredo, DA
TI College students and HIV/AIDS: More insights on knowledge, testing, and sexual practices
SO JOURNAL OF PSYCHOLOGY
LA English
DT Article
DE college students; HIV/AIDS; HIV knowledge; HIV perceptions; HIV testing; sexual practices
ID information
AB In this study, the authors confirm and expand previous findings (M. Anastasi, R. G. Sawyer, & P. J. Pinciaro, 1999; J. E. Lewis & R. M. Malow, 1997) concerning college students' knowledge and perceptions about HIV/AIDS. Although students are knowledgeable about HIV/AIDS, they have little personal concern about becoming infected and do not take appropriate safe sex precautions. Findings of the present study show that gender, ethnic background, and knowing someone infected by HIV/AIDS influence students' level of concern about infection. In addition, older students and those who know someone infected by HIV/AIDS are more likely to have been tested. Results are compared with national surveys of other age groups, and the authors suggest specific intervention strategies for college students.
C1 Univ Houston, Dept Psychol, Victoria, TX 77901 USA.
C3 University of Houston System; University of Houston; University of Houston Victoria
RP Loffredo, DA (corresponding author), Univ Houston, Dept Psychol, 3007 N Ben Wilson, Victoria, TX 77901 USA.
EM loffredod@uhv.edu
CR Anastasi MC, 1999, J AM COLL HEALTH, V48, P13, DOI 10.1080/07448489909595667
   Barth KR, 2002, J AM COLL HEALTH, V50, P153, DOI 10.1080/07448480209596021
   Brener ND, 2001, J AM COLL HEALTH, V49, P223, DOI 10.1080/07448480109596307
   Demmer C, 2001, PSYCHOL REP, V88, P431, DOI 10.2466/PR0.88.2.431-442
   DILORIO C, 2000, J ADV NURS, V32, P658
   *FL DEP HLTH, 2001, FLOR VIT STAT ANN RE, V0, P0
   *FL DEP HLTH, 2002, EP PROF HIV COMM PLA, V0, P0
   *FL DEP HLTH, 2002, HIV PREV EST, V0, P0
   *HARV U KAIS FAM F, 2002, NAT SURV PUBL ATT HI, V0, P0
   *KAIS FAM FDN, 2000, NAT SURV TEENS HIV A, V0, P0
   *KAIS FAM FDN, 2002, STAT HLTH FACTS ONL, V0, P0
   Kaiser Family Foundation, 2001, AIDS EP 20 YEARS VIE, V0, P0
   Lewis JE, 1997, J AM COLL HEALTH, V45, P147, DOI 10.1080/07448481.1997.9936875
   *NAT CTR DIS CONTR, 2002, YOUNG PEOPL RISK HIV, V0, P0
   *SPSS INC, 2003, SPSS 11 MAC OS X VER, V0, P0
   Troth A, 2000, HEALTH COMMUN, V12, P195, DOI 10.1207/S15327027HC1202_5
   Van den Eijnden RJJM, 1998, PSYCHOL HEALTH, V13, P467
NR 17
TC 41
Z9 42
U1 0
U2 9
PU ROUTLEDGE JOURNALS, TAYLOR & FRANCIS LTD
PI ABINGDON
PA 2-4 PARK SQUARE, MILTON PARK, ABINGDON OX14 4RN, OXON, ENGLAND
SN 0022-3980
EI 1940-1019
J9 J PSYCHOL
JI J. Psychol.
PD SEP 15
PY 2004
VL 138
IS 5
BP 389
EP 403
DI 10.3200/JRLP.138.5.389-403
PG 15
WC Psychology, Multidisciplinary
SC Psychology
GA 861KE
UT WOS:000224414600001
PM 15529734
DA 2023-03-20
ER

PT J
AU Porter, JFH
   Knill-Jones, RP
AF Porter, JFH
   Knill-Jones, RP
TI Quality of travel health advice in higher-education establishments in the United Kingdom and its relationship to the demographic background of the provider
SO JOURNAL OF TRAVEL MEDICINE
LA English
DT Article
ID general-practitioners; sexual-behavior; international travelers; malaria prophylaxis; medicine
AB Background: The number of international trips undertaken by residents of the United Kingdom has risen dramatically over the past 50 years. Likewise, the numbers studying in higher education have also shown a huge increase. This study aimed to assess the appropriateness of advice given to traveling students by higher education-based health services and to relate this to the demography and experience of the professionals involved. Methods:A postal questionnaire describing three hypothetical groups of students traveling to different parts of the world was sent to 335 doctors and nurses. These clinicians belonged to the British Association of Health Services in Higher Education. They worked in 105 practices that serve higher-educational establishments in the United Kingdom. Main outcome measures included whether appropriate immunizations were advised and given correctly through the National Health Service (NHS) or privately, and whether appropriate advice was given regarding malaria, human immunodeficiency virus (HIV), and miscellaneous risks. The sources of information used to advise travelers were also asked, and the effect of demographic characteristics of the respondents on the quality of advice was investigated. Results:Two hundred fifteen (64%) questionnaires were returned. The mean score for whether the correct immunizations were advised was 77%, and for whether these were given correctly through the NHS or privately was 79.6%. For malaria, HIV, and miscellaneous risks, the scores were lower at 65%, 38%, and 32%, respectively. The score for correct immunizations was significantly affected by sex, with females respondents scoring higher (p = .036). Previous training in travel medicine improved scores for immunizations (p = .034) and for the correct choice being given through the NHS or privately (p = .006). Age, hours worked, role, and size of practice had no influence on scores. Charts in the general practice free newspapers were the most popular source of information. Conclusions: Practices serving higher-education establishments usually give appropriate advice to travelers in terms of the immunizations required, whether these are available through the NHS or privately, and about reducing risks of malaria. This is not the case regarding advice pertaining to HIV and miscellaneous risks. Previous training in travel medicine seems to correlate with the giving of more appropriate advice.
C1 Univ Nottingham, Hlth Serv, Cripps Hlth Ctr, Nottingham NG7 2QW, England.
   Univ Glasgow, Dept Publ Hlth, Glasgow, Lanark, Scotland.
C3 University of Nottingham; University of Glasgow
RP Porter, JFH (corresponding author), Univ Nottingham, Hlth Serv, Cripps Hlth Ctr, Univ Pk, Nottingham NG7 2QW, England.
CR BELL DR, 1995, TROPICAL MED, V0, P0
   BRENNER D, 1991, TRAVEL MED INT, V9, P68
   Carroll B, 1998, J TRAVEL MED, V5, P3, DOI 10.1111/j.1708-8305.1998.tb00447.x
   Carter S, 1997, INT J STD AIDS, V8, P336, DOI 10.1258/0956462971920055
   Cetron MS, 1996, LANCET, V348, P1274, DOI 10.1016/S0140-6736(96)01511-5
   CORDES DH, 1989, W J MED, V3, P348
   COSSAR JH, 1990, J INFECTION, V21, P27, DOI 10.1016/0163-4453(90)90600-D
   Cossar Jonathan H., 1992, HEALTH BULLETIN (EDINBURGH), V50, P428
   DANIELS DG, 1992, INT J STD AIDS, V3, P437, DOI 10.1177/095646249200300608
   DAWOOD R, 1996, TRAVELLERS HLTH STAY, V0, P0
   DEMETER SJ, 1989, CAN J PUBLIC HEALTH, V80, P20
   *DEP HLTH SOC SEC, 1998, BEFORE YOU GO, V0, P0
   GILLIES P, 1992, AIDS, V6, P339, DOI 10.1097/00002030-199203000-00020
   Hatz C, 1997, TROP MED INT HEALTH, V2, P6, DOI 10.1046/j.1365-3156.1997.d01-130.x
   Jelinek, 1996, J TRAVEL MED, V3, P160, DOI 10.1111/j.1708-8305.1996.tb00731.x
   Keystone, 1994, J TRAVEL MED, V1, P72, DOI 10.1111/j.1708-8305.1994.tb00566.x
   Leggat PA, 1997, NEW ZEAL MED J, V110, P319
   LOBEL HO, 1993, AM J TROP MED HYG, V49, P233
   MOTT A, 1990, BRIT MED J, V300, P25, DOI 10.1136/bmj.300.6716.25
   Mulhall BP, 1996, INT J STD AIDS, V7, P455, DOI 10.1258/0956462961918419
   MULHALL BP, 1993, MED J AUSTRALIA, V158, P530, DOI 10.5694/j.1326-5377.1993.tb121868.x
   PICOT N, 1993, B SOC PATHOL EXOT, V86, P418
   PORTER JDH, 1992, BRIT MED J, V304, P1323, DOI 10.1136/bmj.304.6838.1323
   Potasman I, 1996, J TRAVEL MED, V3, P32, DOI 10.1111/j.1708-8305.1996.tb00693.x
   *PUBL HLTH LAB SER, 1997, COMMUNICAB DIS REP, V7, P1
   *ROBB COMM, 1963, ROBB COMM REP, V0, P0
   *SCOTT CTR INF ENV, 1999, NAT HLTH SERV VIEWD, V0, P0
   *SECR STAT, 1998, HIGH ED 21 CENT, V0, P0
   *SECR STAT, 1992, FURTH HIGH ED ACT, V0, P0
   SLOAN DSG, 1993, BRIT MED J, V307, P615, DOI 10.1136/bmj.307.6904.615
   STEFFEN R, 1994, J WILDERNESS MED, V5, P56, DOI 10.1580/0953-9859-5.1.56
   STEFFEN R, 1983, JAMA-J AM MED ASSOC, V249, P1176
   *UK HLTH DEP, 1995, HLTH INF OV TRAV, V0, P0
   *UK HLTH DEP, 1996, IMM AG INF DIS, V0, P0
   USHERWOOD V, 1989, J ROY COLL GEN PRACT, V39, P148
   *WHO, 1998, INT TRAV HLTH, V0, P0
   WILLIAMS A, 1987, BRIT MED J, V295, P1449, DOI 10.1136/bmj.295.6611.1449
   World Health Organization . Emerging and Other Communicable Diseases, 1998, EM OTH COMM DIS SURV, V0, P0
   *WORLD TOUR ORG, 1999, STAT 1998, V0, P0
NR 41
TC 13
Z9 14
U1 0
U2 1
PU B C DECKER INC
PI HAMILTON
PA 20 HUGHSON ST SOUTH, PO BOX 620, L C D 1, HAMILTON, ONTARIO L8N 3K7, CANADA
SN 1195-1982
EI 
J9 J TRAVEL MED
JI J. Travel Med.
PD NOV-DEC 15
PY 2004
VL 11
IS 6
BP 347
EP 353
DI 
PG 7
WC Public, Environmental & Occupational Health; Infectious Diseases; Medicine, General & Internal
SC Public, Environmental & Occupational Health; Infectious Diseases; General & Internal Medicine
GA 876ST
UT WOS:000225518500003
PM 15569570
DA 2023-03-20
ER

PT J
AU Wong, WCW
   Lee, A
   Tsang, KK
AF Wong, WCW
   Lee, A
   Tsang, KK
TI Correlates of sexual behaviors with health status and health perception in chinese adolescents: A cross-sectional survey in schools
SO AIDS PATIENT CARE AND STDS
LA English
DT Article
ID hong-kong; transmitted diseases; risk behaviors; students; prevalence; men; surveillance; young
AB Sexual intercourse remains taboo among adolescents in a Chinese society such as Hong Kong. It is not openly discussed and little research has been done on its impact on health, although it carries serious risks of contracting sexually transmitted diseases (STDs)/HIV. In 1999, a cross-sectional, self-report survey on youth risk behaviors was carried out on 8382 students 15 - 18 years of age from 48 schools in Hong Kong. Three hundred seventy-seven (4.69%) reported that they had had sexual intercourse. Among them, forced sex (16.94%) was common, most often happening to boys (52.38%). They were more likely to have consulted doctors in the last month (odds ration [OR] 1.41 in boys 95% confidence interval [CI] 1.03, 1.94; OR 2.46 in girls 95% CI 1.81, 3.30) and 6 months ( OR 1.33 in boys 95% CI 0.98, 1.78; OR 2.66 in girls 95% CI 1.80, 3.91). They also perceived poorer and deteriorating health. The sexually active female students were 6.70 times ( 95% CI 4.65, 9.66) more likely to attempt suicide than the other group and were more likely to take sick leaves ( OR 3.56 in girls 95% CI 2.35, 5.41). Parental education and occupation, place of birth, and type of housing did not correlate in the initiation of sexual intercourse. The sexually experienced group reported worse physical and psychological health as well as health perception. Some of the characteristics and patterns identified in our study were quite different from the findings in the West but further studies are required to determine the reason for this.
C1 Chinese Univ Hong Kong, Prince Wales Hosp, Dept Community & Family Med, Hong Kong, Hong Kong, Peoples R China.
   Chinese Univ Hong Kong, Prince Wales Hosp, Sch Publ Hlth, Ctr Hlth Educ & Hlth Promot, Hong Kong, Hong Kong, Peoples R China.
C3 Chinese University of Hong Kong; Prince of Wales Hospital; Chinese University of Hong Kong; Prince of Wales Hospital
RP Wong, WCW (corresponding author), Chinese Univ Hong Kong, Prince Wales Hosp, Dept Community & Family Med, Hong Kong, Hong Kong, Peoples R China.
EM cwwong@cuhk.edu.hk
CR [Anonymous], 1900, DOI 10.1023/A:1021109031521, V0, P0
   ARNETT J, 1992, DEV REV, V12, P339, DOI 10.1016/0273-2297(92)90013-R
   ARNETT J, 1999, YOUTH SOC, V6, P3
   Aten MJ, 2002, J ADOLESCENT HEALTH, V31, P70, DOI 10.1016/S1054-139X(02)00367-1
   BULBECK C, 1994, WOMEN STUD INT FORUM, V17, P95, DOI 10.1016/0277-5395(94)90010-8
   Churchill R, 2000, BRIT J GEN PRACT, V50, P953
   DAVOLI M, 1992, EPIDEMIOLOGY, V3, P531, DOI 10.1097/00001648-199211000-00013
   Edgardh K, 2000, SEX TRANSM INFECT, V76, P98, DOI 10.1136/sti.76.2.98
   Fenton KA, 2001, LANCET, V358, P1851, DOI 10.1016/S0140-6736(01)06886-6
   FORMAN D, 1989, BRIT MED J, V298, P1137, DOI 10.1136/bmj.298.6681.1137
   Fortenberry JD, 1997, AM J PUBLIC HEALTH, V87, P417, DOI 10.2105/AJPH.87.3.417
   HANDSFIELD HH, 1974, NEW ENGL J MED, V290, P117, DOI 10.1056/NEJM197401172900301
   JACOBS NF, 1975, ANN INTERN MED, V82, P7, DOI 10.7326/0003-4819-82-1-7
   JONES EF, 1985, FAM PLANN PROSPECT, V4, P9
   KOLBE LJ, 1993, PUBLIC HEALTH REP, V108, P2
   Lam TH, 2001, J ADOLESCENT HEALTH, V29, P352, DOI 10.1016/S1054-139X(01)00301-9
   Lam TH, 2001, J BEHAV MED, V24, P503, DOI 10.1023/A:1012227728232
   Lee A, 2001, PUBLIC HEALTH, V115, P30
   Lee A, 2001, J SCHOOL HEALTH, V71, P443, DOI 10.1111/j.1746-1561.2001.tb07321.x
   LOWRY R, 1996, JAMA-J AM MED ASSOC, V76, P792
   ORIEL JD, 1974, BRIT J VENER DIS, V50, P11
   van den Hoek A, 2001, AIDS, V15, P753, DOI 10.1097/00002030-200104130-00011
   Warren CW, 1998, FAM PLANN PERSPECT, V30, P170, DOI 10.2307/2991678
   WEISBERG E, 1992, MED J AUSTRALIA, V156, P612, DOI 10.5694/j.1326-5377.1992.tb121457.x
   Wellings F, 2001, LANCET, V358, P1843, DOI 10.1016/S0140-6736(01)06885-4
   WEST P, 1993, J ADOLESCENCE, V16, P367, DOI 10.1006/jado.1993.1031
NR 26
TC 8
Z9 8
U1 0
U2 2
PU MARY ANN LIEBERT, INC
PI NEW ROCHELLE
PA 140 HUGUENOT STREET, 3RD FL, NEW ROCHELLE, NY 10801 USA
SN 1087-2914
EI 1557-7449
J9 AIDS PATIENT CARE ST
JI Aids Patient Care STDS
PD AUG 15
PY 2004
VL 18
IS 8
BP 470
EP 480
DI 10.1089/1087291041703656
PG 11
WC Public, Environmental & Occupational Health; Infectious Diseases
SC Public, Environmental & Occupational Health; Infectious Diseases
GA 847EB
UT WOS:000223374400005
PM 15321018
DA 2023-03-20
ER

PT J
AU Lesch, E
   Kruger, LM
AF Lesch, E
   Kruger, LM
TI Reflections on the sexual agency of young women in a low-income rural South African community
SO SOUTH AFRICAN JOURNAL OF PSYCHOLOGY
LA English
DT Article
ID behavior; power; health; adolescents; students; violence; people; talk
AB Reproductive health issues are pertinent in the mental health development of young women in South Africa, especially young women in low-income communities. The prevalence of problems such as HIV/AIDS and unplanned or unwanted pregnancies among South African female adolescents specifically warrants urgent attention. It is argued that inadequate theoretical frameworks and inadequate data on sexuality in different South African communities hamper effective preventative interventions in the female reproductive health arena. This article reports and discusses some of the findings of a larger study exploring female adolescent sexuality in one specific low-income South African community. Twenty-five adolescent women from low-income, `coloured" households in the Western Cape were interviewed about their first experiences of sexual intercourse. It was found that the participants demonstrated limited sexual agency in their first experiences of sexual intercourse. The authors conclude that a new discourse of female sexual agency may be needed.
C1 Univ Stellenbosch, Dept Psychol, ZA-7602 Matieland, South Africa.
C3 Stellenbosch University
RP Lesch, E (corresponding author), Univ Stellenbosch, Dept Psychol, Private Bag X1, ZA-7602 Matieland, South Africa.
EM e15@sun.ac.za
CR Allen L, 2003, WOMEN STUD INT FORUM, V26, P235, DOI 10.1016/S0277-5395(03)00053-0
   Annells M, 1997, NURS INQ, V4, P176, DOI 10.1111/j.1440-1800.1997.tb00096.x
   Beyers E, 1996, S AFR J PSYCHOL, V26, P191, DOI 10.1177/008124639602600309
   Brunswick AF, 1996, J COMMUNITY PSYCHOL, V24, P44
   Buga GAB, 1996, S AFR MED J, V86, P523
   BURNS A, 2002, AGENDA, V53, P6
   CHARMAZ K, 1990, SOC SCI MED, V30, P1161, DOI 10.1016/0277-9536(90)90256-R
   Charmaz K., 1995, GROUNDED THEORY RETH, V0, P0
   CORBIN J, 1990, QUALITATIVE SOCIOLOG, V13, P30
   CRAWFORD M., 1999, INNOVATIONS FEMINIST, V0, P1
   DANILUK J, 1991, CANADIAN J COUNSELLI, V25, P433
   DEAN CD, 1996, THESIS U W CAPE BELL, V0, P0
   Dunn JL, 1998, J CONTEMP ETHNOGR, V26, P479, DOI 10.1177/089124198026004004
   Eyre SL, 1997, J ADOLESCENCE, V20, P9, DOI 10.1006/jado.1996.0061
   FINE M, 1988, HARVARD EDUC REV, V58, P29, DOI 10.17763/haer.58.1.u0468k1v2n2n8242
   FLISHER AJ, 1993, S AFR MED J, V83, P495
   FONOW MM, 1991, METHODOLOGY FEMINIST, V0, P1
   Harrison A., 2002, AGENDA, V53, P43
   HOLLAND J, 1992, SOCIOL REV, V40, P645, DOI 10.1111/j.1467-954X.1992.tb00406.x
   HOLLAND J, 1990, SOCIOL HEALTH ILL, V12, P336, DOI 10.1111/1467-9566.ep11347264
   Hollway W., 1989, SUBJECTIVITY METHOD, V0, P0
   Jackson C.-A., 1994, PSYCHOL SOC, V18, P3
   KALOF L, 1995, J YOUTH ADOLESCENCE, V24, P229, DOI 10.1007/BF01537151
   KELLY JA, 1993, AM PSYCHOL, V48, P1023, DOI 10.1037/0003-066X.48.10.1023
   KIPPAX S, 1990, WOMEN STUD INT FORUM, V13, P533, DOI 10.1016/0277-5395(90)90048-3
   Krahe B, 1995, J APPL SOC PSYCHOL, V25, P2118, DOI 10.1111/j.1559-1816.1995.tb02391.x
   KRUGER L, 2004, UNPUB OBSCURINIG PRE, V0, P0
   KRUGER L, 2003, DESIGNS USEFULNESS M, V0, P0
   KRUGER L, 2003, WELL INTENTIONED RES, V0, P0
   Laws J.L., 1977, SEXUAL SCRIPTS SOCIA, V0, P0
   LAWSON A, 1993, POLITICS PREGNANCY A, V0, P101
   LESCH E, 2000, THESIS U STELLENBOSC, V0, P0
   Lichenstein B., 2000, NWSA J, V12, P52, DOI 10.2979/NWS.2000.12.2.52
   Macleod C, 1999, S AFR J PSYCHOL, V29, P1, DOI 10.1177/008124639902900101
   MacPhail C, 2001, SOC SCI MED, V52, P1613, DOI 10.1016/S0277-9536(00)00272-0
   MAHONEY CA, 1995, J SEX EDUC THER, V21, P103, DOI 10.1080/01614576.1995.11074141
   Miller J. B., 1991, WOMENS GROWTH CONNEC, V0, P11
   POTGIETER C, 1997, THESIS U W CAPE BELL, V0, P0
   POTGIETER C, 1997, CONT ISSUES HUMAN DE, V0, P99
   PRESTONTHOMAS H, 1990, METROLOGIA, V27, P3, DOI 10.1088/0026-1394/27/1/002
   Ramazanoglu C., 2002, FEMINIST METHODOLOGY, V0, P0
   Reddy SP, 2003, UMTHENTE UHLABA USAM, V0, P0
   RHODE DL, 1993, POLITICS PREGNANCY A, V0, P10
   RUDDICK S, 1993, POLITICS PREGNANCY A, V0, P126
   SEGAL L, 2000, WOMENS HLTH CONT INT, V0, P114
   Shefer T, 2000, S AFR J PSYCHOL, V30, P11, DOI 10.1177/008124630003000202
   SHEFER T, 2002, DISCOURSES DIFFERENC, V0, P427
   SHISANA O, 2002, S AFRICAN NAT HIV PR, V0, P0
   STEWART AJ, 1994, WOMEN CREATING LIVES, V0, P11
   Swartz L., 2002, REFLECT PRACT, V0, P0
   TEMPLETON L, 2003, LOVELIFE PRODUCTIONS, V0, P0
   Thompson S., 1994, SEXUALITY LIFE COURS, V0, P209
   THOMPSON S, 1992, PLEASURE DANGER EXPL, V0, P350
   Tiefer L., 1995, SEX NOT NATURAL ACT, V0, P0
   Tolman DL, 1999, PSYCHOL WOMEN QUART, V23, P7, DOI 10.1111/j.1471-6402.1999.tb00338.x
   Tolman DL, 2001, WOMEN THER, V24, P195
   TOLMAN DL, 1997, THROUGH PRISM DIFFER, V0, P173
   Unger R. K., 1996, WOMEN GENDER FEMINIS, V0, P0
   *UNS, 1996, UNS POP WOM P UN EXP, V0, P29
   Ussher JM, 1999, PSYCHOL WOMEN QUART, V23, P41, DOI 10.1111/j.1471-6402.1999.tb00339.x
   VANCE C, 1986, HOMOSEXUALITY HOMOSE, V0, P13
   Vance Carole S., 1992, PLEASURE DANGER EXPL, V0, P1
   VARGA G, 1996, AGENDA, V28, P31
   *W CAP DEP ED, 2001, BUS PLAN, V0, P0
   WALKER L, 2002, AFRICAN J AIDS RES, V2, P75
   WEEKS J, 1986, SEXUALITY, V0, P0
   Wood K, 1998, SOC SCI MED, V47, P233, DOI 10.1016/S0277-9536(98)00057-4
   Wood K., 1995, PSYCHOL SOC, V20, P13
   WYATT GE, 1994, AM PSYCHOL, V49, P748, DOI 10.1037/0003-066X.49.8.748
NR 70
TC 25
Z9 25
U1 0
U2 3
PU SAGE PUBLICATIONS LTD
PI LONDON
PA 1 OLIVERS YARD, 55 CITY ROAD, LONDON EC1Y 1SP, ENGLAND
SN 0081-2463
EI 2078-208X
J9 S AFR J PSYCHOL
JI South Afr. J. Psychol.
PD SEP 15
PY 2004
VL 34
IS 3
BP 464
EP 486
DI 10.1177/008124630403400308
PG 23
WC Psychology, Multidisciplinary
SC Psychology
GA 997SU
UT WOS:000234269100008
DA 2023-03-20
ER

PT J
AU Miller, WR
AF Miller, WR
TI Motivational interviewing in service to health promotion
SO AMERICAN JOURNAL OF HEALTH PROMOTION
LA English
DT Article
ID randomized controlled-trial; brief intervention; alcohol-use; enhancing motivation; enhancement therapy; treatment adherence; drinking behavior; college-students; general-practice; hiv prevention
C1 Univ New Mexico, Albuquerque, NM 87131 USA.
C3 University of New Mexico
RP Miller, WR (corresponding author), Univ New Mexico, Albuquerque, NM 87131 USA.
CR Allen J, 1998, ALCOHOL CLIN EXP RES, V22, P1300
   Allen JP, 1997, J STUD ALCOHOL, V58, P7
   Allen JP, 1998, PSYCHOTHER RES, V8, P455
   Allsop S, 1997, ADDICTION, V92, P61
   AMRHEIN P, 2002, UNPUB CLIENT COMMITM, V0, P0
   [Anonymous], 1997, ADDICTION, V92, P1671
   Aubrey L. L., 1998, THESIS U NEW MEXICO, V0, P0
   BAKER A, 1993, AIDS, V7, P247, DOI 10.1097/00002030-199302000-00014
   Baker A, 2001, ADDICTION, V96, P1279, DOI 10.1046/j.1360-0443.2001.96912797.x
   BAKER A, 1994, AIDS CARE, V6, P559, DOI 10.1080/09540129408258670
   Barrowclough C, 2001, AM J PSYCHIAT, V158, P1706, DOI 10.1176/appi.ajp.158.10.1706
   Bem D. J., 1972, ADV EXPT SOCIAL PSYC, V6, P1, DOI 10.1016/S0065-2601(08)60024-6
   BEM DJ, 1967, PSYCHOL REV, V74, P183, DOI 10.1037/h0024835
   BIEN TH, 1993, ADDICTION, V88, P315, DOI 10.1111/j.1360-0443.1993.tb00820.x
   BIEN TH, 1993, BEHAV COGN PSYCHOTH, V21, P347, DOI 10.1017/S135246580001167X
   Booth R E, 1998, PUBLIC HEALTH REP, V113 Suppl 1, P116
   Borsari B, 2000, J CONSULT CLIN PSYCH, V68, P728, DOI 10.1037//0022-006X.68.4.728
   Brown J. M., 1993, PSYCHOL ADDICT BEHAV, V7, P211, DOI 10.1037/0893-164X.7.4.211
   Burke B. L., 2002, MOTIVATIONAL INTERVI, V0, P217
   Butler CC, 1999, BRIT J GEN PRACT, V49, P611
   Carey MP, 2000, HEALTH PSYCHOL, V19, P3, DOI 10.1037/0278-6133.19.1.3
   Carey MP, 1997, J CONSULT CLIN PSYCH, V65, P531, DOI 10.1037/0022-006X.65.4.531
   Colby SM, 1998, J CONSULT CLIN PSYCH, V66, P574, DOI 10.1037/0022-006X.66.3.574
   CUNNINGHAM JA, 1993, ADDICT BEHAV, V18, P347, DOI 10.1016/0306-4603(93)90036-9
   Daley DC, 1998, AM J PSYCHIAT, V155, P1611, DOI 10.1176/ajp.155.11.1611
   Daley DC, 1998, SOC WORK, V43, P470, DOI 10.1093/sw/43.5.470
   Dench S, 2000, BEHAV COGN PSYCHOTH, V28, P121
   Donovan DM, 2001, ADDICTION, V96, P1149, DOI 10.1046/j.1360-0443.2001.96811498.x
   Dunn C, 2001, ADDICTION, V96, P1725, DOI 10.1046/j.1360-0443.2001.961217253.x
   Emmons KM, 2001, PEDIATRICS, V108, P18, DOI 10.1542/peds.108.1.18
   Festinger L., 1957, THEORY COGNITIVE DIS, V0, P0
   Gentilello LM, 1999, ANN SURG, V230, P473, DOI 10.1097/00000658-199910000-00003
   GORDON T, 1995, MAKING PATIENT PARTN, V0, P0
   Handmaker NS, 1999, J STUD ALCOHOL, V60, P285, DOI 10.15288/jsa.1999.60.285
   Harland J, 1999, BRIT MED J, V319, P828, DOI 10.1136/bmj.319.7213.828
   Heather N, 1996, DRUG ALCOHOL REV, V15, P29, DOI 10.1080/09595239600185641
   Hodgins DC, 2001, J CONSULT CLIN PSYCH, V69, P50, DOI 10.1037//0022-006X.69.1.50
   Holder HD, 2000, ADDICTION, V95, P999, DOI 10.1046/j.1360-0443.2000.9579993.x
   Kalichman SC, 1999, J CONSULT CLIN PSYCH, V67, P959, DOI 10.1037/0022-006X.67.6.959
   Kelly AB, 2000, ADDICTION, V95, P1537, DOI 10.1046/j.1360-0443.2000.951015378.x
   Kemp R, 1998, BRIT J PSYCHIAT, V172, P413, DOI 10.1192/bjp.172.5.413
   KUCHIPUDI V, 1990, J STUD ALCOHOL, V51, P356, DOI 10.15288/jsa.1990.51.356
   Lincourt P, 2002, ADDICT BEHAV, V27, P381, DOI 10.1016/S0306-4603(01)00179-4
   Longshore D, 1999, SUBST USE MISUSE, V34, P1223, DOI 10.3109/10826089909039406
   Maisto SA, 2001, J STUD ALCOHOL, V62, P605, DOI 10.15288/jsa.2001.62.605
   Marlatt GA, 1998, J CONSULT CLIN PSYCH, V66, P604, DOI 10.1037/0022-006X.66.4.604
   Martino S, 2000, AM J ADDICTION, V9, P88
   Miller W.R., 1999, NIH PUBLICATION, V0, P0
   Miller W. R., 2002, MOTIVATIONAL INTERVI, V0, P0
   Miller WR, 2001, BEHAV COGN PSYCHOTH, V29, P457, DOI 10.1017/S1352465801004064
   Miller WR, 2001, J STUD ALCOHOL, V62, P211, DOI 10.15288/jsa.2001.62.211
   Miller WR, 2002, ADDICTION, V97, P265, DOI 10.1046/j.1360-0443.2002.00019.x
   MILLER WR, 1993, J CONSULT CLIN PSYCH, V61, P455, DOI 10.1037/0022-006X.61.3.455
   Miller WR, 2000, PSYCHOL ADDICT BEHAV, V14, P6, DOI 10.1037/0893-164X.14.1.6
   Miller WR, 1996, ADDICT BEHAV, V21, P835, DOI 10.1016/0306-4603(96)00044-5
   MILLER WR, 1988, BEHAV PSYCHOTHER, V16, P251, DOI 10.1017/S0141347300014129
   MILLER WR, 1983, BEHAV PSYCHOTHER, V11, P147, DOI 10.1017/S0141347300006583
   Monti PM, 1999, J CONSULT CLIN PSYCH, V67, P989, DOI 10.1037/0022-006X.67.6.989
   Murphy JG, 2001, PSYCHOL ADDICT BEHAV, V15, P373, DOI 10.1037/0893-164X.15.4.373
   Ni Mhurchu CN, 1998, CLIN SCI, V95, P479, DOI 10.1042/CS19980118
   Noonan W.C., 1997, J SUBSTANCE MISUSE, V2, P8, DOI 10.3109/14659899709084610
   PATTERSON GR, 1985, J CONSULT CLIN PSYCH, V53, P846, DOI 10.1037/0022-006X.53.6.846
   Prochaska J.O., 1984, TRANSTHEORETICAL APP, V0, P0
   PROCHASKA JO, 1992, AM PSYCHOL, V47, P1102, DOI 10.1037/0003-066X.47.9.1102
   Resnicow K, 2001, AM J PUBLIC HEALTH, V91, P1686, DOI 10.2105/AJPH.91.10.1686
   Rogers C.R., 1995, WAY BEING, V0, P0
   Rollnick S, 1999, HLTH BEHAV CHANGE GU, V0, P0
   SAUNDERS B, 1995, ADDICTION, V90, P415, DOI 10.1111/j.1360-0443.1995.tb03788.x
   SCALES R, 1998, DISS ABSTR INT, V0, P0
   Schneider RJ, 2000, J BEHAV HEALTH SER R, V27, P60, DOI 10.1007/BF02287804
   Sellman JD, 2001, J STUD ALCOHOL, V62, P389, DOI 10.15288/jsa.2001.62.389
   Senft RA, 1997, AM J PREV MED, V13, P464, DOI 10.1016/S0749-3797(18)30143-0
   Smith DE, 1997, DIABETES CARE, V20, P52, DOI 10.2337/diacare.20.1.52
   Snow M G, 1992, J SUBST ABUSE, V4, P107, DOI 10.1016/0899-3289(92)90011-L
   Stein MD, 2002, ADDICTION, V97, P691, DOI 10.1046/j.1360-0443.2002.00102.x
   Stephens RS, 2000, J CONSULT CLIN PSYCH, V68, P898, DOI 10.1037/0022-006X.68.5.898
   Stotts AL, 2001, J CONSULT CLIN PSYCH, V69, P858, DOI 10.1037//0022-006X.69.5.858
   Stotts AL, 2002, ADDICT BEHAV, V27, P275, DOI 10.1016/S0306-4603(01)00174-5
   Swanson AJ, 1999, J NERV MENT DIS, V187, P630, DOI 10.1097/00005053-199910000-00007
   Tappin DM, 2000, HEALTH EDUC RES, V15, P491, DOI 10.1093/her/15.4.491
   Thevos AK, 2000, HEALTH PROMOT INT, V15, P207, DOI 10.1093/heapro/15.3.207
   Treasure JL, 1999, BEHAV RES THER, V37, P405, DOI 10.1016/S0005-7967(98)00149-1
   Walters S. T., 2002, MOTIVATIONAL INTERVI, V0, P377
   Walters ST, 2000, J DRUG EDUC, V30, P361, DOI 10.2190/JHML-0JPD-YE7L-14CT
   Walters ST, 2000, J AM COLL HEALTH, V48, P235, DOI 10.1080/07448480009599310
   WOOLLARD J, 1995, CLIN EXP PHARMACOL P, V22, P466, DOI 10.1111/j.1440-1681.1995.tb02046.x
NR 88
TC 38
Z9 38
U1 2
U2 22
PU SAGE PUBLICATIONS INC
PI THOUSAND OAKS
PA 2455 TELLER RD, THOUSAND OAKS, CA 91320 USA
SN 0890-1171
EI 2168-6602
J9 AM J HEALTH PROMOT
JI Am. J. Health Promot.
PD JAN-FEB 15
PY 2004
VL 18
IS 3
BP A1
EP A10
DI 
PG 10
WC Public, Environmental & Occupational Health
SC Public, Environmental & Occupational Health
GA 765AU
UT WOS:000188245400013
DA 2023-03-20
ER

PT J
AU Martinez-Donate, AP
   Blumberg, EJ
   Hovell, MF
   Sipan, CL
   Zellner, JA
   Hughes, S
AF Martinez-Donate, AP
   Blumberg, EJ
   Hovell, MF
   Sipan, CL
   Zellner, JA
   Hughes, S
TI Risk for HIV infection among adolescents in the border city of Tijuana, Mexico
SO HISPANIC JOURNAL OF BEHAVIORAL SCIENCES
LA English
DT Article
DE HIV/AIDS; sexually transmitted infections; Mexican adolescents; USMexico border; risk factors
ID self-efficacy; school; prevention; behaviors; students
AB Previous studies have suggested high rates of HIV infection and other sexually transmitted infections in the U.S.-Mexico border region. However, no information is available on the risk for HIV infection among Mexican adolescents living in this geographic area. This study examines the prevalence of HIV risk practices and psychosocial correlates among 370 high school students in the border city of Tijuana, Mexico, by gender and age group. The results indicate substantial risk for HIV infection among Tijuana youth due to unprotected sexual practices, lifetime rates of pregnancy and sexually transmitted infections, and needle-sharing practices, mostly related to tattooing and body piercing. These findings suggest the need for HIV prevention programs for Tijuana adolescents. These programs must be culturally sensitive and tailored to meet the needs of the different age and gender groups in this region.
C1 San Diego State Univ, Grad Sch Publ Hlth, Ctr Behav Epidemiol & Community Hlth, San Diego, CA 92123 USA.
C3 California State University System; San Diego State University
RP Martinez-Donate, AP (corresponding author), San Diego State Univ, Grad Sch Publ Hlth, Ctr Behav Epidemiol & Community Hlth, 9245 Sky Pk Court,Suite 230, San Diego, CA 92123 USA.
CR AGUAYO S, 2002, MEXICO CIFRAS, V0, P0
   BARAJAS PM, 2000, DEVELOPMENT, V43, P91, DOI 10.1057/PALGRAVE.DEVELOPMENT.1110123
   BARNES MD, 1997, BORDER HLTH CHALLENG, V0, P87
   BASENENGQUIST K, 1992, HEALTH EDUC QUART, V19, P263, DOI 10.1177/109019819201900209
   BERNALALCANTARA B, 1997, REV SIDA ETS, V3, P63
   Caballero Hoyos Ramiro, 1997, REVISTA DE SAUDE PUBLICA, V31, P351, DOI 10.1590/S0034-89101997000400004
   Calderon-Jaimes E, 1999, SALUD PUBLICA MEXICO, V41, P334
   CDC, 2001, MORBIDITY AND MORTALITY WEEKLY REPORT, V50, P1
   *CDCP, 1998, PREV TREATM SEX TRAN, V0, P0
   *CENTR INT JUV, 1999, CONS DROG IL MEX, V0, P0
   CHESNEY MA, 1994, PREV MED, V23, P655, DOI 10.1006/pmed.1994.1109
   *CONS NAC POBL, 1997, CARP INF 11 JUL MUND, V0, P0
   deSnyder VNS, 1996, AIDS EDUC PREV, V8, P134
   Diaz Rafael M, 1998, LATINO GAY MEN HIV C, V0, P0
   DiazLoving R, 1995, REV INTERAM PSICOL, V29, P215
   *ENC NAC JUV, 2000, RES GEN, V0, P0
   Fleiz-Bautista C, 1999, SALUD MENT, V22, P14
   Garcia-Baltazar J, 1992, SALUD PUBLICA MEX, V34, P413
   Henry-Reid LM, 1998, J NATL MED ASSOC, V90, P287
   Hoyos RC, 2001, REV SAUDE PUBL, V35, P531, DOI 10.1590/S0034-89102001000600006
   Huerta-Franco R, 1999, ADOLESCENCE, V34, P389
   *I NAC SAL PUBL, 1998, MORT SIDA 1998, V0, P0
   *I REG STUD CAL, 1999, TIJ BAS INF, V0, P0
   IZAZOLALICEA JA, 1991, J ACQ IMMUN DEF SYND, V4, P614
   KASEN S, 1992, HEALTH EDUC QUART, V19, P187, DOI 10.1177/109019819201900204
   Kirby D, 2002, J SEX RES, V39, P27, DOI 10.1080/00224490209552116
   LAFFERTY J, 1991, AM J PUBLIC HEALTH, V81, P221, DOI 10.2105/AJPH.81.2.221
   MAGIS C, 2000, SIDA MEXICO ANO 2000, V0, P0
   *MON AIDS PAND NET, 1997, EST TEND EP VIH SIDA, V0, P0
   NORRIS G, 2000, THESIS U CALIFORNIA, V0, P0
   RANGEL G, 1994, THESIS COLEGIO FRONT, V0, P0
   RANGEL G, 1998, UNPUB FACTORES RIESG, V0, P0
   RANGEL G, 1997, REV SIDA ETS, V3, P9
   RUIZ J, 2002, U AIDS RES PROGR 19, V0, P0
   *SECR SAL MEX, 2000, SIDA MEX AN 2000, V0, P0
   *SECR SAL MEX, 1998, SIST VIG EP AD SISVE, V0, P0
   STEWART H, 2001, REDUCING HIV INFECT, V0, P0
   *UNAIDS, 2000, HIV AIDS AM EP MAN F, V0, P0
   *UNAIDS WHO, 2000, EP FACT SHEET HIV AI, V0, P0
   *US MEX BORD HLTH, 2004, HLTH BORD 2010, V0, P0
   WALTER HJ, 1993, HEALTH EDUC QUART, V20, P409, DOI 10.1177/109019819302000310
   *WHO, 2000, EP FACT SHEETS HIV A, V0, P0
NR 44
TC 3
Z9 3
U1 0
U2 0
PU SAGE PUBLICATIONS INC
PI THOUSAND OAKS
PA 2455 TELLER RD, THOUSAND OAKS, CA 91320 USA
SN 0739-9863
EI 1552-6364
J9 HISPANIC J BEHAV SCI
JI Hisp. J. Behav. Sci.
PD NOV 15
PY 2004
VL 26
IS 4
BP 407
EP 425
DI 10.1177/0739986304269167
PG 19
WC Psychology, Multidisciplinary
SC Psychology
GA 865JL
UT WOS:000224698400001
DA 2023-03-20
ER

PT J
AU Lam, AG
   Mak, A
   Lindsay, PD
   Russell, ST
AF Lam, AG
   Mak, A
   Lindsay, PD
   Russell, ST
TI What really works? An exploratory study of condom negotiation strategies
SO AIDS EDUCATION AND PREVENTION
LA English
DT Article; Proceedings Paper
ID intimate-relationships; hiv prevention; women; power; risk; aids; sex; american; students; partner
AB Verbal-direct strategies are assumed to be the most effective strategies in negotiating condom use. Both cultural and gender differences in communication styles suggest that individuals may negotiate condoms in ways that are not exclusively verbal and direct. This study examined the use of other forms of condom negotiations by developing an exploratory scale that distinguished strategies on how verbal and direct they were (i.e., verbal-direct, verbal-indirect, nonverbal-direct, nonverbal-indirect). The study compared the use of negotiation strategies among Asian and White American students at a northern California university. Results indicated that although direct strategies (verbal and nonverbal) were more frequently used, condom users also employed indirect strategies (verbal and nonverbal) to negotiate condom use. Moreover, Asians used verbal-indirect strategies more than Whites. Women used nonverbal-indirect strategies more than men. HIV preventions seeking to be culturally sensitive to Asians and women may benefit from incorporating these strategies into their interventions.
C1 Univ Calif San Francisco, Hlth Psychol Program, Dept Psychiat, San Francisco, CA 94143 USA.
   Univ Calif Davis, Natl Res Ctr Asian Amer Mental Hlth, Davis, CA 95616 USA.
   Univ Calif Davis, Cowell Student Hlth Ctr, Davis, CA 95616 USA.
   Univ Calif Davis, Dept Human & Community Dev, Davis, CA 95616 USA.
C3 University of California System; University of California San Francisco; University of California System; University of California Davis; University of California System; University of California Davis; University of California System; University of California Davis
RP Lam, AG (corresponding author), Univ Calif San Francisco, Hlth Psychol Program, Dept Psychiat, 3333 Calif St,Suite 465, San Francisco, CA 94143 USA.
EM aglam@itsa.ucsf.edu
FU NIMH NIH HHS [MH59616] Funding Source: Medline
CR AMARO H, 1995, AM PSYCHOL, V50, P437, DOI 10.1037/0003-066X.50.6.437
   [Anonymous], 1977, CULTURE, V0, P0
   AOKI B, 1989, PRIM PREV P, V13, P290
   Bird ST, 2001, J SEX RES, V38, P233, DOI 10.1080/00224490109552092
   Bryan A, 2002, HEALTH PSYCHOL, V21, P71, DOI 10.1037//0278-6133.21.1.71
   CATANIA JA, 1994, HEALTH PSYCHOL, V13, P548, DOI 10.1037/0278-6133.13.6.548
   CATANIA JA, 1990, HUMAN SEXUALITY RES, V0, P69
   Catania JA, 1995, ANN REV SEX RES, V6, P77, DOI 10.1080/10532528.1995.10559902
   Chan C., 1997, SOCIAL EMOTIONAL ADJ, V0, P133
   CHAN DW, 1990, ARCH SEX BEHAV, V19, P73, DOI 10.1007/BF01541827
   Chin D, 1999, SOC SCI MED, V49, P241, DOI 10.1016/S0277-9536(99)00111-2
   CHRISTENSEN C P, 1988, WOMEN AND THERAPY, V7, P187
   Coleman L, 1999, AIDS CARE, V11, P473, DOI 10.1080/09540129947866
   Conley TD, 2000, J APPL SOC PSYCHOL, V30, P389, DOI 10.1111/j.1559-1816.2000.tb02322.x
   DEBRO SC, 1994, PSYCHOL WOMEN QUART, V18, P165, DOI 10.1111/j.1471-6402.1994.tb00449.x
   DEBRO SC, 1994, THESIS CLAREMONT GRA, V0, P0
   Dikotter Frank, 1995, SEX CULTURE MODERNIT, V0, P0
   Edgar T., 1992, HEALTH COMMUN, V4, P83, DOI 10.1207/S15327027HC0402_1
   Edgar Timothy, 1992, P47, V0, P0
   FALBO T, 1977, PSYCHOL WOMEN QUART, V2, P62, DOI 10.1111/j.1471-6402.1977.tb00573.x
   FALBO T, 1980, J PERS SOC PSYCHOL, V38, P618, DOI 10.1037/0022-3514.38.4.618
   GOCK TS, 1994, CONFRONTING CRITICAL, V0, P247
   Gudykunst W. B., 1998, BRIDGING DIFFERENCES, V0, P0
   Ho P. S. Y., 2000, SEXUALITIES, V3, P299
   Horan Patricia F., 1993, ETHNICITY AND DISEASE, V3, P97
   HOWARD JA, 1986, J PERS SOC PSYCHOL, V51, P102, DOI 10.1037/0022-3514.51.1.102
   JOHNSON PB, 1978, WOMEN SEX ROLES SOCI, V0, P301
   KELLY JA, 1993, AM PSYCHOL, V48, P1023, DOI 10.1037/0003-066X.48.10.1023
   KELLY JA, 1995, J CONSULT CLIN PSYCH, V63, P907, DOI 10.1037/0022-006X.63.6.907
   KITANO KJ, 1988, THESIS U CALIFORNIA, V0, P0
   KLINE A, 1992, SOC SCI MED, V34, P447, DOI 10.1016/0277-9536(92)90305-A
   LaFrance M., 1997, WOMEN MEN GENDER ONG, V0, P104
   LEE DA, 1990, SIECUS REPORT, V0, P16
   Loue S, 1996, J HEALTH CARE POOR U, V7, P364
   Loue S, 1996, AIDS EDUC PREV, V8, P381
   LOUE S, 1999, GENDER ETHNICITY HLT, V0, P101
   LOWRY R, 2002, FISHER EXACT PROBABI, V0, P0
   MARGILLO GA, 1998, WOMEN AIDS NEGOTIATI, V0, P43
   McCormick N. B., 1987, SEXUAL MARITAL THERA, V2, P3, DOI 10.1080/02674658708407734
   MCCORMICK NB, 1989, ARCH SEX BEHAV, V18, P35, DOI 10.1007/BF01579290
   Michal-Johnson Paula, 1992, P147, V0, P0
   Moore D.L., 2002, SURVEY NONRESPONSE, V0, PP197, DOI 10.1016/J.ANNEPIDEM.2007.03.013
   Ro M, 2002, AM J PUBLIC HEALTH, V92, P516, DOI 10.2105/AJPH.92.4.516
   Sheeran P, 1999, PSYCHOL BULL, V125, P90, DOI 10.1037/0033-2909.125.1.90
   Sue S., 1994, HDB PSYCHOTHERAPY BE, V0, P783
   Torres M. I., 1998, INT Q COMMUNITY HLTH, V18, P49
   van der Straten A., 1998, AIDS BEHAV, V2, P213, DOI 10.1023/A:1022137817863
   YEP GA, 1998, WOMEN AIDS NEGOTIATI, V0, P81
NR 48
TC 43
Z9 45
U1 0
U2 4
PU GUILFORD PUBLICATIONS INC
PI NEW YORK
PA 72 SPRING STREET, NEW YORK, NY 10012 USA
SN 0899-9546
EI 
J9 AIDS EDUC PREV
JI Aids Educ. Prev.
PD APR 15
PY 2004
VL 16
IS 2
BP 160
EP 171
DI 10.1521/aeap.16.2.160.29396
PG 12
WC Education & Educational Research; Public, Environmental & Occupational Health
SC Education & Educational Research; Public, Environmental & Occupational Health
GA 816SY
UT WOS:000221130800006
PM 15134124
DA 2023-03-20
ER

PT J
AU Alene, GD
   Wheeler, JG
   Grosskurth, H
AF Alene, GD
   Wheeler, JG
   Grosskurth, H
TI Adolescent reproductive health and awareness of HIV among rural high school students, North Western Ethiopia
SO AIDS CARE-PSYCHOLOGICAL AND SOCIO-MEDICAL ASPECTS OF AIDS/HIV
LA English
DT Article
ID sexually-transmitted-diseases; risk-factors; addis-ababa; behavior; infection; patterns; tanzania; prevalence; transmission; nigeria
AB Ethiopia is faced with an increasing problem from HIV infection, and the vulnerability of adolescents is a key concern. There is little information on the knowledge, attitudes and practices of this age group with respect to HIV, sexually transmitted diseases and preventive measures. We conducted a cross-sectional study among 260 students from two rural high schools in North Western Ethiopia. We found that although the general awareness of HIV was high, correct knowledge of the virus and its modes of transmission was shown in only 44% of adolescent boys and 41% of adolescent girls. Knowledge of HIV and condoms was lower among students whose parents were farmers, significant so among girls (p = 0.02). Use of condoms among sexually active single male students (49%) was insufficient but was higher than among adolescents in many other African settings. Knowledge of STDs was generally low: 82% of adolescent males and 37% of adolescent females had some awareness of STDs. Almost 20% of sexually active males in the study had previously experienced an STD, almost all of whom had visited a commercial sex worker. Targeted interventions are warranted among adolescents and sex workers in Ethiopia complemented by STD treatment services.
C1 Univ Cambridge, Dept Publ Hlth & Primary Care, Cambridge CB2 2SR, England.
   Gondar Coll Med Sci, Dept Community Hlth, Gondar, Ethiopia.
   London Sch Hyg & Trop Med, Dept Infect & Trop Dis, London WC1, England.
C3 University of Cambridge; University of Gondar; University of London; London School of Hygiene & Tropical Medicine
RP Wheeler, JG (corresponding author), Univ Cambridge, Dept Publ Hlth & Primary Care, Cambridge CB2 2SR, England.
CR Beyene P, 1997, ETHYIOPIAN J HLTH DE, V11, P115
   BISRAT F, 1992, THESIS ADDIS ABABA U, V0, P1
   BRABIN L, 1995, LANCET, V345, P300, DOI 10.1016/S0140-6736(95)90281-3
   Feldman DA, 1997, SOC SCI MED, V44, P455, DOI 10.1016/S0277-9536(96)00164-5
   FISSEHA E, 1997, ETHIOP J HLTH DEV, V11, P7
   Fleming DT, 1999, SEX TRANSM INFECT, V75, P3, DOI 10.1136/sti.75.1.3
   Fontanet AL, 1998, AIDS, V12, P315, DOI 10.1097/00002030-199803000-00010
   FRIEDMANN PS, 1977, BRIT J VENER DIS, V53, P276
   GEBRE S, 1990, ETHIOP J HEALTH DEV, V4, P123
   KING A, 1993, AIDS YOUTH ANAL FACT, V0, P0
   KIRBY D, 1994, PUBLIC HEALTH REP, V109, P339
   KondeLule JK, 1997, AIDS, V11, P791, DOI 10.1097/00002030-199706000-00012
   KULIN HE, 1988, SOC SCI MED, V26, P727, DOI 10.1016/0277-9536(88)90064-0
   Lugoe WL, 1996, AIDS CARE, V8, P443, DOI 10.1080/09540129650125632
   Meekers D, 2000, J BIOSOC SCI, V32, P467, DOI 10.1017/S0021932000004673
   *MIN FED GREAT BR, 1898, ANN C REP, V0, P5
   Munguti K, 1997, SOC SCI MED, V44, P1553, DOI 10.1016/S0277-9536(97)00014-2
   Munodawafa D, 1996, AIDS EDUC PREV, V8, P1
   Nunn AJ, 1996, INT J STD AIDS, V7, P123, DOI 10.1258/0956462961917320
   Nzyuko S, 1997, AIDS, V11, P0
   NZYUSSIE T, 1998, ETHIOPIAN J HLTH DEV, V12, P17
   Obasi A, 1999, J INFECT DIS, V179, P16, DOI 10.1086/314555
   OBASI A, 2000, 13 INT AIDS C DURB S, V0, P0
   Olayinka BA, 1997, E AFR MED J, V74, P554
   Over M, 1993, DIS CONTROL PRIORITI, V0, P455
   Phelps F., 1994, HEALTH EDUC J, V53, P127, DOI 10.1177/001789699405300202
   PLORDE DS, 1981, BRIT J VENER DIS, V57, P357
   PLUMMER FA, 1991, AIDS, V5, P0
   Quigley M, 1997, AIDS, V11, P237, DOI 10.1097/00002030-199702000-00015
   Teka T, 1997, ETHIOPIAN MED J, V35, P185
   TESFAYE S, 1993, CONTRACEPTIVE DEMOGR, V0, P0
   UNAIDS, 2000, REP GLOB HIV AIDS EP, V0, P0
   *UNAIDS, 2002, UNAIDS WHO WORK GROU, V0, P0
NR 33
TC 25
Z9 25
U1 0
U2 2
PU CARFAX PUBLISHING
PI BASINGSTOKE
PA RANKINE RD, BASINGSTOKE RG24 8PR, HANTS, ENGLAND
SN 0954-0121
EI 
J9 AIDS CARE
JI Aids Care-Psychol. Socio-Med. Asp. Aids/Hiv
PD JAN 15
PY 2004
VL 16
IS 1
BP 57
EP 68
DI 10.1080/09540120310001633976
PG 12
WC Health Policy & Services; Public, Environmental & Occupational Health; Psychology, Multidisciplinary; Respiratory System; Social Sciences, Biomedical
SC Health Care Sciences & Services; Public, Environmental & Occupational Health; Psychology; Respiratory System; Biomedical Social Sciences
GA 751CT
UT WOS:000187035800006
PM 14660144
DA 2023-03-20
ER

PT J
AU Morojele, NK
   Brook, JS
AF Morojele, NK
   Brook, JS
TI Sociodemographic, sociocultural, and individual predictors of reported feelings of meaninglessness among South African adolescents
SO PSYCHOLOGICAL REPORTS
LA English
DT Article
ID alienation
AB The purpose of the study was to predict adolescents' sense of meaninglessness about South Africa's sociopolitical situation from sociodemographic, individual level, and sociocultural factors. The participants comprised 39 male and 64 female students from three schools in Cape Town, and had a mean age of 15.2 yr. (SD=1.8 yr.). They completed an adaptation of Neal and Groat's Meaninglessness scale and measures of sociodemographic (age, sex, and parental occupation, household amenities, and household hunger as proxy measures of socioeconomic status), sociocultural (cultural pride and an adaptation of McClosky and Schaar's anomy scale), and individual level (depression, general life satisfaction, and knowledge of HIV status) factors. A multiple regression analysis indicated that the adolescents with higher reported scores for meaninglessness about South Africa's sociopolitical situation reported lower socioeconomic status, a stronger sense of anomy, and more symptoms of depression.
C1 MRC, Alcohol & Drug Abuse Res Grp, ZA-0001 Pretoria, South Africa.
   NYU, Sch Med, New York, NY USA.
C3 New York University
RP Morojele, NK (corresponding author), MRC, Alcohol & Drug Abuse Res Grp, Private Bag X385, ZA-0001 Pretoria, South Africa.
EM neo.morojele@mrc.ac.za
FU FIC NIH HHS [1 R03 TW01344-01] Funding Source: Medline; NIDA NIH HHS [DA 00244] Funding Source: Medline
CR BARON RM, 1986, J PERS SOC PSYCHOL, V51, P1173, DOI 10.1037/0022-3514.51.6.1173
   Bempechat J, 1999, TEACH COLL REC, V100, P841, DOI 10.1111/0161-4681.00018
   Ellison GTH, 1996, S AFR MED J, V86, P1257
   Finchilescu G, 1999, SOC DYNAMICS, V25, P98, DOI 10.1080/02533959908458677
   KINNER RT, 1994, J ALCOHOL DRUG EDUC, V39, P101
   MA LC, 1985, J SOC PSYCHOL, V125, P671, DOI 10.1080/00224545.1985.9712042
   MCCLOSKY H, 1965, AM SOCIOL REV, V30, P14, DOI 10.2307/2091771
   NEAL AG, 1974, SOCIOL QUART, V15, P548, DOI 10.1111/j.1533-8525.1974.tb00914.x
   NEWCOMB MD, 1986, J PERS SOC PSYCHOL, V51, P564, DOI 10.1037/0022-3514.51.3.564
   SMITH TB, 2001, SOCIOPOLITICAL PSYCH, V0, P157
NR 10
TC 5
Z9 5
U1 1
U2 5
PU PSYCHOLOGICAL REPORTS
PI MISSOULA
PA P O BOX 9229, MISSOULA, MT 59807 USA
SN 0033-2941
EI 
J9 PSYCHOL REP
JI Psychol. Rep.
PD DEC 15
PY 2004
VL 95
IS 3
BP 1271
EP 1278
DI 10.2466/pr0.95.3f.1271-1278
PG 8
WC Psychology, Multidisciplinary
SC Psychology
GA 894LF
UT WOS:000226792500027
PM 15762412
DA 2023-03-20
ER

PT J
AU Arnold, O
   Voracek, M
   Musalek, M
   Springer-Kremser, M
AF Arnold, O
   Voracek, M
   Musalek, M
   Springer-Kremser, M
TI Austrian medical students' attitudes towards male and female homosexuality: A comparative survey
SO WIENER KLINISCHE WOCHENSCHRIFT
LA English
DT Article
DE attitudes; medical students; homosexuality
ID gay men; homophobia; health; aids; care; psychotherapy; knowledge; lesbians; needs
AB Background: The attitudes of health-care professionals and medical students towards male and female homosexuality are of practical relevance and have increasingly become a topic of scientific research. Comparative investigations between medical students and other student groups have not yet been conducted. Objectives: To assess the attitudes of Austrian medical students towards homosexuality and to compare these with the attitudes of students of politics and veterinary medicine. Methods: Students of medicine (122), politics (145), and veterinary medicine (153) completed a questionnaire consisting of validated instruments assessing anti-homosexual attitudes, items assessing knowledge on homosexual issues, and basic demographic information. Results: Participants' attitudes were predominantly positive. For all instruments, two-way analyses of covariance revealed significant influences of participants' sex and study major: students of medicine and veterinary medicine held more negative attitudes than students of politics, and males were more prejudiced than females. Overall, attitudes towards male and female homosexuality were balanced, but male students of politics and veterinary medicine were more prejudiced towards male than female homosexuality. A significant influence of participants' sex (favoring females) was observed in knowledge of homosexual issues. Conclusions: Although neutrality and empathy are considered vital in the doctor-patient relationship, medical students revealed more negative attitudes than students of politics did, the latter's attitudes being similar to those of students of veterinary medicine. These findings suggest that educational and correcting interventions are required in medical training.
C1 Univ Vienna, Sch Psychol, A-1010 Vienna, Austria.
   Otto Wagner Spital, Dept Psyciat 1, Vienna, Austria.
   Anton Proksch Inst, Vienna, Austria.
   Med Univ Vienna, Dept Psychoanal & Psychotherapy, Vienna, Austria.
C3 University of Vienna; Medical University of Vienna
RP Arnold, O (corresponding author), Univ Vienna, Sch Psychol, Liebiggasse 5-3, A-1010 Vienna, Austria.
EM martin.voracek@univie.ac.at
CR Aggarwal O, 2000, J ADOLESCENT HEALTH, V26, P226, DOI 10.1016/S1054-139X(98)00083-4
   BECK KW, 1988, SEXUALMEDIZIN, V17, P154
   Brogan M, 1997, NURS STAND, V11, P39
   DAVIS CM, 1998, HDB SEXUALLY RELATED, V0, P369
   Davis RM, 1996, JAMA-J AM MED ASSOC, V275, P1354, DOI 10.1001/jama.1996.03530410068036
   Firbas W, 2001, WIEN KLIN WOCHENSCHR, V113, P395
   FRANKLIN K, 1997, STIGMA SEXUAL ORIENT, V0, P1
   Gschwind H, 1992, Z SEX FORSCH, V5, P314
   Haddock G. G, 1998, STIGMA SEXUAL ORIENT, V0, PP82, DOI 10.4135/9781452243818.N5
   Harrison A E, 1996, FAM MED, V28, P10
   KELLY JA, 1987, J MED EDUC, V62, P549
   King M, 1999, BRIT J PSYCHIAT, V175, P106, DOI 10.1192/bjp.175.2.106
   KITE ME, 1998, STIGMA SEXUAL ORIENT, V0, PP39, DOI 10.4135/9781452243818
   Klamen DL, 1999, J HOMOSEXUAL, V37, P53, DOI 10.1300/J082v37n01_04
   LAUTMANN R, 1977, SEM GES HOM SUHRK FR, V0, P0
   MCGRORY BJ, 1990, PSYCHOSOMATICS, V31, P426, DOI 10.1016/S0033-3182(90)72139-1
   McKelvey RS, 1999, AUST NZ J PSYCHIAT, V33, P260, DOI 10.1046/j.1440-1614.1999.00549.x
   Meyer I. H., 1998, STIGMA SEXUAL ORIENT, V0, PP160, DOI 10.4135/9781452243818.n8
   PARKER A, 2000, SEX RELATSH THER, V15, P141, DOI 10.1080/14681990050010736
   PLUMMER D, 1995, HEALTH CARE ANAL, V3, P150, DOI 10.1007/BF02198224
   Ritter K, 2002, WIEN KLIN WOCHENSCHR, V114, P685
   Robb N, 1996, CAN MED ASSOC J, V155, P765
   ROSE L, 1994, BRIT MED J, V308, P586, DOI 10.1136/bmj.308.6928.586
   SCHUKLENK U, 1995, ETHNIK MED, V7, P71
   Schwanberg SL, 1996, J HOMOSEXUAL, V31, P71, DOI 10.1300/J082v31n03_05
   Skinner CJ, 2001, SEX TRANSM INFECT, V77, P147, DOI 10.1136/sti.77.2.147-a
   SOFFRIED JP, 1998, THESIS U INNSBRUCK A, V0, P0
   TAYLOR I, 1994, J ADV NURS, V20, P560, DOI 10.1111/j.1365-2648.1994.tb02396.x
   TOMASO H, 1995, WIEN KLIN WOCHENSCHR, V107, P85
   Voracek M, 2001, WIEN KLIN WOCHENSCHR, V113, P416
   WALLICK MM, 1995, ACAD MED, V70, P839, DOI 10.1097/00001888-199509000-00024
   WICKRAMASURIYA TV, 1995, W INDIAN MED J, V44, P7
   WILKERSON A, 1994, J HOMOSEXUAL, V27, P329, DOI 10.1300/J082v27n03_14
   Wolfersdof M, 2002, WIEN KLIN WOCHENSCHR, V114, P657
NR 34
TC 24
Z9 26
U1 1
U2 12
PU SPRINGER WIEN
PI WIEN
PA SACHSENPLATZ 4-6, PO BOX 89, A-1201 WIEN, AUSTRIA
SN 0043-5325
EI 1613-7671
J9 WIEN KLIN WOCHENSCHR
JI Wien. Klin. Wochen.
PD NOV 30
PY 2004
VL 116
IS 21-22
BP 730
EP 736
DI 10.1007/s00508-004-0261-3
PG 7
WC Medicine, General & Internal
SC General & Internal Medicine
GA 880XK
UT WOS:000225823200006
PM 15628643
DA 2023-03-20
ER

PT J
AU Rahlenbeck, S
   Uhagaze, B
AF Rahlenbeck, S
   Uhagaze, B
TI Intentions to use condoms in Rwandan secondary school students
SO AIDS CARE-PSYCHOLOGICAL AND SOCIO-MEDICAL ASPECTS OF AIDS/HIV
LA English
DT Article
ID behavior; aids
AB A survey was conducted among 474 (213 female and 261 male) students (mean age 21 years) in three secondary schools in rural Rwanda in order to evaluate their attitudes towards condoms. Male students and those with sexual experience had more favourable attitudes towards condom utilisation than female students and those without prior sexual contacts. Of the 44% with reported sexual experience, reported age at first encounter was lower in boys (16.8 years) than in girls (18.3 years; p = 0.03); 73 students (36%) reported regular use of condoms. Having more than one sexual partner was reported by 42 (9%), of whom 20 (48%) claimed regularly using a condom. Intention to use condoms was reported by 77% of the male and 53% of the female students (p = 0.001). In addition, those with prior use of condoms and those having multiple partners were more likely to report future use intentions than others. Future campaigns in Rwanda should therefore focus on sensitising adolescents to a more positive attitude towards condoms and include modules to reduce condom misconceptions and stigma.
C1 Byumba Hlth Dist, Byumba, Rwanda.
RP Rahlenbeck, S (corresponding author), Malteser, POB 66587, Nairobi, Kenya.
CR Courtois R, 2001, SANTE, V11, P49
   LALAIMOMOH JC, 1997, AFRICAN J REPROD HLT, V1, P37
   LEENS E, 2000, REV MED RWAND, V64, P29
   Macintyre K, 2001, AIDS EDUC PREV, V13, P160, DOI 10.1521/aeap.13.2.160.19736
   Maswanya ES, 1999, HEALTH EDUC RES, V14, P185, DOI 10.1093/her/14.2.185
   PATULLO A, 1994, AIDS CARE, V6, P173
   QUEDRAGO A, 1996, B SOC PATHOL EXOT, V89, P41
   Sallah E. D., 1999, CAHIERS DETUDES ET DE RECHERCHES FRANCOPHONES/SANTE, V9, P101
   Sheeran P, 1999, PSYCHOL BULL, V125, P90, DOI 10.1037/0033-2909.125.1.90
   UHAGAZE B, 2000, 13 INT AIDS C DURB 9, V0, P0
   *UNAIDS, 1998, 988 UNAIDS, V0, P0
   *UNAIDS, 2000, EP FACT SHEETS RWAND, V0, P0
NR 12
TC 6
Z9 6
U1 0
U2 0
PU CARFAX PUBLISHING
PI BASINGSTOKE
PA RANKINE RD, BASINGSTOKE RG24 8PR, HANTS, ENGLAND
SN 0954-0121
EI 
J9 AIDS CARE
JI Aids Care-Psychol. Socio-Med. Asp. Aids/Hiv
PD JAN 15
PY 2004
VL 16
IS 1
BP 117
EP 121
DI 10.1080/09540120310001634029
PG 5
WC Health Policy & Services; Public, Environmental & Occupational Health; Psychology, Multidisciplinary; Respiratory System; Social Sciences, Biomedical
SC Health Care Sciences & Services; Public, Environmental & Occupational Health; Psychology; Respiratory System; Biomedical Social Sciences
GA 751CT
UT WOS:000187035800011
PM 14660149
DA 2023-03-20
ER

PT J
AU Craig, IK
   Xia, XH
   Venter, JW
AF Craig, IK
   Xia, XH
   Venter, JW
TI Introducing HIV/AIDS education into the electrical engineering curriculum at the University of Pretoria
SO IEEE TRANSACTIONS ON EDUCATION
LA English
DT Article
DE acquired immune deficiency syndrome (AIDS); control systems engineering; education; human immunodeficiency virus; immune system; modeling
AB This paper describes how HIV/AIDS education is being introduced into the curriculum of the Department of Electrical, Electronic, and Computer Engineering at the University of Pretoria, Pretoria, South Africa. Third- and fourth-year students were provided with an HIV/AIDS Educational CD developed at the university. Their knowledge of the subject was tested via two quizzes-one written before they were exposed to the material on the CD and one after. In addition, a mathematical HIV/AIDS model is being incorporated into a third-year control systems course. This model is used to illustrate standard control systems engineering concepts, such as linearization, system stability, feedback, and dynamic compensation. This paper is an example of how topical nonengineering, material can effectively be made part of a high-level undergraduate engineering course. Students benefit not only from the topical nature of the subject, but also from an improved understanding of control engineering concepts which can be applied to many different fields.
C1 Univ Pretoria, Dept Elect Elect & Comp Engn, ZA-0002 Pretoria, South Africa.
   Univ Pretoria, Dept Telemat Learning & Educ Innovat, ZA-0002 Pretoria, South Africa.
C3 University of Pretoria; University of Pretoria
RP Craig, IK (corresponding author), Univ Pretoria, Dept Elect Elect & Comp Engn, ZA-0002 Pretoria, South Africa.
CR Braae M, 1996, IEEE CONTR SYST MAG, V16, P41, DOI 10.1109/37.487409
   *CTR STUD AIDS U P, 2002, HIV AIDS S AFR 2002, V0, P0
   DESOUZA JAM, 2000, IEEE C DEC CONTR SYD, V0, P0
   Goodwin GC, 2001, CONTROL SYSTEM DESIGN, V0, PXXIII
   JEFFREY M, 2002, P 15 IFAC WORLD C BA, V0, P0
   Kheir NA, 1996, AUTOMATICA, V32, P147, DOI 10.1016/0005-1098(96)85546-4
   NOWAK MA, 1995, NATURE, V375, P193, DOI 10.1038/375193a0
   Nowak MA, 2000, VIRUS DYNAMICS MATH, V0, P0
   Perelson AS, 1999, SIAM REV, V41, P3, DOI 10.1137/S0036144598335107
   *U PRET, 2002, HIV AIDS ED CD, V0, P0
   VIDYASAGAR M, 1978, NONLINEAR SYSTEMS AN, V0, P186
   XIA X, 2002, P 15 IFAC WORLD C BA, V0, P0
   2000, 1900, V96, V0, P0
NR 14
TC 20
Z9 21
U1 0
U2 5
PU IEEE-INST ELECTRICAL ELECTRONICS ENGINEERS INC
PI PISCATAWAY
PA 445 HOES LANE, PISCATAWAY, NJ 08855-4141 USA
SN 0018-9359
EI 1557-9638
J9 IEEE T EDUC
JI IEEE Trans. Educ.
PD FEB 15
PY 2004
VL 47
IS 1
BP 65
EP 73
DI 10.1109/TE.2003.817620
PG 9
WC Education, Scientific Disciplines; Engineering, Electrical & Electronic
SC Education & Educational Research; Engineering
GA 773XK
UT WOS:000188950700009
DA 2023-03-20
ER

PT J
AU Haist, SA
   Griffith, CH
   Hoellein, AR
   Talente, G
   Montgomery, T
   Wilson, JF
AF Haist, SA
   Griffith, CH
   Hoellein, AR
   Talente, G
   Montgomery, T
   Wilson, JF
TI Improving students' sexual history inquiry and HIV counseling with an interactive workshop using standardized patients
SO JOURNAL OF GENERAL INTERNAL MEDICINE
LA English
DT Article; Proceedings Paper
DE sexual history; HIV counseling; standardized patients; interviewing; teaching
ID medical-students; internal-medicine; skills; physicians; behavior
AB Sexual history and HIV counseling are essential clinical skills. Our project's purpose was to evaluate a standardized patient (SP) educational intervention teaching third-year medical students sexual history taking and HrV counseling. A 4-hour SP workshop was delivered to one-half of the class. Four weeks later, all students engaged in an SP examination including one station on assessing sexual history taking and HrV counseling. Workshop participants scored one standard deviation higher on sexual history and HIV counseling items than nonparticipants. Our sexual history and HrV counseling curriculum was associated with students asking more thorough sexual histories and providing more HrV counseling.
C1 Univ Kentucky, Coll Med, Dept Internal Med, Ky Clin J503, Lexington, KY 40536 USA.
   Univ Kentucky, Coll Med, Dept Behav Sci, Lexington, KY 40536 USA.
   E Carolina Sch Med, Dept Med & Pediat, Greenville, NC USA.
   Univ S Alabama, Dept Med, Mobile, AL 36688 USA.
C3 University of Kentucky; University of Kentucky; University of North Carolina; East Carolina University; University of South Alabama
RP Haist, SA (corresponding author), Univ Kentucky, Coll Med, Dept Internal Med, Ky Clin J503, Lexington, KY 40536 USA.
EM sahaist@email.uky.edu
CR CDC, 2001, MORBIDITY AND MORTALITY WEEKLY REPORT, V50, P1
   Cook RL, 1998, ACAD MED, V73, P342, DOI 10.1097/00001888-199803000-00026
   CURTIS JR, 1994, ACAD MED, V69, PS45, DOI 10.1097/00001888-199410000-00038
   Davis D, 1999, JAMA-J AM MED ASSOC, V282, P867, DOI 10.1001/jama.282.9.867
   Epstein RM, 2001, J GEN INTERN MED, V16, P176, DOI 10.1046/j.1525-1497.2001.02299.x
   Epstein RM, 1998, ANN INTERN MED, V128, P435, DOI 10.7326/0003-4819-128-6-199803150-00003
   FitzGerald M, 2003, MED EDUC, V37, P94, DOI 10.1046/j.1365-2923.2003.01411.x
   Gorter S, 2000, ACAD MED, V75, P1130, DOI 10.1097/00001888-200011000-00022
   MERRILL JM, 1990, SOUTHERN MED J, V83, P613, DOI 10.1097/00007611-199006000-00004
   Ramsey PG, 1998, AM J MED, V104, P152, DOI 10.1016/S0002-9343(97)00310-0
   Roberts LW, 2003, J GEN INTERN MED, V18, P112, DOI 10.1046/j.1525-1497.2003.10835.x
   Stanton M, 1997, ACAD MED, V72, P430, DOI 10.1097/00001888-199705000-00059
   Temple-Smith MJ, 1999, SEX TRANSM INFECT, V75, P41, DOI 10.1136/sti.75.1.41
   Torgerson CJ, 2002, MED EDUC, V36, P1002, DOI 10.1046/j.1365-2923.2002.01335.x
   *US PREV SERV TASK, 2003, COUNS PREV HIV INF O, V0, P0
   VOLLMER S, 1989, ACAD MED, V64, P474, DOI 10.1097/00001888-198908000-00012
   Wenrich MD, 1997, J GEN INTERN MED, V12, P107, DOI 10.1046/j.1525-1497.1997.00015.x
NR 17
TC 43
Z9 43
U1 0
U2 1
PU SPRINGER
PI NEW YORK
PA ONE NEW YORK PLAZA, SUITE 4600, NEW YORK, NY, UNITED STATES
SN 0884-8734
EI 1525-1497
J9 J GEN INTERN MED
JI J. Gen. Intern. Med.
PD MAY 15
PY 2004
VL 19
IS 5
BP 549
EP 553
DI 10.1111/j.1525-1497.2004.30204.x
PG 5
WC Health Care Sciences & Services; Medicine, General & Internal
SC Health Care Sciences & Services; General & Internal Medicine
GA 821IB
UT WOS:000221452500014
PM 15109322
DA 2023-03-20
ER

PT J
AU Agha, S
   Van Rossem, R
AF Agha, S
   Van Rossem, R
TI Impact of a school-based peer sexual health intervention on normative beliefs, risk perceptions, and sexual behavior of Zambian adolescents
SO JOURNAL OF ADOLESCENT HEALTH
LA English
DT Article
DE abstinence; adolescents; longitudinal design; multiple partnership; peer education; quasi-experimental; sexual behavior; Southern Africa; Sub-Saharan Africa; Zambia
ID hiv prevention; aids; education; programs
AB Purpose: To determine whether adolescents' normative beliefs about abstinence and condoms, their personal risk perception, and safer sex practices changed after the implementation of a peer sexual health education intervention implemented in Zambian secondary schools. Methods: The peer intervention was implemented during the first week of September 2000 in Lusaka, Zambia. A quasi-experimental, longitudinal panel design was used to evaluate its impact. Three schools were randomly assigned to the intervention condition and two to the control condition. Three rounds of data from male and female adolescents in grades 10 and 11 were collected at baseline in July 2000, at first follow-up in the second half of September 2000, and at second follow-up in early April 2001. A total of 416 respondents aged 14-23 (at baseline) were interviewed in all three survey rounds. A mixed-effects logistic regression growth curve analysis was used to calculate adjusted odds ratios to compare intervention and control groups on the outcome variables. Results: Student self-reports showed positive changes in normative beliefs about abstinence immediately after the intervention, and these improvements were largely sustained until 6 months after the intervention. Students became more likely to approve of condom use and to intend using condoms immediately after the intervention, but these positive outcomes could not be sustained during the 6 months that followed the intervention. Normative beliefs regarding condom use took longer to develop: these were only observed at 6 months follow-up. Students reported reductions in multiple regular partnerships. There was no change in condom use. Conclusions: A single session school-based peer sexual health intervention resulted in the development of normative beliefs about abstinence that were sustained over a 6-month period. Normative beliefs about condoms took longer to develop. More regular efforts may be required to sustain the approval of, and the intention to use, condoms. The intervention was successful in reducing multiple regular partnerships. (C) Society for Adolescent Medicine, 2004
C1 Tulane Univ, Sch Publ Hlth & Trop Med, Dept Int Hlth & Dev, New Orleans, LA 70112 USA.
   Univ Ghent, Dept Sociol, Ghent, Belgium.
C3 Tulane University; Ghent University
RP Agha, S (corresponding author), Tulane Univ, Sch Publ Hlth & Trop Med, Dept Int Hlth & Dev, 1440 Canal St,Suite 2200, New Orleans, LA 70112 USA.
EM sagha@tulane.edu
CR Agha S, 2002, INT FAM PLAN PERSPEC, V28, P67, DOI 10.2307/3088237
   Agha S, 2002, AIDS, V16, P291, DOI 10.1097/00002030-200201250-00021
   Agha S, 2003, HEALTH POLICY PLANN, V18, P299, DOI 10.1093/heapol/czg036
   AGHA S, 1997, LUSAKA SEXUAL BEHAV, V0, P0
   AGHA S, 2001, 41 PSI RES DIV, V0, P0
   CAMPBELL T, 1995, AIDS CARE, V7, P365, DOI 10.1080/09540129550126579
   CHEGE N, 1999, ATTITUDES TOWARDS WA, V0, P0
   *CTR STAT OFF, 1997, ZAMB DEM HLTH SURV, V0, P0
   Feldman DA, 1997, SOC SCI MED, V44, P455, DOI 10.1016/S0277-9536(96)00164-5
   Fylkesnes K, 2001, AIDS, V15, P907, DOI 10.1097/00002030-200105040-00011
   GOLDSTEIN H, 2000, USERS GUIDE MLWINN L, V0, P0
   Harvey B, 2000, INT J STD AIDS, V11, P105, DOI 10.1258/0956462001915453
   JEMMOTT JB, 2000, AIDS PREVENT MENT H, V0, P103
   Kim YM, 2001, INT FAM PLAN PERSPEC, V27, P11, DOI 10.2307/2673800
   Kirby D, 1997, AIDS EDUC PREV, V9, P44
   KIRBY D, 1994, PUBLIC HEALTH REP, V109, P339
   KIRBY D, 2000, AIDS PREVENT MENT H, V0, P83
   Klepp KI, 1997, AM J PUBLIC HEALTH, V87, P1931, DOI 10.2105/AJPH.87.12.1931
   KUSANTHAN T, 2000, ZAMB URB SEX BEHAV C, V0, P0
   MAGNANI R, 2000, ADOLESCENT REPRODUCT, V0, P0
   Meekers D, 2000, J HIV AIDS PREV ED A, V3, P73, DOI 10.1300/J129V03N04_05
   MWABA C, 1999, MAXIMUM FOCUS GROUP, V0, P0
   Ndubani P, 2001, HEALTH POLICY PLANN, V16, P107, DOI 10.1093/heapol/16.1.107
   Pillai V K, 1993, COLL STUD J, V27, P498
   PILLAI VK, 1993, J BIOSOC SCI, V25, P411, DOI 10.1017/S0021932000020733
   Poppen PJ, 1997, AIDS EDUC PREV, V9, P373
   Rotheram-Borus MJ, 2000, AIDS, V14, P0
   SACHINGONGU N, 2001, QUALITATIVE RES STUD, V0, P0
   SPEIZER I, 2000, REPORT PREPARED ROCK, V0, P0
   Speizer IS, 2001, STUD FAMILY PLANN, V32, P339, DOI 10.1111/j.1728-4465.2001.00339.x
   Van Rossem R, 2000, AIDS EDUC PREV, V12, P383
   VANDENBORNE F, 1996, 2 IEC J HOPK CTR COM, V0, P0
NR 32
TC 81
Z9 83
U1 1
U2 17
PU ELSEVIER SCIENCE INC
PI NEW YORK
PA STE 800, 230 PARK AVE, NEW YORK, NY 10169 USA
SN 1054-139X
EI 1879-1972
J9 J ADOLESCENT HEALTH
JI J. Adolesc. Health
PD MAY 15
PY 2004
VL 34
IS 5
BP 441
EP 452
DI 10.1016/j.jadohealth.2003.07.016
PG 12
WC Psychology, Developmental; Public, Environmental & Occupational Health; Pediatrics
SC Psychology; Public, Environmental & Occupational Health; Pediatrics
GA 898TM
UT WOS:000227099100014
PM 15093801
DA 2023-03-20
ER

PT J
AU Caron, F
   Godin, G
   Otis, J
   Lambert, LD
AF Caron, F
   Godin, G
   Otis, J
   Lambert, LD
TI Evaluation of a theoretically based AIDS/STD peer education program on postponing sexual intercourse and on condom use among adolescents attending high school
SO HEALTH EDUCATION RESEARCH
LA English
DT Article
ID intervention; prevention; students; impact; hiv
AB The effectiveness of an intervention based upon the theories of Ajzen and Triandis was evaluated among 698 junior and 306 senior high school students. The intervention to juniors was offered by senior students who were trained during a course integrated into the school curriculum. Respondents in the control and experimental groups completed a questionnaire at baseline and 9 months after the program. Compared to junior respondents in the control group, those in the experimental group positively modified their attitude, perceived behavioral control, personal normative beliefs, perceived role beliefs, anticipated regret and intention with respect to postponing sexual intercourse and with respect to condom use, as well as perceived self-efficacy to negotiate both behaviors. Compared to senior respondents in the control group, those in the experimental group showed a significant positive modification of all the above variables except perceived behavioral control (indirect measure), anticipated regret and intention with respect to postponing sexual intercourse. At post-test, seniors in the experimental group were more likely to use condoms on a regular basis than those in the control group. Program effects occurred among both sexes, but a few differences in response were observed among males and females. Results suggest this type of theory-based program is effective in modifying psychosocial variables related to postponing sexual intercourse and related to condom use among adolescents. Personal involvement in designing intervention appears to be effective in modifying the behavior of peer educators.
C1 Reg Hlth Board Monteregie, Longueuil, PQ J4K 2M3, Canada.
   Univ Laval, Res Grp Behav Field Hlth, Fac Nursing, Ste Foy, PQ G1K 7P4, Canada.
   Univ Quebec, Dept Sexol, Montreal, PQ H3C 3P8, Canada.
C3 Laval University; University of Quebec; University of Quebec Montreal
RP Caron, F (corresponding author), Reg Hlth Board Monteregie, Longueuil, PQ J4K 2M3, Canada.
EM f.caron@rrsss16.gouv.qc.ca
CR Aarons SJ, 2000, J ADOLESCENT HEALTH, V27, P236, DOI 10.1016/S1054-139X(00)00102-6
   AJZEN I, 1991, ORGAN BEHAV HUM DEC, V50, P179, DOI 10.1016/0749-5978(91)90020-T
   Anderman C, 1995, EVALUATION REV, V19, P663, DOI 10.1177/0193841X9501900604
   Bandura A., 1986, SOCIAL FDN THOUGHT A, V0, P0
   Caron F., 1998, JOURNAL OF HIV/AIDS PREVENTION AND EDUCATION FOR ADOLESCENTS AND CHILDREN, V2, P31, DOI 10.1300/J129v02n01_03
   Carvajal SC, 1999, HEALTH PSYCHOL, V18, P443, DOI 10.1037/0278-6133.18.5.443
   *CDCP, 2001, CHLAMYDIA US, V0, P0
   Centers for Disease Control and Prevention, 2001, HIV AIDS SURVEILLANC, V13, P1
   [Anonymous], 2000, MMWR RECOMM REP, V49, P1
   Centers for Disease Control and Prevention (CDC), 1998, MMWR MORB MORTAL WKLY REP, V47, P749
   Cook T., 1979, QUASI EXPT DESIGN AN, V0, P0
   Coyle K, 1999, J SCHOOL HEALTH, V69, P181, DOI 10.1111/j.1746-1561.1999.tb06383.x
   DiIorio C, 2001, J ADOLESCENT HEALTH, V29, P208, DOI 10.1016/S1054-139X(00)00200-7
   Dunn L., 1998, CANADIAN J HUMAN SEX, V7, P339
   Everett SA, 2000, J ADOLESCENT HEALTH, V27, P112, DOI 10.1016/S1054-139X(99)00125-1
   Godin G, 1997, HEALTH EDUC RES, V12, P289, DOI 10.1093/her/12.3.289
   HUITEMA BE, 1980, ANAL COVARIANCE ALTE, V0, P0
   Jemmott JB, 1998, JAMA-J AM MED ASSOC, V279, P1529, DOI 10.1001/jama.279.19.1529
   Kingree JB, 2000, J ADOLESCENT HEALTH, V27, P179, DOI 10.1016/S1054-139X(00)00101-4
   Kirby D., 2001, EMERGING ANSWERS RES, V0, P0
   *LAB CTR DIS CONTR, 1999, STD EP UPD, V0, P1
   Mellanby AR, 2000, HEALTH EDUC RES, V15, P533, DOI 10.1093/her/15.5.533
   Ozer EJ, 1997, AM J COMMUN PSYCHOL, V25, P289, DOI 10.1023/A:1024624610117
   Richard R, 1998, J APPL SOC PSYCHOL, V28, P1411, DOI 10.1111/j.1559-1816.1998.tb01684.x
   Santelli J S, 1999, ADOLESC MED, V10, P87
   Smith MU, 2000, AIDS EDUC PREV, V12, P49
   SONG EY, 2000, J HLTH ED, V31, P225
   Tapert SF, 2001, J ADOLESCENT HEALTH, V28, P181, DOI 10.1016/S1054-139X(00)00169-5
   Triandis H C, 1980, NEBR SYMP MOTIV, V27, P195
   TURNER TJ, 2001, DISS ABSTR INT A, V61, P95011
NR 30
TC 74
Z9 77
U1 0
U2 20
PU OXFORD UNIV PRESS
PI OXFORD
PA GREAT CLARENDON ST, OXFORD OX2 6DP, ENGLAND
SN 0268-1153
EI 1465-3648
J9 HEALTH EDUC RES
JI Health Educ. Res.
PD APR 15
PY 2004
VL 19
IS 2
BP 185
EP 197
DI 10.1093/her/cyg017
PG 13
WC Education & Educational Research; Public, Environmental & Occupational Health
SC Education & Educational Research; Public, Environmental & Occupational Health
GA 805AO
UT WOS:000220339400007
PM 15031278
DA 2023-03-20
ER

PT J
AU Li, XM
   Lin, CD
   Gao, ZX
   Stanton, B
   Fang, XY
   Yin, Q
   Wu, Y
AF Li, XM
   Lin, CD
   Gao, ZX
   Stanton, B
   Fang, XY
   Yin, Q
   Wu, Y
TI HIV/AIDS knowledge and the implications for health promotion programs among Chinese college students: geographic, gender and age differences
SO HEALTH PROMOTION INTERNATIONAL
LA English
DT Article
DE AIDS; China; college students; knowledge
ID aids knowledge; risk behavior; attitudes; beliefs; hiv; workers
AB Data were collected in 2000 from 1081 students from eight colleges in China to assess the overall level of AIDS knowledge, and to explore regional, gender and grade differences in AIDS knowledge. The data indicate an inconsistent level of AIDS knowledge among students, with a significant gender and grade difference. More than one-third of the students perceived themselves as having limited knowledge of AIDS. While the students could identify transmission modes, they were less knowledgeable about symptoms, activities that did not transmit the virus, treatment and preventive measures. The majority of the students reported having discussed AIDS issues with their peers and friends, but few of them had done so with their parents or teachers. AIDS knowledge varied among students by site of residence, with the highest knowledge among students from the urban areas and the lowest among those from rural areas. The data underscore the urgent need for HIV/AIDS-related health promotion and prevention efforts targeting college students as well as younger age groups in China.
C1 Wayne State Univ, Sch Med, Pediat Prevent Res Ctr, Detroit, MI 48201 USA.
   Beijing Normal Univ, Inst Dev Psychol, Beijing 100875, Peoples R China.
   China Pharmaceut Univ, Dept Math, Nanjing, Peoples R China.
   Nanjing Coll Populat Program Management, Nanjing, Peoples R China.
   W Virginia Univ, Sch Med, Dept Pediat, Morgantown, WV 26506 USA.
C3 Wayne State University; Beijing Normal University; China Pharmaceutical University; West Virginia University
RP Li, XM (corresponding author), Wayne State Univ, Sch Med, Pediat Prevent Res Ctr, 4201 St Antoine Blvd, Detroit, MI 48201 USA.
EM xiaoming_li@wayne.edu; cdlin@bnu.edu.cn
CR Al-Owaish R, 1999, AIDS EDUC PREV, V11, P163
   [Anonymous], 1992, AIDS WORLD, V0, P0
   CHANG J, 1997, TAO LOVE SEX ANCIENT, V0, P0
   CHEN YM, 1999, CHINAS DIGEST, V86, P29
   *CHIN MIN ED, 2000, 1999 STAT B CHIN ED, V0, P0
   DICLEMENTE RJ, 1986, AM J PUBLIC HEALTH, V76, P1443, DOI 10.2105/AJPH.76.12.1443
   DiMatteo MR, 1991, PSYCHOL HLTH ILLNESS, V0, P0
   Dorman S M, 1988, J FLA MED ASSOC, V75, P441
   Fisher J., 1990, AIDS EDUC PREV, V2, P323
   FISHER JD, 1992, PSYCHOL BULL, V111, P455, DOI 10.1037/0033-2909.111.3.455
   Gao Y, 2001, REPROD FERT DEVELOP, V13, P729, DOI 10.1071/RD01082
   GONG X, 2001, SEXUALLY TRANSMITTED, V0, P3
   GREENLEE SP, 1993, PSYCHOL REP, V73, P490, DOI 10.2466/pr0.1993.73.2.490
   HARDY AM, 1990, PUBLIC HEALTH REP, V105, P629
   HAYS HE, 1992, PSYCHOL REP, V71, P649, DOI 10.2466/PR0.71.6.649-650
   HelwegLarsen M, 1997, CURR DIR PSYCHOL SCI, V6, P23, DOI 10.1111/1467-8721.ep11512614
   Koopman C, 1990, AIDS EDUC PREV, V2, P58
   KULICH S, 2002, SHANGHAI SCENE, V180, P12
   NIU WY, 1999, CHINESE J HLTH ED, V15, P12
   Normile D, 2000, SCIENCE, V288, P2312, DOI 10.1126/science.288.5475.2312
   Petty RE, 1986, COMMUNICATION PERSUA, V0, P0
   PORTER SB, 1993, AIDS CARE, V5, P169, DOI 10.1080/09540129308258597
   QI X, 2002, 1 SIN C RES TRAIN AI, V0, P0
   SCHOENBORN CA, 1994, ADV DATA VITAL HLTH, V243, P0
   *STAT COUNC, 1998, CHIN NAT MED LONGT S, V0, P0
   SUN XY, 1999, CHINESE J HLTH ED, V15, P9
   Svenson LW, 1997, HEALTH PROMOT INT, V12, P61, DOI 10.1093/heapro/12.1.61
   SWEAT MD, 1995, AIDS EDUC PREV, V7, P355
   Warren C, 1999, AIDS EDUC PREV, V11, P364
   Wu ZY, 1999, AIDS EDUC PREV, V11, P353
   Wu ZY, 1997, AIDS EDUC PREV, V9, P147
   Zhang KL, 2002, BMJ-BRIT MED J, V324, P803, DOI 10.1136/bmj.324.7341.803
NR 33
TC 44
Z9 47
U1 1
U2 11
PU OXFORD UNIV PRESS
PI OXFORD
PA GREAT CLARENDON ST, OXFORD OX2 6DP, ENGLAND
SN 0957-4824
EI 1460-2245
J9 HEALTH PROMOT INT
JI Health Promot. Int.
PD SEP 15
PY 2004
VL 19
IS 3
BP 345
EP 356
DI 10.1093/heapro/dah308
PG 12
WC Health Policy & Services; Public, Environmental & Occupational Health
SC Health Care Sciences & Services; Public, Environmental & Occupational Health
GA 853KJ
UT WOS:000223826200009
PM 15306619
DA 2023-03-20
ER

PT J
AU Harvey, SM
   Bird, ST
   Henderson, JT
   Beckman, LJ
   Huszti, HC
AF Harvey, SM
   Bird, ST
   Henderson, JT
   Beckman, LJ
   Huszti, HC
TI He said, she said - Concordance between sexual partners
SO SEXUALLY TRANSMITTED DISEASES
LA English
DT Article
ID hiv-prevention; condom use; kappa-coefficients; college-students; aids-prevention; decision-making; behavior; women; reliability; gender
AB Background. Most studies of sexual behavior and risk are based on self-reports of individuals. Goal. The goal of this study was to assess interpartner concordance on self-reported sexual behavior, condom use, and relationship characteristics; and agreement between individuals' perceptions of their partners' sexual risks and the partners' actual reports. Study Design: Interviews were conducted separately but concurrently with 112 heterosexual couples at increased risk for HIV/sexually transmitted infections recruited through women at clinics and community locations. Results: Couples were concordant on reports of relationship characteristics (kappa greater than or equal to0.84), sexual behavior, and condom use (r greater than or equal to0.62), but disagreed on who has more power and sexual decision-making dominance (kappa less than or equal to50.26). We found substantial agreement between men's perceptions and their partners' reported risky behavior (kappa = 0.62), but only fair agreement between women's perceptions and their partners' reports (kappa = 0.30). Conclusion: Individual self-reports could be reliable measures of sexual behavior. Additionally, prevention interventions need to address women's misperceptions about their partners' risky behaviors.
C1 Univ Oregon, Ctr Study Women Soc, Eugene, OR 97403 USA.
   Oregon State Univ, Dept Publ Hlth, Corvallis, OR 97331 USA.
   Alliant Int Univ, Los Angeles, CA USA.
   Childrens Hosp Orange Cty, Dept Hlth Psychol, Orange, CA 92668 USA.
   Univ Oklahoma, Hlth Sci Ctr, Oklahoma City, OK USA.
C3 University of Oregon; Oregon State University; Alliant International University; Childrens Hospital of Orange County; University of Oklahoma System; University of Oklahoma Health Sciences Center
RP Harvey, SM (corresponding author), Univ Oregon 1201, Ctr Study Women Soc, Eugene, OR 97403 USA.
EM mharvey@oregon.uoregon.edu
FU ODCDC CDC HHS [U30/CCU 915062-1-0, U30/CCU615166-1-0] Funding Source: Medline
CR AMARO H, 1995, AM PSYCHOL, V50, P437, DOI 10.1037/0003-066X.50.6.437
   Aral SO, 2002, SEX TRANSM DIS, V29, P530, DOI 10.1097/00007435-200209000-00006
   Bryan AD, 1997, HEALTH PSYCHOL, V16, P468, DOI 10.1037/0278-6133.16.5.468
   CAMPBELL SM, 1992, PSYCHOL WOMEN QUART, V16, P273, DOI 10.1111/j.1471-6402.1992.tb00255.x
   CATANIA JA, 1990, PSYCHOL BULL, V108, P339, DOI 10.1037/0033-2909.108.3.339
   Catania JA, 1995, ANN REV SEX RES, V6, P77, DOI 10.1080/10532528.1995.10559902
   CICCHETTI DV, 1990, J CLIN EPIDEMIOL, V43, P551, DOI 10.1016/0895-4356(90)90159-M
   COHEN JA, 1960, EDUC PSYCHOL MEAS, V20, P346
   Ellen JM, 1998, J SEX RES, V35, P328, DOI 10.1080/00224499809551950
   Ellish NJ, 1996, SEX TRANSM DIS, V23, P446, DOI 10.1097/00007435-199611000-00002
   Fishbein M, 2000, SEX TRANSM DIS, V27, P101, DOI 10.1097/00007435-200002000-00008
   Fishbein M, 2000, AIDS CARE, V12, P273, DOI 10.1080/09540120050042918
   FISHER JD, 1992, PSYCHOL BULL, V111, P455, DOI 10.1037/0033-2909.111.3.455
   Fleiss J.L., 1981, STAT METHODS RATES P, V0, P0
   FULLILOVE MT, 1990, J SEX RES, V27, P47, DOI 10.1080/00224499009551541
   Gomez CA, 1996, J SEX RES, V33, P355, DOI 10.1080/00224499609551853
   Harvey SM, 2003, J SEX RES, V40, P50, DOI 10.1080/00224490309552166
   Harvey SM, 2002, WOMEN HEALTH, V36, P69, DOI 10.1300/J013v36n04_06
   HARVEY SM, 1999, ADV POPULATION, V3, P251
   HELWEGLARSEN M, 1994, HEALTH PSYCHOL, V13, P224, DOI 10.1037/0278-6133.13.3.224
   JAMES NJ, 1991, AIDS, V5, P333, DOI 10.1097/00002030-199103000-00016
   Kraemer H.C., 1982, ENCY STAT SCI, V0, P0
   Kraemer HC, 2002, STAT MED, V21, P2109, DOI 10.1002/sim.1180
   KRAEMER HC, 1988, J CLIN EPIDEMIOL, V41, P959, DOI 10.1016/0895-4356(88)90032-7
   LANDIS JR, 1977, BIOMETRICS, V33, P159, DOI 10.2307/2529310
   Misovich S., 1997, REV GEN PSYCHOL, V1, P72, DOI https://doi.org/10.1037/1089-2680.1.1.72
   Niccolai LM, 2002, AIDS EDUC PREV, V14, P183, DOI 10.1521/aeap.14.3.183.23893
   Noar SM, 2002, AIDS EDUC PREV, V14, P330, DOI 10.1521/aeap.14.5.330.23872
   Ochs EP, 1999, J SEX RES, V36, P374, DOI 10.1080/00224499909552010
   PADIAN NS, 1995, SEX TRANSM DIS, V22, P169, DOI 10.1097/00007435-199505000-00008
   Pequegnat W, 2000, SEX TRANSM DIS, V27, P127, DOI 10.1097/00007435-200003000-00001
   Pulerwitz J, 2002, AIDS CARE, V14, P789, DOI 10.1080/0954012021000031868
   Sacco WP, 1991, PSYCHOL ASSESSMENT, V3, P264
   Seal DW, 1997, J SEX RES, V34, P39, DOI 10.1080/00224499709551865
   UPCHURCH DM, 1991, AM J EPIDEMIOL, V134, P1159, DOI 10.1093/oxfordjournals.aje.a116019
   WILLIAMS F, 1992, REASONING STAT, V0, P0
   Wingood GM, 2000, HEALTH EDUC BEHAV, V27, P539, DOI 10.1177/109019810002700502
   Wingood GM, 1998, AM J COMMUN PSYCHOL, V26, P29, DOI 10.1023/A:1021830023545
NR 38
TC 54
Z9 54
U1 0
U2 1
PU LIPPINCOTT WILLIAMS & WILKINS
PI PHILADELPHIA
PA 530 WALNUT ST, PHILADELPHIA, PA 19106-3621 USA
SN 0148-5717
EI 
J9 SEX TRANSM DIS
JI Sex. Transm. Dis.
PD MAR 15
PY 2004
VL 31
IS 3
BP 185
EP 191
DI 10.1097/01.OLQ.0000114943.03419.C4
PG 7
WC Infectious Diseases
SC Infectious Diseases
GA 778RT
UT WOS:000189255100010
PM 15076933
DA 2023-03-20
ER

PT J
AU Powell, HL
   Segrin, C
AF Powell, HL
   Segrin, C
TI The effect of family and peer communication on college students' communication with dating partners about HIV and AIDS
SO HEALTH COMMUNICATION
LA English
DT Article
ID sexual-behavior; individual-differences; risk behavior; condom use; prevention; knowledge; age; talk
AB As family and peers are primary socializing agents in the lives of young adults, a social learning based model of communication about HIV/AIDS among dating partners was developed and tested, examining the role of interactions with family and peers in this type of communication. Specifically, the model describes relationships between general communication, communication about sexuality, and communication about HIV/AIDS with parents, peers, and dating partners. Participants were 153 young adult couples who completed measures of their communication practices, as well as their communication with family and peers. Communication practices in the family of origin appear to influence both general communication and communication about HIV/AIDS with dating partners. Communication practices with peers influenced general communication, communication about sexuality, and communication about HIV/AIDS with dating partners. Participants and their dating partners exhibited relative agreement about their general communication practices and their communication about HIV/AIDS, but showed less agreement in reports of their communication about sexuality. Implications for understanding the role of family and peer interactions in communication about HIV/AIDS with dating partners are discussed.
C1 Univ Arizona, Dept Commun, Tucson, AZ 85721 USA.
C3 University of Arizona
RP Powell, HL (corresponding author), Univ Arizona, Dept Commun, Tucson, AZ 85721 USA.
EM hpowell@u.arizona.edu
CR Allen M, 2002, LEA COMMUN SER, V0, P263
   Bandura A., 1977, SOCIAL LEARNING THEO, V0, P0
   Bandura A, 1994, PREVENTING AIDS THEO, V0, PP25, DOI 10.1007/978-1-4899-1193-3_3
   Bandura A, 1986, SOCIAL FDN THOUGHT A, V0, P0
   Bazargan M, 2000, J NATL MED ASSOC, V92, P391
   BIGLAN A, 1990, J BEHAV MED, V13, P245, DOI 10.1007/BF00846833
   BILLY JOG, 1985, ADOLESCENCE, V20, P21
   BURGER JM, 1985, ARCH SEX BEHAV, V14, P343, DOI 10.1007/BF01550849
   CATANIA JA, 1992, AM J PUBLIC HEALTH, V82, P284, DOI 10.2105/AJPH.82.2.284
   *CDC, 2000, HIV AIDS SURV REP 19, V0, P0
   Cline RJ Welch, 1992, HEALTH COMMUN, V4, P39, DOI 10.1207/S15327027HC0401_4
   CLINE RJW, 1990, COMMUN RES, V17, P792, DOI 10.1177/009365029001700605
   Cohen J., 1988, STAT POWER ANAL BEHA, V0, P0
   COLE DA, 1987, J CONSULT CLIN PSYCH, V55, P584, DOI 10.1037/0022-006X.55.4.584
   Cooper C. R., 1992, FAMILY PEER RELATION, V0, P135
   CRAWFORD I, 1990, PSYCHOL REP, V66, P11, DOI 10.2466/PR0.66.1.11-16
   EDGAR T, 1988, HEALTH EDUCATION RESEARCH, V3, P59, DOI 10.1093/her/3.1.59
   EPSTEIN NB, 1983, J MARITAL FAM THER, V9, P171, DOI 10.1111/j.1752-0606.1983.tb01497.x
   Fisher J D, 1990, AIDS EDUC PREV, V2, P322
   FITZPATRICK MA, 1994, HDB INTERPERSONAL CO, V0, P726
   Franco N, 1998, FAM RELAT, V47, P315, DOI 10.2307/585262
   FREIMUTH VS, 1987, SCI TECHNOL HUM VAL, V12, P37
   HAGENHOFF C, 1987, EDUC TREAT CHILD, V10, P67
   Hammer JC, 1996, J APPL SOC PSYCHOL, V26, P375, DOI 10.1111/j.1559-1816.1996.tb01855.x
   HARRINGTON NG, 1995, HEALTH COMMUN, V7, P371, DOI 10.1207/s15327027hc0704_5
   Hogben M, 1998, J SEX RES, V35, P58, DOI 10.1080/00224499809551917
   Holtzman D, 1995, FAM PLANN PERSPECT, V27, P235, DOI 10.2307/2136175
   Joreskog KG., 1989, LISREL7 GUIDE PROGRA, V0, P0
   KAGAN J, 1961, REV EDUC RES, V31, P463
   KAHN JR, 1985, CONT MARRIAGE SPECIA, V0, P261
   KELLY JA, 1995, J CONSULT CLIN PSYCH, V63, P907, DOI 10.1037/0022-006X.63.6.907
   KELLY JA, 1991, J CONSULT CLIN PSYCH, V59, P163, DOI 10.1037/0022-006X.59.1.163
   LEAR D, 1995, SOC SCI MED, V41, P1311, DOI 10.1016/0277-9536(95)00010-5
   Lewis JE, 1997, J AM COLL HEALTH, V45, P147, DOI 10.1080/07448481.1997.9936875
   Metts S., 1998, HDB COMMUNICATION EM, V0, P353
   Metts Sandra, 1992, P1, V0, P0
   NAVRAN L, 1967, FAM PROCESS, V6, P173, DOI 10.1111/j.1545-5300.1967.00173.x
   Patrick K, 1997, J AM COLL HEALTH, V45, P265, DOI 10.1080/07448481.1997.9936896
   Prince A, 1998, J AM COLL HEALTH, V47, P11, DOI 10.1080/07448489809595614
   Seal DW, 1996, J COMMUNITY APPL SOC, V6, P15, DOI 10.1002/(SICI)1099-1298(199602)6:1<15::AID-CASP352>3.0.CO;2-2
   Shapiro J, 1999, J COMMUN HEALTH, V24, P29, DOI 10.1023/A:1018713231400
   SHEER VC, 1995, HEALTH COMMUN, V7, P205, DOI 10.1207/s15327027hc0703_2
   Siegel DM, 1999, J ADOLESCENT HEALTH, V25, P336, DOI 10.1016/S1054-139X(99)00054-3
   SMART LS, 1990, J FAM ISSUES, V11, P208, DOI 10.1177/019251390011002006
   Smith M.J., 1982, PERSUASION HUMAN ACT, V0, P0
   Stafford L., 1993, INTERACTION PARENTS, V0, P0
   STEIN GJ, 1997, AIDS UPDATE 1997 ANN, V0, P0
   SWANN WB, 1995, PERS RELATIONSHIP, V2, P173, DOI 10.1111/j.1475-6811.1995.tb00084.x
   Taylor Shelley E., 1993, P305, V0, P0
   WILLIAMS JM, 1983, J COLL STUDENT DEV, V24, P201
NR 50
TC 17
Z9 17
U1 0
U2 6
PU ROUTLEDGE JOURNALS, TAYLOR & FRANCIS LTD
PI ABINGDON
PA 2-4 PARK SQUARE, MILTON PARK, ABINGDON OX14 4RN, OXON, ENGLAND
SN 1041-0236
EI 1532-7027
J9 HEALTH COMMUN
JI Health Commun.
PD JUN 15
PY 2004
VL 16
IS 4
BP 427
EP 449
DI 10.1207/s15327027hc1604_3
PG 23
WC Communication; Health Policy & Services
SC Communication; Health Care Sciences & Services
GA 865DC
UT WOS:000224681700003
PM 15465689
DA 2023-03-20
ER

PT J
AU Tulloch, HE
   McCaul, KD
   Miltenberger, RG
   Smyth, JM
AF Tulloch, HE
   McCaul, KD
   Miltenberger, RG
   Smyth, JM
TI Partner communication skills and condom use among college couples
SO JOURNAL OF AMERICAN COLLEGE HEALTH
LA English
DT Article
DE communication skills; condom use; couples
ID hiv-prevention; risk behaviors; students; sex; assertiveness
AB The authors examined the effects of (1) communication-skills training, (2) relation ship-specific education, or (3) risk information on the condom use of 106 heterosexual college students who were in sexually active relationships. Postintervention assessments of in vivo communication-skills demonstrated that participants in the communication-skills group acquired the skills to use direct requests for condom use and to counter partner refusal statements more effectively than participants in the other conditions (ps <.01). Despite successful skill acquisition, however, students failed to change their subsequent communication or condom-use behaviour. This pattern of findings is considered in terms of how the development of sexual partnership in this cohort affects the interplay of motivation and skills for condom use.
C1 Univ Ottawa, Ottawa, ON, Canada.
   N Dakota State Univ, Dept Psychol, Fargo, ND 58105 USA.
   Syracuse Univ, Dept Psychol, Syracuse, NY USA.
C3 University of Ottawa; North Dakota State University Fargo; Syracuse University
RP Tulloch, HE (corresponding author), Univ Ottawa, Ottawa, ON, Canada.
CR *CDCP, 1996, SEX TRANSM DIS SURV, V0, P0
   Douglas KA, 1997, J AM COLL HEALTH, V46, P55, DOI 10.1080/07448489709595589
   Eisenberg M, 2001, ARCH SEX BEHAV, V30, P575, DOI 10.1023/A:1011958816438
   Hammer JC, 1996, J APPL SOC PSYCHOL, V26, P375, DOI 10.1111/j.1559-1816.1996.tb01855.x
   JOFFE A, 1993, AM J DIS CHILD, V147, P746, DOI 10.1001/archpedi.1993.02160310048017
   Patrick K, 1997, J AM COLL HEALTH, V45, P265, DOI 10.1080/07448481.1997.9936896
   Prince A, 1998, J AM COLL HEALTH, V47, P11, DOI 10.1080/07448489809595614
   REINISCH JM, 1995, FAM PLANN PERSPECT, V27, P79, DOI 10.2307/2135910
   Sanderson CA, 1999, HEALTH PSYCHOL, V18, P295, DOI 10.1037/0278-6133.18.3.295
   Sanderson CA, 1996, J APPL SOC PSYCHOL, V26, P2076, DOI 10.1111/j.1559-1816.1996.tb01788.x
   YESMONT GA, 1992, ADOLESCENCE, V27, P253
   Zamboni BD, 2000, AIDS EDUC PREV, V12, P492
NR 13
TC 12
Z9 13
U1 0
U2 2
PU HELDREF PUBLICATIONS
PI WASHINGTON
PA 1319 EIGHTEENTH ST NW, WASHINGTON, DC 20036-1802 USA
SN 0744-8481
EI 
J9 J AM COLL HEALTH
JI J. Am. Coll. Health
PD MAY-JUN 15
PY 2004
VL 52
IS 6
BP 263
EP 267
DI 10.3200/JACH.52.6.263-267
PG 5
WC Education & Educational Research; Public, Environmental & Occupational Health
SC Education & Educational Research; Public, Environmental & Occupational Health
GA 815JP
UT WOS:000221038900003
PM 15134100
DA 2023-03-20
ER

PT J
AU Babikian, T
   Freier, MC
   Hopkins, GL
   DiClemente, R
   McBride, D
   Riggs, M
AF Babikian, T
   Freier, MC
   Hopkins, GL
   DiClemente, R
   McBride, D
   Riggs, M
TI An assessment of HIV/AIDS risk in higher education students in Yerevan, Armenia
SO AIDS AND BEHAVIOR
LA English
DT Article
DE Armenia; HIV/AIDS; students; health risk behaviors; youth
ID sexually-transmitted-diseases; aids; adolescents; knowledge; alcohol; hiv; prevalence; behaviors
AB Armenia's current sociopolitical and economic instability and the alarming HIV incidence rates in neighboring countries amplify its risk for a national epidemic. The goals of this study were to assess HIV/AIDS knowledge and risk behaviors among higher education students in Yerevan. Knowledge of HIV transmission through sexual intercourse was markedly higher than that on intravenous transmission and prevailing myths; however, HIV/AIDS knowledge was not related to risk behaviors. Tobacco and alcohol prevalence was relatively high. Students reported risky sexual behaviors, including inconsistent condom use, casual sex, and multiple partners. In addition to descriptive statistics delineating gender differences across the target behavioral domains, bivariate and multivariate statistical analyses were used to understand factors that contributed to increased risk, including early age of initiation and the relationship between substance use and risky sexual activity. The study results provide much-needed information for the development of school- and community-based AIDS prevention programs in Armenia.
C1 Loma Linda Univ, Dept Psychol, Loma Linda, CA 92350 USA.
   Andrews Univ, Inst Prevent Addict, Berrien Springs, MI 49104 USA.
   Loma Linda Univ, Sch Publ Hlth, Loma Linda, CA 92350 USA.
   Emory Univ, Dept Behav Sci & Hlth Educ, Atlanta, GA 30322 USA.
   Andrews Univ, Dept Behav Sci, Berrien Springs, MI 49104 USA.
C3 Loma Linda University; Andrews University; Loma Linda University; Emory University; Andrews University
RP Babikian, T (corresponding author), Loma Linda Univ, Dept Psychol, 11130 Anderson St, Loma Linda, CA 92350 USA.
EM tbabikian06g@univ.llu.edu
CR Amirkhanian YA, 2001, FAM PLANN PERSPECT, V33, P106, DOI 10.2307/2673766
   Bonard L, 2001, EUR J PEDIATR, V160, P430, DOI 10.1007/s004310100768
   Boyer CB, 1999, J ADOLESCENT RES, V14, P448, DOI 10.1177/0743558499144004
   BROWN LK, 1992, J ADOLESCENT HEALTH, V13, P140, DOI 10.1016/1054-139X(92)90081-L
   Carasso M J, 1998, ISSUES COMPR PEDIATR NURS, V21, P203, DOI 10.1080/014608698265410
   Costa FM, 1999, J STUD ALCOHOL, V60, P480, DOI 10.15288/jsa.1999.60.480
   DICLEMENTE RJ, 1993, J ADOLESCENT HEALTH, V14, P231, DOI 10.1016/1054-139X(93)90011-D
   Henshaw SK, 1999, INT FAM PLAN PERSPEC, V25, PS30, DOI 10.2307/2991869
   Hingson Ralph, 1992, P17, V0, P0
   HOCHHAUSER M, 1989, J PSYCHOACTIVE DRUGS, V21, P381, DOI 10.1080/02791072.1989.10472181
   KELLER SE, 1991, J ADOLESCENT HEALTH, V12, P44, DOI 10.1016/0197-0070(91)90040-S
   Lewinsohn P M, 2000, NICOTINE TOB RES, V2, P121, DOI 10.1080/713688129
   MOTT FL, 1988, FAM PLANN PERSPECT, V20, P128, DOI 10.2307/2135701
   NAGY S, 1990, J SCHOOL HEALTH, V60, P276, DOI 10.1111/j.1746-1561.1990.tb05934.x
   ROSENBAUM E, 1990, J MARRIAGE FAM, V52, P783, DOI 10.2307/352942
   STINSON FS, 1993, ADDICTION, V88, P1139, DOI 10.1111/j.1360-0443.1993.tb02134.x
   Turbin M S, 2000, PREV SCI, V1, P115, DOI 10.1023/A:1010094221568
NR 19
TC 17
Z9 19
U1 0
U2 5
PU SPRINGER/PLENUM PUBLISHERS
PI NEW YORK
PA 233 SPRING ST, NEW YORK, NY 10013 USA
SN 1090-7165
EI 1573-3254
J9 AIDS BEHAV
JI AIDS Behav.
PD MAR 15
PY 2004
VL 8
IS 1
BP 47
EP 61
DI 10.1023/B:AIBE.0000017525.92015.5d
PG 15
WC Public, Environmental & Occupational Health; Social Sciences, Biomedical
SC Public, Environmental & Occupational Health; Biomedical Social Sciences
GA 778JV
UT WOS:000189239200006
PM 15146133
DA 2023-03-20
ER

PT J
AU Anukam, KC
   Osazuwa, EO
   Reid, G
   Katsivo, MN
AF Anukam, KC
   Osazuwa, EO
   Reid, G
   Katsivo, MN
TI Receptivity for probiotic products among premenopausal female students in an African university
SO SEXUALLY TRANSMITTED DISEASES
LA English
DT Article
ID lactobacillus strains; bacterial vaginosis; hiv; women
AB Objective: The objective of this study was to examine the receptivity for probiotic products among premenopausal female students in an African university. Goal: The goal of this study was to determine the local knowledge in Nigeria of probiotics and the willingness of young women to use them should they be introduced. Study: Closed-ended questionnaires were administered to a sample of 280 participants and these addressed age, marital status, perceived risk of HIV infection for the next 3 years, and history of urogenital infections. The participants were also asked whether they would welcome a probiotic product in oral/vaginal form and in milk-based food products, willingness to purchase and use, how often they would use these products, preference of form, price, and where they would like to buy the products. The second questionnaire was open-ended. It asked the participants to freely list any concerns or worries they had in relation to probiotic products. Results: Of the 280 participants, 55.3% indicated that they believed they were at risk of acquiring HIV within the next 3 years, illustrating the enormity of the problem in Africa and the feelings among women that they cannot easily control sexual relationships and have partners use condoms. Eighty-two percent of the subjects stated they would welcome probiotic products in capsular form for vaginal instillation or to be taken orally to improve vaginal health. Over one third (36%) of women indicated they would be willing to use the probiotic products as part of their daily self-care. One hundred nine (39.6%) respondents were willing to purchase the probiotic products at a reasonable price of US $0.08 per dose, whereas 71.5% were willing to pay up to US $0.38. Some subjects (25%) raised some concern over safety of probiotics. Conclusions: The findings revealed that female university students are receptive to probiotic products in Nigeria and indicate strongly a need to consider women's concerns about urogenital health. Furthermore, the study identified a need for appropriate educational materials about probiotics, including benefits and safety information, in an African country suffering severely from the HIV epidemic.
C1 Univ Benin, Fac Pharm, Dept Pharmaceut Microbiol, Benin, Edo State, Nigeria.
C3 University of Benin
RP Anukam, KC (corresponding author), Univ Benin, Fac Pharm, Dept Pharmaceut Microbiol, PMB 1154, Benin, Edo State, Nigeria.
EM anukamkc@yahoo.com
CR AKINRELE IA, 1970, J SCI FOOD AGR, V21, P619, DOI 10.1002/jsfa.2740211205
   Brown JE, 2000, SEX TRANSM DIS, V27, P183, DOI 10.1097/00007435-200004000-00001
   Cadieux P, 2002, JAMA-J AM MED ASSOC, V287, P1940, DOI 10.1001/jama.287.15.1940
   Donohue D C, 1996, ASIA PAC J CLIN NUTR, V5, P25
   Ekundayo J. A., 1969, JOURNAL OF FOOD TECHNOLOGY, V4, P217
   *FAO UN WHO, 2001, EV HLTH NUTR PROP PO, V0, P0
   Hamilton-Miller JMT, 1999, PUBLIC HEALTH NUTR, V2, P223, DOI 10.1017/S1368980099000282
   Harries AD, 2002, LEPROSY REV, V73, P268
   Havenaar R., 1992, LACTIC ACID BACTERIA, V0, PP151, DOI 10.1007/978-1-4615-3522-5_6
   Hilliam M., 1998, WORLD OF INGREDIENTS, V0, P45
   Hunter SC, 2003, J BIOSOC SCI, V35, P189, DOI 10.1017/S0021932003001895
   Hutton G, 2003, INT J HEALTH PLAN M, V18, P117, DOI 10.1002/hpm.700
   Ishibashi N, 2001, AM J CLIN NUTR, V73, P465S, DOI 10.1093/ajcn/73.2.465s
   Mbizvo EM, 2003, INT J STD AIDS, V14, P202, DOI 10.1258/095646203762869232
   Mbizvo EM, 2001, INT J STD AIDS, V12, P524, DOI 10.1258/0956462011923624
   McCarthy M, 2003, LANCET, V361, P755, DOI 10.1016/S0140-6736(03)12669-4
   Meis PJ, 2000, AM J PERINAT, V17, P41, DOI 10.1055/s-2000-7292
   Naidu AS, 1999, CRIT REV FOOD SCI, V39, P13, DOI 10.1080/10408699991279187
   ODUNFA SA, 1985, J CEREAL SCI, V3, P173, DOI 10.1016/S0733-5210(85)80027-8
   Reid G, 2002, CLIN INFECT DIS, V35, P349, DOI 10.1086/342477
   Reid G, 2001, FEMS IMMUNOL MED MIC, V32, P37, DOI 10.1111/j.1574-695X.2001.tb00531.x
   Reid G, 2001, FEMS IMMUNOL MED MIC, V30, P49, DOI 10.1111/j.1574-695X.2001.tb01549.x
   Reid G, 2003, J CLIN GASTROENTEROL, V37, P105, DOI 10.1097/00004836-200308000-00004
   Reid Gregor, 2002, NUTR CLIN CARE, V5, P3, DOI 10.1046/j.1523-5408.2002.00512.x
   SANDERS ME, 1993, J DAIRY SCI, V76, P1819, DOI 10.3168/jds.S0022-0302(93)77514-1
   SANNI AI, 2000, NIGERIA J MICROBIOL, V14, P55
   Sewankambo N, 1997, LANCET, V350, P546, DOI 10.1016/S0140-6736(97)01063-5
   SLOAN A, 1998, FOOD TECHNOL, V52, P31
   Stanton C, 2001, AM J CLIN NUTR, V73, P476S, DOI 10.1093/ajcn/73.2.476s
   Terceira N, 2003, POP STUD-J DEMOG, V57, P149, DOI 10.1080/0032472032000097074
   *UN WORLD AIDS DAY, 1998, HIV EP GLOV UPD, V24, P3
   Wiesenfeld HC, 2003, CLIN INFECT DIS, V36, P663, DOI 10.1086/367658
   1996, 1900, V16, V0, P17
NR 34
TC 10
Z9 10
U1 0
U2 1
PU LIPPINCOTT WILLIAMS & WILKINS
PI PHILADELPHIA
PA TWO COMMERCE SQ, 2001 MARKET ST, PHILADELPHIA, PA 19103 USA
SN 0148-5717
EI 1537-4521
J9 SEX TRANSM DIS
JI Sex. Transm. Dis.
PD AUG 15
PY 2004
VL 31
IS 8
BP 460
EP 464
DI 10.1097/01.olq.0000135985.27593.16
PG 5
WC Infectious Diseases
SC Infectious Diseases
GA 841CI
UT WOS:000222906500003
PM 15273577
DA 2023-03-20
ER

PT J
AU Mashegoane, S
   Moalusi, KP
   Ngoepe, MA
   Peltzer, K
AF Mashegoane, S
   Moalusi, KP
   Ngoepe, MA
   Peltzer, K
TI The prediction of condom use intention among South African University students
SO PSYCHOLOGICAL REPORTS
LA English
DT Article
ID health belief model; college-students; self-efficacy; sexual behaviors; risk behaviors; aids; attitudes; knowledge
AB A questionnaire was administered to 294 sexually active, unmarried undergraduate students to investigate the role of social norms in the prediction of the intention to use condoms. Components of social cognitive theory and the theory of reasoned action and planned behaviour were integrated with those of the Health Belief Model to predict future intention to use condoms with a new partner. Logistic regression analyses of selected risky sexual behaviours on the intention to use condoms showed that, among males, attitudes towards using condoms and the Health Belief Model component of perceived barriers predicted the intention to use condoms. The Health Belief Model component of perceived benefits could not be interpreted. Attitudes, subjective norms and perceived self-efficacy were associated with female students' intention to use condoms. Implications for strategies of HIV/AIDS prevention are discussed.
C1 Univ North, Sch Social Sci, Human Sci Res Council, ZA-0727 Sovenga, South Africa.
   Univ S Africa, ZA-0001 Pretoria, South Africa.
C3 University of Limpopo; University of South Africa
RP Mashegoane, S (corresponding author), Univ North, Sch Social Sci, Human Sci Res Council, Private Bag X1106, ZA-0727 Sovenga, South Africa.
EM solomonm@unorth.ac.za
CR AJZEN I, 1991, ORGAN BEHAV HUM DEC, V50, P179, DOI 10.1016/0749-5978(91)90020-T
   AJZEN I, 1986, J EXP SOC PSYCHOL, V22, P453, DOI 10.1016/0022-1031(86)90045-4
   Akande A, 1994, INT J ADOLESC YOUTH, V4, P285
   Albarracin D, 1998, J APPL SOC PSYCHOL, V28, P657, DOI 10.1111/j.1559-1816.1998.tb01725.x
   Bajos N, 1997, SOC SCI MED, V44, P25, DOI 10.1016/S0277-9536(96)00091-3
   Bandawe CR, 1996, AIDS CARE, V8, P223, DOI 10.1080/09540129650125894
   BANDURA A, 1991, ORGAN BEHAV HUM DEC, V50, P248, DOI 10.1016/0749-5978(91)90022-L
   BANDURA A, 1982, AM PSYCHOL, V37, P122, DOI 10.1037/0003-066X.37.2.122
   BECKER MH, 1988, AM J PUBLIC HEALTH, V78, P394, DOI 10.2105/AJPH.78.4.394
   Brafford L J, 1991, J AM COLL HEALTH, V39, P219
   Buunk BP, 1998, AIDS EDUC PREV, V10, P149
   DESIDERATO LL, 1995, J YOUTH ADOLESCENCE, V24, P55, DOI 10.1007/BF01537560
   EKSTRAND ML, 1990, AM J PUBLIC HEALTH, V80, P973, DOI 10.2105/AJPH.80.8.973
   FISHER JD, 1994, HEALTH PSYCHOL, V13, P238, DOI 10.1037/0278-6133.13.3.238
   FISHER JD, 1992, PSYCHOL BULL, V111, P455, DOI 10.1037/0033-2909.111.3.455
   FRIEDLAND RH, 1991, S AFR MED J, V79, P149
   GILKS FC, 1993, LANCET, V342, P1937
   GREENLEE SP, 1993, PSYCHOL REP, V73, P490, DOI 10.2466/pr0.1993.73.2.490
   JANZ NK, 1984, HEALTH EDUC QUART, V11, P1, DOI 10.1177/109019818401100101
   Lollis CM, 1997, AIDS EDUC PREV, V9, P551
   Macphail C., 1998, PSYCHOL SOC, V24, P69
   MAHONEY CA, 1995, J SEX EDUC THER, V21, P103, DOI 10.1080/01614576.1995.11074141
   Montgomery S B, 1989, AIDS EDUC PREV, V1, P303
   Newman PA, 2000, AIDS EDUC PREV, V12, P308
   Nicholas LJ, 1998, PSYCHOL REP, V83, P891
   Peltzer K, 1998, PSYCHOL REP, V83, P955, DOI 10.2466/PR0.83.7.955-958
   Peltzer K, 2000, E AFR MED J, V77, P46
   RICHARD R, 1991, J COMMUNITY APPL SOC, V1, P105, DOI 10.1002/casp.2450010205
   Sheeran P, 1999, PSYCHOL BULL, V125, P90, DOI 10.1037/0033-2909.125.1.90
   SIMKINS L, 1995, PSYCHOL REP, V76, P787, DOI 10.2466/pr0.1995.76.3.787
   WALTER HJ, 1992, AM J PUBLIC HEALTH, V82, P528, DOI 10.2105/AJPH.82.4.528
   WHITE KM, 1994, J APPL SOC PSYCHOL, V24, P2164, DOI 10.1111/j.1559-1816.1994.tb02378.x
   Wood K., 1995, PSYCHOL SOC, V20, P13
   WULFERT E, 1993, HEALTH PSYCHOL, V12, P346, DOI 10.1037/0278-6133.12.5.346
   Zagumny MJ, 1998, AIDS EDUC PREV, V10, P173
NR 35
TC 24
Z9 26
U1 1
U2 11
PU SAGE PUBLICATIONS INC
PI THOUSAND OAKS
PA 2455 TELLER RD, THOUSAND OAKS, CA 91320 USA
SN 0033-2941
EI 1558-691X
J9 PSYCHOL REP
JI Psychol. Rep.
PD OCT 15
PY 2004
VL 95
IS 2
BP 407
EP 417
DI 10.2466/PR0.95.6.407-417
PG 11
WC Psychology, Multidisciplinary
SC Psychology
GA 869OI
UT WOS:000224993500005
PM 15587200
DA 2023-03-20
ER

PT J
AU Martinez-Donate, AP
   Hovell, MF
   Zellner, J
   Sipan, CL
   Blumberg, EJ
   Carrizosa, C
AF Martinez-Donate, AP
   Hovell, MF
   Zellner, J
   Sipan, CL
   Blumberg, EJ
   Carrizosa, C
TI Evaluation of two school-based HIV prevention interventions in the border city of Tijuana, Mexico
SO JOURNAL OF SEX RESEARCH
LA English
DT Article
ID condom availability; sexual-behavior; risk-reduction; safer choices; program; adolescents; pregnancy; students; impact; infection
AB This research project examined the individual and combined effectiveness of an HIV prevention workshop and a free condom distribution program in four high schools in Tijuana, Mexico. Adolescents (N = 320) completed baseline measures on sexual practices and theoretical correlates and participated in a two-part study. In Study 1, students were randomly assigned to an HIV prevention workshop or a control condition, with a 3-month follow-up assessment. Results indicate three significant workshop benefits regarding HIV transmission by altering sexual initiation, access to condoms, and traditional beliefs regarding condoms. In Study 2, we set up a condom distribution program at two of the participating schools, and students completed a 6-month follow-up assessment. Results indicate that exposure to the workshop followed by access to the condom distribution program yielded two beneficial results for reducing HIV transmission: moderating sexual initiation and increasing condom acquisition. Access to the condom distribution program alone had no effects on behavioral and psychosocial correlates of HIV transmission. We discuss implications of these results.
C1 San Diego State Univ, Grad Sch Publ Hlth, San Diego, CA 92123 USA.
C3 California State University System; San Diego State University
RP Martinez-Donate, AP (corresponding author), San Diego State Univ, Grad Sch Publ Hlth, 9245 Sky Pk Court,Suite 230, San Diego, CA 92123 USA.
EM amartinez@projects.sdsu.edu
CR Bandura A., 1986, SOCIAL FDN THOUGHT A, V0, P0
   BARAJAS PM, 2000, DEVELOPMENT, V43, P91, DOI 10.1057/PALGRAVE.DEVELOPMENT.1110123
   Basen-Engquist K, 2001, HEALTH EDUC BEHAV, V28, P166, DOI 10.1177/109019810102800204
   Brown NL, 1997, J SCHOOL HEALTH, V67, P336, DOI 10.1111/j.1746-1561.1997.tb03469.x
   CALSYN DA, 1992, AM J PUBLIC HEALTH, V82, P1536, DOI 10.2105/AJPH.82.11.1536
   Castro-Vazquez G, 2000, GENDER EDUC, V12, P479, DOI 10.1080/09540250020004117
   *CDCP, 1996, MMWR-MORBID MORTAL W, V45, P760
   Cohen DA, 1999, AIDS PATIENT CARE ST, V13, P731, DOI 10.1089/apc.1999.13.731
   Coyle K, 1999, J SCHOOL HEALTH, V69, P181, DOI 10.1111/j.1746-1561.1999.tb06383.x
   Coyle K, 2001, PUBLIC HEALTH REP, V116, P82, DOI 10.1093/phr/116.S1.82
   Diaz-Guerrero R., 1994, PSICOLOGIA MEXICANO, V0, P0
   DiazLoving R, 1995, REV INTERAM PSICOL, V29, P215
   Fisher JD, 2002, HEALTH PSYCHOL, V21, P177, DOI 10.1037//0278-6133.21.2.177
   Fleiz-Bautista C, 1999, SALUD MENT, V22, P14
   Garcia-Baltazar J, 1992, SALUD PUBLICA MEX, V34, P413
   Guttmacher S, 1997, AM J PUBLIC HEALTH, V87, P1427, DOI 10.2105/AJPH.87.9.1427
   Hoyos RC, 2001, REV SAUDE PUBL, V35, P531, DOI 10.1590/S0034-89102001000600006
   Huerta-Franco R, 1999, ADOLESCENCE, V34, P389
   *I NAC SAL PUBL, 1998, MORT SIDA 1998 AIDS, V0, P0
   JEMMOTT JB, 1992, AM J PUBLIC HEALTH, V82, P372, DOI 10.2105/AJPH.82.3.372
   Jemmott JB, 2000, AIDS, V14, P0
   KAICHMAN SC, 2001, REV INTERANMERICANA, V35, P41
   Kalichman SC, 1996, ANN BEHAV MED, V18, P6, DOI 10.1007/BF02903934
   Kalichman SC, 1999, J CONSULT CLIN PSYCH, V67, P959, DOI 10.1037/0022-006X.67.6.959
   Kim N, 1997, J ADOLESCENT HEALTH, V20, P204, DOI 10.1016/S1054-139X(96)00169-3
   Kirby D, 1999, AM J PUBLIC HEALTH, V89, P182, DOI 10.2105/AJPH.89.2.182
   Kirby D, 2002, J SEX RES, V39, P27, DOI 10.1080/00224490209552116
   Kirby D, 2002, J SEX RES, V39, P51, DOI 10.1080/00224490209552120
   Kirby DB, 1996, FAM PLANN PERSPECT, V28, P196, DOI 10.2307/2135838
   LIRA LR, 1992, SALUD MENT, V15, P12
   MAIN DS, 1994, PREV MED, V23, P409, DOI 10.1006/pmed.1994.1056
   MCCAULEY A, 2002, INT AIDS C BARC SPAI, V0, P0
   Pick S, 2000, REPROD HEALTH MATTER, V8, P92, DOI 10.1016/S0968-8080(00)90191-5
   RANGEL G, 2002, DIAGNOSTICO INTEGRAL, V0, P178
   Rosenstock IM, 1994, HLTH BELIEF MODEL HI, V0, P5
   Schuster MA, 1998, FAM PLANN PERSPECT, V30, P67, DOI 10.2307/2991662
   *SECR SAL MEX, 2000, EL SIDA MEX ANO 2000, V0, P0
   SELLERS DE, 1994, AM J PUBLIC HEALTH, V84, P1952, DOI 10.2105/AJPH.84.12.1952
   SONENSTEIN F, 1996, KINS I RES SEX GEND, V0, P0
   STEWART H, 2001, REDUCING HIV INFECT, V0, P0
   *US DEP TRANSP BUR, 2004, US MEX BORD CROSS DA, V0, P0
   WALKER DM, 2002, INT AIDS C BARC SPAI, V0, P0
   WOLK LI, 1995, J ADOLESCENT HEALTH, V17, P184, DOI 10.1016/1054-139X(95)00031-M
NR 43
TC 19
Z9 19
U1 0
U2 5
PU ROUTLEDGE JOURNALS, TAYLOR & FRANCIS LTD
PI ABINGDON
PA 2-4 PARK SQUARE, MILTON PARK, ABINGDON OX14 4RN, OXON, ENGLAND
SN 0022-4499
EI 1559-8519
J9 J SEX RES
JI J. Sex Res.
PD AUG 15
PY 2004
VL 41
IS 3
BP 267
EP 278
DI 10.1080/00224490409552234
PG 12
WC Psychology, Clinical; Social Sciences, Interdisciplinary
SC Psychology; Social Sciences - Other Topics
GA 854RR
UT WOS:000223921500005
PM 15497055
DA 2023-03-20
ER

PT J
AU Visser, MJ
   Schoeman, JB
   Perold, JJ
AF Visser, MJ
   Schoeman, JB
   Perold, JJ
TI Evaluation of HIV/AIDS prevention in South African schools
SO JOURNAL OF HEALTH PSYCHOLOGY
LA English
DT Article
DE community intervention; ecosystems theory; higher-order processes; HIV/AIDS prevention
ID risk-taking behavior; condom use; aids; community; students; interventions; knowledge; education; program; issue
AB This article reports on the implementation of a school-based HIV/AIDS and life-skills training program to prevent the spread of HIV/AIDS among the young people in secondary schools in South Africa. The implementation of the program was evaluated for a period of two years, using process and outcome evaluation and a systems approach to understand the higher-order feedback processes that obstructed the implementation and effectiveness of the intervention. Although HIV/AIDS is a medical condition, this article emphasizes that HIV/AIDS prevention is interrelated with the psychosocial context within the community. Interventions should therefore be conceptualized and implemented in terms of the various levels of interaction in the community.
C1 Univ Pretoria, Dept Psychol, ZA-0002 Pretoria, South Africa.
C3 University of Pretoria
RP Visser, MJ (corresponding author), Univ Pretoria, Dept Psychol, ZA-0002 Pretoria, South Africa.
EM mjvisser@postino.up.ac.za
CR Banyard VL, 1998, AM J COMMUN PSYCHOL, V26, P485, DOI 10.1023/A:1022136821013
   Bateson G., 1979, MIND NATURE NECESSAR, V1st, P0
   BOOYSE J, 1999, S AFRICAN J ED, V19, P214
   CALDER J, 1994, PROGRAMME EVALUATION, V0, P0
   Campbell C., 1998, PSYCHOL SOC, V24, P57
   Capra F, 1997, WEB LIFE NEW SYNTHES, V0, P0
   CASSIMJEE N, 1998, THESIS U PRETORIA PR, V0, P0
   CATANIA JA, 1990, PSYCHOL BULL, V108, P339, DOI 10.1037/0033-2909.108.3.339
   Dalton J. H., 2001, COMMUNITY PSYCHOL LI, V0, P0
   DAVIDOFF S, 1997, INT ACTION RES CASEB, V0, P100
   DECOSAS J, 1998, AIDS ANAL AFRICA, V9, P1
   DeJong T, 1996, S AFR J PSYCHOL, V26, P114
   DELAREY RP, 2002, APA S PSYCH RESP GLO, V0, P0
   *DEP HLTH, 2002, NAT HIV SYPH SER PRE, V0, P0
   *DEP HLTH, 2000, HIV AIDS STD STRAT P, V0, P0
   Department of Education (DoE), 1997, QUAL ED ALL OV BARR, V0, P0
   DiClemente RJ, 1992, ADOLESCENTS AIDS GEN, V0, P0
   EDELSTON K, 1988, AIDS COUNTDOWN DOOMS, V0, P0
   Edwards RW, 2000, J COMMUNITY PSYCHOL, V28, P291, DOI 10.1002/(SICI)1520-6629(200005)28:3<291::AID-JCOP5>3.0.CO;2-9
   EVIAN C, 1992, AIDS SCAN, V4, P3
   FLISHER AJ, 1993, S AFR MED J, V83, P495
   Flisher AJ, 1996, S AFR MED J, V86, P1090
   Gilgen D, 2001, S AFR J SCI, V97, P387
   Gillies P, 1996, AIDS CARE, V8, P351, DOI 10.1080/09540129650125768
   Goodman RM, 2000, J COMMUNITY PSYCHOL, V28, P309, DOI 10.1002/(SICI)1520-6629(200005)28:3<309::AID-JCOP6>3.0.CO;2-O
   Hanson B. G., 1995, GEN SYSTEMS THEORY B, V0, P0
   Hickson J., 1992, J MULTICULT COUNS D, V20, P11
   Hobfoll SE, 1998, AM J COMMUN PSYCHOL, V26, P133, DOI 10.1023/A:1021838325362
   HUNTER DJ, 1992, AIDS PREVENTION ED W, V0, P323
   Jeevenantham L. S., 1999, S AFRICAN J ED, V19, P49
   KARIM QA, 1998, AGENDA, V39, P15
   KARIM SSA, 1992, S AFR MED J, V82, P107
   Keeney B.P., 1983, AESTHETICS OF CHANGE, V0, P0
   KELLY JA, 1993, AM PSYCHOL, V48, P1023, DOI 10.1037/0003-066X.48.10.1023
   Kerlinger F.N., 2000, FDN BEHAV RES, V0, P0
   KUSHLICK A, 1998, BASELINE SURVEY HIV, V0, P0
   LAMPTEY P, 2000, 13 INT AIDS C DURB 9, V0, P0
   Levine M, 1998, AM J COMMUN PSYCHOL, V26, P189, DOI 10.1023/A:1022124418287
   LEVINE RL, 1992, ANAL DYNAMIC PSYCHOL, V1, P145
   LINDEGGER G, 1995, S AFR J PSYCHOL, V25, P1
   MABEBA MZ, 2000, S AFRICAN J ED, V0020, P00034
   Macheke C, 1998, S AFR J PSYCHOL, V28, P146, DOI 10.1177/008124639802800304
   Maclachlan M., 1995, CENTRAL AFRICAN JOURNAL OF MEDICINE, V41, P174
   MacPhail C, 1999, S AFR J PSYCHOL, V29, P149, DOI 10.1177/008124639902900401
   Mathews C, 1995, SOC SCI MED, V41, P1715, DOI 10.1016/0277-9536(95)00131-P
   MATHEWS C, 1990, S AFR MED J, V78, P511
   MAYEKISO TV, 1993, S AFR J PSYCHOL, V23, P21, DOI 10.1177/008124639302300104
   McNiff J, 1999, ACTION RES PRINCIPLE, V0, P0
   Miles M, 1994, QUALITATIVE DATA ANA, V0, P0
   MILLER HG, 1991, EVALUATING AIDS PREV, V0, P207
   MOGOTSI M, 1997, HLTH SYSTEMS TRUST U, V27, P20
   OGRADY M, 2000, 3 INT HIV PREV WORKS, V0, P0
   PARKER W, 1998, COMMUNICATING AIDS A, V0, P0
   Patton M. Q., 1997, UTILIZATION FOCUSED, V0, P0
   PERKEL A K, 1991, SOUTH AFRICAN JOURNAL OF PSYCHOLOGY, V21, P148
   RATSAKA MH, 1993, AIDS RES FEEDBACK SE, V0, P0
   REDDY P, 1992, APPRAISAL AIDS LIFES, V0, P0
   SCHOUB BD, 1992, S AFR MED J, V81, P55
   Sepulveda Jaime, 1992, AIDS PREVENTION ED W, V0, P0
   SHERRIFFS P, 1997, POSITIVE OUTLOOK, V4, P10
   Siegel S., 1956, NONPARAMETRIC STAT B, V0, P0
   St Lawrence JS, 1998, AM J COMMUN PSYCHOL, V26, P7, DOI 10.1023/A:1021877906707
   STEYN AGW, 1998, S AFRICAN J ED, V18, P182
   STEYN AGW, 1999, S AFRICAN J ED, V19, P66
   SWART K, 1998, LIFE SKILLS HIV AIDS, V0, P0
   VANDYK AC, 1991, THESIS U S AFRICA PR, V0, P0
   Visser M, 1996, S AFR J PSYCHOL, V26, P103, DOI 10.1177/008124639602600206
   VISSER M, 1999, URBAN HLTH DEV B, V2, P9
   Visser MJ, 1995, S AFRICAN J HIGHER E, V9, P165
   VISSER MJ, 1995, S AFRICAN J ED, V15, P130
   WALKER M, 1997, INT ACTION RES CASEB, V0, P136
   *WHO, 1993, SCH HLTH ED PREV AID, V0, P0
   *WHO, 1992, WHO AIDS SER, V10, P0
   World Health Organization, 1999, WHO INF SER SCH HLTH, V0, P0
   2001, 1900, P4, V0, P0
   1998, 1900, V30, V0, P16
NR 76
TC 28
Z9 28
U1 0
U2 8
PU SAGE PUBLICATIONS LTD
PI LONDON
PA 1 OLIVERS YARD, 55 CITY ROAD, LONDON EC1Y 1SP, ENGLAND
SN 1359-1053
EI 1461-7277
J9 J HEALTH PSYCHOL
JI J. Health Psychol.
PD MAR 15
PY 2004
VL 9
IS 2
BP 263
EP 280
DI 10.1177/1359105304040893
PG 18
WC Psychology, Clinical
SC Psychology
GA 778NA
UT WOS:000189246600006
PM 15018727
DA 2023-03-20
ER

PT J
AU Del Casino, VJ
AF Del Casino, VJ
TI Scaling health and healthcare: Re-presenting Thailand's HIV/AIDS epidemic with world regional geography students
SO JOURNAL OF GEOGRAPHY IN HIGHER EDUCATION
LA English
DT Article
DE scale; world regional geography; HIV/AIDS; Thailand
ID qualitative methods; aids; hiv
AB Authors of world regional geography textbooks have recently become more interested in the broader theoretical changes that have emerged in human geography. Relying on feminist and other critical perspectives, concepts such as space, place and scale are being re-imagined in this 'new world regional geography'. This paper intervenes on behalf of a more critical world regional geography by suggesting how world regional geography teachers can educate students about scale as a social construction through the use of empirical data. Relying on fieldwork conducted in Thailand, this paper lays out a lesson on the HIV/AIDS crisis and how different representations of that crisis, from the national to the individual, offer different 'ways of knowing' the epidemic. Furthermore, this paper examines how we can push students to consider the ways in which scales of analysis are constructed and constituted through our own geographic practices.
C1 Calif State Univ Long Beach, Dept Geog, Long Beach, CA 90840 USA.
C3 California State University System; California State University Long Beach
RP Del Casino, VJ (corresponding author), Calif State Univ Long Beach, Dept Geog, 1250 Bellflower Blvd, Long Beach, CA 90840 USA.
EM vdelcasi@csulb.edu
CR Aitken SC, 1999, J GEOGR, V98, P118, DOI 10.1080/00221349908978870
   Appadurai A., 1990, PUBLIC CULTURE, V2, P15
   Beyrer Chris, 1998, WAR BLOOD SEX POLITI, V0, P0
   Crang M, 2003, PROG HUM GEOG, V27, P494, DOI 10.1191/0309132503ph445pr
   Crang M, 2002, PROG HUM GEOG, V26, P647, DOI 10.1191/0309132502ph392pr
   Del Casino VJ, 2004, HEALTH PLACE, V10, P59, DOI 10.1016/S1353-8292(03)00019-4
   Del Casino VJ, 2001, PROF GEOGR, V53, P407
   DELCASINO VJ, 2000, THESIS U KENTUCKY, V0, P0
   Farmer P., 1996, WOMEN POVERTY AIDS S, V0, P0
   Farmer P, 1992, AIDS ACCUSATION HAIT, V0, P0
   FORD N, 1991, SOC SCI MED, V33, P405, DOI 10.1016/0277-9536(91)90321-3
   Grant R, 1997, J GEOGR HIGHER EDUC, V21, P171, DOI 10.1080/03098269708725423
   Harley J.B., 1989, CARTOGRAPHICA, V26, P1, DOI 10.3138/E635-7827-1757-9T53
   HAVANON N, 1993, STUD FAMILY PLANN, V24, P1, DOI 10.2307/2939210
   HEROD A, 1991, AREA, V23, P82
   Howitt R., 2003, COMPANION POLITICAL, V0, P138
   Johnston RJ., 2000, DICT HUMAN GEOGRAPHY, V0, P0
   Jones KT, 1998, POLIT GEOGR, V17, P25, DOI 10.1016/S0962-6298(97)00049-8
   KEIRN T, 2002, P 11 ANN INT C WORLD, V0, P0
   LYTTLETON C, 1994, SOC SCI MED, V38, P135, DOI 10.1016/0277-9536(94)90308-5
   Lyttleton C, 1996, MED ANTHROPOL, V16, P363
   Lyttleton C., 1994, AUSTR J ANTHR, V5, P257
   LYTTLETON C, 2000, GENDER SEXUALITIES M, V0, P28
   Lyttleton Chris, 2000, ENDANGERED RELATIONS, V0, P0
   Marston S. A, 2002, WORLD REGIONS GLOBAL, V0, P0
   Marston SA, 2000, PROG HUM GEOG, V24, P219, DOI 10.1191/030913200674086272
   Massey Doreen, 1993, MAPPING FUTURES LOCA, V0, P0
   Merrett C, 2000, J GEOGR, V99, P207, DOI 10.1080/00221340008978969
   Mills MaryBeth., 1999, THAI WOMEN GLOBAL LA, V0, P0
   Penrose J, 1999, J GEOGR HIGHER EDUC, V23, P227, DOI 10.1080/03098269985489
   PETERSON S, 2003, CHRISTIAN SCI M 0904, V0, P0
   Pickles J., 1995, GROUND TRUTH SOCIAL, V0, P0
   PULSIPHER L, 2002, WORLD REGIONAL GEOGR, V0, P0
   Renard R.D., 1997, DEV DOMESTICATION IN, V0, P307
   Rigg J, 2002, J RURAL STUD, V18, P359, DOI 10.1016/S0743-0167(02)00012-8
   Smith Neil, 1992, POSTMODERNISM SOCIAL, V0, PP57, DOI 10.1007/978-1-349-22183-7_4
   SMITH PB, 1995, HEALTH VAL, V19, P3
   SOJA EW, 1980, ANN ASSOC AM GEOGR, V70, P207, DOI 10.1111/j.1467-8306.1980.tb01308.x
   Swyngedouw E., 1997, GEOGRAPHIES EC, V0, P167
   Whittaker Andrea, 2000, INTIMATE KNOWLEDGE W, V0, P0
   Wood Dennis, 1992, POWER MAPS, V0, P0
NR 41
TC 6
Z9 6
U1 0
U2 3
PU ROUTLEDGE JOURNALS, TAYLOR & FRANCIS LTD
PI ABINGDON
PA 2-4 PARK SQUARE, MILTON PARK, ABINGDON OX14 4RN, OXON, ENGLAND
SN 0309-8265
EI 1466-1845
J9 J GEOGR HIGHER EDUC
JI J. Geogr. High. Educ.
PD JUL 15
PY 2004
VL 28
IS 2
BP 333
EP 346
DI 10.1080/0309826042000242549
PG 14
WC Education & Educational Research; Geography
SC Education & Educational Research; Geography
GA 842AA
UT WOS:000222973100014
DA 2023-03-20
ER

PT J
AU Ozcebe, H
   Akin, L
   Aslan, D
AF Ozcebe, H
   Akin, L
   Aslan, D
TI A peer education example on HIV/AIDS at a high school in Ankara
SO TURKISH JOURNAL OF PEDIATRICS
LA English
DT Article
DE HIV/AIDS; peer education; adolescent; Turkey
AB Adolescence is a transition period between childhood and adulthood in which physical, sexual and psychosocial changes occur. Sexually Transmitted Infections (STI) are the most common reproductive health problems adolescents face. Peer education is a very useful method in adolescents' education, especially on risk factors and risk taking behaviors. This peer education intervention study, including two base line studies (one before and one after the intervention), was conducted in four classes of an Anatolian high school in Ankara in 2000. The aim of the study was to evaluate the success of the peer education model. There was a significant difference in the general scores of the students before (29.52; SD=4.38) and after (31.89; SD=4.96) education by peer educators (p=0.000). This study might have assisted the study population in establishing safe sex practices for a healthy sexual future.
C1 Hacettepe Univ, Fac Med, Dept Publ Hlth, TR-06100 Ankara, Turkey.
C3 Hacettepe University
RP Ozcebe, H (corresponding author), Hacettepe Univ, Fac Med, Dept Publ Hlth, TR-06100 Ankara, Turkey.
CR AYTAC N, 1995, P 2 TURK AIDS C IST, V0, P70
   BIRGIN B, 1998, LEVEL REPROD HLTH AD, V0, P0
   BROWN AD, 2001, WHO7RHR018, V0, P0
   BULUT A, 2000, YENI TUKIYE DERGISI, V39, P459
   DONMEZ L, 2000, HIV AIDS DERGISI, V2, P147
   Edelstein M E, 1993, J AM COLL HEALTH, V41, P255
   ENLI Y, 1993, SAGLIK SOYSAL YARDIM, V3, P27
   Fennell R, 1993, J AM COLL HEALTH, V41, P251
   INANDI T, 1994, P FIGTH AIDS 94 2 EU, V0, P56
   *J HOPK SCH HYG PU, 1995, POP REP M NEEDS YOUN, V41, P5
   KARABEY S, 2001, 5 AIDS C IST 12 14 N, V0, P12
   KARAOMERLIOGLU O, 1994, P 4 NAT PUBL HLTH C, V0, P543
   Keeling R P, 1993, J AM COLL HEALTH, V41, P259
   KELES Z, 1993, LEVEL KNOWLEDGE PRAC, V0, P0
   NALBANT H, 2000, AKTUEL TIP DERGISI, V6, P30
   OZCEBE H, 2000, THESIS U HACETTEPE A, V0, P0
   Ozcebe H., 2002, HIV AIDS, V5, P51
   Pearlman DN, 2002, J ADOLESCENT HEALTH, V31, P31, DOI 10.1016/S1054-139X(02)00379-8
   RGOCMEN A, 1999, 1998 DEMOGRAPHIC HLT, V0, P35
   Richie N D, 1994, J AM COLL HEALTH, V42, P163
   Shiner M, 1999, J ADOLESCENCE, V22, P555, DOI 10.1006/jado.1999.0248
   SLAP GB, 1991, J ADOLESCENT HEALTH, V12, P434, DOI 10.1016/1054-139X(91)90020-X
   Sloane B C, 1993, J AM COLL HEALTH, V41, P241
   STEVENS J, 1997, PEER ED PROMOTING HL, V0, P0
   *TURK MIN HLTH, 2002, REP GEN DIR PRIM HLT, V0, P0
   *UN, 1997, UN POP FUND STAT WOR, V0, P0
   UNAIDS, 2000, REP GLOB HIV AIDS EP, V0, P0
   *WHO, 1993, HLTH YOUNG PEOPL CHA, V0, P1
NR 28
TC 11
Z9 11
U1 1
U2 5
PU TURKISH J PEDIATRICS
PI ANKARA
PA P K 66 SAMANPAZARI, 06240 ANKARA, TURKEY
SN 0041-4301
EI 
J9 TURKISH J PEDIATR
JI Turk. J. Pediatr.
PD JAN-MAR 15
PY 2004
VL 46
IS 1
BP 54
EP 59
DI 
PG 6
WC Pediatrics
SC Pediatrics
GA 806FQ
UT WOS:000220420200009
PM 15074375
DA 2023-03-20
ER

PT J
AU Coyle, KK
   Kirby, DB
   Marin, BV
   Gomez, CA
   Gregorich, SE
AF Coyle, KK
   Kirby, DB
   Marin, BV
   Gomez, CA
   Gregorich, SE
TI Draw the line/respect the line: A randomized trial of a middle school intervention to reduce sexual risk behaviors
SO AMERICAN JOURNAL OF PUBLIC HEALTH
LA English
DT Article
ID aids-prevention intervention; african-american adolescents; longitudinal data; hiv; pregnancy; intercourse; curriculum; program; impact; involvement
AB Objectives. This study evaluated the long-term effectiveness of Draw the Line/ Respect the Line, a theoretically based curriculum designed to reduce sexual risk behaviors among middle school adolescents. Methods. The randomized controlled trial involved 19 schools in northern California. A cohort of 2829 sixth graders was tracked for 36 months. Results. The intervention delayed sexual initiation among boys, but not girls. Boys in the intervention condition also exhibited significantly greater knowledge than control students, perceived fewer peer norms supporting sexual intercourse, had more positive attitudes toward not having sex, had stronger sexual limits, and were less likely to be in situations that could lead to sexual behaviors. Psychosocial effects for girls were limited. Conclusions. The program was effective for boys, but not for girls.
C1 ETR Associates, Scotts Valley, CA 95066 USA.
   Univ Calif San Francisco, Ctr AIDS Prevent Studies, San Francisco, CA 94143 USA.
C3 University of California System; University of California San Francisco
RP Coyle, KK (corresponding author), ETR Associates, 4 Carbonero Way, Scotts Valley, CA 95066 USA.
EM karinc@etr.org
FU NIMH NIH HHS [MH 51515] Funding Source: Medline
CR *A GUTTM I, 1994, SEX AM TEEN, V0, P0
   Aarons SJ, 2000, J ADOLESCENT HEALTH, V27, P236, DOI 10.1016/S1054-139X(00)00102-6
   Bandura A., 1986, SOCIAL FDN THOUGHT A, V0, P0
   BARON RM, 1986, J PERS SOC PSYCHOL, V51, P1173, DOI 10.1037/0022-3514.51.6.1173
   BEARMAN P, 1999, PEER POTENTIAL MAKIN, V0, P0
   BRENER ND, 1995, AM J EPIDEMIOL, V141, P575, DOI 10.1093/oxfordjournals.aje.a117473
   Carvajal SC, 1999, HEALTH PSYCHOL, V18, P443, DOI 10.1037/0278-6133.18.5.443
   Coyle K, 2001, PUBLIC HEALTH REP, V116, P82, DOI 10.1093/phr/116.S1.82
   EKSTRAND M, 1996, 11 INT C AIDS JUL 7, V0, P0
   Flanigan C., 2001, WHATS GOOD NEWS DECL, V0, P0
   HOWARD M, 1990, FAM PLANN PERSPECT, V22, P21, DOI 10.2307/2135434
   Hubbard BM, 1998, J SCHOOL HEALTH, V68, P243, DOI 10.1111/j.1746-1561.1998.tb06347.x
   JAMIESON A, 2004, SCH ENROLLMENT US SO, V0, P0
   Jemmott JB, 1998, JAMA-J AM MED ASSOC, V279, P1529, DOI 10.1001/jama.279.19.1529
   JEMMOTT JB, 1992, AM J PUBLIC HEALTH, V82, P372, DOI 10.2105/AJPH.82.3.372
   JUDD CM, 1981, EVALUATION REV, V5, P602, DOI 10.1177/0193841X8100500502
   KIRBY D, 1991, FAM PLANN PERSPECT, V23, P253, DOI 10.2307/2135776
   Kirby D, 1997, AIDS EDUC PREV, V9, P44
   Kirby D, 1997, FAM PLANN PERSPECT, V29, P100, DOI 10.2307/2953331
   Kirby D., 2001, EMERGING ANSWERS RES, V0, P0
   Leitenberg H, 2000, ARCH SEX BEHAV, V29, P203, DOI 10.1023/A:1001920212732
   LIANG KY, 1986, BIOMETRIKA, V73, P13, DOI 10.2307/2336267
   Marin BV, 2000, J ADOLESCENT HEALTH, V27, P409
   MARIN BV, 2003, TOO MUCH TOO SOON SE, V0, P0
   Martin Joyce A, 2002, NATL VITAL STAT REP, V50, P1
   MCGUIRE WJ, 1964, ADV EXP SOC PSYCHOL, V1, P191, DOI 10.1016/S0065-2601(08)60052-0
   MENG XL, 1992, BIOMETRIKA, V79, P103, DOI 10.1093/biomet/79.1.103
   Metzler CW, 2000, BEHAV THER, V31, P27, DOI 10.1016/S0005-7894(00)80003-9
   MitchellDiCenso A, 1997, HEALTH EDUC BEHAV, V24, P300, DOI 10.1177/109019819702400304
   Moberg DP, 1998, AIDS EDUC PREV, V10, P128
   Murphy DA, 1998, J ADOLESCENCE, V21, P197, DOI 10.1006/jado.1997.0141
   OLeary A, 1996, AIDS EDUC PREV, V8, P516
   Rubin D, 1987, MULTIPLE IMPUTATION, V0, P0
   RUBIN DB, 1976, BIOMETRIKA, V63, P581, DOI 10.1093/biomet/63.3.581
   Schafer J.L., 1997, ANAL INCOMPLETE MULT, V0, P0
   SCHOLEFIELD RB, 1994, RADIAT MEAS, V23, P409, DOI 10.1016/1350-4487(94)90072-8
   Siegel DM, 2001, ARCH PEDIAT ADOL MED, V155, P1117, DOI 10.1001/archpedi.155.10.1117
   Singh S, 2000, FAM PLANN PERSPECT, V32, P14, DOI 10.2307/2648144
   SONENSTEIN F, 1996, MEASURING SEXUAL BEH, V0, P0
   Stanton BF, 1996, ARCH PEDIAT ADOL MED, V150, P363, DOI 10.1001/archpedi.1996.02170290029004
   STLAWRENCE JS, 1995, J CONSULT CLIN PSYCH, V63, P221, DOI 10.1037/0022-006X.63.2.221
   THURMAN S, 2004, HIV AIDS 2000 NEW AM, V0, P0
   WALTER HJ, 1993, JAMA-J AM MED ASSOC, V270, P725, DOI 10.1001/jama.270.6.725
   Zheng BY, 2000, STAT MED, V19, P1265, DOI 10.1002/(SICI)1097-0258(20000530)19:10<1265::AID-SIM486>3.0.CO;2-U
NR 44
TC 92
Z9 92
U1 0
U2 14
PU AMER PUBLIC HEALTH ASSOC INC
PI WASHINGTON
PA 800 I STREET, NW, WASHINGTON, DC 20001-3710 USA
SN 0090-0036
EI 1541-0048
J9 AM J PUBLIC HEALTH
JI Am. J. Public Health
PD MAY 15
PY 2004
VL 94
IS 5
BP 843
EP 851
DI 10.2105/AJPH.94.5.843
PG 9
WC Public, Environmental & Occupational Health
SC Public, Environmental & Occupational Health
GA 816LM
UT WOS:000221111400031
PM 15117710
DA 2023-03-20
ER

PT J
AU Gallant, M
   Maticka-Tyndale, E
AF Gallant, M
   Maticka-Tyndale, E
TI School-based HIV prevention programmes for African youth
SO SOCIAL SCIENCE & MEDICINE
LA English
DT Article
DE HIV/AIDS prevention; school; programme evaluation; Africa; youth; developing countries
ID aids education-program; risk-reduction; interventions; adolescents; abstinence; tanzania; students; district; masaka
AB The high rate of HIV infection among youth in Africa has prompted both national and international attention. Education and prevention programmes are seen as the primary way of decreasing this rate. This paper reviews 11 published and evaluated school-based HIV/AIDS risk reduction programmes for youth in Africa. Most evaluations were quasi-experimental designs with pre-post test assessments. The programme objectives varied, with some targeting only knowledge, others attitudes, and others behaviour change. Ten of the 11 studies that assessed knowledge reported significant improvements. All seven that assessed attitudes reported some degree of change toward an increase in attitudes, favourable to risk reduction. In one of the three studies that targeted sexual behaviours, sexual debut was delayed, and the number of sexual partners decreased. In one of the two that targeted condom use, condom use behaviours improved. The results of this review suggest that knowledge and attitudes are easiest to change, but behaviours are much more challenging. The article provides details about programmes and identifies characteristics of the most successful programmes. Clearly, however, more research is needed to identify, with certainty, the factors that drive successful school-based HIV/AIDS risk reduction programmes in Africa. (C) 2003 Elsevier Ltd. All rights reserved.
C1 Univ Windsor, Dept Psychol, Windsor, ON N9B 3P4, Canada.
   Univ Windsor, Dept Sociol & Anthropol, Windsor, ON N9B 3P4, Canada.
C3 University of Windsor; University of Windsor
RP Gallant, M (corresponding author), Univ Windsor, Dept Psychol, 401 Sunset Ave, Windsor, ON N9B 3P4, Canada.
EM gallan2@uwindsor.ca
CR Akukwe C., 1999, JOURNAL OF HIV/AIDS PREVENTION AND EDUCATION FOR ADOLESCENTS AND CHILDREN, V3, P5
   Applegate M., 1998, JOURNAL OF HIV/AIDS PREVENTION AND EDUCATION FOR ADOLESCENTS AND CHILDREN, V2, P5, DOI 10.1300/J129v02n01_02
   BARNETT E, 1995, 14 OV DEV ADM ED RES, V0, P0
   *CDC, 1999, HIV AIDS PREV RES SY, V0, P0
   Cleland J, 1995, SEXUAL BEHAV AIDS DE, V0, P0
   Dalrymple L., 1993, EDUC PSYCHOL-UK, V13, P147
   Dare O O, 1994, HEALTH TRANSIT REV, V4 Suppl, P93
   Fawole IO, 1999, HEALTH EDUC RES, V14, P675, DOI 10.1093/her/14.5.675
   FINGER B, 2002, INTERVENTION STRATEG, V0, P0
   Fishbein M, 2000, AIDS CARE, V12, P273, DOI 10.1080/09540120050042918
   Fisher AA, 2002, DESIGNING HIV AIDS I, V0, P0
   Fitzgerald AM, 1999, J ADOLESCENT HEALTH, V25, P52, DOI 10.1016/S1054-139X(98)00120-7
   GRUNSHEIT A, 1997, IMPACT HIV SEXUAL HL, V0, P0
   Harvey B, 2000, INT J STD AIDS, V11, P105, DOI 10.1258/0956462001915453
   Jewkes R, 2002, SOC SCI MED, V55, P1231, DOI 10.1016/S0277-9536(01)00242-8
   Kaaya SF, 2002, SOC DYNAMICS, V28, P64
   Kaaya SF, 2002, SCAND J PUBLIC HEALT, V30, P148, DOI 10.1080/14034940210133807
   Kinsman J, 1999, AIDS CARE, V11, P591, DOI 10.1080/09540129947749
   Kinsman J, 2001, HEALTH EDUC RES, V16, P85, DOI 10.1093/her/16.1.85
   KIRBY D, 2000, AIDS PREVENT MENT H, V0, P83
   KLEPP KI, 1994, AIDS, V8, P1157, DOI 10.1097/00002030-199408000-00019
   Klepp KI, 1997, AM J PUBLIC HEALTH, V87, P1931, DOI 10.2105/AJPH.87.12.1931
   KUHN L, 1994, AIDS CARE, V6, P161, DOI 10.1080/09540129408258627
   Maclachlan M, 1997, INT J EDUC DEV, V17, P41, DOI 10.1016/S0738-0593(96)00013-2
   Merson MH, 2000, AIDS, V14, P0
   Miller RG., 1981, SIMULTANEOUS STAT IN, V0, P0
   MUNODAWAFA D, 1995, INT J NURS STUD, V32, P27, DOI 10.1016/0020-7489(94)00029-J
   Shuey DA, 1999, HEALTH EDUC RES, V14, P411, DOI 10.1093/her/14.3.411
   Stanton BF, 1998, AIDS, V12, P2473, DOI 10.1097/00002030-199818000-00017
   Stover J, 2002, LANCET, V360, P73, DOI 10.1016/S0140-6736(02)09339-X
   The World Bank, 2002, ED HIV AIDS WIND HOP, V0, P0
   UNAIDS, 2001, CHILDR YOUNG PEOPL W, V0, P0
   *UNICEF, 2001, STAT WORLDS CHILDR 2, V0, P0
   Visser M, 1996, S AFR J PSYCHOL, V26, P103, DOI 10.1177/008124639602600206
   *WHO, 1992, STUD EX EXP YOUNG PE, V0, P0
   World Bank, 1993, WORLD DEV REP 1993 I, V0, P0
   World Health Organization, 1989, INT SCHED KNOWL ATT, V0, P0
NR 37
TC 233
Z9 235
U1 0
U2 17
PU PERGAMON-ELSEVIER SCIENCE LTD
PI OXFORD
PA THE BOULEVARD, LANGFORD LANE, KIDLINGTON, OXFORD OX5 1GB, ENGLAND
SN 0277-9536
EI 
J9 SOC SCI MED
JI Soc. Sci. Med.
PD APR 15
PY 2004
VL 58
IS 7
BP 1337
EP 1351
DI 10.1016/S0277-9536(03)00331-9
PG 15
WC Public, Environmental & Occupational Health; Social Sciences, Biomedical
SC Public, Environmental & Occupational Health; Biomedical Social Sciences
GA 804AJ
UT WOS:000220271300010
PM 14759680
DA 2023-03-20
ER

PT J
AU Kirby, DB
   Baumler, E
   Coyle, KK
   Basen-Engquist, K
   Parcel, GS
   Harrist, R
   Banspach, SW
AF Kirby, DB
   Baumler, E
   Coyle, KK
   Basen-Engquist, K
   Parcel, GS
   Harrist, R
   Banspach, SW
TI The "'Safer choices" intervention: Its impact on the sexual behaviors of different subgroups of high school students
SO JOURNAL OF ADOLESCENT HEALTH
LA English
DT Article
DE sex and HIV education; teen HIV/STD and pregnancy prevention; sexual behavior; gender differences; racial/ethnic differences
ID aids-prevention program; risk; hiv; adolescents; trial; pregnancy
AB Purpose: To measure the relative impact of a schoolbased human immunodeficiency virus (HIV)-, sexually transmitted disease (STD)-, and pregnancy-prevention intervention on sexual risk-taking behaviors of different subgroups of students. Methods: Twenty schools were randomly assigned to receive Safer Choices or a standard knowledge-based HIV-education program. Safer Choices was designed to reduce unprotected sex by delaying initiation of sex, reducing its frequency, or increasing condom use. Its five components included: school organization, an intensive curriculum with staff development, peer resources and school environment, parent education, and school-community linkages. A total of 3869 9th-grade students were tracked for 31 months. Results are presented for initiation of sex, frequency of unprotected sex, number of unprotected sexual partners, condom use, and contraceptive use. These results are presented separately by gender, race/ethnicity, prior sexual experience, and prior sexual risk-taking. Statistical analyses included multilevel, repeated measures logistic and Poisson regression models. Results: Safer Choices had one or more positive behavioral effects on all subgroups. On four outcomes that could be affected by condom use, it had a greater impact on males than on females. It had greater effects on Hispanics, including a delay in sexual activity, than on other racial/ethnic groups. Its greatest overall effect was an increase in condom use among students who had engaged in unprotected sex before the intervention. Conclusions: Safer Choices reduced one or more measures of sexual risk taking over 31 months among all groups of youth, and was especially effective with males, Hispanics, and youth who engaged in unprotected sex and thus were at higher risk for HIV, other STD infections and pregnancy. (C) Society for Adolescent Medicine, 2004.
C1 ETR Associates, Dept Res, Scotts Valley, CA 95066 USA.
   Univ Texas, Ctr Hlth Promot Res & Dev, Houston, TX USA.
   Ctr Dis Control & Prevent, Atlanta, GA USA.
C3 University of Texas System; Centers for Disease Control & Prevention - USA
RP Kirby, DB (corresponding author), ETR Associates, Dept Res, 4 Carbonero Way, Scotts Valley, CA 95066 USA.
EM dougk@etr.org
CR Bandura A., 1986, SOCIAL FDN THOUGHT A, V0, P0
   Coyle K, 1996, J SCHOOL HEALTH, V66, P89
   Coyle K, 2001, PUBLIC HEALTH REP, V116, P82, DOI 10.1093/phr/116.S1.82
   Coyle KK, 2004, AM J PUBLIC HEALTH, V94, P843, DOI 10.2105/AJPH.94.5.843
   FISHER JD, 1988, AM PSYCHOL, V43, P914, DOI 10.1037/0003-066X.43.11.914
   Jemmott JB, 1998, JAMA-J AM MED ASSOC, V279, P1529, DOI 10.1001/jama.279.19.1529
   Jemmott JB, 2000, AIDS, V14, P0
   KIRBY D, 1991, FAM PLANN PERSPECT, V23, P253, DOI 10.2307/2135776
   Kirby D., 2001, EMERGING ANSWERS RES, V0, P0
   KIRBY D, 2003, PROGR PENDING SUSTAI, V0, P16
   Lawrence JSS, 2002, J CONSULT CLIN PSYCH, V70, P1010, DOI 10.1037//0022-006X.70.4.1010
   LEVY SR, 1995, J SCHOOL HEALTH, V65, P145, DOI 10.1111/j.1746-1561.1995.tb06218.x
   MARSH D, 1988, STUDY MIDDLE SCH IMP, V0, P0
   McGuire W. J., 1972, NEW HORIZONS PSYCHOL, V0, P0
   MCGUIRE WJ, 1961, J ABNORM SOC PSYCH, V62, P327, DOI 10.1037/h0042026
   RASHBASH J, 1995, COMMAND REFERENCE, V0, P0
   Stanton BF, 1996, ARCH PEDIAT ADOL MED, V150, P363, DOI 10.1001/archpedi.1996.02170290029004
NR 17
TC 100
Z9 105
U1 0
U2 34
PU ELSEVIER SCIENCE INC
PI NEW YORK
PA 360 PARK AVE SOUTH, NEW YORK, NY 10010-1710 USA
SN 1054-139X
EI 1879-1972
J9 J ADOLESCENT HEALTH
JI J. Adolesc. Health
PD DEC 15
PY 2004
VL 35
IS 6
BP 442
EP 452
DI 10.1016/j.jadohealth.2004.02.006
PG 11
WC Psychology, Developmental; Public, Environmental & Occupational Health; Pediatrics
SC Psychology; Public, Environmental & Occupational Health; Pediatrics
GA 877WJ
UT WOS:000225605200007
PM 15581523
DA 2023-03-20
ER

PT J
AU Dodge, B
   Reece, M
   Cole, SL
   Sandfort, TGM
AF Dodge, B
   Reece, M
   Cole, SL
   Sandfort, TGM
TI Sexual compulsivity among heterosexual college students
SO JOURNAL OF SEX RESEARCH
LA English
DT Article
ID hiv-seropositive men; sensation seeking; risk behavior; scale
AB A growing body of literature suggests that an association exists between sexual compulsivity and participation in sexual behaviors that are high risk in terms of HIV/STD infection. In most of these studies, sexual compulsivity has been measured using the Sexual Compulsivity Scale (SCS; Kalichman & Rompa, 1995). As yet, sexual compulsivity has only been assessed with this scale among individuals who are members of "high risk" groups for HIV infection or who are HIV-positive. In this study, we found support for reliability and construct validity of the SCS in a sample of 876 heterosexual college students, a group not yet examined in the sexual addiction and compulsivity literature. Construct validity was substantiated by the presence of significant relationships of sexual compulsivity with frequencies of sexual behaviors and numbers of sexual partners. The scale was also related to gender and age. Sexual compulsivity scores were associated with frequency of risky sexual behaviors. The relationships between sexual compulsivity and solo, partner, public, and risky sexual behaviors remained significant when we controlled for demographic variables. Although we found support for construct validity of the SCS in our sample, it is not clear whether the scale distinctly measures sexual compulsivity or taps into other constructs, such as sexual desire and sexual exploration.
C1 Columbia Univ, HIV Ctr Clin & Behav Studies, New York State Psychiat Inst, New York, NY 10032 USA.
   Indiana Univ, Bloomington, IN 47405 USA.
   Illinois State Univ, Normal, IL 61761 USA.
C3 Columbia University; New York State Psychiatry Institute; Indiana University System; Indiana University Bloomington; Illinois State University
RP Dodge, B (corresponding author), Columbia Univ, HIV Ctr Clin & Behav Studies, New York State Psychiat Inst, 1051 Riverside Dr,Unit 15, New York, NY 10032 USA.
EM bd2108@columbia.edu
FU NIMH NIH HHS [P30 MH043520-16, P30 MH 43520, T32 MH019139, P30 MH043520, T32 MH019139-15, T32 MH 19139] Funding Source: Medline
CR BARTH RJ, 1987, J SEX MARITAL THER, V13, P15, DOI 10.1080/00926238708403875
   Benotsch EG, 1999, ADDICT BEHAV, V24, P857, DOI 10.1016/S0306-4603(99)00056-8
   Benotsch EG., 2001, SEXUAL ADDICTION COM, V8, P83, DOI 10.1080/10720160127561
   Carnes P., 2002, CLIN MANAGEMENT SEX, V0, P0
   CompCare, 1987, HOP REC 12 STEP GUID, V0, P0
   Cooper A., 2000, SEXUAL ADDICTION COM, V7, P5, DOI 10.1080/10720160008400205
   Hyde JanetS., 2000, UNDERSTANDING HUMAN, V7th edition, P0
   KALICHMAN SC, 1994, J PERS ASSESS, V62, P385, DOI 10.1207/s15327752jpa6203_1
   KALICHMAN SC, 1995, J PERS ASSESS, V65, P586, DOI 10.1207/s15327752jpa6503_16
   Kalichman SC, 2001, J PERS ASSESS, V76, P379, DOI 10.1207/S15327752JPA7603_02
   Kalichman SC, 1997, AIDS CARE, V9, P441, DOI 10.1080/09540129750124984
   LEVINE MP, 1988, J SEX RES, V25, P347, DOI 10.1080/00224498809551467
   MONTALDI DF, 2002, J PSYCHOL HUMAN SEX, V14, P1, DOI 10.1300/J056V14N04_
   *NAT COUNC SEX ADD, 2004, SEX ADD, V0, P0
   Parsons J. T., 2001, SEXUAL ADDICTION COM, V8, P101, DOI 10.1080/10720160127562
   Reece M, 2004, ARCH SEX BEHAV, V33, P235, DOI 10.1023/B:ASEB.0000026623.69017.df
   Reece M, 2003, J HOMOSEXUAL, V46, P111, DOI 10.1300/J082v46n01_03
   REECE M, 2001, SEXUAL ADDICTION COM, V8, P157, DOI 10.1080/10720160127565
   Reece M, 2003, SEXUAL ADDICTION COM, V10, P1, DOI 10.1080/10720160309048
   Reece M., 2004, SEXUAL ADDICTION COM, V11, P1
   Sanders SA, 1999, JAMA-J AM MED ASSOC, V281, P275, DOI 10.1001/jama.281.3.275
   Strong B., 2005, HUMAN SEXUALITY DIVE, V0, P0
   Turner CF, 1997, KINSEY INST, V5, P37
   Zuckerman M, 2000, J PERS, V68, P999, DOI 10.1111/1467-6494.00124
   Zuckerman M, 1994, BEHAV EXPRESSIONS BI, V0, P0
   Zuckerman M., 1979, SENSATION SEEKING, V0, P0
NR 27
TC 122
Z9 122
U1 0
U2 11
PU ROUTLEDGE JOURNALS, TAYLOR & FRANCIS LTD
PI ABINGDON
PA 2-4 PARK SQUARE, MILTON PARK, ABINGDON OX14 4RN, OXON, ENGLAND
SN 0022-4499
EI 1559-8519
J9 J SEX RES
JI J. Sex Res.
PD NOV 15
PY 2004
VL 41
IS 4
BP 343
EP 350
DI 10.1080/00224490409552241
PG 8
WC Psychology, Clinical; Social Sciences, Interdisciplinary
SC Psychology; Social Sciences - Other Topics
GA 884PE
UT WOS:000226097200003
PM 15765274
DA 2023-03-20
ER

PT J
AU Mulic, R
   Ropac, D
   Gjenero-Margan, I
   Mulic, M
AF Mulic, R
   Ropac, D
   Gjenero-Margan, I
   Mulic, M
TI Behaviors and knowledge of Croatian seamen and nautical students about sexually transmitted diseases
SO DRUSTVENA ISTRAZIVANJA
LA Croatian
DT Article
ID rural tanzania; hiv-infection; mwanza; impact
AB The aim of the study was to assess the behaviors and knowledge of Croatian seamen and nautical students about sexually transmitted diseases. The study was performed by use of an anonymous questionnaire. The study sample included 482 subjects (37.8% of them officers, 27.4% nautical students, and 34.8% other crew members). Comparison was performed on a dual basis, i.e. according to the level of education and age. Study results revealed the highest rate of infection with a sexually transmitted disease at least once in a lifetime in the group of other crew members (54.8%), followed by the group of officers (23.1%), whereas the lowest rate was recorded among nautical students (4.5%). The group of other crew members were most willing to have sexual affairs In spite of having a steady partner (82.1%), followed by officers (70.3%) and nautical students (53%), the differences being statistically significant. The highest level of knowledge about sexually transmitted diseases was recorded in the group of nautical students, followed by officers and other crew members. The serious epidemiological consequences of these unfavorable attitudes and behavioral patterns are indicated by the fact that seamen account for 15% of subjects suffering from the acquired immunodeficiency syndrome (AIDS) in Croatia, however, there are no HIV+/AIDS infected nautical officers. These data obviously point to the need of additional education of seamen, especially those of a lower educational level (other crew members), on sexually transmitted diseases.
C1 Fac Maritime Studies, Split 21000, Croatia.
   Inst Publ Hlth Split & Dalmatia Cty, Split, Croatia.
   Croatian Natl Inst Publ Hlth, Zagreb, Croatia.
   Fac Philosophy, Zadar, Croatia.
C3 University of Zadar
RP Mulic, R (corresponding author), Fac Maritime Studies, Zrinska Frankopanska 38, Split 21000, Croatia.
EM rosanda.mullc1@st.htnet.hr
CR ALGINEDY M, 1998, KNOWLEDGE ATTITUDES, V1, P76
   BENENSON AS, 1995, CONTROL COMMUNICABLE, V0, P415
   *CDC, 1998, MORBIDITY MORTALITY, V48, P873
   Cerkez-Habek Jasna, 2001, ACTA MEDICA CROATICA, V55, P191
   DANIELSON D, 1986, TREATMENT SEXUALLY T, V0, P5
   DUHOVIC, 1987, POMORSKA MED 4, V36, P359
   DZEPINA M, 2002, 4 S SPOLN PREN BOL M, V0, P18
   Fleming DT, 1999, SEX TRANSM INFECT, V75, P3, DOI 10.1136/sti.75.1.3
   Fleming DT, 1997, NEW ENGL J MED, V337, P1105, DOI 10.1056/NEJM199710163371601
   Gerbase AC, 1998, LANCET, V351, P2, DOI 10.1016/S0140-6736(98)90001-0
   Gilson L, 1997, LANCET, V350, P1805, DOI 10.1016/S0140-6736(97)08222-6
   GNENEROMARGAN I, 1997, INFEKTOLOSKI GLASNIK, V3, P49
   GROSSKURTH H, 1995, LANCET, V346, P530, DOI 10.1016/S0140-6736(95)91380-7
   GRUBER F, 1992, POMORSKA MED 5, V39, P443
   GRUBER F, 1987, POMORSKA MED 4, V36, P383
   GRUBER F, 1985, KLIN EPIDEMIOLOSKI A, V0, P0
   Gunn RA, 1998, JAMA-J AM MED ASSOC, V279, P680, DOI 10.1001/jama.279.9.680
   GUTHE T, 1964, TIDSSKR NOR LAEGEFOREN, V84, P1262
   HAYES R, 1995, AIDS, V9, P919, DOI 10.1097/00002030-199508000-00014
   HERCIGONJASAUCH.M, 2002, 4 S SPOLN PREN BOL M, V0, P17
   Hitchcock P, 1999, LANCET, V353, P513, DOI 10.1016/S0140-6736(99)00031-8
   *INT TRANSP WORK F, 1995, FLAGS CONV CAMP REP, V0, P0
   Jha P, 1998, HEALTH POLICY PLANN, V13, P249, DOI 10.1093/heapol/13.3.249
   JURESA V, 2002, 4 S SPOLN PREN BOL M, V0, P119
   KLISMANIC Z, 1990, POMORSKA MED 5, V39, P409
   KUZMAN M, 2002, 4 S SPOLN PREN BOL M, V0, P3
   Lugovic B, 1983, LIJEC VJESN, V105, P422
   MARDH PA, 1986, TREATMENT SEXUALLY D, V0, P1
   MASHKILLEYSON N, 1999, P S STD INT PART DUB, V0, P3
   MCGINNIES E, 1970, SOCIAL BEHAV FUNCTIO, V0, P0
   Mulhall BP, 1996, INT J STD AIDS, V7, P455, DOI 10.1258/0956462961918419
   Orroth KK, 2000, AIDS, V14, P1429, DOI 10.1097/00002030-200007070-00017
   REGER KH, 1986, AIDS NEUE SEUCHE 20, V0, P0
   Schmid G, 2000, SEX TRANSM INFECT, V76, P3, DOI 10.1136/sti.76.1.3
   Sesar Z, 1995, BULL INST MARIT TROP MED GDYNIA, V46, P19
   *SIND POM HRVATSK, 2002, OS PRIOPC, V0, P0
   SPARLING PF, 2000, PRINCIPLES PRACTICE, V0, P2242
   Staub E., 1989, ROOTS EVIL ORIGINS G, V0, P0
   STEVANOVIC R, 2000, 2 S SPOLN PREN BOL M, V0, P32
   TRAMONT EC, 2000, PRINCIPLES PRACTICE, V0, P2474
   *UNAIDS UNICEF WHO, 2003, EP FACT SHEETS HIV A, V0, P0
   VINCE A, 2002, 4 S SPOLN PREN BOL M, V0, P3
   VUKSANOVIC P, 1987, POMORSKA MED 4, V36, P401
   Wawer MJ, 1999, LANCET, V353, P525, DOI 10.1016/S0140-6736(98)06439-3
   *WHO, 2002, SEX TRANSM DIS, V0, P0
   WHO, 1997, YOUNG PEOPL SEX TRAN, V186, P0
   *WHO, 2003, INT TRAV HLTH VACC R, V0, P0
   *WHO, 2003, AIDS EP UPD, V0, P0
   World Bank, 1993, WORLD DEV REP 1993 I, V0, P0
   1998, 1900, V103, V0, P2537
NR 50
TC 3
Z9 3
U1 0
U2 3
PU INST OF SOCIAL SCIENCES IVO PILAR
PI ZAGREB
PA MARULICEV TRG 19/1, 10001 ZAGREB, CROATIA
SN 1330-0288
EI 
J9 DRUS ISTRAZ
JI Drus. Istraz.
PD NOV-DEC 15
PY 2004
VL 13
IS 6
BP 1143
EP 1158
DI 
PG 16
WC Social Issues; Sociology
SC Social Issues; Sociology
GA 887RT
UT WOS:000226323900010
DA 2023-03-20
ER

PT J
AU Sarid, O
   Anson, O
   Yaari, A
   Margalith, M
AF Sarid, O
   Anson, O
   Yaari, A
   Margalith, M
TI Academic stress, immunological reaction, and academic performance among students of nursing and physiotherapy
SO RESEARCH IN NURSING & HEALTH
LA English
DT Article
DE academic stress; academic achievements; health; humoral reaction
ID epstein-barr-virus; hiv-infection; test anxiety; cytomegalovirus; antibody; psychoneuroimmunology; mechanisms
AB The associations among health status, health behaviour, and changes in human cytomegalovirus (HCMV) specific salivary antibodies during academic stress were investigated in relation to academic achievement among nursing and physiotherapy students. Fifty-four first year students donated saliva samples and completed a pencil and paper questionnaire before (t1), during two term examinations (t2 and t3), and after grades were posted (t4). An increase in the level of specific salivary HCMV IgG and IgA antibodies from t1 to t2, and a decrease from t2 to t4 were related to academic success. Health status and health behaviour remained fairly stable during the stress period. The results are congruent with the inverted U-shape model of stress and learning suggested by Yerkes & Dodson (1908). (C) 2004 Wiley Periodicals, Inc.
C1 Ben Gurion Univ Negev, Fac Hlth Sci, Matilda & Leon Recanati Sch Hlth Profess, IL-84105 Beer Sheva, Israel.
   Ben Gurion Univ Negev, Fac Hlth Sci, Dept Virol, IL-84105 Beer Sheva, Israel.
C3 Ben Gurion University; Ben Gurion University
RP Sarid, O (corresponding author), Ben Gurion Univ Negev, Fac Hlth Sci, Matilda & Leon Recanati Sch Hlth Profess, POB 653, IL-84105 Beer Sheva, Israel.
CR Akgun S., 2010, EDUC PSYCHOL-UK, V23, P287, DOI 10.1080/ 0144341032000060129
   ANSON O, 1998, GENDER CULTURE ETHNC, V0, P143
   Belloc N B, 1973, PREV MED, V2, P67, DOI 10.1016/0091-7435(73)90009-1
   Belloc N B, 1972, PREV MED, V1, P409, DOI 10.1016/0091-7435(72)90014-X
   BIONDI M, 1995, STRESS IMMUNE SYSTEM, V0, P85
   Britt WJ, 1996, FIELDS VIROLOGY, V3rd, P2493
   Cassady JC, 2002, CONTEMP EDUC PSYCHOL, V27, P270, DOI 10.1006/ceps.2001.1094
   Chemers MM, 2001, J EDUC PSYCHOL, V93, P55, DOI 10.1037//0022-0663.93.1.55
   EADY S, 1999, EDUC PSYCHOL, V19, P347
   GLASER R, 1991, BRAIN BEHAV IMMUN, V5, P219, DOI 10.1016/0889-1591(91)90018-6
   Glaser R, 1999, BRAIN BEHAV IMMUN, V13, P240, DOI 10.1006/brbi.1999.0566
   GLICK M, 1991, ORAL SURG ORAL MED O, V72, P716, DOI 10.1016/0030-4220(91)90018-8
   GOLDMAN L, 1973, PHYSIOL BEHAV, V10, P209, DOI 10.1016/0031-9384(73)90299-0
   HARMON JM, 1976, PSYCHOL SPORT, V0, P111
   Hochman N, 1998, MICROBIOLOGICA, V21, P131
   KALOKLEIN A, 1989, AM J OBSTET GYNECOL, V161, P1132, DOI 10.1016/0002-9378(89)90649-2
   KIECOLT-GLASER J K, 1988, BRAIN BEHAVIOR AND IMMUNITY, V2, P67, DOI 10.1016/0889-1591(88)90007-4
   Kiecolt-Glaser J.K., 1987, VIRUSES IMMUNITY MEN, V0, P403
   Kiecolt-Glaser JK, 1991, PSYCHONEUROIMMUNOLOG, V0, P849
   KIECOLTGLASER JK, 1995, PSYCHOSOM MED, V57, P269, DOI 10.1097/00006842-199505000-00008
   KLEIJN WC, 1994, PSYCHOL REP, V75, P1219, DOI 10.2466/pr0.1994.75.3.1219
   KOLT GS, 2003, J MANAGERIAL PSYCHOL, V18, P726
   LAZAARUS RS, 1966, PSYCHOL STRESS COPIN, V0, P0
   LEVY E, 1991, J MED VIROL, V35, P174, DOI 10.1002/jmv.1890350306
   Loveland KA, 2000, J PEDIATR PSYCHOL, V25, P309, DOI 10.1093/jpepsy/25.5.309
   MATTHEWS KA, 1995, PSYCHOSOM MED, V57, P564, DOI 10.1097/00006842-199511000-00009
   McEwen BS, 1998, NEW ENGL J MED, V338, P171, DOI 10.1056/NEJM199801153380307
   McEwen BS, 1997, MOL PSYCHIATR, V2, P255, DOI 10.1038/sj.mp.4000254
   McEwen BS, 1999, ANNU REV NEUROSCI, V22, P105, DOI 10.1146/annurev.neuro.22.1.105
   Mendl M, 1999, APPL ANIM BEHAV SCI, V65, P221, DOI 10.1016/S0168-1591(99)00088-X
   MESTECKY J, 1993, ANN NY ACAD SCI, V694, P184, DOI 10.1111/j.1749-6632.1993.tb18352.x
   RATLIFFCRAIN J, 1989, HEALTH PSYCHOL, V8, P747
   Sarid O, 2002, CLIN LAB, V48, P297
   Sarid O, 2001, J MED VIROL, V64, P149, DOI 10.1002/jmv.1030
   SAROV I, 1975, HAREFUAH, V88, P179
   SCHUBERT MM, 1993, J ORAL PATHOL MED, V22, P268, DOI 10.1111/j.1600-0714.1993.tb01069.x
   SEAWARD BL, 2002, MANAGING STRESS PRIN, V0, P12
   SELYE H, 1950, STRESS, V0, P0
   STERN J, 1992, AM J REPROD IMMUNOL, V27, P136, DOI 10.1111/j.1600-0897.1992.tb00741.x
   Ursin H, 2001, ANN NY ACAD SCI, V933, P119
   WEINER B, 1985, PSYCHOL REV, V92, P548, DOI 10.1037/0033-295X.92.4.548
   Weiner B., 1986, HDB MOTIVATION COGNI, V0, P281
   WINTON WM, 1987, AM PSYCHOL, V42, P202, DOI 10.1037/0003-066X.42.2.202
   World Health Organisation, 1992, ICD 10 CLASS MENT BE, V0, P0
   Yerkes RM, 1908, J COMP NEUROL PSYCHO, V18, P459, DOI 10.1002/cne.920180503
NR 46
TC 47
Z9 49
U1 1
U2 14
PU JOHN WILEY & SONS INC
PI HOBOKEN
PA 111 RIVER ST, HOBOKEN, NJ 07030 USA
SN 0160-6891
EI 
J9 RES NURS HEALTH
JI Res. Nurs. Health
PD OCT 15
PY 2004
VL 27
IS 5
BP 370
EP 377
DI 10.1002/nur.20028
PG 8
WC Nursing
SC Nursing
GA 860WG
UT WOS:000224373900008
PM 15362147
DA 2023-03-20
ER

PT J
AU Zak-Place, J
   Stern, M
AF Zak-Place, J
   Stern, M
TI Health belief factors and dispositional optimism as predictors of STD and HIV preventive behavior
SO JOURNAL OF AMERICAN COLLEGE HEALTH
LA English
DT Article
DE health belief model; HIV prevention; STD prevention
ID safer sex intentions; self-efficacy; condom-use; college-students; risk behavior; aids; adolescents; model; perspective; attitudes
AB Identifying factors predictive of youth's engaging in preventive behaviors related to sexually transmitted diseases (STDs) and HIV remains a prominent public health concern. The utility of the Health Belief Model (HBM) continues to be suggested in identifying preventive behaviors. This study sought to examine me the full HBM, including self-efficacy, with regard to STD and HIV preventive behavioral intentions in college students. Self-efficacy was identified as the primary predictor for each of the behavioral intentions (condom use, STD testing, and HIV testing), whereas response efficacy was only predictive of testing intentions. Inconsistent with HBM assumptions, perceived HIV severity was negatively related to HIV testing intentions. Students who perceived HIV as high in severity were less likely to intend to obtain HIV testing. Overall, the utility of the HBM in predicting college students' sexual preventive behavior was unsupported. An argument for a change in the direction of research, away from the continued emphasis on the study of cognitive variables, is made.
C1 Urbana Univ, Dept Social Serv, Urbana, OH 43078 USA.
   Kent State Univ, Psychol Serv, Hlth Serv, Kent, OH 44242 USA.
   Virginia Commonwealth Univ, Dept Psychol, Counseling Psychol Program, Richmond, VA USA.
C3 Urbana University; University System of Ohio; Kent State University; Kent State University Kent; Kent State University Salem; Virginia Commonwealth University
RP Zak-Place, J (corresponding author), Urbana Univ, Dept Social Serv, 579 Coll Way, Urbana, OH 43078 USA.
EM zakplace1@who.rr.com
CR ABRAHAM C, 1992, HEALTH PSYCHOL, V11, P363, DOI 10.1037/0278-6133.11.6.363
   ABRAHAM CS, 1994, PSYCHOL HEALTH, V9, P253, DOI 10.1080/08870449408407485
   ADLER NE, 1990, J PEDIATR-US, V116, P463, DOI 10.1016/S0022-3476(05)82845-8
   *AM COLL HLTH ASS, 2002, NAT COLL HLTH ASS RE, V0, P0
   BANDURA A, 1990, EVAL PROGRAM PLANN, V13, P9, DOI 10.1016/0149-7189(90)90004-G
   BANDURA A, 1977, PSYCHOL REV, V84, P191, DOI 10.1037/0033-295X.84.2.191
   BASENENGQUIST K, 1992, HLTH ED Q, V9, P263
   Brafford L J, 1991, J AM COLL HEALTH, V39, P219
   Brown L K, 1991, AIDS EDUC PREV, V3, P50
   Carroll L, 1991, J AM COLL HEALTH, V40, P5
   CARVER CS, 1987, COGNITIVE THER RES, V11, P449, DOI 10.1007/BF01175355
   CARVER CS, 1989, J PERS SOC PSYCHOL, V56, P267, DOI 10.1037/0022-3514.56.2.267
   *CDC, 2000, TRACK HIDD EP TRENDS, V0, P0
   CHAMPION VL, 1993, NURS RES, V42, P139
   Douglas KA, 1997, J AM COLL HEALTH, V46, P55, DOI 10.1080/07448489709595589
   Eisenberg M, 2001, ARCH SEX BEHAV, V30, P575, DOI 10.1023/A:1011958816438
   Ellingson L., 2003, CALIFORNIAN J HLTH P, V1, P93, DOI 10.32398/cjhp.v1i3.521
   GOODMAN E, 1995, PSYCHOSOM MED, V57, P541, DOI 10.1097/00006842-199511000-00006
   HANSEN WB, 1990, J SEX RES, V27, P622, DOI 10.1080/00224499009551583
   HERNANDEZ JT, 1990, J ADOLESC HLTH CARE, V11, P269
   JEMMOTT LS, 1992, NURS RES, V41, P273
   JOFFE A, 1993, J ADOLESCENT HEALTH, V14, P262, DOI 10.1016/1054-139X(93)90172-L
   Kyes K.B., 1995, J PSYCHOL HUMAN SEX, V7, P21
   MAHONEY CA, 1995, AIDS EDUC PREV, V7, P32
   MICKLER SE, 1993, AIDS EDUC PREV, V5, P43
   OLEARY A, 1992, COGNITIVE THER RES, V16, P229, DOI 10.1007/BF01173490
   Oncale RM, 2001, ARCH SEX BEHAV, V30, P379, DOI 10.1023/A:1010209331697
   PETOSA R, 1991, HEALTH EDUC QUART, V18, P463, DOI 10.1177/109019819101800405
   Pinkerton SD, 2000, J APPL BIOBEHAV RES, V5, P1, DOI 10.1111/j.1751-9861.2000.tb00061.x
   RIMBERG HM, 1994, J RES ADOLESCENCE, V4, P453
   ROBBINS AS, 1991, J PERS SOC PSYCHOL, V61, P755, DOI 10.1037/0022-3514.61.5.755
   ROGERS RW, 1976, J PERS SOC PSYCHOL, V34, P54, DOI 10.1037/0022-3514.34.1.54
   ROSENSTOCK IM, 1988, HEALTH EDUC QUART, V15, P175, DOI 10.1177/109019818801500203
   Rosenstock IM, 1974, HLTH ED MONOGR, V2, P27
   ROSENTHAL DA, 1992, AUST PSYCHOL, V27, P166, DOI 10.1080/00050069208257605
   SCHEIER MF, 1985, HEALTH PSYCHOL, V4, P219, DOI 10.1037/0278-6133.4.3.219
   SCHEIER MF, 1989, J PERS SOC PSYCHOL, V57, P1024, DOI 10.1037/0022-3514.57.6.1024
   SCHEIER MF, 1992, COGNITIVE THER RES, V16, P201, DOI 10.1007/BF01173489
   Scheier MF., 2001, OPTIMISM PESSIMISM I, V0, PP189, DOI 10.1037/10385-009
   Seal DW, 1996, J COMMUNITY APPL SOC, V6, P15, DOI 10.1002/(SICI)1099-1298(199602)6:1<15::AID-CASP352>3.0.CO;2-2
   SIMON KJ, 1984, HEALTH EDUC QUART, V11, P403, DOI 10.1177/109019818401100402
   TAYLOR SE, 1992, J PERS SOC PSYCHOL, V63, P460, DOI 10.1037/0022-3514.63.3.460
   THURMAN QC, 1990, J AM COLL HEALTH, V38, P170
   *US DEP HHS, 2000, HIV AIDS SURV REP 20, V0, P0
   *US DEP HHS, 2001, HIV AIDS SURV REP 20, V0, P0
   *US PHS, 2000, NAT HLTH OBJ 2000, V0, P0
   VANDERVELDE FW, 1991, J BEHAV MED, V14, P429, DOI 10.1007/BF00845103
   Wulfert E, 1995, J SEX RES, V32, P299, DOI 10.1080/00224499509551803
   WULFERT E, 1993, HEALTH PSYCHOL, V12, P346, DOI 10.1037/0278-6133.12.5.346
   Yep G A, 1993, J AM COLL HEALTH, V41, P199
   YEP GA, 1993, J SOC BEHAV PERS, V8, P507
NR 51
TC 58
Z9 61
U1 0
U2 27
PU ROUTLEDGE JOURNALS, TAYLOR & FRANCIS LTD
PI ABINGDON
PA 2-4 PARK SQUARE, MILTON PARK, ABINGDON OX14 4RN, OXON, ENGLAND
SN 0744-8481
EI 1940-3208
J9 J AM COLL HEALTH
JI J. Am. Coll. Health
PD MAR-APR 15
PY 2004
VL 52
IS 5
BP 229
EP 236
DI 10.3200/JACH.52.5.229-236
PG 8
WC Education & Educational Research; Public, Environmental & Occupational Health
SC Education & Educational Research; Public, Environmental & Occupational Health
GA 778ZR
UT WOS:000189271600005
PM 15029945
DA 2023-03-20
ER

PT J
AU Peltzer, K
   Oladimeji, Y
AF Peltzer, K
   Oladimeji, Y
TI Some factors in condom use amongst first-year Nigerian University students and Black and White South Africans
SO PSYCHOLOGICAL REPORTS
LA English
DT Article
ID behavior
AB A questionnaire was administered to 213 sexually active first-year Nigerian university students and 150 Black and 150 White South African adults. Nigerian students gave 90% correct answers on 6 of the 10 items of a measure of condom knowledge (M=6.1). The most common mistakes with respect to condom use were ignorance about putting a condom on just before ejaculation (37%), the use of an oil-based lubricant with a condom (29%), and when to take off a condom (28%). For the South African sample utility of the Health Belief Model and Theory of Reasoned Action for HIV prevention could be confirmed by intention to use condoms. Race and preventive benefits were predictive for current condom use. Findings have relevant implications for developing culturally diverse HIV intervention programs if confirmed with larger diverse groups.
C1 Univ North, Social Aspects HIV AIDS & Hlth Human Sci Res Coun, ZA-8000 Cape Town, South Africa.
C3 University of Limpopo
RP Peltzer, K (corresponding author), Univ North, Social Aspects HIV AIDS & Hlth Human Sci Res Coun, Private Bag X9182, ZA-8000 Cape Town, South Africa.
EM KPeltzer@hsrc.ac.za
CR BASENENGQUIST K, 1992, AIDS EDUC PREV, V4, P120
   Bengel J, 1996, PSYCHOL HEALTH, V11, P505, DOI 10.1080/08870449608401986
   BOYD B, 1991, J APPL SOC PSYCHOL, V21, P1810, DOI 10.1111/j.1559-1816.1991.tb00506.x
   Diaz-Loving R, 1999, APPL PSYCHOL-INT REV, V48, P139, DOI 10.1080/026999499377574
   Kok G, 1991, HYGIE, V10, P32
   Sharma V, 1997, AIDS CARE, V9, P707, DOI 10.1080/713613231
   WHITE KM, 1994, J APPL SOC PSYCHOL, V24, P2164, DOI 10.1111/j.1559-1816.1994.tb02378.x
   *WHO, 1995, COND PROM AIDS PREV, V0, P0
   Zagumny MJ, 1998, AIDS EDUC PREV, V10, P173
NR 9
TC 3
Z9 3
U1 0
U2 1
PU PSYCHOLOGICAL REPORTS
PI MISSOULA
PA P O BOX 9229, MISSOULA, MT 59807 USA
SN 0033-2941
EI 
J9 PSYCHOL REP
JI Psychol. Rep.
PD APR 15
PY 2004
VL 94
IS 2
BP 583
EP 586
DI 
PG 4
WC Psychology, Multidisciplinary
SC Psychology
GA 814WG
UT WOS:000221004200032
PM 15154190
DA 2023-03-20
ER

PT J
AU Gurman, T
   Borzekowski, DLG
AF Gurman, T
   Borzekowski, DLG
TI Condom use among Latino college students
SO JOURNAL OF AMERICAN COLLEGE HEALTH
LA English
DT Article
DE condom use; Latino/Hispanic students; sexual behavior; sexually transmitted infections
ID sexual-behavior; risk behaviors; alcohol-use; adolescents; acculturation; males
AB Recent reports indicate that Latinos, the largest racial/ethnic minority group in the United States, are disproportionately affected by HIV and AIDS. College health professionals, therefore, should understand current sexual behaviors and risk factors among Latino youth. The authors assessed students' condom use at their most recent sexual encounter by using data from those students who reported oral, vaginal, or anal sex during the last 30 days. Fewer than half of recently sexually active Latino students had used condoms during their last oral (4.9%), vaginal (41.3%), or anal (27.8%) sexual encounter. Predictors of condom use varied according to the type of sexual activity. Findings from this exploratory study offer current information about condom use and sexual behaviors among Latino college students and suggest that prevention interventions and messages should be tailored to students' gender and types of sexual activity.
C1 Johns Hopkins Bloomberg Sch Publ Hlth, Dept Populat & Family Hlth Sci, Baltimore, MD USA.
C3 Johns Hopkins University; Johns Hopkins Bloomberg School of Public Health
RP Gurman, T (corresponding author), Johns Hopkins Bloomberg Sch Publ Hlth, Dept Populat & Family Hlth Sci, Baltimore, MD USA.
EM tgurman@jhsph.edu
CR *AM COLL HLTH ASS, 2003, ACHA NAT COLL HLTH, V0, P0
   *AM COLL HLTH ASS, 2002, NAT COLL HLTH ASS RE, V0, P0
   [Anonymous], 1997, MMWR-MORBID MORTAL W, V46, P1
   BRINDIS C, 1995, J ADOLESCENT HEALTH, V17, P99, DOI 10.1016/1054-139X(94)00101-J
   *CDCP, 2001, 132 CDC HIVAIDS, V0, P0
   *CDCP, 2002, HIV AIDS HISP US, V0, P0
   *CDCP, 2003, TRACK HIDD EP TRENDS, V0, P0
   CHU SY, 1992, AM J PUBLIC HEALTH, V82, P220, DOI 10.2105/AJPH.82.2.220
   De La Rosa M, 2002, SUBST USE MISUSE, V37, P429, DOI 10.1081/JA-120002804
   Driscoll AK, 2001, HISPANIC J BEHAV SCI, V23, P255, DOI 10.1177/0739986301233001
   Eisenberg M, 2001, ARCH SEX BEHAV, V30, P575, DOI 10.1023/A:1011958816438
   Everett SA, 2000, J ADOLESCENT HEALTH, V27, P112, DOI 10.1016/S1054-139X(99)00125-1
   Fierros-Gonzalez R, 2002, PSYCHOL REP, V90, P117, DOI 10.2466/PR0.90.1.117-130
   GRUNBAUM JA, 2002, MMWR-MORBID MORTAL W, V5, P1
   HOBBS F, 2000, DEMOGRAPHIC TRENDS 2, V0, P0
   Jemmott Loretta Sweet, 2002, J ASSOC NURSES AIDS CARE, V13, P59, DOI 10.1016/S1055-3290(06)60201-X
   *KAIS PERM DIV COU, 2000, LAT POP, V0, P0
   Kaplan DW, 2001, PEDIATRICS, V107, P1463
   MARIN BV, 1994, INT J ADDICT, V29, P1101, DOI 10.3109/10826089409047931
   Mattson M, 2002, AM J HEALTH BEHAV, V26, P121, DOI 10.5993/AJHB.26.2.5
   McNair LD, 1998, J SEX MARITAL THER, V24, P29, DOI 10.1080/00926239808414666
   Miller KS, 2000, ADOLESCENCE, V35, P313
   Murphy JJ, 1998, FAM PLANN PERSPECT, V30, P276, DOI 10.2307/2991503
   MURPHY JJ, 1998, FAMILY PLANNING PERS, V30, P303
   Parsons JT, 2000, J ADOLESCENCE, V23, P377, DOI 10.1006/jado.2000.0326
   Pastore D R, 1998, ADOLESC MED, V9, P315
   Poppen PJ, 1999, WOMEN HEALTH, V30, P53, DOI 10.1300/J013v30n02_04
   Remez L, 2000, FAM PLANN PERSPECT, V32, P298, DOI 10.2307/2648199
   Roye CF, 1998, J ADOLESCENT HEALTH, V23, P205, DOI 10.1016/S1054-139X(97)00264-4
   Santelli JS, 1998, FAM PLANN PERSPECT, V30, P271, DOI 10.2307/2991502
   Siegel DM, 1999, J ADOLESCENT HEALTH, V25, P336, DOI 10.1016/S1054-139X(99)00054-3
   Sonenstein FL, 1998, AM J PUBLIC HEALTH, V88, P956, DOI 10.2105/AJPH.88.6.956
   *STAT CORP, 2000, STAT SOFTW REL 70, V0, P0
   *US DEP ED NAT CTR, 2003, PERC DISTR ENR COLL, V0, P0
   Vasquez P., 1999, WORKING LATINO YOUTH, V0, P175
   Warren CW, 1998, FAM PLANN PERSPECT, V30, P170, DOI 10.2307/2991678
NR 36
TC 28
Z9 28
U1 0
U2 3
PU ROUTLEDGE JOURNALS, TAYLOR & FRANCIS LTD
PI ABINGDON
PA 2-4 PARK SQUARE, MILTON PARK, ABINGDON OX14 4RN, OXON, ENGLAND
SN 0744-8481
EI 1940-3208
J9 J AM COLL HEALTH
JI J. Am. Coll. Health
PD JAN-FEB 15
PY 2004
VL 52
IS 4
BP 169
EP 178
DI 10.3200/JACH.52.4.169-178
PG 10
WC Education & Educational Research; Public, Environmental & Occupational Health
SC Education & Educational Research; Public, Environmental & Occupational Health
GA 777CD
UT WOS:000189156000003
PM 15018428
DA 2023-03-20
ER

PT J
AU Latkin, CA
   Hua, W
   Davey, MA
AF Latkin, CA
   Hua, W
   Davey, MA
TI Factors associated with peer HIV prevention outreach in drug-using communities
SO AIDS EDUCATION AND PREVENTION
LA English
DT Article
ID injection-drug; risk behavior; users; education; intervention; program; impact; aids; students; workers
AB Peer education is a critical approach to HIV prevention. The current study evaluated 156 peer outreach educators 6 months after their 10-session training. Specifically, we examined factors associated with talking to network members about HIV-related topics as well as distributing risk reduction materials. Overall, current drug users were less likely to report engaging in HIV-related conversations in the prior month but were more likely to provide bleach to drug-using network members. Older participants (aged 41 and older) were more likely to report HIV prevention conversations, and women were marginally more likely to report providing condoms to network members. HIV-seropositive participants were significantly more likely to report talking to sex partners and family members about HIV. These data suggest that demographic characteristics, drug use, and HIV status are associated with HIV prevention conversations among network members. These characteristics should be considered when designing peer outreach HIV prevention programs.
C1 Johns Hopkins Univ, Bloomberg Sch Publ Hlth, Dept Hlth Policy & Management, Baltimore, MD 21205 USA.
   Johns Hopkins Univ, Bloomberg Sch Publ Hlth, Dept Int Hlth, Baltimore, MD 21205 USA.
C3 Johns Hopkins University; Johns Hopkins Bloomberg School of Public Health; Johns Hopkins University; Johns Hopkins Bloomberg School of Public Health
RP Latkin, CA (corresponding author), Johns Hopkins Univ, Bloomberg Sch Publ Hlth, Dept Hlth Policy & Management, 624 N Broadway, Baltimore, MD 21205 USA.
EM clatkin@jhsph.edu
CR Agha S, 2002, AIDS EDUC PREV, V14, P269, DOI 10.1521/aeap.14.5.269.23875
   Ball A L, 1998, PUBLIC HEALTH REP, V113 Suppl 1, P170
   BANDURA A, 1994, PREVENTING AIDS THEO, V0, P5
   BIRKEL RC, 1993, HEALTH EDUC QUART, V20, P523, DOI 10.1177/109019819302000411
   BROADHEAD R, 1994, SOC PROBL, V41, P472
   Broadhead RS, 1999, PUBLIC HEALTH, V113, P42
   BROWN BB, 1986, J ADOLESCENCE, V9, P73, DOI 10.1016/S0140-1971(86)80029-X
   Campbell C, 2002, SOC SCI MED, V55, P331, DOI 10.1016/S0277-9536(01)00289-1
   CARLSON RG, 1994, HUM ORGAN, V153, P279
   Cheney R, 1996, PUBLIC HEALTH REP, V111, P83
   Chifunyise T, 2002, EVAL PROGRAM PLANN, V25, P377, DOI 10.1016/S0149-7189(02)00049-6
   Ford K, 2000, INT J STD AIDS, V11, P731, DOI 10.1258/0956462001915156
   FRIEDMAN SR, 1987, INT J ADDICT, V22, P201, DOI 10.3109/10826088709027425
   JANZ NK, 1993, HLTH ED Q, V23, P80
   JARLAIS DCD, 1995, AIDS, V9, P611, DOI 10.1097/00002030-199506000-00013
   LEVY Y, 1999, LUPUS, V8, P1
   Lewis MA, 1999, HEALTH PSYCHOL, V18, P63, DOI 10.1037/0278-6133.18.1.63
   Madray H, 2000, J DRUG EDUC, V30, P205, DOI 10.2190/1DWM-D9WA-22R1-70Q0
   MCCOY CB, 1993, DRUGS SOC, V7, P143
   McQuiston C, 2003, HEALTH EDUC BEHAV, V30, P79, DOI 10.1177/1090198102239260
   NEEDLE RH, 1994, AM PSYCHOL, V49, P1089
   Pearlman DN, 2002, J ADOLESCENT HEALTH, V31, P31, DOI 10.1016/S1054-139X(02)00379-8
   Rietmeijer CA, 1996, AIDS, V10, P291, DOI 10.1097/00002030-199603000-00008
   Smith MU, 2000, AIDS EDUC PREV, V12, P49
   Tucker JS, 2002, J GERONTOL B-PSYCHOL, V57, PP387, DOI 10.1093/geronb/57.5.P387
   Van Khoat D, 2003, J COMMUN HEALTH, V28, P1, DOI 10.1023/A:1021321704417
   WATTERS JK, 1994, J ACQ IMMUN DEF SYND, V7, P1276
   WIEBLE W, 1993, INDIGENOUS LEADER OU, V0, P0
NR 28
TC 31
Z9 32
U1 0
U2 2
PU GUILFORD PUBLICATIONS INC
PI NEW YORK
PA 370 SEVENTH AVE, SUITE 1200, NEW YORK, NY 10001-1020 USA
SN 0899-9546
EI 1943-2755
J9 AIDS EDUC PREV
JI Aids Educ. Prev.
PD DEC 15
PY 2004
VL 16
IS 6
BP 499
EP 508
DI 10.1521/aeap.16.6.499.53794
PG 10
WC Education & Educational Research; Public, Environmental & Occupational Health
SC Education & Educational Research; Public, Environmental & Occupational Health
GA 884CH
UT WOS:000226061700002
PM 15585427
DA 2023-03-20
ER

PT J
AU Proude, EM
   D'Este, C
   Ward, JE
AF Proude, EM
   D'Este, C
   Ward, JE
TI Randomized trial in family practice of a brief intervention to reduce STI risk in young adults
SO FAMILY PRACTICE
LA English
DT Article
DE family practice; HIV; primary prevention; sexually transmissible infections
ID primary-care; college-students; hiv prevention; drug-users; general-practice; taking behavior; aids education; adolescent; women
AB Background. Young adults represent a high-risk group for sexually transmissible infections (STIs). No randomized controlled trials of interventions in family practice to reduce sexual risk have been reported. Objectives. We evaluated the impact of brief advice initiated in routine consultations in 20 family practices to modify young adults' risk perception and self-reported risk behaviour for STIs, particularly human immunodeficiency virus (HIV) and hepatitis. Methods. Patients aged 18-25 years completed self-administered confidential questionnaires in the waiting-room before seeing participating family physicians (FPs). Patients were unobtrusively randomized to receive advice about safe sex and complementary resources from their FP (INT group) or usual care (CONTROL group). Three months later, patients completed mailed follow-up questionnaires to assess changes in risk perception and behaviour. Results. Three hundred and twelve patients completed baseline questionnaires. Of 237 who agreed to follow-up, 156 (68%) returned self-administered follow-up questionnaires. At post-test, we found equivalent self-reported use of questions to assess any new sexual partner's risk (33 versus 36%) and equivalent self-reported use of condoms on first occasion of sex with a new partner (73 versus 77%). While self-reported behaviour did not change significantly, we demonstrated significant change from pre- to post-test for knowledge of hepatitis risk, for both intervention and control groups. Multiple regression showed that the odds of risk perceptions were significantly higher at post-test than at pre-test for the CONTROL group but not the INT group. Conclusion. FPs remain to be convinced that allocation of time within consultations to opportunistic health promotion is worthwhile. Indeed, there are many competing demands for such time. Our results do not yet provide compelling evidence for the impact of a brief intervention about STI risk by FPs. As primary prevention efforts for young adults remain important, randomized controlled trials of larger scope are needed.
C1 Univ Sydney, Sch Publ Hlth, Sydney, NSW 2006, Australia.
   Cent Sydney Area Hlth Serv, Needs Assessment & Hlth Outcomes Unit, Sydney, NSW, Australia.
   Univ Newcastle, Sch Med Practice & Populat Hlth, Newcastle, NSW 2308, Australia.
   S Western Sydney Area Hlth Serv, Div Populat Hlth, Sydney, NSW, Australia.
C3 University of Sydney; University of Newcastle
RP Proude, EM (corresponding author), Royal Prince Alfred Hosp, Drug Hlth Serv, Level 5,Page Bldg,Missenden Rd, Camperdown, NSW 2050, Australia.
EM elizabeth.proude@email.cs.nsw.gov.au
CR BAUMAN A, 1994, UNPUB NSW HLTH PROMO, V0, P0
   CALSYN DA, 1992, AM J PUBLIC HEALTH, V82, P573, DOI 10.2105/AJPH.82.4.573
   *CDHFS, 1996, PARTN PRACT NAT HIV, V0, P0
   COCHRAN SD, 1991, SOC SCI MED, V33, P25, DOI 10.1016/0277-9536(91)90447-K
   DARKE S, 1991, AIDS, V5, P181, DOI 10.1097/00002030-199102000-00008
   DENGELEGI L, 1990, PUBLIC HEALTH REP, V105, P504
   Dodge WT, 2001, AM J PREV MED, V20, P177, DOI 10.1016/S0749-3797(00)00308-1
   GIBSON DJ, 1991, 7 INT C AIDS FLOR, V0, P0
   HOLTEDAHL KA, 1991, FAM PRACT, V8, P42, DOI 10.1093/fampra/8.1.42
   JOHNSON AM, 1994, SEXUAL ATTITUDES LIF, V0, P0
   Kerr SH, 1996, AIDS PATIENT CARE ST, V10, P227, DOI 10.1089/apc.1996.10.227
   *NCEHCR, 2003, HIV AIDS VIR HEP SEX, V0, P0
   ODonnell CR, 1998, SEX TRANSM DIS, V25, P161, DOI 10.1097/00007435-199803000-00010
   QUIRK ME, 1993, AM J PREV MED, V9, P21, DOI 10.1016/S0749-3797(18)30762-1
   RICKERT EJ, 1995, PSYCHOL REP, V76, P1123, DOI 10.2466/pr0.1995.76.3c.1123
   Seal A, 1997, INT J STD AIDS, V8, P159, DOI 10.1258/0956462971919822
   SEIDMAN SN, 1992, AM J PUBLIC HEALTH, V82, P1388, DOI 10.2105/AJPH.82.10.1388
   Shrier LA, 2001, ARCH PEDIAT ADOL MED, V155, P73, DOI 10.1001/archpedi.155.1.73
   SIMKINS L, 1995, PSYCHOL REP, V76, P787, DOI 10.2466/pr0.1995.76.3.787
   SIMKINS LD, 1994, PSYCHOL REP, V74, P208, DOI 10.2466/pr0.1994.74.1.208
   SLAMA K, 1990, BRIT MED J, V300, P1707, DOI 10.1136/bmj.300.6741.1707
   *SPSS INC, 1999, SPSS WIND COMP PROGR, V0, P0
   StataCorp, 2001, STAT STAT SOFTW REL, V0, P0
   STRYKER J, 1995, JAMA-J AM MED ASSOC, V273, P1143, DOI 10.1001/jama.273.14.1143
   WARD J, 1995, AM J PREV MED, V11, P224, DOI 10.1016/S0749-3797(18)30450-1
   WARD JE, 1991, AM J PREV MED, V7, P285, DOI 10.1016/S0749-3797(18)30901-2
   Warner BD, 2001, AIDS EDUC PREV, V13, P479, DOI 10.1521/aeap.13.6.479.21433
   Whitlock EP, 2002, AM J PREV MED, V22, P267, DOI 10.1016/S0749-3797(02)00415-4
NR 28
TC 17
Z9 17
U1 1
U2 4
PU OXFORD UNIV PRESS
PI OXFORD
PA GREAT CLARENDON ST, OXFORD OX2 6DP, ENGLAND
SN 0263-2136
EI 
J9 FAM PRACT
JI Fam. Pr.
PD OCT 15
PY 2004
VL 21
IS 5
BP 537
EP 544
DI 10.1093/fampra/cmh510
PG 8
WC Primary Health Care; Medicine, General & Internal
SC General & Internal Medicine
GA 854YR
UT WOS:000223940400010
PM 15367476
DA 2023-03-20
ER

PT J
AU Kinsler, J
   Sneed, CD
   Morisky, DE
   Ang, A
AF Kinsler, J
   Sneed, CD
   Morisky, DE
   Ang, A
TI Evaluation of a school-based intervention for HIV/AIDS prevention among Belizean adolescents
SO HEALTH EDUCATION RESEARCH
LA English
DT Article
ID education-program; hiv risk; students; involvement; behaviors; impact
AB The purpose of this study was to evaluate the impact of a cognitive-behavioral peer-facilitated school-based HIV/AIDS education program on knowledge, attitudes and behavior among primary and secondary students in Belize. Students (N=150) were recruited from six schools in Belize City. A quasi-experimental research design was used to assess the impact of a 3-month intervention. Seventy-five students received the intervention and 75 students served as controls. The intervention was guided by constructs from the Theory of Reasoned Action and Social Cognitive Theory. At the follow-up assessment, the intervention group showed higher HIV knowledge, were more likely to report condom use, had more positive attitudes toward condoms and were more likely to report future intentions to use condoms than the students in the control group. Overall, the findings indicate that the intervention had a positive impact on participants. Given the increasing rate of HIV/AIDS in Belize, especially among adolescents, this study has important implications for the country of Belize.
C1 Univ Calif Los Angeles, Sch Publ Hlth, Los Angeles, CA 90095 USA.
C3 University of California System; University of California Los Angeles
RP Kinsler, J (corresponding author), Univ Calif Los Angeles, Sch Publ Hlth, Los Angeles, CA 90095 USA.
EM jkinsier@mednet.ucla.edu
FU FIC NIH HHS [TWO1118-01] Funding Source: Medline
CR Basen-Engquist K, 2001, HEALTH EDUC BEHAV, V28, P166, DOI 10.1177/109019810102800204
   *BEL MED STAT OFF, 2000, AN AIDS SIT BEL, V0, P0
   CACERES CF, 1994, J ADOLESCENT HEALTH, V15, P582, DOI 10.1016/1054-139X(94)90143-Q
   Campbell C, 2002, SOC SCI MED, V55, P331, DOI 10.1016/S0277-9536(01)00289-1
   Center for HIV Identification Prevention and Treatment Services, 1998, PROJ LIGHT MAN, V0, P0
   Jemmott JB, 2000, AIDS, V14, P0
   Kinsler J, 2003, J ADOLESCENT HEALTH, V32, P3
   Kinsman J, 2001, HEALTH EDUC RES, V16, P85, DOI 10.1093/her/16.1.85
   Kirby D, 1997, FAM PLANN PERSPECT, V29, P100, DOI 10.2307/2953331
   Kirby Douglas, 1992, P159, V0, P0
   MAHONEY CA, 1995, AIDS EDUC PREV, V7, P32
   MAIN DS, 1994, PREV MED, V23, P409, DOI 10.1006/pmed.1994.1056
   Merson MH, 2000, AIDS, V14, P0
   Miller BC, 1998, J EARLY ADOLESCENCE, V18, P27, DOI 10.1177/0272431698018001002
   NEWMAN C, 1993, AIDS EDUC PREV, V5, P327
   Park IU, 2002, AIDS EDUC PREV, V14, P73, DOI 10.1521/aeap.14.1.73.24337
   Siegel D, 1995, AIDS EDUC PREV, V7, P534
   *UNAIDS, 2001, REP GLOB HIV AIDS EP, V0, P0
   Weeks K, 1997, AIDS EDUC PREV, V9, P90
NR 19
TC 42
Z9 42
U1 0
U2 3
PU OXFORD UNIV PRESS
PI OXFORD
PA GREAT CLARENDON ST, OXFORD OX2 6DP, ENGLAND
SN 0268-1153
EI 1465-3648
J9 HEALTH EDUC RES
JI Health Educ. Res.
PD DEC 15
PY 2004
VL 19
IS 6
BP 730
EP 738
DI 10.1093/her/cyg091
PG 9
WC Education & Educational Research; Public, Environmental & Occupational Health
SC Education & Educational Research; Public, Environmental & Occupational Health
GA 879AY
UT WOS:000225690000012
PM 15199001
DA 2023-03-20
ER

PT J
AU Marelich, WD
   Clark, T
AF Marelich, WD
   Clark, T
TI Human immunodeficiency virus (HIV) testing and false disclosures in heterosexual college students
SO JOURNAL OF AMERICAN COLLEGE HEALTH
LA English
DT Article
DE deception; disclosure; HIV testing
ID self-disclosure; sexual-behavior; young men; infection; perceptions; prevalence; serostatus; intentions; deception; attitudes
AB The authors assessed factors that motivate individuals to report negative human immunodeficiency virus (HIV) antibody test results, although they had never been tested. In particular, they investigated sexual intimacy motives associated with the needs for affiliation, sex, and dominance as contributing factors for faulty disclosures. Participants were 246 sexually active heterosexual students. Overall, 21% of the sample had been tested for HIV, and most individuals disclosed their results to intimate partners. Of the entire sample, 5% had previously told an intimate sexual partner they were HIV-negative, although they had not been tested. HIV testing and perceptions of partner deceptions with reference to primary prevention efforts and applications are explored.
C1 Calif State Univ Fullerton, Dept Psychol, Fullerton, CA 92634 USA.
C3 California State University System; California State University Fullerton
RP Marelich, WD (corresponding author), Calif State Univ Fullerton, Dept Psychol, POB 92834, Fullerton, CA 92634 USA.
CR Ajzen I., 1980, UNDERSTANDING ATTITU, V0, P0
   [Anonymous], 1999, MMWR RECOMM REP, V48, P1
   Birnbaum MH, 2000, BEHAV RES METH INS C, V32, P339, DOI 10.3758/BF03207804
   Burdon WM, 1996, J HOMOSEXUAL, V32, P77, DOI 10.1300/J082v32n01_06
   CAMPBELL SM, 1992, PSYCHOL WOMEN QUART, V16, P273, DOI 10.1111/j.1471-6402.1992.tb00255.x
   *CDCP, 2003, MMWR-MORBID MORTAL W, V52, P1145
   *CDCP, 1998, HIV COUNS TEST PUBL, V0, P0
   *CDCP, 1994, AIDS ALERT, V9, P153
   Centers for Disease Control and Prevention, 1998, TRENDS HIV AIDS EP, V0, P0
   Ciccarone DH, 2003, AM J PUBLIC HEALTH, V93, P949, DOI 10.2105/AJPH.93.6.949
   COHEN J, 1992, PSYCHOL BULL, V112, P155, DOI 10.1037/0033-2909.112.1.155
   CRAIG ME, 1989, ARCH SEX BEHAV, V18, P421, DOI 10.1007/BF01541973
   Fishbein M, 1975, BELIEF ATTITUDE INTE, V0, P0
   FISHER WA, 1995, HEALTH PSYCHOL, V14, P255, DOI 10.1037/0278-6133.14.3.255
   GAYLE HD, 1990, NEW ENGL J MED, V323, P1538, DOI 10.1056/NEJM199011293232206
   Hall H. I., 2004, MORBIDITY AND MORTALITY WEEKLY REPORT, V53, P125
   Herek GM, 1999, AM BEHAV SCI, V42, P1106, DOI 10.1177/00027649921954787
   HIGHTOW LB, 2004, 11 C AUT OPP INF FEB, V0, P0
   Hosmer DW, 2000, APPL LOGISTIC REGRES, V0, P0, DOI DOI 10.1002/0471722146
   Kalichman SC, 1999, HEALTH PSYCHOL, V18, P281, DOI 10.1037/0278-6133.18.3.281
   KALICHMAN SC, 1995, HEALTH PSYCHOL, V14, P247, DOI 10.1037/0278-6133.14.3.247
   Knox D., 1993, COLL STUD J, V27, P269
   Lindley LL, 2003, AIDS EDUC PREV, V15, P413, DOI 10.1521/aeap.15.6.413.24039
   *LOS ANG COUNT DEP, 2001, LA HLTH, V7, P1
   MacDonald TK, 2000, HEALTH PSYCHOL, V19, P290, DOI 10.1037/0278-6133.19.3.290
   Malloy TE, 1997, HEALTH PSYCHOL, V16, P480, DOI 10.1037/0278-6133.16.5.480
   MARKS G, 1991, AM J PUBLIC HEALTH, V81, P1321, DOI 10.2105/AJPH.81.10.1321
   MARKS G, 1994, J ACQ IMMUN DEF SYND, V7, P866
   Maticka-Tyndale E, 1998, J SEX RES, V35, P254, DOI 10.1080/00224499809551941
   MILLER LC, 1987, SELF DISCLOSURE THEO, V0, P35
   Murray H. A., 1938, EXPLOR PERS, V0, P0
   Paul EL, 2000, J SEX RES, V37, P76, DOI 10.1080/00224490009552023
   PERRY SW, 1994, AIDS EDUC PREV, V6, P403
   REINISCH JM, 1992, FAM PLANN PERSPECT, V24, P116, DOI 10.2307/2135541
   Ross MW, 2000, SOC SCI MED, V51, P749, DOI 10.1016/S0277-9536(99)00493-1
   Rotheram-Borus MJ, 2001, AIDS EDUC PREV, V13, P229, DOI 10.1521/aeap.13.3.229.19744
   Rothman AJ, 1999, PERS SOC PSYCHOL B, V25, P1355, DOI 10.1177/0146167299259003
   Rothman AJ, 1997, PSYCHOL BULL, V121, P3, DOI 10.1037/0033-2909.121.1.3
   Rowatt WC, 1998, PERS SOC PSYCHOL B, V24, P1228, DOI 10.1177/01461672982411009
   SIMONI JM, 1995, J CONSULT CLIN PSYCH, V63, P474, DOI 10.1037/0022-006X.63.3.474
   Strauss A., 1990, BASICS QUALITATIVE R, V0, P0
   Strauss SM, 2001, AIDS EDUC PREV, V13, P403, DOI 10.1521/aeap.13.5.403.24142
   *US DEP ED, 2003, NCES PUB, V0, P0
   Valleroy LA, 2000, JAMA-J AM MED ASSOC, V284, P198, DOI 10.1001/jama.284.2.198
   Vernon KA, 2001, J SUBST ABUSE, V13, P215, DOI 10.1016/S0899-3289(01)00067-0
   Williams SS, 2001, J APPL SOC PSYCHOL, V31, P2322, DOI 10.1111/j.1559-1816.2001.tb00178.x
   Winter D. G., 1996, PERSONALITY ANAL INT, V0, P0
   World Health Organization-WHO, 2000, WKLY EPIDEMIOL REC, V75, P385
NR 48
TC 10
Z9 10
U1 0
U2 3
PU ROUTLEDGE JOURNALS, TAYLOR & FRANCIS LTD
PI ABINGDON
PA 2-4 PARK SQUARE, MILTON PARK, ABINGDON OX14 4RN, OXON, ENGLAND
SN 0744-8481
EI 1940-3208
J9 J AM COLL HEALTH
JI J. Am. Coll. Health
PD NOV-DEC 15
PY 2004
VL 53
IS 3
BP 109
EP 115
DI 10.3200/JACH.53.3.109-116
PG 7
WC Education & Educational Research; Public, Environmental & Occupational Health
SC Education & Educational Research; Public, Environmental & Occupational Health
GA 869EP
UT WOS:000224966500002
PM 15571113
DA 2023-03-20
ER

PT J
AU Lederman, RP
   Chan, WY
   Roberts-Gray, C
AF Lederman, RP
   Chan, WY
   Roberts-Gray, C
TI Sexual risk attitudes and intentions of youth aged 12-14 years: Survey comparisons of parent-teen prevention and control groups
SO BEHAVIORAL MEDICINE
LA English
DT Article
DE adolescent pregnancy prevention; HIV/STD prevention
ID pregnancy prevention; aids; adolescents; education; impact
AB In this study, the authors compared differences in sexual risk attitudes and intentions for three groups of youth (experimental program, n = 90; attention control, n = 80; and nonparticipant control, n = 634) aged 12-14 years. Two student groups participated with their parents in programs focused on strengthening family interaction and prevention of sexual risks, HIV and adolescent pregnancy. Surveys assessed students'attitudes and intentions regarding early sexual and other health-risk behaviors, family interactions, and perceived-parental disapproval of risk behaviors. The authors used general linear modeling to compare results. The experimental prevention program differentiated the total scores of the 3 groups (p <.05). A similar result was obtained for student intentions to avoid sex (p <.01). Pairwise comparisons showed the experimental program group scored higher than the nonparticipant group on total scores (p <.01) and on students' intention to avoid sex (p <.01). The results suggest this novel educational program involving both parents and students offers a promising approach to HIV and teen pregnancy prevention.
C1 Univ Texas, Med Branch, Galveston, TX 77555 USA.
   Univ Texas, Hlth Sci Ctr, Houston, TX USA.
   Resource Network, Galveston, TX USA.
C3 University of Texas System; University of Texas Medical Branch Galveston; University of Texas System; University of Texas Health Science Center Houston
RP Lederman, RP (corresponding author), Univ Texas, Med Branch, 301 Univ Blvd, Galveston, TX 77555 USA.
EM rlederma@utmb.edu
CR Ajzen I, 2002, J APPL SOC PSYCHOL, V32, P665, DOI 10.1111/j.1559-1816.2002.tb00236.x
   Ajzen I., 1985, ACTION CONTROL COGNI, V0, P11
   AMARO H, 2001, WOMENS SEXUAL REPROD, V0, P0
   Brener N., 2002, MORBIDITY AND MORTALITY WEEKLY REPORT, V51, P856
   Card JJ, 1999, ANNU REV PUBL HEALTH, V20, P257, DOI 10.1146/annurev.publhealth.20.1.257
   *CDC, 2003, COMP HIV PREV INT EV, V0, P0
   *CDC, 2003, GUID COMM PREV SERV, V0, P0
   Elliot DS, 1985, EXPLAINING DELINQUEN, V0, P0
   JEMMOTT JB, 1992, AM J PUBLIC HEALTH, V82, P372, DOI 10.2105/AJPH.82.3.372
   KIRBY D, 1991, FAM PLANN PERSPECT, V23, P253, DOI 10.2307/2135776
   Kirby D, 1997, AIDS EDUC PREV, V9, P44
   Kirby D., 2001, EMERGING ANSWERS RES, V0, P0
   KIRBY D, 1997, NO EASY ANSWERS RES, V0, P0
   Lalljee M, 2001, J PSYCHOL, V135, P87, DOI 10.1080/00223980109603682
   MAGURA S, 1994, J ADOLESCENT HEALTH, V15, P457, DOI 10.1016/1054-139X(94)90492-L
   MAIN DS, 1994, PREV MED, V23, P409, DOI 10.1006/pmed.1994.1056
   Miller B. C., 1998, FAMILIES MATTER RES, V0, P0
   *NAT CLEAR FAM YOU, 1998, PREV AD PREGN YOUTH, V0, P0
   *NATL CAMP PREV TE, 2003, TEEN PREGN PREV PUTT, V0, P0
   ROTHERAMBORUS M, 2003, REDUCTIONS HIV RISK, V0, P0
   SANDARKASA N, 1997, BLACK FAMILIES, V0, P0
   Santelli J S, 1999, ADOLESC MED, V10, P87
   *SAS I, 2001, STAT AN SOFTW COMP P, V0, P0
   SLABADA Z, 1997, NCADIPHD734, V0, P0
   STLAWRENCE JS, 1995, J CONSULT CLIN PSYCH, V63, P221, DOI 10.1037/0022-006X.63.2.221
   Taris TW, 2000, J GENET PSYCHOL, V161, P169, DOI 10.1080/00221320009596704
   Tiongson Jr AntonioT., 1997, FILIPINO AM TRANSFOR, V0, P0
   Unger JB, 2000, J ADOLESCENT HEALTH, V26, P205, DOI 10.1016/S1054-139X(99)00067-1
   Upchurch DM, 1999, J MARRIAGE FAM, V61, P920, DOI 10.2307/354013
   US Department of Health and Human Services, 2000, HLTH PEOPL 2010, V0, P0
   Whaley AL, 2000, J GENET PSYCHOL, V161, P435, DOI 10.1080/00221320009596723
NR 31
TC 28
Z9 31
U1 0
U2 3
PU ROUTLEDGE JOURNALS, TAYLOR & FRANCIS LTD
PI ABINGDON
PA 2-4 PARK SQUARE, MILTON PARK, ABINGDON OX14 4RN, OXON, ENGLAND
SN 0896-4289
EI 1940-4026
J9 BEHAV MED
JI Behav. Med.
PD WIN 15
PY 2004
VL 29
IS 4
BP 155
EP 163
DI 10.3200/BMED.29.4.155-166
PG 9
WC Behavioral Sciences; Psychiatry
SC Behavioral Sciences; Psychiatry
GA 848CK
UT WOS:000223444600002
PM 15369196
DA 2023-03-20
ER

PT J
AU Hu, SW
   Lai, HR
   Liao, PH
AF Hu, SW
   Lai, HR
   Liao, PH
TI Comparing dental students' knowledge of and attitudes toward hepatitis B virus-, hepatitis C virus-, and HIV-infected patients in Taiwan
SO AIDS PATIENT CARE AND STDS
LA English
DT Article
AB This study investigated and compared Taiwanese dental students' knowledge of hepatitis B virus (HBV), hepatitis C virus (HCV), and HIV infection, attitudes toward infected patients, and important factors associated with the willingness to treat infected patients. In 2001, a self-administered questionnaire survey was conducted on all 1930 dental students enrolled from seven dental schools in Taiwan, with a response rate of 54.4%. Multiple logistic regression analysis was applied to assess the relationship between multiple factors and willingness to treat. Multivariate analysis was used to compare knowledge levels and the willingness. Of the respondents, 80%, 75%, and 49% were willing to treat HBV-, HCV-, and HIV-infected patients, respectively, and differences among the percentages were statistically significant. Students were less knowledgeable about HCV infection compared to HBV and HIV infection. Factors significantly associated with willingness to treat HBV- or HCV- infected patients were: feeling morally responsible and being able to treat infected patients safely. Those feeling morally responsible (odds ratio [OR] = 33.0, 95% confidence interval [CI] = 15.2, 71.8) and those being able to treat infected patients safely (OR = 4.1, 95% CI = 1.7, 9.9) were more willing to treat HIV patients. Taiwanese dental students were more willing to treat HBV- and HCV- infected patients than to treat HIV-infected patients.
C1 Chung Shan Med Univ, Dept Dent, Taichung 402, Taiwan.
   Chung Shan Med Univ, Inst Stomatol, Taichung 402, Taiwan.
   Natl Taiwan Normal Univ, Dept Hlth Educ, Taipei, Taiwan.
C3 Chung Shan Medical University; Chung Shan Medical University; National Taiwan Normal University
RP Hu, SW (corresponding author), Chung Shan Med Univ, Dept Dent, 110 Sec 1,Chien Kuo N Rd, Taichung 402, Taiwan.
EM suhwoan@csmu.edu.tw
CR Anderson D G, 1994, J DENT EDUC, V58, P668
   [Anonymous], 1998, MMWR RECOMM REP, V47, P1
   *CDC DEP HLTH TAIW, 2000, EPIDEMIC REP, V16, P155
   Chehaitly A, 1995, J DENT EDUC, V59, P844
   CHEN DS, 1990, J INFECT DIS, V162, P817, DOI 10.1093/infdis/162.4.817
   Chen DS, 1996, J FORMOS MED ASSOC, V95, P6
   CHENG HC, 1995, CHIN DENT J, V14, P180
   Childs James E., 1993, MORBIDITY AND MORTALITY WEEKLY REPORT, V42, P1
   Daniel N, 2004, AIDS PATIENT CARE ST, V18, P63, DOI 10.1089/108729104322802489
   Gillcrist JA, 1999, J AM DENT ASSOC, V130, P509, DOI 10.14219/jada.archive.1999.0245
   Kitaura H, 1997, J DENT, V25, P279, DOI 10.1016/S0300-5712(96)00030-9
   McDowell I., 1996, MEASURING HLTH GUIDE, V0, P0
   Seacat Jason P, 2003, J DENT EDUC, V67, P630
   Solomon E S, 1991, J DENT EDUC, V55, P594
NR 14
TC 52
Z9 54
U1 0
U2 5
PU MARY ANN LIEBERT, INC
PI NEW ROCHELLE
PA 140 HUGUENOT STREET, 3RD FL, NEW ROCHELLE, NY 10801 USA
SN 1087-2914
EI 1557-7449
J9 AIDS PATIENT CARE ST
JI Aids Patient Care STDS
PD OCT 15
PY 2004
VL 18
IS 10
BP 587
EP 593
DI 10.1089/1087291042404701
PG 7
WC Public, Environmental & Occupational Health; Infectious Diseases
SC Public, Environmental & Occupational Health; Infectious Diseases
GA 867UC
UT WOS:000224867000004
PM 15630786
DA 2023-03-20
ER

PT J
AU Stinnett, TA
   Cruce, MK
   Choate, KT
AF Stinnett, TA
   Cruce, MK
   Choate, KT
TI Influences on teacher education student attitudes toward youth who are HIV+
SO PSYCHOLOGY IN THE SCHOOLS
LA English
DT Article
ID attributional analysis; aids education; knowledge; stigmatization; perceptions; adolescents; judgments; infection; children; people
AB The expectations, attributions, and reactions toward children and youth who have contracted HIV/AIDS warrant close attention from parents, teachers, related service personnel, and others who will interact with these students in the schools. Those who are misinformed or unaware of their beliefs may inadvertently discriminate against children and youth with the disease. This study examined factors that influence judgments about children and youth with HIV/AIDS in a sample of teacher education students. Course of infection of HIV accounted for significant differences in the participants' judgments about responsibility and blame for contracting the disease and also fearfulness and attitudes reflecting isolation for these youth. Educational professionals should be aware of the many negative attributions placed on adolescents who are diagnosed as HIV+ and be prepared to act as facilitators when designing appropriate interventions to assist these students. (C) 2004 Wiley Periodicals, Inc.
C1 Oklahoma State Univ, Sch Appl Hlth & Educ Psychol, Sch Psychol Programs, Stillwater, OK 74078 USA.
C3 Oklahoma State University System; Oklahoma State University - Stillwater
RP Stinnett, TA (corresponding author), Oklahoma State Univ, Sch Appl Hlth & Educ Psychol, Sch Psychol Programs, 445 Willard Hall, Stillwater, OK 74078 USA.
EM tas@okstate.edu
CR ADAMS DR, 1997, J JUST CARING ED, V3, P277
   Boscarino JA, 1996, AIDS EDUC PREV, V8, P267
   BOSE S, 1994, DEV BEHAV PEDIAT, V15, P226
   BRUCKER B, 1996, EARLY CHILDHOOD DEV, V115, P85
   *CDCP, 2001, HIV AIDS SURV REP US, V13, P0
   CRANO WD, 1978, J EDUC PSYCHOL, V70, P39, DOI 10.1037/0022-0663.70.1.39
   CRAWFORD I, 1991, PROF PSYCHOL-RES PR, V22, P357, DOI 10.1037/0735-7028.22.5.357
   Dijker AJ, 1996, J APPL SOC PSYCHOL, V26, P731, DOI 10.1111/j.1559-1816.1996.tb02741.x
   DOOLEY PA, 1995, J APPL SOC PSYCHOL, V25, P858, DOI 10.1111/j.1559-1816.1995.tb02649.x
   Frank EG, 1997, PERCEPT MOTOR SKILL, V85, P267, DOI 10.2466/pms.1997.85.1.267
   JESSEE PO, 1993, EARLY CHILD DEV CARE, V89, P19
   Kelly J A, 1988, J CONTIN EDUC NURS, V19, P78
   KELLY JA, 1987, AM J PUBLIC HEALTH, V77, P789, DOI 10.2105/AJPH.77.7.789
   LANDAU S, 1995, SCHOOL PSYCHOL REV, V24, P213
   Levesque M. J., 1992, SCH PSYCHOL SOCIAL P, V0, P47
   MCDONELL JR, 1993, SOC WORK, V38, P403
   MEYERS J, 1975, AM J COMMUN PSYCHOL, V3, P111, DOI 10.1007/BF00877786
   NDEKI SS, 1994, AIDS CARE, V6, P183, DOI 10.1080/09540129408258629
   OSBORNE ML, 1998, J PEDIATR PSYCHOL, V20, P79
   Siegel D, 1995, AIDS EDUC PREV, V7, P534
   SUNWOOD J, 1995, J ADOLESCENT HEALTH, V16, P309, DOI 10.1016/1054-139X(94)00091-R
   WADSWORTH DE, 1996, EARLY CHILDHOOD ED J, V23, P143
   WEGNER DM, 1977, IMPLICIT PSYCHOL INT, V0, P0
   WEINSTEIN RS, 1979, J EDUC PSYCHOL, V71, P421, DOI 10.1037/0022-0663.71.4.421
   WEINSTEIN RS, 1985, TEACHER EXPECTANCIES, V0, P329
   Wodrich DL, 1999, SCHOOL PSYCHOL REV, V28, P228
   WRIGHT B, 1989, FEMINIST TEACHER, V4, P10
   WU YW, 1990, ACTION TEACHER ED, V12, P37
NR 29
TC 3
Z9 3
U1 0
U2 1
PU JOHN WILEY & SONS INC
PI HOBOKEN
PA 111 RIVER ST, HOBOKEN, NJ 07030 USA
SN 0033-3085
EI 
J9 PSYCHOL SCHOOLS
JI Psychol. Schools
PD FEB 15
PY 2004
VL 41
IS 2
BP 211
EP 219
DI 10.1002/pits.10123
PG 9
WC Psychology, Educational
SC Psychology
GA 765GE
UT WOS:000188258100004
DA 2023-03-20
ER

PT J
AU Mallinson, RK
AF Mallinson, RK
TI Perceptions of HIV/AIDS by deaf gay men
SO JANAC-JOURNAL OF THE ASSOCIATION OF NURSES IN AIDS CARE
LA English
DT Article
DE access to care; deaf; grief; HIV/AIDS; HIV prevention; stigma
ID college-students; knowledge; issue; hiv
AB Deaf gay men represent a subpopulation of the gay male community at particularly high risk for HIV/ AIDS due to numerous barriers including language, stigma, and inequitable access to health services. The participants in this exploratory pilot study (N = 5) struggled with the ongoing threat of HIV infection and the pervasive nature of AIDS-related debilitation, death, and grief. Whether HIV infected or not, they described living at the intersection of multiple communities-the deaf, gay, and hearing-each characterized by unique communication styles, cultural expectations, and a propensity to marginalize outsiders. Health care providers were perceived as lacking compassion and largely ignorant to the needs of deaf persons, in general, and deaf gay men, in particular. Printed HIV materials were considered culturally inappropriate, incomprehensible, and ineffective. These findings suggest an extraordinary,risk for adverse mental and physical health outcomes if care is not appropriately designed for this vulnerable population.
C1 Georgetown Univ, Sch Nursing & Hlth Studies, Washington, DC USA.
C3 Georgetown University
RP Mallinson, RK (corresponding author), Georgetown Univ, Sch Nursing & Hlth Studies, Washington, DC USA.
FU NINR NIH HHS [1F31 NR 07443] Funding Source: Medline
CR Baker-Duncan N, 1997, AM ANN DEAF, V142, P368, DOI 10.1353/aad.2012.0344
   Bares B, 1992, HEARING HLTH, V8, P12
   Barnett S, 1999, FAM MED, V31, P17
   Colaizzi P. E., 1978, EXISTENTIAL PHENOMEN, V0, P48
   DOYLE AG, 1995, SEX DISABIL, V13, P107, DOI 10.1007/BF02590060
   EBERT DA, 1995, JAMA-J AM MED ASSOC, V273, P227
   Gaskins S, 1999, J ASSOC NURSES AIDS CARE, V10, P75, DOI 10.1016/S1055-3290(06)60301-4
   Gunther MS, 1997, AM FAM PHYSICIAN, V56, P2057
   *HLTH RES SERV ADM, 2001, HRSA CAR ACT HIV AID, V0, P0
   Holmberg SD, 1996, AM J PUBLIC HEALTH, V86, P642, DOI 10.2105/AJPH.86.5.642
   Janesick V.J., 2000, HDB QUALITATIVE RES, V0, P379
   JONES E, 1991, J SPEC EDUC, V25, P252, DOI 10.1177/002246699102500208
   JOSEPH JM, 1995, AM ANN DEAF, V140, P338, DOI 10.1353/aad.2012.0379
   Mallinson R K, 1999, J ASSOC NURSES AIDS CARE, V10, P22, DOI 10.1016/S1055-3290(06)60341-5
   Moustakas C, 1994, PHENOMENOLOGICAL RES, V0, P0
   MUNHALL PL, 1993, NURSING RES QUALITAT, V0, P0
   Myers LL, 1997, SOC WORK HEALTH CARE, V26, P61, DOI 10.1300/J010v26n01_04
   PEINKOFER JR, 1994, PUBLIC HEALTH REP, V109, P390
   Stebnicki J A, 1999, J TRANSCULT NURS, V10, P350, DOI 10.1177/104365969901000413
   STEINBERG A, 1991, HOSP COMMUNITY PSYCH, V42, P380
   Steinberg AG, 2002, J WOMEN HEALTH GEN-B, V11, P729, DOI 10.1089/15409990260363689
   Witte T N, 2000, J AM BOARD FAM PRACT, V13, P17
NR 22
TC 12
Z9 13
U1 0
U2 2
PU LIPPINCOTT WILLIAMS & WILKINS
PI PHILADELPHIA
PA TWO COMMERCE SQ, 2001 MARKET ST, PHILADELPHIA, PA 19103 USA
SN 1055-3290
EI 1552-6917
J9 J ASSOC NURSE AIDS C
JI J. Assoc. Nurses Aids Care
PD JUL-AUG 15
PY 2004
VL 15
IS 4
BP 27
EP 36
DI 10.1177/1055329004267338
PG 10
WC Nursing
SC Nursing
GA 851KB
UT WOS:000223682900002
PM 15296656
DA 2023-03-20
ER

PT J
AU Stopka, TJ
   Springer, KW
   Khoshnood, K
   Shaw, S
   Singer, M
AF Stopka, TJ
   Springer, KW
   Khoshnood, K
   Shaw, S
   Singer, M
TI Writing about risk: Use of daily diaries in understanding drug-user risk behaviors
SO AIDS AND BEHAVIOR
LA English
DT Article
DE human immunodeficiency virus; injection drug users; qualitative; diaries; substance use
ID alcohol-consumption; retrospective measures; college-students; aids-prevention; health diary; experiences; events; women; population; infection
AB As part of a larger syringe access and HIV risk study, a subsample of 23 current injection drug users completed daily diaries, highlighting activities related to syringe acquisition, use, and discard. Diaries have been previously utilized in a variety of psychological, public health, and nutrition studies to assess risk as well as correlated behaviors. We piloted the diary methodology in three northeastern U. S. cities (Hartford and New Haven, CT, and Springfield, MA) to learn about correlates of HIV risk. We discovered that the method provided advantages over several other qualitative and ethnographic methods. Results indicate that daily diaries elucidated (1) patterns of injection drug use, (2) sporadic and high-risk events, (3) HIV and hepatitis risk related to the syringe life cycle, and (4) emotional correlates of drug use. Furthermore, we witnessed an unexpected intervention effect that the diary may have in the lives of drug users.
C1 Hispan Hlth Council, Ctr Community Hlth Res, Hartford, CT 06106 USA.
   Univ Wisconsin, Dept Sociol, Madison, WI 53706 USA.
   Yale Univ, Sch Med, Dept Epidemiol & Publ Hlth, New Haven, CT 06510 USA.
C3 University of Wisconsin System; University of Wisconsin Madison; Yale University
RP Stopka, TJ (corresponding author), Hispan Hlth Council, Ctr Community Hlth Res, 175 Main St, Hartford, CT 06106 USA.
EM tstopka@dhs.ca.gov; anthro8566@aol.com
FU NIDA NIH HHS [R01 DA12569] Funding Source: Medline
CR Baer H., 1998, MED ANTHR WORLD SYST, V0, P0
   Bourgois P, 1997, SOC PROBL, V44, P155, DOI 10.1525/sp.1997.44.2.03x0220l
   Brindle M, 1996, ACAD MED, V71, P527, DOI 10.1097/00001888-199605000-00042
   Buchanan D, 2002, HEALTH EDUC BEHAV, V29, P30, DOI 10.1177/109019810202900105
   Carlson R G, 1995, NIDA RES MONOGR, V157, P6
   CORTI B, 1990, BRIT J ADDICT, V85, P379
   Coxon Anthony P. M., 1996, SHEETS SEXUAL DIARIE, V0, P0
   COXON APM, 1993, AIDS, V7, P877, DOI 10.1097/00002030-199306000-00018
   Cronin C, 1996, SUBST USE MISUSE, V31, P2029, DOI 10.3109/10826089609066450
   Esterling BA, 1999, CLIN PSYCHOL REV, V19, P79, DOI 10.1016/S0272-7358(98)00015-4
   FEINBERG SE, 1983, BEHAV SCI, V28, P135
   Fortenberry JD, 1997, SEX TRANSM DIS, V24, P313, DOI 10.1097/00007435-199707000-00001
   FOX LJ, 1993, AIDS EDUC PREV, V5, P1
   Garry M, 2002, HEALTH PSYCHOL, V21, P629, DOI 10.1037//0278-6133.21.6.629
   GRUND JPC, 1991, AM J PUBLIC HEALTH, V81, P1602, DOI 10.2105/AJPH.81.12.1602
   Huby G, 1997, SOC SCI MED, V44, P1149, DOI 10.1016/S0277-9536(96)00250-X
   KAPLAN EH, 1994, AIDS, V8, P567, DOI 10.1097/00002030-199405000-00001
   KOESTER S, 1994, AIDS PUBLIC POLICY, V2, P100
   LARSEN RJ, 1986, J PERS SOC PSYCHOL, V51, P803, DOI 10.1037/0022-3514.51.4.803
   Leigh BC, 1998, J CLIN EPIDEMIOL, V51, P119, DOI 10.1016/S0895-4356(97)00262-X
   LEMMENS P, 1988, J STUD ALCOHOL, V49, P131, DOI 10.15288/jsa.1988.49.131
   Mann T, 2001, ANN BEHAV MED, V23, P26, DOI 10.1207/S15324796ABM2301_5
   MOONEY HW, 1962, PUBLIC HLTH MONOGRAP, V70, P0
   Musil CM, 1998, APPL NURS RES, V11, P138, DOI 10.1016/S0897-1897(98)80142-0
   NEAIGUS A, 1994, SOC SCI MED, V38, P67, DOI 10.1016/0277-9536(94)90301-8
   Needle R H, 1998, PUBLIC HEALTH REP, V113 Suppl 1, P4
   NORMAN GR, 1982, MED CARE, V20, P623, DOI 10.1097/00005650-198206000-00008
   PAGE JB, 1990, AM BEHAV SCI, V33, P478, DOI 10.1177/0002764290033004008
   Pennebaker JW, 1997, PSYCHOL SCI, V8, P162, DOI 10.1111/j.1467-9280.1997.tb00403.x
   Pennebaker JW, 1997, J PERS SOC PSYCHOL, V72, P863, DOI 10.1037/0022-3514.72.4.863
   Pennebaker JW, 1999, J CLIN PSYCHOL, V55, P1243, DOI 10.1002/(SICI)1097-4679(199910)55:10<1243::AID-JCLP6>3.0.CO;2-N
   PETRIE KJ, 1995, J CONSULT CLIN PSYCH, V63, P787, DOI 10.1037/0022-006X.63.5.787
   POIKOLAINEN K, 1983, DRUG ALCOHOL DEPEN, V11, P209, DOI 10.1016/0376-8716(83)90080-7
   Saracci, 1992, PRINCIPLES EXPOSURE, V0, P0
   Shakeshaft AP, 1999, ALCOHOL ALCOHOLISM, V34, P636, DOI 10.1093/alcalc/34.4.636
   Singer M, 2001, QUAL HEALTH RES, V11, P589, DOI 10.1177/104973201129119325
   Singer M, 1995, NIDA RES MONOGR, V157, P231
   Singer M, 2001, ADDICT RES THEORY, V9, P365, DOI 10.3109/16066350109141759
   Singer M, 2000, AM J PUBLIC HEALTH, V90, P1049, DOI 10.2105/AJPH.90.7.1049
   SINGER S, 1999, CULTURAL OBSERVATION, V0, P198
   Smyth JM, 1998, J CONSULT CLIN PSYCH, V66, P174, DOI 10.1037/0022-006X.66.1.174
   Spradley J, 1970, YOU OWE YOURSELF DRU, V0, P0
   STERKELIFSON C, 1995, QUALITATITVE METHODS, V0, P267
   Stone AA, 2000, HEALTH PSYCHOL, V19, P619, DOI 10.1037/0278-6133.19.6.619
   STONE AA, 1991, J PERS, V59, P575, DOI 10.1111/j.1467-6494.1991.tb00260.x
   Stone AA, 2002, BMJ-BRIT MED J, V324, P1193, DOI 10.1136/bmj.324.7347.1193
   TROTTER RT, 2001, FIELD METHOD, V13, P137
   VERBRUGGE LM, 1980, MED CARE, V18, P73, DOI 10.1097/00005650-198001000-00006
   Waterston A., 1993, STREET ADDICTS POLIT, V0, P0
   WEBB GR, 1991, DRUG ALCOHOL DEPEN, V27, P223, DOI 10.1016/0376-8716(91)90005-J
   WITSCHI JC, 1990, NUTR EPIDEMIOLOGY, V0, P52
NR 51
TC 20
Z9 20
U1 1
U2 7
PU SPRINGER/PLENUM PUBLISHERS
PI NEW YORK
PA 233 SPRING ST, NEW YORK, NY 10013 USA
SN 1090-7165
EI 1573-3254
J9 AIDS BEHAV
JI AIDS Behav.
PD MAR 15
PY 2004
VL 8
IS 1
BP 73
EP 85
DI 10.1023/B:AIBE.0000017527.25533.f4
PG 13
WC Public, Environmental & Occupational Health; Social Sciences, Biomedical
SC Public, Environmental & Occupational Health; Biomedical Social Sciences
GA 778JV
UT WOS:000189239200008
PM 15146135
DA 2023-03-20
ER

PT J
AU Sterk, CE
   Klein, H
   Elifson, KW
AF Sterk, CE
   Klein, H
   Elifson, KW
TI Self-esteem and "at risk" women: Determinants and relevance to sexual and HIV-related risk behaviors
SO WOMEN & HEALTH
LA English
DT Article
DE self-esteem; HIV/AIDS; risk behaviors; women; sexual behaviors
ID drug-abuse treatment; homeless women; substance use; college-students; alcohol-use; prevention; model; users; intervention; depression
AB In this study, we describe the relationship between self-esteem and HIV-related risk behaviors, and explore what factors predict self-esteem levels of "at risk" women. Interviews were conducted with 250 (predominantly African American) women living in the Atlanta, Georgia metropolitan area between August 1997 and August 2000. A community identification process was used to identify potential study participants, with further expansion of the sample via targeted and theoretical sampling and ethnographic mapping procedures. Self-esteem was related to the number of times having oral sex, the number of times having sex with paying partners, the frequency of sexual risk-taking (all during the 90 days prior to interview), the number of different HIV risk behaviors practiced during the previous year, and condom use attitudes and self-efficacy. Greater involvement HIV risk behaviors was associated with lower self-esteem. Multivariate analyses revealed five significant predictors of women's self-esteem levels: race, religiosity, childhood experiences with emotional neglect, the number of money-related problems experienced, and the number of drug-related problems experienced. The findings indicate that self-esteem is highly relevant to "at risk" women's HIV risk behavior practices, and this has important implications for HIV intervention programs. (c) 2004 by The Haworth Press, Inc. All rights reserved.
C1 Emory Univ, Rollins Sch Publ Hlth, Atlanta, GA 30322 USA.
   Georgia State Univ, Dept Sociol, Atlanta, GA 30303 USA.
C3 Emory University; Rollins School Public Health; University System of Georgia; Georgia State University
RP Klein, H (corresponding author), 401 Schuyler Rd, Silver Spring, MD 20910 USA.
EM hughk@aol.com
FU NIDA NIH HHS [R01-DA09819] Funding Source: Medline
CR Abel E, 1996, J AM ACAD NURSE PRACT, V8, P115, DOI 10.1111/j.1745-7599.1996.tb00641.x
   American Psychiatric Association, 1994, DIAGNOSTIC STAT MANU, V4th, P0
   ANDERSEN MD, 1993, AM J DRUG ALCOHOL AB, V19, P309, DOI 10.3109/00952999309001621
   Baletka D., 2001, TCA J, V29, P140
   Behnke M, 1997, J DRUG ISSUES, V27, P501, DOI 10.1177/002204269702700305
   BERNSTEIN DP, 1994, AM J PSYCHIAT, V151, P1132, DOI 10.1176/ajp.151.8.1132
   Brafford L J, 1991, J AM COLL HEALTH, V39, P219
   BROWN IS, 1984, J SEX RES, V20, P255, DOI 10.1080/00224498409551224
   Collins K.W., 2001, J BLACK PSYCHOL, V27, P272, DOI 10.1177/0095798401027003002
   Constantine M.G., 2000, COUNS VALUES, V45, P28, DOI 10.1002/j.2161-007X.2000.tb00180.x
   Dushay RA, 2001, AM J DRUG ALCOHOL AB, V27, P501, DOI 10.1081/ADA-100104515
   Elifson KW, 2003, J RELIG HEALTH, V42, P47, DOI 10.1023/A:1022264711670
   FERREIRAPINTO JB, 1995, AIDS CARE, V7, P477, DOI 10.1080/09540129550126425
   Gluck ME, 2001, OBES RES, V9, P264, DOI 10.1038/oby.2001.31
   Hoffman JA, 1998, AM J DRUG ALCOHOL AB, V24, P259, DOI 10.3109/00952999809001712
   Hurst DF, 1997, ARCH FAM MED, V6, P67, DOI 10.1001/archfami.6.1.67
   Johansen S N, 1998, EAT WEIGHT DISORD, V3, P33
   KALICHMAN SC, 1995, J PERS ASSESS, V65, P586, DOI 10.1207/s15327752jpa6503_16
   Kamsner S, 2000, J INTERPERS VIOLENCE, V15, P1243, DOI 10.1177/088626000015012001
   Kendler KS, 1999, PSYCHOL MED, V29, P299, DOI 10.1017/S0033291798008022
   Kensinger GJ, 1998, J AM DIET ASSOC, V98, P863, DOI 10.1016/S0002-8223(98)00199-0
   Klein H, 2003, WOMEN HEALTH, V38, P47, DOI 10.1300/J013v38n02_04
   LEHMAN WEK, 1995, J DRUG ISSUES, V25, P253, DOI 10.1177/002204269502500204
   Lewis BA, 2000, ADDICT BEHAV, V25, P295, DOI 10.1016/S0306-4603(99)00063-5
   Logsdon MC, 2001, WESTERN J NURS RES, V23, P563, DOI 10.1177/019394590102300603
   Longshore D, 1998, AM J DRUG ALCOHOL AB, V24, P439, DOI 10.3109/00952999809016908
   Martin JI, 1997, HEALTH SOC WORK, V22, P264, DOI 10.1093/hsw/22.4.264
   McAuley E, 1997, J BEHAV MED, V20, P67, DOI 10.1023/A:1025591214100
   McAuley E, 2000, ANN BEHAV MED, V22, P131, DOI 10.1007/BF02895777
   McNair LD, 1998, J SEX MARITAL THER, V24, P29, DOI 10.1080/00926239808414666
   Neighbors HW, 1998, HEALTH EDUC BEHAV, V25, P759, DOI 10.1177/109019819802500606
   NUNESDINIS M, 1993, SOC WORK, V38, P611
   Nyamathi A, 1998, RES NURS HEALTH, V21, P525, DOI 10.1002/(SICI)1098-240X(199812)21:6<525::AID-NUR6>3.0.CO;2-G
   NYAMATHI A, 1992, J ACQ IMMUN DEF SYND, V5, P222
   Nyamathi AM, 1997, AIDS EDUC PREV, V9, P253
   Reif S., 2002, J PREV INTERV COMMUN, V22, P61, DOI 10.1300/J005v22n02_05
   Richardson B.L., 1997, MULTICULTURAL ISSUES, V2, P155
   Rosenberg M, 2015, SOC ADOLESCENT SELF, V0, P0
   ROTHERAMBORUS MJ, 1995, AM J PSYCHIAT, V152, P588
   Silvera D H, 1998, EAT WEIGHT DISORD, V3, P95
   SIMPSON DD, 1993, AIDS EDUC PREV, V5, P121
   Somlai AM, 2000, J WOMEN HEALTH GEN-B, V9, P1101, DOI 10.1089/152460900446018
   Stein JA, 2002, CHILD ABUSE NEGLECT, V26, P1011, DOI 10.1016/S0145-2134(02)00382-4
   STERK C, 1999, DRUGS SOC, V14, P107
   Stevens PE, 1998, AIDS EDUC PREV, V10, P387
   StLawrence JS, 1997, J CONSULT CLIN PSYCH, V65, P504, DOI 10.1037/0022-006X.65.3.504
   Tashima N, 1996, QUAL HEALTH RES, V6, P23, DOI 10.1177/104973239600600103
   TAYLOR DN, 1992, PSYCHOL REP, V71, P896, DOI 10.2466/PR0.71.7.896-898
   Tenner AD, 1998, J ADOLESCENT HEALTH, V23, P96, DOI 10.1016/S1054-139X(98)00057-3
   Timmerman G M, 2001, ISSUES MENT HEALTH NURS, V22, P691, DOI 10.1080/016128401750434482
   Utsey SO, 2000, J COUNS DEV, V78, P72, DOI 10.1002/j.1556-6676.2000.tb02562.x
   VISINTINI R, 1995, AIDS CARE, V7, PS99, DOI 10.1080/09540129550126902
   WATTERS JK, 1989, SOC PROBL, V36, P416, DOI 10.1525/sp.1989.36.4.03a00070
   Woods WJ, 1999, AIDS, V13, P2151, DOI 10.1097/00002030-199910220-00019
NR 55
TC 40
Z9 40
U1 0
U2 7
PU ROUTLEDGE JOURNALS, TAYLOR & FRANCIS LTD
PI ABINGDON
PA 2-4 PARK SQUARE, MILTON PARK, ABINGDON OX14 4RN, OXON, ENGLAND
SN 0363-0242
EI 1541-0331
J9 WOMEN HEALTH
JI Women Health
PD JUN 15
PY 2004
VL 40
IS 4
BP 75
EP 92
DI 10.1300/J013v40n04_05
PG 18
WC Public, Environmental & Occupational Health; Women's Studies
SC Public, Environmental & Occupational Health; Women's Studies
GA 932IB
UT WOS:000229546300005
PM 15911511
DA 2023-03-20
ER

PT J
AU de Moura, SL
AF de Moura, SL
TI The social distribution of reports of health-related concerns among adolescents in Sao Paulo, Brazil
SO HEALTH EDUCATION RESEARCH
LA English
DT Article
ID street youth; risk behaviors; belo-horizonte; drug-use; students; attitudes; children; schools; aids
AB This study investigated the health-related concerns of adolescents living on streets as compared to poor and privileged adolescents living with their families in Sao Paulo, Brazil. The different groups of respondents were similar in terms of individuals' fear of disease and lack of concern about health in old age. AIDS and cancer were feared by most of the respondents in the different groups, particularly because of their severity and people's vulnerability to these conditions. Health in old age was not a major concern in any of the study groups. It is suggested that health educators take into account the wide range of concerns among adolescents on the streets in order to design interventions that cater for different levels of interest and motivation. It is also argued that there is a need for health education in order to clarify misperceptions about disease transmission, prevention and treatment among adolescents from different socioeconomic backgrounds.
C1 London S Bank Univ, London SE1 0AA, England.
C3 London South Bank University
RP de Moura, SL (corresponding author), 19 Wellington Rd, Deal CT14 7AL, Kent, England.
EM sergio.moura@ekentmht.nhs.uk
CR AGGLETON P, 1996, HLTH PROMOTION YOUNG, V0, P0
   Brener ND, 1998, J ADOLESCENT HEALTH, V22, P209, DOI 10.1016/S1054-139X(97)00161-4
   CAMPOS R, 1994, CHILD DEV, V65, P319
   Carlini-Cotrim B, 1995, NIDA RES MONOGR, V148, P64
   Carlini-Cotrim B, 2000, REV SAUDE PUBL, V34, P636, DOI 10.1590/S0034-89102000000600012
   Carroll RM, 1999, WESTERN J NURS RES, V21, P168, DOI 10.1177/019394599902100205
   Denzin N. K., 1994, HDB QUALITATIVE RES, V0, P1
   DONOVAN JE, 1985, J CONSULT CLIN PSYCH, V53, P890, DOI 10.1037/0022-006X.53.6.890
   Forster LMK, 1996, DRUG ALCOHOL DEPEN, V43, P57, DOI 10.1016/S0376-8716(96)01288-4
   Inciardi JA, 1998, SUBST USE MISUSE, V33, P1461, DOI 10.3109/10826089809069809
   JESSOR R, 1991, J ADOLESCENT HEALTH, V12, P597, DOI 10.1016/1054-139X(91)90007-K
   Klein JD, 2002, J ADOLESCENT HEALTH, V30, P190, DOI 10.1016/S1054-139X(01)00342-1
   LABARRA X, 1998, HEALTH EDUC BEHAV, V25, P46
   LECOMPTE MD, 1982, REV EDUC RES, V52, P31, DOI 10.2307/1170272
   *NAT I DRUG AB, 2000, INH AB RES REP SER, V0, P0
   Patton M. Q., 1990, QUALITATIVE EVALUATI, V0, P0
   Pope HG, 1996, JAMA-J AM MED ASSOC, V275, P521, DOI 10.1001/jama.275.7.521
   RAFFAELLI M, 1993, SOC SCI MED, V37, P661, DOI 10.1016/0277-9536(93)90105-D
   Reid M, 2001, HLTH ED J, V60, P147
   RIIHINEN A, 1993, FUTURE CARE STREET Y, V0, P0
   Rogers R., 1983, SOCIAL PSYCHOPHYSIOL, V0, P153
   ROGERS RW, 1976, J PERS SOC PSYCHOL, V34, P54, DOI 10.1037/0022-3514.34.1.54
   SOBAL J, 1988, PEDIATRICS, V81, P218
   Steier F., 1991, RES REFLEXIVITY, V0, P163
   Streltsov EA, 1997, DOKL AKAD NAUK BELAR, V41, P59
   SwartKruger J, 1997, SOC SCI MED, V45, P957, DOI 10.1016/S0277-9536(96)00417-0
   Tones K., 1990, HLTH ED EFFECTIVENES, V0, P0
   Valois RF, 1997, J SCHOOL HEALTH, V67, P434, DOI 10.1111/j.1746-1561.1997.tb01292.x
   Weiler RM, 1997, HEALTH EDUC BEHAV, V24, P287, DOI 10.1177/109019819702400303
   *WHO, 1993, WHOPSA937, V0, P0
NR 30
TC 3
Z9 3
U1 0
U2 1
PU OXFORD UNIV PRESS
PI OXFORD
PA GREAT CLARENDON ST, OXFORD OX2 6DP, ENGLAND
SN 0268-1153
EI 1465-3648
J9 HEALTH EDUC RES
JI Health Educ. Res.
PD APR 15
PY 2004
VL 19
IS 2
BP 175
EP 184
DI 10.1093/her/cyg023
PG 10
WC Education & Educational Research; Public, Environmental & Occupational Health
SC Education & Educational Research; Public, Environmental & Occupational Health
GA 805AO
UT WOS:000220339400006
PM 15031277
DA 2023-03-20
ER

PT J
AU Ingrand, I
   Verneau, A
   Silvain, C
   Beauchant, M
AF Ingrand, I
   Verneau, A
   Silvain, C
   Beauchant, M
TI Prevention of viral hepatitis C - Assessment of a comic strip-based information campaign targeting adolescents
SO EUROPEAN JOURNAL OF PUBLIC HEALTH
LA English
DT Article
DE adolescents; hepatitis C virus; information campaign; prevention
ID high-school-students; injecting drug-users; virus-infection; aids; knowledge; hiv; education; cohort
AB Background: The risk of exposure to hepatitis C virus increases markedly in adolescence, and students are thus a preferential target for information campaigns. The aim of this study was to evaluate the results of a hepatitis C information campaign targeting secondary-school students. Methods: The study was done in 52 classes of 11 general and vocational secondary schools. Before the information meetings and two months afterwards, the students received an anonymous questionnaire to test their knowledge of hepatitis C. The information session was backed up by a comic strip depicting scenarios involving hepatitis C. Results: The students were aged from 14 to 24 years (mean 15.9 years, SD 0.9 years). Respectively 1509 and 1419 questionnaires were completed before and after the information session. Answers to the first questionnaire showed that the students' knowledge of hepatitis C was poor. Scores improved significantly after the information session, from an overall mean of 6.2 (SD 2.0) to 8.5 (SD 1.7) (p<0.001). The largest score improvement concerned transmission due to illicit drug use, the potential severity of the disease, and lack of a vaccine. The improvement was significantly larger among pupils who said they read the comic strip than among those who did not (p=0.02). Conclusions: General and vocational secondary school students in France have mediocre knowledge of hepatitis C, particularly its modes of transmission and the lack of a vaccine. Knowledge improved significantly when measured two months after an information session, suggesting that subsequent at-risk behaviours might be reduced.
RP Beauchant, M (corresponding author), CHU, Serv Hepatol, BP 577, F-86021 Poitiers, France.
EM m.beauchant@chu-poitiers.fr
CR Alter MJ, 1998, J ACQ IMMUN DEF SYND, V18, PS6, DOI 10.1097/00042560-199802001-00003
   Brown KM, 2000, J SCHOOL HEALTH, V70, P355, DOI 10.1111/j.1746-1561.2000.tb07273.x
   CARRUTHERS S, 1995, AUST J PUBLIC HEALTH, V19, P421
   Dawson C, 1996, AIDS EDUC PREV, V8, P285
   El Ayyat Afaf A., 2000, JOURNAL OF THE EGYPTIAN SOCIETY OF PARASITOLOGY, V30, P511
   Elghouzzi MH, 2000, VOX SANG, V79, P138, DOI 10.1046/j.1423-0410.2000.7930138.x
   Fawole IO, 1999, HEALTH EDUC RES, V14, P675, DOI 10.1093/her/14.5.675
   Gabhainn SN, 2000, HEALTH EDUC RES, V15, P591, DOI 10.1093/her/15.5.591
   Hagan H, 2000, MT SINAI J MED, V67, P423
   Holtzman D, 1995, FAM PLANN PERSPECT, V27, P235, DOI 10.2307/2136175
   HOLTZMAN D, 1995, FAMILY PLANNING PERS, V27, P268
   Lefrere JJ, 1997, TRANSFUS CLIN BIOL, V4, P299, DOI 10.1016/S1246-7820(97)80056-0
   Lindsay J, 1999, AUST NZ J PUBL HEAL, V23, P135, DOI 10.1111/j.1467-842X.1999.tb01223.x
   Petro-Nustas W, 2000, INT J NURS STUD, V37, P423, DOI 10.1016/S0020-7489(00)00022-5
   Roberts C, 2000, BR J NURS, V9, P43
   Siegel D, 1995, AIDS EDUC PREV, V7, P534
   van Beek I, 1998, BMJ-BRIT MED J, V317, P433, DOI 10.1136/bmj.317.7156.433
NR 17
TC 17
Z9 18
U1 0
U2 5
PU OXFORD UNIV PRESS
PI OXFORD
PA GREAT CLARENDON ST, OXFORD OX2 6DP, ENGLAND
SN 1101-1262
EI 1464-360X
J9 EUR J PUBLIC HEALTH
JI Eur. J. Public Health
PD JUN 15
PY 2004
VL 14
IS 2
BP 147
EP 150
DI 10.1093/eurpub/14.2.147
PG 4
WC Public, Environmental & Occupational Health
SC Public, Environmental & Occupational Health
GA 819DV
UT WOS:000221294800008
PM 15230499
DA 2023-03-20
ER
