# Supplementary material for: Studies on HIV/AIDS Among Students: Bibliometric Analysis
Source: Interact J Med Res. 2023 Aug 4;12:e46042. doi: 10.2196/46042 (PMC10439465; doi:10.2196/46042)
Supplement: Multimedia Appendix 1 [file ijmr_v12i1e46042_app1.zip › Multimedia Appendix 1/download2005u72.txt]

PT J
AU Borgia, P
   Marinacci, C
   Schifano, P
   Perucci, CA
AF Borgia, P
   Marinacci, C
   Schifano, P
   Perucci, CA
TI Is peer education the best approach for HIV prevention in schools? Findings from a randomized controlled
SO JOURNAL OF ADOLESCENT HEALTH
LA English
DT Article
DE randomized controlled trial; acquired immunodeficiency syndrome; peer education; community intervention trial; cluster randomization; Italy
ID sexual risk reduction; homosexual-men; behavior; aids; intervention; leaders; people; london; impact; stand
AB Purpose: To evaluate the effectiveness of peer education when compared to teacher-led curricula in AIDS prevention programs conducted in schools in Rome, Italy. Methods: Eighteen high schools were randomly assigned to one of two prevention programs: one led by teachers and the other by peer leaders. A sample of students attending the last 2 years (n = 1295) completed pre and post-intervention questionnaires. Changes in sexual behaviors, knowledge, prevention skills, risk perception and attitudes were first evaluated within each intervention group. Afterwards, changes in knowledge, prevention skills, risk perception, and attitudes total scale scores (post-test scores minus pre-test scores) were compared between the two groups, through linear regression models, in order to control for confounders, taking into account the within-school correlation in score changes. As for sexual behaviors, number of sexual partners and frequency of condom use in the 3 months before post-test were compared by intervention group through ordinal regression models, also taking into account behaviors reported before pre-test. Results: For both groups, we observed significant improvements in skills, knowledge, attitudes and risk perception. The peer-led group showed a 6.7% (95% C.I. 1.9-11.5) scores greater improvement in knowledge, compared to the teacher-led group. In neither group were improvements observed in condom use or number of sexual partners. Conclusions: The only apparent benefit of the peer-led intervention, compared to that led by teachers, was a greater improvement in knowledge of HIV. Neither of the interventions induced changes in sexual behavior. However, the role of possible biases and methodological problems must be considered when interpreting these results. (c) 2005 Society for Adolescent Medicine. All rights reserved.
C1 Agcy Publ Hlth, Lazio Region, Italy.
   Epidemiol Unit, Piedmont, Italy.
   Dept Epidemiol, Lazio Region, Italy.
RP Borgia, P (corresponding author), Agcy Publ Hlth, Lazio Region, Italy.
EM borgia@asplazio.it
CR [Anonymous], 1996, MMWR RECOMM REP, V45, P1
   BANDURA A, 1977, PSYCHOL REV, V84, P191, DOI 10.1037/0033-295X.84.2.191
   CHOI KH, 1994, AIDS, V8, P1371, DOI 10.1097/00002030-199410000-00003
   Dilley JW, 1997, NEW ENGL J MED, V337, P501, DOI 10.1056/NEJM199708143370715
   Dodds JP, 2000, BRIT MED J, V320, P1510, DOI 10.1136/bmj.320.7248.1510
   Fenton KA, 2000, LANCET, V355, P1907, DOI 10.1016/S0140-6736(00)02305-9
   Fishbein M, 1999, AM J PUBLIC HEALTH, V89, P336, DOI 10.2105/AJPH.89.3.336
   FISHBEIN M, 1990, REV INTERAM PSICOL, V24, P37
   Hedeker D, 1996, COMPUT METH PROG BIO, V49, P157, DOI 10.1016/0169-2607(96)01720-8
   KELLY JA, 1992, AM J PUBLIC HEALTH, V82, P1483, DOI 10.2105/AJPH.82.11.1483
   Kelly JA, 1997, LANCET, V350, P1500, DOI 10.1016/S0140-6736(97)07439-4
   KELLY JA, 1991, AM J PUBLIC HEALTH, V81, P168, DOI 10.2105/AJPH.81.2.168
   Kirby D, 1997, AIDS EDUC PREV, V9, P44
   KLEPP KI, 1986, J SCHOOL HEALTH, V56, P407, DOI 10.1111/j.1746-1561.1986.tb05783.x
   Marinacci C, 2001, STAT MED, V20, P3769, DOI 10.1002/sim.1170
   Martin IMC, 2000, LANCET, V355, P623, DOI 10.1016/S0140-6736(99)05495-1
   OAKLEY A, 1995, BRIT MED J, V310, P158, DOI 10.1136/bmj.310.6973.158
   OAKLEY A, 1995, AIDS, V9, P479, DOI 10.1097/00002030-199509050-00010
   Page-Shafer KA, 1999, JAMA-J AM MED ASSOC, V281, P696
   Perry CL., 1988, ALCOHOL RES HEALTH, V12, P322
   PROCHASKA JO, 1983, J CONSULT CLIN PSYCH, V51, P390, DOI 10.1037/0022-006X.51.3.390
   Reeder GD, 1997, AIDS EDUC PREV, V9, P77
   Siegel DM, 2001, ARCH PEDIAT ADOL MED, V155, P1117, DOI 10.1001/archpedi.155.10.1117
   Smith MU, 2000, AIDS EDUC PREV, V12, P49
   Smith MU, 2000, PREV MED, V30, P441, DOI 10.1006/pmed.2000.0666
   Strange V, 2002, HEALTH EDUC RES, V17, P327, DOI 10.1093/her/17.3.327
   Strange V, 2002, HEALTH EDUC RES, V17, P339, DOI 10.1093/her/17.3.339
NR 31
TC 70
Z9 72
U1 0
U2 14
PU ELSEVIER SCIENCE INC
PI NEW YORK
PA STE 800, 230 PARK AVE, NEW YORK, NY 10169 USA
SN 1054-139X
EI 1879-1972
J9 J ADOLESCENT HEALTH
JI J. Adolesc. Health
PD JUN 15
PY 2005
VL 36
IS 6
BP 508
EP 516
DI 10.1016/j.jadohealth.2004.03.005
PG 9
WC Psychology, Developmental; Public, Environmental & Occupational Health; Pediatrics
SC Psychology; Public, Environmental & Occupational Health; Pediatrics
GA 929QJ
UT WOS:000229360500010
PM 15901516
DA 2023-03-20
ER

PT J
AU So, DW
   Wong, FY
   DeLeon, JM
AF So, DW
   Wong, FY
   DeLeon, JM
TI Sex, HIV risks, and substance use among Asian American college students
SO AIDS EDUCATION AND PREVENTION
LA English
DT Article
ID behavior; men; attitudes; aids
AB In this study of 248 predominantly heterosexual Asian American college students, we found some HIV risks: lifetime prevalence of unprotected sex (37%), alcohol before sex (23.8%), and drug use before sex (6.0%). The prevalence of lifetime anal sex is only 9%, but 90.48% of those who have ever had anal sex did so without a condom. The Sexual Risk Indices, measured with a 13 item risky sexual behavior checklist, are positively associated with age. Most students have inadequate HIV knowledge. Acculturation is positively associated with the 30-day HIV Sexual Risk Index and HIV Knowledge Score. Preference for speaking English at home and for American entertainment is associated with higher likelihood of sexual activities, safe or unsafe. Lifetime Sexual Risk Index is also associated with 30-day and lifetime alcohol use. Lifetime drug use is associated it with 30-day and lifetime Sexual Risk Indices. Alcohol before use in the lifetime also reliably predicts unprotected sex in the lifetime.
C1 Howard Univ, Dept Psychol, Washington, DC 20059 USA.
   Georgetown Univ, Dept Int Hlth, Washington, DC USA.
C3 Howard University; Georgetown University
RP So, DW (corresponding author), Howard Univ, Dept Psychol, Room N-269,CB Powell Bldg,525 Bryant St NW, Washington, DC 20059 USA.
EM dso@fac.howard.edu
FU NIDA NIH HHS [R01 DA 14512, R01 DA 15623] Funding Source: Medline
CR Blake SM, 2001, AM J PUBLIC HEALTH, V91, P794, DOI 10.2105/AJPH.91.5.794
   *CDCP, 2002, HIV AIDS SURVEILLANC, V13, P1
   Centers for Disease Control and Prevention, 2003, HIV AIDS SURVEILLANC, V14, P1
   Centers for Disease Control and Prevention (CDC), 1997, MMWR-MORBID MORTAL W, V46, P1
   Chng CL, 2003, AIDS EDUC PREV, V15, P21, DOI 10.1521/aeap.15.1.5.21.23611
   Choi KH, 2004, AIDS EDUC PREV, V16, P19, DOI 10.1521/aeap.16.1.19.27721
   COCHRAN SD, 1991, ARCH SEX BEHAV, V20, P381, DOI 10.1007/BF01542618
   FITZPATRICK L, 2004, 11 C RETR OPP INF SA, V0, P0
   GILLMORE MR, 1990, AM J DRUG ALCOHOL AB, V16, P185, DOI 10.3109/00952999009001583
   GOH DS, 1993, J PSYCHOL, V127, P611, DOI 10.1080/00223980.1993.9914899
   Gong F., 2003, ACCULTURATION ADV TH, V0, P109
   Hirayama H, 1986, J SOCIAL WORK HUMAN, V4, P81, DOI 10.1300/J291v04n03_05
   Horan Patricia F., 1993, ETHNICITY AND DISEASE, V3, P97
   Maxwell Annette E., 2000, ETHNICITY AND DISEASE, V10, P113
   McFarland W, 2004, AIDS EDUC PREV, V16, P13, DOI 10.1521/aeap.16.1.13.27723
   Ross MW, 2003, SEX TRANSM DIS, V30, P110, DOI 10.1097/00007435-200302000-00003
   *SAN FRANC DEP PUB, 2003, HIV AIDS EP ANN REP, V0, P0
   SCHMIDLEY ADU, 2001, US CENSUS BUREAU CUR, V0, P0
   Schuster MA, 1998, J ADOLESCENT HEALTH, V23, P221, DOI 10.1016/S1054-139X(97)00210-3
   SO D, 1900, V38, V0, P0
   Sy FS, 1998, AIDS EDUC PREV, V10, P4
   UNAIDS, 2003, AIDS EP UPD, V0, P0
   *UNAIDS, 2002, AIDS EP UPD, V0, P0
   Wall TL, 2001, J ABNORM PSYCHOL, V110, P173, DOI 10.1037/0021-843X.110.1.173
   WONG FY, 2001, SUBSTANCE USE HIV 3, V0, P0
   Yi JK, 1998, J AM COLL HEALTH, V47, P37, DOI 10.1080/07448489809595617
NR 26
TC 30
Z9 30
U1 0
U2 6
PU GUILFORD PUBLICATIONS INC
PI NEW YORK
PA 370 SEVENTH AVE, SUITE 1200, NEW YORK, NY 10001-1020 USA
SN 0899-9546
EI 1943-2755
J9 AIDS EDUC PREV
JI Aids Educ. Prev.
PD OCT 15
PY 2005
VL 17
IS 5
BP 457
EP 468
DI 10.1521/aeap.2005.17.5.457
PG 12
WC Education & Educational Research; Public, Environmental & Occupational Health
SC Education & Educational Research; Public, Environmental & Occupational Health
GA 977WS
UT WOS:000232834800006
PM 16255641
DA 2023-03-20
ER

PT J
AU Shapiro, PD
AF Shapiro, PD
TI How close is too close?: The negative relationship between knowledge of HIV transmission routes and social distancing tendencies
SO SOCIAL SCIENCE JOURNAL
LA English
DT Article
ID aids stigma; gay men; gender; resistance; attitudes; students; people; care
AB Data measuring respondents' knowledge of HIV's transmission routes was obtained via a statewide RDD sample of 603 Nevadans to determine if disease knowledge influences respondent efforts to socially and physically distance themselves from a hypothetical HIV-positive person. Four separate dependent variables (scenarios) are created in which the geographic distance between the respondent and a hypothetical HIV-positive person decreases; while, at the same time, physical personal contact, or potential for contact, increases. Findings show 84.2% of the respondents had sufficient knowledge of HIV transmission routes, and the majority felt comfortable across all four social scenarios. However, multiple logistic regression analyses indicate that respondents with sufficient knowledge of how HIV is transmitted are significantly more comfortable with casual social interactions than those respondents with insufficient knowledge. The results from this study confirm the importance of HIV knowledge as a tool to combat AIDS-related stigma. (c) 2005 Elsevier Inc. All rights reserved.
C1 Georgia SW State Univ, Dept Psychol Sociol, Americus, GA 31709 USA.
RP Shapiro, PD (corresponding author), Georgia SW State Univ, Dept Psychol Sociol, 800 Wheatley St, Americus, GA 31709 USA.
EM Shapiro@canes.gsw.edu
CR Adetunji J, 2001, J BIOSOC SCI, V33, P121, DOI 10.1017/S0021932001001213
   ALONZO AA, 1995, SOC SCI MED, V41, P303, DOI 10.1016/0277-9536(94)00384-6
   BERKMAN LF, 1979, AM J EPIDEMIOL, V109, P186, DOI 10.1093/oxfordjournals.aje.a112674
   BERKMAN LF, 1995, PSYCHOSOM MED, V57, P245, DOI 10.1097/00006842-199505000-00006
   Bogardus EmoryS., 1959, SOCIAL DISTANCE, V0, P0
   Bruce K. E., 1990, AIDS EDUC PREV, V2, P220
   CRANDALL CS, 1992, J SOC PERS RELAT, V9, P163, DOI 10.1177/0265407592092001
   Devine PG, 1999, AM BEHAV SCI, V42, P1212, DOI 10.1177/00027649921954732
   DICLEMENTE RJ, 1987, J APPL SOC PSYCHOL, V17, P216, DOI 10.1111/j.1559-1816.1987.tb00311.x
   GERBERT B, 1991, SOC SCI MED, V32, P677, DOI 10.1016/0277-9536(91)90146-4
   Goffman, 1966, BEHAV PUBLIC PLACES, V0, P0
   GREEN G, 1994, FAMILY HIV, V0, P79
   HEREK GM, 1988, AM PSYCHOL, V43, P886, DOI 10.1037/0003-066X.43.11.886
   Herek GM, 1999, AM BEHAV SCI, V42, P1106, DOI 10.1177/00027649921954787
   HOUSE JS, 1988, SCIENCE, V241, PS40, DOI 10.1126/SCIENCE.3399889
   JOHNSTON D, 1995, AIDS CARE, V7, P307, DOI 10.1080/09540129550126533
   Kadushin G, 1996, HEALTH SOC WORK, V21, P141, DOI 10.1093/hsw/21.2.141
   KELLY JA, 1989, J BEHAV THER EXP PSY, V20, P227, DOI 10.1016/0005-7916(89)90027-X
   KRUPKA LR, 1988, COLL STUDENT J, V22, P263
   Lee MY, 1999, J SOC PSYCHOL, V139, P300, DOI 10.1080/00224549909598386
   LEPOIRE BA, 1990, SOCIAL SCI Q, V0071, P0
   LEWIS LS, 1992, J SOC BEHAV PERS, V7, P211
   Ornish D, 1997, LOVE SURVIVAL SCI BA, V0, P0
   Potts MK, 1992, J APPL GERONTOL, V11, P425, DOI 10.1177/073346489201100404
   Pryor JB, 1999, AM BEHAV SCI, V42, P1193, DOI 10.1177/0002764299042007010
   RANGE LM, 1991, COLL STUDENT J, V25, P427
   ROYSE D, 1987, PSYCHOL REP, V60, P1185, DOI 10.2466/pr0.1987.60.3c.1185
   Schieman S, 1998, AIDS EDUC PREV, V10, P264
   Schulte A, 2002, SOCIOL PERSPECT, V45, P81, DOI 10.1525/sop.2002.45.1.81
   STEVENSON MR, 1991, J PSYCHOL HUMAN SEXU, V4, P13
   SUSENBLICK MB, 1988, SMITH COLL STUDIES S, V59, P21
   TRIPLET RG, 1987, PERS SOC PSYCHOL B, V13, P265, DOI 10.1177/0146167287132011
   U.S. Census Bureau, 2000, US CENS, V0, P0
   WHITTAKER AM, 1992, MED ANTHROPOL Q, V6, P385, DOI 10.1525/maq.1992.6.4.02a00050
   WITT LA, 1989, J APPL SOC PSYCHOL, V19, P599, DOI 10.1111/j.1559-1816.1989.tb00272.x
NR 35
TC 8
Z9 8
U1 0
U2 2
PU ELSEVIER SCIENCE BV
PI AMSTERDAM
PA PO BOX 211, 1000 AE AMSTERDAM, NETHERLANDS
SN 0362-3319
EI 
J9 SOC SCI J
JI Soc. Sci. J.
PD JUN 15
PY 2005
VL 42
IS 4
BP 629
EP 637
DI 10.1016/j.soscij.2005.09.002
PG 9
WC Social Sciences, Interdisciplinary
SC Social Sciences - Other Topics
GA 994PQ
UT WOS:000234044100013
DA 2023-03-20
ER

PT J
AU Shearer, CL
   Hosterman, SJ
   Gillen, MM
   Lefkowitz, ES
AF Shearer, CL
   Hosterman, SJ
   Gillen, MM
   Lefkowitz, ES
TI Are traditional gender role attitudes associated with risky sexual behavior and condom-related beliefs?
SO SEX ROLES
LA English
DT Article; Proceedings Paper
DE gender role; sexual risk; condoms; college students
ID college-students; self-efficacy; masculinity ideology; hiv-prevention; power; women; adolescents; personality; perspective; strategy
AB Traditional gender role attitudes, which emphasize an unequal distribution of power in the family and stereotypical norms about masculinity, may be associated with unsafe sexual behavior and beliefs in young men and women. This study was designed to examine associations between gender role attitudes including gender-based family role attitudes and masculinity ideology, sexual behaviors, and condom-related beliefs in a sample of sexually active college students (N = 154). Family role attitudes were related to risky condom-related beliefs but not to risky sexual behavior. Masculinity ideology was related to both sexual behaviors and condom-related beliefs but, in some cases, in a direction opposite to that predicted. These unexpected findings and the utility of examining masculinity ideology among women are discussed.
C1 Penn State Univ, Dept Human Dev & Family Studies, University Pk, PA 16802 USA.
   Lehigh Univ, Bethlehem, PA 18015 USA.
C3 Pennsylvania Commonwealth System of Higher Education (PCSHE); Pennsylvania State University; Pennsylvania State University - University Park; Lehigh University
RP Shearer, CL (corresponding author), Penn State Univ, Dept Human Dev & Family Studies, S-113 Henderson Bldg, University Pk, PA 16802 USA.
EM cls366@psu.edu
CR AMARO H, 1995, AM PSYCHOL, V50, P437, DOI 10.1037/0003-066X.50.6.437
   ANDERSEN BL, 1994, J PERS SOC PSYCHOL, V67, P1079, DOI 10.1037/0022-3514.67.6.1079
   Andersen BL, 1999, J PERS SOC PSYCHOL, V76, P645, DOI 10.1037/0022-3514.76.4.645
   [Anonymous], 1986, NEW PSYCHOL WOMEN, V0, P0
   ARNETT J, 1992, DEV REV, V12, P339, DOI 10.1016/0273-2297(92)90013-R
   Baele J, 2001, J ADOLESCENT HEALTH, V28, P421, DOI 10.1016/S1054-139X(00)00215-9
   Basen-Engquist K, 1999, HEALTH EDUC RES, V14, P25, DOI 10.1093/her/14.1.25
   Beckman LJ, 1996, J AM COLL HEALTH, V44, P243, DOI 10.1080/07448481.1996.9936851
   Boone T.L., 2004, J PSYCHOL HUM SEX, V16, P51, DOI 10.1300/J056v16n01_04
   BUSS DM, 1993, PSYCHOL REV, V100, P204, DOI 10.1037/0033-295X.100.2.204
   CERWONKA ER, 2000, AIDS EDUC PREV, V12, P121
   Connell R. W., 1987, GENDER POWER SOC PER, V0, P0, DOI DOI 10.1177/0002764205277191
   COOPER ML, 1994, HEALTH PSYCHOL, V13, P251, DOI 10.1037/0278-6133.13.3.251
   EHRHARDT AA, 1991, RES ISSUES HUMAN BEH, V0, P97
   Gilligan C., 1982, DIFFERENT VOICE, V0, P0
   Gomez CA, 1996, J SEX RES, V33, P355, DOI 10.1080/00224499609551853
   HENDRICK SS, 1995, PERS RELATIONSHIP, V2, P55, DOI 10.1111/j.1475-6811.1995.tb00077.x
   HOFFMAN LW, 1995, SEX ROLES, V32, P372
   Hynie M, 1998, J SEX RES, V35, P370, DOI 10.1080/00224499809551955
   JEMMOTT LS, 1992, NURS RES, V41, P273
   KALOF L, 1995, J YOUTH ADOLESCENCE, V24, P229, DOI 10.1007/BF01537151
   KU L, 1993, AM J PUBLIC HEALTH, V83, P1609, DOI 10.2105/AJPH.83.11.1609
   LEIGH BC, 1994, J ADOLESCENT HEALTH, V15, P117, DOI 10.1016/1054-139X(94)90538-X
   Lewis JE, 1997, J AM COLL HEALTH, V45, P147, DOI 10.1080/07448481.1997.9936875
   MAHONEY CA, 1995, AIDS EDUC PREV, V7, P32
   MAIBACH E, 1995, HEALTH EDUC RES, V10, P37, DOI 10.1093/her/10.1.37
   MAYBACH KL, 1994, J SEX RES, V31, P91, DOI 10.1080/00224499409551735
   MCCORMACK AS, 1993, COLL STUDENT J, V27, P514
   McCreary DR, 1998, SEX ROLES, V39, P81, DOI 10.1023/A:1018829800295
   MOSHER DL, 1984, J RES PERS, V18, P150, DOI 10.1016/0092-6566(84)90026-6
   Murnen S., 1991, J SEX RES, V26, P85
   *NAT CTR HLTH STAT, 2000, DHHS PUBL, V0, P0
   Parsons JT, 2000, J ADOLESCENCE, V23, P377, DOI 10.1006/jado.2000.0326
   PLECK JH, 1993, J SOC ISSUES, V49, P11, DOI 10.1111/j.1540-4560.1993.tb01166.x
   Pulerwitz J, 2002, AIDS CARE, V14, P789, DOI 10.1080/0954012021000031868
   RAPAPORT K, 1984, J ABNORM PSYCHOL, V93, P216, DOI 10.1037/0021-843X.93.2.216
   Serovich JM, 1997, J YOUTH ADOLESCENCE, V26, P429, DOI 10.1023/A:1024581305264
   Sinn JS, 1997, J RES PERS, V31, P117, DOI 10.1006/jrpe.1997.2172
   Soet JE, 1999, PSYCHOL WOMEN QUART, V23, P707, DOI 10.1111/j.1471-6402.1999.tb00393.x
   Spence J. T., 1972, JSAS CATALOG SELECTE, V2, P66, DOI 10.1111/J.1471-6402.1997.TB00098.X
   THOMPSON EH, 1986, AM BEHAV SCI, V29, P531, DOI 10.1177/000276486029005003
   Wingood GM, 2000, HEALTH EDUC BEHAV, V27, P539, DOI 10.1177/109019810002700502
   YODER JD, 1992, PSYCHOL WOMEN QUART, V16, P381, DOI 10.1111/j.1471-6402.1992.tb00263.x
NR 43
TC 85
Z9 88
U1 0
U2 9
PU SPRINGER/PLENUM PUBLISHERS
PI NEW YORK
PA 233 SPRING ST, NEW YORK, NY 10013 USA
SN 0360-0025
EI 
J9 SEX ROLES
JI Sex Roles
PD MAR 15
PY 2005
VL 52
IS 5-6
BP 311
EP 324
DI 10.1007/s11199-005-2675-4
PG 14
WC Psychology, Developmental; Psychology, Social; Women's Studies
SC Psychology; Women's Studies
GA 918HT
UT WOS:000228533600005
DA 2023-03-20
ER

PT J
AU Thato, S
   Hanna, KM
   Rodcumdee, B
AF Thato, S
   Hanna, KM
   Rodcumdee, B
TI Translation and validation of the Condom Self-Efficacy Scale with Thai adolescents and young adults
SO JOURNAL OF NURSING SCHOLARSHIP
LA English
DT Article
DE self-efficacy; condom use; adolescents; vocational students; pregnancy/HIV/AIDS; Thailand
AB Purpose: To translate the 14-item Condom Self-Efficacy Scale (CSES) into Thai and to validate the Thai version of the Condom Self-efficacy Scale (CSES-T) among Thai adolescents and young adults. Methods: The CSES was translated using a back-translation technique and validated with a cluster-based sample of 425 participants aged 18 to 22 years from eight randomly selected private vocational schools in Bangkok. Participants completed anonymous self-administered scales. Principal component analysis with varimax rotation was conducted to identify latent factors. Results: Factor analysis indicated three factors: communication, correct use, and consistent use. Items loading on the original CSES also loaded on the same factors of the CSES-T except one item. The Cronbach's alpha coefficients were .85 for the total scale, .70 for consistent use, .79 for correct use, and .80 for communication. Conclusions: Based on psychometric properties, the CSES-T is a valid and reliable tool. It is culturally appropriate for Thai young adults. Thai researchers and health care providers can use the CSES-T to assess adolescents' and young adults' self-efficacy to use condoms as well as to further develop and evaluate interventions to increase condom use.
C1 Chulalongkorn Univ, Fac Nursing, Phayathai, Thailand.
   Indiana Univ, Sch Nursing, Indianapolis, IN 46204 USA.
C3 Chulalongkorn University; Indiana University System; Indiana University-Purdue University Indianapolis
RP Thato, S (corresponding author), Chulalongkorn Univ, Fac Nursing, Vitayakitt Bldg,Floor 12,BKK 10330, Phayathai, Thailand.
EM sathja_thato@hotmail.com
CR AGYEI WK, 2001, J TROP MED HYG, V97, P219
   BANDURA A, 1997, SELFEFFICACY EXCERCI, V0, P0
   Bandura Albert, 1992, P89, V0, P0
   BURKE DS, 1990, JAMA-J AM MED ASSOC, V263, P2074, DOI 10.1001/jama.263.15.2074
   DeVellis R.F., 2016, SCALE DEV, V0, P0
   FORD K, 1994, AIDS EDUC PREV, V6, P219
   GUILLEMIN F, 1993, J CLIN EPIDEMIOL, V46, P1417, DOI 10.1016/0895-4356(93)90142-N
   Hanna K M, 1999, J PEDIATR NURS, V14, P59, DOI 10.1016/S0882-5963(99)80061-X
   JEMMOTT LS, 1992, NURS RES, V41, P273
   JOFFE A, 1993, J ADOLESCENT HEALTH, V14, P262, DOI 10.1016/1054-139X(93)90172-L
   JONES EG, 1992, NURS RES, V41, P186
   KIRBY D, 1991, FAM PLANN PERSPECT, V23, P253, DOI 10.2307/2135776
   *MIN PUBL HLTH THA, 1996, ANN REP HIV AIDS BAN, V0, P0
   Nunnally J., 1978, PSYCHOMETRIC METHODS, V2nd, P0
   PAISALACHAPONG Y, 1992, AIDS J, V4, P48
   PHILLIPS LR, 1994, RES NURS HEALTH, V17, P149, DOI 10.1002/nur.4770170210
   Piya-Anant Manee, 1999, JOURNAL OF THE MEDICAL ASSOCIATION OF THAILAND, V82, P444
   Sangkarat O, 1997, THESIS MAHIDOL U BAN, V0, P0
   Tabachnick BG, 2013, USING MULTIVARITE ST, V6th, P0
   Thato S, 2003, J NURS SCHOLARSHIP, V35, P157, DOI 10.1111/j.1547-5069.2003.00157.x
   Wuttiprasit R, 1991, THESIS MAHIDOL U BAN, V0, P0
NR 21
TC 21
Z9 21
U1 1
U2 3
PU WILEY
PI HOBOKEN
PA 111 RIVER ST, HOBOKEN 07030-5774, NJ USA
SN 1527-6546
EI 1547-5069
J9 J NURS SCHOLARSHIP
JI J. Nurs. Scholarsh.
PD JUN 15
PY 2005
VL 37
IS 1
BP 36
EP 40
DI 10.1111/j.1547-5069.2005.00012.x
PG 5
WC Nursing
SC Nursing
GA 900YM
UT WOS:000227250200010
PM 15813585
DA 2023-03-20
ER

PT J
AU Kurtz, SP
   Douglas, KG
   Lugo, Y
AF Kurtz, SP
   Douglas, KG
   Lugo, Y
TI Sexual risks and concerns about AIDS among adolescents in Anguilla
SO AIDS CARE-PSYCHOLOGICAL AND SOCIO-MEDICAL ASPECTS OF AIDS/HIV
LA English
DT Article; Proceedings Paper
ID health
AB Concerns regarding HIV/AIDS infection and the health risk behaviours among youth in the Caribbean are growing. Considering that approximately 30% of the Caribbean's population falls between the ages of 10 to 24, there is considerable need for research on youth in this region. This paper reports findings regarding the sexual risks and concerns about AIDS among 1,225 enrolled school students in Anguilla, drawn from self-administered health surveys conducted in 2002. Although over 40% of youth reported lifetime alcohol use, experience with other drugs was moderate. Males initiated sexual activity at a much younger median age than females (11 years for males vs. 14 years for females), and were twice as likely to have had sexual intercourse. In a multivariate logistic regression model, being sexually active was predicted by male gender (p =.000), recent substance use (p =.000), recent depression (p =.018), and a history of physical (p =.025) and sexual (p =.000) abuse. Only 22% of sexually active youth under 12 years of age reported using condoms at last intercourse, compared to 71% of those 13 and over. Older sexually active youth were also much more likely than younger ones to express ongoing concern about becoming infected with HIV. Implications for needed HIV/AIDS-prevention interventions are discussed.
C1 Univ Delaware, Ctr Drug & Alcohol Studies, Coral Gables, FL 33134 USA.
C3 University of Delaware
RP Kurtz, SP (corresponding author), Univ Delaware, Ctr Drug & Alcohol Studies, 2100 Ponce de Leon Blvd,Suite 1180, Coral Gables, FL 33134 USA.
EM skurtz@udel.edu
CR Allen C, 2002, W INDIAN MED J, V51, P197
   Blum RW, 2003, AM J PUBLIC HEALTH, V93, P456, DOI 10.2105/AJPH.93.3.456
   Diclemente Ralph J., 1992, P34, V0, P0
   *GOV ANG MIN FIN S, 2004, ANG POP HOUS CENS 20, V0, P0
   Halcon L, 2003, AM J PUBLIC HEALTH, V93, P1851, DOI 10.2105/AJPH.93.11.1851
   Halcon L. L., 2000, PORTRAIT ADOLESCENT, V0, P0
   Kinsler J, 2003, J ADOLESCENT HEALTH, V32, P3
   Lerand SJ, 2004, J ADOLESCENT HEALTH, V34, P142, DOI 10.1016/S1054-139X(03)00447-6
   ROJAS NLS, 2004, TRINIDAD TOBAGO 0404, V0, P0
   Smikle MF, 2001, INT J STD AIDS, V12, P760
   SMITH M, 2003, MIAMI HERALD 0830, V0, PA6
   Walrond E, 1992, BULL PAN AM HEALTH ORGAN, V26, P208
NR 12
TC 13
Z9 13
U1 0
U2 0
PU ROUTLEDGE TAYLOR & FRANCIS LTD
PI ABINGDON
PA 4 PARK SQUARE, MILTON PARK, ABINGDON OX14 4RN, OXFORDSHIRE, ENGLAND
SN 0954-0121
EI 
J9 AIDS CARE
JI Aids Care-Psychol. Socio-Med. Asp. Aids-Hiv
PD JUN 15
PY 2005
VL 17
IS 
BP S36
EP S44
DI 10.1080/09540120500121250
PG 9
WC Health Policy & Services; Public, Environmental & Occupational Health; Psychology, Multidisciplinary; Respiratory System; Social Sciences, Biomedical
SC Health Care Sciences & Services; Public, Environmental & Occupational Health; Psychology; Respiratory System; Biomedical Social Sciences
GA 947BF
UT WOS:000230616500004
PM 16096116
DA 2023-03-20
ER

PT J
AU Romanelli, F
AF Romanelli, F
TI The pharmacotherapy of the modern day epidemic infection with Human Immunodeficiency Virus (HIV)
SO AMERICAN JOURNAL OF PHARMACEUTICAL EDUCATION
LA English
DT Article
DE Human Immunodeficiency Virus (HIV); Acquired Immunodeficiency Syndrome (AIDS); pharmacotherapy; epidemic
ID antiretroviral therapy; transmission; aids; management
AB Infection with Human Immunodeficiency Virus (HIV) and the resultant Acquired Immunodeficiency Syndrome (AIDS) have reached pandemic proportions, causing approximately 20 million deaths worldwide. HIV pharmacotherapy is a complex and rapidly evolving area. Educators are challenged to provide pharmacy students with current, specific, and practical information in this highly specialized area. This paper describes a learning experience in HIV/AIDS which incorporates basic HIV epidemiology, pathophysiology, and pharmacotherapy. The experience also emphasizes the psychosocial aspects of the disease which can among other things impact adherence. Mini-cases and a clinic medication history form that are used to assist students in assimilating information and relating it to patient care are also discussed.
C1 Univ Kentucky, Coll Pharm, Lexington, KY 40506 USA.
C3 University of Kentucky
RP Romanelli, F (corresponding author), 800 Rose St, Lexington, KY 40536 USA.
EM froma2@uky.edu
CR Ayouba A, 2003, JAIDS-J ACQ IMM DEF, V34, P274, DOI 10.1097/00126334-200311010-00003
   Borderi M, 2002, MICROBIOLOGICA, V25, P375
   Castro KG, 1992, MMWR-MORBID MORTAL W, V41, P1, DOI 10.2307/42000431
   Chippindale S, 2001, BRIT MED J, V322, P1533, DOI 10.1136/bmj.322.7301.1533
   Clay PG, 2002, CLIN THER, V24, P1502, DOI 10.1016/S0149-2918(02)80057-1
   CONNOR EM, 1994, NEW ENGL J MED, V331, P1173, DOI 10.1056/NEJM199411033311801
   DeSimone JA, 2002, CLIN LAB MED, V22, P573, DOI 10.1016/S0272-2712(02)00013-6
   Di Mascio M, 2003, J VIROL, V77, P12165, DOI 10.1128/JVI.77.22.12165-12172.2003
   Falco V, 2003, EXPERT OPIN PHARMACO, V4, P1321, DOI 10.1517/14656566.4.8.1321
   Friedland G.H., 1997, IMPROVING MANAGEMENT, V5, P13
   Fung HB, 2004, CLIN THER, V26, P352, DOI 10.1016/S0149-2918(04)90032-X
   Gilbart VL, 2004, SEX TRANSM INFECT, V80, P324, DOI 10.1136/sti.2004.009217
   Hahn BH, 2000, SCIENCE, V287, P607, DOI 10.1126/science.287.5453.607
   Haubrich Richard H, 2004, TOP HIV MED, V12, P52
   Imami Nesrina, 2002, J HIV THER, V7, P30
   KAHN JO, 2000, SCIENCE, V287, P607
   Lai DJ, 2004, AIDS, V18, P1732, DOI 10.1097/01.aids.0000131383.15232.95
   McNicholl Ian R., 2004, CURR INFECT DIS REP, V6, P159, DOI 10.1007/s11908-996-0013-9
   Orenstein R, 1999, AIDS READ, V9, P339
   Piscitelli SC, 2000, LANCET, V355, P547, DOI 10.1016/S0140-6736(99)05712-8
   Santiago ML, 2002, SCIENCE, V295, P465, DOI 10.1126/science.295.5554.465
   Schambelan M, 2002, JAIDS-J ACQ IMM DEF, V31, P257, DOI 10.1097/00126334-200211010-00001
   *US DEP HHS, 2005, GUID PREV OPP INF PE, V0, P0
   Zhang Mancong, 2002, AM J CLIN PATHOL, V118 Suppl, P0
   2002, 1900, V14, V0, P1
   1981, 1900, V30, V0, P305
   1982, 1900, V31, V0, P513
NR 30
TC 0
Z9 0
U1 2
U2 4
PU AMER ASSOC COLL PHARMACY
PI ALEXANDRIA
PA 1426 PRINCE STREET, ALEXANDRIA, VA 22314-2815 USA
SN 0002-9459
EI 1553-6467
J9 AM J PHARM EDUC
JI Am. J. Pharm. Educ.
PD JUN 15
PY 2005
VL 69
IS 4
BP 
EP 
DI 10.5688/aj690472
PG 9
WC Education, Scientific Disciplines; Pharmacology & Pharmacy
SC Education & Educational Research; Pharmacology & Pharmacy
GA 964EX
UT WOS:000231862700012
DA 2023-03-20
ER

PT J
AU Oshi, DC
   Nakalema, S
   Oshi, LL
AF Oshi, DC
   Nakalema, S
   Oshi, LL
TI Cultural and social aspects of HIV/AIDS sex education in secondary schools in Nigeria
SO JOURNAL OF BIOSOCIAL SCIENCE
LA English
DT Article; Proceedings Paper
ID sub-saharan africa; transmission; hiv; infection; behavior; aids
AB This is an exploratory study to examine the social and cultural determinants of the teaching of HIV/AIDS sex education among secondary school teachers in Eastern Nigeria. The research analyses how teachers perceive passing their knowledge of HIV/AIDS prevention measures to their students in the context of their cultural and social norms, which restrict open discussion of sex. This is a qualitative study based on in-depth interviews with 60 teachers drawn from secondary school teachers in Eastern Nigeria, supplemented with five focus group discussions, and content analysis of teachers' lesson preparatory notes. The findings show a high level knowledge of HIV/AIDS preventive measures among teachers. However, teachers are not passing on this knowledge because of cultural and social inhibitions. In addition, teachers have not been receiving adequate training and motivation on information, education and communication for HIV/AIDS sex education. The situation calls for serious policy intervention.
C1 Prime & Power Konsult, Global Network Reprod Hlth & HIV AIDS, Enugu, Nigeria.
RP Oshi, DC (corresponding author), Prime & Power Konsult, Global Network Reprod Hlth & HIV AIDS, Enugu, Nigeria.
CR AKINNAWO, 1995, HLTH TRANSITION RE S, V5, P113
   Ateka GK, 2001, B WORLD HEALTH ORGAN, V79, P1168
   Brewer DD, 2003, INT J STD AIDS, V14, P144, DOI 10.1258/095646203762869142
   BROKENSHA D, 1989, STUDIES AFRICAN HLTH, V10, P168
   CALDWELL JC, 1989, POPUL DEV REV, V15, P185, DOI 10.2307/1973703
   Gisselquist D, 2002, INT J STD AIDS, V13, P657, DOI 10.1258/095646202760326390
   HEALD S, 2002, AFRICAN J AIDS RES, V1, P13
   ISANGEDIGHI AJ, 1994, CONT ISSUES NIGERIAN, V0, P0
   Kamali A, 2000, AIDS, V14, P427, DOI 10.1097/00002030-200003100-00017
   Manderson L, 1998, TROP MED INT HEALTH, V3, P1020, DOI 10.1046/j.1365-3156.1998.00334.x
   MCGRATH JW, 1992, MED ANTHROPOL Q, V6, P153, DOI 10.1525/maq.1992.6.2.02a00070
   MUGUMYA H, 2003, THESIS I SOCIAL STUD, V0, P0
   *NACA HIV AIDS NIG, 2001, HIVI AIDS EM ACT PLA, V0, P0
   ONYEJIAKU FO, 1991, PSYCHOL ADOLESCENCE, V0, P0
   OSHI DC, 2005, IN PRESS SEX ED, V0, P0
   OYO R, 2001, HLTH NIGERIA ED YOUT, V0, P0
   VINCENT ML, 1987, JAMA-J AM MED ASSOC, V257, P3382, DOI 10.1001/jama.257.24.3382
   Walker PR, 2003, NATURE, V422, P679, DOI 10.1038/422679a
   World Health Organisation, 2003, B WORLD HEALTH ORGAN, V81, P311
   2002, 1900, V17, V0, P18
NR 22
TC 38
Z9 38
U1 0
U2 11
PU CAMBRIDGE UNIV PRESS
PI NEW YORK
PA 40 WEST 20TH ST, NEW YORK, NY 10011-4211 USA
SN 0021-9320
EI 
J9 J BIOSOC SCI
JI J. Biosoc. Sci.
PD MAR 15
PY 2005
VL 37
IS 2
BP 175
EP 183
DI 10.1017/S0021932004006820
PG 9
WC Demography; Public, Environmental & Occupational Health; Social Sciences, Biomedical
SC Demography; Public, Environmental & Occupational Health; Biomedical Social Sciences
GA 921HC
UT WOS:000228753800004
PM 15768772
DA 2023-03-20
ER

PT J
AU Parkes, A
   Henderson, M
   Wight, D
AF Parkes, A
   Henderson, M
   Wight, D
TI Do sexual health services encourage teenagers to use condoms? A longitudinal study
SO JOURNAL OF FAMILY PLANNING AND REPRODUCTIVE HEALTH CARE
LA English
DT Article
ID american adolescent females; self-efficacy; cognitive impact; college-students; planned behavior; hiv prevention; risk behavior; attitudes; availability; determinants
AB Objective Sexual health services have the potential to encourage teenagers' condom use through both the free supply of condoms and counselling. This study investigated whether 15/16-year-olds who attended sexual health services used condoms more and had different beliefs about condoms compared to those who did not use these services. Methods First, a cross-sectional multivariate model investigated the association between service visits and condom consistency (a ratio of the number of times a condom was used to the number of times a teenager had sexual intercourse in the past year) in teenagers at age 15/16 years (n = 1013). Second, a longitudinal multivariate model examined links between service use and changes in condom-related cognitions measured at age 13/14 and age 15/16 years (n = 3432). Results Visiting a service for free condoms was linked with greater condom consistency, after controlling for attitudes towards condoms, condom purchase and other factors. Visiting a service for other purposes was associated with lower consistency. Obtaining free condoms from services predicted greater condom self-efficacy and personal responsibility, and lower negative feelings relating to sexual pleasure when condoms were used. However, visiting a service for other purposes predicted less positive attitudes towards dual protection. Conclusions Obtaining free condoms from services was associated with greater condom use and positive changes in attitudes towards condoms, although the role of service counselling remains unclear. Services could do more to stress the need for continued dual protection against sexually transmitted infections (STIs) when prescribing the pill.
C1 Univ Glasgow, Social & Publ Hlth Sci Unit, MRC, Glasgow G12 8RZ, Lanark, Scotland.
C3 MRC/CSO SOCIAL AND PUBLIC HEALTH SCIENCES UNIT; University of Glasgow
RP Parkes, A (corresponding author), Univ Glasgow, Social & Publ Hlth Sci Unit, MRC, 4 Lilybank Gardens, Glasgow G12 8RZ, Lanark, Scotland.
EM alison-p@msoc.mrc.gla.ac.uk
CR Abraham C, 2004, PSYCHOL HEALTH, V19, P689, DOI 10.1080/08870440410001722921
   Abraham C, 2002, BRIT J HEALTH PSYCH, V7, P227, DOI 10.1348/135910702169466
   ABRAHAM C, 1992, HEALTH PSYCHOL, V11, P363, DOI 10.1037/0278-6133.11.6.363
   Abraham CS, 1996, PSYCHOL HEALTH, V11, P641, DOI 10.1080/08870449608404994
   Ajzen I, 2001, ANNU REV PSYCHOL, V52, P27, DOI 10.1146/annurev.psych.52.1.27
   Ajzen I, 1998, PSYCHOL HEALTH, V13, P735, DOI 10.1080/08870449808407426
   Albarracin D, 2003, HEALTH PSYCHOL, V22, P166, DOI 10.1037/0278-6133.22.2.166
   Anderson JE, 2003, SEX TRANSM DIS, V30, P719, DOI 10.1097/01.OLQ.0000078628.84288.66
   Armitage CJ, 2001, BRIT J SOC PSYCHOL, V40, P471, DOI 10.1348/014466601164939
   Baele J, 2001, J ADOLESCENT HEALTH, V28, P421, DOI 10.1016/S1054-139X(00)00215-9
   BASENENGQUIST K, 1992, HEALTH EDUC QUART, V19, P263, DOI 10.1177/109019819201900209
   Celentano DD, 2001, HEALTH PSYCHOL, V20, P369, DOI 10.1037//0278-6133.20.5.369
   Clements S, 1998, BRIT J FAM PLAN, V24, P61
   Crosby R, 2001, J ADOLESCENT HEALTH, V29, P194, DOI 10.1016/S1054-139X(01)00273-7
   Crosby RA, 2003, AM J PUBLIC HEALTH, V93, P901, DOI 10.2105/AJPH.93.6.901
   de Visser RO, 2000, AIDS CARE, V12, P221, DOI 10.1080/09540120050001904
   Diamond I, 1999, J ROY STAT SOC A STA, V162, P273, DOI 10.1111/1467-985X.00135
   DiCenso A, 2002, BMJ-BRIT MED J, V324, P1426, DOI 10.1136/bmj.324.7351.1426
   DICLEMENTE RJ, 1992, PEDIATRICS, V89, P197
   DILORIO C, 2001, J ADOLESCENT HEALTH, V29, P208
   Ellen JM, 2002, SEX TRANSM DIS, V29, P756, DOI 10.1097/00007435-200212000-00004
   Ford K, 2001, FAM PLANN PERSPECT, V33, P100, DOI 10.2307/2673765
   Fortenberry JD, 2002, J SEX RES, V39, P63, DOI 10.1080/00224490209552122
   Furstenberg FF, 1997, FAM PLANN PERSPECT, V29, P123, DOI 10.2307/2953334
   Gebhardt WA, 2003, J ADOLESCENT HEALTH, V33, P154, DOI 10.1016/S1054-139X(03)00137-X
   Godin G, 1996, AM J HEALTH PROMOT, V11, P87, DOI 10.4278/0890-1171-11.2.87
   Guttmacher S, 1997, AM J PUBLIC HEALTH, V87, P1427, DOI 10.2105/AJPH.87.9.1427
   HELWEGLARSEN M, 1994, HEALTH PSYCHOL, V13, P224, DOI 10.1037/0278-6133.13.3.224
   Henderson M, 2002, J ADOLESCENCE, V25, P483, DOI 10.1006/jado.2002.0493
   *HLTH PROT AG, 2003, REV FOC HIV OTH SEX, V0, P0
   Holland Janet, 1998, MALE HEAD YOUNG PEOP, V0, P0
   Jaccard J, 1996, OBSTET GYNECOL, V88, PS57, DOI 10.1016/0029-7844(96)00249-9
   Johnson AM, 2001, LANCET, V358, P1835, DOI 10.1016/S0140-6736(01)06883-0
   Kamb ML, 1998, JAMA-J AM MED ASSOC, V280, P1161, DOI 10.1001/jama.280.13.1161
   Kirby D, 1999, AM J PUBLIC HEALTH, V89, P422
   Kirby D, 1999, AM J PUBLIC HEALTH, V89, P182, DOI 10.2105/AJPH.89.2.182
   Lindemann DF, 2003, AIDS BEHAV, V7, P23, DOI 10.1023/A:1022505205852
   Lindsay J, 1999, FAM PLANN PERSPECT, V31, P190, DOI 10.2307/2991592
   Manlove J, 2003, PERSPECT SEX REPRO H, V35, P246, DOI 10.1111/j.1931-2393.2003.tb00177.x
   Murphy JJ, 1998, FAM PLANN PERSPECT, V30, P276, DOI 10.2307/2991503
   Parkes A, 2004, J FAM PLAN REPROD H, V30, P217, DOI 10.1783/0000000042177225
   Paton D, 2002, J HEALTH ECON, V21, P207, DOI 10.1016/S0167-6296(01)00115-1
   PLECK JH, 1993, FAM PLANN PERSPECT, V25, P106, DOI 10.2307/2136157
   Robin L, 2004, J ADOLESCENT HEALTH, V34, P3, DOI 10.1016/S1054-139X(03)00244-1
   Rosengard C, 2001, J ADOLESCENT HEALTH, V29, P200, DOI 10.1016/S1054-139X(01)00216-6
   SCHAALMA H, 1993, HEALTH EDUC RES, V8, P255, DOI 10.1093/her/8.2.255
   Schuster MA, 1998, FAM PLANN PERSPECT, V30, P67, DOI 10.2307/2991662
   Wellings F, 2001, LANCET, V358, P1843, DOI 10.1016/S0140-6736(01)06885-4
   Wight D, 2002, BMJ-BRIT MED J, V324, P1430, DOI 10.1136/bmj.324.7351.1430
   Wight Daniel, 2004, YOUNG PEOPLE SEXUAL, V0, P15
   WILSON S, 1994, CONTRACEPTION, V50, P77, DOI 10.1016/0010-7824(94)90082-5
   WOLK LI, 1995, J ADOLESCENT HEALTH, V17, P184, DOI 10.1016/1054-139X(95)00031-M
NR 52
TC 11
Z9 11
U1 0
U2 2
PU BMJ PUBLISHING GROUP
PI LONDON
PA BRITISH MED ASSOC HOUSE, TAVISTOCK SQUARE, LONDON WC1H 9JR, ENGLAND
SN 1471-1893
EI 2045-2098
J9 J FAM PLAN REPROD H
JI J. Fam. Plan. Reprod. Health Care
PD OCT 15
PY 2005
VL 31
IS 4
BP 271
EP 280
DI 10.1783/jfp.31.2.271
PG 10
WC Family Studies; Obstetrics & Gynecology; Social Sciences, Biomedical
SC Family Studies; Obstetrics & Gynecology; Biomedical Social Sciences
GA 972CL
UT WOS:000232431500004
PM 16274548
DA 2023-03-20
ER

PT J
AU Bat-Chava, Y
   Martin, D
   Kosciw, JG
AF Bat-Chava, Y
   Martin, D
   Kosciw, JG
TI Barriers to HIV/AIDS knowledge and prevention among deaf and hard of hearing people
SO AIDS CARE-PSYCHOLOGICAL AND SOCIO-MEDICAL ASPECTS OF AIDS/HIV
LA English
DT Article
ID aids; attitudes; students; hiv
AB This study investigated knowledge about HIV/AIDS and barriers to HIV/AIDS education and prevention among deaf and hard of hearing people. Focus groups and individual interviews were used to elicit information from various groups of people with a hearing loss in different regions of New York State. Themes elicited in the interviews suggested that deaf sign language users are less knowledgeable about HIV/AIDS than oral deaf and hard of hearing participants, and that deaf adolescents have more knowledge than deaf adults. These findings likely reflect differences in levels of education and English proficiency. In addition, participants living in urban areas and in sizeable deaf communities are more exposed to information about HIV/AIDS than other participants. All participants reported difficulties in communication with medical providers, limiting their access to health information and proper medical care. Recommendations for the design and dissemination of educational materials and greater access to services for deaf and hard of hearing people are provided.
C1 NYU, Sch Med, Ctr Child Study, New York, NY 10016 USA.
   CUNY, Grad Ctr, New York, NY USA.
C3 New York University; City University of New York (CUNY) System
RP Bat-Chava, Y (corresponding author), NYU, Sch Med, Ctr Child Study, 215 Lexington Ave,14th Floor, New York, NY 10016 USA.
EM yael.bat-chava@med.nyu.edu
CR BAKERDUNCAN N, 1997, AM ANN DEAF, V142, P268
   CAMPBELL D, 1999, ADV SPEECH LANGUAGE, V0, P10
   DEYO DA, 1994, AM ANN DEAF, V139, P86, DOI 10.1353/aad.2012.0051
   ERTING CJ, 1992, SIGN LANGUAGE STUDIE, V75, P97
   Gaskins S, 1999, J ASSOC NURSES AIDS CARE, V10, P75, DOI 10.1016/S1055-3290(06)60301-4
   Heuttel KL, 2001, AM ANN DEAF, V146, P280, DOI 10.1353/aad.2012.0067
   Joseph J M, 1993, J AM COLL HEALTH, V41, P264
   KENNEDY SG, 1995, SEX DISABIL, V13, P145, DOI 10.1007/BF02590062
   LUCKNER JL, 1993, AM ANN DEAF, V138, P338, DOI 10.1353/aad.2012.0390
   LUDDERS B B, 1987, HEALTH AND SOCIAL WORK, V12, P303
   *NIH, 2002, HIV AIDS STAT, V0, P0
   PEINKOFER JR, 1994, PUBLIC HEALTH REP, V109, P390
   Razzano L., 1994, J AM DEAFNESS REHABI, V28, P17
   Simdon J, 2001, CLIN INFECT DIS, V32, P1623, DOI 10.1086/320522
   STEINBERG AG, 1999, MENTAL HLTH INTERVEN, V0, P23
   Tamaskar P, 2000, ARCH FAM MED, V9, P518, DOI 10.1001/archfami.9.6.518
   *US DEP HLTH HUM R, 2003, PROGR DEAF HARD HEAR, V0, P0
   VANBIEMA D, 1994, TIME, V76, P0
   Woodroffe T, 1998, AIDS CARE, V10, P377, DOI 10.1080/09540129850124154
NR 20
TC 50
Z9 55
U1 0
U2 9
PU ROUTLEDGE TAYLOR & FRANCIS LTD
PI ABINGDON
PA 4 PARK SQUARE, MILTON PARK, ABINGDON OX14 4RN, OXFORDSHIRE, ENGLAND
SN 0954-0121
EI 
J9 AIDS CARE
JI Aids Care-Psychol. Socio-Med. Asp. Aids-Hiv
PD JUL 15
PY 2005
VL 17
IS 5
BP 623
EP 634
DI 10.1080/09540120412331291751
PG 12
WC Health Policy & Services; Public, Environmental & Occupational Health; Psychology, Multidisciplinary; Respiratory System; Social Sciences, Biomedical
SC Health Care Sciences & Services; Public, Environmental & Occupational Health; Psychology; Respiratory System; Biomedical Social Sciences
GA 939PD
UT WOS:000230084000009
PM 16036248
DA 2023-03-20
ER

PT J
AU Wilke, DJ
   Siebert, DC
   Delva, J
   Smith, MP
   Howell, RL
AF Wilke, DJ
   Siebert, DC
   Delva, J
   Smith, MP
   Howell, RL
TI Gender differences in predicting high-risk drinking among undergraduate students
SO JOURNAL OF DRUG EDUCATION
LA English
DT Article
ID health college alcohol; sexual-behavior; binge drinking; united-states; substance use; prevention; trends; women; hiv
AB The purpose of this study was to examine gender differences in college students' high-risk drinking as measured by an estimated blood alcohol concentration (eBAC) based on gender, height, weight, self-reported number of drinks, and hours spent drinking. Using a developmental/contextual framework [1], high-risk drinking is conceptualized as a function of relevant individual characteristics, interpersonal factors, and contextual factors regularly mentioned in the college drinking literature. Individual characteristics include race, gender, and age; interpersonal characteristics include number of sexual partners and having experienced forced sexual contact. Finally, contextual factors include Greek membership, living off-campus, and perception of peer drinking behavior. This study is a secondary data analysis of 1,422 students at a large university in the Southeast. Data were gathered from a probability sample of students through a mail survey, A three-step hierarchical logistic regression analysis showed gender differences in the pathway for high-risk drinking. For men, high-risk drinking was predicted by a combination of individual characteristics and contextual factors. For women, interpersonal factors, along with individual characteristics and contextual factors, predicted high-risk drinking, highlighting the importance of understanding female sexual relationships and raising questions about women's risk-taking behavior. Implications for prevention and assessment are discussed.
C1 Florida State Univ, Coll Social Work, Tallahassee, FL 32306 USA.
   Univ Michigan, Ann Arbor, MI 48109 USA.
   Florida State Univ, Tallahassee, FL 32306 USA.
C3 State University System of Florida; Florida State University; University of Michigan System; University of Michigan; State University System of Florida; Florida State University
RP Wilke, DJ (corresponding author), Florida State Univ, Coll Social Work, Tallahassee, FL 32306 USA.
EM dwilke@mailer.fsu.edu
CR Abbey A, 2002, J STUD ALCOHOL, V0, PP118, DOI 10.15288/jsas.2002.s14.118
   AGOSTINELLI G, 1995, J DRUG EDUC, V25, P31, DOI 10.2190/XD56-D6WR-7195-EAL3
   Alexander EN, 2004, ADDICT BEHAV, V29, P1199, DOI 10.1016/j.addbeh.2004.03.018
   *AM COLL HLTH ASS, 2001, NAT COLL HLTH ASS RE, V0, P0
   [Anonymous], 1999, PSYCHOL THEORIES DRI, V0, P0
   BACHMAN JG, 1991, AM J PUBLIC HEALTH, V81, P372, DOI 10.2105/AJPH.81.3.372
   Baer JS, 2002, J STUD ALCOHOL, V0, PP40, DOI 10.15288/jsas.2002.s14.40
   Borsari B, 2001, J SUBST ABUSE, V13, P391, DOI 10.1016/S0899-3289(01)00098-0
   Carey KB, 2002, J STUD ALCOHOL, V63, P762, DOI 10.15288/jsa.2002.63.762
   Cooper ML, 2002, J STUD ALCOHOL, V0, PP101, DOI 10.15288/jsas.2002.s14.101
   Delva J, 2004, J AM COLL HEALTH, V53, P19, DOI 10.3200/JACH.53.1.19-27
   Demmel R, 2004, J STUD ALCOHOL, V65, P22, DOI 10.15288/jsa.2004.65.22
   GILLIGAN C, 1993, DIFFERENT VOICE PSYH, V0, P0
   Grunbaum JA, 2002, J SCHOOL HEALTH, V72, P313, DOI 10.1111/j.1746-1561.2002.tb07917.x
   Guo J, 2002, J ADOLESCENT HEALTH, V31, P354, DOI 10.1016/S1054-139X(02)00402-0
   Haines M, 1996, J AM COLL HEALTH, V45, P134, DOI 10.1080/07448481.1996.9936873
   HalpernFelsher BL, 1996, J ADOLESCENT HEALTH, V19, P331, DOI 10.1016/S1054-139X(96)00024-9
   Hingson RW, 2002, J STUD ALCOHOL, V63, P136, DOI 10.15288/jsa.2002.63.136
   KINGTON R, 2002, CALL ACT CHANG CULT, V0, P0
   Larimer ME, 1997, J COLL STUDENT DEV, V38, P587
   LEIGH BC, 1993, AM PSYCHOL, V48, P1035, DOI 10.1037/0003-066X.48.10.1035
   LO CC, 1995, J DRUG ISSUES, V25, P817, DOI 10.1177/002204269502500411
   McCabe SE, 2002, J STUD ALCOHOL, V63, P49
   MCEWAN RT, 1992, BRIT J ADDICT, V87, P577
   *NATL I ALC AB ALC, 2004, NIAAA NEWSL, V3, P0
   *NATL I ALC AB ALC, 1999, ALC AL, V46, P0
   OMalley PM, 2002, J STUD ALCOHOL, V0, PP23, DOI 10.15288/jsas.2002.s14.23
   Perkins HW, 2002, J STUD ALCOHOL, V0, PP164, DOI 10.15288/jsas.2002.s14.164
   Perkins HW, 2002, J STUD ALCOHOL, V0, PP91, DOI 10.15288/jsas.2002.s14.91
   PRENDERGAST ML, 1989, PREVENTION RES UPDAT, V4, P1
   Presley C. A., 1996, ALCOHOL DRUGS AM COL, V0, P0
   Presley CA, 2002, J STUD ALCOHOL, V0, PP82, DOI 10.15288/jsas.2002.s14.82
   Read Jennifer P, 2002, SUBST ABUS, V23, P53, DOI 10.1023/A:1013682727356
   Schulenberg JE, 2002, J STUD ALCOHOL, V0, PP54, DOI 10.15288/jsas.2002.s14.54
   Ullman SE, 1999, J INTERPERS VIOLENCE, V14, P603, DOI 10.1177/088626099014006003
   *US DEP TRANSP, 1993, COMP BAC EST, V0, P0
   Walters ST, 2000, J DRUG EDUC, V30, P361, DOI 10.2190/JHML-0JPD-YE7L-14CT
   WECHSLER H, 1995, J STUD ALCOHOL, V56, P628, DOI 10.15288/jsa.1995.56.628
   Wechsler H, 2002, J AM COLL HEALTH, V50, P203, DOI 10.1080/07448480209595713
   Wechsler H, 2002, J AM COLL HEALTH, V50, P223, DOI 10.1080/07448480209595714
   WECHSLER H, 1995, AM J PUBLIC HEALTH, V85, P921, DOI 10.2105/AJPH.85.7.921
   Wilsnack S C, 1995, RECENT DEV ALCOHOL, V12, P29
NR 42
TC 7
Z9 7
U1 0
U2 4
PU SAGE PUBLICATIONS INC
PI THOUSAND OAKS
PA 2455 TELLER RD, THOUSAND OAKS, CA 91320 USA
SN 0047-2379
EI 1541-4159
J9 J DRUG EDUC
JI J. Drug Educ.
PD JUN 15
PY 2005
VL 35
IS 1
BP 79
EP 94
DI 10.2190/652M-QM6A-36MA-QLJ6
PG 16
WC Substance Abuse; Education, Scientific Disciplines
SC Substance Abuse; Education & Educational Research
GA 976CZ
UT WOS:000232711700006
PM 16270699
DA 2023-03-20
ER

PT J
AU Seloilwe, ES
AF Seloilwe, ES
TI Factors that influence the spread of HIV/AIDS among students of the University of Botswana
SO JANAC-JOURNAL OF THE ASSOCIATION OF NURSES IN AIDS CARE
LA English
DT Article
DE HIV/AIDS; Botswana; risky behaviors
AB The results discussed in this report are part of a larger study conducted among the students of the University of Botswana regarding their knowledge, attitudes, and behaviors related to HIV/AIDS. The study triangulated survey methods and focus group discussions. Five main areas were investigated: knowledge and personal experiences of HIV/AIDS, sexual behavior and practices, perceptions about risky sexual behavior on campus, and factors that influence the spread of HIV. This article reports high levels of risky behaviors such as alcohol and drug abuse; unprotected sex; frequent change of sexual partners; sex for financial gain, for prestige, for good grades, to relieve stress, and because of peer pressure; and casual sex as part of socializing.
C1 Univ Botswana, Dept Nursing Educ, Gaborone, Botswana.
C3 University of Botswana
RP Seloilwe, ES (corresponding author), Univ Botswana, Dept Nursing Educ, Gaborone, Botswana.
CR *BOTSW I DEV POL A, 1994, INC EXP SURV STUD 19, V0, P0
   *BOTSW NAT AIDS CO, 2002, BOTSW 2002 2 GEN HIV, V0, P0
   Chilisa B., 2001, IMPACT HIV AIDS U BO, V0, P0
   FIDZANI NH, 1999, HIV AIDS SE DISTRICT, V0, P0
   FIDZANI NH, 2000, HIV AIDS SE DISTRICT, V0, P0
   Jack A. D., 1999, STUDY KNOWLEDGE ATTI, V0, P0
   MOLEBATSI CO, 2000, HIV AIDS NW DISTRICT, V0, P0
   MOLEBATSI CO, 2001, HIV AIDS NW DISTRICT, V0, P0
   NTSEANE D, 2001, HIV AIDS NW DISTRICT, V0, P0
   SELOIWE ES, 2001, HIV AIDS CITY FRANCI, V0, P0
   UNAIDS, 2002, REP GLOB HIV AIDS EP, V0, P0
NR 11
TC 17
Z9 17
U1 0
U2 6
PU ELSEVIER SCIENCE INC
PI NEW YORK
PA 360 PARK AVE SOUTH, NEW YORK, NY 10010-1710 USA
SN 1055-3290
EI 
J9 J ASSOC NURSE AIDS C
JI J. Assoc. Nurses Aids Care
PD MAY-JUN 15
PY 2005
VL 16
IS 3
BP 3
EP 10
DI 10.1016/j.jana.2005.03.003
PG 8
WC Nursing
SC Nursing
GA 933AQ
UT WOS:000229596600002
PM 16433112
DA 2023-03-20
ER

PT J
AU Trani, F
   Gnisci, F
   Nobile, CGA
   Angelillo, IF
AF Trani, F
   Gnisci, F
   Nobile, CGA
   Angelillo, IF
TI Adolescents and sexually transmitted infections: Knowledge and behaviour in Italy
SO JOURNAL OF PAEDIATRICS AND CHILD HEALTH
LA English
DT Article
DE adolescents; behaviour; Italy; knowledge; sexually transmitted infections
ID condom use
AB Objective: Sexually transmitted infections (STI) among adolescents continue to be an important public health problem for many industrialized and developing countries. This study evaluated knowledge and behaviour in adolescents regarding prevention of STI. Methods: Information was obtained by using self-reported questionnaire from a random sample of 644 undergraduate students at university and at public high schools aged 14-20 years in Catanzaro (Italy). Results: Only 14.2% of respondents knew about the main STI and that they can be transmitted through sexual intercourse with HIV seropositive partners; this knowledge was significantly higher among adolescents who had had a higher number of sexual partners in their lifetime and who had received information from physicians about STI. A total of 33.8% reported having had sexual intercourse at least once and the mean age at first intercourse was 16 years. Older males and adolescents with employed mothers were more likely to have reported having had a sexual experience. The prevalence of using condoms every time during sexual intercourse was 51.8% and such behaviour was more likely in younger adolescents and males. The prevalence of condom use on the last occasion of sex was 71.9%. Younger adolescents, those with a higher perception of the risk of contracting STI and those with lesser knowledge about STI were independent predictors for using condoms. The mean total score of the respondents' perception of a risk of contracting STI was 5.8. Conclusions: Evidence to develop and implement strategies with the hope of improving adolescents' level of knowledge and reducing unsafe sexual practices.
C1 Univ Catanzaro Magna Garcia, Sch Med, I-88100 Catanzaro, Italy.
C3 Magna Graecia University of Catanzaro
RP Angelillo, IF (corresponding author), Univ Catanzaro Magna Garcia, Sch Med, Via Tommaso Campanella, I-88100 Catanzaro, Italy.
EM angelillo@unicz.it
CR Centers of Disease Control and Prevention, 2000, SEX TRANSM DIS SURV, V0, P0
   Coyle K, 2001, PUBLIC HEALTH REP, V116, P82, DOI 10.1093/phr/116.S1.82
   DONALD M, 1994, J ADOLESCENT HEALTH, V15, P503, DOI 10.1016/1054-139X(94)90499-S
   DUNNE MP, 1994, INT J STD AIDS, V5, P41, DOI 10.1177/095646249400500110
   Fortenberry JD, 2002, AM J PUBLIC HEALTH, V92, P211, DOI 10.2105/AJPH.92.2.211
   HINGSON RW, 1990, AM J PUBLIC HEALTH, V80, P295, DOI 10.2105/AJPH.80.3.295
   Hogan DP, 2000, AM J PUBLIC HEALTH, V90, P1421, DOI 10.2105/AJPH.90.9.1421
   Merakou K, 2002, EUR J PUBLIC HEALTH, V12, P90, DOI 10.1093/eurpub/12.2.90
   Oakeshott P, 1999, BRIT J GEN PRACT, V49, P817
   *STAT CORP, 2003, STAT REF MAN REL 8 1, V0, P0
   Svenningsen NW, 1996, ACP-APPL CARDIOPUL P, V6, P11
   Vuylsteke B, 1999, SEX TRANSM INFECT, V75, P152, DOI 10.1136/sti.75.3.152
NR 12
TC 27
Z9 29
U1 0
U2 4
PU WILEY
PI HOBOKEN
PA 111 RIVER ST, HOBOKEN 07030-5774, NJ USA
SN 1034-4810
EI 1440-1754
J9 J PAEDIATR CHILD H
JI J. Paediatr. Child Health
PD MAY-JUN 15
PY 2005
VL 41
IS 5-6
BP 260
EP 264
DI 10.1111/j.1440-1754.2005.00607.x
PG 5
WC Pediatrics
SC Pediatrics
GA 931WY
UT WOS:000229517400007
PM 15953325
DA 2023-03-20
ER

PT J
AU Genc, M
   Gunes, G
   Karaoglu, L
   Egri, M
AF Genc, M
   Gunes, G
   Karaoglu, L
   Egri, M
TI AIDS awareness and knowledge among married women living in Malatya (Turkey): implications for province-based prevention programs
SO NEW MICROBIOLOGICA
LA English
DT Article
DE AIDS knowledge; media; women
ID risk behaviors; attitudes; hiv/aids; students; india
AB The study was performed in 2003 to obtain baseline information on married women's knowledge of AIDS/HIV in Malatya, Turkey. The aim was to reach 1% of the population by covering 1200 married women out of 120,034 whose ages ranged from 15-49. Stratified systematic random sampling was used according to 17 health center lists. Although median HIV/AIDS knowledge score was found to be 70 (highest score was 100), it was also seen that clinical properties of the disease were not recognized adequately. The main resources of knowledge were visual (93%) and printed material (35%). These findings show that media based information does not seem to be sufficient. Therefore, it is recommended that health education should be inserted in the school curriculum and health personnel should inform the women.
C1 Inonu Univ, Sch Med, Head Family Med Dept, TR-44069 Malatya, Turkey.
   Inonu Univ, Sch Med, Dept Publ Hlth, TR-44069 Malatya, Turkey.
C3 Inonu University; Inonu University
RP Genc, M (corresponding author), Inonu Univ, Sch Med, Head Family Med Dept, Campus Malatya, TR-44069 Malatya, Turkey.
EM mgenc@inonu.edu.tr
CR Bloom SS, 2000, J ACQ IMMUN DEF SYND, V25, P77, DOI 10.1097/00126334-200009010-00011
   Brook U, 1999, PATIENT EDUC COUNS, V36, P271, DOI 10.1016/S0738-3991(98)00142-6
   Chatterjee N, 1999, AIDS CARE, V11, P443, DOI 10.1080/09540129947820
   Gokengin D, 2003, J SCHOOL HEALTH, V73, P258
   Herlitz CA, 2000, AIDS, V14, P881, DOI 10.1097/00002030-200005050-00015
   Lagarde E, 1997, INT J STD AIDS, V8, P681, DOI 10.1258/0956462971919057
   Liao SS, 1997, AIDS, V11, P0
   Mazhar S B, 2001, J PAK MED ASSOC, V51, P389
   *MIN HLTH, 2003, WORLDS AIDS DAY PRES, V0, P0
   Pick W, 1997, AFR J REPROD HEALTH, V1, P45, DOI 10.2307/3583274
   Pinkerton SD, 2003, AIDS BEHAV, V7, P221, DOI 10.1023/A:1025423217673
   Savaser S, 2003, PUBLIC HEALTH NURS, V20, P71, DOI 10.1046/j.1525-1446.2003.20110.x
   Shrotri A, 2003, INT J STD AIDS, V14, P835, DOI 10.1258/095646203322556183
   Singh AP, 2002, OPT LASER TECHNOL, V34, P23, DOI 10.1016/S0030-3992(01)00087-1
NR 15
TC 3
Z9 3
U1 0
U2 2
PU EDIZIONI INTERNAZIONALI SRL
PI PAVIA
PA DIV EDIMES, EDIZIONI MEDICO SCIENTIFICHE PAVIA, VIA RIVIERA, PAVIA, 39-27100, ITALY
SN 1121-7138
EI 
J9 NEW MICROBIOL
JI New Microbiol.
PD APR 15
PY 2005
VL 28
IS 2
BP 161
EP 164
DI 
PG 4
WC Microbiology
SC Microbiology
GA 949NW
UT WOS:000230796400009
PM 16035262
DA 2023-03-20
ER

PT J
AU Dodge, B
   Sandfort, TGM
   Yarber, WL
   de Wit, J
AF Dodge, B
   Sandfort, TGM
   Yarber, WL
   de Wit, J
TI Sexual health among male college students in the United States and the Netherlands
SO AMERICAN JOURNAL OF HEALTH BEHAVIOR
LA English
DT Article
DE sexual health; men's health; United States; Netherlands; sexuality education
ID condom use; contraception; country; attitudes; pregnancy; knowledge
AB Objectives: To assess differences in sexual health behaviors, outcomes, and potential sociocultural determinants among male college students in the United States and the Netherlands. Methods: Survey data were collected from random samples of students from both national cultures. Results: American men were more likely to report inadequate contraception, HIV/STD infection, and unintended pregnancy than were Dutch men. Religiosity and sexuality education were able to explain national differences in these sexual health outcomes. Conclusions: Findings suggest that sexuality education seems to decrease, rather than increase, sexual risk in heterosexually active male college students.
C1 Columbia Univ, New York State Psychiat Inst, HIV Ctr Clin & Behav Studies, New York, NY 10032 USA.
   Indiana Univ, Dept Appl Hlth Sci, Bloomington, IN USA.
   Univ Utrecht, Dept Social & Org Psychol, Utrecht, Netherlands.
C3 Columbia University; New York State Psychiatry Institute; Indiana University System; Indiana University Bloomington; Utrecht University
RP Dodge, B (corresponding author), Columbia Univ, New York State Psychiat Inst, HIV Ctr Clin & Behav Studies, 1051 Riverside Dr,Unit 15, New York, NY 10032 USA.
EM bd2108@columbia.edu
FU NIMH NIH HHS [T32 MH019139, P30 MH043520, P30 MH43520, P30 MH043520-16, T32 MH19139, T32 MH019139-15] Funding Source: Medline
CR BERNE L, 1999, EUROPEAN APPROACHERS, V0, P1
   Crosby RA, 2002, SEX TRANSM DIS, V29, P552, DOI 10.1097/00007435-200209000-00010
   Darroch JE, 2001, FAM PLANN PERSPECT, V33, P244, DOI 10.2307/3030191
   Delbanco S, 1997, FAM PLANN PERSPECT, V29, P70, DOI 10.2307/2953365
   DEVROOME EMM, 1994, PATIENT EDUC COUNS, V24, P279, DOI 10.1016/0738-3991(94)90071-X
   ENG TR, 1997, HIDDEN EPIDEMIC CONF, V0, P1
   Fisher W. A., 1998, SEXUALITY RELATED ME, V0, P218
   FISHER WA, 1988, J SEX RES, V25, P123, DOI 10.1080/00224498809551448
   FLEISS JL, 2003, STAT METHODS RATES P, V0, P112
   Hofstede G., 1991, CONT ISSUES CROSS CU, V0, P4
   HOFSTEDE GH, 1998, MASCULINITY FEMINITY, V0, P1
   HOFSTEDE GH, 1987, BEHAV SCI RES, V18, P285
   KETTING E, 1994, PATIENT EDUC COUNS, V23, P161, DOI 10.1016/0738-3991(94)90032-9
   Ketting E, 2000, NED TIJDSCHR GENEESKD, V144, P283
   KETTING E, 1994, FORUM FAMILY PLANNIN, V0, P1
   *KINS I, 2001, MAL COND US ERR SURV, V0, P1
   Kok G, 1998, SOC AS AIDS, V0, P19
   LEWIS J, 2001, ED HLTH, V19, P59
   Lottes IL, 2002, J SEX RES, V39, P79, DOI 10.1080/00224490209552125
   Panchaud C, 2000, FAM PLANN PERSPECT, V32, P24, DOI 10.2307/2648145
   PARKER RG, 1991, J SEX RES, V28, P77, DOI 10.1080/00224499109551596
   RADEMAKERS J, 1994, UNWANTED PREGNANCIES, V0, P59
   REISS IL, 1990, END SHAME SHAPING OU, V0, P1
   Sanders Stephanie A, 2003, J AM MED WOMENS ASSOC (1972), V58, P95
   SATCHER DAVID, 2001, SURG GEN CALL ACTION, V0, P1
   *SEX INF ED COUNC, 2000, DEV GUID COMPR SEX E, V0, P1
   VANWESENBEECK I, 1997, PSYCHOL HEALTH, V14, P25
   VOGELS T, 1993, INT J ADOLESC MED HL, V6, P137
   WEEKS J, 2002, MAJOR PROBLEMS HIST, V0, P2
   Weeks Jeffrey, 1989, SEX POLITICS SOC REG, V0, P1
   Weinberg MS, 2000, J SEX RES, V37, P44, DOI 10.1080/00224490009552019
   YARBER WL, 1983, HEALTH VALUES, V7, P19
NR 32
TC 29
Z9 30
U1 0
U2 17
PU PNG PUBLICATIONS
PI OAK RIDGE
PA 2205-K OAK RIDGE RD, #115, OAK RIDGE, NC 27310 USA
SN 1945-7359
EI 
J9 AM J HEALTH BEHAV
JI Am. J. Health Behav.
PD MAR-APR 15
PY 2005
VL 29
IS 2
BP 172
EP 182
DI 10.5993/AJHB.29.2.8
PG 11
WC Public, Environmental & Occupational Health
SC Public, Environmental & Occupational Health
GA 898WU
UT WOS:000227107700008
PM 15698984
DA 2023-03-20
ER

PT J
AU Mwaba, K
   Naidoo, P
AF Mwaba, K
   Naidoo, P
TI Sexual practices, attitudes toward premarital sex and condom use among a sample of South African university students
SO SOCIAL BEHAVIOR AND PERSONALITY
LA English
DT Article
ID knowledge; township; aids
AB This study sought to ascertain sexual practices and attitudes toward premarital sex and condom use among a sample of South African university students. The participants were 117 female and 36 male undergraduates whose average age was 19.7 years. Results showed that half of the participants reported having sex in the past 12 months, with 8% indicating that they had been coerced into having sex. Although two-thirds reported that between 18 and 21 years was a good age to have sex, only 43% approved of sex before marriage. Over 80% of the participants reported that they would refuse to have sex if their partner was unwilling to use a condom. These results suggest that South African university students may be aware of the dangers of risky sexual practices.
C1 Univ Western Cape, Dept Psychol, ZA-7535 Cape Town, South Africa.
C3 University of the Western Cape
RP Mwaba, K (corresponding author), Univ Western Cape, Dept Psychol, Private Bag X17, ZA-7535 Cape Town, South Africa.
EM kmwaba@uwc.ac.za
CR Blecher MS, 1995, S AFR MED J, V85, P1281
   Buga GAB, 1996, E AFR MED J, V73, P95
   CASSIMJEE N, 1998, THESIS U PRETORIA, V0, P0
   Doyal Lesley., 1995, WHAT MAKES WOMEN SIC, V0, P0
   KALICHMAN S, 1998, PREVENTING AIDS SOUR, V0, P0
   Kalichman SC, 2003, SEX TRANSM INFECT, V79, P442, DOI 10.1136/sti.79.6.442
   KATZENELLENBOGE.JM, 1997, EPIDEMIOLOGY MANUAL, V0, P0
   *LOVELIFE, 2001, IMP CAT REV UPD HIV, V0, P0
   *LOVELIFE, 2004, HIV SEX BEH YOUNG S, V0, P0
   MacPhail C, 2001, SOC SCI MED, V52, P1613, DOI 10.1016/S0277-9536(00)00272-0
   Shisana O, 2002, NELSON MANDELA HSRC, V0, P0
   *SOUL CIT, 2004, HIV AIDS PREV CAR TR, V0, P0
   *UNAIDS, 2004, REP GLOB AIDS EP, V0, P0
   WOOD K, 1997, URBANISATION HLTH NE, V34, P21
NR 15
TC 5
Z9 6
U1 0
U2 3
PU SOC PERSONALITY RES INC
PI PALMERSTON NORTH
PA P O BOX 1539, PALMERSTON NORTH 5330, NEW ZEALAND
SN 0301-2212
EI 
J9 SOC BEHAV PERSONAL
JI Soc. Behav. Pers.
PD JUN 15
PY 2005
VL 33
IS 7
BP 651
EP 656
DI 10.2224/sbp.2005.33.7.651
PG 6
WC Psychology, Social
SC Psychology
GA 976LQ
UT WOS:000232735400003
DA 2023-03-20
ER

PT J
AU Debard, N
   Py, P
   Kraehenbuhl, JP
   Fuchs, J
AF Debard, N
   Py, P
   Kraehenbuhl, JP
   Fuchs, J
TI Science and society - The influence of the Internet on immunology education
SO NATURE REVIEWS IMMUNOLOGY
LA English
DT Article
AB The potential of the Internet as a medium through which to teach basic and applied immunology lies in the ability to illustrate complex concepts in new ways for audiences that are diverse and often geographically dispersed. This article explores two collaborative Internet-based learning projects ( also known as e-learning projects) that are under development: Immunology Online, which will present an Internet-based curriculum in basic and clinical immunology to Swiss undergraduate and graduate students across five campuses; and the OCTAVE project, which will offer online training to an international cadre of new investigators, the members of which are carrying out clinical trials of vaccines against HIV infection.
C1 Swiss Inst Expt Canc Res, EuroVacc Fdn, CH-1066 Epalinges, Switzerland.
   CHU Vaudois, Div Immunol & Allergy, CH-1011 Lausanne, Switzerland.
   Univ Zurich, Dept Psychiat Res, CH-8032 Zurich, Switzerland.
   San Francisco Dept Publ Hlth, HIV Res Sect, San Francisco, CA 94102 USA.
   Univ Calif San Francisco, Dept Med, San Francisco, CA 94117 USA.
   Fred Hutchinson Canc Res Ctr, HIV Vaccine Trials Network, Seattle, WA 98109 USA.
C3 Swiss Institute Experimental Cancer Research; University of Lausanne; Centre Hospitalier Universitaire Vaudois (CHUV); University of Zurich; San Francisco Department of Public Health; University of California System; University of California San Francisco; Fred Hutchinson Cancer Center
RP Kraehenbuhl, JP (corresponding author), Swiss Inst Expt Canc Res, EuroVacc Fdn, Chemin Boveresses 155, CH-1066 Epalinges, Switzerland.
EM jean-pierre.kraehenbuhl@isrec.ch
CR Artelt C., 2003, LEARNERS LIFE STUDEN, V0, P0
   Davis Mary V, 2004, J PUBLIC HEALTH MANAG PRACT, V10, P556
   Johnson S. D., 2000, JOURNAL OF INTERACTIVE LEARNING RESEARCH, V11, P29
   *JOINT UN PROGR HI, 2003, AIDS EP UPD 2003, V0, P0
   Kelly JA, 2004, SCIENCE, V305, P1953, DOI 10.1126/science.1100733
   Serres M., 1997, TROUBADOUR KNOWLEDGE, V0, P0
NR 6
TC 8
Z9 10
U1 0
U2 6
PU NATURE PUBLISHING GROUP
PI LONDON
PA MACMILLAN BUILDING, 4 CRINAN ST, LONDON N1 9XW, ENGLAND
SN 1474-1733
EI 
J9 NAT REV IMMUNOL
JI Nat. Rev. Immunol.
PD SEP 15
PY 2005
VL 5
IS 9
BP 736
EP 740
DI 10.1038/nri1687
PG 5
WC Immunology
SC Immunology
GA 960NW
UT WOS:000231601400013
PM 16110314
DA 2023-03-20
ER

PT J
AU McBride, DC
   Freier, MC
   Hopkins, GL
   Babikian, T
   Richardson, L
   Helm, H
   Boward, MD
   Marshak, HH
AF McBride, DC
   Freier, MC
   Hopkins, GL
   Babikian, T
   Richardson, L
   Helm, H
   Boward, MD
   Marshak, HH
TI Quality of parent-child relationship and adolescent HIV risk behaviour in St. Maarten
SO AIDS CARE-PSYCHOLOGICAL AND SOCIO-MEDICAL ASPECTS OF AIDS/HIV
LA English
DT Article; Proceedings Paper
AB The highest incidence rates of HIV/AIDS in the Caribbean are recorded in heterosexual and youth populations. With sparse prevention and intervention programmes in place, there is a pressing need to address the HIV/AIDS risk of youth. The objective of this analysis was to describe the extent of youth risk behaviour in St. Maarten and explore the relationship between quality of parental-child relationship and adolescent HIV risk behaviours. The sample consisted of 1,078 students (age range 14-18, mean 15.6 (s.d. 1.7). The data were collected by self-report survey in the Spring of 2001 in the classrooms of all seven secondary schools in St. Maarten. The survey instrument included demographic information, and used questions derived from the Center for Disease Control's (CDC) Youth Risk Behavior Survey (YRBS) to assess health risk behaviour prevalence, including tobacco, alcohol, and drug use, and sexual activity. The survey also asked youth to rate their relationship with their parents. Analysis showed a relatively high rate of risk behaviour in this school population. Multivariate analysis showed that a 'great' relationship with both parents, as perceived by the student, was significantly associated with lower rates of tobacco and alcohol use as well as lower rates of sexual activity.
C1 Andrews Univ, Berrien Springs, MI 49104 USA.
   Loma Linda Univ, Loma Linda, CA 92350 USA.
C3 Andrews University; Loma Linda University
RP McBride, DC (corresponding author), Andrews Univ, Berrien Springs, MI 49104 USA.
EM mcbride@andrews.edu
CR Ajzen I., 1980, UNDERSTANDING ATTITU, V0, P0
   ARBONA C, 2003, J COUNSELING PSYCHIA, V50, P12
   Babikian T, 2004, AIDS BEHAV, V8, P47, DOI 10.1023/B:AIBE.0000017525.92015.5d
   BANGSBERG DR, 2003, AIDS, V17, P7
   Blum RW, 2003, AM J PUBLIC HEALTH, V93, P456, DOI 10.2105/AJPH.93.3.456
   Buist KL, 2004, J ADOLESCENCE, V27, P251, DOI 10.1016/j.adolescence.2003.11.012
   Campbell C., 2003, LETTING DIE WHY HIV, V0, P0
   *CDCP, 1989, MMWR-MORBID MORTAL W, V38, P3
   CULP RE, 2000, J CHILD FAM STUD, V9, P11
   DiClemente RJ, 2001, PEDIATRICS, V107, P1363, DOI 10.1542/peds.107.6.1363
   Ellickson PL, 2003, PEDIATRICS, V111, P949, DOI 10.1542/peds.111.5.949
   ELLICKSON PL, 2001, J ADOLESCENT HEALTH, V28, P8
   EMINI E, 2002, YOUNG PEOPLE HIV AID, V0, P0
   FLOURI E, 2004, BR J ED PSYCHOL, V74, P13
   Grunbaum J.A., 2004, MMWR SURVEILL SUMM, V53, P96, DOI 10.1111/j.1746-1561.2004.tb06620.x
   *JOINT UN PROGR HI, 2004, REP GLOB AIDS EP, V0, P0
   *JOINT UN PROGR HI, 2003, AIDS EP UPD, V0, P0
   KALICHMAN SC, 2003, IS AIDS PREVENTED, V0, P24
   KOHLER H, 2002, AIDSCIENCE, V2, P26
   Plant M., 1992, RISK TAKERS ALCOHOL, V0, P0
   *SECT HLTH CARE AF, 2000, POL EP PREV UN REP, V0, P0
   Tinsley BJ, 2004, J FAM PSYCHOL, V18, P208, DOI 10.1037/0893-3200.18.1.208
   VANDERWAAL CJ, 2004, J PRIMARY PREVENTION, V0, P0
   Visser MJ, 2004, J COMMUNITY PSYCHOL, V32, P145, DOI 10.1002/jcop.10086
NR 25
TC 20
Z9 21
U1 0
U2 3
PU ROUTLEDGE JOURNALS, TAYLOR & FRANCIS LTD
PI ABINGDON
PA 2-4 PARK SQUARE, MILTON PARK, ABINGDON OX14 4RN, OXON, ENGLAND
SN 0954-0121
EI 1360-0451
J9 AIDS CARE
JI Aids Care-Psychol. Socio-Med. Asp. Aids-Hiv
PD JUN 15
PY 2005
VL 17
IS 
BP S45
EP S54
DI 10.1080/09540120500121110
PG 10
WC Health Policy & Services; Public, Environmental & Occupational Health; Psychology, Multidisciplinary; Respiratory System; Social Sciences, Biomedical
SC Health Care Sciences & Services; Public, Environmental & Occupational Health; Psychology; Respiratory System; Biomedical Social Sciences
GA 947BF
UT WOS:000230616500005
PM 16096117
DA 2023-03-20
ER

PT J
AU Huang, J
   Bova, C
   Fennie, KP
   Rogers, A
   Williams, AB
AF Huang, J
   Bova, C
   Fennie, KP
   Rogers, A
   Williams, AB
TI Knowledge, attitudes, behaviors, and perceptions of risk related to HIV/AIDS among Chinese university students in Hunan, China
SO AIDS PATIENT CARE AND STDS
LA English
DT Article
ID sexually-transmitted-diseases; college-students; sex workers; hiv; aids; needs
AB The purpose of this paper is to describe HIV/AIDS knowledge, attitudes, and perceptions and identify personal risk behaviors among undergraduate students in China. A descriptive, cross-sectional survey of 1326 students between ages 17 through 28 was conducted in 2002. Results indicated that students held considerable misconceptions about HIV transmission by casual contact and needle sharing as well as stigmatizing attitudes about injection drug use, homosexuality and HIV-positive women who bear children. Results indicated that 14% of Chinese university students are sexually active and risk behaviors tended to increase with age. Additionally, 24% of the students considered themselves to be at moderate to very high risk of contracting HIV and 40% of sexually active students never used condoms. Therefore, it is important to design HIV prevention strategies that target university students in China.
C1 Univ Massachusetts, Grad Sch Nursing, Worcester, MA 01655 USA.
   Second Xiangya Hosp, Dept Nursing, Changsha, Peoples R China.
   Cent S Univ, Changsha, Peoples R China.
   Yale Univ, Sch Nursing, New Haven, CT 06536 USA.
   Erie Family Hlth Ctr, Chicago, IL USA.
C3 University of Massachusetts System; University of Massachusetts Worcester; Central South University; Yale University
RP Bova, C (corresponding author), Univ Massachusetts, Grad Sch Nursing, 55 Lake Ave N, Worcester, MA 01655 USA.
EM carol.bova@umassmed.edu
CR [Anonymous], 1997, MMWR RECOMM REP, V46, P1
   BRISLIN RW, 1970, J CROSS CULT PSYCHOL, V1, P185, DOI 10.1177/135910457000100301
   Burgess J, 2001, J ASSOC NURSES AIDS CARE, V12, P39, DOI 10.1016/S1055-3290(06)60261-6
   Buskin Susan E, 2002, J PUBLIC HEALTH MANAG PRACT, V8, P38
   Chen WT, 2004, AIDS PATIENT CARE ST, V18, P417, DOI 10.1089/1087291041518247
   Cok F., 2001, CULTURE, V0, P0
   *COUNC S CHIN NAT, 1998, CHIN STAT COUNC DOC, V0, P0
   Davis C, 1998, J ADOLESCENCE, V21, P657, DOI 10.1006/jado.1998.0186
   DAWSON DA, 1989, ADV DATA VITAL HLTH, V176, P1
   FITTI JE, 1990, ADV DATA, V195, P1
   Froman R D, 2001, SCH INQ NURS PRACT, V15, P161
   GRAY LA, 1989, J COUNS DEV, V68, P199, DOI 10.1002/j.1556-6676.1989.tb01357.x
   *HIV AIDS, 1994, VANC INT C P COUNS 2, V0, P0
   JEMMOTT LS, 1992, NURS RES, V41, P172
   JI Z, 2005, REPORT MINISTRY ED C, V0, P0
   Kaufman J, 2002, SCIENCE, V296, P2339, DOI 10.1126/science.1074479
   KWAN M, 1993, SEXUALITY ASIA, V0, P0
   Lau JTF, 2003, SEX TRANSM DIS, V30, P600, DOI 10.1097/01.OLQ.0000081394.94426.7A
   Li XM, 2004, HEALTH PROMOT INT, V19, P345, DOI 10.1093/heapro/dah308
   Liao SS, 1997, AIDS, V11, P0
   *UNAIDS CMOHA, 1997, CHIN RESP AIDS HIV A, V0, P0
   Wong WCW, 2003, AIDS PATIENT CARE ST, V17, P417, DOI 10.1089/108729103322277439
   Xiaoming S., 2000, AIDS BEHAV, V4, P103
   Zhang K, 1999, AIDS CARE, V11, P581, DOI 10.1080/09540129947730
   Zhang KL, 2002, BMJ-BRIT MED J, V324, P803, DOI 10.1136/bmj.324.7341.803
NR 27
TC 65
Z9 68
U1 1
U2 25
PU MARY ANN LIEBERT, INC
PI NEW ROCHELLE
PA 140 HUGUENOT STREET, 3RD FL, NEW ROCHELLE, NY 10801 USA
SN 1087-2914
EI 1557-7449
J9 AIDS PATIENT CARE ST
JI Aids Patient Care STDS
PD NOV 15
PY 2005
VL 19
IS 11
BP 769
EP 777
DI 10.1089/apc.2005.19.769
PG 9
WC Public, Environmental & Occupational Health; Infectious Diseases
SC Public, Environmental & Occupational Health; Infectious Diseases
GA 986JY
UT WOS:000233447100008
PM 16283837
DA 2023-03-20
ER

PT J
AU Hussain, T
   Kulshreshtha, KK
   Sood, S
   Arif, M
   Sinha, S
   Yadav, VS
   Sengupta, U
   Katoch, VM
AF Hussain, T
   Kulshreshtha, KK
   Sood, S
   Arif, M
   Sinha, S
   Yadav, VS
   Sengupta, U
   Katoch, VM
TI Seroprevalence of HIV infection among the foreign students at Agra during a fifteen year period (1988-2002)
SO INDIAN JOURNAL OF MEDICAL RESEARCH
LA English
DT Article
DE Agra; foreign students; HIV/AIDS; India; seroprevalence
ID travel
AB The present study reports a retrospective analysis of data of HIV testing of foreign students from Sub-Saharan Africa, South-East Asia and Europe, studying as well as staying at Agra, over a period of 15 yr (1988 to 2002). Of the 2653 [2092 (78.85%) were from the Sub-Saharan African countries, 377 (14.21 %) from the South-East Asian countries, and 184 (6.93 %) from the European countries], foreign students tested for HIV, only 26 were found to be positive for HIV-1/2 antibodies by the ELISA, rapid and Western Blot assays. Out of 26 HIV-positive, 17 males and 7 females were from Sub-Saharan Africa and 2 males were from the European countries. The range of HIV-positivity over a period of 15 yr varied greatly. When the five-year (1988-1992, 1993-1997 and 1998-2002) results were compared, the HIV-seropositivity showed a decline from 1.85, 0.50 to 0.36 per cent in the first, second and third 5 yr slots, respectively. While the data were not representative of all foreign students in India, this reflected the population tested in this centre was not a growing focus of HIV infection in this part of the country.
C1 Indian Council Med Res, Natl JALMA Inst Leprosy & Other Mycobacterial Dis, HIV AIDS Unit, Agra 282001, Uttar Pradesh, India.
C3 Indian Council of Medical Research (ICMR); ICMR - National JALMA Institute for Leprosy & Other Mycobacterial Diseases, Agra
RP Hussain, T (corresponding author), Indian Council Med Res, Natl JALMA Inst Leprosy & Other Mycobacterial Dis, HIV AIDS Unit, Agra 282001, Uttar Pradesh, India.
EM tahziba_hussain@hotmail.com
CR *CDCP, 2001, HLTH INF INT TRAV 20, V0, P0
   MULHALL BP, 1996, INT J STD AIDS, V7, P252
   REID D, 1997, TXB TRAVEL MED HLTH, V0, P3
   SHANDERA WX, 1993, J WILDERNESS MED, V4, P40, DOI 10.1580/0953-9859-4.1.40
   Spira AM, 2003, LANCET, V361, P1368, DOI 10.1016/S0140-6736(03)13075-9
   Spira AM, 2003, LANCET, V361, P1459, DOI 10.1016/S0140-6736(03)13141-8
   STEFFEN R, 1987, J INFECT DIS, V156, P84, DOI 10.1093/infdis/156.1.84
   STEFFEN R, 1999, TROPICAL INFECT DIS, V0, P106
   *WHO, 2002, INT TRAVEL HLTH VACC, V0, P0
   Williams B, 1998, S AFR MED J, V88, P247
NR 11
TC 1
Z9 1
U1 0
U2 2
PU INDIAN COUNCIL MEDICAL RES
PI NEW DELHI
PA PO BOX 4911 ANSARI NAGAR, NEW DELHI 110029, INDIA
SN 0971-5916
EI 
J9 INDIAN J MED RES
JI Indian J. Med. Res.
PD NOV 15
PY 2005
VL 122
IS 5
BP 447
EP 450
DI 
PG 4
WC Immunology; Medicine, General & Internal; Medicine, Research & Experimental
SC Immunology; General & Internal Medicine; Research & Experimental Medicine
GA 008CN
UT WOS:000235017900015
PM 16456260
DA 2023-03-20
ER

PT J
AU Zaller, N
   Nelson, KE
   Ness, P
   Wen, G
   Bai, X
   Shan, H
AF Zaller, N
   Nelson, KE
   Ness, P
   Wen, G
   Bai, X
   Shan, H
TI Knowledge, attitude and practice survey regarding blood donation in a Northwestern Chinese city
SO TRANSFUSION MEDICINE
LA English
DT Article
DE attitudes; beliefs; China; donor recruitment
ID university-students; donors; motivations; behavior; beliefs; incentives; infection; safety; risk
AB Recruitment of low-risk blood donors in developing countries is challenging. We studied the attitudes towards blood donation in several populations in a city in Western China. A survey of knowledge, attitude and practice was performed including 1280 individuals from eight distinct populations in Urumqi, Xinjiang Uyghur Autonomous Region, China. Included were Han Chinese and Uyghur populations of blood donors, non-donors, injection drug users, students and factory workers. Knowledge about blood donation varied between the groups. Factors motivating blood donation included social pressure, desire to know screening results and altruism. Inhibiting factors included fear of contracting an infection and other adverse health effects, including loss of vitality. Misconceptions about the effects of blood donation are widespread, even among educated persons in Urumqi. Fear of acquiring a serious infection may have been increased by the reports of HIV acquisition during plasma donations in China.
C1 Johns Hopkins Univ, Sch Med, Dept Pathol, Baltimore, MD 21287 USA.
   Johns Hopkins Univ, Sch Publ Hlth, Dept Epidemiol, Baltimore, MD 21205 USA.
   Johns Hopkins Univ, Sch Publ Hlth, Dept Int Hlth, Baltimore, MD USA.
   Urumqi City Blood Ctr, Urumqi, Xinjiang, Peoples R China.
   Mil Prod & Construct Corps Blood Ctr, Urumqi, Xinjiang, Peoples R China.
C3 Johns Hopkins University; Johns Hopkins University; Johns Hopkins University
RP Shan, H (corresponding author), Johns Hopkins Univ, Sch Med, Dept Pathol, 600 N Wolfe St,Room 311C, Baltimore, MD 21287 USA.
EM hshan@jhmi.edu
FU FIC NIH HHS [2 D 43 TW000010-17] Funding Source: Medline
CR Andaleeb S S, 1995, J HEALTH CARE MARK, V15, P42
   Boulware LE, 2002, TRANSFUSION, V42, P669, DOI 10.1046/j.1537-2995.2002.00120.x
   Boulware LE, 2002, MED CARE, V40, P85
   DERODAS IM, 2003, STUDY SOCIOCULTURAL, V0, P0
   DOMEN RE, 1995, TRANSFUS MED REV, V9, P53, DOI 10.1016/S0887-7963(05)80030-6
   Eastlund T, 1998, TRANSFUSION, V38, P874, DOI 10.1046/j.1537-2995.1998.38998409009.x
   Farley SD, 2003, EXP PSYCHOL, V50, P55, DOI 10.1026//1618-3169.50.1.55
   Fernandez-Montoya A, 1998, VOX SANG, V74, P140
   GIBBS WN, 1994, VOX SANG, V67, P377, DOI 10.1111/j.1423-0410.1994.tb01277.x
   GILES M, 1995, BRIT J SOC PSYCHOL, V34, P173, DOI 10.1111/j.2044-8309.1995.tb01056.x
   Glynn SA, 2002, TRANSFUSION, V42, P216, DOI 10.1046/j.1537-2995.2002.00008.x
   Hosain GMM, 1997, E AFR MED J, V74, P549
   JACOBS B, 1995, E AFR MED J, V72, P345
   JAGER H, 1991, AIDS, V5, P0
   Kolins J, 2003, TRANSFUSION, V43, P1634, DOI 10.1046/j.1537-2995.2003.00560.x
   Moltzan C, 2001, TRANSFUSION MED, V11, P177, DOI 10.1046/j.1365-3148.2001.00301.x
   Rapport FL, 2002, J ADV NURS, V40, P495, DOI 10.1046/j.1365-2648.2002.02406.x
   ROYSE D, 1995, TRANSFUSION, V35, P826, DOI 10.1046/j.1537-2995.1995.351096026363.x
   *SANBS, 2003, PROJ LIF TOP LIN REP, V0, P0
   Sandborg E, 2000, VOX SANG, V78, P297
   Schreiber GB, 2003, TRANSFUSION, V43, P591, DOI 10.1046/j.1537-2995.2003.00388.x
   Shan H, 2002, LANCET, V360, P1770, DOI 10.1016/S0140-6736(02)11669-2
   SOJKA B, 2002, VOX SANG, V84, P120
   Strauss RG, 2001, TRANSFUSION, V41, P165, DOI 10.1046/j.1537-2995.2001.41020165.x
   Tang S, 1993, ZHONGHUA LIU XING BING XUE ZA ZHI, V14, P271
   Titmuss Richard M., 1971, GIFT RELATIONSHIP HU, V0, P0
   van der Poel CL, 2002, VOX SANG, V83, P285, DOI 10.1046/j.1423-0410.2002.00239.x
   Viswanathan Chandra, 2001, INDIAN JOURNAL OF PEDIATRICS, V68, P69, DOI 10.1007/BF02728866
   WANG JX, 2004, COMMUNICATION, V0, P0
   Wiwanitkit V, 2002, VOX SANG, V83, P97, DOI 10.1046/j.1423-0410.2002.00209.x
   Wiwanitkit Viroj, 2000, SOUTHEAST ASIAN JOURNAL OF TROPICAL MEDICINE AND PUBLIC HEALTH, V31, P609
   Wu ZY, 2001, HEALTH POLICY PLANN, V16, P41, DOI 10.1093/heapol/16.1.41
   YAN K, 2000, ZHONGHUA LIU XING BI, V21, P10
   ZHANG X, 2002, J CLIN TRANSFUSION L, V4, P60
NR 35
TC 67
Z9 71
U1 2
U2 22
PU WILEY
PI HOBOKEN
PA 111 RIVER ST, HOBOKEN 07030-5774, NJ USA
SN 0958-7578
EI 1365-3148
J9 TRANSFUSION MED
JI Transfus. Med.
PD AUG 15
PY 2005
VL 15
IS 4
BP 277
EP 286
DI 10.1111/j.0958-7578.2005.00589.x
PG 10
WC Hematology
SC Hematology
GA 961ZM
UT WOS:000231700800004
PM 16101805
DA 2023-03-20
ER

PT J
AU Macek, M
   Matkovic, V
AF Macek, M
   Matkovic, V
TI Attitudes of school environment towards integration of HIV-positive pupils into regular classes and knowledge about HIV/AIDS: Cross-sectional study
SO CROATIAN MEDICAL JOURNAL
LA English
DT Article
AB Aim To estimate the attitudes of teachers, parents, and pupils in primary schools towards the integration of HIV-positive pupils into regular schools, and their knowledge about HIV/AIDS. Methods Teachers (n =64), seventh and eight grade pupils (n = 108), and their parents (n = 124) from a big city and a small town in Croatia were examined by two specially designed instruments which measured their attitudes towards the integration of pupils with HIV/AIDS and knowledge about HIV/AIDS. Results All three populations showed positive attitudes towards the integration of children with HIV/AIDS into regular schools. A group of parents had lower attitude score (mean standard deviation, 3.1 +/- 0.6) compared with teachers or pupils (3.5 +/- 0.4 and 3.4 +/- 0.4 respectively, P < 0.001, ANOVA, and post hoc Tukey test). Knowledge about HIV/AIDS was high in all three groups. Pupils scored lower (8.2 +/- 4.1 out of maximum 15) than their teachers or parents (11.2 +/- 3.8 and 10.3 +/- 3.5 respectively, P < 0.001). In all three subsamples, groups with higher level of education had more positive attitudes towards the integration of children with HIV/AIDS into regular schools as well as higher knowledge scores. No significant correlation was found between participants' attitudes and knowledge. Conclusion School environment - teachers, pupils, parents - had generally positive attitudes towards the integration of HIV positive pupils and high level of knowledge about HIV/AIDS. Generally, parents showed less favorable attitudes than teachers and pupils and this may be a possible obstacle to the integration of HIV positive students into regular schools. There is obviously a need fora coordinated public intervention aimed at informing the public about HIV/AIDS.
C1 Univ Zagreb, Fac Educ & Rehabil Sci, Dept Rehabil, Zagreb 10000, Croatia.
C3 University of Zagreb
RP Macek, M (corresponding author), Univ Zagreb, Fac Educ & Rehabil Sci, Dept Rehabil, Kuslanova 59A, Zagreb 10000, Croatia.
EM majamacek@net.hr
CR AJDUKOVIC D, 1991, AIDS YOUTH PSYCHOSOC, V0, P0
   BARNETT T, 2000, GUIDELINES STUDIES S, V0, P0
   CHASE E, 2001, HIV AIDS PREVENTION, V0, P0
   DERLEGA VJ, 1998, HIV INFECT SOCIAL IN, V0, P0
   HAYRY H, 2001, HIV AIDS TESTING SCR, V0, P0
   KOVAC M, 2003, FIGHTING HIV STIGMA, V0, P0
   LAWSON E, 1991, ENCY HUMAN RIGHTS, V0, P0
   MASNJAK FR, 2001, REVIJIA REHABILITACI, V37, P219
   Rajecki D. W., 1990, ATTITUDES, V0, P0
   Ramos F V, 1997, INTEGRATION, V0, P4
   Vodopivec I, 2002, CROAT MED J, V43, P58
NR 11
TC 6
Z9 6
U1 0
U2 3
PU MEDICINSKA NAKLADA
PI ZAGREB
PA VLASKA 69, HR-10000 ZAGREB, CROATIA
SN 0353-9504
EI 
J9 CROAT MED J
JI Croat. Med. J.
PD APR 15
PY 2005
VL 46
IS 2
BP 320
EP 325
DI 
PG 6
WC Medicine, General & Internal
SC General & Internal Medicine
GA 920RZ
UT WOS:000228709100021
PM 15849857
DA 2023-03-20
ER

PT J
AU Al-Mazrou, YY
   Abouzeid, MS
   Al-Jeffri, MH
AF Al-Mazrou, YY
   Abouzeid, MS
   Al-Jeffri, MH
TI Knowledge and attitudes of paramedical students in Saudi Arabia toward HIV/AIDS
SO SAUDI MEDICAL JOURNAL
LA English
DT Article
ID sexual-behavior; aids; nurses; hiv; information; beliefs; people
AB Objectives: The present study aimed to build a baseline profile for knowledge and attitudes of Saudi paramedical students toward human immunodeficiency virus/acquired immunodeficiency syndrome(HIV/AIDS). Methods: The study was a cross-sectional one conducted on a sample selected from health institutes and colleges in Saudi Arabia during the calendar year 2002/2003. Results: A high percentage of students correctly perceive the risk presented by HIV/AIDS. Extramarital sex and unprotected sex were the most frequently mentioned risky behaviors. Misconceptions and lack of knowledge regarding transmission of HIV/AIDS were reported. Lack of knowledge on the means of individual protection, means of protection of infants of HIV/AIDS-infected mothers and means of protection of HIV/AIDS-infected individual's wife was observed. While friends were the main source of information among male students, booklets were the main source of information among females. More than two-thirds of students were willing to be tested for HIV. We observed negative attitudes toward discussing AIDS topics with others, home-care for HIV/AIDS individuals and HIV/AIDS-infected individual's right at work. Conclusion: We found lack of knowledge regarding HIV/AIDS transmission and means for prevention in addition to unfavorable attitudes towards HIV/AIDS individuals. We recommend an evaluation of HIV/AIDS information in the curricula of health institutes and health colleges in addition to conduction of a nationwide health education campaign on HIV/AIDS.
C1 Minist Hlth, Dept Prevent Med, Riyadh 11176, Saudi Arabia.
   Minist Hlth, Dept Infect Dis, Riyadh 11176, Saudi Arabia.
C3 Ministry of Health - Saudi Arabia; Ministry of Health - Saudi Arabia
RP Al-Mazrou, YY (corresponding author), Minist Hlth, Dept Prevent Med, Riyadh 11176, Saudi Arabia.
EM yalmazrou@hotmail.com
CR Aiken LS, 2001, HANDBOOK OF HEALTH PSYCHOLOGY, V0, P727
   Al-Owaish R, 1999, AIDS EDUC PREV, V11, P163
   ALOWAISH R, 1995, AIDS EDUC PREV, V11, P23
   Brusaferro S, 1997, MED LAV, V88, P495
   CARDUCCI A, 1995, EUR J EPIDEMIOL, V11, P23, DOI 10.1007/BF01719942
   DALY K, 2000, BUSINESS RESPONSE HI, V0, P0
   DELAY PR, 2001, HDB DESIGN MANAGEMEN, V0, P7
   Fantahun M, 1996, ETHIOPIAN MED J, V34, P233
   GRAY L, 1998, J COUNS DEV, V68, P199
   Irving KL, 1997, J ROY SOC HEALTH, V117, P298, DOI 10.1177/146642409711700507
   ISLAM M, 2000, INT J STD AIDS, V14, P210
   Islam MT, 2002, J HEALTH POPUL NUTR, V20, P271
   KOHI TW, 1994, INT J NURS STUD, V31, P77, DOI 10.1016/0020-7489(94)90009-4
   Ndaba-Mbata R D, 2000, INT NURS REV, V47, P218, DOI 10.1046/j.1466-7657.2000.00023.x
   NEDGWA DM, 2002, J NATL I PUBLIC HLTH, V51, P56
   Olenja JM, 1999, J COMMUN HEALTH, V24, P187, DOI 10.1023/A:1018709314503
   PLANT ML, 1993, J ADV NURS, V18, P80, DOI 10.1046/j.1365-2648.1993.18010080.x
   Ray K, 1996, INT J STD AIDS, V7, P48, DOI 10.1258/0956462961917050
   ROSCOE B, 1990, ADOLESCENCE, V25, P39
   UNAIDS, 2002, HIV VOL COUNS TEST G, V0, P0
   *UNAIDS, 2002, WORLD AIDS CAMP 2002, V0, P0
   *UNAIDS, 1999, COUNS VOL TEST PREGN, V0, P0
   *UNAIDS WHO, 2003, AIDS EP UPD, V0, P0
   United Nations Joint Programme on HIV/AIDS (UNAIDS), 2001, IND HIV AIDS REL DIS, V0, P0
   Vogels T, 1999, ADOLESCENCE, V34, P369
   Wansaicheong A. S. L., 1998, SMJ, V39, P53
   *WHO, 1992, WHO AIDS SER, V11, P15
   *WHO, 1990, WHO AIDS SER, V6, P6
NR 31
TC 12
Z9 14
U1 0
U2 1
PU SAUDI MED J
PI RIYADH
PA ARMED FORCES HOSPITAL, PO BOX 7897,, RIYADH 11159, SAUDI ARABIA
SN 0379-5284
EI 
J9 SAUDI MED J
JI Saudi Med. J.
PD AUG 15
PY 2005
VL 26
IS 8
BP 1183
EP 1189
DI 
PG 7
WC Medicine, General & Internal
SC General & Internal Medicine
GA 964RL
UT WOS:000231898100003
PM 16127510
DA 2023-03-20
ER

PT J
AU Thorburn, S
   Harvey, SM
   Ryan, EA
AF Thorburn, S
   Harvey, SM
   Ryan, EA
TI HIV prevention heuristics and condom use among African-Americans at risk for HIV
SO AIDS CARE-PSYCHOLOGICAL AND SOCIO-MEDICAL ASPECTS OF AIDS/HIV
LA English
DT Article
ID negotiated safety; college-students; sexual-behaviors; partners
AB The goal of this study was to improve understanding of whether incorrect HIV/AIDS heuristics and characteristics-based risk theories are barriers to HIV prevention among young African-Americans at increased risk for HIV. We explored: ( 1) the beliefs of men and women regarding disease prevention strategies, and ( 2) the relationship of such beliefs to safer sexual behaviours. In Phase I, semistructured individual interviews were conducted with both members of 22 heterosexual couples at increased risk for HIV/STIs. Subsequently, in Phase II, structured individual interviews were conducted with another 40 women and 40 men ( not couples). Participants in Phase I reported use of condoms and monogamy as major strategies for disease prevention. The beliefs that were endorsed by the largest percentage of Phase II participants were related to the 'known partners are safe partners' and 'trusted partners are safe partners' heuristics. Moreover, stronger endorsement of the 'known partners' heuristic was negatively associated with measures of condom use and pregnancy prevention behaviour. Our findings highlight the need for interventions and programmes to encourage intimate partners to consistently use condoms until both members of the dyad are tested and agree to mutual monogamy.
C1 Oregon State Univ, Dept Publ Hlth, Corvallis, OR 97331 USA.
   Univ Oregon, Ctr Study Women Soc, Eugene, OR 97403 USA.
C3 Oregon State University; University of Oregon
RP Thorburn, S (corresponding author), Oregon State Univ, Dept Publ Hlth, 264 Waldo Hall, Corvallis, OR 97331 USA.
EM Sheryl.Thorburn@oregonstate.edu
FU ODCDC CDC HHS [U30/CCU 915062-1-0, U30/CCU 615166-1-0] Funding Source: Medline
CR Anderson JE, 1999, FAM PLANN PERSPECT, V31, P24, DOI 10.2307/2991553
   Davidovich U, 2000, AIDS, V14, P701, DOI 10.1097/00002030-200004140-00009
   Ellen JM, 1998, J SEX RES, V35, P328, DOI 10.1080/00224499809551950
   Hammer JC, 1996, J APPL SOC PSYCHOL, V26, P375, DOI 10.1111/j.1559-1816.1996.tb01855.x
   KIPPAX S, 1993, AIDS, V7, P257, DOI 10.1097/00002030-199302000-00015
   Kippax S, 1997, AIDS, V11, P191, DOI 10.1097/00002030-199702000-00009
   Lansky A, 1998, FAM PLANN PERSPECT, V30, P93, DOI 10.2307/2991666
   McLean J., 1994, AIDS CARE, V6, P331, DOI 10.1080/09540129408258645
   Misovich S., 1997, REV GEN PSYCHOL, V1, P72, DOI https://doi.org/10.1037/1089-2680.1.1.72
   Misovich S. J., 1996, CANADIAN J HUMAN SEX, V5, P83
   Niccolai LM, 2002, AIDS EDUC PREV, V14, P183, DOI 10.1521/aeap.14.3.183.23893
   PINKERTON SD, 1993, EVALUATION REV, V17, P504, DOI 10.1177/0193841X9301700503
   Prince A, 1998, J AM COLL HEALTH, V47, P11, DOI 10.1080/07448489809595614
   Seal DW, 1997, J SEX RES, V34, P39, DOI 10.1080/00224499709551865
   WILLIAMS SS, 1992, J APPL SOC PSYCHOL, V22, P921, DOI 10.1111/j.1559-1816.1992.tb00934.x
NR 15
TC 30
Z9 32
U1 0
U2 6
PU ROUTLEDGE JOURNALS, TAYLOR & FRANCIS LTD
PI ABINGDON
PA 2-4 PARK SQUARE, MILTON PARK, ABINGDON OX14 4RN, OXON, ENGLAND
SN 0954-0121
EI 1360-0451
J9 AIDS CARE
JI Aids Care-Psychol. Socio-Med. Asp. Aids-Hiv
PD APR 15
PY 2005
VL 17
IS 3
BP 335
EP 344
DI 10.1080/09540120412331299762
PG 10
WC Health Policy & Services; Public, Environmental & Occupational Health; Psychology, Multidisciplinary; Respiratory System; Social Sciences, Biomedical
SC Health Care Sciences & Services; Public, Environmental & Occupational Health; Psychology; Respiratory System; Biomedical Social Sciences
GA 880CC
UT WOS:000225765000006
PM 15832881
DA 2023-03-20
ER

PT J
AU Dahl, DW
   Darke, PR
   Gorn, GJ
   Weinberg, CB
AF Dahl, DW
   Darke, PR
   Gorn, GJ
   Weinberg, CB
TI Promiscuous or confident? Attitudinal ambivalence toward condom purchase
SO JOURNAL OF APPLIED SOCIAL PSYCHOLOGY
LA English
DT Article
ID aids-risk behavior; college-students; carrying behavior; women; self; gender; impact; embarrassment; information; intentions
AB This research examined attitudes toward condom purchase. Recent evidence is mixed. While some studies show attitudes have become more positive, other studies suggest that negative attitudes still dominate. Our own research examined the possibility that such attitudes may be ambivalent, meaning that the same individuals may simultaneously hold both positive and negative beliefs about condom purchase. The results confirmed this prediction. Study I showed that condom purchase evoked a combination of both negative beliefs about lifestyles and positive beliefs concerning the personal confidence of the consumer. These beliefs had competing effects on more global attitudes toward condom purchase. Specific beliefs about condoms were shown to provide the best indication of whether participants actually used condoms. Study 2 employed standard measures of attitudinal ambivalence. The results conceptually replicated the finding that ambivalence was greater for those who purchased condoms compared to controls.
C1 Univ British Columbia, Sauder Sch Business, Vancouver, BC V6T 1Z2, Canada.
   Hong Kong Univ Sci & Technol, Dept Mkt, Hong Kong, Hong Kong, Peoples R China.
C3 University of British Columbia; Hong Kong University of Science & Technology
RP Darke, PR (corresponding author), Univ British Columbia, Sauder Sch Business, 2053 Main Mall, Vancouver, BC V6T 1Z2, Canada.
EM peter.darke@sauder.ubc.ca
CR AJZEN I, 1977, PSYCHOL BULL, V84, P888, DOI 10.1037/0033-2909.84.5.888
   ANDERSON NH, 1962, SCIENCE, V138, P817, DOI 10.1126/science.138.3542.817
   BARGH JA, 1992, J PERS SOC PSYCHOL, V62, P893, DOI 10.1037/0022-3514.62.6.893
   Bryan AD, 1999, PERS SOC PSYCHOL B, V25, P275, DOI 10.1177/0146167299025003001
   Cecil H, 1998, J AM COLL HEALTH, V47, P113, DOI 10.1080/07448489809595631
   Dahl DW, 1998, CAN J PUBLIC HEALTH, V89, P368, DOI 10.1007/BF03404075
   Dahl DW, 2001, J CONSUM RES, V28, P473, DOI 10.1086/323734
   Dahl DW, 1997, AM J PUBLIC HEALTH, V87, P1059, DOI 10.2105/AJPH.87.6.1059
   DeWit R, 1997, HEALTH EDUC RES, V12, P15, DOI 10.1093/her/12.1.15
   Eagly A. H., 1993, J LOSS PREVENT PROC, V0, P0
   Festinger L., 1957, THEORY COGNITIVE DIS, V0, P0
   Fishbein M, 1975, BELIEF ATTITUDE INTE, V0, P0
   Fisher JD, 1996, HEALTH PSYCHOL, V15, P114, DOI 10.1037/0278-6133.15.2.114
   FISHER JD, 1992, PSYCHOL BULL, V111, P455, DOI 10.1037/0033-2909.111.3.455
   Gamson J, 1990, J HIST SEX, V1, P262
   Haire M, 1950, J MARKETING, V14, P649, DOI 10.2307/1246942
   Heider F, 1946, J PSYCHOL, V21, P107, DOI 10.1080/00223980.1946.9917275
   HELWEGLARSEN M, 1994, HEALTH PSYCHOL, V13, P224, DOI 10.1037/0278-6133.13.3.224
   Hetherington SE, 1996, J SEX MARITAL THER, V22, P9
   Hillier L, 1998, J ADOLESCENCE, V21, P15, DOI 10.1006/jado.1997.0126
   JEMMOTT LS, 1992, NURS RES, V41, P273
   KAPLAN KJ, 1972, PSYCHOL BULL, V77, P361, DOI 10.1037/h0032590
   Katz I., 1981, STIGMA SOCIAL PSYCHO, V0, P0
   Lewis JE, 1997, J AM COLL HEALTH, V45, P147, DOI 10.1080/07448481.1997.9936875
   Loxley W, 1996, J COMMUNITY APPL SOC, V6, P293, DOI 10.1002/(SICI)1099-1298(199610)6:4<293::AID-CASP377>3.0.CO;2-Q
   LUPTON D, 1994, QUALITATIVE HLTH RES, V4, P304
   McNair LD, 1998, J SEX MARITAL THER, V24, P29, DOI 10.1080/00926239808414666
   Miller R. S, 1996, EMBARRASSMENT, V0, P0
   Minoia J, 1996, J N Y STATE NURSES ASSOC, V27, P4
   MOORE M, 1980, EDUC PSYCHOL MEAS, V40, P205, DOI 10.1177/001316448004000133
   MOORE M, 1973, EDUC PSYCHOL MEAS, V33, P481, DOI 10.1177/001316447303300235
   Murphy JJ, 1998, FAM PLANN PERSPECT, V30, P276, DOI 10.2307/2991503
   Nguyen MN, 1996, J ADOLESCENT HEALTH, V18, P48, DOI 10.1016/1054-139X(95)00045-T
   Niedenthal Paula M., 2003, PSYCHOL EVALUATION A, V0, P0
   Priester JR, 2001, J PERS SOC PSYCHOL, V80, P19, DOI 10.1037//0022-3514.80.1.19
   Raghubir P, 1998, J CONSUM RES, V25, P52, DOI 10.1086/209526
   Raghubir P, 1996, PSYCHOL MARKET, V13, P633, DOI 10.1002/(SICI)1520-6793(199610)13:7<633::AID-MAR1>3.0.CO;2-I
   RICHARDSON HRL, 1997, CANADIAN J HUMAN SEX, V6, P185
   Rosenberg M. J, 1960, ATTITUDE ORG CHANGE, V0, P0
   Sable MR, 1998, J HEALTH CARE POOR U, V9, P262
   SACCO WP, 1993, AIDS EDUC PREV, V5, P311
   Sanderson CA, 1996, J APPL SOC PSYCHOL, V26, P2076, DOI 10.1111/j.1559-1816.1996.tb01788.x
   Schuster MA, 1998, FAM PLANN PERSPECT, V30, P67, DOI 10.2307/2991662
   Seal DW, 1996, J COMMUNITY APPL SOC, V6, P15, DOI 10.1002/(SICI)1099-1298(199602)6:1<15::AID-CASP352>3.0.CO;2-2
   Sheeran P, 1999, PSYCHOL BULL, V125, P90, DOI 10.1037/0033-2909.125.1.90
   Sherman DAK, 2000, PERS SOC PSYCHOL B, V26, P1046, DOI 10.1177/01461672002611003
   Steele C.M., 1988, ADV EXPT SOCIAL PSYC, V21, P261, DOI 10.1016/S0065-2601(08)60229-4
   Thompson M., 1995, ATTITUDE STRENGTH AN, V0, PP361, DOI 10.4324/9781315807041
   Thompson SC, 1996, J APPL SOC PSYCHOL, V26, P189, DOI 10.1111/j.1559-1816.1996.tb01845.x
   VALDISERRI RO, 1988, B NEW YORK ACAD MED, V64, P237
   WEBSTER FE, 1970, J MARKETING, V34, P61, DOI 10.2307/1250837
   WILSON TE, 1993, J APPL SOC PSYCHOL, V23, P1093, DOI 10.1111/j.1559-1816.1993.tb01023.x
   WULFERT E, 1993, HEALTH PSYCHOL, V12, P346, DOI 10.1037/0278-6133.12.5.346
NR 53
TC 21
Z9 21
U1 0
U2 8
PU WILEY
PI HOBOKEN
PA 111 RIVER ST, HOBOKEN 07030-5774, NJ USA
SN 0021-9029
EI 1559-1816
J9 J APPL SOC PSYCHOL
JI J. Appl. Soc. Psychol.
PD APR 15
PY 2005
VL 35
IS 4
BP 869
EP 887
DI 10.1111/j.1559-1816.2005.tb02150.x
PG 19
WC Psychology, Social
SC Psychology
GA 943RP
UT WOS:000230372200011
DA 2023-03-20
ER

PT J
AU Al-Mazrou, YY
   Abouzeid, MS
   Al-Jeffri, MH
AF Al-Mazrou, YY
   Abouzeid, MS
   Al-Jeffri, MH
TI Impact of health education on knowledge and attitudes of Saudi paramedical students toward HIV/AIDS
SO SAUDI MEDICAL JOURNAL
LA English
DT Article
ID behavior-change; risk behavior; aids; hiv
AB Objectives: To assess the impact of health education on the knowledge and attitudes of paramedical students in Saudi Arabia toward HIV/AIDS. Methods: We carried out an interventional study on a sample selected from students of health institutes and health colleges in Saudi Arabia during the calendar year 2002-2003. Results: The intervention shows a positive effect on students' knowledge regarding means of transmission of HIV and means of protection from HIV/AIDS. Furthermore, it has a positive impact on students' attitudes toward accepting discussion of AIDS topics with others, acceptance of home care for HIV infected family member and acceptance of HIV-infected individual's right at work. Preference of confidentiality was also significantly increased after intervention. Conclusion: Health education intervention has a positive impact on students' knowledge and attitudes towards HIV/AIDS and we recommend a nationwide health education program on HIV/AIDS.
C1 Minist Hlth, Dept Prevent Med, Riyadh 11176, Saudi Arabia.
   Minist Hlth, Dept Infect & Parasit Dis, Riyadh 11176, Saudi Arabia.
C3 Ministry of Health - Saudi Arabia; Ministry of Health - Saudi Arabia
RP Al-Mazrou, YY (corresponding author), Minist Hlth, Dept Prevent Med, Riyadh 11176, Saudi Arabia.
EM yalmazrou@hotmail.com
CR AGGLETON P, 1994, SCIENCE, V265, P341, DOI 10.1126/science.8023156
   Agrawal HK, 1999, ANN TROP PAEDIATR, V19, P143, DOI 10.1080/02724939992464
   ALMAZROU YY, 2005, SAUDI MED J, V26, P477
   Barth R P, 1992, J ADOLESC RES, V7, P208, DOI 10.1177/074355489272006
   BROWN LK, 1990, J SCHOOL HEALTH, V60, P270, DOI 10.1111/j.1746-1561.1990.tb05933.x
   Burkholder GJ., 1999, J APPL BIOBEHAV RES, V4, P27, DOI 10.1111/j.1751-9861.1999.tb00053.x
   CATANIA JA, 1990, HEALTH EDUC QUART, V17, P53, DOI 10.1177/109019819001700107
   DESJARLAIS DC, 1992, AIDS, V6, P1053, DOI 10.1097/00002030-199210000-00001
   DICLEMENTE RJ, 1989, J SEX RES, V26, P188, DOI 10.1080/00224498909551505
   Glanz K, 1997, HLTH BEHAV HLTH ED T, V0, P19
   HAVERKOS HW, 1995, INT J STD AIDS, V6, P227, DOI 10.1177/095646249500600401
   Joint United Nations Program on HIV/AIDS, 2004, 2004 REP GLOB AIDS E, V0, P0
   LAWRENCE S, 1989, PUBLIC HLTH REP, V104, P391
   Macintyre K, 2001, AIDS EDUC PREV, V13, P160, DOI 10.1521/aeap.13.2.160.19736
   *MIN HLTH, 2004, ANN REP NAT PROGR PR, V0, P0
   MOON K, 2002, THESIS U CAROLINA, V0, P0
   NELSON KE, 1665, ARCH INTERN MED, V155, P135
   Pinkerton SD, 1997, SOC SCI MED, V44, P1303, DOI 10.1016/S0277-9536(96)00258-4
   Quinn TC, 1996, LANCET, V348, P99, DOI 10.1016/S0140-6736(96)01029-X
   Saleh M A, 1999, J FAMILY COMMUNITY MED, V6, P15
   *UNAIDS UNICEF WHO, 2000, EP FACT SHEETS HIV A, V0, P0
   *UNESCO, 2003, 79 UNESCO HIVAIDS, V0, P0
   *WHO, 2002, 200208 WHO HIV, V0, P0
   *WHO, 2000, TEACH LEARN HIV AIDS, V0, P0
   *WHO, 1990, WHO MCH GPA, V2, P6
   *WHO, 2000, WHO TECHN REP SER, V98, P1
NR 26
TC 12
Z9 13
U1 0
U2 0
PU SAUDI MED J
PI RIYADH
PA ARMED FORCES HOSPITAL, PO BOX 7897,, RIYADH 11159, SAUDI ARABIA
SN 0379-5284
EI 
J9 SAUDI MED J
JI Saudi Med. J.
PD NOV 15
PY 2005
VL 26
IS 11
BP 1788
EP 1795
DI 
PG 8
WC Medicine, General & Internal
SC General & Internal Medicine
GA 995JW
UT WOS:000234097600020
PM 16311667
DA 2023-03-20
ER

PT J
AU Roberts, AB
   Oyun, C
   Batnasan, E
   Laing, L
AF Roberts, AB
   Oyun, C
   Batnasan, E
   Laing, L
TI Exploring the social and cultural context of sexual health for young people in Mongolia: implications for health promotion
SO SOCIAL SCIENCE & MEDICINE
LA English
DT Article
DE Mongolia; sexual health; social/cultural context; adolescents; HIV/AIDS; focus groups
ID qualitative research; developing-country; hiv; attitudes; behavior; condoms; risk
AB Recent political, economic, and cultural changes in Mongolia make its large proportion of young people vulnerable to HIV infection. While there had been only two clinical cases of HIV in Mongolia by the year 2000, the incidence of sexually transmitted infections (STIs) is on the rise, especially among people aged 15-24. Little is known about the social and cultural context in which the sexual knowledge, attitudes, and behaviour of Mongolian young people are created and negotiated. This context must be better understood in order to promote safer sex practices. This study employed qualitative research methods to explore and describe the social and cultural context in which sexual behaviour is negotiated among secondary school students in Ulaanbaatar, Mongolia. Students and teachers from two schools in Ulaanbaatar and health professionals were selected by purposeful sampling to participate in six semi-structured focus group interviews in autumn 2000. Thematic content analysis was conducted on the focus group transcripts. Seven themes were extracted including embarrassment, lack of knowledge, concepts of sex, perceptions of condoms, gender roles, peer norms, and the influence of drinking on sexual activity. Results presented are the first description of the social and cultural context of sexual health and highlight the combined impact of these themes on safer sex practices in Mongolia. These findings are not generalizable, but their agreement with the Mongolian and the international literature indicates that they may be transferable. Implications for STI and HIV/AIDS prevention efforts and further research in Mongolia are discussed. (C) 2004 Elsevier Ltd. All rights reserved.
C1 Univ Alberta, Dept Publ Hlth Sci, Edmonton, AB T6G 2G3, Canada.
   Directorate Med Serv, Ulaanbaatar, Mongolia.
C3 University of Alberta
RP Laing, L (corresponding author), Univ Alberta, Dept Publ Hlth Sci, 13-103 Clin Sci Bldg, Edmonton, AB T6G 2G3, Canada.
EM lory.laing@ualberta.ca
CR ASBURY JE, 1995, QUAL HEALTH RES, V5, P414, DOI 10.1177/104973239500500402
   Bernstein JA, 2002, COMPLEMENT THER MED, V10, P42, DOI 10.1054/ctim.2002.0508
   CARAEL M, 1995, AIDS, V9, P1171, DOI 10.1097/00002030-199510000-00009
   CRABTREE BF, 1992, RES METHODS PRIMARY, V3, P0
   Cutcliffe JR, 1999, J ADV NURS, V30, P374, DOI 10.1046/j.1365-2648.1999.01090.x
   HOLLAND J, 1991, AIDS RESPONSES INTER, V0, P0
   Ip WY, 2001, WESTERN J NURS RES, V23, P211, DOI 10.1177/019394590102300208
   KINGRY MJ, 1990, NURS RES, V39, P124
   Kipp W, 2002, TROP DOCT, V32, P159, DOI 10.1177/004947550203200314
   KITZINGER J, 1995, BRIT MED J, V311, P299, DOI 10.1136/bmj.311.7000.299
   Krueger R.A., 2000, FOCUS GROUPS, V0, P0
   Last J.M., 1998, PUBLIC HLTH HUMAN EC, V0, P0
   LEAR D, 1995, SOC SCI MED, V41, P1311, DOI 10.1016/0277-9536(95)00010-5
   Leigh B. C., 1991, ALCOHOL HEALTH RES W, V15, P58
   MacDonald TK, 2000, HEALTH PSYCHOL, V19, P290, DOI 10.1037/0278-6133.19.3.290
   MacPhail C, 1999, S AFR J PSYCHOL, V29, P149, DOI 10.1177/008124639902900401
   MacPhail C, 2001, SOC SCI MED, V52, P1613, DOI 10.1016/S0277-9536(00)00272-0
   Miles M.B., 1994, HDB QUALITATIVE RES, V0, PP428, DOI 10.1108/03090560610681050
   *NAT AIDS FDN, 2002, HIV DRUG US PART SIT, V0, P0
   *NAT STAT OFF UN P, 1999, MON97P04 NAT STAT OF, V0, P0
   OYUNGEREL N, 1999, QUALITATIVE RES HIV, V0, P0
   Parker RG, 2000, AIDS, V14, PS22, DOI 10.1097/00002030-200006001-00004
   PATEL A, 2000, REPROD HLTH GENDER R, V0, P0
   Purevdawa E, 1997, INT J STD AIDS, V8, P398, DOI 10.1258/0956462971920190
   REED D, 1984, SOC PSYCHOL QUART, V47, P129, DOI 10.2307/3033941
   REILLEY B, 1999, RES KNOWLEDGE ATTITU, V0, P0
   RIVERS K, 1999, ADOLESCENT SEXUALITY, V0, P0
   Rivers K, 1999, MEN HIV EPIDEMIC, V0, P0
   ROTHE JP, 1994, QUALITATIVE RES HOW, V0, P0
   Serovich JM, 1997, J YOUTH ADOLESCENCE, V26, P429, DOI 10.1023/A:1024581305264
   *STAT CAN, 2000, CONTR SAL ALC BEV DA, V0, P0
   *UN POP FUND GERM, 2002, KNOWL ATT PRACT REL, V0, P0
   *UNAIDS, 2000, AIDS MEN MAK DIFF, V0, P0
   UNAIDS, 1997, IMP HIV SEX HLTH ED, V0, P0
   *UNFPA, 2000, MON97P07 UNFPA, V0, P0
   United Nations Development Programme [UNDP], 2003, HUM DEV REP MONG 200, V0, P0
   *WHO, 1999, HLTH SECT REV, V0, P0
   Zhang K, 1999, AIDS CARE, V11, P581, DOI 10.1080/09540129947730
NR 38
TC 25
Z9 25
U1 0
U2 13
PU PERGAMON-ELSEVIER SCIENCE LTD
PI OXFORD
PA THE BOULEVARD, LANGFORD LANE, KIDLINGTON, OXFORD OX5 1GB, ENGLAND
SN 0277-9536
EI 
J9 SOC SCI MED
JI Soc. Sci. Med.
PD APR 15
PY 2005
VL 60
IS 7
BP 1487
EP 1498
DI 10.1016/j.socscimed.2004.08.012
PG 12
WC Public, Environmental & Occupational Health; Social Sciences, Biomedical
SC Public, Environmental & Occupational Health; Biomedical Social Sciences
GA 893JD
UT WOS:000226714200008
PM 15652682
DA 2023-03-20
ER

PT J
AU Sachdev, P
AF Sachdev, P
TI AIDS related knowledge, attitudes, and professional preparation among social work students in India
SO SOCIAL WORK IN HEALTH CARE
LA English
DT Article
DE India; HIV/AIDS; behavioral intervention; women; social workers
ID college-students; behavior; intervention; adolescents; sexuality; education; beliefs; youth; delhi
AB Three-hundred and eighty-five social work students enrolled in 11 colleges in India were surveyed. Overall, the students demonstrated a moderate degree of knowledge about HIV/AIDS. However, they were generally unconcerned about the contagion. Three-fourths admitted to their lack of competence to deal with HIV+ patients. Regression analyses identified the positive effect of AIDS knowledge in combination with variables 'actual contact with AIDS patients' and 'sense of competence' on attitude toward PHWA. The paper discusses a curriculum strategy aimed at gender sensitive content and recommends behavior change as the best approach to reverse the tide of the contagion.
C1 Mem Univ Newfoundland, Sch Social Work, St John, NF A1C 5S7, Canada.
C3 Memorial University Newfoundland
RP Sachdev, P (corresponding author), Mem Univ Newfoundland, Sch Social Work, St John, NF A1C 5S7, Canada.
EM psachdev@mun.ca
CR Abraham L, 2001, INDIAN J SOC WORK, V62, P233
   Aggarwal O, 2000, J ADOLESCENT HEALTH, V26, P226, DOI 10.1016/S1054-139X(98)00083-4
   Ambati BK, 1997, AIDS CARE, V9, P319, DOI 10.1080/09540129750125118
   Amin A., 2004, RISK MORALITY BLAME, V0, P0
   Awasthi S, 2000, STUD FAMILY PLANN, V31, P138, DOI 10.1111/j.1728-4465.2000.00138.x
   BANDURA A, 1989, PRIM PREV P, V13, P128
   BECKER MH, 1974, HEALTH EDUC QUART, V2, P326, DOI 10.1177/109019817400200402
   Boyer CB, 1997, ADOLESCENCE, V32, P25
   BUCKINGHAM S L, 1987, HEALTH AND SOCIAL WORK, V12, P5
   Butler A. C, 1990, J SOCIAL WORK ED, V26, P45
   *CAN ASS SCH SOC W, 1990, HIV AIDS SOC WORK ED, V0, P0
   Collumbien M, 2001, INT FAM PLAN PERSPEC, V27, P171, DOI 10.2307/2673852
   DESHMUKH JS, 1998, INDIAN J MED SCI, V35, P302
   DICLEMENTE RJ, 1995, JAMA-J AM MED ASSOC, V274, P1271, DOI 10.1001/jama.274.16.1271
   DICLEMENTE RJ, 1987, J APPL SOC PSYCHOL, V17, P216, DOI 10.1111/j.1559-1816.1987.tb00311.x
   FISHER JD, 1988, AM PSYCHOL, V43, P914, DOI 10.1037/0003-066X.43.11.914
   FISHER JD, 1992, PSYCHOL BULL, V111, P455, DOI 10.1037/0033-2909.111.3.455
   GOLDMAN JA, 1993, HEALTH PSYCHOL, V12, P489, DOI 10.1037/0278-6133.12.6.489
   GRAY L, 1991, J COUNS DEV, V68, P199
   JERMOTT JB, 1999, AM J COMMUN PSYCHOL, V27, P161
   Koob J.J., 2003, SOC WORK EDUC, V22, P309
   Kumar A, 1997, AIDS CARE, V9, P311, DOI 10.1080/713613160
   LATTING JK, 1990, J SOC WORK EDUC, V26, P36, DOI 10.1080/10437797.1990.10672132
   Lipson J M, 1991, J AM COLL HEALTH, V39, P235
   MARCELO R, 2003, AIDS COULD SPIN CONT, V0, P0
   Markova I., 1995, REPRESENTATIONS HLTH, V0, P111
   Mathai R, 1997, AIDS CARE, V9, P563, DOI 10.1080/713613197
   Melkote SR, 2000, INDIAN J SOC WORK, V61, P89
   Moore S, 1999, J HEALTH PSYCHOL, V4, P149, DOI 10.1177/135910539900400210
   *NAT AIDS CONTR OR, 2004, NAT BAS GEN POP BEH, V0, P0
   *NAT AIDS CONTR OR, 2004, TARG INT COST GUID R, V0, P0
   *NAT AIDS CONTR OR, 2004, ANN REP 2003 2004, V0, P0
   OWENS S, 1995, HEALTH SOC WORK, V20, P110, DOI 10.1093/hsw/20.2.110
   RILEY JL, 1993, SOC WORK, V38, P396
   Rotheram-Borus MJ, 1998, AM J ORTHOPSYCHIAT, V68, P553, DOI 10.1037/h0080364
   ROTHERAMBORUS MJ, 1995, J ADOLESCENCE, V18, P3, DOI 10.1006/jado.1995.1002
   Sachdev P, 1998, J BIOSOC SCI, V30, P95, DOI 10.1017/S0021932098000959
   Sachdev P, 1998, SOC WORK HEALTH CARE, V26, P37, DOI 10.1300/J010v26n04_03
   SACHDEV P, 1994, SEX ABORTION UNMARRI, V0, P0
   SACHDEV P, 2002, SEX LIES AIDS STRATE, V0, P0
   SCOLLAY PA, 1992, AIDS EDUC PREV, V4, P160
   Selvan MS, 2001, AIDS CARE, V13, P779, DOI 10.1080/09540120120076968
   SHERNOFF M, 1998, HIV SOCIAL WORK PRAC, V0, P27
   Soliman HH, 1998, INT SOC WORK, V41, P39, DOI 10.1177/002087289804100104
   SRINIVAS RM, 2000, INDIAN J SOC WORK, V61, P89
   STALL R, 1988, UNPUB AIDS SURVEY IN, V0, P0
   *UN DEV FUND WOM, 2003, GEND HIV AIDS, V0, P1
   *UN POP FUND UNFPA, 2002, HIV PREV NOW, V0, P0
   *UNAIDS, 2000, EP FACT SHEET HIV AI, V0, P0
   WEXLER S, 1989, J TEACHING SOCIAL WO, V3, P131
   YANG S, 2003, BRIT MED J, V326, P1382
NR 51
TC 7
Z9 7
U1 0
U2 2
PU ROUTLEDGE JOURNALS, TAYLOR & FRANCIS LTD
PI ABINGDON
PA 2-4 PARK SQUARE, MILTON PARK, ABINGDON OX14 4RN, OXON, ENGLAND
SN 0098-1389
EI 1541-034X
J9 SOC WORK HEALTH CARE
JI Soc. Work Health Care
PD JUN 15
PY 2005
VL 42
IS 2
BP 93
EP 113
DI 10.1300/J010v42n02_06
PG 21
WC Social Work
SC Social Work
GA 022WL
UT WOS:000236086700006
PM 16390838
DA 2023-03-20
ER

PT J
AU Negy, C
   Eisenman, R
AF Negy, C
   Eisenman, R
TI A comparison of African American and White college students' affective and attitudinal reactions to lesbian, gay, and bisexual individuals: An exploratory study
SO JOURNAL OF SEX RESEARCH
LA English
DT Article
ID heterosexuals attitudes; national survey; united-states; homophobia; men; black; aids; homosexuality; prevention; sexuality
AB African American (n = 70) university students were compared with White students (n = 140) on their affective (homophobia) and attitudinal (homonegativity) reactions to lesbian, gay, and bisexual individuals. The results initially suggested that African Americans had modestly higher homophobia and homonegativity scores than Whites. However, those ethnic differences vanished after controlling for frequency of church attendance, religious commitment, and socioeconomic status. For both ethnic groups, gender and religiosity variables significantly predicted homophobia and homonegativity. Men in both ethnic groups had significantly higher homophobia and homonegativity scores than their female counterparts. Lastly, additional regression analyses revealed that one aspect of African American culture-family practices-significantly predicted homophobia, but not homonegativity, above the predictive ability of religiosity Implications of the results are discussed.
C1 Univ Cent Florida, Dept Psychol, Orlando, FL 32816 USA.
   Univ Texas Pan Amer, Edinburg, TX 78539 USA.
C3 State University System of Florida; University of Central Florida; University of Texas System; University of Texas Rio Grande Valley
RP Negy, C (corresponding author), Univ Cent Florida, Dept Psychol, Orlando, FL 32816 USA.
EM cnegy@pegasus.cc.ucf.edu
CR Adams HE, 1996, J ABNORM PSYCHOL, V105, P440, DOI 10.1037/0021-843X.105.3.440
   ANGEL RJ, 2000, HDB MULTICULTURAL ME, V0, P0
   Baker J. M., 2002, HOMOPHOBIA HURTS CHI, V0, P0
   BATSON CD, 1993, RELIGION INDIVIDUAL, V0, P0
   BETANCOURT H, 1993, AM PSYCHOL, V48, P629, DOI 10.1037/0003-066X.48.6.629
   Brandt E., 1999, DANGEROUS LIAISONS B, V0, P0
   CHRISTOPHER E, 2004, PSYCHODYNAMIC PRACTI, V10, P544
   DAVIDSON JK, 1995, J SEX RES, V32, P235, DOI 10.1080/00224499509551794
   FISHER RD, 1994, J APPL SOC PSYCHOL, V24, P614, DOI 10.1111/j.1559-1816.1994.tb00603.x
   Fullilove MT, 1999, AM BEHAV SCI, V42, P1117, DOI 10.1177/00027649921954796
   Garnets L.D., 2003, PSYCHOL PERSPECTIVES, V0, P0
   GLENN ND, 1979, J SEX RES, V15, P108, DOI 10.1080/00224497909551029
   Hall G. C. N., 2002, MULTICULTURAL PSYCHO, V0, P0
   HEREK GM, 1993, J SEX RES, V30, P239, DOI 10.1080/00224499309551707
   HEREK GM, 1995, J SEX RES, V32, P95, DOI 10.1080/00224499509551780
   HOLDEN GW, 1997, PARENTS DYNAMICS CHI, V0, P0
   HUDSON WW, 1980, J HOMOSEXUAL, V5, P357, DOI 10.1300/J082v05n04_02
   IRWIN P, 1977, J HOMOSEXUAL, V3, P107
   JACOBSON LI, 1977, B PSYCHONOMIC SOC, V9, P109, DOI 10.3758/BF03336944
   Kennamer JD, 2000, AIDS EDUC PREV, V12, P519
   KLONOFF EA, 2000, J BLACK PSYCHOL, V26, P235, DOI 10.1177/0095798400026002007
   LARSEN KS, 1980, J SEX RES, V16, P245, DOI 10.1080/00224498009551081
   Lewis GB, 2003, PUBLIC OPIN QUART, V67, P59, DOI 10.1086/346009
   MARSIGLIO W, 1993, J SEX RES, V30, P12, DOI 10.1080/00224499309551673
   Morales Eduardo S., 1992, ETHNICITY AND DISEASE, V2, P389
   ODONOHUE W, 1993, J PSYCHOPATHOL BEHAV, V15, P177, DOI 10.1007/BF01371377
   Paulhus D.L., 1991, MEASURES PERSONALITY, V1, P0
   PAULHUS DL, 1988, UNPUB ASSESSING SELF, V0, P0
   PETERSON JL, 1988, AM PSYCHOL, V43, P871, DOI 10.1037/0003-066X.43.11.871
   SCHNEIDER W, 1984, PUBLIC OPIN, V7, P16
   SHEINBERG N, 2004, THESIS HARVARD U CAM, V0, P0
   TIEMEYER PE, 1993, SEXUAL ORIENTATION U, V0, P0
   Vicinus Martha, 1989, HIDDEN HIST RECLAIMI, V0, P0
   Waldner LK, 1999, J HOMOSEXUAL, V37, P117, DOI 10.1300/J082v37n03_07
NR 34
TC 79
Z9 79
U1 1
U2 16
PU SOC SCIENTIFIC STUDY SEX INC
PI MT VERNON
PA PO BOX 208, MT VERNON, IA 52314 USA
SN 0022-4499
EI 
J9 J SEX RES
JI J. Sex Res.
PD NOV 15
PY 2005
VL 42
IS 4
BP 291
EP 298
DI 10.1080/00224490509552284
PG 8
WC Psychology, Clinical; Social Sciences, Interdisciplinary
SC Psychology; Social Sciences - Other Topics
GA 987KZ
UT WOS:000233518100002
PM 19827233
DA 2023-03-20
ER

PT J
AU Michels, TM
   Kropp, RY
   Eyre, SL
   Halpern-Felsher, BL
AF Michels, TM
   Kropp, RY
   Eyre, SL
   Halpern-Felsher, BL
TI Initiating sexual experiences: How do young adolescents make decisions regarding early sexual activity?
SO JOURNAL OF RESEARCH ON ADOLESCENCE
LA English
DT Article
ID high-school-students; oral sex; african-american; risk behavior; safe sex; hiv risk; perceptions; prevention; aids; orientation
AB Understanding how young adolescents make decisions to engage in early sexual activities is vital for intervention efforts aimed at fostering positive youth development and reducing the negative outcomes of adolescent sexual behavior. In-depth interviews with 42 suburban, mostly White, ninth-grade adolescents (52% females, mean age=14.1, SD=.45) elicited accounts of their early sexual decisions. We adapted grounded theory methodology to build a model of sexual decision making from the adolescents' narratives. Six dominant categories emerged: contextual factors (relationship and personal characteristics), consideration of risks and benefits, boundary setting, boundary communication, the sexual experience, and evaluation. Our model of early sexual decision-making processes, developed from the perspectives of young adolescents, highlights active consideration of health and social risks and benefits, as well as the generation of options regarding sexual activity. The model also shows that young adolescents set clear boundaries of sexual limits and evaluate sexual experiences, suggesting a dynamic process of decision making.
C1 Univ Calif San Francisco, Dept Pediat, Div Adolescent Med, San Francisco, CA 94118 USA.
C3 University of California System; University of California San Francisco
RP Michels, TM (corresponding author), Univ Calif San Francisco, Dept Pediat, Div Adolescent Med, 3333 Calif St,Suite 245, San Francisco, CA 94118 USA.
EM michelst@peds.ucsf.edu; bonnie.halpernfelsher@ucsf.edu
CR AJZEN I, 1989, UNDERSTANDING ATTITU, V0, P0
   [Anonymous], 1967, DISCOV GROUNDED THEO, V0, P0
   Beyth-Marom R., 1997, HLTH RISKS DEV TRANS, V0, P110
   Brooks-Gunn J., 1997, HLTH RISKS DEV TRANS, V0, P190
   BUTLER CA, 2003, DISS ABSTR INT, V63, P5787
   Buzwell S, 1996, J RES ADOLESCENCE, V6, P489
   BYRNES J. P., 1998, NATURE DEV DECISION, V0, P0
   Cohen DA, 2002, PEDIATRICS, V110, P0, DOI 10.1542/peds.110.6.e66
   COVINGTON MV, 1992, S HLTH PSYC, V0, P245
   DILORIO C, 2001, J ADOLESCENT HEALTH, V29, P208
   DILORIO C, 2004, J ADOLESCENT HEALTH, V35, P0
   EDWARDS D, 1992, DISCURIVES PSYCHOL, V0, P0
   EPSTEIN JA, 1994, PSYCHOL REP, V75, P1043, DOI 10.2466/pr0.1994.75.2.1043
   Eyre S L, 1998, J HEALTH PSYCHOL, V3, P393, DOI 10.1177/135910539800300308
   Eyre SL, 1998, MED ANTHROPOL Q, V12, P467, DOI 10.1525/maq.1998.12.4.467
   FINE M, 1988, HARVARD EDUC REV, V58, P29, DOI 10.17763/haer.58.1.u0468k1v2n2n8242
   Fischhoff B., 1988, PSYCHOL HUMAN THOUGH, V0, P153
   Frankowski BL, 2004, PEDIATRICS, V113, P1827, DOI 10.1542/peds.113.6.1827
   Furby L, 1997, ADOLESCENCE, V32, P781
   Gerrard Meg, 1993, P59, V0, P0
   Gilmore S, 1996, J SEX RES, V33, P363, DOI 10.1080/00224499609551854
   Glaser B. G., 1978, THEORETICAL SENSITIV, V0, P0
   Goldberg JH, 2002, HEALTH PSYCHOL, V21, P477, DOI 10.1037//0278-6133.21.5.477
   Gordon CP, 1996, ADOLESCENCE, V31, P561
   Grunbaum JA, 2002, J SCHOOL HEALTH, V72, P313, DOI 10.1111/j.1746-1561.2002.tb07917.x
   Halpern-Felsher BL, 2005, PEDIATRICS, V115, P845, DOI 10.1542/peds.2004-2108
   Halpern-Felsher BL, 2004, PREV MED, V39, P559, DOI 10.1016/j.ypmed.2004.02.017
   Halpern-Felsher BL, 2001, HEALTH PSYCHOL, V20, P120, DOI 10.1037/0278-6133.20.2.120
   HalpernFelsher BL, 1996, J ADOLESCENT HEALTH, V19, P331, DOI 10.1016/S1054-139X(96)00024-9
   Hillier L, 1998, J ADOLESCENCE, V21, P15, DOI 10.1006/jado.1997.0126
   Jacobs JE, 2002, CURR DIR PSYCHOL SCI, V11, P145, DOI 10.1111/1467-8721.00188
   JENSEN LC, 1994, PSYCHOL REP, V75, P928, DOI 10.2466/pr0.1994.75.2.928
   Lamanna MA, 1999, J FAM ISSUES, V20, P181, DOI 10.1177/019251399020002002
   LANGER LM, 1993, HEALTH PSYCHOL, V12, P227
   MOORE S, 1992, J ADOLESCENCE, V15, P415, DOI 10.1016/0140-1971(92)90072-D
   NEWCOMER SF, 1985, ARCH SEX BEHAV, V14, P41, DOI 10.1007/BF01541351
   Ott MA, 2003, AIDS EDUC PREV, V15, P159, DOI 10.1521/aeap.15.3.159.23840
   PAIKOFF RL, 1995, AM J ORTHOPSYCHIAT, V65, P389, DOI 10.1037/h0079652
   Prinstein MJ, 2003, J PEDIATR PSYCHOL, V28, P243, DOI 10.1093/jpepsy/jsg012
   Rosenthal SL, 2001, SEX TRANSM DIS, V28, P527, DOI 10.1097/00007435-200109000-00009
   Rosenthal SL, 1996, ADOLESCENCE, V31, P731
   Schuster MA, 1996, AM J PUBLIC HEALTH, V86, P1570, DOI 10.2105/AJPH.86.11.1570
   SHOOP DM, 1994, J ADOLESCENCE, V17, P137, DOI 10.1006/jado.1994.1014
   Sieving R, 1997, ARCH PEDIAT ADOL MED, V151, P243, DOI 10.1001/archpedi.1997.02170400029006
   Steinberg L, 1996, LAW HUMAN BEHAV, V20, P249, DOI 10.1007/BF01499023
   Stephenson J, 2000, JAMA-J AM MED ASSOC, V283, P1279, DOI 10.1001/jama.283.10.1279-a
   Strauss A., 1998, BASICS QUALITATIVE R, V0, P0
   Tolman DL, 1999, PSYCHOL WOMEN QUART, V23, P7, DOI 10.1111/j.1471-6402.1999.tb00338.x
   Tolman DL, 2003, J SEX RES, V40, P4, DOI 10.1080/00224490309552162
   Virgili M, 1991, J SUBST ABUSE, V3, P315
   VONWITHERFELDT D, 1986, DECISION ANAL BEHAV, V0, P0
   Wetherell M, 1988, ANAL EVERYDAY EXPLAN, V0, P168
   Whitaker DJ, 2000, FAM PLANN PERSPECT, V32, P111, DOI 10.2307/2648159
   YATES JF, 1989, JUDGEMENT DECISION M, V0, P0
NR 54
TC 53
Z9 54
U1 0
U2 14
PU WILEY-BLACKWELL
PI MALDEN
PA COMMERCE PLACE, 350 MAIN ST, MALDEN 02148, MA USA
SN 1050-8392
EI 
J9 J RES ADOLESCENCE
JI J. Res. Adolesc.
PD JUN 15
PY 2005
VL 15
IS 4
BP 583
EP 607
DI 10.1111/j.1532-7795.2005.00112.x
PG 25
WC Family Studies; Psychology, Developmental
SC Family Studies; Psychology
GA 987LD
UT WOS:000233518500013
DA 2023-03-20
ER

PT J
AU Cottrell, L
   Li, XM
   Stanton, B
   Harris, C
   D'Alessandri, D
   Sun, ZF
   Qu, MF
   Rong, M
   Zhang, HS
AF Cottrell, L
   Li, XM
   Stanton, B
   Harris, C
   D'Alessandri, D
   Sun, ZF
   Qu, MF
   Rong, M
   Zhang, HS
TI Perceptions regarding preventive sexual practices and communication with sexual partners among Chinese college students
SO PREVENTIVE MEDICINE
LA English
DT Article
DE college students; HIV/AIDS; protective behaviors; relationships
ID risk behaviors; hiv; aids; adolescents; attitudes; knowledge
AB Purpose. To assess the relation between Chinese college students' perceptions and attitudes regarding preventive sexual behaviors, their sexual knowledge, and their use of protective sexual behaviors. Methods. A subsample of 133 sexually active college students (18-25 years old) was obtained to identify factors related to protective sexual behaviors (e.g., knowledge of partner's sexual history, condom use). Results. Seventy-five percent of the sexually active students were male. Significantly more females had discussed AIDS and sexually transmitted diseases (STDs) issues with their partners and had asked their partners about their sexual histories than males. Students endorsing the use of preventive behaviors were more likely to have discussed AIDS issues with their partners, used condoms, and known their partner's sexual history. Conclusions. Student perceptions about preventive behaviors have a significant impact on their knowledge of their sexual partners and their own sexual behaviors. These findings, as well as the presence of significant gender differences in perceptions and communications with their partners, have major implications for risk reduction programs. (C) 2004 The Institute For Cancer Prevention and Elsevier Inc. All rights reserved.
C1 W Virginia Univ, Sch Med, Dept Pediat, Morgantown, WV 26506 USA.
   Wayne State Univ, Sch Med, Dept Pediat, Detroit, MI 48201 USA.
   W Virginia Univ, Sch Med, Dept Behav Med & Psychiat, Morgantown, WV 26506 USA.
   Nanjing Univ, Inst Mental Hlth, Nanjing 210008, Peoples R China.
C3 West Virginia University; Wayne State University; West Virginia University; Nanjing University
RP Cottrell, L (corresponding author), W Virginia Univ, Sch Med, Dept Pediat, POB 9214,RCBHSC, Morgantown, WV 26506 USA.
EM lcottrell@hsc.wvu.edu
CR BRIATHWAITE K, 2001, INT J ADV COUNS, V23, P115
   *CDC, 2002, 14 INT AIDS C, V0, P0
   DICLEMENTE RJ, 1986, AM J PUBLIC HEALTH, V76, P1443, DOI 10.2105/AJPH.76.12.1443
   FAUL F, 1992, APRIORI POST HOC COM, V0, P0
   Fitzgerald AM, 1999, J ADOLESCENT HEALTH, V25, P52, DOI 10.1016/S1054-139X(98)00120-7
   Galbraith J, 1996, HEALTH EDUC QUART, V23, P383, DOI 10.1177/109019819602300308
   GIL VE, 1991, J SEX RES, V28, P521, DOI 10.1080/00224499109551622
   GRUSKY O, 2002, AIDS BEHAV, V6, P381
   Ip WY, 2001, WESTERN J NURS RES, V23, P211, DOI 10.1177/019394590102300208
   KEY SK, 1997, AIDS WKLY PLUS, V29, P15
   Koopman C, 1990, AIDS EDUC PREV, V2, P58
   Lau JTF, 2002, AIDS CARE, V14, P219, DOI 10.1080/09540120220104721
   Lau JTF, 2001, AIDS CARE, V13, P71, DOI 10.1080/09540120020018198
   Lewis JE, 1997, J AM COLL HEALTH, V45, P147, DOI 10.1080/07448481.1997.9936875
   LIU D, 1992, REPORT NATIONWIDE SE, V0, P0
   Maswanya E, 2000, HEALTH EDUC RES, V15, P5, DOI 10.1093/her/15.1.5
   NG ML, 1990, ARCH SEX BEHAV, V19, P373, DOI 10.1007/BF01541932
   OSWALT R, 1993, PSYCHOL REP, V72, P764, DOI 10.2466/pr0.1993.72.3.764
   QUI X, 2002, 1 SIN US C RES TRAIN, V0, P0
   RIMBERG HM, 1994, J RES ADOLESCENCE, V4, P453
   SCHOENBOREN CA, 1994, AIDS KNOWLEDGE ATTIT, V243, P0
   Serovich JM, 1997, J YOUTH ADOLESCENCE, V26, P429, DOI 10.1023/A:1024581305264
   STANTON B, 1995, AIDS EDUC PREV, V7, P160
   Stanton BF, 1999, AIDS EDUC PREV, V11, P132
   Walsh-Childers K, 1997, AIDS EDUC PREV, V9, P564
   Wong CY, 2001, J SEX RES, V38, P118, DOI 10.1080/00224490109552079
   Zhang K, 1999, AIDS CARE, V11, P581, DOI 10.1080/09540129947730
   Zhang S., 1993, AIDS B, V4, P78
NR 28
TC 16
Z9 16
U1 0
U2 3
PU ACADEMIC PRESS INC ELSEVIER SCIENCE
PI SAN DIEGO
PA 525 B ST, STE 1900, SAN DIEGO, CA 92101-4495 USA
SN 0091-7435
EI 
J9 PREV MED
JI Prev. Med.
PD FEB 15
PY 2005
VL 40
IS 2
BP 189
EP 196
DI 10.1016/j.ypmed.2004.05.019
PG 8
WC Public, Environmental & Occupational Health; Medicine, General & Internal
SC Public, Environmental & Occupational Health; General & Internal Medicine
GA 878DQ
UT WOS:000225627100009
PM 15533528
DA 2023-03-20
ER

PT J
AU Onuoha, FN
   Munakata, T
AF Onuoha, FN
   Munakata, T
TI Correlates of adolescent assertiveness with HIV avoidance in a four-nation sample
SO ADOLESCENCE
LA English
DT Article
ID sexual scripts; aids; behavior; prevention
AB Adolescents are frequently admonished to be socially assertive in order to confront negative interpersonal peer influences. Since the advent of HIV/AIDS in human social chemistry, the admonition has become more critical than ever. But the warning is often proffered in the misguided presumption that social assertiveness is the all-required psycho-structure against risk. The present cross-national study examines social and sexual assertiveness in four-country adolescent samples of Nigerian, Thai, Chinese, and Japanese college students. The findings reveal that sexual rather than social assertiveness was the sine qua non against risk, cross-culturally.
C1 Univ Tsukuba, Inst Comprehens Human Care Sci, Tsukuba, Ibaraki 3058574, Japan.
C3 University of Tsukuba
RP Onuoha, FN (corresponding author), Univ Tsukuba, Inst Comprehens Human Care Sci, Tennodai 1-1-1 D511, Tsukuba, Ibaraki 3058574, Japan.
CR Carroll L, 1991, J AM COLL HEALTH, V40, P5
   DORE GJ, 1998, MANAGING HIV, V0, P188
   Furstenberg FF., 1987, ADOLESCENT MOTHERS L, V0, P0
   Groth-Marnat G., 1997, HDB PSYCHOL ASSESSME, V0, P0
   Gudykunst WB., 1993, SUNY SERIES HUMAN CO, V0, P51
   KELLY JA, 1989, J CONSULT CLIN PSYCH, V57, P60, DOI 10.1037/0022-006X.57.1.60
   KELLY JA, 1998, AIDS HLTH CRISIS PSY, V0, P0
   LAU RR, 1984, J PERS SOC PSYCHOL, V46, P1017, DOI 10.1037/0022-3514.46.5.1017
   LAZARUS AA, 1973, BEHAV THER, V4, P697, DOI 10.1016/S0005-7894(73)80161-3
   LIEBERMAN RP, 1972, GUIDE BEHAV ANAL THE, V0, P0
   MATICKATYNDALE E, 1991, J SEX RES, V28, P45, DOI 10.1080/00224499109551594
   MCFALL RM, 1971, J ABNORM PSYCHOL, V77, P313, DOI 10.1037/h0031010
   MILLAN G, 1987, COMMUNITY HEALTH ST, V11, P50
   Painter C., 1997, SEXUAL HLTH ASSERTIV, V0, P0
   RATHUS SA, 1973, BEHAV THER, V4, P398, DOI 10.1016/S0005-7894(73)80120-0
   ROSS MW, 1991, J SCHOOL HEALTH, V61, P351, DOI 10.1111/j.1746-1561.1991.tb07415.x
   ROSS MW, 1989, J SCH HLTH, V59, P309
   SIMON W, 1986, ARCH SEX BEHAV, V15, P97, DOI 10.1007/BF01542219
   STLAWRENCE J, 1998, BECOMING RESPONSIBLE, V0, P0
   Taylor S. E., 1991, HLTH PSYCHOL, V0, P0
   Uddin M, 1996, J AM COLL HEALTH, V44, P252, DOI 10.1080/07448481.1996.9936852
   Zamboni BD, 2000, AIDS EDUC PREV, V12, P492
NR 22
TC 3
Z9 3
U1 0
U2 3
PU LIBRA PUBLISHERS INC
PI SAN DIEGO
PA 3089C CLAIREMONT DR SUITE 383, SAN DIEGO, CA 92117 USA
SN 0001-8449
EI 
J9 ADOLESCENCE
JI Adolescence
PD FAL 15
PY 2005
VL 40
IS 159
BP 525
EP 532
DI 
PG 8
WC Psychology, Developmental
SC Psychology
GA 970KV
UT WOS:000232309800006
PM 16268131
DA 2023-03-20
ER

PT J
AU Lau, JTF
   Tsui, HY
   Chan, K
AF Lau, JTF
   Tsui, HY
   Chan, K
TI Reducing discriminatory attitudes toward people living with HIV/AIDS (PLWHA) in Hong Kong: an intervention study using an integrated knowledge-based PLWHA participation and cognitive approach
SO AIDS CARE-PSYCHOLOGICAL AND SOCIO-MEDICAL ASPECTS OF AIDS/HIV
LA English
DT Article
ID aids education; public reactions; school students; hiv; adolescents; stigma; surveillance; infection; reduction; behaviors
AB The present paper describes the development and evaluation of an intervention programme aiming to reduce adolescents' discriminatory attitudes toward people living with HIV/ AIDS (PLWHA). The intervention programme integrates components of 'virtual interaction' with PLWHA ( watching a documentary), knowledge enhancement and a simple cognitive exercise. To evaluate its effectiveness, the programme was implemented to about 600 form 3 - 4 ( grade 9 - 10) students of three secondary schools in Hong Kong. Using a structured questionnaire, the level of discriminatory attitudes toward PLWHA, knowledge about HIV/ AIDS and perceptions about PLWHA, etc. were measured before and after the implementation of the programme. A notable improvement on the level of acceptance of PLWHA and knowledge about HIV/ AIDS was found after the implementation of the programme. Negative perceptions about PLWHA also reduced substantially. For instance, before the programme, over one-third (35.7%) of all respondents believed that the majority of PLWHA were promiscuous; the figure dropped to 15.8% after exposure to the programme ( adjusted odds ratio = 0.35, p< 0.001). Further, some gender differences were observed. Female respondents tended to be less discriminatory toward PLWHA and responded more favourably to the programme than their male counterparts.
C1 Chinese Univ Hong Kong, Ctr Biostat & Epidemiol, Sch Publ Hlth, Fac Med,Prince Wales Hosp, Shatin, Hong Kong, Peoples R China.
C3 Chinese University of Hong Kong; Prince of Wales Hospital
RP Lau, JTF (corresponding author), Chinese Univ Hong Kong, Ctr Biostat & Epidemiol, Sch Publ Hlth, Fac Med,Prince Wales Hosp, 5-F, Shatin, Hong Kong, Peoples R China.
EM jlau@cuhk.edu.hk
CR *ADV COUNC AIDS, 2004, AIDS NEWSFILE, V11, P6
   Bermingham S, 1998, AUST NZ J PUBL HEAL, V22, P92, DOI 10.1111/j.1467-842X.1998.tb01151.x
   Bhattacharya G, 2000, AIDS CARE, V12, P203, DOI 10.1080/09540120050001887
   Busza JR, 2001, AIDS CARE, V13, P441, DOI 10.1080/09540120120057978
   Chesney MA, 1999, AM BEHAV SCI, V42, P1162, DOI 10.1177/00027649921954822
   Chliaoutakis J, 1996, ETHN HEALTH, V1, P359
   CONNORS J, 1995, J APPL SOC PSYCHOL, V25, P922, DOI 10.1111/j.1559-1816.1995.tb02653.x
   Davis C, 1998, J ADOLESCENCE, V21, P657, DOI 10.1006/jado.1998.0186
   *EQ OPP COMM, 1999, REP CAS STUD KOWL BA, V0, P0
   Fawole IO, 1999, HEALTH EDUC RES, V14, P675, DOI 10.1093/her/14.5.675
   GARCIA VRC, 1998, ATEN PRIMARIA, V22, P27
   GERBERT B, 1991, SOC SCI MED, V32, P677, DOI 10.1016/0277-9536(91)90146-4
   Gilborn LZ, 2002, WESTERN J MED, V176, P12, DOI 10.1136/ewjm.176.1.12
   Goffman, 1966, BEHAV PUBLIC PLACES, V0, P0
   HEREK GM, 1993, AM J PUBLIC HEALTH, V83, P574, DOI 10.2105/AJPH.83.4.574
   *HOR, 2002, RES UPD SER HOR, V0, P0
   KAPLAN ME, 1993, J SOC PSYCHOL, V133, P581, DOI 10.1080/00224545.1993.9712185
   King M B, 1989, AIDS CARE, V1, P137, DOI 10.1080/09540128908260249
   Klepp KI, 1997, AM J PUBLIC HEALTH, V87, P1931, DOI 10.2105/AJPH.87.12.1931
   Lau J, 2003, DISABIL REHABIL, V25, P1354, DOI 10.1080/09638280310001616349
   Lau J T, 1999, J HEALTH SOC POLICY, V11, P77
   Lau JTF, 2003, AIDS CARE, V15, P699, DOI 10.1080/09540120310001595186
   Lau JTF, 2002, AIDS EDUC PREV, V14, P419, DOI 10.1521/aeap.14.6.419.24080
   Lau JTF, 2001, AIDS CARE, V13, P433, DOI 10.1080/09540120120057969
   LAU JTF, 1995, UNPUB SURVEY KNOWLED, V0, P0
   LAU JTF, 1994, UNPUB EVALUATION ED, V0, P0
   Lee S. S., 1996, 11 INT C AIDS VANC C, V0, P0
   LEIPPE MR, 1994, J PERS SOC PSYCHOL, V67, P395, DOI 10.1037/0022-3514.67.3.395
   LEONE C, 1991, J SOC PSYCHOL, V131, P761, DOI 10.1080/00224545.1991.9924663
   Lisanne Brown, 2001, INTERVENTIONS REDUCE, V0, P0
   Modeste N N, 1993, INT Q COMMUNITY HEALTH EDUC, V14, P273, DOI 10.2190/1W2E-MXYX-GUGT-FYPR
   MURPHY DA, 2002, J CHILD FAM STUD, V11, P191, DOI 10.1023/A:1015177609382
   PETERS L, 1994, PATIENT EDUC COUNS, V24, P323, DOI 10.1016/0738-3991(94)90075-2
   POKROVSKII VV, 1991, SOV ZDRAVOOKHR, V6, P45
   PRICE V, 1992, PUBLIC OPIN QUART, V56, P29, DOI 10.1086/269294
   Siegel D, 1995, AIDS EDUC PREV, V7, P534
   SUNWOOD J, 1995, J ADOLESCENT HEALTH, V16, P309, DOI 10.1016/1054-139X(94)00091-R
   UNAIDS, 2002, CONC FRAM BAS ACT HI, V0, P0
   UNAIDS, 2000, PROT ID DISCR PEOPL, V0, P0
   ZIMET GD, 1992, PSYCHOL REP, V70, P1169, DOI 10.2466/PR0.70.4.1169-1170
   2000, 1900, V49, V0, P1062
NR 41
TC 23
Z9 27
U1 0
U2 3
PU CARFAX PUBLISHING
PI BASINGSTOKE
PA RANKINE RD, BASINGSTOKE RG24 8PR, HANTS, ENGLAND
SN 0954-0121
EI 
J9 AIDS CARE
JI Aids Care-Psychol. Socio-Med. Asp. Aids/Hiv
PD JAN 15
PY 2005
VL 17
IS 1
BP 85
EP 101
DI 10.1080/09540120412331305151
PG 17
WC Health Policy & Services; Public, Environmental & Occupational Health; Psychology, Multidisciplinary; Respiratory System; Social Sciences, Biomedical
SC Health Care Sciences & Services; Public, Environmental & Occupational Health; Psychology; Respiratory System; Biomedical Social Sciences
GA 880CA
UT WOS:000225764800008
PM 15832836
DA 2023-03-20
ER

PT J
AU Ozan, S
   Aras, S
   Semin, S
   Orcin, E
AF Ozan, S
   Aras, S
   Semin, S
   Orcin, E
TI Sexual attitudes and behaviors among medical students in Dokuz Eylul University, Turkey
SO EUROPEAN JOURNAL OF CONTRACEPTION AND REPRODUCTIVE HEALTH CARE
LA English
DT Article
DE sexual attitude; sexual behavior; adolescents; medical students; medical education
ID contraceptive use; hiv-infection; knowledge; adolescents; school; experiences; health
AB Gaining a healthy sexual attitude and behavior and being able to show appropriate approaches to patients in terms of sexual issues are important acquisitions for medical students. The aim of the present study was to determine, compare, and evaluate the sexual attitudes and behaviors of Dokuz Eylul University Faculty of Medicine students. An anonymous questionnaire was filled in by first- and sixth-year students in order to determine their sexual attitudes and behaviors. While information sources in the adolescence period for both genders were friends in the first place, these sources were mostly mothers, books, newspapers - magazines for females, and newspapers - magazines and television for males. The opinion of males about having sexual intercourse before marriage for males was positive, and females were more tolerant about males having this experience before marriage as compared to females having sexual experience before marriage. Rates of expression of having sexual intercourse and masturbation were found to be higher for male students. The first sexual experience with a sex worker or sentimentally insignificant partner was high among males. In general, the rate of condom use was lower, and the rate of coitus interruptus was found to be higher than in foreign studies. All the students declared 'my own will and values' as the most frequent factor affecting their sexual attitudes and behaviors, and high rates for 'social factors', 'religious requirements', 'the expectations of families', and 'protection from sexually transmitted diseases' were observed. The findings lead to the conclusions that gender differences exist in the sexual attitudes and behaviors of medical students; the enhancing effect of the traditional structure on gender discrimination is still continuing; students are not provided with sufficient scientific approach or training prior to the university education; and beyond biomedical training, they should receive more support in those fields during their medical education.
C1 Dokuz Eylul Univ, Dept Med Educ, TR-35340 Izmir, Turkey.
   Dokuz Eylul Univ, Dept Child Psychiat, TR-35340 Izmir, Turkey.
   Dokuz Eylul Univ, Dept Med Eth, TR-35340 Izmir, Turkey.
   Dokuz Eylul Univ, Dept Radiat Oncol, TR-35340 Izmir, Turkey.
C3 Dokuz Eylul University; Dokuz Eylul University; Dokuz Eylul University; Dokuz Eylul University
RP Ozan, S (corresponding author), Dokuz Eylul Univ, Dept Med Educ, TR-35340 Izmir, Turkey.
CR Aggarwal O, 2000, J ADOLESCENT HEALTH, V26, P226, DOI 10.1016/S1054-139X(98)00083-4
   ANADOLU A, 2002, STUDENT VIEWS VIRGIN, V0, P0
   ARAL S, 2001, CULT HEALTH SEX, V3, P81
   ARAS S, 2004, HLTH SOC, V14, P78
   ARAS S, 2003, 13 NAT CHILD AD PSYC, V0, P0
   ASKUN D, 2000, THESIS BOGAZICI U, V0, P0
   AVSAROGLU A, 1994, 4 NAT C PUBL HLTH DI, V0, P0
   Baraitser P, 1998, MED TEACH, V20, P237, DOI 10.1080/01421599880986
   Brener N, 2002, JAMA-J AM MED ASSOC, V288, P1842
   BULUT A, 2002, PROJECT IMPROVEMENT, V0, P0
   Cao YH, 1998, PSYCHOL REP, V82, P201, DOI 10.2466/pr0.1998.82.1.201
   Coates TJ, 1997, J ACQ IMMUN DEF SYND, V14, PS13, DOI 10.1097/00042560-199700002-00003
   Cok F., 2001, CULTURE, V0, P0
   DECARBONETTI MB, 1995, REV FAC CIEN MED U S, V53, P37
   DINC G, 1993, PUBL HLTH DAYS HLTH, V0, P191
   Dixon-Woods M, 2002, MED EDUC, V36, P432, DOI 10.1046/j.1365-2923.2002.01198.x
   DONMEZ L, 1999, HIV AIDS, V2, P147
   Edgardh K, 2002, SEX TRANSM INFECT, V78, P352, DOI 10.1136/sti.78.5.352
   EKSI A, 1990, CHILD YOUTH PARENTS, V0, P0
   Fayers T, 2003, INT J STD AIDS, V14, P386, DOI 10.1258/095646203765371268
   FitzGerald M, 2003, MED EDUC, V37, P94, DOI 10.1046/j.1365-2923.2003.01411.x
   GANDER MJ, 1993, CHILD ADOLESCENT DEV, V0, P401
   Glaziou P, 1999, AIDS, V13, P1982, DOI 10.1097/00002030-199910010-00025
   Grant VJ, 2000, MED TEACH, V22, P260
   GURSOY E, 2002, VIOL WOM PHYS S ANK, V0, P95
   Haggstrom-Nordin E, 2002, J ADOLESCENT HEALTH, V30, P288, DOI 10.1016/S1054-139X(01)00401-3
   HEROLD JM, 1992, STUD FAMILY PLANN, V23, P128, DOI 10.2307/1966542
   Huerta-Franco R, 1999, ADOLESCENCE, V34, P389
   Kaplan HI, 1998, KAPLAN SADOCKS SYNOP, V0, P0
   KAPLAN P, 2000, RADIKAL, V0, P0
   KAYA S, 1991, THESIS DEU IZMIR, V0, P0
   LEIGH BC, 1994, J ADOLESCENT HEALTH, V15, P117, DOI 10.1016/1054-139X(94)90538-X
   MAIN DS, 1994, PREV MED, V23, P409, DOI 10.1006/pmed.1994.1056
   MANDIRACIOGLU A, 1993, 3 PUBLIC HLTH DAYS, V0, P78
   McKelvey RS, 1999, AUST NZ J PSYCHIAT, V33, P260, DOI 10.1046/j.1440-1614.1999.00549.x
   Mogilevkina I, 2001, J AM COLL HEALTH, V49, P269, DOI 10.1080/07448480109596313
   NORRIS AE, 2002, AM J MATERN CHILD NU, V27, P103
   ORCIN E, 2003, JINEKOLOJI OBSTETRIK, V17, P169
   ORS Y, 1996, B FORENSIC MED, V1, P54
   OZERUZ B, 1999, THESIS MARMARA U IST, V0, P0
   REPOSSI A, 1994, REV MED CHILE, V122, P27
   *ROYAL COLL OBST G, 2001, SEX REPR HLTH MED CU, V0, P0
   SCHMIDT G, 1994, ARCH SEX BEHAV, V23, P489, DOI 10.1007/BF01541494
   SEZGIN B, 1998, STRATEGY HLTH JUN, V0, P18
   Siegel DM, 1999, J ADOLESCENT HEALTH, V25, P336, DOI 10.1016/S1054-139X(99)00054-3
   SLAP GB, 2003, BMJ-BRIT MED J, V326, P5
   Tsurugi Yoko, 2002, NIHON EISEIGAKU ZASSHI, V56, P664
   *TURK MED ASS ETH, 1994, VIRG CONTR EX HYM, V0, P0
   Wellings F, 2001, LANCET, V358, P1843, DOI 10.1016/S0140-6736(01)06885-4
   White GE, 2003, MED EDUC, V37, P1017, DOI 10.1046/j.1365-2923.2003.01676.x
   YILMAZER T, 2001, 2 INT C AD ITS DIS C, V0, P203
   Zuloaga Posada L, 1995, BULL PAN AM HEALTH ORGAN, V29, P299
NR 57
TC 30
Z9 32
U1 0
U2 13
PU TAYLOR & FRANCIS LTD
PI ABINGDON
PA 2-4 PARK SQUARE, MILTON PARK, ABINGDON OR14 4RN, OXON, ENGLAND
SN 1362-5187
EI 1473-0782
J9 EUR J CONTRACEP REPR
JI Eur. J. Contracept. Reprod. Health Care
PD SEP 15
PY 2005
VL 10
IS 3
BP 171
EP 183
DI 10.1080/13625180500282205
PG 13
WC Public, Environmental & Occupational Health; Obstetrics & Gynecology
SC Public, Environmental & Occupational Health; Obstetrics & Gynecology
GA 997RR
UT WOS:000234265500006
PM 16318965
DA 2023-03-20
ER

PT J
AU Calazans, G
   Araujo, TW
   Venturi, G
   Junior, IF
AF Calazans, G
   Araujo, TW
   Venturi, G
   Junior, IF
TI Factors associated with condom use among youth aged 15-24 years in Brazil in 2003
SO AIDS
LA English
DT Article
DE condoms; Latin America; prevention of sexual transmission; risk factors; sexual behaviour
ID sexually-transmitted-diseases; school students; drug-use; risk; prevalence; population; aids
AB Objective: To analyse factors associated with the lack of condom use among young people at last sexual intercourse with a steady or casual partner. Design: A cross-sectional study involving 1170 household interviews and designed to build a representative sample of the population of young Brazilian residents aged 15-24 years (2003). Methods: In the multivariate analysis of data, non-conditional logistic regression modelling was applied to assess the determinants of condom use at last sexual intercourse among young people with steady or casual partners. Results: The overall level of condom use at last sexual intercourse was high (60%), although it was significantly more common in casual sexual partnership. Cohabitation was associated with a lack of condom use in both casual and steady partner encounters. In addition, being female, having less schooling, having no work history, and per capita family income above the minimum wage were factors related to not using condoms in the group of young people who had their last sexual encounter with steady partners. Among young people with casual partners, such factors included a positive history of alcohol use, first sex at 9-16 years of age, inadequate knowledge of AIDS treatability and bereavement related to violence. Conclusion: This study confirmed that the determinants of condom use among youth during last sexual intercourse vary according to whether the partner was casual or steady. Prevention campaigns should develop specific messages for each of these contexts. (c) 2005 Lippincott Williams & Wilkins.
C1 Coordenacao Estadual DST & AIDS, BR-04121000 Sao Paulo, SP, Brazil.
   Ctr Referencia & Treinamento DST & AIDS, Sao Paulo, SP, Brazil.
   Univ Sao Paulo, Criterium Assessoria Pesquisas, Sao Paulo, SP, Brazil.
   Univ Sao Paulo, Fac Saude Publ, Sao Paulo, SP, Brazil.
   Univ Sao Paulo, Sao Paulo, SP, Brazil.
C3 Universidade de Sao Paulo; Universidade de Sao Paulo; Universidade de Sao Paulo
RP Calazans, G (corresponding author), Coordenacao Estadual DST & AIDS, Rua Santa Cruz 81, BR-04121000 Sao Paulo, SP, Brazil.
EM gcalazans@crt.saude.sp.gov.br
CR ABRAMO H, 2005, BRAZILIAN YOUTH PORT, V0, P0
   Adetunji J, 2000, INT FAM PLAN PERSPEC, V26, P196, DOI 10.2307/2648258
   Ahmed S, 2001, AIDS, V15, P2171, DOI 10.1097/00002030-200111090-00013
   ARILHA M, 1998, HOMENS MASCULINIDADE, V0, P51
   Baele J, 2001, J ADOLESCENT HEALTH, V28, P421, DOI 10.1016/S1054-139X(00)00215-9
   Bailey SL, 1999, J ADOLESCENT HEALTH, V25, P179, DOI 10.1016/S1054-139X(99)00023-3
   BASTOS FI, 2000, SAUDE SEXUAL REPROD, V0, P0
   Baus J, 2002, REV SAUDE PUBL, V36, P40, DOI 10.1590/S0034-89102002000100007
   CARLINI EA, 2002, 1 NATL HOUSEHOLD SUR, V0, P0
   Castilla J, 1998, AIDS CARE, V10, P667, DOI 10.1080/09540129848299
   *CEBRAP, 1999, B SEX BEH PERC HIV A, V0, P0
   Chequer P, 1997, AIDS EDUC PREV, V9, P472
   *CIT I, 2004, CONCL DOC PREL VERS, V0, P0
   *COMM AD, 2001, PEDIATRICS, V0, P107
   Everett SA, 2000, J ADOLESCENT HEALTH, V27, P112, DOI 10.1016/S1054-139X(99)00125-1
   Gayet C, 2003, SALUD PUBLICA MEXICO, V45, PS632, DOI 10.1590/s0036-36342003001100008
   Hearst N, 2004, STUD FAMILY PLANN, V35, P39, DOI 10.1111/j.1728-4465.2004.00004.x
   Hearst N, 2003, CONDOMS AIDS PREVENT, V0, P0
   Holtzman D, 2001, AM J PUBLIC HEALTH, V91, P1882, DOI 10.2105/AJPH.91.11.1882
   *I BRAS GEOGR EST, 2000, DEM CENS 2000 1 RES, V0, P0
   Jenkins RA, 2002, AIDS EDUC PREV, V14, P228, DOI 10.1521/aeap.14.3.228.23894
   Jimenez A L, 2001, CAD SAUDE PUBLICA, V17, P55, DOI 10.1590/S0102-311X2001000100005
   Karim AM, 2003, INT FAM PLAN PERSPEC, V29, P14, DOI 10.2307/3180997
   Kelley SS, 2003, J ADOLESCENT HEALTH, V32, P296, DOI 10.1016/S1054-139X(02)00710-3
   Lagarde E, 2001, AIDS, V15, P1399, DOI 10.1097/00002030-200107270-00009
   Merchan-Hamann E., 2002, AIDS BEHAV, V6, P283
   *MIN PLAN ORC GEST, 2003, SERIE RELATORIOS MET, V25, P0
   *MIN SAUD, 1999, COORD NAC DST AIDS S, V0, P0
   *MIN SAUD COORD NA, 2002, HIV AIDS OTH STD INC, V0, P0
   Myer L, 2002, INT J STD AIDS, V13, P62
   PAIVA V, 2003, CONDOM USE NATL SURV, V0, P0
   PAIVA V, 1999, SEXUALIDADES PELO AV, V0, P249
   Parker R.G., 1996, BREAKING SILENCE WOM, V0, P0
   Pechansky Flavio, 2004, REV. BRAS. PSIQUIATR., V26, P14, DOI 10.1590/S1516-44462004000500005
   Peres Camila Alves, 2002, REV. SAÚDE PÚBLICA, V36, P76, DOI 10.1590/S0034-89102002000500011
   PIMENTA MC, 2000, SAFE PASSAGE ADULT L, V0, P0
   SCHOR N, 1999, YOUTH HLTH DEV NOTEB, V0, P213
   Scivoletto Sandra, 1999, REVISTA BRASILEIRA DE PSIQUIATRIA, V21, P87
   Shafii T, 2004, SEX TRANSM DIS, V31, P366, DOI 10.1097/00007435-200406000-00010
   Shrier LA, 2001, PREV MED, V33, P179, DOI 10.1006/pmed.2001.0869
   Shrier LA, 1997, J ADOLESCENT HEALTH, V20, P377, DOI 10.1016/S1054-139X(96)00180-2
   Svare EI, 2002, CONTRACEPTION, V66, P345, DOI 10.1016/S0010-7824(02)00333-5
   Taquette Stella R., 2004, REV. SOC. BRAS. MED. TROP., V37, P210, DOI 10.1590/S0037-86822004000300003
   Tavares BF, 2001, REV SAUDE PUBL, V35, P150, DOI 10.1590/S0034-89102001000200008
   Upchurch DM, 2004, WOMEN HEALTH ISS, V14, P75, DOI 10.1016/j.whi.2004.03.006
   Van Rossem R, 2001, AIDS EDUC PREV, V13, P252, DOI 10.1521/aeap.13.3.252.19745
   Wellings F, 2001, LANCET, V358, P1843, DOI 10.1016/S0140-6736(01)06885-4
   WOOG V, 2003, 9 ALL GUTTM I, V0, P0
NR 51
TC 27
Z9 30
U1 0
U2 5
PU LIPPINCOTT WILLIAMS & WILKINS
PI PHILADELPHIA
PA TWO COMMERCE SQ, 2001 MARKET ST, PHILADELPHIA, PA 19103 USA
SN 0269-9370
EI 1473-5571
J9 AIDS
JI Aids
PD OCT 15
PY 2005
VL 19
IS 
BP S42
EP S50
DI 10.1097/01.aids.0000191490.59112.c5
PG 9
WC Immunology; Infectious Diseases; Virology
SC Immunology; Infectious Diseases; Virology
GA 988MG
UT WOS:000233604700008
PM 16249653
DA 2023-03-20
ER

PT J
AU Duncan, C
   Harrison, MG
   Toldson, IA
   Malaka, D
   Sithole, S
AF Duncan, C
   Harrison, MG
   Toldson, IA
   Malaka, D
   Sithole, S
TI Social stigma, HIV/AIDS knowledge, and sexual risk: A cross-cultural analysis
SO JOURNAL OF APPLIED BIOBEHAVIORAL RESEARCH
LA English
DT Article
ID reduction model; hiv risk; condom use; college-students; aids stigma; infection; attitudes; intervention; intentions; motivation
AB The main aim of this study is to evaluate relationships linking social stigma, HIV/AIDS knowledge, and sexual risk among African American (AA) and South African (SA) college students. One major barrier to HIV prevention efforts is the social stigma associated with HIV/AIDS. Based on the Burkholder et al. (1999) findings, persons who engage in greater stigmatization of persons with AIDS (PWA) and gay people are associated with greater sexual behavior risk for HIV/AIDS. The present study attempted to replicate the Burkholder et al. study using African American and South African college students, but the findings were inconsistent with the aforementioned study. AA respondents had higher social stigma of PWA and gays and higher condom self-efficacy. While SA respondents were less likely to stigmatize PWA and gay persons and had high-perceived risk of being infected, they reported engaging in high-risk sexual behavior. The authors discuss the differences that may account for the dissimilar findings.
C1 Southern Univ, Dept Psychol, Baton Rouge, LA 70813 USA.
   Univ N Sovenga, Sovenga, South Africa.
C3 Southern University System; Southern University & A&M College
RP Duncan, C (corresponding author), Southern Univ, Dept Psychol, 223 Blanks Hall, Baton Rouge, LA 70813 USA.
CR Arbuckle J.L., 1999, AMOS 4 0 USERS GUIDE, V0, P0
   Bazargan M, 2000, J NATL MED ASSOC, V92, P391
   BENTLER PM, 1980, PSYCHOL BULL, V88, P588, DOI 10.1037/0033-2909.107.2.238
   BENTLER PM, 1990, PSYCHOL BULL, V107, P238, DOI 10.1037/0033-2909.107.2.238
   Boer H, 2004, AIDS CARE, V16, P167, DOI 10.1080/09540120410001641011
   Bollinger L, 1999, EC IMPACT AIDS S AFR, V0, P0
   BOWEN AM, 1995, J CONSULT CLIN PSYCH, V63, P238, DOI 10.1037/0022-006X.63.2.238
   Boyer CB, 1997, AIDS, V11, P359, DOI 10.1097/00002030-199703110-00014
   Browne M. W., 1993, TESTING STRUCTURAL E, V0, PP136, DOI 10.1177/0049124192021002005
   Burkholder GJ., 1999, J APPL BIOBEHAV RES, V4, P27, DOI 10.1111/j.1751-9861.1999.tb00053.x
   BURKHOLDER GJ, 1994, REVISED HLTH LIFESTY, V0, P0
   Castle S, 2004, CULT HEALTH SEX, V6, P1, DOI 10.1080/13691050310001622460
   CATANIA JA, 1992, AM J PUBLIC HEALTH, V82, P284, DOI 10.2105/AJPH.82.2.284
   CATANIA JA, 1990, HEALTH EDUC QUART, V17, P53, DOI 10.1177/109019819001700107
   CATANIA JA, 1994, HEALTH PSYCHOL, V13, P548, DOI 10.1037/0278-6133.13.6.548
   *CDCP, 2002, HIV AIDS SURV REP 20, V0, P0
   *CDCP, 1995, HIV AIDS COLL STUD C, V0, P0
   Centers for Disease Control and Prevention (CDC), 2004, MMWR MORB MORTAL WKLY REP, V53, P731
   Chandra PS, 2003, AIDS CARE, V15, P207, DOI 10.1080/0954012031000068353
   Chuang P., 1997, NURS RES, V5, P52, DOI 10.7081/NR.199702.0052
   COHEN J, 1992, PSYCHOL BULL, V112, P155, DOI 10.1037/0033-2909.112.1.155
   CREW M, 2002, SOC TRANSITION, V33, P446
   DICLEMENTE RJ, 1995, JAMA-J AM MED ASSOC, V274, P1271, DOI 10.1001/jama.274.16.1271
   Duncan C, 2002, J NATL MED ASSOC, V94, P944
   Flowers P, 2003, PSYCHOL HEALTH, V18, P739, DOI 10.1080/0887044031000116016
   Flowers P, 1997, PSYCHOL HEALTH, V12, P197, DOI 10.1080/08870449708407400
   Goffman, 1966, BEHAV PUBLIC PLACES, V0, P0
   GRAHAM JW, 1994, ADV DATA ANAL PREVEN, V142, P13
   Grimley DM, 2004, AM J HEALTH BEHAV, V28, P33, DOI 10.5993/AJHB.28.1.4
   Herek GM, 2002, AM J PUBLIC HEALTH, V92, P371, DOI 10.2105/AJPH.92.3.371
   Herek GM, 1997, J APPL SOC PSYCHOL, V27, P1, DOI 10.1111/j.1559-1816.1997.tb00621.x
   Jewkes RK, 2003, SOC SCI MED, V56, P125, DOI 10.1016/S0277-9536(02)00012-6
   JOHNSON RL, 1992, J NATL MED ASSOC, V84, P864
   Kalichman SC, 2003, SEX TRANSM INFECT, V79, P442, DOI 10.1136/sti.79.6.442
   Karim QA, 2004, LANCET, V363, P1394, DOI 10.1016/S0140-6736(04)16055-8
   KOWALEWSKI MR, 1994, J APPL SOC PSYCHOL, V24, P2002, DOI 10.1111/j.1559-1816.1994.tb00572.x
   LONGSHORE D, 1995, INT J ADDICT, V30, P305, DOI 10.3109/10826089509048728
   MacPhail C, 2002, INT J STD AIDS, V13, P331, DOI 10.1258/0956462021925162
   Madu SN, 2003, SOC BEHAV PERSONAL, V31, P265, DOI 10.2224/sbp.2003.31.3.265
   Malow RM, 2002, J ARTICLES SUPPORT N, V1, P8
   MORTENSEN A, 2003, NURSING PRAXIS NZ, V19, P32
   Neely-Smith Shane, 2003, HEALTH CARE WOMEN INT, V24, P738
   Pittam J, 2000, J APPL COMMUN RES, V28, P24, DOI 10.1080/00909880009365552
   TEWKSBURY R, 1997, J MENS STUDIES, V6, P91
   THOMAS SB, 1992, J AM COLL HEALTH, V44, P55
   *UNAIDS, 2003, AIDS EP UPD WHO, V0, P0
   *USAID, 2004, USAID SEN HLTH HELP, V0, P0
   Uys LR, 2003, PUBLIC HEALTH NURS, V20, P271, DOI 10.1046/j.1525-1446.2003.20404.x
   Valdiserri RO, 2002, AM J PUBLIC HEALTH, V92, P341, DOI 10.2105/AJPH.92.3.341
   Weiser S, 2003, JAIDS-J ACQ IMM DEF, V34, P281, DOI 10.1097/00126334-200311010-00004
   Wingood GM., 1993, J BLACK PSYCHOL, V19, P190, DOI 10.1177/00957984930192008
   Worthington C, 2003, QUAL HEALTH RES, V13, P636, DOI 10.1177/1049732303013005004
NR 55
TC 7
Z9 7
U1 0
U2 9
PU WILEY
PI HOBOKEN
PA 111 RIVER ST, HOBOKEN 07030-5774, NJ USA
SN 1071-2089
EI 1751-9861
J9 J APPL BIOBEHAV RES
JI J. Appl. Biobehav. Res.
PD JUN 15
PY 2005
VL 10
IS 1
BP 1
EP 26
DI 
PG 26
WC Psychology, Clinical
SC Psychology
GA 953TP
UT WOS:000231103700001
DA 2023-03-20
ER

PT J
AU Halpern-Felsher, BL
   Cornell, JL
   Kropp, RY
   Tschann, JM
AF Halpern-Felsher, BL
   Cornell, JL
   Kropp, RY
   Tschann, JM
TI Oral versus vaginal sex among adolescents: Perceptions, attitudes, and behavior
SO PEDIATRICS
LA English
DT Article
DE adolescent sexual behavior; risk perception; STDs; oral sex
ID urban minority youth; probability-expressions; risk perception; school-students; condom use; transmission; initiation; health; norms; hiv
AB Objective. Despite studies indicating that a significant proportion of adolescents are having oral sex, the focus of most empirical studies and intervention efforts concerning adolescent sexuality have focused on vaginal intercourse. This narrow focus has created a void in our understanding of adolescents' perceptions of oral sex. This study is the first to investigate adolescents' perceptions of the health, social, and emotional consequences associated with having oral sex as compared with vaginal sex, as well as whether adolescents view oral sex as more acceptable and more prevalent than vaginal sex. Methods. Participants were 580 ethnically diverse ninth-grade adolescents ( mean age: 14.54; 58% female) who participated in a longitudinal study on the relationship between risk and benefit perceptions and sexual activity. Participants completed a self-administered questionnaire that inquired about their sexual experiences and percent chance of experiencing outcomes from, attitudes toward, and perceived prevalence of oral versus vaginal sex among adolescents. Results. More study participants reported having had oral sex (19.6%) than vaginal sex (13.5%), and more participants intended to have oral sex in the next 6 months (31.5%) than vaginal sex (26.3%). Adolescents evaluated oral sex as significantly less risky than vaginal sex on health, social, and emotional consequences. Adolescents also believed that oral sex is more acceptable than vaginal sex for adolescents their own age in both dating and nondating situations, oral sex is less of a threat to their values and beliefs, and more of their peers will have oral sex than vaginal sex in the near future. Conclusions. Given that adolescents perceive oral sex as less risky, more prevalent, and more acceptable than vaginal sex, it stands to reason that adolescents are more likely to engage in oral sex. It is important that health care providers and others who work with youths recognize adolescents' views about oral sex and broaden their clinical preventive services to include screening, counseling, and education about oral sex.
C1 Univ Calif San Francisco, Dept Pediat, Div Adolescent Med, San Francisco, CA 94118 USA.
   Univ Calif San Francisco, Dept Psychiat, San Francisco, CA 94143 USA.
C3 University of California System; University of California San Francisco; University of California System; University of California San Francisco
RP Halpern-Felsher, BL (corresponding author), Univ Calif San Francisco, Dept Pediat, Div Adolescent Med, 3333 Calif St,Suite 245,Box 0503, San Francisco, CA 94118 USA.
EM yafa@itsa.ucsf.edu
FU NICHD NIH HHS [R01 HD41349] Funding Source: Medline
CR BASENENGQUIST K, 1992, HEALTH EDUC QUART, V19, P263, DOI 10.1177/109019819201900209
   Biehl M, 2001, J ADOLESCENT HEALTH, V28, P30, DOI 10.1016/S1054-139X(00)00176-2
   Boekeloo BO, 2002, AM J HEALTH BEHAV, V26, P306, DOI 10.5993/AJHB.26.4.7
   COHN LD, 1995, PEDIATRICS, V95, P713
   Conard LAE, 2003, BEST PRACT RES CL OB, V17, P103, DOI 10.1053/ybeog.2003.0351
   Edwards S, 1998, SEX TRANSM INFECT, V74, P95, DOI 10.1136/sti.74.2.95
   ELLEN JM, 1996, J ADOLESCENT HEALTH, V18, P471
   ELSTER AB, 1994, AMA GUIDELINES ADOLE, V0, P191
   FISCHHOFF B, 1993, ANNU REV PUBL HEALTH, V14, P183, DOI 10.1146/annurev.pu.14.050193.001151
   Gates GJ, 2000, FAM PLANN PERSPECT, V32, P295, DOI 10.2307/2648198
   Gebhardt WA, 2003, J ADOLESCENT HEALTH, V33, P154, DOI 10.1016/S1054-139X(03)00137-X
   Gerbert B, 1999, PATIENT EDUC COUNS, V38, P49, DOI 10.1016/S0738-3991(98)00139-6
   GREEN M, 2000, BRIGHT FUTURES GUIDE, V0, P0
   Hawkins DA, 2001, SEX TRANSM INFECT, V77, P307, DOI 10.1136/sti.77.5.307
   HEROLD ES, 1983, J SEX RES, V19, P327, DOI 10.1080/00224498309551194
   Kinsman SB, 1998, PEDIATRICS, V102, P1185, DOI 10.1542/peds.102.5.1185
   NEWCOMER SF, 1985, ARCH SEX BEHAV, V14, P41, DOI 10.1007/BF01541351
   ODonnell L, 2003, J SCHOOL HEALTH, V73, P68, DOI 10.1111/j.1746-1561.2003.tb03575.x
   ODonnell L, 2001, FAM PLANN PERSPECT, V33, P268, DOI 10.2307/3030194
   PLICHTA SB, 1992, J ADOLESCENT HEALTH, V13, P506, DOI 10.1016/1054-139X(92)90015-4
   Prinstein MJ, 2003, J PEDIATR PSYCHOL, V28, P243, DOI 10.1093/jpepsy/jsg012
   Reisen CA, 1999, J APPL SOC PSYCHOL, V29, P667, DOI 10.1111/j.1559-1816.1999.tb02018.x
   Remez L, 2000, FAM PLANN PERSPECT, V32, P298, DOI 10.2307/2648199
   Rothenberg RB, 1998, AIDS, V12, P2095, DOI 10.1097/00002030-199816000-00004
   Sanders SA, 1999, JAMA-J AM MED ASSOC, V281, P275, DOI 10.1001/jama.281.3.275
   Schuster MA, 1996, AM J PUBLIC HEALTH, V86, P1570, DOI 10.2105/AJPH.86.11.1570
   Schwartz IM, 1999, ARCH SEX BEHAV, V28, P63, DOI 10.1023/A:1018793622284
   Selvan MS, 2001, AIDS CARE, V13, P779, DOI 10.1080/09540120120076968
   SMITH EA, 1985, AM J PUBLIC HEALTH, V75, P1200, DOI 10.2105/AJPH.75.10.1200
   STEIN ME, 1997, HLTH SUPERVISION GUI, V0, P0
   *US PHS, 1998, CLIN HDB PREV SERV P, V0, P0
   Vittinghoff E, 1999, AM J EPIDEMIOL, V150, P306, DOI 10.1093/oxfordjournals.aje.a010003
NR 33
TC 186
Z9 189
U1 1
U2 29
PU AMER ACAD PEDIATRICS
PI ELK GROVE VILLAGE
PA 141 NORTH-WEST POINT BLVD,, ELK GROVE VILLAGE, IL 60007-1098 USA
SN 0031-4005
EI 1098-4275
J9 PEDIATRICS
JI Pediatrics
PD APR 15
PY 2005
VL 115
IS 4
BP 845
EP 851
DI 10.1542/peds.2004-2108
PG 7
WC Pediatrics
SC Pediatrics
GA 912VL
UT WOS:000228107900022
PM 15805354
DA 2023-03-20
ER

PT J
AU Abraham, L
AF Abraham, Leena
TI AIDS awareness campaigns, sex education programmes and pornography - The shaping of sexuality awareness among college students
SO INDIAN JOURNAL OF SOCIAL WORK
LA English
DT Article
ID youth; india; risk
AB This article attempts to explore what constitutes awareness of sexuality and sexual health among urban, unmarried, college-going young men and women from low income families. It shows that sexuality awareness among the youth is limited and the sources that address young peoples' needs are few. The article discusses campaigns to enhance awareness on sexuality and AIDS among youth and explores the reasons for the failure of these campaigns. It is argued that the sex education programmes currently available in colleges are silent on the discourse on sexual pleasure and desire by adopting a medicalised approach to sexuality that has an authorised, 'scientific' voice. Erotic and pornographic sources gain legitimacy in this scenario as they address some of the needs and concerns of young people.
C1 Tata Inst Social Sci, Unit Res Sociol Educ, Bombay, Maharashtra, India.
C3 Tata Institute of Social Sciences
RP Abraham, L (corresponding author), Tata Inst Social Sci, Unit Res Sociol Educ, Bombay, Maharashtra, India.
CR Abraham L, 2001, S ASIA, V24, P133, DOI 10.1080/00856400108723441
   Abraham L, 2002, CULT HEALTH SEX, V4, P337, DOI 10.1080/13691050110120794
   Abraham L, 1999, INT FAM PLAN PERSPEC, V25, P139, DOI 10.2307/2991963
   ABRAHAM L, 2002, 6 AS PAC SOC SCI MED, V0, P0
   Abraham Leena, 2003, ADULTHOOD EXPLORING, V0, P73
   Aggarwal O, 2000, J ADOLESCENT HEALTH, V26, P226, DOI 10.1016/S1054-139X(98)00083-4
   Altman D, 1994, POWER COMMUNITY ORG, V0, P0
   Apte H., 2004, SEXUALITY TIME AIDS, V0, P109
   Awasthi S, 2000, STUD FAMILY PLANN, V31, P138, DOI 10.1111/j.1728-4465.2000.00138.x
   Baber KM, 2001, FAM RELAT, V50, P23, DOI 10.1111/j.1741-3729.2001.00023.x
   Brown T, 2000, SOC SCI MED, V50, P1273, DOI 10.1016/S0277-9536(99)00370-6
   Choudry SNM., 2003, ADOLESCENT SEXUAL RE, V0, P59
   Derne S., 1999, VIOLENCE AGAINST WOM, V5, P548, DOI 10.1177/10778019922181365
   Derne Steve, 2002, MEN MASC, V5, P144, DOI 10.1177/1097184X02005002002
   DOUGLAS M, 1990, DAEDALUS FAL, V0, P1
   Dworkin A., 1989, PORNOGRAPHY MEN POSS, V0, P0
   Dworkin Andrea., 1987, INTERCOURSE, V0, P0
   Foucault M., 1977, POWER KNOWLEDGE SELE, V0, P0
   Foucault Michel, 1976, HIST SEXUALITY, V1, P0
   Gagnon J, 1973, SEXUAL CONDUCT SOCIA, V0, P0
   GEORGE A, 1998, REPROD HEALTH MATTER, V12, P87
   George Annie, 2003, ADULTHOOD EXPLORING, V0, P67
   Harding S., 1991, WHOSE SCI WHOSE KNOW, V0, P0
   Herdt G., 1992, TIME AIDS SOCIAL ANA, V0, P0
   HOLLAND J, 1992, SOCIOL REV, V40, P645, DOI 10.1111/j.1467-954X.1992.tb00406.x
   Jejeebhoy S. J., 2004, LOOKING BACK LOOKING, V0, P138
   JEJEEBHOY SJ, 2003, 18 POP COUNC, V0, P0
   Joshi, 2004, SEXUALITY TIME AIDS, V0, P0
   KANE S, 1992, TIME OF AIDS, V0, P199
   KHANNA R, 2002, SEXUALITY SEXUAL BHA, V0, P0
   Le Breton David, 2004, BODY SOC, V10, P1, DOI 10.1177/1357034X04041758
   Lupton D, 1996, SOCIOL REV, V44, P252, DOI 10.1111/j.1467-954X.1996.tb00424.x
   LUPTON D, 1993, INT J HEALTH SERV, V23, P425, DOI 10.2190/16AY-E2GC-DFLD-51X2
   Lupton D., 1994, MORAL THREATS DANGER, V0, P0
   MacKinnon Catharine, 1989, FEMINIST THEORY STAT, V0, P0
   MacKinnon Catharine A., 1987, FEMINISM UNMODIFIED, V0, P0, DOI DOI 10.2307/2070528
   *NAT AIDS CONTR OR, 2002, KNOWL ATT PRACT YOUN, V0, P0
   OOMAN N, 2000, WOMENS REPROD HLTH I, V0, P236
   PANTHAKI D, 1997, ED HUMAN SEXUALITY S, V0, P0
   PARKER RG, 1992, TIME OF AIDS, V0, P225
   PIGG SL, 2001, CULTURAL ANTHR, V16, P0
   PIGG SL, 1998, NAT AIDS C NEP, V0, P0
   Ramakrishna J., 2004, SEXUALITY TIME AIDS, V0, P45
   Ramasubban R., 2000, WOMENS REPROD HLTH I, V0, P0
   RANGAIYAN G, 1999, 5 INT C AIDS AS PAC, V0, P0
   SACHDEV P, 1997, J FAM WELFARE, V43, P1
   SHARMA A, 1996, SEXUAL MARITAL THERA, V11, P247
   SODHI G, 2000, WORKSH REPR HLTH IND, V0, P0
   Srivastava S, 2001, S ASIA, V24, P225, DOI 10.1080/00856400108723445
   Vance Carole S, 1992, PLEASURE DANGER EXPL, V0, P0
   West J, 1999, SOCIOL REV, V47, P525, DOI 10.1111/1467-954X.00183
   WIGHT D, 1994, SOCIOL REV, V42, P703, DOI 10.1111/j.1467-954X.1994.tb00107.x
NR 52
TC 1
Z9 1
U1 0
U2 5
PU TATA INST SOCIAL SCIENCE P O BOX 8313
PI DEONAR
PA DEPT PUBLICATIONS SION-TROMBAY ROAD, DEONAR, MUMBAI 400 088, INDIA
SN 0019-5634
EI 
J9 INDIAN J SOC WORK
JI Indian J. Soc. Work
PD OCT 15
PY 2005
VL 66
IS 4
BP 472
EP 511
DI 
PG 40
WC Social Work
SC Social Work
GA 126XB
UT WOS:000243547700007
DA 2023-03-20
ER

PT J
AU Bogart, LM
   Thorburn, S
AF Bogart, LM
   Thorburn, S
TI Are HIV/AIDS conspiracy beliefs a barrier to HIV prevention among African Americans?
SO JAIDS-JOURNAL OF ACQUIRED IMMUNE DEFICIENCY SYNDROMES
LA English
DT Article
DE African Americans; HIV/AIDS conspiracy beliefs; condom use; condom attitudes
ID college-students; sexual-behaviors; health-care; condom use; aids; attitudes; intervention; determinants; adolescents; tuskegee
AB Objectives: This study examined endorsement of HIV/AIDS conspiracy beliefs and their relations to consistent condom use and condom attitudes among African Americans. Methods: We conducted a telephone survey with a random sample of 500 African Americans aged 15 to 44 years and living in the contiguous United States. Results: A significant proportion of respondents endorsed HIV/AIDS conspiracy beliefs. Among men, stronger conspiracy beliefs were significantly associated with more negative condom attitudes and inconsistent condom use independent of selected sociodemographic characteristics, partner variables, sexually transmitted disease history, perceived risk, and psychosocial factors. In secondary follow-up analyses, men's attitudes about condom use partially mediated the effects of HIV/AIDS conspiracy beliefs on condom use behavior. Conclusions: HIV/AIDS conspiracy beliefs are a barrier to HIV prevention among African Americans and may represent a facet of negative attitudes about condoms among black men. To counter such beliefs, government and public health entities need to work toward obtaining the trust of black communities by addressing current discrimination within the health care system as well as by acknowledging the origin of conspiracy beliefs in the context of historical discrimination.
C1 RAND Corp, Hlth Program, Santa Monica, CA 90407 USA.
   Oregon State Univ, Dept Publ Hlth, Corvallis, OR 97331 USA.
C3 RAND Corporation; Oregon State University
RP Bogart, LM (corresponding author), RAND Corp, Hlth Program, POB 2138, Santa Monica, CA 90407 USA.
EM lbogart@rand.org
FU NICHD NIH HHS [R01 HD042397, 5 R01 HD42397] Funding Source: Medline
CR BARON RM, 1986, J PERS SOC PSYCHOL, V51, P1173, DOI 10.1037/0022-3514.51.6.1173
   Bogart LM, 2003, J NATL MED ASSOC, V95, P1057
   *CDP, 2003, HIV AIDS SURVEILLANC, V14, P1
   CLARK PA, 1998, LINACRE Q, V87, P66
   COHEN DA, 1992, PUBLIC HEALTH REP, V107, P727
   Crocker J, 1999, PERS SOC PSYCHOL B, V25, P941, DOI 10.1177/01461672992511003
   Czaja R, 1987, INT Q COMMUNITY HEALTH EDUC, V8, P23, DOI 10.2190/XT6W-31CX-TD87-E643
   DICLEMENTE RJ, 1995, JAMA-J AM MED ASSOC, V274, P1271, DOI 10.1001/jama.274.16.1271
   Gamble VN, 1997, AM J PUBLIC HEALTH, V87, P1773, DOI 10.2105/AJPH.87.11.1773
   HELWEGLARSEN M, 1994, HEALTH PSYCHOL, V13, P224, DOI 10.1037/0278-6133.13.3.224
   HEREK GM, 1991, J SEX RES, V28, P99, DOI 10.1080/00224499109551597
   HEREK GM, 1994, AIDS EDUC PREV, V6, P365
   JEMMOTT JB, 1992, AM J PUBLIC HEALTH, V82, P372, DOI 10.2105/AJPH.82.3.372
   KAISER HF, 1960, EDUC PSYCHOL MEAS, V20, P141, DOI 10.1177/001316446002000116
   Klonoff EA, 1999, PREV MED, V28, P451, DOI 10.1006/pmed.1999.0463
   McGary H, 1999, MT SINAI J MED, V66, P236
   MORRISON DM, 1995, J APPL SOC PSYCHOL, V25, P651, DOI 10.1111/j.1559-1816.1995.tb01767.x
   Parsons S, 1999, SOCIOL SPECTRUM, V19, P201, DOI 10.1080/027321799280235
   QUIMBY E, 1993, J BLACK PSYCHOL, V19, P215
   Sellers R M, 1998, PERS SOC PSYCHOL REV, V2, P18, DOI 10.1207/s15327957pspr0201_2
   Smith C, 1999, MT SINAI J MED, V66, P280
   Sobo EJ, 1997, HUM ORGAN, V56, P311, DOI 10.17730/humo.56.3.u43078hx54g5366l
   Stanton BF, 1996, ARCH PEDIAT ADOL MED, V150, P363, DOI 10.1001/archpedi.1996.02170290029004
   Stevens J., 1986, APPL MULTIVARIATE ST, V19, P727
   STEWART TJ, 1995, INT Q COMMUNITY HLTH, V15, P253
   Thomas S B, 1993, J PUBLIC HEALTH POLICY, V14, P320, DOI 10.2307/3343042
   THOMAS SB, 1991, AM J PUBLIC HEALTH, V81, P1498, DOI 10.2105/AJPH.81.11.1498
NR 28
TC 246
Z9 249
U1 0
U2 19
PU LIPPINCOTT WILLIAMS & WILKINS
PI PHILADELPHIA
PA 530 WALNUT ST, PHILADELPHIA, PA 19106-3621 USA
SN 1525-4135
EI 
J9 JAIDS-J ACQ IMM DEF
JI JAIDS
PD FEB 1
PY 2005
VL 38
IS 2
BP 213
EP 218
DI 10.1097/00126334-200502010-00014
PG 6
WC Immunology; Infectious Diseases
SC Immunology; Infectious Diseases
GA 893RL
UT WOS:000226736800014
PM 15671808
DA 2023-03-20
ER

PT J
AU Manuel, S
AF Manuel, S
TI Obstacles to condom use among secondary school students in Maputo city, Mozambique
SO CULTURE HEALTH & SEXUALITY
LA English
DT Article
DE condom; HIV/AIDS; urban youth; love; trust
AB This study explores how urban youth in Mozambique perceive their sexual behaviour and identifies the factors that hinder them from having safer sex in the context of HIV/AIDS, with special emphasis on the condom use. Data was collected form high school students in Maputo, Mozambique. Using a combination of focus group discussions, interviews and informal conversations, it was possible to identify that one major obstacle to the use of condoms was young people's belief that they did not have to use condoms in steady relationships built on love and trust. Trust and love provide a sense of immunity to infection. Such a perception is reinforced, it is argued, by previous HIV/AIDS campaigns in Mozambique that have advocated the use of condoms only with 'occasional sexual partners'. Students' understandings of pleasure, lack of accurate information, lack of sex education at home and at school, and gender inequalities further contribute to making condom use a difficult issue. There should be a change in focus in condom campaigns. Efforts should also be made to encourage young people to 'emotionally invest' in their health by using condoms.
C1 Univ Cape Town, Dept Social Anthropol, ZA-7701 Rondebosch, South Africa.
C3 University of Cape Town
RP Manuel, S (corresponding author), Univ Cape Town, Dept Social Anthropol, ZA-7701 Rondebosch, South Africa.
EM timbila_sandra@yahoo.com
CR Blumer Herbert., 1986, SYMB INTERACT, V0, P0
   FLOOD M, 1995, HETEROSEXUAL MENS SE, V3, P0
   *I NAC EST, 2000, IMP DEM HIV SIDA MOC, V0, P0
   *I NAC EST, 2001, INQ NAC SOBR SAUD RE, V0, P0
   *I NAT EST, 1998, REC GERAL POP HAB, V0, P0
   Joffe H., 1999, RISK OTHER, V0, P0
   MADLALA SL, 2000, SAFAIDS NEWS, V8, P10
   OSORIO C, 1998, RELACOES GENERO MOCA, V0, P65
   PAIVA V, 1995, CULTURE SEXUAL RISK, V0, P97
   *PSI, 2000, INQU DISTR PRES MOC, V0, P0
   Strebel A., 1997, CULTURE POWER DIFFER, V0, P109
   TAYLOR CC, 1990, SOC SCI MED, V31, P1023, DOI 10.1016/0277-9536(90)90114-8
   *UNDP, 2002, COUNTR PROF MOZ, V0, P0
NR 13
TC 34
Z9 36
U1 0
U2 1
PU ROUTLEDGE JOURNALS, TAYLOR & FRANCIS LTD
PI ABINGDON
PA 2-4 PARK SQUARE, MILTON PARK, ABINGDON OX14 4RN, OXON, ENGLAND
SN 1369-1058
EI 1464-5351
J9 CULT HEALTH SEX
JI Cult. Health Sex
PD MAY 15
PY 2005
VL 7
IS 3
BP 293
EP 302
DI 10.1080/13691050412331321302
PG 10
WC Family Studies; Social Sciences, Biomedical
SC Family Studies; Biomedical Social Sciences
GA 917RX
UT WOS:000228488000009
PM 16864204
DA 2023-03-20
ER

PT J
AU Lin, P
   Simoni, JM
   Zemon, V
AF Lin, P
   Simoni, JM
   Zemon, V
TI The health belief model, sexual behaviors, and HIV risk among Taiwanese immigrants
SO AIDS EDUCATION AND PREVENTION
LA English
DT Article
ID perceived self-efficacy; islander american men; world-wide-web; prevention; internet; acculturation; determinants; hiv/aids; women; us
AB In this first investigation of Taiwanese sexual behaviors in the United States, 144 Taiwanese students completed an online anonymous survey. Demographics, health belief model (HBM) constructs, and acculturation were examined as predictors of sexual behaviors over the last year. Analyses indicated that participants who reported a higher number of sexual partners and more frequent sexual intercourse tended to be more educated and more likely to be nonheterosexual. The HBM constructs, as a set, reliably predicted participants' sexual behaviors. Self-efficacy was the strongest predictor within the HIM. Furthermore, acculturation moderated the predictive power of the HBM with respect to intercourse frequency. The main limitation of the study is that the measure of HBM, which was not designed to target Asian immigrants, was psychometrically poor. The results suggest self-efficacy is a target for behavioral change, acculturation may need to be incorporated into the HBM, and more culturally sensitive measures need to be developed.
C1 Univ Washington, Dept Psychol, Seattle, WA 98195 USA.
   Yeshiva Univ, Ferkauf Grad Sch Psychol, Bronx, NY USA.
   Columbia Univ, HIV Ctr Clin & Behav Studies, New York, NY USA.
   New York Psychiat Inst, New York, NY USA.
C3 University of Washington; University of Washington Seattle; Yeshiva University; Columbia University; New York State Psychiatry Institute
RP Simoni, JM (corresponding author), Univ Washington, Dept Psychol, Box 35125, Seattle, WA 98195 USA.
EM jsimoni@u.washington.edu
FU NIMH NIH HHS [T32 MH 19139] Funding Source: Medline
CR Anastasi A, 1976, PSYCHOL TESTING, V0, P0
   Ashing-Giwa K, 1999, WOMEN HEALTH, V28, P53, DOI 10.1300/J013v28n04_04
   Azar BA., 2000, MONITOR PSYCHOL, V31, P42
   BANDURA A, 1990, EVAL PROGRAM PLANN, V13, P9, DOI 10.1016/0149-7189(90)90004-G
   BANDURA A, 1977, PSYCHOL REV, V84, P191, DOI 10.1037/0033-295X.84.2.191
   Buchanan T, 1999, BRIT J PSYCHOL, V90, P125, DOI 10.1348/000712699161189
   *BUR STAT, 2004, REP CHIN TAIW 2004 S, V0, P0
   CARMEL S, 1990, PUBLIC HLTH REV, V91, P73
   *CDCP, 2005, BAS STAT CUM AIDS CA, V0, P0
   Celentano DD, 2001, HEALTH PSYCHOL, V20, P369, DOI 10.1037//0278-6133.20.5.369
   CHEN YC, 2003, NATL CENTRAL LIB, V0, P0
   Choi KH, 1996, AIDS, V10, P81, DOI 10.1097/00002030-199601000-00012
   Choi KH, 2002, AIDS EDUC PREV, V14, P472, DOI 10.1521/aeap.14.8.472.24114
   Choi KH, 1998, AIDS EDUC PREV, V10, P19
   Cohen ES, 2002, J APPL SOC PSYCHOL, V32, P1124, DOI 10.1111/j.1559-1816.2002.tb01429.x
   DOBE CK, 1994, DISS ABSTR INT, V54, P6459
   EISEN M, 1992, HEALTH EDUC QUART, V19, P249, DOI 10.1177/109019819201900208
   *GOV INF OFF, 2004, QUEST ANS REP CHIN, V0, P0
   Hsu S T, 2000, CHANG GUNG MED J, V23, P267
   Joinson A, 1999, BEHAV RES METH INS C, V31, P433, DOI 10.3758/BF03200723
   Kang SY, 2004, ADDICT BEHAV, V29, P567, DOI 10.1016/j.addbeh.2003.08.026
   KIRSCHT JP, 1974, HEALTH EDUC QUART, V2, P387, DOI 10.1177/109019817400200406
   Krantz JH, 1997, BEHAV RES METH INS C, V29, P264, DOI 10.3758/BF03204824
   Loue S, 1999, J HEALTH CARE POOR U, V10, P100
   LUX KM, 1994, HEALTH EDUC QUART, V21, P487, DOI 10.1177/109019819402100411
   Mao LM, 2004, AIDS EDUC PREV, V16, P55, DOI 10.1521/aeap.16.1.55.27720
   MARIN G. L., 1991, APPL SOCIAL RES METH, V23, P0
   Marks G, 1998, AIDS CARE, V10, P283, DOI 10.1080/713612418
   McFarland W, 2004, AIDS EDUC PREV, V16, P13, DOI 10.1521/aeap.16.1.13.27723
   Mui AC, 1999, J SOC SERV RES, V25, P61
   *NAT I HLTH CONS P, 1997, INT PREV HIV RISK BE, V0, P0
   Newcomb MD, 1998, J COUNS PSYCHOL, V45, P454, DOI 10.1037/0022-0167.45.4.454
   OLeary A, 1992, J AM COLL HEALTH, V40, P254
   Okazaki S, 2002, J SEX RES, V39, P34, DOI 10.1080/00224490209552117
   *ORC CDC TAIW, 2004, STAT HIV AIDS, V0, P0
   Pasveer KA, 1998, BEHAV RES METH INS C, V30, P309, DOI 10.3758/BF03200659
   Petosa R, 1990, AIDS EDUC PREV, V2, P127
   ROBERTS MK, 2003, DISS ABSTR INT, V63, P4384
   Rosenstock I, 1974, HLTH ED MONOGR, V2, P355
   ROSENSTOCK IM, 1974, HEALTH EDUC QUART, V2, P328, DOI 10.1177/109019817400200403
   ROSENSTOCK IM, 1988, HLTH ED Q, V15, P197
   *SOC TAIW AM, 2002, TAIW NEW YORK, V0, P0
   Stanton JM, 1998, PERS PSYCHOL, V51, P709, DOI 10.1111/j.1744-6570.1998.tb00259.x
   Steers WN, 1996, J SOC PSYCHOL, V136, P99, DOI 10.1080/00224545.1996.9923032
   Twu SJ, 2004, AIDS EDUC PREV, V16, P53, DOI 10.1521/aeap.16.3.5.53.35530
   U.S. Census Bureau, 2002, AS POP 2000, V0, P0
   WILLIAMS DR, 1994, HEALTH SERV RES, V29, P261
   Wong FY, 1998, AIDS EDUC PREV, V10, P3
   WULFERT E, 1993, HEALTH PSYCHOL, V12, P346, DOI 10.1037/0278-6133.12.5.346
   Yep G A, 1993, J AM COLL HEALTH, V41, P199
   Yoshikawa H, 2003, AM J COMMUN PSYCHOL, V32, P143, DOI 10.1023/A:1025611327030
   Zagumny MJ, 1998, AIDS EDUC PREV, V10, P173
NR 52
TC 58
Z9 58
U1 0
U2 20
PU GUILFORD PUBLICATIONS INC
PI NEW YORK
PA 370 SEVENTH AVE, SUITE 1200, NEW YORK, NY 10001-1020 USA
SN 0899-9546
EI 1943-2755
J9 AIDS EDUC PREV
JI Aids Educ. Prev.
PD OCT 15
PY 2005
VL 17
IS 5
BP 469
EP 483
DI 10.1521/aeap.2005.17.5.469
PG 15
WC Education & Educational Research; Public, Environmental & Occupational Health
SC Education & Educational Research; Public, Environmental & Occupational Health
GA 977WS
UT WOS:000232834800007
PM 16255642
DA 2023-03-20
ER

PT J
AU Chernoff, RA
   Davison, GC
AF Chernoff, RA
   Davison, GC
TI An evaluation of a brief HIV/AIDS prevention intervention for college students using normative feedback and goal setting
SO AIDS EDUCATION AND PREVENTION
LA English
DT Article
ID pluralistic ignorance; implementation intentions; risk behavior; alcohol-use; hiv; perception; drinking; norms; prevalence; adolescent
AB This study evaluated the ability of a 20-minute self-administered intervention to increase HIV/AIDS risk reduction among sexually active college students. The intervention presented normative data on the relatively low prevalence of HfV risk behaviors among college students for the purpose of conveying the idea that risk reduction was the prevailing social norm among their same age peers. The intervention also invited students to select specific risk reduction goals to be implemented over a 30-day follow-up period. Participants (N = 155) were assigned in alternating order to receive either the intervention or a control condition that entailed reading a general AIDS information pamphlet. Results were partially moderated by gender. Compared with controls, men in the intervention group reported significantly higher condom use, whereas women in the intervention group reported significantly fewer sexual partners.
C1 Univ So Calif, Los Angeles, CA 90089 USA.
C3 University of Southern California
RP Chernoff, RA (corresponding author), Harbor UCLA, Res & Educ Inst, 1124 W Carson St,Bldg F5, Torrance, CA 90502 USA.
EM chernoff@labiomed.org
CR AGOSTINELLI G, 1995, J DRUG EDUC, V25, P31, DOI 10.2190/XD56-D6WR-7195-EAL3
   BAER JS, 1991, J STUD ALCOHOL, V52, P580, DOI 10.15288/jsa.1991.52.580
   BASENENGQUIST K, 1994, AIDS EDUC PREV, V6, P412
   Bazargan M, 2000, J NATL MED ASSOC, V92, P391
   BOTVIN GJ, 1986, J SCHOOL HEALTH, V56, P369, DOI 10.1111/j.1746-1561.1986.tb05775.x
   Bryan AD, 1996, HEALTH PSYCHOL, V15, P371, DOI 10.1037/0278-6133.15.5.371
   Chernoff RA, 1999, COGNITIVE THER RES, V23, P453, DOI 10.1023/A:1018764219771
   CHOI KH, 1994, AIDS, V8, P1371, DOI 10.1097/00002030-199410000-00003
   Cohen J., 1988, STAT POWER ANAL BEHA, V0, P0
   FISHER JD, 1990, SOCIAL INFLUENCE PRO, V0, P42
   Franzini L R, 1990, AIDS EDUC PREV, V2, P313
   GIBBONS FX, 1995, J APPL PSYCHOL, V80, P107, DOI 10.1037/0021-9010.80.1.107
   Gollwitzer PM, 1997, J PERS SOC PSYCHOL, V73, P186, DOI 10.1037/0022-3514.73.1.186
   Gomberg L, 2001, AM J DRUG ALCOHOL AB, V27, P375, DOI 10.1081/ADA-100103715
   Haines M, 1996, J AM COLL HEALTH, V45, P134, DOI 10.1080/07448481.1996.9936873
   HANSEN WB, 1991, PREV MED, V20, P414, DOI 10.1016/0091-7435(91)90039-7
   Hardeman W, 2002, PSYCHOL HEALTH, V17, P123, DOI 10.1080/08870440290013644a
   HAWKINS MJ, 1995, PSYCHOL REP, V77, P963, DOI 10.2466/pr0.1995.77.3.963
   Hines D, 2002, J APPL SOC PSYCHOL, V32, P2621, DOI 10.1111/j.1559-1816.2002.tb02760.x
   Kalichman SC, 1996, ANN BEHAV MED, V18, P6, DOI 10.1007/BF02903934
   KELLY JA, 1992, J CONSULT CLIN PSYCH, V60, P576, DOI 10.1037/0022-006X.60.4.576
   Kirk R, 2014, EXPT DESIGN PROCEDUR, V0, P0, DOI DOI 10.4135/9781483384733
   Laumann EO, 1994, SOCIAL ORG SEXUALITY, V0, P0
   MACDONALD NE, 1990, JAMA-J AM MED ASSOC, V263, P3155, DOI 10.1001/jama.263.23.3155
   OLeary A, 1996, AIDS EDUC PREV, V8, P516
   Orbell S, 1997, PERS SOC PSYCHOL B, V23, P945, DOI 10.1177/0146167297239004
   PRENTICE DA, 1993, J PERS SOC PSYCHOL, V64, P243, DOI 10.1037/0022-3514.64.2.243
   ROSS L, 1977, J EXP SOC PSYCHOL, V13, P279, DOI 10.1016/0022-1031(77)90049-X
   Schroeder CM, 1998, J APPL SOC PSYCHOL, V28, P2150, DOI 10.1111/j.1559-1816.1998.tb01365.x
   Seal DW, 1996, AIDS CARE, V8, P453, DOI 10.1080/09540129650125641
   SIKKEMA KJ, 1995, AIDS EDUC PREV, V7, P145
   Turner J C, 1993, J AM COLL HEALTH, V41, P187
   TURNER JC, 1994, AIDS EDUC PREV, V6, P266
   Wechsler H, 2003, J STUD ALCOHOL, V64, P484, DOI 10.15288/jsa.2003.64.484
   WHITE KM, 1994, J APPL SOC PSYCHOL, V24, P2164, DOI 10.1111/j.1559-1816.1994.tb02378.x
   Winfield EB, 2002, J BLACK PSYCHOL, V28, P0, DOI 10.1177/009579802237541
NR 36
TC 58
Z9 59
U1 0
U2 8
PU GUILFORD PUBLICATIONS INC
PI NEW YORK
PA 370 SEVENTH AVE, SUITE 1200, NEW YORK, NY 10001-1020 USA
SN 0899-9546
EI 1943-2755
J9 AIDS EDUC PREV
JI Aids Educ. Prev.
PD APR 15
PY 2005
VL 17
IS 2
BP 91
EP 104
DI 10.1521/aeap.17.3.91.62902
PG 14
WC Education & Educational Research; Public, Environmental & Occupational Health
SC Education & Educational Research; Public, Environmental & Occupational Health
GA 922LD
UT WOS:000228838500001
PM 15899748
DA 2023-03-20
ER

PT J
AU Al-Ghanim, SA
AF Al-Ghanim, SA
TI Exploring public knowledge and attitudes towards HIV/AIDS in Saudi Arabia - A survey of primary health care users
SO SAUDI MEDICAL JOURNAL
LA English
DT Article
ID human-immunodeficiency-virus; high-school-students; university-students; aids; perspective; hiv; adolescents; prevention; prevalence; bangladesh
AB Objectives: To assess the knowledge and attitudes towards HIV/AIDS among the general public in Riyadh city, Saudi Arabia. Methods: The study employed self-administered questionnaires to collect data from individuals aged 15 years or older who attended Primary Health Centers (PHC) in Riyadh City. In addition to demographic characteristics, the questionnaire was designed to collect data on a number of statements including basic knowledge about HIV/AIDS, its mode of transmission and people's attitudes and source of information about the disease. The questionnaires were distributed randomly to 500 persons (250 males and 250 females) during November and December 2004. Data were analyzed in a descriptive fashion. Results: Although the majority of respondents correctly identified the main modes of HIV/AIDS transmission, there is a relative deficiency in their knowledge about the disease. Moreover, their attitudes towards HIV/AIDS and infected persons were defective. The results indicate that this deficiency in knowledge and attitudes was associated with some of their demographic characteristics such as their gender, level of education, ages and nationality. Furthermore, the results show that the contribution of health staff and educational institutions was limited in providing the public with information about this health problem. Conclusion: Although the prevalence of HIV/AIDS in Saudi Arabia is low, health care providers in general, and PHC centers in particular, should be involved in intensive educational programs as a part of their professional mission to help the general public acquire appropriate knowledge and attitudes towards HIV/AIDS. This will help in preventing the spread of this health problem.
C1 King Saud Univ, Dept Publ Adm, Riyadh 11352, Saudi Arabia.
C3 King Saud University
RP Al-Ghanim, SA (corresponding author), King Saud Univ, Dept Publ Adm, POB 271373, Riyadh 11352, Saudi Arabia.
EM sghanim@ksu.edu.sa
CR Abdel Megeid A., 1996, EASTERN MEDITERRANEAN HEALTH JOURNAL, V2, P459
   Abdelmoneim I, 2002, EAST MEDITERR HEALTH J, V8, P716
   Al-Jabri AA, 2003, SAUDI MED J, V24, P273
   ALGINEDY M, 1998, E MEDITERR HLTH J, V4, P76
   BIGGAR RJ, 1986, LANCET, V1, P79
   Binswanger HP, 2000, SCIENCE, V288, P2173, DOI 10.1126/science.288.5474.2173
   Borsum K M, 2004, EUR J DENT EDUC, V8, P105, DOI 10.1111/j.1600-0579.2004.00326.x
   Davis C, 1998, J ADOLESCENCE, V21, P657, DOI 10.1006/jado.1998.0186
   Gray PB, 2004, SOC SCI MED, V58, P1751, DOI 10.1016/S0277-9536(03)00367-8
   Hodgson I, 1997, J ADV NURS, V26, P283, DOI 10.1046/j.1365-2648.1997.1997026283.x
   Khan MA, 2002, J HEALTH POPUL NUTR, V20, P130
   Madani TA, 2004, BMC INFECT DIS, V4, P0, DOI 10.1186/1471-2334-4-25
   MAHFOUZ AAR, 1995, J ROY SOC HEALTH, V115, P23, DOI 10.1177/146642409511500108
   McCann TV, 1998, J ADV NURS, V27, P267, DOI 10.1046/j.1365-2648.1998.00513.x
   Merakou K, 2002, EUR J PUBLIC HEALTH, V12, P90, DOI 10.1093/eurpub/12.2.90
   Mustard CA, 1998, CAN MED ASSOC J, V158, P49
   Njoh J, 1997, J SUBST ABUSE TREAT, V14, P487, DOI 10.1016/S0740-5472(97)85722-4
   Nwokocha Ada R C, 2002, J PEDIATR ADOLESC GYNECOL, V15, P93, DOI 10.1016/S1083-3188(01)00150-4
   Rahman M, 1999, PUBLIC HEALTH, V113, P35, DOI 10.1016/S0033-3506(99)00110-9
   Rondahl G, 2003, J ADV NURS, V41, P454, DOI 10.1046/j.1365-2648.2003.02553.x
   Saleh M A, 1999, J FAMILY COMMUNITY MED, V6, P15
   Savaser S, 2003, PUBLIC HEALTH NURS, V20, P71, DOI 10.1046/j.1525-1446.2003.20110.x
   Serlo KL, 1999, J ADV NURS, V29, P463, DOI 10.1046/j.1365-2648.1999.00909.x
   Tavoosi A, 2004, BMC PUBLIC HEALTH, V4, P0, DOI 10.1186/1471-2458-4-17
   Tebourski F, 2004, J ADOLESCENT HEALTH, V34, P161, DOI 10.1016/j.jadohealth.2004.01.001
   Torabi M.R., 1999, AM J HLTH STUDIES, V15, P203
   *UNAIDS JOINT UN P, 2004, EX SUMM REP GLOB AID, V0, P0
   *UNAIDS JOINT UN P, 2004, MED HIV AIDS MAK DIF, V0, P0
   Ungan M, 2003, PATIENT EDUC COUNS, V51, P163, DOI 10.1016/S0738-3991(02)00190-8
   Valimaki M, 1998, J ADV NURS, V27, P752, DOI 10.1046/j.1365-2648.1998.00612.x
NR 30
TC 12
Z9 12
U1 0
U2 0
PU SAUDI MED J
PI RIYADH
PA ARMED FORCES HOSPITAL, PO BOX 7897,, RIYADH 11159, SAUDI ARABIA
SN 0379-5284
EI 
J9 SAUDI MED J
JI Saudi Med. J.
PD MAY 15
PY 2005
VL 26
IS 5
BP 812
EP 818
DI 
PG 7
WC Medicine, General & Internal
SC General & Internal Medicine
GA 942BY
UT WOS:000230259100022
PM 15951875
DA 2023-03-20
ER

PT J
AU Wu, FS
   Juan, CW
   Huang, SM
   Chang, YJ
   Chou, SL
   Siebers, R
AF Wu, FS
   Juan, CW
   Huang, SM
   Chang, YJ
   Chou, SL
   Siebers, R
TI Acquired immune deficiency syndrome and human immunodeficiency virus: Taiwanese medical laboratory technologists and students' attitudes, concerns and knowledge
SO BRITISH JOURNAL OF BIOMEDICAL SCIENCE
LA English
DT Article
ID aids; hiv; staff
C1 Show Chwan Mem Hosp, Changhua, Taiwan.
   Wellington Sch Med & Hlth Sci, Wellington, New Zealand.
C3 Show Chwan Memorial Hospital; University of Otago
RP Siebers, R (corresponding author), Show Chwan Mem Hosp, Changhua, Taiwan.
EM rob@wnmeds.nc.nz
CR ARMSTRONGESTHER C, 1990, J ADV NURS, V15, P638, DOI 10.1111/j.1365-2648.1990.tb01886.x
   GALLOP RM, 1992, AIDS CARE, V4, P177, DOI 10.1080/09540129208253089
   GAUCH RR, 1990, AM J PUBLIC HEALTH, V80, P1264, DOI 10.2105/AJPH.80.10.1264
   Juan Chi-Wen, 2004, INT J NURS PRACT, V10, P32, DOI 10.1111/j.1440-172X.2003.00455.x
   Liikanen E, 1997, SCAND J CARING SCI, V11, P212, DOI 10.1111/j.1471-6712.1997.tb00458.x
   ROBBINS I, 1992, J ADV NURS, V17, P198, DOI 10.1111/j.1365-2648.1992.tb01874.x
   Siebers R. W. L., 1995, NEW ZEALAND JOURNAL OF MEDICAL LABORATORY SCIENCE, V49, P19
   Siebers R. W. L., 1998, PACIFIC HEALTH DIALOG, V5, P22
   Siebers Robert, 1994, NEW ZEALAND JOURNAL OF MEDICAL LABORATORY SCIENCE, V48, P174
   SIEBERS RWL, 1992, NEW ZEAL MED J, V105, P217
   VANWISSEN K, 1995, J ADV NURS, V20, P1141
   VANWISSEN KA, 1993, J ADV NURS, V18, P912, DOI 10.1046/j.1365-2648.1993.18060912.x
   YEH S-M, 1990, KAOHSIUNG JOURNAL OF MEDICAL SCIENCES, V6, P422
NR 14
TC 0
Z9 0
U1 0
U2 1
PU TAYLOR & FRANCIS LTD
PI ABINGDON
PA 2-4 PARK SQUARE, MILTON PARK, ABINGDON OR14 4RN, OXON, ENGLAND
SN 0967-4845
EI 
J9 BRIT J BIOMED SCI
JI Br. J. Biomed. Sci.
PD JUN 15
PY 2005
VL 62
IS 1
BP 32
EP 34
DI 10.1080/09674845.2005.11978068
PG 3
WC Medical Laboratory Technology
SC Medical Laboratory Technology
GA 910BH
UT WOS:000227903900009
PM 15816211
DA 2023-03-20
ER

PT J
AU Hayes, RJ
   Changalucha, J
   Ross, DA
   Gavyole, A
   Todd, J
   Obasi, AIN
   Plummer, ML
   Wight, D
   Mabey, DC
   Grosskurth, H
AF Hayes, RJ
   Changalucha, J
   Ross, DA
   Gavyole, A
   Todd, J
   Obasi, AIN
   Plummer, ML
   Wight, D
   Mabey, DC
   Grosskurth, H
TI The MEMA kwa Vijana Project: Design of a community randomised trial of an innovative adolescent sexual health intervention in rural Tanzania
SO CONTEMPORARY CLINICAL TRIALS
LA English
DT Article
DE HIV; sexually transmitted infections; adolescents; intervention; randomised trial; study design; Tanzania
ID simplex-virus type-2; transmitted-diseases; hiv-infection; reproductive health; aids education; behavior; prevention; antibody; schools; marker
AB Background: Effective interventions to reduce the incidence of HIV, other sexually transmitted infections (STIs) and unwanted pregnancy among adolescents in sub-Saharan Africa are urgently needed. This paper describes the rationale and design of a randomised trial of the impact of an innovative sexual health intervention among adolescents in rural Mwanza Region, Tanzania. Methods: The MEMA kwa Vijana intervention comprises a teacher-led, peer-assisted sexual health education programme for students in the last 3 years of primary school, training and supervision of health workers in the provision of youth-friendly health services, peer condom promotion and distribution, and wider community activities. Detailed process evaluation was conducted and the impact of the intervention was evaluated through a community-randomised trial in which a cohort of 9645 adolescents was followed up for 3 years. Both process and impact evaluation used multiple assessment methods. Impact measures included incidence and prevalence of HIV and other STIs, pregnancy rates, knowledge and reported attitudes and sexual behaviour, as well as qualitative assessments. Results: Results of the baseline survey of the cohort have been presented previously. The outcome of the trial will be reported separately. Conclusions: Behaviour change interventions among adolescents have been widely advocated, but there have been few rigorously designed trials of their effectiveness, particularly in developing countries, and measurement of sexual behaviour is particularly problematic in this age group. The MEMA kwa Vijana trial was undertaken to address these problems and to collect rigorous evidence on the effectiveness of an innovative intervention, designed to be implemented on a very large scale. (c) 2005 Elsevier Inc. All rights reserved.
C1 Univ London London Sch Hyg & Trop Med, Dis Epidemiol Unit, London WC1E 7HT, England.
   Natl Inst Med Res, Mwanza, Tanzania.
   African Med & Res Fdn, Mwanza, Tanzania.
   MRC, Social & Publ Hlth Sci Unit, Glasgow, Lanark, Scotland.
C3 University of London; London School of Hygiene & Tropical Medicine; National Institute of Medical Research; African Medical & Research Foundation (AMREF); MRC/CSO SOCIAL AND PUBLIC HEALTH SCIENCES UNIT
RP Hayes, RJ (corresponding author), Univ London London Sch Hyg & Trop Med, Dis Epidemiol Unit, Keppel St, London WC1E 7HT, England.
EM richard.hayes@lshtm.ac.uk
CR Abdool Karim Q, 1992, S AFR MED J, V82, P356
   BERMAN SM, 1999, SEXUALLY TRANSMITTED, V0, P129
   Buve A, 2002, LANCET, V359, P2011, DOI 10.1016/S0140-6736(02)08823-2
   Catania JA, 1993, METHODOLOGICAL ISSUE, V0, PP133, DOI 10.1007/0-306-47137-X_7
   CHOI KH, 1994, AIDS, V8, P1371, DOI 10.1097/00002030-199410000-00003
   COWAN FM, 1994, BRIT MED J, V309, P1325, DOI 10.1136/bmj.309.6965.1325
   DiCenso A, 2002, BMJ-BRIT MED J, V324, P1426, DOI 10.1136/bmj.324.7351.1426
   Fleming DT, 1999, SEX TRANSM INFECT, V75, P3, DOI 10.1136/sti.75.1.3
   Gallant M, 2004, SOC SCI MED, V58, P1337, DOI 10.1016/S0277-9536(03)00331-9
   GROSSKURTH H, 1995, LANCET, V346, P530, DOI 10.1016/S0140-6736(95)91380-7
   Grunseit A., 1997, IMPACT HIV SEXUAL HL, V0, P0
   Guyatt GH, 2000, J CLIN EPIDEMIOL, V53, P167, DOI 10.1016/S0895-4356(99)00160-2
   Hayes RJ, 1999, INT J EPIDEMIOL, V28, P319, DOI 10.1093/ije/28.2.319
   KIRBY D, 1995, BRIT MED J, V311, P403, DOI 10.1136/bmj.311.7002.403
   Klepp KI, 1997, AM J PUBLIC HEALTH, V87, P1931, DOI 10.2105/AJPH.87.12.1931
   Langhaug LF, 2003, AIDS CARE, V15, P147, DOI 10.1080/0954012031000068290
   Munguti K, 1997, SOC SCI MED, V44, P1553, DOI 10.1016/S0277-9536(97)00014-2
   Obasi A, 1999, J INFECT DIS, V179, P16, DOI 10.1086/314555
   Obasi AI, 2001, TROP MED INT HEALTH, V6, P517, DOI 10.1046/j.1365-3156.2001.00738.x
   Plummer ML, 2004, TROP MED INT HEALTH, V9, P737, DOI 10.1111/j.1365-3156.2004.01254.x
   Rodriguez MDM, 2002, AIDS, V16, P451
   Shuey DA, 1999, HEALTH EDUC RES, V14, P411, DOI 10.1093/her/14.3.411
   TEMMERMAN M, 1994, SEX TRANSM DIS, V21, P0
   Todd J, 2004, SEX TRANSM INFECT, V80, P35, DOI 10.1136/sti.2003.005413
   *UN REP TANZ MIN E, 1999, BAS STAT ED 1994 199, V0, P0
   *UNAIDS WHO, 2003, AIDS EP UPD DEC, V0, P0
   *UNESCO TJ, 2002, ED GLOB MON REP WORL, V0, P0
   *UNGASS, 2001, UN GEN ASS SPE SESS, V0, P0
   *WHO, 1993, SEX TRANSM DIS AD DE, V0, P0
   Wight D, 2003, EFFECTIVE SEXUAL HLT, V0, P151
NR 31
TC 69
Z9 69
U1 0
U2 17
PU ELSEVIER SCIENCE INC
PI NEW YORK
PA 360 PARK AVE SOUTH, NEW YORK, NY 10010-1710 USA
SN 1551-7144
EI 1559-2030
J9 CONTEMP CLIN TRIALS
JI Contemp. Clin. Trials
PD AUG 15
PY 2005
VL 26
IS 4
BP 430
EP 442
DI 10.1016/j.cct.2005.04.006
PG 13
WC Medicine, Research & Experimental; Pharmacology & Pharmacy
SC Research & Experimental Medicine; Pharmacology & Pharmacy
GA 957UH
UT WOS:000231398300003
PM 15951245
DA 2023-03-20
ER

PT J
AU Terry, PE
   Masvaure, TB
   Gavin, L
AF Terry, PE
   Masvaure, TB
   Gavin, L
TI HIV/AIDS health literacy in Zimbabwe - Focus group findings from university students
SO METHODS OF INFORMATION IN MEDICINE
LA English
DT Article; Proceedings Paper
DE HIV/AIDS; prevention; peer education; gender; edutainment
ID peer education; hiv prevention; south-africa; entertainment-education; aids-prevention; condom use; adolescents; risk; intervention; program
AB Objective: This qualitative study was designed to assess program needs and evaluate and improve HIV/AIDS prevention efforts at the University of Zimbabwe. Methods: We conducted eight focus group discussions with 70 students and conducted key informant interviews with formal and informal opinion leaders. Four mixed-sex focus group discussions, two all-female, and two all-male sessions were held. Results: We found a pervasive sense of despondency and powerlessness among students. Consistent across focus groups, but particularly within the women's groups, respondents revealed that financial and accommodation needs and peer pressure were causing many male and female students to engage in prostitution. Focus group discussions also revealed condom use with regular partners is low and that students dating partners who are employed find it hard to insist on condom use in the relationship. Conclusions: Participants stated programs hod positively influenced their reduction in the number of sexual partners and intentions to get tested for HIV.
C1 Pk Nicollet Inst, Minneapolis, MN 55416 USA.
   Univ Zimbabwe, Harare, Zimbabwe.
   Ctr Dis Control & Prevent, Atlanta, GA USA.
C3 University of Zimbabwe; Centers for Disease Control & Prevention - USA
RP Terry, PE (corresponding author), Pk Nicollet Inst, 3800 Pk Nicollet Blvd, Minneapolis, MN 55416 USA.
EM terryp@parknicollet.com
CR Agha S, 2002, AIDS EDUC PREV, V14, P269, DOI 10.1521/aeap.14.5.269.23875
   Baeten JM, 2001, AM J OBSTET GYNECOL, V185, P380, DOI 10.1067/mob.2001.115862
   Bosompra K, 2001, SOC SCI MED, V52, P1057, DOI 10.1016/S0277-9536(00)00213-6
   Brieger WR, 2001, J ADOLESCENT HEALTH, V29, P436, DOI 10.1016/S1054-139X(01)00264-6
   Campbell C, 2002, SOC SCI MED, V55, P331, DOI 10.1016/S0277-9536(01)00289-1
   Campbell C, 2002, BRIT MED J, V324, P229, DOI 10.1136/bmj.324.7331.229
   Dancy BL, 2000, AIDS EDUC PREV, V12, P113
   Feldman DA, 1997, SOC SCI MED, V44, P455, DOI 10.1016/S0277-9536(96)00164-5
   Glik D, 2002, J HEALTH COMMUN, V7, P39, DOI 10.1080/10810730252801183
   Green L. W., 1999, HLTH PROMOTION PLANN, V0, P0
   Harvey B, 2000, INT J STD AIDS, V11, P105, DOI 10.1258/0956462001915453
   Hassim S, 2002, SOC RES, V69, P693
   Hope KR, 2003, J HEALTH COMMUN, V8, P267, DOI 10.1080/10810730305685
   Hutton G, 2003, INT J HEALTH PLAN M, V18, P117, DOI 10.1002/hpm.700
   Johnson BT, 2003, ARCH PEDIAT ADOL MED, V157, P381, DOI 10.1001/archpedi.157.4.381
   Kamali A, 2000, AIDS, V14, P427, DOI 10.1097/00002030-200003100-00017
   Lagarde E, 1998, INT J EPIDEMIOL, V27, P890, DOI 10.1093/ije/27.5.890
   MacPhail C, 2001, SOC SCI MED, V52, P1613, DOI 10.1016/S0277-9536(00)00272-0
   Mitchell K, 2001, HEALTH EDUC RES, V16, P411, DOI 10.1093/her/16.4.411
   Noell J, 1997, HEALTH EDUC BEHAV, V24, P87, DOI 10.1177/109019819702400109
   Norr K F, 1996, HEALTH CARE WOMEN INT, V17, P133
   NORR KF, 1992, NURS OUTLOOK, V40, P250
   Ott MA, 2003, AIDS EDUC PREV, V15, P159, DOI 10.1521/aeap.15.3.159.23840
   Panford S, 2001, AM J PUBLIC HEALTH, V91, P1559, DOI 10.2105/AJPH.91.10.1559
   Pearlman DN, 2002, J ADOLESCENT HEALTH, V31, P31, DOI 10.1016/S1054-139X(02)00379-8
   RAMPHELE M, 1997, TRANSITIONS ENV TRAN, V0, P556
   Ross MW, 2002, J SEX RES, V39, P58, DOI 10.1080/00224490209552121
   Seidman GW, 1999, GENDER SOC, V13, P287, DOI 10.1177/089124399013003002
   Siegel DM, 2001, ARCH PEDIAT ADOL MED, V155, P1117, DOI 10.1001/archpedi.155.10.1117
   SKINNER D, 1991, AIDS CARE, V3, P317, DOI 10.1080/09540129108253079
   Valente TW, 1999, AIDS EDUC PREV, V11, P203
   Varghese B, 2002, SEX TRANSM DIS, V29, P38, DOI 10.1097/00007435-200201000-00007
   Vaughan PW, 2000, J HEALTH COMMUN, V5, P81, DOI 10.1080/10810730050019573
   Wolf RC, 2000, J HEALTH COMMUN, V5, P61, DOI 10.1080/10810730050019564
   Wolf RC, 2002, AIDS CARE, V14, P361, DOI 10.1080/09540120220123748
NR 36
TC 4
Z9 4
U1 0
U2 13
PU GEORG THIEME VERLAG KG
PI STUTTGART
PA RUDIGERSTR 14, D-70469 STUTTGART, GERMANY
SN 0026-1270
EI 2511-705X
J9 METHOD INFORM MED
JI Methods Inf. Med.
PD JUN 15
PY 2005
VL 44
IS 2
BP 288
EP 292
DI 
PG 5
WC Computer Science, Information Systems; Health Care Sciences & Services; Medical Informatics
SC Computer Science; Health Care Sciences & Services; Medical Informatics
GA 935OA
UT WOS:000229790400033
PM 15924194
DA 2023-03-20
ER

PT J
AU Odutolu, U
AF Odutolu, U
TI Convergence of behaviour change models for AIDS risk reduction in sub-Saharan Africa
SO INTERNATIONAL JOURNAL OF HEALTH PLANNING AND MANAGEMENT
LA English
DT Article
DE social learning; social networks; behaviour change; HIV/AIDS; sub-Saharan Africa
ID social networks; sex-education; condom use; prevention; intervention; adolescents; teenagers; fertility; students
AB There is increasing programme focus on the impact of HIV and AIDS and the advances in biomedical research that are taking central stage even in sub-Saharan Africa. Perhaps out of frustration, communication and behaviour change efforts are receiving lesser attention. But as long as heterosexual intercourse remains the predominant means of transmission of HIV in sub-Saharan Africa, there is the inherent danger of more people getting infected thus mopping up the gains from other approaches. This paper therefore argues for evidence based behaviour change interventions in sub-Saharan Africa, revisits the behaviour change theories and their relevance to the African situation. It proposes an integration of models based on the convergence of three existing theories of social learning, diffusion of innovation and social networks and the author's understanding of some African culture. The beauty of the model is based on the fact that 'social norms are best understood and influenced at the level of social networks'; existing chains of communication and the naturalness of exchange of information. A case is made for application of the 'model' to precipitate sexual behaviour change and HIV reduction in sub-Saharan Africa. Copyright (c) 2005 John Wiley & Sons, Ltd.
C1 Harvard Univ, Sch Publ Hlth, APIN, Abuja, Nigeria.
C3 Harvard University
RP Odutolu, U (corresponding author), Harvard Univ, Sch Publ Hlth, APIN, 990,Nal Blvd,Cent Business Dist Abuja, Abuja, Nigeria.
EM apin@cgiar.org
CR AGGLETON P, 1996, PREVENTING HIV INFEC, V0, P0
   ASHFORD L, 2000, SOCIAL MARKETING ADO, V0, P28
   Atkinson A.B., 2003, GER ECON REV, V1, P3
   Balmer D H, 1995, HEALTH TRANSIT REV, V5, P85
   BANDURA A, 1990, EVAL PROGRAM PLANN, V13, P9, DOI 10.1016/0149-7189(90)90004-G
   Bandura A, 1994, PREVENTING AIDS THEO, V0, PP25, DOI 10.1007/978-1-4899-1193-3_3
   BECKER M, 1974, HLTH ED MONOGRAPHS, V2, P236
   BERKLEY S, 2002, AIDS AFRICA, V0, P0
   BERTRAND JT, 1992, AIDS EDUC PREV, V4, P251
   Bhattacharjee Parinita, 2000, DEV PRACTICE, V10, P691
   Bosompra K, 2001, SOC SCI MED, V52, P1057, DOI 10.1016/S0277-9536(00)00213-6
   BOYER CB, 1991, SOC SCI MED, V33, P11, DOI 10.1016/0277-9536(91)90446-J
   CARMEL S, 1991, PUBLIC HLTH REV, V18, P73
   CATANIA JA, 1990, HEALTH EDUC QUART, V17, P53, DOI 10.1177/109019819001700107
   COATES T, 1988, AIDS S1, V2, P239
   *FHI AIDSCAP, 1997, BEH CHAN SUMM 4 MAJ, V0, P0
   FISHBEIN M, 1994, PREVENTING AIDS THEO, V0, P25
   Fishbein M., 1980, UNDERSTANDING ATTITU, V0, P0
   Gage AJ, 1998, STUD FAMILY PLANN, V29, P154, DOI 10.2307/172156
   HOCHBAUM GM, 1958, QUOTE PREVENTING AID, V0, P25
   JANZ NK, 1984, HEALTH EDUC QUART, V11, P1, DOI 10.1177/109019818401100101
   JEMMOTT JB, 1992, AM J PUBLIC HEALTH, V82, P372, DOI 10.2105/AJPH.82.3.372
   JOSEPH JG, 1990, J NERV DENT DIS, V178, P107
   KAGIMU M, 1998, AIDS EDUC PREV, V9, P49
   KEBASBETSWE P, 2002, AIDS AFRICA, V0, P0
   KELLY JA, 1992, AM J PUBLIC HEALTH, V82, P1483, DOI 10.2105/AJPH.82.11.1483
   Kelly JA, 1995, CHANGING HIV RISK BE, V0, P0
   Kincaid DL, 2000, SOC SCI MED, V50, P215, DOI 10.1016/S0277-9536(99)00276-2
   Kohler HP, 2001, DEMOGRAPHY, V38, P43, DOI 10.1353/dem.2001.0005
   Mahler K, 1996, FAM PLANN PERSPECT, V28, P83, DOI 10.2307/2136133
   MELLANBY A, 1993, BRIT MED J, V307, P25, DOI 10.1136/bmj.307.6895.25
   Mellanby AR, 1996, HEALTH EDUC RES, V11, P205, DOI 10.1093/her/11.2.205
   Merson MH, 2000, AIDS, V14, P0
   Montgomery M. R., 1998, 119 POP COUNC POL RE, V0, P0
   Montgomery MR, 1996, POPUL DEV REV, V22, P151, DOI 10.2307/2808010
   Nduati R., 1997, COMMUNICATING ADOLES, V0, P0
   NKOLI IA, 2002, AFR J REPROD HLTH, V6, P30
   ODUTOLU O, 1997, 10 INT C AIDS STDS A, V0, P0
   OSHINOWO KA, 1998, ARFH MONOGRAPH SERIE, V3, P0
   Painter TM, 2001, SOC SCI MED, V53, P1397, DOI 10.1016/S0277-9536(00)00427-5
   Pequegnat W, 2000, AIDS, V14, P0
   Rogers, 1995, DIFFUSION INNOVATION, V0, P0
   Rogers E.M., 1983, DIFFUSION INNOVATION, V0, P0
   ROMER D, 1992, AIDS CARE, V4, P285, DOI 10.1080/09540129208253100
   Santelli JS, 1996, FAM PLANN PERSPECT, V28, P101, DOI 10.2307/2136221
   *UNAIDS, 1999, SEX BEH CHANG HIV WH, V0, P0
   *UNAIDS, 2002, UNAIDS REP, V0, P0
   UNAIDS, 1999, COMM FRAM HIV AIDS N, V0, P0
   VALENTE TW, 1994, 122 ANN M AM PUBL HL, V0, P38
   Vaughan PW, 2000, J HEALTH COMMUN, V5, P203, DOI 10.1080/10810730050131398
   WALTER HJ, 1992, AM J PUBLIC HEALTH, V82, P528, DOI 10.2105/AJPH.82.4.528
NR 51
TC 13
Z9 14
U1 0
U2 7
PU WILEY
PI HOBOKEN
PA 111 RIVER ST, HOBOKEN 07030-5774, NJ USA
SN 0749-6753
EI 1099-1751
J9 INT J HEALTH PLAN M
JI Int. J. Health Plan. Manag.
PD JUL-SEP 15
PY 2005
VL 20
IS 3
BP 239
EP 252
DI 10.1002/hpm.812
PG 14
WC Health Policy & Services; Public, Environmental & Occupational Health
SC Health Care Sciences & Services; Public, Environmental & Occupational Health
GA 958YH
UT WOS:000231483600004
PM 16138737
DA 2023-03-20
ER

PT J
AU Lau, JTF
   Kim, JH
   Tsui, HY
AF Lau, JTF
   Kim, JH
   Tsui, HY
TI Prevalence, health outcomes, and patterns of psychotropic substance use in a Chinese population in Hong Kong: A population-based study
SO SUBSTANCE USE & MISUSE
LA English
DT Article
DE drugs; substance use; Hong Kong; "risk factors"; sexual dysfunction; HIV; cross-border risk behaviors
ID injection-drug users; male general-population; risk-factors; natural recovery; behavioral surveillance; sexual dysfunction; school-students; united-states; illicit drugs; young-adults
AB Two anonymous population-based surveys were conducted between August 2001 and April 2002 using computer-assisted telephone interviews of 3793 male and 3244 female randomly selected residents of Hong Kong in order to estimate the prevalence of psychotropic substance use and identifty risk factors and associations with health outcomes among users in Hong Kong. The study cohort was comprised of ethnically Chinese adults between the ages of 18 and 60 years of age. In the last 12 months, 5% of males and 1.8% of females had used psychotropic substances such as cannaboids, methylamphetanzines, ketamines, cocaine, opiates, barbiturates, and benzodiazepines. Of the male drug users, almost one-third had done so outside of Hong Kong. "Risk factors" for substance use included: younger age, unemployment, being an early school leaver, being unmarried, "heavy alcohol consumption," and smoking. Psychotropic substance use in the past year was strongly associated with increased prevalence of long-lasting (>= 3 months) sexual health problems during the past year and with a higher prevalence of HIV/STD risk behaviors. The prevalence of substance use in Hong Kong has been under-reported. Although significant correlations were noted between substance use and various respondent attributes, the directionality of the associations needs to be determined with longitudinal studies. It may be prudent to integrate substance use and HIV/STD prevention efforts.
C1 Chinese Univ Hong Kong, Fac Med, Sch Publ Hlth, Ctr Biostat & Epidemiol, Hong Kong, Hong Kong, Peoples R China.
C3 Chinese University of Hong Kong
RP Lau, JTF (corresponding author), Chinese Univ Hong Kong, Fac Med, Ctr Biostat & Epidemiol, Sch Publ Hlth,Prince Wales Hosp, 5-F, Shatin, Hong Kong, Peoples R China.
EM jlau@cuhk.edu.hk
CR Aizenberg D, 1992, HAREFUAH, V123, P467
   AQUILINO WS, 1992, INT J ADDICT, V27, P71
   BACHMAN JG, 1988, J HEALTH SOC BEHAV, V29, P92, DOI 10.2307/2137183
   BATTISTICH VA, 1980, INT J ADDICT, V15, P569, DOI 10.3109/10826088009040038
   Beyrer C, 2000, AIDS, V14, P75, DOI 10.1097/00002030-200001070-00009
   BOYLE MH, 1986, CAN MED ASSOC J, V135, P1113
   Brook JS, 2000, ANN MED, V32, P401, DOI 10.3109/07853890008995947
   BRUNSWICK AF, 1986, AM J PUBLIC HEALTH, V76, P52, DOI 10.2105/AJPH.76.1.52
   Buller H, 2002, SOCIOL RURALIS, V42, P3
   Carretero MD, 1996, AIDS, V10, P1699, DOI 10.1097/00002030-199612000-00015
   Chen KT, 2001, AM J PUBLIC HEALTH, V91, P1130, DOI 10.2105/AJPH.91.7.1130
   CHIEN JMN, 1977, ADDICT DIS, V3, P99
   Chong SA, 2001, ANN ACAD MED SINGAP, V30, P625
   CHOOPANYA K, 1991, AIDS, V5, P1509, DOI 10.1097/00002030-199112000-00014
   Chou KL, 1996, INT J SOC PSYCHIATR, V42, P213, DOI 10.1177/002076409604200305
   Clayton DO, 1998, DRUG SAFETY, V19, P299, DOI 10.2165/00002018-199819040-00005
   COCORES JA, 1988, AM J DRUG ALCOHOL AB, V14, P169, DOI 10.3109/00952999809001544
   *COMM YOUTH HONG K, 2002, COMMUNICATION, V0, P0
   *DEP CENS HONG KON, 2001, POP ETHN, V0, P0
   Granfield R, 2001, SUBST USE MISUSE, V36, P1543, DOI 10.1081/JA-100106963
   Grant BF, 1996, J SUBST ABUSE, V8, P195, DOI 10.1016/S0899-3289(96)90249-7
   HANCOCK L, 1992, MED J AUSTRALIA, V156, P759, DOI 10.5694/j.1326-5377.1992.tb121556.x
   *HONG KONG GOV INF, 1999, APP 8 NUMB UNEMPL PE, V0, P0
   Hutchins E, 1997, OBSTET GYNECOL, V90, P142, DOI 10.1016/S0029-7844(97)00181-6
   Lam CLK, 1998, J CLIN EPIDEMIOL, V51, P1139, DOI 10.1016/S0895-4356(98)00105-X
   Lau J. T. F., 2002, 2000 SURVEY DRUG USE, V0, P0
   LAU JT, 2003, RES REPORT CROSS B 1, V0, P47
   Lau JTF, 2000, AIDS, V14, P1277, DOI 10.1097/00002030-200006160-00028
   Lau JTF, 2003, SEX TRANSM INFECT, V79, P325, DOI 10.1136/sti.79.4.325
   Lau JTF, 2002, AIDS CARE, V14, P55, DOI 10.1080/09540120220097937
   Lau JTF, 2001, INT J STD AIDS, V12, P595, DOI 10.1258/0956462011923778
   Lau JTF, 2001, AIDS CARE, V13, P71, DOI 10.1080/09540120020018198
   Lau JTF, 2001, AIDS CARE, V13, P221, DOI 10.1080/09540120020027396
   LEE A, 2000, SCH HLTH, V71, P443
   Lee SS, 1998, ADDICTION, V93, P541, DOI 10.1046/j.1360-0443.1998.9345419.x
   LEVIN RM, 1981, FERTIL STERIL, V36, P503
   LEVY SR, 1995, J SCHOOL HEALTH, V65, P28, DOI 10.1111/j.1746-1561.1995.tb03336.x
   LO YC, 1995, PUBLIC HEALTH, V109, P201, DOI 10.1016/S0033-3506(05)80053-8
   Lynskey M, 1999, AUST NZ J PUBL HEAL, V23, P519, DOI 10.1111/j.1467-842X.1999.tb01309.x
   MADIANOS MG, 1995, PSYCHOPATHOLOGY, V28, P85, DOI 10.1159/000284905
   Matano RA, 2002, J BEHAV HEALTH SER R, V29, P30, DOI 10.1007/BF02287830
   Mills S, 1997, AIDS, V11, P0
   MOHS ME, 1990, J AM DIET ASSOC, V90, P1261
   Montoya ID, 2002, J BEHAV HEALTH SER R, V29, P144, DOI 10.1007/BF02287701
   NICHOLI AM, 1983, NEW ENGL J MED, V308, P925, DOI 10.1056/NEJM198304213081604
   Novotna L, 1999, J ACQ IMMUN DEF SYND, V20, P502, DOI 10.1097/00042560-199904150-00014
   Paterniti S, 1999, PSYCHOL MED, V29, P421, DOI 10.1017/S0033291798008010
   Perkonigg A, 1998, EUR ADDICT RES, V4, P58, DOI 10.1159/000018923
   Poikolainen K, 2001, DRUG ALCOHOL DEPEN, V62, P175, DOI 10.1016/S0376-8716(00)00176-9
   PRENDERGAST ML, 1994, J AM COLL HEALTH, V43, P99, DOI 10.1080/07448481.1994.9939094
   Price RK, 2002, PUBLIC HEALTH REP, V117, P0
   Rasheed Azmat, 1995, POLISH JOURNAL OF PHARMACOLOGY, V47, P441
   Russell M, 2001, SUBST USE MISUSE, V36, P1417, DOI 10.1081/JA-100106958
   SEGRAVES RT, 1982, POSTGRAD MED, V71, P227, DOI 10.1080/00325481.1982.11715973
   SEIDMAN SN, 1994, SEX TRANSM DIS, V21, P173, DOI 10.1097/00007435-199405000-00008
   Shufman E, 2000, HAREFUAH, V138, P410
   Sobell LC, 2000, ADDICTION, V95, P749, DOI 10.1046/j.1360-0443.2000.95574911.x
   Spittal PM, 2002, CAN MED ASSOC J, V166, P894
   *STAT UN SEC BR, 2002, CENTRAL REGISTRY DRU, V49, P1
   STENBACKA M, 1992, BRIT J ADDICT, V87, P259
   STENBACKA M, 1992, SCAND J SOC MED, V20, P94, DOI 10.1177/140349489202000206
   SWADI H, 1992, DRUG ALCOHOL DEPEN, V29, P253, DOI 10.1016/0376-8716(92)90099-X
   Tang CSK, 1996, SUBST USE MISUSE, V31, P115, DOI 10.3109/10826089609045802
   Thorpe LE, 2000, J INFECT DIS, V182, P1588, DOI 10.1086/317607
   Vaarwerk MJET, 2001, EUR J PUBLIC HEALTH, V11, P109, DOI 10.1093/eurpub/11.1.109
   WARNER LA, 1995, ARCH GEN PSYCHIAT, V52, P219
   Wong CSY, 1997, J DRUG EDUC, V27, P147, DOI 10.2190/5X79-QGJA-ADPJ-HFFU
   Wong DA, 1998, EUR J EPIDEMIOL, V14, P421, DOI 10.1023/A:1007400304726
   WU Z, 1998, KUE ZA ZHI, V32, P171
   Wu ZY, 1996, ADDICTION, V91, P1675, DOI 10.1111/j.1360-0443.1996.tb02270.x
   Yang MS, 1998, PUBLIC HEALTH, V112, P347, DOI 10.1016/S0033-3506(98)00268-6
   Yu XF, 1999, J ACQ IMMUN DEF SYND, V22, P180
   ZHENG XW, 1994, AIDS, V8, P1141, DOI 10.1097/00002030-199408000-00017
NR 79
TC 28
Z9 28
U1 0
U2 7
PU TAYLOR & FRANCIS INC
PI PHILADELPHIA
PA 530 WALNUT STREET, STE 850, PHILADELPHIA, PA 19106 USA
SN 1082-6084
EI 1532-2491
J9 SUBST USE MISUSE
JI Subst. Use Misuse
PD JUN 15
PY 2005
VL 40
IS 2
BP 187
EP 209
DI 10.1081/JA-200048454
PG 23
WC Substance Abuse; Psychiatry; Psychology
SC Substance Abuse; Psychiatry; Psychology
GA 906CU
UT WOS:000227618900004
PM 15770884
DA 2023-03-20
ER

PT J
AU Ergene, T
   Cok, F
   Tumer, A
   Unal, S
AF Ergene, T
   Cok, F
   Tumer, A
   Unal, S
TI A controlled-study of preventive effects of peer education and single-session lectures on HIV/AIDS knowledge and attitudes among university students in Turkey
SO AIDS EDUCATION AND PREVENTION
LA English
DT Article
ID aids-prevention; young-people; school-students; risk reduction; intervention; adolescents; program; health; alcohol; smoking
AB The goal of this study was to assess the impact of peer education and single-session educational lectures on HIV/AIDS knowledge and attitude change among university students (n = 157 male, n = 230 female; mean age = 20) on the campuses of two metropolitan state universities in Ankara, Turkey. The students were randomly selected to participate in peer education (n = 204), single-session lecture (n = 74) or wait-list control (n = 109) groups. Statistical analyses reveal significant differences in knowledge and attitudes, personal behavior, and awareness of HIV/AIDS. Both the peer education and HfV/AIDS lecture strategies were more effective in eliciting change in student's knowledge and attitudes than the control condition (P >.05). Male and female students in both experimental groups showed higher attitude scores compared with all students in the control group.
C1 Hacettepe Univ, Dept Educ Sci, Progam Counseling & Guidance, Fac Educ, TR-06532 Ankara, Turkey.
   Ankara Univ, Dept Educ Sci, Fac Educ, TR-06590 Ankara, Turkey.
   Hacettepe Univ, AIDS Treatment & Res Ctr, HATAM, TR-06100 Ankara, Turkey.
C3 Hacettepe University; Ankara University; Hacettepe University
RP Ergene, T (corresponding author), Hacettepe Univ, Dept Educ Sci, Progam Counseling & Guidance, Fac Educ, TR-06532 Ankara, Turkey.
EM ergene@hacettepe.edu.tr
FU FIC NIH HHS [D43TW05807] Funding Source: Medline
CR Aggleton P, 2002, AIDS EDUC PREV, V14, P263, DOI 10.1521/aeap.14.3.263.23895
   Aral SO, 1995, AIDS EDUC PREV, V7, P544
   BABADOGAN C, 2002, AKRAN EGITIMI SOSYAL, V0, P0
   Backett-Milburn K, 2000, HEALTH EDUC RES, V15, P85, DOI 10.1093/her/15.1.85
   Baldwin J., 1995, PEER FACIL Q, V12, P34
   Braithwaite K, 2001, INT J ADV COUNS, V23, P115, DOI 10.1023/A:1010611328452
   CAMPBELL DT, 1983, EXPT QUASI EXPT DESI, V0, P0
   CATANIA JA, 1990, PSYCHOL BULL, V108, P339, DOI 10.1037/0033-2909.108.3.339
   Cline R J, 1991, J AM COLL HEALTH, V40, P55
   Cok F., 2001, CULTURE, V0, P0
   DONMEZ L, 1999, HIV AIDS, V2, P147
   Duyan V., 2001, TOPLUM VE SOSYAL HIZ, V12, P81
   EKSI A, 1990, COCUK GENC ANABABALA, V0, P0
   EKSI A, 1993, TURK PSIKIYATRI DERG, V4, P202
   EYLEN B, 1996, 4 COUNS GUID C CUK U, V0, P0
   Fennell R, 1993, J AM COLL HEALTH, V41, P251
   Ferguson SL, 1998, J HEALTH CARE POOR U, V9, P322
   GRAY LA, 1994, VANC INT C P COUNS 2, V0, P126
   HANSEN WB, 1991, PREV MED, V20, P414, DOI 10.1016/0091-7435(91)90039-7
   HELGERSON SD, 1988, PEDIATRICS, V81, P350
   ICLI N, 2002, HIV AIDS DERGISI, V5, P24
   JEMMOTT JB, 1992, AM J PUBLIC HEALTH, V82, P372, DOI 10.2105/AJPH.82.3.372
   KELLY JA, 1992, AM J PUBLIC HEALTH, V82, P1483, DOI 10.2105/AJPH.82.11.1483
   KONTAS M, 2003, 6 TURK AIDS C IST TU, V0, P0
   McAleavy G, 1996, PUBLIC HEALTH, V110, P31, DOI 10.1016/S0033-3506(96)80032-1
   Milburn K, 1995, HEALTH EDUC RES, V10, P407, DOI 10.1093/her/10.4.407
   NOURISIS MJ, 1998, SPSS GUIDE DATA ANAL, V0, P0
   OHara P, 1996, J SCHOOL HEALTH, V66, P176, DOI 10.1111/j.1746-1561.1996.tb06271.x
   Ozer EJ, 1997, AM J COMMUN PSYCHOL, V25, P289, DOI 10.1023/A:1024624610117
   PERRY CL, 1989, INT J ADDICT, V24, P1145, DOI 10.3109/10826088909048710
   PRINCE F, 1995, ADOLESCENCE, V30, P187
   REMAFEDI G, 1994, J ADOLESCENT HEALTH, V15, P142, DOI 10.1016/1054-139X(94)90541-X
   Richie N D, 1994, J AM COLL HEALTH, V42, P163
   Rotheram-Borus M J, 2000, PREV SCI, V1, P15, DOI 10.1023/A:1010071932238
   Sarp N., 2001, HIV AIDS DERGISI, V4, P90
   SLAP GB, 1991, J ADOLESCENT HEALTH, V12, P434, DOI 10.1016/1054-139X(91)90020-X
   Sloane B C, 1993, J AM COLL HEALTH, V41, P241
   *STAT PLANN OFF, 2002, CENS POP SOC EC CHAR, V0, P0
   *STAT STAT I, 2003, TURK STAT 2002, V0, P0
   STEVENS PE, 1994, SOC SCI MED, V11, P1565
   STLAWRENCE JS, 1995, J CONSULT CLIN PSYCH, V63, P221, DOI 10.1037/0022-006X.63.2.221
   TURK M, 2000, HATAM, V3, P25
   Turner G, 1999, HEALTH EDUC RES, V14, P235, DOI 10.1093/her/14.2.235
   UNAIDS, 2003, JOINT UN PROGR HIV A, V0, P0
   UNAL S, 1997, AIDS HAKKINDA BILGIL, V0, P0
   UNGAN M, 1900, V51, V0, P163
   WALTER HJ, 1993, JAMA-J AM MED ASSOC, V270, P725, DOI 10.1001/jama.270.6.725
   WIIST WH, 1991, HEALTH EDUC RES, V6, P101, DOI 10.1093/her/6.1.101
NR 48
TC 44
Z9 46
U1 1
U2 13
PU GUILFORD PUBLICATIONS INC
PI NEW YORK
PA 72 SPRING STREET, NEW YORK, NY 10012 USA
SN 0899-9546
EI 
J9 AIDS EDUC PREV
JI Aids Educ. Prev.
PD JUN 15
PY 2005
VL 17
IS 3
BP 268
EP 278
DI 10.1521/aeap.17.4.268.66533
PG 11
WC Education & Educational Research; Public, Environmental & Occupational Health
SC Education & Educational Research; Public, Environmental & Occupational Health
GA 936KC
UT WOS:000229852900007
PM 16006212
DA 2023-03-20
ER

PT J
AU Montazeri, A
AF Montazeri, A
TI AIDS knowledge and attitudes in Iran: results from a population-based survey in Tehran
SO PATIENT EDUCATION AND COUNSELING
LA English
DT Article
DE AIDS; knowledge; attitudes; population-based study; Iran
ID students; behavior
AB A population-based study was conducted to investigate about AIDS knowledge and attitudes among the general public in Tehran, Iran. Using a short questionnaire a random sample of 1172 individuals aged between 15 and 65 years were interviewed. The mean age of the respondents was 34.8 (S.D. = 12.9) years, 52% were male and mostly married (70%), and had received secondary education or above (84%). The findings indicated that the respondents had a fairly good to excellent knowledge about AIDS. The correct answers ranged from 53% to about 99%. Also the results showed that the majority of the respondents were strongly agree or agree with the statement that people with AIDS should have social right to study or work (84%) or with the statement that AIDS is a public health problem (98.7%). The majority of the respondents (87%) said that the mass media including radio, television and newspapers were the main source of their information about HIV/AIDS. The findings from this study indicate that although misconception exist among Iranian about AIDS, in general they have fairly good knowledge and have positive attitudes towards AIDS and people with AIDS. Such findings suggest that prevention programs should be encouraged and these might have the potential role to limit the emergence of Iran's HIV/AIDS epidemic. (c) 2004 Elsevier Ireland Ltd. All rights reserved.
C1 Iranian Inst Hlth Sci Res, Tehran, Iran.
RP Montazeri, A (corresponding author), Iranian Inst Hlth Sci Res, POB 13185-1488, Tehran, Iran.
EM ali@jdcord.jd.ac.ir
CR Amirkhanian YA, 2001, INT J STD AIDS, V12, P50, DOI 10.1258/0956462011916613
   Bos AER, 2004, PATIENT EDUC COUNS, V54, P201, DOI 10.1016/S0738-3991(03)00214-3
   Ho CF, 2003, J ADV NURS, V43, P238
   Lanouette NM, 2003, AM J PUBLIC HEALTH, V93, P917, DOI 10.2105/AJPH.93.6.917
   Maswanya E, 2000, HEALTH EDUC RES, V15, P5, DOI 10.1093/her/15.1.5
   *MIN HLTH, 2004, HIV AIDS STAT UPD MA, V0, P0
   *NAT CTR HLTH STAT, 1994, DHHS PUBL, V0, P0
   Pisani E, 2003, BRIT MED J, V326, P1384, DOI 10.1136/bmj.326.7403.1384
   Savaser S, 2003, PUBLIC HEALTH NURS, V20, P71, DOI 10.1046/j.1525-1446.2003.20110.x
   *UN POP DIV, 2002, AIDS AW BEH, V0, P0
   *UNAIDS WHO, 2003, AIDS EP UPD DEC, V0, P0
NR 12
TC 41
Z9 45
U1 0
U2 6
PU ELSEVIER IRELAND LTD
PI CLARE
PA ELSEVIER HOUSE, BROOKVALE PLAZA, EAST PARK SHANNON, CO, CLARE, 00000, IRELAND
SN 0738-3991
EI 
J9 PATIENT EDUC COUNS
JI Patient Educ. Couns.
PD MAY 15
PY 2005
VL 57
IS 2
BP 199
EP 203
DI 10.1016/j.pec.2004.05.014
PG 5
WC Public, Environmental & Occupational Health; Social Sciences, Interdisciplinary
SC Public, Environmental & Occupational Health; Social Sciences - Other Topics
GA 935UM
UT WOS:000229808900008
PM 15911193
DA 2023-03-20
ER

PT J
AU Ayranci, U
AF Ayranci, U
TI AIDS knowledge and attitudes in a Turkish population: an epidemiological study
SO BMC PUBLIC HEALTH
LA English
DT Article
ID hiv; hiv/aids; students; behavior; turkey; care
AB Background: The aim of this study was to investigate and present some pertinent comments concerning Acquired Immunodeficiency Syndrome ( AIDS) knowledge, attitudes and misconceptions among the general population in a city of west Turkey. This study was deemed important and relevant due to the increasing importance of AIDS in Turkey and the other countries. Methods: Using a multistage area sampling method, a random sample of individuals aged 11 - 83 years, living in 65 different quarters in the city of Eskisehir, Turkey during September, October and November 2004 were interviewed. Results: In all, 1048 respondents completed the survey. In most items, respondents displayed a fairly good to excellent degree of knowledge about HIV/AIDS. Individuals with higher degrees of education indicated more correct responses in all items relating to knowledge of HIV/AIDS. In general, the respondents' attitudes towards AIDS and people with AIDS were found to be tolerant and positive, with one answer choice showing that the majority of the respondents agreed with the statement that those with HIV/AIDS must be supported, treated and helped ( 90.7%). Moreover, the proportions of the respondents' misconceptions were found to be significantly low for all the items. However, nearly one fourth of the respondents agreed with the misconceptions 'AIDS is a punishment by God' and ' One is not infected with HIV/AIDS if engaged in sport and well nourished'. Conclusion: In general HIV/AIDS related knowledge was high and people showed positive attitudes. However, people continue to hold misconceptions about AIDS and these need to be addressed by health education programs targeting those at higher risk.
C1 Osmangazi Univ, Medico Social Ctr, TR-26480 Eskisehir, Turkey.
C3 Eskisehir Osmangazi University
RP Ayranci, U (corresponding author), Osmangazi Univ, Medico Social Ctr, TR-26480 Eskisehir, Turkey.
EM unalayranci@yahoo.com
CR Agrawal HK, 1999, ANN TROP PAEDIATR, V19, P143, DOI 10.1080/02724939992464
   Bakir B, 2003, GULHANE MED J, V45, P19
   Baybuga MS, 2004, INT J NURS STUD, V41, P591, DOI 10.1016/j.ijnurstu.2003.12.010
   Bhattacharya G, 2000, AIDS CARE, V12, P203, DOI 10.1080/09540120050001887
   Duyan V, 2001, AIDS CARE, V13, P243, DOI 10.1080/09540120020027413
   ESHETU M, 2004, ETHIOP J HEALTH DEV, V18, P75
   Fowler MG, 1997, OBSTET GYN CLIN N AM, V24, P705, DOI 10.1016/S0889-8545(05)70340-5
   Kilic S, 2004, TSK KORUYUCU HEKIMLI, V3, P111
   Kitaura H, 1997, J DENT, V25, P279, DOI 10.1016/S0300-5712(96)00030-9
   LESTER D, 1989, PERS INDIV DIFFER, V10, P693, DOI 10.1016/0191-8869(89)90229-8
   Maswanya E, 2000, HEALTH EDUC RES, V15, P5, DOI 10.1093/her/15.1.5
   MOATTI JP, 1998, HLTH POLICY, V9, P1
   Montazeri A, 2005, PATIENT EDUC COUNS, V57, P199, DOI 10.1016/j.pec.2004.05.014
   MORISHITA T, 1993, JPN J PUBLIC HLTH, V40, P323
   Nwokocha Ada R C, 2002, J PEDIATR ADOLESC GYNECOL, V15, P93, DOI 10.1016/S1083-3188(01)00150-4
   Nwokoji UA, 2004, BMC PUBLIC HEALTH, V4, P0, DOI 10.1186/1471-2458-4-24
   PATH, 2009, HIV SRH CONVERGENCE, V0, P0
   SCHEUTZ F, 1989, COMMUNITY DENT ORAL, V17, P117, DOI 10.1111/j.1600-0528.1989.tb00002.x
   SCHOENBORN CA, 1994, ADV DATA, V23, P1
   STLAWRENCE JS, 1995, AIDS CARE, V7, P449, DOI 10.1080/09540129550126407
   Stratigos JD, 2000, CLIN DERMATOL, V18, P381, DOI 10.1016/S0738-081X(99)00133-9
   Tavoosi A, 2004, BMC PUBLIC HEALTH, V4, P0, DOI 10.1186/1471-2458-4-17
   *TC MIN HLTH, 2003, BAS HLTH SERV GEN DI, V0, P0
   Tebourski F, 2004, J ADOLESCENT HEALTH, V34, P161, DOI 10.1016/j.jadohealth.2004.01.001
   TUMER A, 2001, AIDS MOD MED SEM ANK, V0, P1
   UNAIDS, 2000, HIV AIDS REL STIGM D, V0, P0
   *UNAIDS WHO, 2003, REP GLOB HIV AIDS EP, V0, P0
   *UNAIDS WHO, 2004, IMPR EST REP GLOB HI, V0, P0
   Ungan M, 2003, PATIENT EDUC COUNS, V51, P163, DOI 10.1016/S0738-3991(02)00190-8
   Unsal A., 1999, GEN MED J, V9, P53
   UWALAKA E, 2002, W AFRICA REV, V3, P2
   *WHO GPA SBR, 1988, INT SCHED KNOWL ATT, V0, P0
   Wolffers I, 1997, LANCET, V349, P52, DOI 10.1016/S0140-6736(96)07032-8
NR 33
TC 29
Z9 33
U1 0
U2 5
PU BMC
PI LONDON
PA CAMPUS, 4 CRINAN ST, LONDON N1 9XW, ENGLAND
SN 1471-2458
EI 
J9 BMC PUBLIC HEALTH
JI BMC Public Health
PD SEP 13
PY 2005
VL 5
IS 
BP 
EP 
DI 10.1186/1471-2458-5-95
PG 10
WC Public, Environmental & Occupational Health
SC Public, Environmental & Occupational Health
GA 971GM
UT WOS:000232372200001
PM 16159400
DA 2023-03-20
ER

PT J
AU Zimet, GD
   Mays, RM
   Sturm, LA
   Ravert, AA
   Perkins, SM
   Juliar, BE
AF Zimet, GD
   Mays, RM
   Sturm, LA
   Ravert, AA
   Perkins, SM
   Juliar, BE
TI Parental attitudes about sexually transmitted infection vaccination for their adolescent children
SO ARCHIVES OF PEDIATRICS & ADOLESCENT MEDICINE
LA English
DT Article
ID prevent genital herpes; hiv immunization; conjoint-analysis; college-students; health beliefs; acceptability; preferences; trial; behaviors; intention
AB Objectives: To evaluate parental attitudes about adolescent vaccination as a function of vaccine characteristics, including whether the vaccine prevented a sexually transmitted infection (STI), and to explore possible sociodemographic predictors of acceptability of STI vaccines. Design: Participants were 278 parents who accompanied their children (69.1% female, aged 12-17 years) to appointments at medical clinics. By using computer-based questionnaires, parents rated 9 hypothetical vaccine scenarios, each of which was defined along 4 dimensions: mode of transmission (STI or non-STI), severity of infection (curable, chronic, or fatal), vaccine efficacy (50%, 70%, or 90%), and availability of behavioral methods for prevention (available or not available). Willingness by parents to vaccinate their adolescents under each vaccine scenario was assessed on a scale that ranged from 0 to 100. Conjoint analysis was used to determine the relative contribution of each dimension to the ratings. Results: The mean vaccine scenario rating was 81.3. Sexually transmitted infection vaccines (mean, 81.3) were not rated differently than non-STI vaccines (mean, 80.0). Conjoint analysis indicated that severity of infection and vaccine efficacy had the strongest influence on ratings, followed by availability of behavioral prevention. Mode of transmission had a negligible effect on ratings. Child age (P=.08) and sex (P=.77), parent age (P=.32) and education (P=.34), insurance status (P=.08), and data collection site (P=.48) were not significantly associated with STI vaccine acceptability. Conclusions: Parents were accepting of the idea of vaccinating their adolescent children against STIs. The most salient issues were severity of infection and vaccine efficacy, not sexual transmissibility. Parents also favored vaccines for infections that had no method of behavioral prevention available.
C1 Indiana Univ, Sch Med, Dept Pediat, Indianapolis, IN 46202 USA.
   Indiana Univ, Sch Med, Biostat Sect, Indianapolis, IN 46202 USA.
   Indiana Univ, Sch Nursing, Dept Family Hlth, Indianapolis, IN 46204 USA.
C3 Indiana University System; Indiana University-Purdue University Indianapolis; Indiana University System; Indiana University-Purdue University Indianapolis; Indiana University System; Indiana University-Purdue University Indianapolis
RP Zimet, GD (corresponding author), Indiana Univ, Sch Med, Dept Pediat, 575 NW Dr,Room 070, Indianapolis, IN 46202 USA.
EM gzimet@iupui.edu
FU NIAID NIH HHS [U19 AI31494] Funding Source: Medline
CR BATES AS, 1994, JAMA-J AM MED ASSOC, V272, P1105, DOI 10.1001/jama.272.14.1105
   Boehner CW, 2003, SEX TRANSM DIS, V30, P774, DOI 10.1097/01.OLQ.0000078823.05041.9E
   Churchill G.A., 1991, MARKETING RES METHOD, V5th, P0
   Davis Kristin, 2004, J LOW GENIT TRACT DIS, V8, P188, DOI 10.1097/00128360-200407000-00005
   Gagnon MP, 2000, CAN J PUBLIC HEALTH, V91, P432, DOI 10.1007/BF03404823
   *I MED, 2000, VACC 21 CENT, V0, P0
   JAMIESON LF, 1989, J MARKETING RES, V26, P336, DOI 10.2307/3172905
   Kahn JA, 2003, INT J STD AIDS, V14, P300, DOI 10.1258/095646203321605486
   Koutsky LA, 2002, NEW ENGL J MED, V347, P1645, DOI 10.1056/NEJMoa020586
   Lazcano-Ponce E, 2001, ARCH MED RES, V32, P243, DOI 10.1016/S0188-4409(01)00277-6
   Lewis LM, 2000, INT J STD AIDS, V11, P170, DOI 10.1258/0956462001915624
   Liau A, 2000, INT J STD AIDS, V11, P445, DOI 10.1258/0956462001916227
   Liau A, 1998, SEX TRANSM DIS, V25, P76, DOI 10.1097/00007435-199802000-00004
   Liau A, 2001, AIDS CARE, V13, P643, DOI 10.1080/09540120120075275
   Mays RM, 2004, SOC SCI MED, V58, P1405, DOI 10.1016/S0277-9536(03)00335-6
   Phillips KA, 2002, HEALTH SERV RES, V37, P1681, DOI 10.1111/1475-6773.01115
   Prislin R, 1998, AM J PUBLIC HEALTH, V88, P1821, DOI 10.2105/AJPH.88.12.1821
   Rosenthal SL, 1999, SEX TRANSM DIS, V26, P438, DOI 10.1097/00007435-199909000-00004
   ROSENTHAL SL, 1995, J ADOLESCENT HEALTH, V17, P248, DOI 10.1016/1054-139X(95)00164-N
   Ryan M, 2000, BMJ-BRIT MED J, V320, P1530, DOI 10.1136/bmj.320.7248.1530
   Ryan M, 1997, HEALTH ECON, V6, P261, DOI 10.1002/(SICI)1099-1050(199705)6:3<261::AID-HEC262>3.0.CO;2-N
   Schrag SJ, 2003, NEW ENGL J MED, V348, P1402
   Singh J, 1998, MED CARE, V36, PAS31, DOI 10.1097/00005650-199808001-00005
   *SPSS INC, 1997, SPSS CONJ 8 0 CHIC, V0, P0
   Stanberry LR, 2002, NEW ENGL J MED, V347, P1652, DOI 10.1056/NEJMoa011915
   Stanberry LR, 2000, SEXUALLY TRANSMITTED, V0, P0
   TERRY D, 1993, IN S EX SOC, V28, P1
   Webb PM, 1999, J ADOLESCENT HEALTH, V25, P320, DOI 10.1016/S1054-139X(99)00066-X
   Whitley RJ, 2002, J CLIN INVEST, V110, P145, DOI 10.1172/JCI200216126
   Zimet GD, 2000, INT J STD AIDS, V11, P143, DOI 10.1258/0956462001915570
   Zimet GD, 1999, J PEDIATR PSYCHOL, V24, P67, DOI 10.1093/jpepsy/24.1.67
   Zimet GD, 1997, SEX TRANSM DIS, V24, P555, DOI 10.1097/00007435-199711000-00001
   Zimet GD, 2000, SEX TRANSM DIS, V27, P49, DOI 10.1097/00007435-200001000-00010
   Zimet GD, 2000, J WOMEN HEALTH GEN-B, V9, P47, DOI 10.1089/152460900318957
NR 34
TC 136
Z9 138
U1 0
U2 12
PU AMER MEDICAL ASSOC
PI CHICAGO
PA 515 N STATE ST, CHICAGO, IL 60654-0946 USA
SN 1072-4710
EI 
J9 ARCH PEDIAT ADOL MED
JI Arch. Pediatr. Adolesc. Med.
PD FEB 15
PY 2005
VL 159
IS 2
BP 132
EP 137
DI 10.1001/archpedi.159.2.132
PG 6
WC Pediatrics
SC Pediatrics
GA 893YA
UT WOS:000226755800006
PM 15699306
DA 2023-03-20
ER

PT J
AU Krupitsky, EM
   Horton, NJ
   Williams, EC
   Lioznov, D
   Kuznetsova, M
   Zvartau, E
   Samet, JH
AF Krupitsky, EM
   Horton, NJ
   Williams, EC
   Lioznov, D
   Kuznetsova, M
   Zvartau, E
   Samet, JH
TI Alcohol use and HIV risk behaviors among HIV infected hospitalized patients in St. Petersburg, Russia
SO DRUG AND ALCOHOL DEPENDENCE
LA English
DT Article
DE HIV risk; alcohol abuse; Russia
ID inconsistent condom use; injection-drug users; sexual-behavior; consumption; prevalence; dependence; expectancy; transmission; students; men
AB Purpose: Russia has high per capita alcohol consumption and an injection-drug-use-driven HIV epidemic. However, the role of alcohol in the spread of HIV infection in Russia is largely unexplored. Thus, we assessed recent alcohol use and associated HIV risk behaviors among HIV-infected persons in St. Petersburg, Russia. Methods: we recruited HIV-infected hospitalized patients from the Botkin Irfectious Disease Hospital between June 2001 and March 2002. Interviewers assessed alcohol and drug use with the addiction severity index (ASI) and sex- and drug-risk behaviors with the risk assessment battery (RAB). Lifetime abuse or dependence diagnoses for alcohol and drugs were established by a physician with addiction medicine training. Results: Among 201 subjects, diagnoses of abuse or dependence (AB/DEP) were common: 9% (19/201) had only alcohol AB/DEP; 39% (78/201) had alcohol and drug AB/DEP; 47% (95/201) had only drug AWDEP; and 4% (9/201) had no diagnosis of alcohol or drug AB/DEP. Sex- and drug-risk behaviors varied significantly by substance use diagnosis. Subjects with any alcohol AB/DEP had higher sex-risk RAB scores than those with drug only AB/DEP (6.1 versus 3.9, p <.0001). Among subjects with any diagnosis of drug AB/DEP, having in addition an alcohol diagnosis was associated with unclean needle use in the last six months (33% (26/78) versus 21% (20/95), p=0.08). Conclusions: Lifetime alcohol diagnoses of abuse or dependence were present in nearly one-half of hospitalized HIV-infected patients in St. Petersburg. Russia and were associated with significantly higher sex-risk behaviors and borderline significantly higher drug-risk behaviors. As HIV infection spreads rapidly in Russia and Eastern Europe, these data support the need for HIV risk-reduction interventions in alcohol abusing populations and raise the potential of benefit by addressing alcohol use in HIV-infected populations. (c) 2005 Elsevier Ireland Ltd. All rights reserved.
C1 Boston Univ, Med Ctr, Dept Med, Sect Gen Internal Med,CARE, Boston, MA 02118 USA.
   Pavlov State Med Univ St Petersburg, St Petersburg Sci Res Ctr Addict & Psychopharmaco, St Petersburg 197089, Russia.
   Boston Univ, Sch Med, Boston, MA 02118 USA.
   Smith Coll, Dept Math, Northampton, MA 01063 USA.
   Boston Univ, Sch Publ Hlth, Dept Social & Behav Sci, Boston, MA 02118 USA.
   Univ Washington, Sch Med, Dept Med, Seattle, WA 98195 USA.
   VA Puget Sound Hlth Care Syst, Hlth Serv Res & Dev, Seattle, WA 98108 USA.
   VA Puget Sound Hlth Care Syst, Ctr Excellence Subst Treatment & Educ, Seattle, WA 98108 USA.
C3 Boston University; Pavlov First Saint Petersburg State Medical University; Russian Academy of Sciences; St. Petersburg Scientific Centre of the Russian Academy of Sciences; Boston University; Smith College; Boston University; University of Washington; University of Washington Seattle; US Department of Veterans Affairs; Veterans Health Administration (VHA); Vet Affairs Puget Sound Health Care System; US Department of Veterans Affairs; Veterans Health Administration (VHA); Vet Affairs Puget Sound Health Care System
RP Samet, JH (corresponding author), Boston Univ, Med Ctr, Dept Med, Sect Gen Internal Med,CARE, Boston, MA 02118 USA.
EM jsamet@bu.edu
FU NIAAA NIH HHS [R01-AA11785] Funding Source: Medline
CR American Psychiatric Association, 1994, DIAGNOSTIC STAT MANU, V4th, P0
   AVINS AL, 1994, JAMA-J AM MED ASSOC, V271, P515, DOI 10.1001/jama.271.7.515
   BAGNALL G, 1990, AIDS CARE, V2, P309, DOI 10.1080/09540129008257746
   Collins RL, 2001, HEALTH PSYCHOL, V20, P351, DOI 10.1037//0278-6133.20.5.351
   Cooper ML, 2002, J STUD ALCOHOL, V0, PP101, DOI 10.15288/jsas.2002.s14.101
   Dehne KL, 2000, AIDS, V14, P0
   Dermen KH, 1998, J STUD ALCOHOL, V59, P71, DOI 10.15288/jsa.1998.59.71
   Ehrenstein V, 2004, DRUG ALCOHOL DEPEN, V73, P159, DOI 10.1016/j.drugalcdep.2003.10.011
   Fenaughty AM, 1998, SEX TRANSM DIS, V25, P38, DOI 10.1097/00007435-199801000-00008
   Fordham G, 1995, AUST J ANTHROPOL, V6, P154
   Fromme K, 1999, J STUD ALCOHOL, V60, P54, DOI 10.15288/jsa.1999.60.54
   George WH, 2000, J STUD ALCOHOL, V61, P168, DOI 10.15288/jsa.2000.61.168
   Gibney L, 2003, SOC SCI MED, V56, P1411, DOI 10.1016/S0277-9536(02)00138-7
   Grant BF, 1997, J STUD ALCOHOL, V58, P464, DOI 10.15288/jsa.1997.58.464
   GRISIN SA, 2002, RUSSIAS HIV AIDS CRI, V0, P0
   HalpernFelsher BL, 1996, J ADOLESCENT HEALTH, V19, P331, DOI 10.1016/S1054-139X(96)00024-9
   Hamers FF, 2003, LANCET, V361, P1035, DOI 10.1016/S0140-6736(03)12831-0
   Kim J, 1998, ALCOHOL CLIN EXP RES, V22, P126, DOI 10.1111/j.1530-0277.1998.tb03626.x
   Koshkina E A, 2000, ZH MIKROBIOL EPIDEMIOL IMMUNOBIOL, V0, P15
   Krupitsky E, 2004, HIV MED, V5, P30, DOI 10.1111/j.1468-1293.2004.00182.x
   MacQueen KM, 1996, MED ANTHROPOL Q, V10, P402, DOI 10.1525/maq.1996.10.3.02a00070
   MAHLER J, 1994, AM J PSYCHIAT, V151, P439
   MCLELLAN AT, 1992, J SUBST ABUSE TREAT, V9, P199, DOI 10.1016/0740-5472(92)90062-S
   NAVALINE HA, 1994, AIDS RES HUM RETROV, V10, P0
   Nemtsov AV, 2000, DRUG ALCOHOL DEPEN, V58, P133, DOI 10.1016/S0376-8716(99)00069-1
   Pakriev S, 1998, ALCOHOL ALCOHOLISM, V33, P255
   Poudel KC, 2004, TROP MED INT HEALTH, V9, P897, DOI 10.1111/j.1365-3156.2004.01276.x
   Purcell DW, 2001, J SUBST ABUSE, V13, P185, DOI 10.1016/S0899-3289(01)00072-4
   Rees V, 2001, J SUBST ABUSE TREAT, V21, P129, DOI 10.1016/S0740-5472(01)00190-8
   Samet JH, 2003, ALCOHOL CLIN EXP RES, V27, P862, DOI 10.1097/01.ALC.0000065438.80967.56
   *SAS I INC, 2001, SAS STAT SOFTW CHANG, V0, P0
   SELZER ML, 1971, AM J PSYCHIAT, V127, P1653, DOI 10.1176/ajp.127.12.1653
   Sobell L, 1992, MEASURING ALCOHOL CO, V0, P0
   Stein MD, 2001, ALCOHOL CLIN EXP RES, V25, P1487, DOI 10.1111/j.1530-0277.2001.tb02151.x
   Stein MD, 2000, J SUBST ABUSE TREAT, V18, P359, DOI 10.1016/S0740-5472(99)00070-7
   Stephenson J, 2000, JAMA-J AM MED ASSOC, V284, P3113, DOI 10.1001/jama.284.24.3113
   Stoltz DA, 2002, ALCOHOL CLIN EXP RES, V26, P527, DOI 10.1097/00000374-200204000-00014
   Strathdee SA, 2001, ARCH INTERN MED, V161, P1281, DOI 10.1001/archinte.161.10.1281
   Wee S, 2004, SEX TRANSM INFECT, V80, P310, DOI 10.1136/sti.2003.008342
   ZOHOORI N, 2003, MONITORING HLTH COND, V0, P0
NR 41
TC 43
Z9 44
U1 0
U2 4
PU ELSEVIER IRELAND LTD
PI CLARE
PA ELSEVIER HOUSE, BROOKVALE PLAZA, EAST PARK SHANNON, CO, CLARE, 00000, IRELAND
SN 0376-8716
EI 1879-0046
J9 DRUG ALCOHOL DEPEN
JI Drug Alcohol Depend.
PD AUG 1
PY 2005
VL 79
IS 2
BP 251
EP 256
DI 10.1016/j.drugalcdep.2005.01.015
PG 6
WC Substance Abuse; Psychiatry
SC Substance Abuse; Psychiatry
GA 949OB
UT WOS:000230796900014
PM 16002034
DA 2023-03-20
ER

PT J
AU Blake, SM
   Ledsky, RA
   Sawyer, RJ
   Goodenow, C
   Banspach, S
   Lohrmann, DK
   Hack, T
AF Blake, SM
   Ledsky, RA
   Sawyer, RJ
   Goodenow, C
   Banspach, S
   Lohrmann, DK
   Hack, T
TI Local school district adoption of state-recommended policies on HIV prevention education
SO PREVENTIVE MEDICINE
LA English
DT Article
DE HIV; education; school health; diffusion; policy; schools; curriculum; health occupations; public health; sociology and social phenomena
ID condom availability programs; sexual risk behaviors; health policy; physical-activity; adolescents; interventions; services
AB Background. This study evaluated the extent to which school districts in Massachusetts adopted HIV education policies consistent with state education agency recommendations, and whether adoption of state-recommended policy language was associated with other core components of school-based HIV prevention programs such as staff development, curriculum, and implementation characteristics. Methods. A census of health coordinators (n = 251) and high school HIV teachers (n = 174) in randomly selected schools in Massachusetts were surveyed. Chi-squares and analysis of variance (ANOVAs) were used to analyze data. Results. Most districts' policies fully incorporated state-recommended language for training HIV teachers (62%), providing HIV education within comprehensive sexuality education (62%), and providing skills-based instruction (57%). Districts adopting state-recommended policies were significantly more likely to have trained more HIV teachers (82% vs. 59% of teachers trained; P < 0.001), provided HIV education to a greater percentage of students (90% vs. 50% of students educated; P < 0.001), and adopted research-based curricula (44% vs. 27%; P < 0.01). High school teachers who received training and those using research-based curricula covered more HIV prevention topics and used more skills-based instructional methods than those who did not receive training or did not use research-based curricula (P < 0.01). Conclusions. Results suggest that strong, state-level HIV prevention education policy recommendations can help shape local school health policy and, when adopted locally, can positively influence the reach and quality of HIV education. (C) 2004 The Institute For Cancer Prevention and Elsevier Inc. All rights reserved.
C1 George Washington Univ, Med Ctr, Dept Prevent & Community Hlth, Sch Publ Hlth & Hlth Serv, Washington, DC 20037 USA.
   Hlth Syst Res Inc, Washington, DC 20036 USA.
   Acad Educ Dev, Washington, DC 20009 USA.
   Commonwealth Massachusetts, Dept Educ, Malden, MA 02148 USA.
   Ctr Dis Control & Prevent, Div Adolescent & Sch Hlth, Atlanta, GA 30341 USA.
   Indiana Univ, Dept Appl Hlth Sci, Bloomington, IN 47405 USA.
C3 George Washington University; Centers for Disease Control & Prevention - USA; Indiana University System; Indiana University Bloomington
RP Blake, SM (corresponding author), George Washington Univ, Med Ctr, Dept Prevent & Community Hlth, Sch Publ Hlth & Hlth Serv, Room 125E,Ross Hall,2300 I St NW, Washington, DC 20037 USA.
EM smblake1@aol.com
FU PHS HHS [200-96-0517] Funding Source: Medline
CR ADELMAN HS, 1998, CHILD ERV SOC POLICY, V3, P117
   Blake SM, 1999, HEALTH EDUC BEHAV, V26, P734, DOI 10.1177/109019819902600512
   Blake SM, 2003, AM J PUBLIC HEALTH, V93, P955, DOI 10.2105/AJPH.93.6.955
   Blake SM, 2001, J SCHOOL HEALTH, V71, P105, DOI 10.1111/j.1746-1561.2001.tb07302.x
   Blake SM, 2001, AM J PUBLIC HEALTH, V91, P940, DOI 10.2105/AJPH.91.6.940
   Blake SM, 2001, AM J PUBLIC HEALTH, V91, P794, DOI 10.2105/AJPH.91.5.794
   Blum RW, 2000, AM J PUBLIC HEALTH, V90, P1879, DOI 10.2105/AJPH.90.12.1879
   *CDC, 2000, MMWR-MORBID MORTAL W, V49, P605
   *CDC, 1996, MMWR-MORBID MORTAL W, V45, P760
   *CDC, 2000, TRACK HIDD EP TRENDS, V0, P0
   *CDC, 1999, MORBIDITY MORTALITY, V49, P1
   *CDC, 2001, STAT LEV SCHOOL HLTH, V0, P0
   *CDC, 1998, MMWR-MORBID MORTAL W, V47, P749
   Centers for Disease Control (CDC), 1988, MMWR MORB MORTAL WKLY REP, V37, P1
   Collins J, 1996, EVAL PROGRAM PLANN, V19, P209, DOI 10.1016/0149-7189(96)00013-4
   *COMM MBOE, 1991, COMM MASS BOARD ED P, V0, P0
   *COMM MBOE, 1990, COMM MASS BOARD ED P, V0, P0
   Dunt D, 1999, HEALTH PROMOT INT, V14, P317, DOI 10.1093/heapro/14.4.317
   Elder JP, 1996, PREV MED, V25, P486, DOI 10.1006/pmed.1996.0080
   Glasgow RE, 2002, HLTH BEHAV HLTH ED, V0, P531
   GRUNBAUM JA, 1998, MORB MORT WKLY REP, V47, P0
   Gutman M, 1999, AM J HEALTH PROMOT, V14, P92, DOI 10.4278/0890-1171-14.2.92
   JEMMOTT JB, 1992, AM J PUBLIC HEALTH, V82, P372, DOI 10.2105/AJPH.82.3.372
   KANN L, 1995, J SCHOOL HEALTH, V65, P291, DOI 10.1111/j.1746-1561.1995.tb03376.x
   Kann L, 2001, J SCHOOL HEALTH, V71, P266, DOI 10.1111/j.1746-1561.2001.tb03504.x
   KIRBY D, 1991, FAM PLANN PERSPECT, V23, P6, DOI 10.2307/2135395
   KIRBY D, 1994, PUBLIC HEALTH REP, V109, P339
   Kirby DB, 1996, FAM PLANN PERSPECT, V28, P196, DOI 10.2307/2135838
   Kolbe LJ, 2001, J SCHOOL HEALTH, V71, P253, DOI 10.1111/j.1746-1561.2001.tb03502.x
   KOLBE LJ, 1993, PUBLIC HEALTH REP, V108, P2
   Lohrmann DK, 2001, J SCHOOL HEALTH, V71, P207, DOI 10.1111/j.1746-1561.2001.tb01317.x
   LUSSIER R, 1984, HLTH ED FDN FUT, V0, P1
   MAIN DS, 1994, PREV MED, V23, P409, DOI 10.1006/pmed.1994.1056
   Malley P.B., 1994, SCH COUNSELOR, V42, P130
   McGraw SA, 2000, PREV MED, V31, PS86, DOI 10.1006/pmed.2000.0648
   Mittelmark MB, 1999, PREV MED, V29, PS24, DOI 10.1006/pmed.1998.0468
   Mullen PD, 1995, HEALTH EDUC QUART, V22, P329, DOI 10.1177/109019819402200306
   PAULUSSEN T, 1994, HEALTH EDUC RES, V9, P485, DOI 10.1093/her/9.4.485
   Resnick MD, 1997, JAMA-J AM MED ASSOC, V278, P823, DOI 10.1001/jama.278.10.823
   SHIRREFFS JF, 1984, HLTH ED FDN FUTURE, V0, P35
   Simons-Morton BG., 1995, INTRO HLTH ED HLTH P, V0, P510
   Thrush D, 1999, SWISS J PSYCHOL, V58, P85, DOI 10.1024//1421-0185.58.2.85
   VENTURE SJ, 2000, TRENDS PREGNANCIES P, V0, P0
   Wechsler H, 2000, PREV MED, V31, PS121, DOI 10.1006/pmed.2000.0649
   WHALEN LG, 2004, SCHOOL HLTH PROFILES, V0, P0
   Wright B, 1992, SIECUS REP, V21, P13
NR 47
TC 20
Z9 20
U1 0
U2 4
PU ACADEMIC PRESS INC ELSEVIER SCIENCE
PI SAN DIEGO
PA 525 B ST, STE 1900, SAN DIEGO, CA 92101-4495 USA
SN 0091-7435
EI 1096-0260
J9 PREV MED
JI Prev. Med.
PD FEB 15
PY 2005
VL 40
IS 2
BP 239
EP 248
DI 10.1016/j.ypmed.2004.05.028
PG 10
WC Public, Environmental & Occupational Health; Medicine, General & Internal
SC Public, Environmental & Occupational Health; General & Internal Medicine
GA 878DQ
UT WOS:000225627100016
PM 15533535
DA 2023-03-20
ER

PT J
AU Magnani, R
   MacIntyre, K
   Karim, AM
   Brown, L
   Hutchinson, P
AF Magnani, R
   MacIntyre, K
   Karim, AM
   Brown, L
   Hutchinson, P
TI The impact of life skills education on adolescent sexual risk behaviors in KwaZulu-Natal, South Africa
SO JOURNAL OF ADOLESCENT HEALTH
LA English
DT Article
DE adolescent sexual risk; HIV/AIDS; life skills; South Africa
ID hiv-1 prevalence; uganda; population; interventions; program
AB Purpose: To assess the impact of exposure to life skills education by youth in KwaZulu-Natal Province (KZN, South Africa) on knowledge and behaviors associated with the spread of HIV/AIDS. Methods: Data come from a panel study of 2222 youth from several population subgroups in KZN. The youth were aged 14-24 years when interviewed in 1999 and 2001. The intervention was a full coverage life skills education program for all students in middle and secondary schools. Impact was measured as net dose-response relationships between life skills exposure and outcomes. Econometric methods were used to control for nonrandom exposure to life skills education. Outcomes included sexual behavior and condom use indicators. Results: Significant effects, albeit modest in magnitude, were observed on selected areas of sexual-reproductive health knowledge and perceived condom self-efficacy, along with larger effects on condom use at first and last sex. No consistent effects on age at sexual initiation, secondary abstinence, or partnering behaviors were observed among these youth. Conclusions: School-based life skills education appears capable of communicating key information and helping youth develop skills relevant to reducing HIV risk. However, the South African national program has yet to be fully implemented, and whether this initiative will result in sustained behavior modification among youth on a sufficient scale to affect the HIV/AIDS epidemic is uncertain. (c) 2005 Society for Adolescent Medicine. All rights reserved.
C1 Tulane Univ, Hlth Sci Ctr, Sch Publ Hlth & Trop Med, Dept Int Hlth & Dev, New Orleans, LA 70112 USA.
C3 Tulane University
RP MacIntyre, K (corresponding author), Tulane Univ, Hlth Sci Ctr, Sch Publ Hlth & Trop Med, Dept Int Hlth & Dev, 1440 Canal St,Suite 2200, New Orleans, LA 70112 USA.
EM kmacint@tulane.edu
CR Amemiya T, 1986, ADV ECONOMETRICS, V0, P0
   Angeles G, 1998, J AM STAT ASSOC, V93, P884, DOI 10.2307/2669827
   AsiimweOkiror G, 1997, AIDS, V11, P1757, DOI 10.1097/00002030-199714000-00013
   BOLER T, 2003, 2 SILENCE, V0, P0
   BOLLEN KA, 1995, DEMOGRAPHY, V32, P111, DOI 10.2307/2061900
   BROWN L, 2002, REACHING SECONDARY S, V0, P0
   Davidson R., 1993, ESTIMATION INFERENCE, V0, P0
   *DEP HLTH, 1998, LIF SKILL HIV AIDS E, V0, P0
   DiCenso A, 2002, BMJ-BRIT MED J, V324, P1426, DOI 10.1136/bmj.324.7351.1426
   *DOH, 2003, NAT HIV SYPH SER PRE, V0, P0
   Fabiani M, 2001, AIDS, V15, P97, DOI 10.1097/00002030-200101050-00014
   Fylkesnes K, 2001, AIDS, V15, P907, DOI 10.1097/00002030-200105040-00011
   Greene WH, 2002, ECONOMETRIC ANAL, V0, P0
   Gregson S, 1998, SOC SCI MED, V46, P321, DOI 10.1016/S0277-9536(97)00165-2
   Kilian AHD, 1999, AIDS, V13, P391, DOI 10.1097/00002030-199902250-00012
   Kirby D., 1999, CONT PEDIAT, V16, P83
   Kirby D., 2001, EMERGING ANSWERS RES, V0, P0
   *MAND FDN, 2002, S AFR NAT HIV PREV B, V0, P0
   Mbulaiteye SM, 2002, LANCET, V360, P41, DOI 10.1016/S0140-6736(02)09331-5
   Moote GT, 1997, ADOLESCENCE, V32, P143
   *PAN AM HLTH ORG, 2001, LIF SKILLS APPR CHIL, V0, P0
   Speizer IS, 2003, J ADOLESCENT HEALTH, V33, P324, DOI 10.1016/S1054-139X(02)00535-9
   Turner AG, 1996, INT J EPIDEMIOL, V25, P198, DOI 10.1093/ije/25.1.198
   United Nations Childrens Fund, 2002, JOINT UN PROGR HIV A, V0, P0
NR 24
TC 71
Z9 72
U1 0
U2 8
PU ELSEVIER SCIENCE INC
PI NEW YORK
PA 360 PARK AVE SOUTH, NEW YORK, NY 10010-1710 USA
SN 1054-139X
EI 1879-1972
J9 J ADOLESCENT HEALTH
JI J. Adolesc. Health
PD APR 15
PY 2005
VL 36
IS 4
BP 289
EP 304
DI 10.1016/j.jadohealth.2004.02.025
PG 16
WC Psychology, Developmental; Public, Environmental & Occupational Health; Pediatrics
SC Psychology; Public, Environmental & Occupational Health; Pediatrics
GA 909TZ
UT WOS:000227884900004
PM 15780784
DA 2023-03-20
ER

PT J
AU Yoo, H
   Lee, SH
   Kwon, BE
   Chung, S
   Kim, S
AF Yoo, H
   Lee, SH
   Kwon, BE
   Chung, S
   Kim, S
TI HIV/AIDS knowledge, attitudes, related behaviors, and sources of information among Korean adolescents
SO JOURNAL OF SCHOOL HEALTH
LA English
DT Article
ID chinese adolescents; college-students; aids; risk; prevention; gender; city; hiv
AB To examine HIV/AIDS knowledge, attitudes, related behaviors, and sources of HIV/AIDS information among high school-aged students in South Korea. One thousand and seventy-seven students (586 females and 491 males)from 5 high schools from 5 representative school districts participated in the survey. A self-administered questionnaire measuring knowledge (19 true-false items), attitudes (4 items, 5-point Likert-type scale), sources of information (6 items, yes/no), and sexual behaviors (8 items, yes/no) was utilized. The level of HIV/AIDS knowledge among Korean adolescents was moderate, with the mean scores of 13.93 out of 19 for males and 13.35 for females (p <.01). Attitudes toward persons with HIV/AIDS were negative, with the mean scores of 3.06 for males and 3.09 for females. Of 42 respondents (4.4%) who had engaged in sexual intercourse, 18 (40%) had used condoms. Almost half of the total respondents reported they were not concerned about HIV/AIDS (46.0%), and 94.4% indicated the need for receiving HIV prevention education in the future. The respondents identified TV (52.5%) and school classes (32.1%) as the two major sources of information on HIV/AIDS. Only a few pointed to their parents (1.3%) as a source of information. This preliminary study summarizes the current status of prevention education on HIV/AIDS available in Korea and can provide implications for developing more differentiated intervention strategies specific to culture, age, and gender.
C1 Ajou Univ, Med Ctr, Sch Med, Dept Nursing Sci, Suwon 443721, South Korea.
   Chung Ang Univ, Dept Social Welf, Seoul 156756, South Korea.
   Seoul Womens Coll Nursing, Seoul, South Korea.
C3 Ajou University; Chung Ang University
RP Yoo, H (corresponding author), Ajou Univ, Med Ctr, Sch Med, Dept Nursing Sci, 1007 Songja Bldg, Suwon 443721, South Korea.
EM hryoo@ajou.ac.kr; gsunlee@cau.ac.kr; bekwon@lycos.co.kr; chungs@cau.ac.kr; joyks4426@yahoo.co.kr
CR Alene GD, 2004, AIDS CARE, V16, P57, DOI 10.1080/09540120310001633976
   CHANG SB, 2001, J KOREAN WOMENS HLTH, V7, P305
   Davis C, 1998, J ADOLESCENCE, V21, P657, DOI 10.1006/jado.1998.0186
   DICLEMENTE RJ, 1986, AM J PUBLIC HEALTH, V76, P1443, DOI 10.2105/AJPH.76.12.1443
   DILORIO C, 2002, ETHNIC DIS, V12, P174
   Fitzgerald Keri, 2003, J IMMIGR HEALTH, V5, P29, DOI 10.1023/A:1021000228911
   Goodwin R, 2004, J HEALTH PSYCHOL, V9, P381, DOI 10.1177/1359105304042348
   Hirose K, 1995, NIHON KOSHU EISEI ZASSHI, V42, P269
   Jemmott JB, 2005, ARCH PEDIAT ADOL MED, V159, P440, DOI 10.1001/archpedi.159.5.440
   KIM HS, 2002, J KOREAN ACAD NURS, V32, P492
   KIM KH, 2004, J KOREAN ACAD NURS, V34, P956
   Lee IM, 1997, AGING CLIN EXP RES, V9, P2, DOI 10.1007/BF03340123
   Lefkowitz ES, 2002, J RES ADOLESCENCE, V12, P217, DOI 10.1111/1532-7795.00032
   Li XM, 2004, HEALTH PROMOT INT, V19, P345, DOI 10.1093/heapro/dah308
   Loue Sana, 2003, J IMMIGR HEALTH, V5, P59, DOI 10.1023/A:1022951624742
   Maswanya E, 2000, HEALTH EDUC RES, V15, P5, DOI 10.1093/her/15.1.5
   Nemoto T, 2004, AIDS EDUC PREV, V16, P27, DOI 10.1521/aeap.16.3.5.27.35529
   Oh J. A., 1999, J KOREAN COMMUNITY H, V13, P63
   OLeary A, 1996, AIDS EDUC PREV, V8, P516
   PARK IH, 1996, J KOREAN SOC SCH HLT, V9, P239
   Park YJ, 1998, J KOREAN ACAD NURS, V28, P573
   Schenkel A, 1993, FRACTALS, V1, P47, DOI 10.1142/S0218348X93000083
   SIEGEL D, 1991, J SCHOOL HEALTH, V61, P160, DOI 10.1111/j.1746-1561.1991.tb01199.x
   Vinh DTN, 2003, EUR J EPIDEMIOL, V18, P835, DOI 10.1023/A:1025346015455
   Wang JC, 2001, SEX TRANSM DIS, V28, P171, DOI 10.1097/00007435-200103000-00009
   Wong WCW, 2004, AIDS PATIENT CARE ST, V18, P470, DOI 10.1089/1087291041703656
   YOON HS, 1997, KOREAN J NURS SCI, V2, P85
   Zambrana RE, 2004, AM J PUBLIC HEALTH, V94, P1152, DOI 10.2105/AJPH.94.7.1152
NR 33
TC 16
Z9 18
U1 0
U2 4
PU WILEY
PI HOBOKEN
PA 111 RIVER ST, HOBOKEN 07030-5774, NJ USA
SN 0022-4391
EI 1746-1561
J9 J SCHOOL HEALTH
JI J. Sch. Health
PD DEC 15
PY 2005
VL 75
IS 10
BP 393
EP 399
DI 10.1111/j.1746-1561.2005.00054.x
PG 7
WC Education & Educational Research; Education, Scientific Disciplines; Health Care Sciences & Services; Public, Environmental & Occupational Health
SC Education & Educational Research; Health Care Sciences & Services; Public, Environmental & Occupational Health
GA 993SP
UT WOS:000233975600005
PM 16313510
DA 2023-03-20
ER

PT J
AU Dias, SF
   Matos, MG
   Goncalves, AC
AF Dias, SF
   Matos, MG
   Goncalves, AC
TI Preventing HIV transmission in adolescents: an analysis of the Portuguese data from the Health Behaviour School-aged Children study and focus groups
SO EUROPEAN JOURNAL OF PUBLIC HEALTH
LA English
DT Article
DE adolescents; AIDS prevention; gender differences; psychosocial and ecological determinants; sexual behaviour
ID african-american; women; perceptions; gender; intervention/; knowledge; attitudes; education; condoms; boys
AB Background: There is recognition of the need to examine psychosocial and ecological determinants contributing to both risk and protective factors related to adolescents' sexual behaviour and HIV/AIDS. Methods: The study utilized mixed quantitative and qualitative methods. Data were collected from the Portuguese sample of the Health Behaviour in School-aged Children (HBSC) 2002. Based on these results, 14 focus group discussions were conducted. Results: A substantial minority of young people continue to engage in high-risk practices. Thus, female gender, older age, reporting easy to talk with father, not getting drunk and not getting involved in fights are significantly associated with protected sexual behaviour (using condom during last sexual intercourse). According to these results, being female and a comprehensive grade student are both related to a significantly more positive attitude towards infected people. It was concluded that these adolescents view sexual behaviour, sexual partners and condom use as elements within a complex script that governs heterosexual interactions. Several themes related to condom used emerged. Despite HIV/AIDS knowledge, young people underestimate their own risk of becoming infected with HIV. The majority of adolescents believe that HIV-infected people experience discrimination and social exclusion. Adolescents' opinions of HIV-infected people were mostly positive. Although most participants knew that HIV cannot be transmitted through social contact, undefined fears concerning the infection exist. Conclusions: These findings have important implications for the implementation of a comprehensive programme on HIV/AIDS education in secondary schools.
C1 Univ Nova Lisboa, Inst Hig & Med Trop, Int Hlth & Ctr Malaria & Outras Doencas Trop, P-1349008 Lisbon, Portugal.
C3 Universidade Nova de Lisboa; Institute of Hygiene & Tropical Medicine - UNL
RP Dias, SF (corresponding author), Univ Nova Lisboa, Inst Hig & Med Trop, Int Hlth & Ctr Malaria & Outras Doencas Trop, Rua Junqueira 96, P-1349008 Lisbon, Portugal.
EM sfdias@ihmt.unl.pt
CR [Anonymous], 1993, SAGE FOCUS EDITIONS, V0, P0, DOI DOI 10.4135/9781483349008.N12
   Barbour R.S., 1999, DEV FOCUS GROUP RES, V0, P0
   Cerwonka ER, 2000, AIDS EDUC PREV, V12, P141
   Crawford M., 2000, WOMEN GENDER FEMINIS, V0, P0
   CURRIE C, 2004, HLTH POLICY CHILDREN, V0, P153
   DEVRIES H, 1992, HEALTH EDUC QUART, V19, P101, DOI 10.1177/109019819201900107
   DIAS S, 2001, REV PORT PEDAGOGIA, V35, P137
   Dias Sónia, 2002, PSIC., V0, P0
   DiClemente RJ, 2001, J PEDIATR-US, V139, P407, DOI 10.1067/mpd.2001.117075
   DICLEMENTE RJ, 2000, PEDIATRICS, V108, P1
   Fromme RE, 1998, EDUC URBAN SOC, V30, P172, DOI 10.1177/0013124598030002003
   Hillier L, 1998, J ADOLESCENCE, V21, P15, DOI 10.1006/jado.1997.0126
   KITZINGER J, 1994, CHALLENGE INNOVATION, V0, P0
   Krueger R.A., 2015, FOCUS GROUPS PRACTIC, V0, P0
   LERNER RM, 1995, AM YOUTH CRISIS CHIL, V0, P0
   Lips H. M., 2003, NEW PSYCHOL WOMEN GE, V0, P0
   Loxley W, 1996, J COMMUNITY APPL SOC, V6, P293, DOI 10.1002/(SICI)1099-1298(199610)6:4<293::AID-CASP377>3.0.CO;2-Q
   MARTIN KA, 1996, GIRLS BOYS ADOLESCEN, V0, P0
   MATOS M, 2003, AVENTURA SOCIAL SAUD, V0, P0
   Matos Margarida Gaspar de, 2003, PSIC., V0, P0
   Matos MG, 2001, PSICOL SAUDE DOENCAS, V2, P43
   Milhausen RR, 1999, J SEX RES, V36, P361, DOI 10.1080/00224499909552008
   MORGAN D, 1998, FOCUS GROUP KIT 1, V0, P0
   Morgan DL., 1996, FOCUS GROUP QUALITAT, V0, P0
   NUTBEAM D, 1993, J PAEDIAT CHILD H S1, V29, P825
   Potsonen R, 1999, HEALTH EDUC RES, V14, P473, DOI 10.1093/her/14.4.473
   Ramirez JI, 2000, J ADOLESCENT HEALTH, V26, P258, DOI 10.1016/S1054-139X(99)00094-4
   ROSS J, 2004, YOUNG PEOPLES HLTH C, V0, P153
   Samdal O, 1998, HEALTH EDUC RES, V13, P383, DOI 10.1093/her/13.3.383
   Siegel DM, 2001, ARCH PEDIAT ADOL MED, V155, P1117, DOI 10.1001/archpedi.155.10.1117
   Smith CA, 1997, SOC WORK, V42, P334, DOI 10.1093/sw/42.4.334
   Smith LA, 2003, J SEX RES, V40, P346, DOI 10.1080/00224490209552200
   Sormanti M, 2001, AIDS EDUC PREV, V13, P311, DOI 10.1521/aeap.13.4.311.21431
   Thompson S., 1995, GOING ALL WAY TEENAG, V0, P0
   Thomson C, 1999, HEALTH EDUC RES, V14, P357, DOI 10.1093/her/14.3.357
   TOLMAN DT, 1999, INNOVATIONS FEMINIST, V0, P7
   von Sadovszky V, 2002, J NURS SCHOLARSHIP, V34, P133
   WEEKS MR, 1995, AIDS EDUC PREV, V7, P251
   Wilkinson S, 1998, J HEALTH PSYCHOL, V3, P329, DOI 10.1177/135910539800300304
   Wingood GM, 2000, HEALTH EDUC BEHAV, V27, P539, DOI 10.1177/109019810002700502
   Woollett A, 1998, J HEALTH PSYCHOL, V3, P369, DOI 10.1177/135910539800300306
NR 41
TC 9
Z9 10
U1 0
U2 6
PU OXFORD UNIV PRESS
PI OXFORD
PA GREAT CLARENDON ST, OXFORD OX2 6DP, ENGLAND
SN 1101-1262
EI 
J9 EUR J PUBLIC HEALTH
JI Eur. J. Public Health
PD JUN 15
PY 2005
VL 15
IS 3
BP 300
EP 304
DI 10.1093/eurpub/cki085
PG 5
WC Public, Environmental & Occupational Health
SC Public, Environmental & Occupational Health
GA 941HJ
UT WOS:000230205600015
PM 15941747
DA 2023-03-20
ER

PT J
AU Sunmola, AM
AF Sunmola, AM
TI Evaluating the sexual behaviour, barriers to condom use and its actual use by university students in Nigeria
SO AIDS CARE-PSYCHOLOGICAL AND SOCIO-MEDICAL ASPECTS OF AIDS/HIV
LA English
DT Article
ID determinants; risk
AB This research quantified the barriers to condom use of a sample of university students in Nigeria. It further analyzed association between condom use at last intercourse and the barriers, in addition to HIV risk sexual practices. A total of 96 women and 128 men were randomly selected, and they completed a survey. Results indicated both men and women reported that condoms hindered their sexual satisfaction, caused health problems for them and reduced their sexual interest. The findings also showed that obtaining condoms from clinics and perception that condoms do not cause health problems predicted the likelihood of condom use for both sexes. In addition, the results indicated that obtaining first time information from family members or relatives predicted the likelihood of condom use for women. It was recommended that intervention efforts should make condoms freely available in tertiary institutions, and such interventions should be tailored to overcome the relevant barriers that interfere with condom use for both the women and men.
C1 Univ Ibadan, Fac Social Sci, Dept Psychol, Ibadan, Nigeria.
C3 University of Ibadan
RP Sunmola, AM (corresponding author), Univ Ibadan, Fac Social Sci, Dept Psychol, Ibadan, Nigeria.
EM gsunmola@skannet.com
CR Adih WK, 1999, J ADOLESCENT HEALTH, V24, P63, DOI 10.1016/S1054-139X(98)00062-7
   BECKER MH, 1975, MED CARE, V13, P10, DOI 10.1097/00005650-197501000-00002
   BECKER MH, 1988, AM J PUBLIC HEALTH, V78, P394, DOI 10.2105/AJPH.78.4.394
   Diggle PJ., 2002, ANAL LONGITUDINAL DA, V0, P0
   Edem CU, 1995, INT Q COMMUNITY HLTH, V15, P3
   *FED MIN HLTH, 2004, HIV AIDS NIG OV EP, V0, P0
   Hosmer D.W., 2000, APPL LOGISTIC REGRES, V2nd ed., P0
   IWUAGWU VC, 2000, J OBSTET GYNAECOLOGY, V5, P507
   MEEKERS D, 1997, 12 PSI RES DIV, V0, P0
   Messersmith LJ, 2000, STUD FAMILY PLANN, V31, P203, DOI 10.1111/j.1728-4465.2000.00203.x
   MNYIKA KS, 1995, AIDS CARE, V7, P295, DOI 10.1080/09540129550126524
   OLADEPO O, 1994, AFRICAN J MED MED SC, V32, P119
   Olley B O, 2003, AFR J REPROD HEALTH, V7, P83, DOI 10.2307/3583348
   Sunmola AM, 2001, B WORLD HEALTH ORGAN, V79, P926
   Temin MJ, 1999, INT FAM PLAN PERSPEC, V25, P186, DOI 10.2307/2991883
   *WHO UNAIDS, 2000, DUAL PROT SEX TRANSM, V0, P0
NR 16
TC 13
Z9 16
U1 0
U2 2
PU ROUTLEDGE JOURNALS, TAYLOR & FRANCIS LTD
PI ABINGDON
PA 2-4 PARK SQUARE, MILTON PARK, ABINGDON OX14 4RN, OXON, ENGLAND
SN 0954-0121
EI 1360-0451
J9 AIDS CARE
JI Aids Care-Psychol. Socio-Med. Asp. Aids-Hiv
PD MAY 15
PY 2005
VL 17
IS 4
BP 457
EP 465
DI 10.1080/09540120412331319732
PG 9
WC Health Policy & Services; Public, Environmental & Occupational Health; Psychology, Multidisciplinary; Respiratory System; Social Sciences, Biomedical
SC Health Care Sciences & Services; Public, Environmental & Occupational Health; Psychology; Respiratory System; Biomedical Social Sciences
GA 920YA
UT WOS:000228730200006
PM 16036231
DA 2023-03-20
ER

PT J
AU Onuoha, FN
   Munakata, T
AF Onuoha, FN
   Munakata, T
TI Implications of AMAE for HIV risk in Japanese young adults
SO ADOLESCENCE
LA English
DT Article
AB Assertiveness, defined as perceived confidence to express true feelings in interpersonal relationships, has been reported to correlate with HIV risk avoidance. However, Japanese social structure encourages amae or self-repression. The present study investigated the implications of amae for HIV risk avoidance among Japanese university students. The results indicated that amae was antithetical to risk reduction.
C1 Univ Tsukuba, Prof T Munakatas Lab, Inst Comprehens Human Care Sci, Tsukuba, Ibaraki 3058577, Japan.
C3 University of Tsukuba
RP Onuoha, FN (corresponding author), Univ Tsukuba, Prof T Munakatas Lab, Inst Comprehens Human Care Sci, Tennodai 1-1-1 D511, Tsukuba, Ibaraki 3058577, Japan.
EM fnonuoha@yahoo.com
CR DOI LT, 1986, JAPANESE CULTURE BEH, V0, P0
   DOI LT, 1974, INTERCULTURAL ENCOUN, V0, P0
   EMIKO T, 1995, FINAL REPORT INT COU, V0, P0
   Kelly Jeffrey A., 1988, AIDS HLTH CRISIS PSY, V0, P0
   MILLAN G, 1987, COMMUNITY HEALTH ST, V11, P50
   MUNAKATA T, 1998, INT P 12 WORLD AIDS, V0, P265
   MUNAKATA T, 1988, REPORT JAPANESE MINI, V0, P0
   ONUOHA FN, 1999, AIDS BEHAV, V3, P213
   Zamboni BD, 2000, AIDS EDUC PREV, V12, P492
NR 9
TC 1
Z9 1
U1 0
U2 0
PU LIBRA PUBLISHERS INC
PI SAN DIEGO
PA 3089C CLAIREMONT DR SUITE 383, SAN DIEGO, CA 92117 USA
SN 0001-8449
EI 
J9 ADOLESCENCE
JI Adolescence
PD SUM 15
PY 2005
VL 40
IS 158
BP 397
EP 402
DI 
PG 6
WC Psychology, Developmental
SC Psychology
GA 941VX
UT WOS:000230243400012
PM 16114600
DA 2023-03-20
ER

PT J
AU Lesch, E
   Kruger, LM
AF Lesch, E
   Kruger, LM
TI Mothers, daughters and sexual agency in one low-income South African community
SO SOCIAL SCIENCE & MEDICINE
LA English
DT Article
DE mothers; daughters; sexual agency; South Africa
ID behavior; health; american; students; violence; model
AB Statistics indicate that sexual health problems like HIV/AIDS and teenage pregnancies are prevalent among young South African low-income women. To improve the effectiveness of preventative programmes for adolescents it is important to focus on adolescents' own understanding and experience of their sexual behaviour within the contexts in which it occurs. Female adolescents' experiences of their own sexuality are shaped by a range of contexts: from the very specific context of their intimate relationships to the broader contexts of gender, ethnicity and social class. It is therefore imperative to adopt a research approach that stratifies groups and develops interventions that are based on the needs, interests, sexual beliefs and behaviours of specific communities rather than developing general educational messages. The current paper is part of a larger study exploring female adolescent sexuality in a South African low-income rural coloured' community. Twenty-five adolescent coloured women aged 14-18 years were interviewed about how they viewed their sexuality. The grounded theory analysis indicated that the participants demonstrated a limited sense of sexual agency in these constructions of their sexuality. The mothers of these young women were powerful agents in the young womens' constructions of their own sexuality and they unintentionally contributed to their daughters' limited sense of sexual agency. Mothers presented sex as a dangerous activity to their daughters. This discourse of sex as danger contributed towards a mutual understanding that sex should not be talked about. Daughters' deception of their mothers about their sexual activity maintained mother-daughter connections, but left them without an interactional space where they could talk freely to their mothers about sexuality. (c) 2005 Elsevier Ltd. All rights reserved.
C1 Univ Stellenbosch, Dept Psychol, ZA-7602 Matieland, South Africa.
C3 Stellenbosch University
RP Lesch, E (corresponding author), Univ Stellenbosch, Dept Psychol, Private Bag 11, ZA-7602 Matieland, South Africa.
EM el5@sun.ac.za
CR [Anonymous], 1999, FEMINIST DEBATES ISS, V0, P0
   ANTHONY LE, 2002, THESIS U STELLENBOSC, V0, P0
   Apter T. E., 1990, ALTERED LOVES MOTHER, V0, P0
   BROCK LJ, 1993, FAM RELAT, V42, P61, DOI 10.2307/584923
   Brunswick AF, 1996, J COMMUNITY PSYCHOL, V24, P44
   BURMAN E, 1997, J SOC ISSUES, V35, P785
   Chapin JR, 2000, ADOLESCENCE, V35, P799
   CHARMAZ K, 1990, SOC SCI MED, V30, P1161, DOI 10.1016/0277-9536(90)90256-R
   Charmaz K., 1995, GROUNDED THEORY RETH, V0, P0
   CRAWFORD M., 1999, INNOVATIONS FEMINIST, V0, P1
   FLAAKE K, 1993, DAUGHTERING MOTHERIN, V0, P7
   FLAX J, 1993, DAUGHTERING MOTHERIN, V0, P145
   FLISHER AJ, 1993, S AFR MED J, V83, P495
   Furman Wyndol, 1999, DEV ROMANTIC RELATIO, V0, P0
   Harrison A., 2002, AGENDA, V53, P43
   JACCARD J, 1993, FAM SOC-J CONTEMP H, V74, P329, DOI 10.1177/104438949307400602
   JORDAN J, 1993, DAUGHTERING MOTHERIN, V0, P135
   KELLY JA, 1995, J CONSULT CLIN PSYCH, V63, P907, DOI 10.1037/0022-006X.63.6.907
   KRUGER L, 2003, QUAL RES ED C RANDS, V0, P0
   LAWSON A, 1993, POLITICS PREGNANCY A, V0, P101
   LESCH E, 2000, THESIS U STELLENBOSC, V0, P0
   Lichenstein B., 2000, NWSA J, V12, P52, DOI 10.2979/NWS.2000.12.2.52
   MacPhail C, 2001, SOC SCI MED, V52, P1613, DOI 10.1016/S0277-9536(00)00272-0
   MAZZARELLA SR, 1999, GROWING UP GIRLS POP, V0, P0
   McNeely C, 2002, J ADOLESCENT HEALTH, V31, P256, DOI 10.1016/S1054-139X(02)00350-6
   Millett Kate, 1992, PRINCIPLES PRACTICE, V0, P217
   PHILLIPS K, 1991, PSYCHOL SOCIAL ISSUE, V0, P73
   POTGIETER C, 1997, CONT ISSUES HUMAN DE, V0, P99
   Rabinowitz VC, 1997, J SOC ISSUES, V53, P605, DOI 10.1111/0022-4537.00039
   Reddy SP, 2003, UMTHENTE UHLABA USAM, V0, P0
   Rider E. A, 2000, OUR VOICES PSYCHOL W, V0, P0
   ROBINSON PM, 1992, PLEASURE DANGER EXPL, V0, P251
   Shefer T, 2000, S AFR J PSYCHOL, V30, P11, DOI 10.1177/008124630003000202
   SHEFER T, 2002, CASAS BOOK SERIES, V24, P427
   SHISANA O, 2002, S AFRICAN NAT HIV PR, V0, P0
   Sieving RE, 2000, ARCH PEDIAT ADOL MED, V154, P809, DOI 10.1001/archpedi.154.8.809
   Simanski JW, 1998, ADOLESCENCE, V33, P33
   Swartz L., 2002, REFLECT PRACT, V0, P0
   TIEFER L, 1995, SEX IS NOT NATURAL A, V0, P0
   Tolman DL, 1999, PSYCHOL WOMEN QUART, V23, P7, DOI 10.1111/j.1471-6402.1999.tb00338.x
   Tolman DL, 2003, J SEX RES, V40, P4, DOI 10.1080/00224490309552162
   TOLMAN DL, 1997, PRISM DIFFERENCE REA, V0, P173
   *UN SECR, 1996, POP WOM P UN EXP GRO, V0, P29
   Vance Carole S., 1992, PLEASURE DANGER EXPL, V0, P1
   *W CAP DEP ED, 2001, BUS PLAN, V0, P0
   WARD LM, 1994, PSYCHOL WOMEN QUART, V18, P183, DOI 10.1111/j.1471-6402.1994.tb00450.x
   WEEKS J, 1986, SEXUALITY, V0, P0
   Wood K, 1998, SOC SCI MED, V47, P233, DOI 10.1016/S0277-9536(98)00057-4
   Wortham S, 1996, THEOR PSYCHOL, V6, P79, DOI 10.1177/0959354396061006
   WYATT GE, 1994, AM PSYCHOL, V49, P748, DOI 10.1037/0003-066X.49.8.748
NR 51
TC 35
Z9 35
U1 0
U2 4
PU PERGAMON-ELSEVIER SCIENCE LTD
PI OXFORD
PA THE BOULEVARD, LANGFORD LANE, KIDLINGTON, OXFORD OX5 1GB, ENGLAND
SN 0277-9536
EI 
J9 SOC SCI MED
JI Soc. Sci. Med.
PD SEP 15
PY 2005
VL 61
IS 5
BP 1072
EP 1082
DI 10.1016/j.socscimed.2005.01.005
PG 11
WC Public, Environmental & Occupational Health; Social Sciences, Biomedical
SC Public, Environmental & Occupational Health; Biomedical Social Sciences
GA 943TP
UT WOS:000230377800016
PM 15955407
DA 2023-03-20
ER

PT J
AU Scholly, K
   Katz, AR
   Gascoigne, J
   Holck, PS
AF Scholly, K
   Katz, AR
   Gascoigne, J
   Holck, PS
TI Using social norms theory to explain perceptions and sexual health behaviors of undergraduate college students: An exploratory study
SO JOURNAL OF AMERICAN COLLEGE HEALTH
LA English
DT Article
DE sexual behavior; social norms theory; undergraduate college students
ID condom use; alcohol-use; prevalence; drinking; campus
AB The authors and associates conducted a social norms-based intervention targeting high-risk sexual behaviors among undergraduate students at 4 college campuses. Social norms theory predicts that widely held misperceptions may encourage risky behavior in a misguided attempt to conform to perceived norms and that information correcting these misperceptions will lead to a decrease in such behaviors. Students overestimated their peers' levels of sexual activity, numbers of partners, incidence of sexually transmitted infections, and rates of unintended pregnancies, but underestimated rates of condom use. Rates of HIV test taking, however, were accurately estimated. Although some components of sexual risk behaviors lend themselves well to social normsbased interventions, others, specifically inconsistent condom use and avoiding HIV tests, do not. Although no changes in reported beliefs or practices were apparent at the end of a 9-month intervention period, longer or modified interventions may be needed to make a fair assessment of the efficacy of this approach.
C1 Univ Hawaii Manoa, Univ Hlth Serv, Honolulu, HI 96822 USA.
   Univ Hawaii Manoa, John A Burns Sch Med, Dept Publ Hlth Sci & Epidemiol, Honolulu, HI 96822 USA.
   Bacchus & Gamma Peer Educ Network, Hlth Promot, Denver, CO USA.
C3 University of Hawaii System; University of Hawaii Manoa; University of Hawaii System; University of Hawaii Manoa
RP Scholly, K (corresponding author), Univ Hawaii Manoa, Univ Hlth Serv, 1710 East West Rd,Room 115, Honolulu, HI 96822 USA.
EM kristen@hawaii.edu
CR *AM COLL HLTH ASS, 2003, NAT COLL HLTH ASS RE, V0, P0
   Berkowitz A. D., 1997, SUBSTANCE ABUSE CAMP, V0, P119
   Butcher A H, 1991, J AM COLL HEALTH, V40, P115
   Cecil H, 1998, J AM COLL HEALTH, V47, P113, DOI 10.1080/07448489809595631
   COTTLER LB, 1987, AM J EPIDEMIOL, V125, P329, DOI 10.1093/oxfordjournals.aje.a114534
   Critelli JW, 1998, J AM COLL HEALTH, V46, P215, DOI 10.1080/07448489809600225
   *CTR DIS CONTR PRE, 1995, MMWR, V46, P0
   Dengler R, 1997, J EPIDEMIOL COMMUN H, V51, P46, DOI 10.1136/jech.51.1.46
   DiClemente RJ, 1990, AIDS EDUC PREV, V2, P201
   Dillman DA, 1978, MAIL TELEPHONE SURVE, V0, P0
   ENG TR, 1997, HIDDEN EPIDEMIC CONF, V0, P0
   GASCOIGNE J, 2001, RMC HLTH EDUCATOR, V2, P4
   GASCOIGNE J, 2001, RMC HLTH EDUCATOR, V2, P2
   GASCOIGNE J, 2001, RMC HLTH EDUCATOR, V2, P1
   Gilbert L, 1998, PSYCHOL REP, V82, P107, DOI 10.2466/PR0.82.1.107-116
   Haines M, 1996, J AM COLL HEALTH, V45, P134, DOI 10.1080/07448481.1996.9936873
   HELWEGLARSEN M, 1994, HEALTH PSYCHOL, V13, P224, DOI 10.1037/0278-6133.13.3.224
   JACCARD J, 1995, J AM COLL HEALTH, V43, P216, DOI 10.1080/07448481.1995.9940479
   KIRBY D, 2000, AIDS PREVENT MENT H, V0, P83
   Lewis LM, 2000, J AM COLL HEALTH, V49, P19, DOI 10.1080/07448480009596278
   LINKENBACH J, 2001, 1 SOC NORMS, V0, P0
   MACDONALD NE, 1990, JAMA-J AM MED ASSOC, V263, P3155, DOI 10.1001/jama.263.23.3155
   MAHONEY CA, 1995, AIDS EDUC PREV, V7, P32
   Perkins H.W., 1997, DESIGNING ALCOHOL OT, V0, P177
   Perkins H. W., 1995, CATALYST, V1, P1
   Perkins HW, 1996, J DRUG ISSUES, V26, P961, DOI 10.1177/002204269602600413
   Perkins HW, 1999, J AM COLL HEALTH, V47, P253, DOI 10.1080/07448489909595656
   PERKINS HW, 1986, INT J ADDICT, V21, P961, DOI 10.3109/10826088609077249
   PRENTICE DA, 1993, J PERS SOC PSYCHOL, V64, P243, DOI 10.1037/0022-3514.64.2.243
   Seal DW, 1996, AIDS CARE, V8, P453, DOI 10.1080/09540129650125641
   Wild TC, 2001, J STUD ALCOHOL, V62, P257, DOI 10.15288/jsa.2001.62.257
NR 31
TC 122
Z9 124
U1 0
U2 30
PU ROUTLEDGE JOURNALS, TAYLOR & FRANCIS LTD
PI ABINGDON
PA 2-4 PARK SQUARE, MILTON PARK, ABINGDON OX14 4RN, OXON, ENGLAND
SN 0744-8481
EI 1940-3208
J9 J AM COLL HEALTH
JI J. Am. Coll. Health
PD JAN-FEB 15
PY 2005
VL 53
IS 4
BP 159
EP 166
DI 10.3200/JACH.53.4.159-166
PG 8
WC Education & Educational Research; Public, Environmental & Occupational Health
SC Education & Educational Research; Public, Environmental & Occupational Health
GA 886GK
UT WOS:000226214700002
PM 15663064
DA 2023-03-20
ER

PT J
AU Winfield, EB
   Whaley, AL
AF Winfield, EB
   Whaley, AL
TI Relationship status, psychological orientation, and sexual risk taking in a heterosexual African American college sample
SO JOURNAL OF BLACK PSYCHOLOGY
LA English
DT Article
DE African American; college student; condom use; HIV/AIDS; relationship status; sexual risk taking
ID transmitted-diseases; health belief; hiv; behavior; aids; prevention; students; knowledge; efficacy; condoms
AB The present study examined relationship status, psychological orientation toward sexual risk taking, and other characteristics as potential correlates of risky sexual behavior in a sample of 223 heterosexual African American college students. Risky sexual behavior was investigated as a multinomial variable (i.e., abstinence, consistent condom use, inconsistent condom use, or noncondom use) to determine whether differentiation of levels of risky sexual behavior yielded meaningful psychological or demographic patterns. The hypotheses were (a) students who are in a long-term relationship are more likely to engage in risky sexual behavior and (b) students who report inconsistent condom use differ from those who report noncondom use on demographic and psychological variables. The first hypothesis was partially supported. The second hypothesis was supported. The findings suggest that HIV/AIDS interventions need to take into consideration different levels of sexual risk taking with regard to condom use behavior among African American college students.
C1 Western Michigan Univ, Kalamazoo, MI 49008 USA.
   Univ Texas, Austin, TX 78712 USA.
C3 Western Michigan University; University of Texas System; University of Texas Austin
RP Winfield, EB (corresponding author), Western Michigan Univ, Kalamazoo, MI 49008 USA.
EM evelyn.winfield@wmich.edu
CR BASENENGQUIST K, 1992, AIDS EDUC PREV, V4, P120
   CATANIA JA, 1995, AM J PUBLIC HEALTH, V85, P1492, DOI 10.2105/AJPH.85.11.1492
   *CDCP, 2000, HIV AIVDS SURV REP, V0, P0
   *CDCP, 2003, HIV AIDS AFR AM, V0, P0
   *CDCP, 2000, SEX TRANSM DIS SURV, V0, P0
   *CDCP, 2003, YOUNG PEOPL RISK HIV, V0, P0
   CHOI KH, 1994, AM J PUBLIC HEALTH, V84, P2003, DOI 10.2105/AJPH.84.12.2003
   Civic D, 2000, J SEX MARITAL THER, V26, P95, DOI 10.1080/009262300278678
   Cochran Susan D, 1993, J BLACK PSYCHOL, V19, P142, DOI 10.1177/00957984930192005
   DiClemente RJ, 1990, AIDS EDUC PREV, V2, P201
   Douglas KA, 1997, J AM COLL HEALTH, V46, P55, DOI 10.1080/07448489709595589
   Eng TR, 1997, HIDDEN EPIDEMIC, V0, P0
   GAYLE HD, 1990, NEW ENGL J MED, V323, P1538, DOI 10.1056/NEJM199011293232206
   GRIMLEY DM, 1993, HEALTH EDUC QUART, V20, P455, DOI 10.1177/109019819302000407
   Harvey S M, 1996, INT Q COMMUNITY HEALTH EDUC, V16, P139, DOI 10.2190/L3PP-42FD-L5N4-177P
   HOFFMAN M, 1996, UNPUB DEV HLTH BELIE, V0, P0
   Jemmott JB, 1998, JAMA-J AM MED ASSOC, V279, P1529, DOI 10.1001/jama.279.19.1529
   Jemmott JB, 2002, BEYOND CONDOMS: ALTERNATIVE APPROACHES TO HIV PREVENTION, V0, PP109, DOI 10.1007/0-306-47518-9_6
   JOHNSON EH, 1992, J NATL MED ASSOC, V84, P49
   JOHNSON EH, 1994, J NATL MED ASSOC, V86, P745
   KELLY JA, 1989, J BEHAV THER EXP PSY, V20, P227, DOI 10.1016/0005-7916(89)90027-X
   Klonoff EA, 1997, J BLACK PSYCHOL, V23, P50
   KRIBY D, 2000, HDB HIV PREVENTION, V0, P83
   Lewis LM, 2000, J AM COLL HEALTH, V49, P19, DOI 10.1080/07448480009596278
   Lollis CM, 1997, AIDS EDUC PREV, V9, P551
   MACDONALD NE, 1990, JAMA-J AM MED ASSOC, V263, P3155, DOI 10.1001/jama.263.23.3155
   MAHONEY CA, 1995, AIDS EDUC PREV, V7, P32
   Myers Jerome K., 1968, DECADE LATER FOLLOW, V0, P0
   Netting Nancy S, 2004, ADOLESCENCE, V39, P19
   NETTING NS, 1992, ADOLESCENCE, V27, P961
   Prince A, 1998, J AM COLL HEALTH, V47, P11, DOI 10.1080/07448489809595614
   ROSENBERG PS, 1994, NEW ENGL J MED, V330, P789, DOI 10.1056/NEJM199403173301114
   Rosenstock IM, 1994, HLTH BELIEF MODEL HI, V0, P5
   Sands T, 1998, J COLL STUDENT DEV, V39, P331
   SIMKINS L, 1995, PSYCHOL REP, V76, P787, DOI 10.2466/pr0.1995.76.3.787
   SIMKINS LD, 1994, PSYCHOL REP, V74, P208, DOI 10.2466/pr0.1994.74.1.208
   STINE GJ, 2002, AIDS UPDATE 2002, V0, P0
   Treas J, 2000, J MARRIAGE FAM, V62, P48, DOI 10.1111/j.1741-3737.2000.00048.x
   WEINSTEIN ND, 1988, HEALTH PSYCHOL, V7, P355, DOI 10.1037/0278-6133.7.4.355
   Whaley AL, 2001, PROF PSYCHOL-RES PR, V32, P555, DOI 10.1037//0735-7028.32.6.555
   Winfield EB, 2002, J BLACK PSYCHOL, V28, P0, DOI 10.1177/009579802237541
   WYATT BE, 1998, BLACK FAMILY ESSAYS, V0, P45
   YEP GA, 1993, J SOC BEHAV PERS, V8, P507
   ZIMMERMAN RS, 1994, AIDS EDUC PREV, V6, P189
NR 44
TC 12
Z9 12
U1 0
U2 3
PU SAGE PUBLICATIONS INC
PI THOUSAND OAKS
PA 2455 TELLER RD, THOUSAND OAKS, CA 91320 USA
SN 0095-7984
EI 1552-4558
J9 J BLACK PSYCHOL
JI J. Black Psychol.
PD MAY 15
PY 2005
VL 31
IS 2
BP 189
EP 204
DI 10.1177/0095798405274719
PG 16
WC Psychology, Multidisciplinary
SC Psychology
GA 960QR
UT WOS:000231608800005
DA 2023-03-20
ER

PT J
AU Moore, DJ
   Atkinson, JH
   Akiskal, H
   Gonzalez, R
   Wolfson, T
   Grant, I
AF Moore, DJ
   Atkinson, JH
   Akiskal, H
   Gonzalez, R
   Wolfson, T
   Grant, I
TI Temperament and risky behaviors: a pathway to HIV?
SO JOURNAL OF AFFECTIVE DISORDERS
LA English
DT Article
DE HIV; temperament; TEMPS-A; substance abuse; public health
ID human-immunodeficiency-virus; substance use; bipolar-ii; temps-i; disorders; personality; reliability; prevalence; students; men
AB Background: Certain sexual behaviors and abuse of substances contribute to the risk of becoming HIV-infected. Because dispositional characteristics are likely to influence this process, we examined the association between temperament and HIV serostatus in Subjects with heavy use of drugs and various sexual risk behaviors. Methods: Two hundred and thirty individuals (81% of whom were HIV-infected) were assessed for underlying temperamental characteristics, substance use, and risky sexual behaviors. Toward this goal, a factor analysis was conducted on a new self-rated Temperament Autoquestionnaire (Temperament Evaluation of Memphis, Pisa, Paris and San Diego-Autoquestionnaire (TEMPS-A)). MANOVA was used to examine overall associations between risky behaviors and temperament. Additionally, directed MANOVAs were conducted for each of six drugs of abuse (alcohol, marijuana, cocaine, opioids, other Stimulants, and sedative hypnotics), Results: Factor analysis confirmed the hypothesized temperament structure of five distinct factors: Cyclothymic, hyperthymic, anxious, irritable-explosive, and depressive. Heavy users of cocaine, other stimulants, and alcohol were more likely to have an irritable-explosive temperament. Interestingly, heavy users of opioids were more likely to show depressive and hyperthymic traits. The inclusion of HIV status as a predictor of temperament did not alter the results. Unlike a previous study, no direct significant relationships were found between risky sexual behaviors and specific temperaments. Limitations: Relatively small sample size for a factor analytic study, and cross-sectional design, which cannot determine a cause and effect relationship. Conclusions: We succeeded in studying and validating five distinct affective temperaments in a substance abuse population. Irritable-explosive, and to a lesser extent, depressive and hyperthymic traits, were associated with substance use, and may place individuals at risk for HIV infection via that mechanism. That current risky sexual practices were not directly linked to temperament may reflect modification in sexual behavior following the acquisition of HIV disease. (c) 2003 Elsevier B.V. All rights reserved.
C1 Univ Calif San Diego, HIV Neurobehav Res Ctr, San Diego, CA 92103 USA.
   Univ Calif San Diego, San Diego Joint Doctoral Program Clin Psychol, San Diego, CA 92103 USA.
   Univ Calif San Diego, Dept Psychiat, San Diego, CA 92103 USA.
   VA San Diego Healthcare Syst, San Diego, CA USA.
C3 University of California System; University of California San Diego; University of California System; University of California San Diego; University of California System; University of California San Diego; US Department of Veterans Affairs; Veterans Health Administration (VHA); VA San Diego Healthcare System
RP Grant, I (corresponding author), Univ Calif San Diego, HIV Neurobehav Res Ctr, 150 W Washington St,2nd Floor, San Diego, CA 92103 USA.
EM igrant@ucsd.edu
FU NIMH NIH HHS [P30 MH62512-01, P30 MH062512] Funding Source: Medline
CR Akiskal HS, 1998, J AFFECT DISORDERS, V51, P7, DOI 10.1016/S0165-0327(98)00152-9
   AKISKAL HS, 1994, ACTA PSYCHIAT SCAND, V89, P32, DOI 10.1111/j.1600-0447.1994.tb05815.x
   AKISKAL HS, 1992, J PERS DISORD, V6, P326, DOI 10.1521/pedi.1992.6.4.326
   Akiskal HS, 2005, J AFFECT DISORDERS, V85, P29, DOI 10.1016/j.jad.2003.12.009
   Akiskal HS, 1998, ACTA PSYCHIAT SCAND, V98, P66, DOI 10.1111/j.1600-0447.1998.tb05969.x
   AKISKAL HS, 1987, PSYCHOPHARMACOL BULL, V23, P68
   AKISKAL HS, 1995, ADV BIOCHEM PSYCHOPH, V49, P99
   Akiskal HS, 1996, INTERPERSONAL FACTORS IN THE ORIGIN AND COURSE OF AFFECTIVE DISORDERS, V0, P3
   AKISKAL HS, 1979, PSYCHIAT CLIN N AM, V2, P527
   AKISKAL HS, 2000, NEW OXFORD TXB PSYCH, V1, P736
   ATKINSON JH, 1988, ARCH GEN PSYCHIAT, V45, P859
   BLACKSON TC, 1994, DRUG ALCOHOL DEPEN, V36, P205, DOI 10.1016/0376-8716(94)90146-5
   CAPSI A, 1997, J PERS SOC PSYCHOL, V3, P1052
   CDC, 2000, HIV AIDS SURV REP, V0, P1
   CLONINGER CR, 1993, ARCH GEN PSYCHIAT, V50, P975, DOI 10.1001/archpsyc.1993.01820240059008
   CLONINGER CR, 2000, COMPREHENSIVE TXB PS, V0, P1723
   Dembo R, 1996, SUBST USE MISUSE, V31, P785, DOI 10.3109/10826089609063958
   Hantouche EG, 1998, J AFFECT DISORDERS, V50, P163, DOI 10.1016/S0165-0327(98)00112-8
   Henderson Melinda J., 1998, SUBST ABUS, V19, P61, DOI 10.1023/A:1021319732668
   Liraud F, 2000, PSYCHIAT RES, V93, P63, DOI 10.1016/S0165-1781(99)00120-1
   OHANNESSIAN CM, 1995, ADDICT BEHAV, V20, P77, DOI 10.1016/0306-4603(94)00047-3
   Perretta P, 1998, J AFFECT DISORDERS, V50, P215, DOI 10.1016/S0165-0327(98)00111-6
   Pinto OC, 1998, J AFFECT DISORDERS, V51, P333, DOI 10.1016/S0165-0327(99)00007-5
   Placidi GF, 1998, J AFFECT DISORDERS, V47, P1, DOI 10.1016/S0165-0327(97)00122-5
   Placidi GF, 1998, J AFFECT DISORDERS, V51, P199, DOI 10.1016/S0165-0327(98)00182-7
   STONE MH, 1988, DISSOCIATIONS, V1, P2
   STOUGH C, 1991, PERS INDIV DIFFER, V12, P1355, DOI 10.1016/0191-8869(91)90212-T
   Tabachnick BG, 1989, PEARSON, V2nd, P0
   WILLIAMS JBW, 1991, ARCH GEN PSYCHIAT, V48, P124
   Wulfert E, 1999, J APPL SOC PSYCHOL, V29, P223, DOI 10.1111/j.1559-1816.1999.tb01383.x
NR 30
TC 29
Z9 29
U1 0
U2 4
PU ELSEVIER SCIENCE BV
PI AMSTERDAM
PA PO BOX 211, 1000 AE AMSTERDAM, NETHERLANDS
SN 0165-0327
EI 
J9 J AFFECT DISORDERS
JI J. Affect. Disord.
PD MAR 15
PY 2005
VL 85
IS 1-2
BP 191
EP 200
DI 10.1016/S0165-0327(03)00193-9
PG 10
WC Clinical Neurology; Psychiatry
SC Neurosciences & Neurology; Psychiatry
GA 916TP
UT WOS:000228409400020
PM 15780689
DA 2023-03-20
ER

PT J
AU Kent, A
   Myer, L
   Flisher, AJ
   Mathews, C
   Lombard, C
AF Kent, A
   Myer, L
   Flisher, AJ
   Mathews, C
   Lombard, C
TI Introducing HIV/AIDS to South African health sciences students
SO MEDICAL TEACHER
LA English
DT Article
AB Given the burden of HIV/AIDS in South Africa, there is a need to introduce students to the issues health professionals face about the disease. We developed an introductory peer-led workshop on HIV/AIDS for first year students covering a range of biomedical and social issues. To evaluate the workshops, volunteer students were randomly allocated to participate in one of the workshops or not. At follow-up, students who participated in the workshops showed positive changes in their attitudes and skills regarding HIV. They were also more likely to feel empathy towards HIV-infected people and be more comfortable with the prospect of working with HIV-infected patients, compared to controls. This programme represents a platform for introducing a 'golden thread' of HIV/AIDS into health sciences curricula in countries profoundly affected by the epidemic.
C1 Univ Cape Town, Dept Obstet & Gynecol, ZA-7925 Cape Town, South Africa.
C3 University of Cape Town
RP Kent, A (corresponding author), Univ Cape Town, Dept Obstet & Gynecol, ZA-7925 Cape Town, South Africa.
EM atholkent@mweb.co.za
CR Rabbitts JA, 2003, SAMJ S AFR MED J, V93, P621
   WEYANT RJ, 1993, ACAD MED, V68, P377, DOI 10.1097/00001888-199305000-00023
NR 2
TC 1
Z9 1
U1 0
U2 0
PU TAYLOR & FRANCIS LTD
PI ABINGDON
PA 4 PARK SQUARE, MILTON PARK, ABINGDON OX14 4RN, OXON, ENGLAND
SN 0142-159X
EI 
J9 MED TEACH
JI Med. Teach.
PD NOV 15
PY 2005
VL 27
IS 7
BP 647
EP 649
DI 10.1080/01421590500312995
PG 3
WC Education, Scientific Disciplines; Health Care Sciences & Services
SC Education & Educational Research; Health Care Sciences & Services
GA 991ZB
UT WOS:000233852400015
PM 16332560
DA 2023-03-20
ER

PT J
AU Koumans, EH
   Sternberg, MR
   Motamed, C
   Kohl, K
   Schillinger, JA
   Markowitz, LE
AF Koumans, EH
   Sternberg, MR
   Motamed, C
   Kohl, K
   Schillinger, JA
   Markowitz, LE
TI Sexually transmitted disease services at US colleges and universities
SO JOURNAL OF AMERICAN COLLEGE HEALTH
LA English
DT Article
DE condoms; health centers; prevention; sexually transmitted diseases
AB The authors' objectives in this study were to describe the proportion of schools providing and the percentage of students with access to HIV and sexually transmitted disease (STD) education, treatment, and prevention services at 2-year and 4-year US colleges and universities. The authors mailed self-administered questionnaires to a stratified random sample (n = 910) of the 2,755 US schools with an enrollment of more than 500 students; 736 (81%) returned the survey. Four hundred seventy-four schools (60%) had a health center, representing 73% of students. Schools with a health center or housing for students were more likely to provide STD education; 52% of the schools made condoms available to students. Sixty percent of schools with health centers could test for both Chlamydia trachomatis and Neisseria gonorrhoeae, but only 67% of these schools screened women for these infections. Although most schools provided some prevention education, access to prevention, testing, and education should be increased at schools where these services are possible but not available.
C1 CDC, Div STD Prevent, Nat Ctr HIV STD & TB Prevent, Atlanta, GA USA.
   Acad Educ Dev, Washington, DC USA.
C3 Centers for Disease Control & Prevention - USA
RP Koumans, EH (corresponding author), 160 Clifton Rd,NE,MS E-02, Atlanta, GA 30333 USA.
EM exk0@cdc.gov
CR *AM AC FAM PHYS, 2002, POL REC PER HLTH EX, V0, P0
   Berg AO, 2001, AM J PREV MED, V20, P90, DOI 10.1016/S0749-3797(01)00254-9
   *COMM PRIM CAR, 1999, PRIM PREV CAR PER AS, V0, P229
   Cook L G, 1993, J AM COLL HEALTH, V42, P91
   *CTR DIS CONTR PRE, 1991, MMWR-MORBID MORTAL W, V40, P0
   *CTR DIS CONTR PRE, 2005, FACT SHEET PUBL HLTH, V0, P0
   *CTR DIS CONTR PRE, 2004, SEX TRANSM DIS SURV, V0, P0
   *CTR DIS CONTR PRE, 1997, MMWR-MORBID MORTAL W, V0, P15
   *CTR DIS CONTR PRE, 2004, MMWR-MORBID MORTAL W, V53, P17
   *CTR DIS CONTR PRE, 2002, MMWR-MORBID MORTAL W, V51, P3
   *CTR DIS CONTR PRE, 2002, MMWR-MORBID MORTAL W, V51, P32
   DEBUONO BA, 1990, NEW ENGL J MED, V322, P821, DOI 10.1056/NEJM199003223221206
   Kamb ML, 1998, JAMA-J AM MED ASSOC, V280, P1161, DOI 10.1001/jama.280.13.1161
   LEVY PS, 1991, SAMPLING POPULATIONS, V0, P0
   Peipert JF, 1997, J REPROD MED, V42, P651
   PICKERING L, 2003, 2000 RED BOOK REPORT, V0, P157
   Robin L, 2004, J ADOLESCENT HEALTH, V34, P3, DOI 10.1016/S1054-139X(03)00244-1
   Schiller JH, 2003, SEMIN ONCOL, V30, P49, DOI 10.1053/sonc.2003.50032
   Sipkin DL, 2003, J AM COLL HEALTH, V52, P65, DOI 10.1080/07448480309595726
   Weinstock H, 2004, PERSPECT SEX REPRO H, V36, P6, DOI 10.1111/j.1931-2393.2004.tb00002.x
   2001, 1900, P15, V0, P0
NR 24
TC 20
Z9 20
U1 0
U2 11
PU ROUTLEDGE JOURNALS, TAYLOR & FRANCIS LTD
PI ABINGDON
PA 2-4 PARK SQUARE, MILTON PARK, ABINGDON OX14 4RN, OXON, ENGLAND
SN 0744-8481
EI 1940-3208
J9 J AM COLL HEALTH
JI J. Am. Coll. Health
PD MAR-APR 15
PY 2005
VL 53
IS 5
BP 211
EP 217
DI 
PG 7
WC Education & Educational Research; Public, Environmental & Occupational Health
SC Education & Educational Research; Public, Environmental & Occupational Health
GA 910HJ
UT WOS:000227921400003
PM 15813231
DA 2023-03-20
ER

PT J
AU Gullette, DL
   Lyons, MA
AF Gullette, DL
   Lyons, MA
TI Sexual sensation seeking, compulsivity, and HIV risk behaviors in college students
SO JOURNAL OF COMMUNITY HEALTH NURSING
LA English
DT Article
ID alcohol-use; heavy drinking; aids; gender; transmission; fraternity; knowledge; engage; men
AB The purpose of this descriptive and correlational study was to understand the role of sexual compulsivity, sensation seeking, and alcohol use as mediators of HIV risk behaviors among college students. College students (n = 256) completed an online survey in 2003. Instruments included the Sexual Compulsivity Scale (SCS), Sexual Sensation Seeking Scale (SSS), and the College Alcohol Problem Scale (CAPS). Men scored higher on the SSS and SCS than women. Women who belong to Greek organizations reported significantly more personal problems, including depression and low self-esteem, after consuming alcohol than women who were not members of Greek organizations. Four predictor variables associated with HIV risk behaviors were age, high score on SSS and CAPS, but a low score on SCS. The personality dispositions of sexual sensation seeking and compulsivity among college students may need to be explored in other college settings, to determine if these traits are related to HIV risk taking behaviors. Interventions to help women better cope with the effects of alcohol and self-esteem issues may be beneficial.
C1 Univ Alabama, Capstone Coll Nursing, Tuscaloosa, AL 35487 USA.
C3 University of Alabama System; University of Alabama Tuscaloosa
RP Gullette, DL (corresponding author), Univ Alabama, Capstone Coll Nursing, Tuscaloosa, AL 35487 USA.
EM gullette@bama.ua.edu
CR Arnold P, 2002, SEX RELATSH THER, V17, P354
   Bartholow BD, 2003, HEALTH PSYCHOL, V22, P616, DOI 10.1037/0278-6133.22.6.616
   BECK KH, 1995, INT J ADDICT, V30, P1101, DOI 10.3109/10826089509055830
   Boyle J. R., 2002, P 130 AM PUBL HLTH A, V0, P0
   Burns N., 2003, UNDERSTANDING NURSIN, V3rd ed., P0
   CANTERBURY RJ, 1991, SOUTHERN MED J, V84, P13, DOI 10.1097/00007611-199101000-00005
   Cashin JR, 1998, J STUD ALCOHOL, V59, P63, DOI 10.15288/jsa.1998.59.63
   *CDCP NAT CTR HIV, 2003, HIV PREV STRAT PLAN, V0, P0
   Chapin, 2001, HOWARD J COMMUNICATI, V12, P49, DOI 10.1080/10646170119661
   CRONIN C, 1995, MEASUREMENT EVALUATI, V2, P3
   DODGE B, 2002, 130 ANN M AM PUBL HL, V0, P0
   Goodenow C, 2002, AM J PUBLIC HEALTH, V92, P203, DOI 10.2105/AJPH.92.2.203
   Gullette Donna L, 2003, J COMMUNITY HEALTH NURS, V20, P161, DOI 10.1207/S15327655JCHN2003_03
   HILLMAN HL, 2002, 130 ANN M AM PUBL HL, V0, P0
   HINGSON RW, 2002, 130 ANN M AM PUBL HL, V0, P0
   JADACK RA, 1995, RES NURS HEALTH, V18, P313, DOI 10.1002/nur.4770180405
   KALICHMAN SC, 1994, J PERS ASSESS, V62, P385, DOI 10.1207/s15327752jpa6203_1
   KALICHMAN SC, 1995, J PERS ASSESS, V65, P586, DOI 10.1207/s15327752jpa6503_16
   Kalichman SC, 2001, AM J PREV MED, V21, P84, DOI 10.1016/S0749-3797(01)00324-5
   Kalichman SC, 1997, AIDS CARE, V9, P441, DOI 10.1080/09540129750124984
   Klevens RM, 2001, AM J PREV MED, V20, P277, DOI 10.1016/S0749-3797(01)00297-5
   LEVINE MP, 1988, J SEX RES, V25, P347, DOI 10.1080/00224498809551467
   Maddock JE, 2001, ADDICT BEHAV, V26, P385, DOI 10.1016/S0306-4603(00)00116-7
   McCoul MD, 2001, PERS INDIV DIFFER, V31, P1303, DOI 10.1016/S0191-8869(00)00222-1
   Parent EC, 1999, J ALCOHOL DRUG EDUC, V44, P12
   Prince A, 1998, J AM COLL HEALTH, V47, P11, DOI 10.1080/07448489809595614
   QUADLAND MC, 1985, J SEX MARITAL THER, V11, P121, DOI 10.1080/00926238508406078
   QUADLAND MC, 1987, J HOMOSEXUAL, V14, P277, DOI 10.1300/J082v14n01_20
   REECE M, 2001, SEXUAL ADDICTION COM, V8, P157, DOI 10.1080/10720160127565
   Reece M., 2002, 130 ANN M AM PUBL HL, V0, P0
   Rolison MR, 2002, ADOLESCENCE, V37, P585
   ROSS WM, 2001, SEXUAL TRANSMITTED N, V77, P433
   SADOVSKY VV, 2002, J NURS SCHOLARSHIP, V34, P133
   SHEER VC, 1994, HUM COMMUN RES, V21, P280, DOI 10.1111/j.1468-2958.1994.tb00348.x
   Sher KJ, 2001, PSYCHOL ADDICT BEHAV, V15, P42, DOI 10.1037/0893-164X.15.1.42
   Smith CD, 1998, J ALCOHOL DRUG EDUC, V44, P70
   WECHSLER H, 1995, AM J PUBLIC HEALTH, V85, P982, DOI 10.2105/AJPH.85.7.982
   Whaley AL, 2003, J NATL MED ASSOC, V95, P702
   Williams Sunyna S, 2003, CLIN NURSE SPEC, V17, P89, DOI 10.1097/00002800-200303000-00017
   Zuckerman M, 1994, BEHAV EXPRESSIONS BI, V0, P0
   Zuckerman M., 1983, BIOL BASES SENSATION, V0, P37
NR 41
TC 80
Z9 80
U1 0
U2 10
PU ROUTLEDGE JOURNALS, TAYLOR & FRANCIS LTD
PI ABINGDON
PA 2-4 PARK SQUARE, MILTON PARK, ABINGDON OX14 4RN, OXON, ENGLAND
SN 0737-0016
EI 1532-7655
J9 J COMMUN HEALTH NURS
JI J. Community Health Nurs.
PD SPR 15
PY 2005
VL 22
IS 1
BP 47
EP 60
DI 10.1207/s15327655jchn2201_5
PG 14
WC Nursing
SC Nursing
GA 035ND
UT WOS:000237007100005
PM 15695196
DA 2023-03-20
ER

PT J
AU Hightow, LB
   MacDonald, PDM
   Pilcher, CD
   Kaplan, AH
   Foust, E
   Nguyen, TQ
   Leone, PA
AF Hightow, LB
   MacDonald, PDM
   Pilcher, CD
   Kaplan, AH
   Foust, E
   Nguyen, TQ
   Leone, PA
TI The unexpected movement of the HIV epidemic in the southeastern United States - Transmission among college students
SO JAIDS-JOURNAL OF ACQUIRED IMMUNE DEFICIENCY SYNDROMES
LA English
DT Article
DE HIV college students; men who have sex with men; bisexual
ID concurrent sexual partnerships; risk behaviors; transmitted-diseases; bisexual men; aids; infection; prevalence; knowledge; internet; population
AB Background: Approximately 16 million people are enrolled in institutions of higher learning in the United States. However, college students have not been perceived as at high risk for HIV infection. In early 2003, acute HIV infection was diagnosed in 2 men attending college in North Carolina. We describe an epidemiologic investigation of newly diagnosed HIV infection in men attending college in North Carolina. Methods: We reviewed state surveillance records examining new HIV diagnoses in men 18-30 years old between January 1, 2000 and December 31, 2003, living in 69 North Carolina counties. Risk behavior and demographic information for HIV-infected men enrolled in college were compared with HIV-infected male nonenrollees. Results: Of the 735 records available for review, 84 (11%) were college men. Eighty-seven percent of college men were African American and 92% were men who have sex with men (MSM) or men who have sex with men and women (MSM/W). Compared with non-college men, college men were more likely to be African American (odds ratio 3.70, 95% CI = 1.86-7.54), to report meeting sex partners at bars or dance clubs (odds ratio 3.01, 95% CI = 1.77-5. 10) or on the Internet/chat lines (odds ratio 4.95, 95% CI = 2.53-9.64), or to report use of "ecstasy" or club drugs (odds ratio 4.51, 95% CI = 1.15-15.40). Newly diagnosed HIV infection was found in men in 37 colleges located in North Carolina or surrounding states and a sexual partner network investigation linked 21 colleges, 61 students, and 8 partners of students. Conclusion: We describe an epidemic of HIV infection occurring in North Carolina college students, primarily involving African American MSM and MSM/W College students represent an at-risk, accessible population, which deserves further HIV prevention interventions.
C1 Univ N Carolina, Dept Med, Div Infect Dis, Chapel Hill, NC 27599 USA.
   Univ N Carolina, Dept Epidemiol, Chapel Hill, NC 27599 USA.
   Univ N Carolina, Dept Microbiol & Immunol, Chapel Hill, NC 27599 USA.
   Univ N Carolina, N Carolina Ctr Publ Hlth Preparedness, Chapel Hill, NC 27599 USA.
   N Carolina Dept Hlth & Human Serv, Raleigh, NC USA.
C3 University of North Carolina; University of North Carolina Chapel Hill; University of North Carolina; University of North Carolina Chapel Hill; University of North Carolina; University of North Carolina Chapel Hill; University of North Carolina; University of North Carolina Chapel Hill
RP Hightow, LB (corresponding author), Univ N Carolina, Dept Med, Div Infect Dis, 130 Mason Farm Rd,CB 7030, Chapel Hill, NC 27599 USA.
EM lisa_hightow@med.unc.edu
FU NIAID NIH HHS [P30 AI050410] Funding Source: Medline
CR Adimora AA, 2002, EPIDEMIOLOGY, V13, P320, DOI 10.1097/00001648-200205000-00013
   Adimora AA, 2002, EPIDEMIOLOGY, V13, P707, DOI 10.1097/00001648-200211000-00016
   Adimora AA, 2001, SEX TRANSM DIS, V28, P69, DOI 10.1097/00007435-200102000-00002
   [Anonymous], 1997, MMWR RECOMM REP, V46, P1
   BALDWIN JD, 1988, J SEX RES, V25, P181, DOI 10.1080/00224498809551454
   Benotsch EG, 2002, ARCH SEX BEHAV, V31, P177, DOI 10.1023/A:1014739203657
   Bull SS, 2001, AM J PUBLIC HEALTH, V91, P988, DOI 10.2105/AJPH.91.6.988
   Carroll L, 1991, J AM COLL HEALTH, V40, P5
   Cates W, 1997, AM J PUBLIC HEALTH, V87, P1928, DOI 10.2105/AJPH.87.12.1928
   *CDCP, 2003, FACT SHEET YOUNG PEO, V0, P0
   *CDCP, 2001, MMWR-MORBID MORTAL W, V50, P440
   Centers for Disease Control and Prevention (CDC), 2003, MMWR MORB MORTAL WKLY REP, V52, P1181
   CHU SY, 1992, AM J PUBLIC HEALTH, V82, P220, DOI 10.2105/AJPH.82.2.220
   Clapper R L, 1991, J SUBST ABUSE, V3, P91
   DAugelli A R, 1992, J AM COLL HEALTH, V41, P25
   DiClemente RJ, 1990, AIDS EDUC PREV, V2, P201
   Doll LS, 1996, AIDS EDUC PREV, V8, P205
   EKSTRAND ML, 1994, AM J PUBLIC HEALTH, V84, P915, DOI 10.2105/AJPH.84.6.915
   EVANS P E, 1988, HEALTH EDUCATION RESEARCH, V3, P113, DOI 10.1093/her/3.1.113
   Fisher J D, 1990, AIDS EDUC PREV, V2, P322
   Friedman SR, 1997, AM J PUBLIC HEALTH, V87, P1289, DOI 10.2105/AJPH.87.8.1289
   GAYLE HD, 1990, NEW ENGL J MED, V323, P1538, DOI 10.1056/NEJM199011293232206
   Glynn JR, 2004, TROP MED INT HEALTH, V9, P4, DOI 10.1046/j.1365-3156.2003.01168.x
   Gorbach PM, 2002, SEX TRANSM DIS, V29, P453, DOI 10.1097/00007435-200208000-00004
   GRANT L, 2004, 11 C RETR OPP INF FE, V0, P0
   HENCKEN JD, 1984, J HOMOSEXUAL, V9, P53, DOI 10.1300/J082v09n04_05
   Hospers HJ, 2002, AIDS CARE, V14, P539, DOI 10.1080/09540120208629671
   JOHNSON EH, 1992, J NATL MED ASSOC, V84, P49
   Kahn JG, 1997, AIDS, V11, P1031, DOI 10.1097/00002030-199708000-00012
   Kaiser Family Foundation, 2004, HIV AIDS POL FACT SH, V0, P0
   KELLER SE, 1991, J ADOLESCENT HEALTH, V12, P44, DOI 10.1016/0197-0070(91)90040-S
   Kraut-Becher JR, 2003, SEX TRANSM DIS, V30, P221, DOI 10.1097/00007435-200303000-00009
   KRIJNEN P, 1994, SEX TRANSM DIS, V21, P24, DOI 10.1097/00007435-199401000-00005
   Laumann EO, 1999, SEX TRANSM DIS, V26, P250, DOI 10.1097/00007435-199905000-00003
   Lewis JE, 1997, J AM COLL HEALTH, V45, P147, DOI 10.1080/07448481.1997.9936875
   Lindley LL, 2003, AIDS EDUC PREV, V15, P413, DOI 10.1521/aeap.15.6.413.24039
   MAHONEY CA, 1995, AIDS EDUC PREV, V7, P32
   Malebranche DJ, 2003, AM J PUBLIC HEALTH, V93, P862, DOI 10.2105/AJPH.93.6.862
   Manhart LE, 2002, SEX TRANSM DIS, V29, P133, DOI 10.1097/00007435-200203000-00003
   Mansergh G, 1998, AIDS, V12, P1119, DOI 10.1097/00002030-199810000-00003
   MATICKATYNDALE E, 1991, J SEX RES, V28, P45, DOI 10.1080/00224499109551594
   McFarlane M, 2000, JAMA-J AM MED ASSOC, V284, P443, DOI 10.1001/jama.284.4.443
   McFarlane M, 2002, J ADOLESCENT HEALTH, V31, P11, DOI 10.1016/S1054-139X(02)00373-7
   McLean D A, 1994, J AM COLL HEALTH, V42, P220
   Morris M, 1997, AIDS, V11, P641, DOI 10.1097/00002030-199705000-00012
   OLeary A, 1992, J AM COLL HEALTH, V40, P254
   Parsons JT, 2000, J ADOLESCENCE, V23, P377, DOI 10.1006/jado.2000.0326
   Pilcher CD, 2001, JAMA-J AM MED ASSOC, V286, P1713, DOI 10.1001/jama.286.14.1713
   Pilcher CD, 2002, JAMA-J AM MED ASSOC, V288, P216, DOI 10.1001/jama.288.2.216
   Rich JA, 2001, J AM COLL HEALTH, V49, P183, DOI 10.1080/07448480109596301
   Sawyer R G, 1993, J AM COLL HEALTH, V42, P111
   Shapiro J, 1999, J COMMUN HEALTH, V24, P29, DOI 10.1023/A:1018713231400
   Smith J, 1999, INT J STD AIDS, V10, P452, DOI 10.1258/0956462991914456
   STRADER MK, 1991, J ADV NURS, V16, P584, DOI 10.1111/j.1365-2648.1991.tb01694.x
   STRADER MK, 1989, PUBLIC HEALTH NURS, V6, P62, DOI 10.1111/j.1525-1446.1989.tb00574.x
   Thomas S B, 1989, J AM COLL HEALTH, V38, P61
   *US DEP ED NAT CTR, 2002, INT POSTS ED DAT SYS, V0, P0
   Valentine Peggy A, 2003, J ALLIED HEALTH, V32, P173
   Valleroy LA, 2000, JAMA-J AM MED ASSOC, V284, P198, DOI 10.1001/jama.284.2.198
   WAWER MJ, 2003, 10 C RETR OPP INF FE, V0, P0
NR 60
TC 88
Z9 98
U1 1
U2 18
PU LIPPINCOTT WILLIAMS & WILKINS
PI PHILADELPHIA
PA TWO COMMERCE SQ, 2001 MARKET ST, PHILADELPHIA, PA 19103 USA
SN 1525-4135
EI 1077-9450
J9 JAIDS-J ACQ IMM DEF
JI JAIDS
PD APR 15
PY 2005
VL 38
IS 5
BP 531
EP 537
DI 10.1097/01.qai.0000155037.10628.cb
PG 7
WC Immunology; Infectious Diseases
SC Immunology; Infectious Diseases
GA 911QB
UT WOS:000228018200004
PM 15793362
DA 2023-03-20
ER

PT J
AU Solomon, P
   Guenter, D
   Stinson, D
AF Solomon, P
   Guenter, D
   Stinson, D
TI People with HIV as educators of health professionals
SO AIDS PATIENT CARE AND STDS
LA English
DT Article
ID teachers; students
AB This qualitative study examined the impact upon people living with HIV (PHAs), of being trained and utilized as educators of health professionals. PHAs participated in a training program to help them develop skills to facilitate learners in problem-based educational events. After training the PHAs participated in small group problem-based tutorials with separate groups of physiotherapy and occupational therapy students and family medicine residents. Content analyses of the PHAs' reflective journals and semistructured interviews conducted at completion of the project indicated there was a positive impact on their teaching skills, self-awareness, personal understanding of HIV, confidence in teaching, and everyday life. Learner feedback indicated that they valued their interactions with the PHAs. This model of education has the potential to positively benefit patients living with a variety of illnesses and disabilities.
C1 McMaster Univ, Sch Rehabil Sci, Fac Hlth Sci, Hamilton, ON L8S 1C7, Canada.
   McMaster Univ, Dept Family Med, Hamilton, ON L8S 1C7, Canada.
   McMaster Univ, AIDS Network, Hamilton, ON L8S 1C7, Canada.
C3 McMaster University; McMaster University; McMaster University
RP Solomon, P (corresponding author), McMaster Univ, Sch Rehabil Sci, Fac Hlth Sci, 1400 Main St W,IAHS Room 403, Hamilton, ON L8S 1C7, Canada.
EM solomon@mcmaster.ca
CR ARMSTRONGESTHER C, 1990, J ADV NURS, V15, P638, DOI 10.1111/j.1365-2648.1990.tb01886.x
   Balogun JA, 1998, PHYS THER, V78, P1073, DOI 10.1093/ptj/78.10.1073
   Blasco PA, 1999, MED EDUC, V33, P695, DOI 10.1046/j.1365-2923.1999.00334.x
   Brookfield S. D., 2017, BECOMING CRITICALLY, V0, P0
   FEIT LR, 1990, ACAD MED, V65, P461, DOI 10.1097/00001888-199007000-00011
   GETCH M, 2000, TEACH LEARN MED, V12, P171
   Hatem DS, 2003, TEACH LEARN MED, V15, P98, DOI 10.1207/S15328015TLM1502_05
   Hendry GD, 1999, MED EDUC, V33, P674, DOI 10.1046/j.1365-2923.1999.00524.x
   Solomon P, 2003, TEACH LEARN MED, V15, P257, DOI 10.1207/S15328015TLM1504_08
   Stacy R, 1999, MED EDUC, V33, P688, DOI 10.1046/j.1365-2923.1999.00454.x
   Strauss A., 1998, BASICS QUALITATIVE R, V0, P0
   Vail R, 1996, PATIENT EDUC COUNS, V27, P95, DOI 10.1016/0738-3991(95)00793-8
NR 12
TC 24
Z9 25
U1 0
U2 0
PU MARY ANN LIEBERT, INC
PI NEW ROCHELLE
PA 140 HUGUENOT STREET, 3RD FL, NEW ROCHELLE, NY 10801 USA
SN 1087-2914
EI 1557-7449
J9 AIDS PATIENT CARE ST
JI Aids Patient Care STDS
PD DEC 15
PY 2005
VL 19
IS 12
BP 840
EP 847
DI 10.1089/apc.2005.19.840
PG 8
WC Public, Environmental & Occupational Health; Infectious Diseases
SC Public, Environmental & Occupational Health; Infectious Diseases
GA 001RN
UT WOS:000234554100007
PM 16375616
DA 2023-03-20
ER

PT J
AU Raffaelli, M
   Zamboanga, BL
   Carlo, G
AF Raffaelli, M
   Zamboanga, BL
   Carlo, G
TI Acculturation status and sexuality among female Cuban American college students
SO JOURNAL OF AMERICAN COLLEGE HEALTH
LA English
DT Article
DE acculturation; sexuality; women; Cuban Americans
ID latino women; aids; hiv; behaviors; risk; adolescents; prevention; hispanics; gender; adults
AB The authors examined relations among different measures of acculturation, and between acculturation and sexual behavior, in a sample of female Cuban American college students (n = 61, M age = 18.4 years) who completed self-report surveys. In the first set of analyses, weak to moderate associations emerged among 4 measures of acculturation (birthplace, childhood language use, current language use, and ethnic identity), suggesting that inconsistent findings from prior research may have resulted from measurement limitations. In multivariate analyses, the authors examined predictors of sexual behavior and found that I aspect of acculturation (higher levels of ethnic identity) and background characteristics (being older and less religious) were associated with voluntary sexual intercourse. Moreover, higher levels on a sexual risk composite were associated with being born in the United States, more ethnically identified, older, and less religious. These analyses highlight the need for specificity in assessing acculturation in a college student population and support the need to examine cultural factors directly in sexuality research.
C1 Univ Nebraska, Dept Psychol, Lincoln, NE 68588 USA.
   Univ Nebraska, Inst Ethn Studies, Lincoln, NE 68588 USA.
   Smith Coll, Northampton, MA 01063 USA.
C3 University of Nebraska System; University of Nebraska Lincoln; University of Nebraska System; University of Nebraska Lincoln; Smith College
RP Raffaelli, M (corresponding author), Univ Nebraska, Dept Psychol, 238 Burnett Hall, Lincoln, NE 68588 USA.
EM mraffaelli1@unl.edu
CR AMARO H, 1988, PSYCHOL WOMEN QUART, V12, P429, DOI 10.1111/j.1471-6402.1988.tb00976.x
   ANESHENSEL CS, 1990, AM J PUBLIC HEALTH, V80, P959, DOI 10.2105/AJPH.80.8.959
   [Anonymous], 1998, MMWR RECOMM REP, V47, P1
   [Anonymous], 1997, MMWR RECOMM REP, V46, P1
   [Anonymous], 2001, MENT HLTH CULT RAC E, V0, P0
   Berry JW, 1994, PSYCHOL CULTURE, V0, P211
   BETANCOURT H, 1993, AM PSYCHOL, V48, P629, DOI 10.1037/0003-066X.48.6.629
   CARMONA JV, 1999, CULTURAL DIVERSITY E, V5, P209, DOI 10.1037/1099-9809.5.3.209
   CATANIA JA, 1993, J SEX RES, V30, P121, DOI 10.1080/00224499309551691
   *CDCP, 2001, HIV AIDS SURVEILLANC, V13, P16
   Corbin WR, 2002, HEALTH PSYCHOL, V21, P229, DOI 10.1037//0278-6133.21.3.229
   DARABI KF, 1987, AM J PUBLIC HEALTH, V77, P25, DOI 10.2105/AJPH.77.1.25
   DIAZ T, 1993, AM J PUBLIC HEALTH, V83, P504, DOI 10.2105/AJPH.83.4.504
   ESPIN OM, 1987, LATINA REALITIES ESS, V0, P83
   FERNANDEZ MI, 1995, AIDS PREVENT MENT H, V0, P159
   FORD K, 1993, J SEX RES, V30, P316, DOI 10.1080/00224499309551718
   GREENBERG J, 1992, SEX TRANSM DIS, V19, P331, DOI 10.1097/00007435-199211000-00006
   HURTADO A, 1995, UNDERSTANDING LATINO, V0, PP40, DOI 10.4135/9781483327259.N3
   Lewis JE, 1997, J AM COLL HEALTH, V45, P147, DOI 10.1080/07448481.1997.9936875
   MacNairSemands RR, 1996, J COLL STUDENT DEV, V37, P574
   Maman S, 2000, SOC SCI MED, V50, P459, DOI 10.1016/S0277-9536(99)00270-1
   Marin B. V., 1997, PSYCHOL INTERVENTION, V0, P73
   MARIN BV, 1993, AM J PUBLIC HEALTH, V83, P1759, DOI 10.2105/AJPH.83.12.1759
   MARIN G, 1987, HISPANIC J BEHAV SCI, V9, P183, DOI 10.1177/07399863870092005
   Marin G, 1991, RES HISPANIC POPULAT, V0, P0
   MILLER BC, 1995, CHILD ABUSE NEGLECT, V19, P1289, DOI 10.1016/0145-2134(95)00081-I
   MILLER BC, 1993, ADOLESCENT SEXUALITY, V0, P57
   Myers H. F., 2003, ACCULTURATION ADV TH, V0, PP163, DOI 10.1037/10472-011
   *NAT CAMP PREV TEE, 1999, FACT SHEET TEEN PREG, V0, P0
   NEGY C, 1992, HISPANIC J BEHAV SCI, V14, P224, DOI 10.1177/07399863920142003
   Ortiz V., 1995, UNDERSTANDING LATINO, V0, P18
   PADILLA AM, 1980, ACCULTURATION THEORY, V0, P9
   Peragallo N, 1996, PUBLIC HEALTH NURS, V13, P217, DOI 10.1111/j.1525-1446.1996.tb00243.x
   Phinney J.S., 1992, J ADOLESCENT RES, V7, P156, DOI 10.1177/074355489272003
   Phinney J.S., 2003, ACCULTURATION ADV TH, V0, PP63, DOI 10.1037/10472-006
   PHINNEY JS, 1990, PSYCHOL BULL, V108, P499, DOI 10.1037/0033-2909.108.3.499
   Phinney JS, 2002, J CROSS CULT PSYCHOL, V33, P320, DOI 10.1177/0022022102033003007
   RAFFAELLI M, 1998, WOMEN AIDS NEGOTIATI, V0, P7
   RUMBAUT RG, 1996, ORIGINS DESTINIES IM, V0, P21
   SABOGAL F, 1995, HISPANIC J BEHAV SCI, V17, P139, DOI 10.1177/07399863950172001
   SABOGAL F, 1993, FAM PLANN PERSPECT, V25, P257, DOI 10.2307/2136142
   *US DEP COMM, 1993, WE AM HISP, V0, P0
   Weinberg S. L., 2002, DATA ANAL BEHAV SCI, V0, P0
   Zane N., 2003, ACCULTURATION ADV TH, V0, PP39, DOI 10.1037/10472-005
NR 47
TC 32
Z9 32
U1 0
U2 3
PU ROUTLEDGE JOURNALS, TAYLOR & FRANCIS LTD
PI ABINGDON
PA 2-4 PARK SQUARE, MILTON PARK, ABINGDON OX14 4RN, OXON, ENGLAND
SN 0744-8481
EI 1940-3208
J9 J AM COLL HEALTH
JI J. Am. Coll. Health
PD JUL-AUG 15
PY 2005
VL 54
IS 1
BP 7
EP 13
DI 10.3200/JACH.54.1.7-13
PG 7
WC Education & Educational Research; Public, Environmental & Occupational Health
SC Education & Educational Research; Public, Environmental & Occupational Health
GA 946WU
UT WOS:000230604800001
PM 16050323
DA 2023-03-20
ER

PT J
AU Denner, J
   Coyle, K
   Robin, L
   Banspach, S
AF Denner, J
   Coyle, K
   Robin, L
   Banspach, S
TI Integrating service learning into a curriculum to reduce health risks at alternative high schools
SO JOURNAL OF SCHOOL HEALTH
LA English
DT Article
ID african-american adolescents; teen pregnancy; safer choices; hiv; behaviors; reductions; students; program; impact; reach
AB Service learning has been identified as a promising approach to reduce sexual risk behavior, among other outcomes. This study used qualitative data analysis to offer suggestions for optimally integrating service learning into a program to reduce sexual risks among alternative school students. Data were collected from student participants in the All4You! Project using classroom materials, focus groups, and individual interviews. Project educators and project staff also provided data through summary forms and field notes. Qualitative data analysis revealed 5 strategies for creating positive service experiences for alternative school students: (I)find appropriate service-teaming sites, (2) create staff support, (3) maintain appropriate student participation and behavior, (4) enhance student reflection on service-learning experiences, and (5) address students' self-images.
C1 ETR Assoc, Scotts Valley, CA 95066 USA.
   Ctr Dis Control & Prevent, Div Adolescent & Sch Hlth, Atlanta, GA 30341 USA.
C3 Centers for Disease Control & Prevention - USA
RP Denner, J (corresponding author), ETR Assoc, 4 Carbonero Way, Scotts Valley, CA 95066 USA.
EM jilld@etr.org; karinc@etr.org; ler7@cdc.gov; swb3@cdc.gov
FU ODCDC CDC HHS [U87CCU916390] Funding Source: Medline
CR Allen JP, 1997, CHILD DEV, V68, P729, DOI 10.2307/1132122
   [Anonymous], 1999, MMWR RECOMM REP, V48, P1
   [Anonymous], 2000, MMWR RECOMM REP, V49, P1
   Auerbach C.F., 2003, INTRO CODING ANAL QU, V0, P0
   Centers for Disease Control and Prevention (CDC), 1998, MMWR MORB MORTAL WKLY REP, V47, P749
   Coyle K, 1999, J SCHOOL HEALTH, V69, P181, DOI 10.1111/j.1746-1561.1999.tb06383.x
   Coyle K, 2001, PUBLIC HEALTH REP, V116, P82, DOI 10.1093/phr/116.S1.82
   Eccles J. S., 2002, COMMUNITY PROGRAMS P, V0, P0
   GRUNBAUM JA, 1993, J SCHOOL HEALTH, V63, P421, DOI 10.1111/j.1746-1561.1993.tb06072.x
   HEDIN D, 1990, COMBINING SERVICE LE, V1, P119
   Jemmott JB, 1998, JAMA-J AM MED ASSOC, V279, P1529, DOI 10.1001/jama.279.19.1529
   JEMMOTT JB, 1992, AM J PUBLIC HEALTH, V82, P372, DOI 10.2105/AJPH.82.3.372
   KIRBY D, 1991, FAM PLANN PERSPECT, V23, P6, DOI 10.2307/2135395
   Kirby D., 2001, EMERGING ANSWERS RES, V0, P0
   LeCompte M.D., 1993, ETHNOGRAPHY QUALITAT, V2nd edn., P0
   Lincoln Y. S., 1985, NATURALISTIC INQUIRY, V0, P0
   MAIN DS, 1994, PREV MED, V23, P409, DOI 10.1006/pmed.1994.1056
   Melchior A, 1998, NATL EVALUATION LEAR, V0, P0
   Miles M, 1994, QUALITATIVE DATA ANA, V0, P0
   MORRISON DM, 1994, J YOUTH ADOLESCENCE, V23, P271, DOI 10.1007/BF01537449
   ODonnell L, 1999, AM J PUBLIC HEALTH, V89, P176, DOI 10.2105/AJPH.89.2.176
   ODonnell L, 2002, J ADOLESCENT HEALTH, V31, P93, DOI 10.1016/S1054-139X(01)00389-5
   OHara P., 1994, MORBIDITY AND MORTALITY WEEKLY REPORT, V43, P873
   Ramirez-Valles J, 2002, HEALTH EDUC RES, V17, P389, DOI 10.1093/her/17.4.389
   Serovich JM, 1997, J YOUTH ADOLESCENCE, V26, P429, DOI 10.1023/A:1024581305264
   Stanton BF, 1996, ARCH PEDIAT ADOL MED, V150, P363, DOI 10.1001/archpedi.1996.02170290029004
   STLAWRENCE JS, 1995, J CONSULT CLIN PSYCH, V63, P221, DOI 10.1037/0022-006X.63.2.221
   Weller NF, 1999, J SCHOOL HEALTH, V69, P22, DOI 10.1111/j.1746-1561.1999.tb02338.x
   Yates M, 1996, SOC DEV, V5, P85, DOI 10.1111/j.1467-9507.1996.tb00073.x
NR 29
TC 16
Z9 16
U1 0
U2 2
PU WILEY
PI HOBOKEN
PA 111 RIVER ST, HOBOKEN 07030-5774, NJ USA
SN 0022-4391
EI 1746-1561
J9 J SCHOOL HEALTH
JI J. Sch. Health
PD MAY 15
PY 2005
VL 75
IS 5
BP 151
EP 156
DI 10.1111/j.1746-1561.2005.00015.x
PG 6
WC Education & Educational Research; Education, Scientific Disciplines; Health Care Sciences & Services; Public, Environmental & Occupational Health
SC Education & Educational Research; Health Care Sciences & Services; Public, Environmental & Occupational Health
GA 930KQ
UT WOS:000229415100001
PM 15989083
DA 2023-03-20
ER

PT J
AU Kitzinger, C
   Peel, E
AF Kitzinger, C
   Peel, E
TI The de-gaying and re-gaying of AIDS: contested homophobias in lesbian and gay awareness training
SO DISCOURSE & SOCIETY
LA English
DT Article
DE AIDS; conversation analysis; discourse; heterosexism; HIV; homophobia; language; lesbian and gay awareness training; lesbian and gay psychology; prejudice
ID college-students; conversation analysis; attitudes; homosexuality; heterosexuals; arguments; workshop; matters; men
AB From the first recognition of AIDS as a disease, it was publicly conceptualized as a 'gay plague'. In response, health education and diversity training sought to counter this association claiming that AIDS is an 'equal opportunity' virus - that it can affect anyone. In this article, we analyse talk about HIV/AIDS within a data corpus of 13 tape-recorded lesbian and gay awareness training sessions. Counter to the way in which interactions are described in the lesbian and gay awareness training literature, we found that it was trainees, rather than trainers, who pursued discussions about HIV/AIDS, and who did so in order to claim the 'de-gaying' of AIDS, which they treated as representing a 'non-prejudiced' position. By contrast, and in response to trainees' insistence on de-gaying AIDS, trainers were 're-gaying' AIDS. Our analysis highlights that in these sessions - designed explicitly to counter homophobic attitudes - apparently 'factual' claims and counter-claims about infection rates and risk groups are underpinned by essentially contested definitions of what constitutes a 'homophobic' attitude. We conclude by pointing to the value of detailed analysis of talk-in-interaction for understanding professional practices, and suggest strategies for improving the pedagogic value of training.
C1 Univ York, Dept Sociol, York YO10 5DD, N Yorkshire, England.
   Aston Univ, Birmingham B4 7ET, W Midlands, England.
C3 University of York - UK; Aston University
RP Kitzinger, C (corresponding author), Univ York, Dept Sociol, York YO10 5DD, N Yorkshire, England.
EM celia-kitzinger@yahoo.com; e.a.peet@aston.ac.uk
CR ANDERSON CL, 1981, J HOMOSEXUAL, V7, P57, DOI 10.1300/J082v07n01_06
   Atkinson J. M., 1984, STRUCTURES SOCIAL AC, V0, P0
   Ben-Ari AT, 1998, J HOMOSEXUAL, V36, P59, DOI 10.1300/J082v36n02_05
   Besner H., 1995, GAY LESBIAN STUDENTS, V0, P0
   Cerny J. A., 1984, J SOC CLIN PSYCHOL, V2, P366, DOI 10.1521/jscp.1984.2.4.366
   Clarke V, 2002, J COMMUNITY APPL SOC, V12, P210, DOI 10.1002/casp.673
   Clarke V, 2001, WOMEN STUD INT FORUM, V24, P555, DOI 10.1016/S0277-5395(01)00193-5
   CLARKE V, 2004, BRIT J SOC PSYCHOL, V43, P1
   Conley TD, 2001, J HOMOSEXUAL, V42, P21, DOI 10.1300/J082v42n02_02
   Cotten-Huston AL, 2000, J HOMOSEXUAL, V38, P117
   Drew P, 1997, J PRAGMATICS, V28, P69, DOI 10.1016/S0378-2166(97)89759-7
   DREW P, 1988, SOC PROBL, V35, P398, DOI 10.1525/sp.1988.35.4.03a00060
   Ellis SJ, 2002, J COMMUNITY APPL SOC, V12, P167, DOI 10.1002/casp.670
   Flowers P, 2001, HEALTH-LONDON, V5, P50, DOI 10.1177/136345930100500103
   GEASLER MJ, 1995, J COLL STUDENT DEV, V36, P483
   GREEN S, 1993, J SEX EDUC THER, V19, P47, DOI 10.1080/01614576.1993.11074069
   HANSEN GL, 1982, J SOC PSYCHOL, V117, P233, DOI 10.1080/00224545.1982.9713432
   HENLEY NM, 1978, PSYCHOL REP, V42, P83, DOI 10.2466/pr0.1978.42.1.83
   Herek G. M., 1995, LESBIAN GAY BISEXUAL, V0, PP321, DOI 10.1093/acprof:oso/9780195082319.003.0013
   HUDSON WW, 1980, J HOMOSEXUAL, V5, P357, DOI 10.1300/J082v05n04_02
   Kay LW, 1947, J SOC PSYCHOL, V25, P63, DOI 10.1080/00224545.1947.9918884
   Kayal PM, 1993, BEARING WITNESS GAY, V0, P0
   King E., 1993, SAFETY NUMBERS SAFER, V0, P0
   Kitzinger C, 2000, FEM PSYCHOL, V10, P163, DOI 10.1177/0959353500010002001
   Kitzinger C, 1999, DISCOURSE SOC, V10, P293, DOI 10.1177/0957926599010003002
   KITZINGER C, 2003, SELF OTHERS POSITION, V0, P0
   Kitzinger Celia, 1987, SOCIAL CONSTRUCTION, V0, P0
   LARSEN KS, 1980, J SEX RES, V16, P245, DOI 10.1080/00224498009551081
   LEHNE GK, 1976, 49 PERCENT MAJORITY, V0, P89
   LIVINGSTON JA, 1996, PREVENTING HETEROSEX, V0, P0
   LOGAN J, 1996, CONFRONTING PREJUDIC, V0, P0
   MACDONALD AP, 1976, HOMOSEXUAL COUNSELIN, V3, P23
   MILLHAM J, 1976, J HOMOSEXUAL, V2, P3, DOI 10.1300/J082v02n01_01
   MORJARIA D, 1999, BEYOND PHASE PRACTIC, V0, P0
   Nelson ES, 1997, J HOMOSEXUAL, V33, P63, DOI 10.1300/J082v33n02_04
   Patton C., 1990, INVENTING AIDS, V0, P0
   PATTON C, 1993, HETEROSEXUALITY FEMI, V0, P0
   Peel E, 2001, WOMEN STUD INT FORUM, V24, P541, DOI 10.1016/S0277-5395(01)00194-7
   PEEL E, 2002, LESBIAN GAY PSYCHOL, V0, P0
   PEEL E, 2001, LESBIAN GAY PSYCHOL, V2, P50
   Perakyla A, 2003, DISCOURSE SOC, V14, P727, DOI 10.1177/09579265030146003
   PISKUR J, 1992, PSYCHOL REP, V71, P1219, DOI 10.2466/PR0.71.8.1219-1225
   PRICE JH, 1982, J SCHOOL HEALTH, V52, P469, DOI 10.1111/j.1746-1561.1982.tb04016.x
   Pruitt MV, 2002, J HOMOSEXUAL, V42, P21, DOI 10.1300/J082v42n03_02
   ROISER M, 1974, RECONSTRUCTING SOCIA, V0, P0
   RUDOLPH J, 1989, J COUNS DEV, V68, P81, DOI 10.1002/j.1556-6676.1989.tb02499.x
   SACKS H, 1974, LANGUAGE, V50, P696, DOI 10.2307/412243
   SONTAG S, 1988, AIDS ITS METAPHORS, V0, P0
   Stein E., 2001, MISMEASURE DESIRE SC, V0, P0
   Stewart Chuck, 1999, SEXUALLY STIGMATIZED, V0, P0
   VANDEVEN P, 1995, J APPL SOC PSYCHOL, V25, P632
   WAYNEY S, 1987, POLICING DESIRE PORN, V0, P0
   WHITLEY BE, 1990, PERS SOC PSYCHOL B, V16, P369, DOI 10.1177/0146167290162016
   WINDIBANK M, 1995, STRAIGHT TALKING TRA, V0, P0
   ZUCKERMAN A, 1996, SEXUAL ORIENTATION W, V0, P0
NR 56
TC 19
Z9 20
U1 0
U2 2
PU SAGE PUBLICATIONS LTD
PI LONDON
PA 1 OLIVERS YARD, 55 CITY ROAD, LONDON EC1Y 1SP, ENGLAND
SN 0957-9265
EI 1460-3624
J9 DISCOURSE SOC
JI niscl. Soc.
PD MAR 15
PY 2005
VL 16
IS 2
BP 173
EP 197
DI 10.1177/0957926505049618
PG 25
WC Communication; Psychology, Multidisciplinary; Sociology
SC Communication; Psychology; Sociology
GA 906YX
UT WOS:000227682200002
DA 2023-03-20
ER

PT J
AU Burns, MJ
   Dillon, FR
AF Burns, MJ
   Dillon, FR
TI AIDS health locus of control, self-efficacy for safer sexual practices, and future time orientation as predictors of condom use in African American college students
SO JOURNAL OF BLACK PSYCHOLOGY
LA English
DT Article
DE HIV/AIDS; psychosocial; African Americans; college students; condom use
ID behavioral skills; risk behavior; hiv risk; academic-achievement; external-control; perspective; motivation; attitudes; determinants; adolescents
AB This study examined the relationship between self-reported frequency of condom use (by self or partner during the past 6 months and lifetime), locus of control, self-efficacy, and future time orientation among African American college students who were single and sexually active during the past year. Data were collected from 106 undergraduate students at a southeastern university The sample included both men (32.1%) and women (67.9%). The mean age of the sample was 21.1 years. Locus of control did not predict condom use. Greater probability of condom use was related to higher self-efficacy and future time orientation scores. Furthermore, women with stronger future orientations exhibited more frequent current and past use of condoms in their sexual activities than males. The implications of these findings for AIDS prevention education programs are discussed.
C1 Univ Miami, Sch Med, Coral Gables, FL 33124 USA.
C3 University of Miami
RP Burns, MJ (corresponding author), Univ Miami, Sch Med, Coral Gables, FL 33124 USA.
EM mburns@med.miami.edu
CR Agnew CR, 1998, J SOC BEHAV PERS, V13, P755
   [Anonymous], 1982, LOCUS OF CONTROL, V0, P0
   [Anonymous], 1981, RES LOCUS CONTROL CO, V0, P0
   BANDURA A, 1982, AM PSYCHOL, V37, P122, DOI 10.1037/0003-066X.37.2.122
   Basen-Engquist K, 1999, HEALTH EDUC RES, V14, P25, DOI 10.1093/her/14.1.25
   BASUE LO, 1977, OMEGA-J DEATH DYING, V8, P81
   Bazargan M, 2000, J NATL MED ASSOC, V92, P391
   Boyd JN, 1997, TIME SOC, V6, P35, DOI 10.1177/0961463X97006001002
   BREIERWILLIFORD S, 1995, PSYCHOL REP, V77, P899, DOI 10.2466/pr0.1995.77.3.899
   Brown WT., 2004, J BLACK PSYCHOL, V30, P248, DOI 10.1177/0095798403260727
   BURGER JM, 1985, J PERS SOC PSYCHOL, V48, P1520
   *CABL NEWS NETW IN, 2004, BLACK COLL SEEK STEM, V0, P0
   *CDCP, 2001, SURVEILLANCE REPORT, V13, P2
   Colon RM, 2000, ADOLESCENCE, V35, P559
   DALTREY MH, 1984, PERCEPT MOTOR SKILL, V58, P719, DOI 10.2466/pms.1984.58.3.719
   DEVOLDER ML, 1982, J PERS SOC PSYCHOL, V42, P566, DOI 10.1037/0022-3514.42.3.566
   FINDLEY MJ, 1983, J PERS SOC PSYCHOL, V44, P419, DOI 10.1037/0022-3514.44.2.419
   Fisher JD, 1996, HEALTH PSYCHOL, V15, P114, DOI 10.1037/0278-6133.15.2.114
   FISHER JD, 1994, HEALTH PSYCHOL, V13, P238, DOI 10.1037/0278-6133.13.3.238
   Fisherd J. D., 1990, SOCIAL INFLUENCE PRO, V1, P39
   GLASER AL, 1995, THESIS AM U WASHINGT, V0, P0
   HALVARI H, 1991, PERCEPT MOTOR SKILL, V72, P675, DOI 10.2466/PMS.72.2.675-697
   HELWEGLARSEN M, 1994, HEALTH PSYCHOL, V13, P224, DOI 10.1037/0278-6133.13.3.224
   Jacobs R., 1993, HLTH VALUES J HLTH B, V17, P32
   JEMMOTT LS, 1991, NURS RES, V40, P228
   JENKINS B, 1993, J BLACK PSYCHOL, V19, P108, DOI 10.1177/00957984930192003
   JOHNSON EH, 1992, J NATL MED ASSOC, V84, P341
   JOHNSON RL, 1992, J NATL MED ASSOC, V84, P864
   Jones J. M., 1988, SOCIAL PSYCHOL TIME, V0, P21
   JONES JM, 1993, BELIEFS REASONING DE, V0, P0
   JONES JM, 1999, THESIS U DELAWARE NE, V0, P0
   KELLY JA, 1990, J CONSULT CLIN PSYCH, V58, P117, DOI 10.1037/0022-006X.58.1.117
   KOENIG F, 1979, PSYCHOL REP, V44, P957, DOI 10.2466/pr0.1979.44.3.957
   LANCE L, 1998, COLL STUDENT J, V32, P179
   Lasane TP, 1999, J SOC BEHAV PERS, V14, P31
   Lefcourt H.M, 1984, RES LOCUS CONTROL CO, V3, P0
   Levine R., 1998, GEOGRAPHY TIME, V0, P0
   Lewis JE, 1997, J AM COLL HEALTH, V45, P147, DOI 10.1080/07448481.1997.9936875
   Maxwell AE, 1999, SEX TRANSM DIS, V26, P463, DOI 10.1097/00007435-199909000-00008
   Mertler C. A., 2001, ADV MULTIVARIATE STA, V0, P0
   Nuttin J., 1985, FUTURE TIME PERSPECT, V0, P0
   Parsons JT, 2000, J ADOLESCENCE, V23, P377, DOI 10.1006/jado.2000.0326
   Phares EJ, 1976, LOCUS CONTROL PERSON, V0, P0
   RAYNOR JO, 1982, MOTIVATION CAREER ST, V0, P0
   Rew L, 2002, J NURS SCHOLARSHIP, V34, P139, DOI 10.1111/j.1547-5069.2002.00139.x
   Rothspan S, 1996, HEALTH PSYCHOL, V15, P131, DOI 10.1037/0278-6133.15.2.131
   Rotter J.B., 1996, PSYCHOL MONOGR, V80, P609, DOI 10.1037/H0092976
   ROTTER JB, 1990, AM PSYCHOL, V45, P489, DOI 10.1037/0003-066X.45.4.489
   STRATHAM A, 1994, PSYCHOL FUTURE ORIEN, V0, P0
   STRICKLAND BR, 1989, AM PSYCHOL, V44, P1
   STRICKLAND BR, 1979, CHOICE PERCEIVED CON, V0, P0
   Thomas S B, 1989, J AM COLL HEALTH, V38, P61
   TOBACYK J, 1994, PSYCHOL FUTURE ORIEN, V0, P0
   WALLSTON KA, 1978, HLTH ED MONOGRAPHS, V6, P161
   WENGER NS, 1992, ANN INTERN MED, V117, P905, DOI 10.7326/0003-4819-117-11-905
   WILLIAMS SS, 1993, AIDS PREVENTIVE SKIL, V0, P0
   Zaleski Z., 1994, PSYCHOL FUTURE ORIEN, V0, P0
NR 57
TC 44
Z9 45
U1 1
U2 17
PU SAGE PUBLICATIONS INC
PI THOUSAND OAKS
PA 2455 TELLER RD, THOUSAND OAKS, CA 91320 USA
SN 0095-7984
EI 
J9 J BLACK PSYCHOL
JI J. Black Psychol.
PD MAY 15
PY 2005
VL 31
IS 2
BP 172
EP 188
DI 10.1177/0095798404268288
PG 17
WC Psychology, Multidisciplinary
SC Psychology
GA 960QR
UT WOS:000231608800004
DA 2023-03-20
ER
