# Supplementary material for: Studies on HIV/AIDS Among Students: Bibliometric Analysis
Source: Interact J Med Res. 2023 Aug 4;12:e46042. doi: 10.2196/46042 (PMC10439465; doi:10.2196/46042)
Supplement: Multimedia Appendix 1 [file ijmr_v12i1e46042_app1.zip › Multimedia Appendix 1/download2006u74.txt]

PT J
AU Montijo, SR
   Rodriguez, DM
   Arroyo, BF
   Cervantes, MR
   Villegas, RB
   Anaya, EDGY
   Campuzano, MDR
   Pozo, RH
AF Robles Montijo, Susana
   Moreno Rodriguez, Diana
   Frias Arroyo, Beatriz
   Rodriguez Cervantes, Martha
   Barroso Villegas, Rodolfo
   Diaz Gonzalez y Anaya, Eugenio
   Rodriguez Campuzano, Maria de Lourdes
   Hernandez Pozo, Rocio
TI Behavioural training in partner communication and correct condom use skills
SO ANALES DE PSICOLOGIA
LA Spanish
DT Article
DE Behavioral training; sexual communication skills; correct condom use; university students; HIV/AIDS prevention
ID hiv-risk; psychosocial factors; mexican adolescents; reasoned action; self-efficacy; aids; intervention; determinants; predictors; women
AB This study assessed the effects of sexual communication and condom use skills training on 50 sexually active college students' consistent condom use. In vivo sexual communication and condom use skills postintervention assessments showed that intervention group participants acquired the skills trained and were significantly better than control group participant in openly talking about sex (p<.01), negotiating condom use (p<.01) and correctly using it (p<.001). The condom use indirect measures showed an increment on intervention group in condom use in the last sexual intercourse and consistent condom use, however, there was no statistical significance between groups in condom use for general sexual relationship (p=.869), the last sexual intercourse they recalled (p=.311), and consistent condom use (p=.082). Neither of the three trained target behavioral skills were correlated with any of the self-report condom use measures. Based on these findings this paper questions the validity of indirect measures of condom use and highlights the need to include behavioural measures and training of correct condom use and its relation to condom negotiation skills as part of any intervention program related to HIV/AIDS prevention.
C1 [Robles Montijo, Susana] Univ Nacl Autonoma Mexico, Fac Estudios Super Iztacala, Div Invest & Posgrad, Proyecto Invest Psicol & Salud Sexual,Unidad Inve, Tlalnepantla 54090, Edo De Mexico, Mexico.
C3 Universidad Nacional Autonoma de Mexico
RP Montijo, SR (corresponding author), Univ Nacl Autonoma Mexico, Fac Estudios Super Iztacala, Div Invest & Posgrad, Proyecto Invest Psicol & Salud Sexual,Unidad Inve, Av Barrios 1, Tlalnepantla 54090, Edo De Mexico, Mexico.
EM susana@campus.iztacala.unam.mx
CR Albarracin D, 2001, PSYCHOL BULL, V127, P142, DOI 10.1037//0033-2909.127.1.142
   Alfaro L.B., 1992, PSIC SOC MEX, VIV, P95
   Ao T, 2003, INT J STD AIDS, V14, P688, DOI 10.1258/095646203322387956
   Baele J, 2001, J ADOLESCENT HEALTH, V28, P421, DOI 10.1016/S1054-139X(00)00215-9
   BAYES R, 1995, CUADERNOS MED PSICOS, V33, P22
   Bayes R., 1996, CUADERNOS MED PSICOS, V39, P24
   Bayes R., 1992, ACTA COMPORTAMENTALI, V0, P33
   Bimbela J.L., 2002, GAC SANIT, V16, P298
   CATANIA JA, 1992, AM J PUBLIC HEALTH, V82, P284, DOI 10.2105/AJPH.82.2.284
   CENSIDA, 2005, EP, V0, P0
   Cerwonka ER, 2000, AIDS EDUC PREV, V12, P141
   Crosby R, 2001, J ADOLESCENT HEALTH, V29, P194, DOI 10.1016/S1054-139X(01)00273-7
   Crosby RA, 1998, AIDS EDUC PREV, V10, P548
   Diaz-Loving R., 1999, REV PSICOLOGIA SOCIA, VXV, P179
   DiazLoving R, 1995, REV INTERAM PSICOL, V29, P215
   DICLEMENTE RJ, 1995, JAMA-J AM MED ASSOC, V274, P1271, DOI 10.1001/jama.274.16.1271
   DiClemente RJ, 1996, PEDIATRICS, V98, P269
   El-Bassel N, 2003, AM J PUBLIC HEALTH, V93, P963, DOI 10.2105/AJPH.93.6.963
   Fernandez Garcia C, 2000, REV ESP SALUD PUBLICA, V74, P163
   Fishbein M, 2000, SEX TRANSM DIS, V27, P101, DOI 10.1097/00007435-200002000-00008
   Fisher JD, 2002, HEALTH PSYCHOL, V21, P177, DOI 10.1037//0278-6133.21.2.177
   FISHER JD, 1992, PSYCHOL BULL, V111, P455, DOI 10.1037/0033-2909.111.3.455
   Flores M.M., 2002, ASERTIVIDAD ALTERNAT, V0, P0
   Fortenberry JD, 2002, AM J PUBLIC HEALTH, V92, P211, DOI 10.2105/AJPH.92.2.211
   Fuertes A., 2002, INFANC APRENDIZ, V25, P347
   GARCIA A, 2005, ANALES PSICOLOGIA, V21, P50
   Gayet C, 2003, SALUD PUBLICA MEXICO, V45, PS632, DOI 10.1590/s0036-36342003001100008
   Geary CW, 2003, AIDS EDUC PREV, V15, P499, DOI 10.1521/aeap.15.7.499.24044
   Gebhardt WA, 2003, J ADOLESCENT HEALTH, V33, P154, DOI 10.1016/S1054-139X(03)00137-X
   Goldstein A.P., 1989, SKILLSTRAINING ADOLE, V0, P0
   GOLDSTEIN AP, 1976, SKILL TRAINING COMMU, V0, P0
   GOLDSTEIN AP, 1981, PSYCHOL SKILL TRAINI, V0, P0
   Herrera C, 2002, SALUD PUBLICA MEXICO, V44, P554, DOI 10.1590/S0036-36342002000600008
   Hoyos RC, 2001, REV SAUDE PUBL, V35, P531, DOI 10.1590/S0034-89102001000600006
   Kaplan DW, 2001, PEDIATRICS, V107, P1463
   Kim N, 1997, J ADOLESCENT HEALTH, V20, P204, DOI 10.1016/S1054-139X(96)00169-3
   KIPKE MD, 1993, J ADOLESCENT HEALTH, V14, P533, DOI 10.1016/1054-139X(93)90136-D
   Lazcano-Ponce EC, 2003, ARCH MED RES, V34, P222, DOI 10.1016/S0188-4409(03)00042-0
   Lindemann DF, 2003, AIDS BEHAV, V7, P23, DOI 10.1023/A:1022505205852
   Martinez-Donate AP, 2004, AIDS EDUC PREV, V16, P172, DOI 10.1521/aeap.16.2.172.29395
   Meekers D, 2003, AIDS CARE, V15, P291, DOI 10.1080/0954012031000105351
   Mendez I., 2001, PROTOCOLO INVESTIGAC, V0, P0
   Micher C.J., 1997, REV SIDA ETS, V3, P68
   Molitor F, 1999, ARCH SEX BEHAV, V28, P335, DOI 10.1023/A:1018748729070
   MOORE J, 1995, AIDS CARE, V7, P415, DOI 10.1080/09540129550126371
   Moreno D., 2003, MANUAL PSICOLOGIA CL, V0, P0
   Noar SM, 2002, AIDS EDUC PREV, V14, P330, DOI 10.1521/aeap.14.5.330.23872
   Nyanzi S, 2001, AIDS CARE, V13, P83, DOI 10.1080/09540120020018206
   Oliva A., 1992, SEXUALIDAD CONTRACEP, V0, P0
   ONUSIDA, 2005, POS STAT COND HIV PR, V0, P0
   ONUSIDA, 2004, PROGR CONJ NAC UN VI, V0, P0
   Pina J. A., 2004, ENSENANZA INVESTIGAC, V9, P227
   Pina J.A., 2003, REV COLOMB PSICOL, V12, P19
   PINA JA, 2001, AVANCES PSICOLOGIA C, V19, P7
   Pulerwitz J, 2002, AIDS CARE, V14, P789, DOI 10.1080/0954012021000031868
   Rivera S., 2002, CULTURA PODER PAREJA, V0, P0
   Robles S., 2000, PSICOLOGIA SOCIAL ME, VVIII, P748
   Robles S., 2002, EVALUACION PSICOLOGI, V0, P103
   Roth E., 1986, COMPETENCIA SOCIAL C, V0, P0
   Sanchez M., 2001, REV PSICOLOGIA SOCIA, V16, P261
   SANCHEZARAGON R, 2003, ANALES PSICOLOGIA, V19, P257
   Santin C, 2003, ANALES PSICOLOGIA, V19, P81
   Santos-Preciado JI, 2003, SALUD PUBLICA MEXICO, V45, PS140, DOI 10.1590/S0036-36342003000700018
   Semple SJ, 2003, AIDS CARE, V15, P3, DOI 10.1080/713990434
   Seoane P.L., 2002, REV ESP SALUD PUBLIC, V76, P509
   Sheeran P, 1999, J APPL SOC PSYCHOL, V29, P1624, DOI 10.1111/j.1559-1816.1999.tb02045.x
   Sheeran P, 1999, PSYCHOL BULL, V125, P90, DOI 10.1037/0033-2909.125.1.90
   Sheeran P, 1998, BRIT J SOC PSYCHOL, V37, P231, DOI 10.1111/j.2044-8309.1998.tb01167.x
   SIKKEMA KJ, 1995, AIDS EDUC PREV, V7, P145
   Singh S, 2003, AIDS CARE, V15, P71, DOI 10.1080/095401202100039770
   Smith LA, 2003, J SEX RES, V40, P346, DOI 10.1080/00224490209552200
   Tena O., 2003, FAMILIA PODER VIOLEN, V0, P0
   Toledo V.H., 2002, REV CUBANA MED TROPI, V54, P150
   Tulloch HE, 2004, J AM COLL HEALTH, V52, P263, DOI 10.3200/JACH.52.6.263-267
   URQUIDI LE, 2005, ENSENANZA INVESTIGAC, V10, P369
   Weinhardt LS, 1998, J CONSULT CLIN PSYCH, V66, P680, DOI 10.1037/0022-006X.66.4.680
   Wiggers LCW, 2003, AIDS EDUC PREV, V15, P430, DOI 10.1521/aeap.15.6.430.24042
   Williams M, 2001, SEX TRANSM INFECT, V77, P433, DOI 10.1136/sti.77.6.433
NR 78
TC 7
Z9 12
U1 1
U2 5
PU UNIV MURCIA
PI MURCIA
PA SOC ESPANOLA HISTORIA AGRARIA, CAMPUS ESPINARDO, MURCIA, 30100, SPAIN
SN 0212-9728
EI 1695-2294
J9 AN PSICOL-SPAIN
JI An. Psicol.
PD JUN 15
PY 2006
VL 22
IS 1
BP 60
EP 71
DI 
PG 12
WC Psychology; Psychology, Multidisciplinary
SC Psychology
GA V22EB
UT WOS:000208257400008
DA 2023-03-20
ER

PT J
AU Aguilar-Gaxiola, S
   Medina-Mora, ME
   Magana, CG
   Vega, WA
   Alejo-Garcia, C
   Quintanar, TR
   Vazquez, L
   Ballesteros, PD
   Ibarra, J
   Rosales, H
AF Aguilar-Gaxiola, Sergio
   Medina-Mora, Maria Elena
   Magana, Cristina G.
   Vega, William A.
   Alejo-Garcia, Christina
   Quintanar, Tania Real
   Vazquez, Lucia
   Ballesteros, Patricia D.
   Ibarra, Juan
   Rosales, Heidi
TI Illicit drug use research in Latin America: Epidemiology, service use, and HIV
SO DRUG AND ALCOHOL DEPENDENCE
LA English
DT Article
DE illicit drug use research; data sources; Latin America and the Caribbean; epidemiology; service utilization; HIV
ID psychiatric-disorders; prevalence; students; mexico
AB The purpose of this article is to review the research status of illicit drug use and its data sources in Latin America, with particular attention to the research that has been produced in the past 15 years in epidemiology of illicit drug use, services utilization, and relationship between HIV and drug use. This article complements the series of articles that are published in this same volume which examine drug abuse research (epidemiology, prevention, and treatment) and HIV prevention in Latinos residing in the United States. This review resulted from extensive international and national searches using the following databases: Current Contents Connect, Social and Behavioral Sciences; EBSCO; EMBASE(R) Psychiatry; Evidence Based Medicine (through OVID); Medline, Neurosciences, PsychINFO, Pubmed, BIREME/PAHO/WHO - Virtual Health Library, and SciELO. Papers selected for further review included those published in Spanish, English, and Portuguese in peer-reviewed journals. From the evidence reviewed, it was found that the published research literature is heavily concentrated on descriptive epidemiologic surveys, providing primarily prevalence rates and general information on associated factors. Evidence on patterns of service delivery and HIV prevention and treatment is limited. The cumulative scope of this research clearly indicates variability in quantity and quality of research across Latin American nations and the need for greater uniformity in data collection elements, methodologies, and the creation of international collaborative research networks. (c) 2006 Elsevier Ireland Ltd. All rights reserved.
C1 Univ Calif Davis, Dept Internal Med, Sch Med, Ctr Reducing Hlth Dispar, Sacramento, CA 95817 USA.
   Inst Nacl Psiquiatria Ramon de la Fuente, Div Epidemiol & Psychosocial Res, Mexico City 22, DF, Mexico.
   Calif State Univ Fresno, MAPSS Project, Fresno, CA 93740 USA.
   Univ Med & Dent New Jersey, Dept Psychiat, Div Res, Behav Res & Training Inst, Piscataway, NJ 08854 USA.
C3 University of California System; University of California Davis; Instituto Nacional de Psiquiatria Ramon de la Fuente Muniz; California State University System; California State University Fresno; Rutgers State University New Brunswick; Rutgers State University Medical Center
RP Aguilar-Gaxiola, S (corresponding author), Univ Calif Davis, Dept Internal Med, Sch Med, Ctr Reducing Hlth Dispar, 2921 Stockton Blvd,Suite 1400,CRISP Bldg, Sacramento, CA 95817 USA.
EM sergio.aguilar-gaxiola@ucdmc.ucdavis.edu; medinam@imp.edu.mx
CR Alarcon RD, 2000, B WORLD HEALTH ORGAN, V78, P483
   AYALA HE, 1998, ACTA COMPORTAMENTALI, V6, P71
   Ball A L, 1998, PUBLIC HEALTH REP, V113 Suppl 1, P170
   CANINO G, 1993, AM J PUBLIC HEALTH, V83, P194, DOI 10.2105/AJPH.83.2.194
   CANINO GJ, 1987, ARCH GEN PSYCHIAT, V44, P727
   CASTRO ME, 1986, SALUD MENT, V9, P65
   *CICAD, 2005, ACT PLAN IMPL ANT ST, V0, P0
   *CONACE, 2002, QUINT EST NAC DROG P, V0, P0
   Dormitzer CM, 2004, REV PANAM SALUD PUBL, V15, P400, DOI 10.1590/S1020-49892004000600006
   Ezzati M., 2004, COMP QUANTIFICATION, V1, P0
   Ezzati M, 2004, COMP QUANTIFICATION, V0, P0
   Ezzati M, 2004, COMP QUANTIFICATION, V2, P0
   Galduroz JCF, 2004, BRAZ J MED BIOL RES, V37, P523, DOI 10.1590/S0100-879X2004000400009
   Garcia-Abreu A., 2003, HIV AIDS LATIN AM CO, V0, P0
   HALL G, 2005, FINAN DEV, V42, P0
   Joint United Nations Programme on HIV/AIDS (UNAIDS), 2005, AIDS EP UPD SPEC REP, V0, P0
   Kessler RC, 2000, B WORLD HEALTH ORGAN, V78, P464
   Medina-Mora ME, 2003, SALUD MENT, V26, P1
   MEDINAMORA ME, 1993, SALUD MENT, V16, P2
   MEDINAMORA ME, 1999, NUESTRO FUTURO DEPEN, V0, P31
   MEDINAMORA ME, 2003, B NARCOTICS, V55, P105
   MINOBE K, 1990, ANAL SALUD MENTAL, V6, P9
   NOTO AR, 2003, LEVANTAMENTO NACL IS, V0, P0
   OROPEZA R, 2003, DESARROLLO APLICACIO, V0, P0
   Pan American Health Organization (PAHO), 2002, HLTH AM, V0, P0
   POSADAVILLA J, 2003, REV COLOMB PSIQUIAT, V33, P241
   *SIDUC, 2002, UN GLOB WORKSH DRUG, V0, P0
   Stillwaggon E, 2000, S AFR J ECON, V68, P985
   (UNDP) UNDP,, 2004, HUMAN DEV REPORT 200, V0, P0
   *UNODCCP, 2005, WORLD DRUG REP 2005, V0, P0
   Velazquez JAV, 2005, SALUD MENT, V28, P38
   Vicente B, 2004, BRIT J PSYCHIAT, V184, P299, DOI 10.1192/bjp.184.4.299
   Vicente B, 2002, REV MED CHILE, V130, P527
   Villatoro J, 2002, SALUD MENT, V25, P43
   Villatoro JA, 1999, SALUD MENT, V22, P18
   *WHO, 2004, WHO SCI J ED VOW HEL, V0, P0
NR 36
TC 19
Z9 21
U1 0
U2 7
PU ELSEVIER IRELAND LTD
PI CLARE
PA ELSEVIER HOUSE, BROOKVALE PLAZA, EAST PARK SHANNON, CO, CLARE, 00000, IRELAND
SN 0376-8716
EI 1879-0046
J9 DRUG ALCOHOL DEPEN
JI Drug Alcohol Depend.
PD SEP 15
PY 2006
VL 84
IS 
BP S85
EP S93
DI 10.1016/j.drugalcdep.2006.05.010
PG 9
WC Substance Abuse; Psychiatry
SC Substance Abuse; Psychiatry
GA 082RR
UT WOS:000240405400010
PM 16769182
DA 2023-03-20
ER

PT J
AU Agius, PA
   Dip, G
   Dyson, S
   Dip, G
   Pitts, MK
   Mitchell, A
   Smith, AMA
AF Agius, PA
   Dip, G
   Dyson, S
   Dip, G
   Pitts, MK
   Mitchell, A
   Smith, AMA
TI Two steps forward and one step back? Australian secondary students' sexual health knowledge and behaviors 1992-2002
SO JOURNAL OF ADOLESCENT HEALTH
LA English
DT Article
DE knowledge; HIV/AIDS; STI; student; sexual behavior; hepatitis; condom
ID high-school-students; risk behaviors
AB Purpose: To report on changes in the sexual health knowledge and sexual and risk behaviors of year 10 and 12 Australian school students between 1992 and 2002. Methods: Surveys were administered at five yearly intervals to a total of 6781 students in 263 government secondary schools in all Australian states and territories. Results: Analysis of data from the three survey administrations shows high levels of knowledge concerning human immunodeficiency virus/acquired immune deficiency syndrome (HIV/AlDS), but a small but consistent decline since 1992. Knowledge about sexually transmitted infections and hepatitis remains poor. In 2002, there was an increase in the number of students reporting ever having had sexual intercourse, and this was most pronounced for year 10 students. The number of young men in year 10 who reported having three or more partners had doubled since 1997 to 33%. More year 10 young women also reported having intercourse with three or more partners. Consistency of condom use has improved over time; however, 39% still report condom use only sometimes. Conclusion: School-based sexual health education provides a critical basis for ensuring that young people begin to experience sex safely and with an appropriate knowledge base. (c) 2006 Society for Adolescent Medicine. All rights reserved.
C1 La Trobe Univ, Australian Res Ctr Sex Hlth & Soc, Melbourne, Vic 3000, Australia.
C3 La Trobe University
RP Pitts, MK (corresponding author), La Trobe Univ, Australian Res Ctr Sex Hlth & Soc, Level 1,215 Franklin St, Melbourne, Vic 3000, Australia.
EM m.pitts@latrobe.edu.au
CR *ABS, 2002, SCH AUSTR CAT, V0, P0
   Brener N, 2002, JAMA-J AM MED ASSOC, V288, P1842
   FEIJOO AN, 2004, TRENDS SEXUAL RISK B, V0, P0
   Johnson AM, 2001, LANCET, V358, P1835, DOI 10.1016/S0140-6736(01)06883-0
   Rissel CE, 2003, AUST NZ J PUBL HEAL, V27, P131, DOI 10.1111/j.1467-842X.2003.tb00800.x
   Rosenthal D, 1998, VENEREOLOGY, V11, P6
   Smith A, 2003, SECONDARY STUDENTS S, V0, P0
   *STATCORP, 2003, STAT SOFTW REL 8 0 C, V0, P0
   Wellings F, 2001, LANCET, V358, P1843, DOI 10.1016/S0140-6736(01)06885-4
NR 9
TC 18
Z9 19
U1 0
U2 3
PU ELSEVIER SCIENCE INC
PI NEW YORK
PA 360 PARK AVE SOUTH, NEW YORK, NY 10010-1710 USA
SN 1054-139X
EI 1879-1972
J9 J ADOLESCENT HEALTH
JI J. Adolesc. Health
PD MAR 15
PY 2006
VL 38
IS 3
BP 247
EP 252
DI 10.1016/j.jadohealth.2005.04.003
PG 6
WC Psychology, Developmental; Public, Environmental & Occupational Health; Pediatrics
SC Psychology; Public, Environmental & Occupational Health; Pediatrics
GA 019EA
UT WOS:000235817200013
PM 16488822
DA 2023-03-20
ER

PT J
AU Merakou, K
   Kourea-Kremastinou, J
AF Merakou, K
   Kourea-Kremastinou, J
TI Peer education in HIV prevention: an evaluation in schools
SO EUROPEAN JOURNAL OF PUBLIC HEALTH
LA English
DT Article
DE high school; HIV prevention; peer education; survey
ID sexual risk behaviors; program; adolescents; attitudes; students
AB Background: In recent years a number of publications have come out about the peer education method used as a tool in HIV prevention for young people. Our survey aimed at testing the effectiveness of the peer education method in HIV prevention in high school settings through a pilot intervention. Methods: A peer education intervention took place in 10 high schools in Athens over a 1 year period. A cohort of 702 students was surveyed (n 493 intervention group, n 209 control group) from 13 high schools through anonymous questionnaires based on the KABPs model, pre- and post- intervention. The statistical package used was SPSS using the chi(2)-test. Results: Compared with control students, the intervention students were slightly empowered: (i) to increase their personal responsibility; and (ii) to adopt a safer behaviour in sexual practice. Knowledge did not show any significant modification between the two groups. However, discrimination about certain groups of people, the attitude about condoms and initiation of sexual relations did not appear to be influenced. Conclusions: The peer education approach can influence the behaviour of young people regarding their personal protection from HIV infection. In order to test its effectiveness, peer education should be further evaluated as a health education method in HIV prevention in high schools, other youth settings and community interventions, where the aim is behavioural change.
C1 Natl Sch Publ Hlth, Dept Publ & Adm Hlth, Athens 11521, Greece.
C3 National & Kapodistrian University of Athens
RP Merakou, K (corresponding author), Natl Sch Publ Hlth, Dept Publ & Adm Hlth, Athens 11521, Greece.
EM kmerakou@nsph.gr
CR ASHWORTH CS, 1992, J ADOLESCENT HEALTH, V13, P582, DOI 10.1016/1054-139X(92)90372-I
   Hagquist C, 1997, HEALTH PROMOT INT, V12, P225, DOI 10.1093/heapro/12.3.225
   Janz NK, 1996, HEALTH EDUC QUART, V23, P80, DOI 10.1177/109019819602300106
   KINDEBERG T, 1994, HEALTH EDUC RES, V9, P171, DOI 10.1093/her/9.2.171
   KIRBY D, 1994, PUBLIC HEALTH REP, V109, P339
   MELLANBY AR, 1995, BRIT MED J, V311, P414, DOI 10.1136/bmj.311.7002.414
   NEWCOMB AF, 1993, PSYCHOL BULL, V113, P99, DOI 10.1037/0033-2909.113.1.99
   Parcel G., 1990, HLTH PROMOTION COMMU, V0, P229
   RICKERT VI, 1991, J ADOLESCENT HEALTH, V12, P38, DOI 10.1016/0197-0070(91)90039-O
   Rogers E.M., 1983, DIFFUSION INNOVATION, V0, P0
   ROTHERAMBORUS MJ, 1991, JAMA-J AM MED ASSOC, V266, P1237, DOI 10.1001/jama.266.9.1237
   SHAALMA H, 2001, INTERVENTION MAPPING, V0, P353
   Shulkin J J, 1991, J AM COLL HEALTH, V40, P75
   SLOMINNEVO V, 1992, PUBLIC HLTH REV, V20, P241
   SLOMONNEVO V, 1991, J ADOLESCENCE, V14, P17
   Svenson GR, 2002, AIDS EDUC PREV, V14, P515, DOI 10.1521/aeap.14.8.515.24111
NR 16
TC 38
Z9 38
U1 0
U2 7
PU OXFORD UNIV PRESS
PI OXFORD
PA GREAT CLARENDON ST, OXFORD OX2 6DP, ENGLAND
SN 1101-1262
EI 
J9 EUR J PUBLIC HEALTH
JI Eur. J. Public Health
PD APR 15
PY 2006
VL 16
IS 2
BP 128
EP 132
DI 10.1093/eurpub/cki162
PG 5
WC Public, Environmental & Occupational Health
SC Public, Environmental & Occupational Health
GA 027SG
UT WOS:000236435100007
PM 16431871
DA 2023-03-20
ER

PT J
AU James, S
   Reddy, P
   Ruiter, RAC
   McCauley, A
   van den Borne, B
AF James, Shamagonam
   Reddy, Priscilla
   Ruiter, Robert A. C.
   McCauley, Ann
   van den Borne, Bart
TI The impact of an HIV and AIDS life skills program on secondary school students in Kwazulu-Natal, South Africa
SO AIDS EDUCATION AND PREVENTION
LA English
DT Article
ID prevention; education; interventions; trials
AB The evaluation of the Department of Educations' life skills program on HIV and AIDS prevention among Grade 9 students in 22 randomly allocated schools in KwaZulu-Natal, South Africa, showed only a significant increase in student knowledge about HIV/AIDS in the intervention group compared with the control group. No effects were found on safe sex practices (condom use, sexual intercourse) or on measures of psychosocial determinants of these practices (attitude and self-efficacy). A process evaluation among the teachers showed that some implemented the program fully (seven schools) and some partially (four schools). An exploratory analysis showed that students who received the full intervention were more positive in their perceptions about sexual behavior and social connectedness (at 10-month follow-up) and reported less sex and more condom use (at 6-month follow-up) than students in the partial and control groups. These limited effects therefore call for further analysis of the content and implementation strategies used in the classroom.
C1 MRC, Cape Town, South Africa.
   Univ Maastricht, Maastricht, Netherlands.
   Populat Council, Horizons Program, Washington, DC USA.
C3 Maastricht University; Population Council
RP James, S (corresponding author), S African MRC, Hlth Promot R&D Grp, POB 19070, ZA-7505 Tygerberg, South Africa.
EM shegs.james@mrc.ac.za
CR AJZEN I, 1991, ORGAN BEHAV HUM DEC, V50, P179, DOI 10.1016/0749-5978(91)90020-T
   Baldo M, 1993, HYGIE, V12, P25
   BANDURA A, 1986, SOCIAL FDN THOUGHT A, V0, P0
   Bartholomew KL., 2001, INTERVENTION MAPPING, V0, P0
   Bartlett JG, 1999, INFECT DIS CLIN PRAC, V8, P2
   *DEP ED CULT KWAZ, 2000, INT PLAN CHILDR AFF, V0, P0
   *DEP HLTH, 2000, NAT HIV SER PREV SUR, V0, P0
   DICKSONTETTEH K, 2000, S AFRICAN HLTH REV 2, V0, P393
   FULLAN M, 2006, ROLE HEAD SCH IMPROV, V0, P0
   Gallant M, 2004, SOC SCI MED, V58, P1337, DOI 10.1016/S0277-9536(03)00331-9
   Hannan PJ, 1996, EVALUATION REV, V20, P338, DOI 10.1177/0193841X9602000306
   Kirby D., 1997, NO EASY ANSWERS, V0, P0
   KOK G, 1992, HYGIE, V10, P32
   Magnani R, 2005, J ADOLESCENT HEALTH, V36, P289, DOI 10.1016/j.jadohealth.2004.02.025
   MULLEN PD, 1985, PREV MED, V14, P753, DOI 10.1016/0091-7435(85)90070-2
   NORMAN SJ, 2006, HUMAN FACE SCH REFOR, V0, P0
   OAKLEY A, 1995, AIDS, V9, P479, DOI 10.1097/00002030-199509050-00010
   Reddy P, 1999, INT J STD AIDS, V10, P392, DOI 10.1258/0956462991914311
   Reddy P., 1995, CHASA J COMPREHENSIV, V6, P110
   Reddy P, 2003, PROGRAMMING HIV PREV, V0, P0
   REDDY P, 1999, DEV HLTH ED INTERVEN, V0, P0
   Rogers, 1995, DIFFUSION INNOVATION, V0, P0
   Rossi PH, 1999, EVALUATION SYSTEMATI, V0, P0
   SCHAALMA H, 1993, HEALTH EDUC RES, V8, P255, DOI 10.1093/her/8.2.255
   Schaalma HP, 2004, ARCH SEX BEHAV, V33, P259, DOI 10.1023/B:ASEB.0000026625.65171.1d
   Speizer IS, 2003, J ADOLESCENT HEALTH, V33, P324, DOI 10.1016/S1054-139X(02)00535-9
   UNAIDS, 2000, REP GLOB HIV AIDS EP, V0, P0
   VARGA C, 1999, SCH BASED REPRODUCTI, V0, P0
   Visser MJ, 2004, J HEALTH PSYCHOL, V9, P263, DOI 10.1177/1359105304040893
NR 29
TC 54
Z9 54
U1 0
U2 10
PU GUILFORD PUBLICATIONS INC
PI NEW YORK
PA 72 SPRING STREET, NEW YORK, NY 10012 USA
SN 0899-9546
EI 
J9 AIDS EDUC PREV
JI Aids Educ. Prev.
PD AUG 15
PY 2006
VL 18
IS 4
BP 281
EP 294
DI 10.1521/aeap.2006.18.4.281
PG 14
WC Education & Educational Research; Public, Environmental & Occupational Health
SC Education & Educational Research; Public, Environmental & Occupational Health
GA 077FH
UT WOS:000240013000001
PM 16961446
DA 2023-03-20
ER

PT J
AU Hirsl-Hecej, V
   Stulhofer, A
AF Hirsl-Hecej, Vlasta
   Stulhofer, Aleksandar
TI Condom use and its consistency among metropolitan high school students in Croatia, 1997-2001: Has anything changed?
SO COLLEGIUM ANTROPOLOGICUM
LA English
DT Article
DE adolescents; sexual behavior; condom use
ID sexual risk-taking; adolescents; behavior; pregnancy; health; determinants; intercourse; partners; aids; hiv
AB Sexually active adolescents face serious health risks associated with unprotected sexual intercourse, such as HIV infection and other sexually transmitted diseases (STDs), as well as unwanted pregnancy. To assess protective behavior among urban adolescents in Croatia we surveyed over 4000 high-school students, 15-19 years of age, in two waves: 2070 in 1997 and 1972 in 2001. The survey was carried out in various types of secondary schools in the capital city. The analyses suggest statistically significant increase in HIV/AIDS related knowledge in the observed period. A slight but significant increase was also observed in the acceptance of condom use. Both changes were more substantial among female students. In regards to protective behavior, we found significant increase in condom use, as well as in its consistency. Still, a large proportion of students did not use condom at last sexual intercourse (40% in 2001). In addition to generational effect, number of sexual partners, sexual victimization and mother's education (only in the case of young women) were identified as correlates of condom use consistency. While mother's education had positive effect, having 4 or more partners and having survived sexual violence decreased the likelihood of consistent condom use. In conclusion, the authors discuss the relevance of systematic school-based prevention of sexual risk taking among Croatian adolescents.
C1 Univ Zagreb, Sch Med, Childrens Hosp, Dept Reprod Hlth, Zagreb 41000, Croatia.
   Univ Zagreb, Dept Sociol, Fac Human & Social Sci, Zagreb 41000, Croatia.
C3 University of Zagreb; University of Zagreb
RP Hirsl-Hecej, V (corresponding author), Univ Zagreb, Sch Med, Childrens Hosp, Dept Reprod Hlth, Zagreb 41000, Croatia.
EM vhirsl@kdb.hr
CR AJDUKOVIC D, 1991, CROAT, V0, P0
   Begovac J, 2001, COLLEGIUM ANTROPOL, V25, P111
   BIGLAN A, 1990, J BEHAV MED, V13, P245, DOI 10.1007/BF00846833
   Browning CR, 1997, AM SOCIOL REV, V62, P540, DOI 10.2307/2657425
   DICLEMENTE RJ, 1992, PEDIATRICS, V89, P197
   DONALD M, 1994, J ADOLESCENT HEALTH, V15, P503, DOI 10.1016/1054-139X(94)90499-S
   Everett SA, 2000, J ADOLESCENT HEALTH, V27, P112, DOI 10.1016/S1054-139X(99)00125-1
   Flisher AJ, 2001, J ADOLESCENT HEALTH, V28, P235, DOI 10.1016/S1054-139X(00)00157-9
   Ford K, 2001, FAM PLANN PERSPECT, V33, P100, DOI 10.2307/2673765
   GRUJICKORACIN J, 1993, GYNECOL PERINATOL, V3, P147
   Haggstrom-Nordin E, 2002, J ADOLESCENT HEALTH, V30, P288, DOI 10.1016/S1054-139X(01)00401-3
   HINGSON RW, 1990, AM J PUBLIC HEALTH, V80, P295, DOI 10.2105/AJPH.80.3.295
   Hirsl-Hecej V, 2001, COLLEGIUM ANTROPOL, V25, P195
   HIRSLHECEJ V, 1998, SURVEY KNOWLEDGE ATT, V0, P0
   HODZIC A, 2002, NAPREDAK, V143, P452
   JESSOR R, 1991, J ADOLESCENT HEALTH, V12, P597, DOI 10.1016/1054-139X(91)90007-K
   KEGELES SM, 1988, AM J PUBLIC HEALTH, V78, P460, DOI 10.2105/AJPH.78.4.460
   Kirby D., 2005, IMPACT SEX HIV ED PR, V0, P0
   KU L, 1994, FAM PLANN PERSPECT, V26, P246, DOI 10.2307/2135889
   Laraque D, 1997, J ADOLESCENT HEALTH, V21, P318, DOI 10.1016/S1054-139X(97)00142-0
   Manlove BL, 2004, PERSPECT SEX REPRO H, V36, P265, DOI 10.1363/3626504
   Meston CM, 1999, J SEX RES, V36, P385, DOI 10.1080/00224499909552011
   MILLER BC, 1993, ADOLESCENT SEXUALITY, V0, P0
   MORE S, 1991, J ADOLESCENT RES, V6, P164
   MOSS N, 1994, ACTA PAEDIATR, V83, P81, DOI 10.1111/j.1651-2227.1994.tb13342.x
   POWER R, 1999, RAPID ASSESSMENT ILL, V0, P0
   Resnick MD, 1997, JAMA-J AM MED ASSOC, V278, P823, DOI 10.1001/jama.278.10.823
   Robin L, 2004, J ADOLESCENT HEALTH, V34, P3, DOI 10.1016/S1054-139X(03)00244-1
   Santelli JS, 2000, FAM PLANN PERSPECT, V32, P156, DOI 10.2307/2648232
   Santelli JS, 2004, J ADOLESCENT HEALTH, V34, P200, DOI 10.1016/j.jadohealth.2003.06.004
   Shafii T, 2003, J ADOLESCENT HEALTH, V32, P130, DOI 10.1016/S1054-139X(02)00634-1
   Sonenstein FL, 1998, AM J PUBLIC HEALTH, V88, P956, DOI 10.2105/AJPH.88.6.956
   Stampar D, 1991, ARHIV ZMD, V35, P189
   Stock JL, 1997, FAM PLANN PERSPECT, V29, P200, DOI 10.2307/2953395
   Stulhofer A, 2000, DRUS ISTRAZ, V9, P867
   STULHOFER A, 2003, NAPREDAK, V144, P40
   Stulhofer A., 2006, HIV AIDS MLADI HRVAT, V0, P0
   Trenc P., 1971, ARHIV ZASTITU MAJKE, V15, P275
   Valois RF, 1999, J ADOLESCENT HEALTH, V25, P328, DOI 10.1016/S1054-139X(99)00051-8
   Whaley AL, 1999, J ADOLESCENT HEALTH, V24, P376, DOI 10.1016/S1054-139X(98)00153-0
   Whitaker DJ, 2000, FAM PLANN PERSPECT, V32, P111, DOI 10.2307/2648159
NR 41
TC 9
Z9 9
U1 0
U2 5
PU COLLEGIUM ANTROPOLOGICUM
PI ZAGREB
PA INST ANTHROPOLOGICAL RESEARCH, GAJEVA 32, PO BOX 290, HR-10000 ZAGREB, CROATIA
SN 0350-6134
EI 
J9 COLLEGIUM ANTROPOL
JI Coll. Anthropol.
PD DEC 15
PY 2006
VL 30
IS 
BP 71
EP 78
DI 
PG 8
WC Anthropology
SC Anthropology
GA 143WX
UT WOS:000244758200013
PM 17508478
DA 2023-03-20
ER

PT J
AU Ivens, D
   Sabin, C
AF Ivens, D.
   Sabin, C.
TI Medical student attitudes towards HIV
SO INTERNATIONAL JOURNAL OF STD & AIDS
LA English
DT Article
DE medical students; attitudes; HIV
ID aids; physicians; psychiatry; hiv/aids; beliefs
AB The aim of the study was to determine medical student attitudes towards HIV-related issues, to examine if the following student factors can affect attitudes: gender, perception of HIV infectivity, exposure to an HIV + individual, career intent and attending a clinical attachment. A self-administered questionnaire was given to students at the beginning and end of a clinical attachment. Of the 240 questionnaires handed out at the beginning of the attachment, 183 (76%) were completed. Students generally expressed positive attitudes towards people with HIV. Female students and individuals who had considered working in a related specialty or had met an HIV + person expressed more patient-centred attitudes in some of their responses. Following the course, 72 questionnaires were returned. Responses to several of the attitudinal statements had changed significantly. Medical students generally have enlightened attitudes towards HIV-related issues, which may be affected by student factors and attending a clinical attachment.
C1 Royal Free Hosp, Marlborough Clin, London NW3 2QG, England.
C3 University of London; University College London; Royal Free London NHS Foundation Trust; UCL Medical School
RP Ivens, D (corresponding author), Royal Free Hosp, Marlborough Clin, Pond St, London NW3 2QG, England.
EM daniel.ivens@royalfree.nhs.uk
CR Baxter H, 2001, MED EDUC, V35, P381, DOI 10.1046/j.1365-2923.2001.00902.x
   Bruce KE, 2001, AIDS EDUC PREV, V13, P428, DOI 10.1521/aeap.13.5.428.24140
   CALABRESE LH, 1991, ARCH INTERN MED, V151, P1157, DOI 10.1001/archinte.151.6.1157
   Carter YH, 1997, INT J STD AIDS, V8, P88, DOI 10.1258/0956462971919624
   GANN PH, 1991, AM J PREV MED, V7, P172, DOI 10.1016/S0749-3797(18)30935-8
   GERBERT B, 1991, JAMA-J AM MED ASSOC, V266, P2837, DOI 10.1001/jama.266.20.2837
   Haidet P, 2001, ACAD MED, V76, PS42, DOI 10.1097/00001888-200110001-00015
   Hayter M, 2004, PUBLIC HEALTH NURS, V21, P66, DOI 10.1111/j.1525-1446.2004.21109.x
   Krupat E, 1999, INT J PSYCHIAT MED, V29, P347, DOI 10.2190/DVCQ-4LC8-NT7H-KE0L
   LESZCZYSZYNPYNK.M, 2003, MED WIEKU ROZWOJ, V4, P511
   McCausland JB, 2003, ANN EMERG MED, V42, P651, DOI 10.1016/S0196-0644(03)00338-X
   McParland M, 2003, MED EDUC, V37, P447, DOI 10.1046/j.1365-2923.2003.01491.x
   OHea EL, 2001, AIDS EDUC PREV, V13, P120, DOI 10.1521/aeap.13.2.120.19738
   Seacat Jason P, 2003, J DENT EDUC, V67, P630
   Sigxashe TA, 2001, SAMJ S AFR MED J, V91, P908
   WILLIAMS L, 1998, MED EDUC, V33, P247
NR 16
TC 6
Z9 7
U1 0
U2 2
PU SAGE PUBLICATIONS LTD
PI LONDON
PA 1 OLIVERS YARD, 55 CITY ROAD, LONDON EC1Y 1SP, ENGLAND
SN 0956-4624
EI 1758-1052
J9 INT J STD AIDS
JI Int. J. STD AIDS
PD AUG 15
PY 2006
VL 17
IS 8
BP 513
EP 516
DI 10.1258/095646206778145631
PG 4
WC Immunology; Infectious Diseases
SC Immunology; Infectious Diseases
GA 078JT
UT WOS:000240099700003
PM 16925895
DA 2023-03-20
ER

PT J
AU Ito, KE
   Gizlice, Z
   Owen-O'Dowd, J
   Foust, E
   Leone, PA
   Miller, WC
AF Ito, Kristin E.
   Gizlice, Ziya
   Owen-O'Dowd, Judy
   Foust, Evelyn
   Leone, Peter A.
   Miller, William C.
TI Parent opinion of sexuality education in a state with mandated abstinence education: Does policy match parental preference?
SO JOURNAL OF ADOLESCENT HEALTH
LA English
DT Article
DE sex education; schools; parents
ID only education; adolescents; interventions; programs; hiv; sex; std
AB Purpose: Despite public debate about the content of sexuality education in schools, state and federal policy has increasingly financed and legislated abstinence-only education over the past decade. Although public schools strive to meet the needs of parents who, as taxpayers, fund the educational system, little is known about parental desires regarding sexuality education in states with mandated abstinence education. The objective of this study was to assess parental opinion about sexuality education in public schools in North Carolina, a state with mandated abstinence education. Methods: Computer-assisted, anonymous, cross-sectional telephone surveys were conducted among 1306 parents of North Carolina public school students in grades K-12. Parental support for sexuality education in public schools and 20 sexuality education topics was measured. We defined comprehensive sexuality education as education that includes a discussion of how to use and talk about contraception with partners. Results: Parents in North Carolina overwhelmingly support sexuality education in public schools (91%). Of these respondents, the majority (89%) support comprehensive sexuality education. Less than a quarter of parents oppose teaching any specific topic, including those typically viewed as more controversial, such as discussions about sexual orientation, oral sex, and anal sex. Parents' level of education was inversely related to support for specific sexuality education topics and comprehensive education, although these differences were small in magnitude. More than 90% of respondents felt that parents and public health professionals should determine sexuality education content and opposed the involvement of politicians. Conclusions: Current state-mandated abstinence sexuality education does not match parental preference for comprehensive sexuality education in North Carolina public schools. (c) 2006 Society for Adolescent Medicine. All rights reserved.
C1 Univ N Carolina, NRSA Primary Care Res Fellowship, Chapel Hill, NC 27599 USA.
   Univ N Carolina, Dept Pediat, Div Gen Pediat & Adolescent Med, Chapel Hill, NC 27599 USA.
   N Carolina Ctr Hlth Stat, Raleigh, NC USA.
   Univ N Carolina, Ctr Hlth Promot & Dis Prevent, Chapel Hill, NC 27599 USA.
   N Carolina Dept Hlth Human Serv, HIV AIDS Prevent & Care Branch, Raleigh, NC USA.
   Univ N Carolina, Dept Med, Div Infect Dis, Chapel Hill, NC 27599 USA.
   Univ N Carolina, Dept Epidemiol, Chapel Hill, NC 27599 USA.
C3 University of North Carolina; University of North Carolina Chapel Hill; University of North Carolina; University of North Carolina Chapel Hill; University of North Carolina; University of North Carolina Chapel Hill; University of North Carolina; University of North Carolina Chapel Hill; University of North Carolina; University of North Carolina Chapel Hill
RP Ito, KE (corresponding author), Univ N Carolina, NRSA Primary Care Res Fellowship, 725 Martin Luther King Jr Blvd,CB 7590, Chapel Hill, NC 27599 USA.
EM ito@med.unc.edu
FU PHS HHS [T32 HP14001-18] Funding Source: Medline
CR *A GUTTM I, 1994, SEX AM TEEN, V0, P0
   ABMA JC, 2001, VITAL HLTH STAT 23, V0023, P0
   Abma Joyce C, 2004, VITAL HEALTH STAT 23, V0, P1
   Bogart LM, 2000, J SEX RES, V37, P108, DOI 10.1080/00224490009552027
   Centers for Disease Control and Prevention, 2005, BEH RISK FACT SURV S, V0, P0
   DARROCH J. E, 2000, FAMILY PLANNING PERS, V32, P265
   Darroch JE, 2000, FAM PLANN PERSPECT, V32, P204, DOI 10.2307/2648173
   *DEP PUBL INSTR ST, 2004, 2004 HLTH ED TEACH S, V0, P0
   Grunbaum Jo Anne, 2004, MORBIDITY AND MORTALITY WEEKLY REPORT, V53, P1
   Hagan JF, 2001, PEDIATRICS, V108, P498
   *HICKM BROWN RES I, 1999, PUBL SUPP SEX ED RES, V0, P0
   Johnson BT, 2003, ARCH PEDIAT ADOL MED, V157, P381, DOI 10.1001/archpedi.157.4.381
   *KAIS FAM FDN, 2000, SEX ED AM SER NAT SU, V0, P0
   Kaiser Family Foundation, 2002, SEX ED US POL POL, V0, P0
   Kaiser Family Foundation, 2004, SEX ED AM GEN PUBL P, V0, P0
   Kaplan DW, 2001, PEDIATRICS, V107, P1463
   Kirby D., 2001, EMERGING ANSWERS RES, V0, P0
   KIRBY D, 1999, NO EASY ANSWERS RES, V0, P0
   Manlove J, 2004, NOT YET PROGRAMS DEL, V0, P0
   MAYNARD RA, 2005, 1 YEAR IMPACTS 4 TIT, V0, P0
   Remez L, 2000, FAM PLANN PERSPECT, V32, P298, DOI 10.2307/2648199
   Robin L, 2004, J ADOLESCENT HEALTH, V34, P3, DOI 10.1016/S1054-139X(03)00244-1
   Santelli J, 2006, J ADOLESCENT HEALTH, V38, P72, DOI 10.1016/j.jadohealth.2005.10.006
   Santelli J, 2006, J ADOLESCENT HEALTH, V38, P83, DOI 10.1016/j.jadohealth.2005.06.002
   Yarber WL, 2005, PERSPECT SEX REPRO H, V37, P148, DOI 10.1363/3714805
NR 27
TC 65
Z9 65
U1 2
U2 43
PU ELSEVIER SCIENCE INC
PI NEW YORK
PA 360 PARK AVE SOUTH, NEW YORK, NY 10010-1710 USA
SN 1054-139X
EI 
J9 J ADOLESCENT HEALTH
JI J. Adolesc. Health
PD NOV 15
PY 2006
VL 39
IS 5
BP 634
EP 641
DI 10.1016/j.jadohealth.2006.04.022
PG 8
WC Psychology, Developmental; Public, Environmental & Occupational Health; Pediatrics
SC Psychology; Public, Environmental & Occupational Health; Pediatrics
GA 097UX
UT WOS:000241475700004
PM 17046498
DA 2023-03-20
ER

PT J
AU Voisin, DR
   DiClemente, RJ
   Salazar, LF
   Crosby, RA
   Yarber, WL
AF Voisin, DR
   DiClemente, RJ
   Salazar, LF
   Crosby, RA
   Yarber, WL
TI Ecological factors associated with STD risk behaviors among detained female adolescents
SO SOCIAL WORK
LA English
DT Article
DE detained female youths; ecological factors; prevention; STD risk
ID african-american; hiv; exposure; sex
AB The authors used Bronfenbrenner's conceptual framework of all ecological systems model to examine factors that are independently associated with sexually transmitted disease (STD) risk behaviors among 280 sexually active detained female adolescents. Using computer-assisted self-interviewing procedures, the authors assessed individual characteristics, peer relations, community factors, and media influences and their association to STD risk behaviors. Findings indicated that factors such as greater substance use, stronger risk-taking attitudes, lower perceived parental monitoring and familial support, gender roles supporting male dominance, risky peer norms, and lower student-teacher connectedness, were independently associated with increased STD risk behaviors. Findings suggest a multisystemic approach to STD prevention among this population.
C1 Univ Chicago, Sch Social Serv Adm, Chicago, IL 60637 USA.
   Emory Univ, Rollins Sch Publ Hlth, Atlanta, GA 30322 USA.
   Univ Kentucky, Coll Publ Hlth, Lexington, KY 40506 USA.
   Indiana Univ, Dept Appl Hlth Sci, Bloomington, IN 47405 USA.
C3 University of Chicago; Emory University; Rollins School Public Health; University of Kentucky; Indiana University System; Indiana University Bloomington
RP Voisin, DR (corresponding author), Univ Chicago, Sch Social Serv Adm, 969 E 60th St, Chicago, IL 60637 USA.
EM d-voisin@uchicago.edu
FU NIAID NIH HHS [2 P30 AI50409-04A1] Funding Source: Medline
CR AMARO H, 1995, AM PSYCHOL, V50, P437, DOI 10.1037/0003-066X.50.6.437
   [Anonymous], 2000, MARCH CURR POP SURV, V0, P0
   ARAL SO, 1995, AIDS PREVENT MENT H, V0, P13
   ATTAR BK, 1994, J CLIN CHILD PSYCHOL, V23, P391, DOI 10.1207/s15374424jccp2304_5
   Bandura A., 1977, SOCIAL LEARNING THEO, V0, P0
   Beeker C, 1998, SOC SCI MED, V46, P831, DOI 10.1016/S0277-9536(97)00208-6
   Bond LA, 2000, AM J COMMUN PSYCHOL, V28, P697, DOI 10.1023/A:1005149821279
   Bronfenbrenner U., 1979, EDUC FORUM, V0, P0
   BROWN LK, 1992, J ADOLESCENT HEALTH, V13, P651, DOI 10.1016/1054-139X(92)90058-J
   Bursik R., 1993, NEIGHBORHOODS CRIME, V0, P0
   CANTERBURY RJ, 1995, J ADOLESCENT HEALTH, V17, P173, DOI 10.1016/1054-139X(95)00043-R
   Centers for Disease Control and Prevention, 2002, HIV AIDS SURV JUN 20, V0, P0
   COCORAN J, 1999, ADOLESCENCE, V34, P603
   Corcoran J, 2000, SOC WORK RES, V24, P29, DOI 10.1093/swr/24.1.29
   Crosby RA, 2002, ISS WO HLTH, V0, P113
   Crosby RA, 2000, ARCH PEDIAT ADOL MED, V154, P893, DOI 10.1001/archpedi.154.9.893
   DeLamater J., 1987, THEORIES HUMAN SEXUA, V0, P237
   DiClemente RJ, 2001, PEDIATRICS, V107, P1363, DOI 10.1542/peds.107.6.1363
   DiClemente RJ, 2001, PEDIATRICS, V108, P0, DOI 10.1542/peds.108.5.e85
   ENG TR, 1997, HIDDEN EPIDEMIC CONF, V0, P0
   Forrest CB, 2000, PEDIATRICS, V105, P286
   FREUDENBURG WR, 1986, AM J SOCIOL, V92, P27, DOI 10.1086/228462
   Fullilove RE, 1998, SEX TRANSM DIS, V25, P130, DOI 10.1097/00007435-199803000-00003
   FULLILOVE T, 1990, JAMA-J AM MED ASSOC, V262, P851
   Gagnon J, 1973, SEXUAL CONDUCT SOCIA, V0, P0
   Ghys PD, 1997, AIDS, V11, PF85, DOI 10.1097/00002030-199712000-00001
   Harris R. J., 1994, MEDIA EFFECTS ADV TH, V0, P247
   Hirschi T., 1969, CAUSES DELINQUENCY, V0, P0
   McNeely C, 2004, J SCHOOL HEALTH, V74, P284, DOI 10.1111/j.1746-1561.2004.tb08285.x
   Michaud PA, 1999, J ADOLESCENT HEALTH, V25, P84, DOI 10.1016/S1054-139X(98)00158-X
   MILLSTEIN SG, 1995, J ADOLESCENT HEALTH, V17, P83, DOI 10.1016/1054-139X(95)00065-Z
   MISCHEL W, 1996, DEV SEX DIFFERENCES, V0, P56
   MOTT FL, 1995, NLSY CHILDREN 1992 D, V0, P0
   MURRY VM, 1992, YOUTH SOC, V23, P478
   Newman P., 1999, DEV LIFE PSYCHOL APP, V0, P0
   Resnick MD, 1997, JAMA-J AM MED ASSOC, V278, P823, DOI 10.1001/jama.278.10.823
   SAMPSON RJ, 1989, AM J SOCIOL, V94, P774, DOI 10.1086/229068
   SANDERSPHILLIPS K, 1997, PREV MED, V23, P781
   STERN S, 2004, EVIDENCE BASED PRACT, V0, P104
   VOISIN D, 2004, COMMUNITY VIOLENCE E, V0, P0
   Voisin D. R., 2003, JOURNAL OF HIV/AIDS PREVENTION AND EDUCATION FOR ADOLESCENTS AND CHILDREN, V5, P87, DOI 10.1300/J129v05n03_05
   Voisin Dexter R, 2005, J ADOLESC HEALTH, V37, P337
   Voisin DR, 2005, AM J ORTHOPSYCHIAT, V75, P497, DOI 10.1037/0002-9432.75.4.497
   Voisin DR, 2002, AM J ORTHOPSYCHIAT, V72, P294, DOI 10.1037/0002-9432.722.294
   Wallerstein N, 1992, AM J HEALTH PROMOT, V6, P197
   Wingood GM, 2001, PEDIATRICS, V107, P1116, DOI 10.1542/peds.107.5.1116
   ZIMET GD, 1988, J PERS ASSESS, V52, P30, DOI 10.1207/s15327752jpa5201_2
NR 49
TC 46
Z9 48
U1 2
U2 14
PU OXFORD UNIV PRESS INC
PI CARY
PA JOURNALS DEPT, 2001 EVANS RD, CARY, NC 27513 USA
SN 0037-8046
EI 1545-6846
J9 SOC WORK
JI Soc. Work
PD JAN 15
PY 2006
VL 51
IS 1
BP 71
EP 79
DI 10.1093/sw/51.1.71
PG 9
WC Social Work
SC Social Work
GA 031JC
UT WOS:000236699600008
PM 16512512
DA 2023-03-20
ER

PT J
AU Skelton, JA
AF Skelton, J. A.
TI How negative are attitudes toward persons with AIDS? Examining the AIDS-Leukemia paradigm
SO BASIC AND APPLIED SOCIAL PSYCHOLOGY
LA English
DT Article
ID medical-students attitudes; hiv-related stigma; public reactions; college-students; united-states; stigmatization; perceptions; psychology; health; nurses
AB Reports a meta-analysis of studies published between 1987 and 1996 (combined Ns approximate to 2100) comparing attitudes toward persons with AIDS versus Leukemia. The major goal was to identify which attitude measures are most sensitive to variation in the target person's disease diagnosis and sexual orientation. Diagnosis had moderate effects on measures of avoidant intentions toward the target in situations of close contact, and very large effects on responsibility attributions and target's perceived dangerousness. Effects on sympathy-hostility measures were much smaller. Target's sexual orientation (controlling for diagnosis) had small effects on responsibility and some avoidant intentions. Discusses implications of effect magnitudes for symbolic rejection versus instrumental avoidance models of the reaction to AIDS, conflicting interpretations by users of the AIDS-Leukemia paradigm, and lessons for the study of illness cognition.
C1 Dickinson Coll, Dept Psychol, Carlisle, PA 17013 USA.
C3 Dickinson College
RP Skelton, JA (corresponding author), Dickinson Coll, Dept Psychol, Carlisle, PA 17013 USA.
EM skelton@dickinson.edu
CR Altman Dennis, 1986, AIDS MIND AM, V0, P0
   [Anonymous], 1988, HIDDEN ARGUMENTS POL, V0, P0
   [Anonymous], 1992, DIRT DIS POLIO FDR, V0, P0
   Berger JA, 1998, AIDS EDUC PREV, V10, P199
   BISHOP GD, 1991, J APPL SOC PSYCHOL, V21, P1877, DOI 10.1111/j.1559-1816.1991.tb00511.x
   BROWNELL KD, 1991, HEALTH PSYCHOL, V10, P303, DOI 10.1037/0278-6133.10.5.303
   Bushman BJ, 1996, PSYCHOL METHODS, V1, P66, DOI 10.1037/1082-989X.1.1.66
   Cohen J., 1988, STAT POWER ANAL BEHA, V0, P0
   Cohen L A, 1989, J DENT EDUC, V53, P542
   Cohen L A, 1989, J DENT EDUC, V53, P199
   Cook Timothy E., 1992, AIDS MAKING CHRONIC, V84, P85
   Crandall CS, 1997, J APPL SOC PSYCHOL, V27, P95, DOI 10.1111/j.1559-1816.1997.tb00625.x
   CRANDALL CS, 1995, BRIT J SOC PSYCHOL, V34, P67, DOI 10.1111/j.2044-8309.1995.tb01049.x
   Crandall CS, 2003, PSYCHOL BULL, V129, P414, DOI 10.1037/0033-2909.129.3.414
   Crawford AM, 1996, J APPL SOC PSYCHOL, V26, P398, DOI 10.1111/j.1559-1816.1996.tb01856.x
   Crawford I, 1998, PROF PSYCHOL-RES PR, V29, P306
   CRAWFORD I, 1991, PROF PSYCHOL-RES PR, V22, P357, DOI 10.1037/0735-7028.22.5.357
   CRAWFORD R, 1977, INT J HEALTH SERV, V7, P663, DOI 10.2190/YU77-T7B1-EN9X-G0PN
   DePalma MT, 1998, PSYCHOL HEALTH, V13, P503, DOI 10.1080/08870449808407306
   DOOLEY PA, 1995, J APPL SOC PSYCHOL, V25, P858, DOI 10.1111/j.1559-1816.1995.tb02649.x
   DOWELL KA, 1991, PSYCHOL REP, V69, P211, DOI 10.2466/PR0.69.5.211-219
   FLISZAR GM, 1995, PROF PSYCHOL-RES PR, V26, P274
   FORRESTER DA, 1992, J ADV NURS, V17, P1260, DOI 10.1111/j.1365-2648.1992.tb01844.x
   GLADWELL M, 1995, NEW REPUBLIC, V213, P17
   GREEN G, 1995, SOC SCI MED, V41, P557, DOI 10.1016/0277-9536(94)00376-5
   GRUMAN JC, 1983, BASIC APPL SOC PSYCH, V4, P39, DOI 10.1207/s15324834basp0401_4
   Haring J I, 1992, J DENT EDUC, V56, P128
   HEREK GM, 1988, AM PSYCHOL, V43, P886, DOI 10.1037/0003-066X.43.11.886
   Herek GM, 2002, AM J PUBLIC HEALTH, V92, P371, DOI 10.2105/AJPH.92.3.371
   HEREK GM, 1993, AM J PUBLIC HEALTH, V83, P574, DOI 10.2105/AJPH.83.4.574
   Herek GM, 1998, BASIC APPL SOC PSYCH, V20, P230, DOI 10.1207/15324839851036705
   Himmelfarb S, 1993, PSYCHOL ATTITUDES, V0, P0
   Joffe H, 2002, SOC SCI MED, V54, P955, DOI 10.1016/S0277-9536(01)00068-5
   Johnson ME, 1996, J PSYCHOL, V130, P527, DOI 10.1080/00223980.1996.9915019
   KATZ I, 1987, PSYCHOL REP, V60, P615, DOI 10.2466/pr0.1987.60.2.615
   Kelly J A, 1988, J CONTIN EDUC NURS, V19, P78
   KELLY JA, 1987, J MED EDUC, V62, P549
   KELLY JA, 1987, AM J PUBLIC HEALTH, V77, P789, DOI 10.2105/AJPH.77.7.789
   KLECK RE, 1980, J PERS SOC PSYCHOL, V39, P861, DOI 10.1037/0022-3514.39.5.861
   LAU RR, 1989, HEALTH PSYCHOL, V8, P195, DOI 10.1037/0278-6133.8.2.195
   LEPOIRE BA, 1994, HUM COMMUN RES, V21, P241
   Lipsey M.W., 2001, PRACTICAL META ANAL, V49, P0
   Marks DF, 2002, J HEALTH PSYCHOL, V7, P5, DOI 10.1177/1359105302007001062
   McBride CA, 1998, J APPL SOC PSYCHOL, V28, P595, DOI 10.1111/j.1559-1816.1998.tb01722.x
   MCGRORY BJ, 1990, PSYCHOSOMATICS, V31, P426, DOI 10.1016/S0033-3182(90)72139-1
   Menec VH, 1998, J SOC PSYCHOL, V138, P443, DOI 10.1080/00224549809600399
   MENEC VH, 1995, J AGING HEALTH, V7, P365, DOI 10.1177/089826439500700302
   MEYEROWITZ BE, 1987, J APPL SOC PSYCHOL, V17, P471, DOI 10.1111/j.1559-1816.1987.tb00325.x
   MOONEY KM, 1992, J APPL SOC PSYCHOL, V22, P1442, DOI 10.1111/j.1559-1816.1992.tb00959.x
   Page S, 1999, J APPL SOC PSYCHOL, V29, P261, DOI 10.1111/j.1559-1816.1999.tb01385.x
   PETERS L, 1994, PATIENT EDUC COUNS, V24, P323, DOI 10.1016/0738-3991(94)90075-2
   POLING A, 1990, J COLL STUDENT DEV, V31, P64
   Pryor JB, 1999, AM BEHAV SCI, V42, P1193, DOI 10.1177/0002764299042007010
   PRYOR JB, 1989, J APPL SOC PSYCHOL, V19, P377, DOI 10.1111/j.1559-1816.1989.tb00062.x
   PRYOR JB, 1993, SOCIAL PSYCHOL HIV I, V0, P0
   RANGE LM, 1995, DEATH STUD, V19, P277, DOI 10.1080/07481189508252731
   ROSENTHAL R, 1982, J EDUC PSYCHOL, V74, P166, DOI 10.1037/0022-0663.74.2.166
   Rosenthal R., 1991, METAANALYTIC PROCEDU, V0, P0, DOI DOI 10.4135/9781412984997
   Rosenthal R., 1994, HDB RES SYNTHESIS, V0, P231
   ROZIN P, 1994, J ABNORM PSYCHOL, V103, P495, DOI 10.1037/0021-843X.103.3.495
   SCHELLENBERG EG, 1995, J APPL SOC PSYCHOL, V25, P1790, DOI 10.1111/j.1559-1816.1995.tb01818.x
   Schmidt FL, 1996, PSYCHOL METHODS, V1, P115, DOI 10.1037/1082-989X.1.2.115
   Siminoff LA, 1998, AIDS CARE, V10, P147, DOI 10.1080/09540129850124415
   Sontag S., 1989, AIDS ITS METAPHORS, V0, P0
   Stewart D, 1999, J ADV NURS, V30, P740, DOI 10.1046/j.1365-2648.1999.01140.x
   STLAWRENCE JS, 1990, J HOMOSEXUAL, V19, P85101
   STLAWRENCE JS, 1990, PSYCHOL HEALTH, V4, P357
   STRASSER JA, 1992, EVAL HEALTH PROF, V15, P115, DOI 10.1177/016327879201500108
   STRENTA AC, 1985, J SOC CLIN PSYCHOL, V3, P129, DOI 10.1521/jscp.1985.3.2.129
   SUNDBY S, 1996, COLL STUDENT J, V30, P24
   Vermette L, 1996, AIDS CARE, V8, P479, DOI 10.1080/09540129650125669
   WEINER B, 1988, J PERS SOC PSYCHOL, V55, P738, DOI 10.1037/0022-3514.55.5.738
   Weiner B., 1995, JUDGMENTS RESPONSIBI, V0, P0
   Wilkinson L, 1999, AM PSYCHOL, V54, P594, DOI 10.1037/0003-066X.54.8.594
NR 74
TC 9
Z9 9
U1 0
U2 4
PU ROUTLEDGE JOURNALS, TAYLOR & FRANCIS LTD
PI ABINGDON
PA 2-4 PARK SQUARE, MILTON PARK, ABINGDON OX14 4RN, OXON, ENGLAND
SN 0197-3533
EI 1532-4834
J9 BASIC APPL SOC PSYCH
JI Basic Appl Soc. Psychol.
PD SEP 15
PY 2006
VL 28
IS 3
BP 251
EP 261
DI 10.1207/s15324834basp2803_4
PG 11
WC Psychology, Social
SC Psychology
GA 098TJ
UT WOS:000241545400004
DA 2023-03-20
ER

PT J
AU Oyeyemi, A
   Oyeyemi, B
   Bello, I
AF Oyeyemi, A
   Oyeyemi, B
   Bello, I
TI Caring for patients living with AIDS: knowledge, attitude and global level of comfort
SO JOURNAL OF ADVANCED NURSING
LA English
DT Article
DE acquired immune deficiency syndrome (AIDS); attitude; knowledge; level of comfort; Nigeria; nurses
ID student nurses; hiv-infection; hiv/aids; care; education; behavior; impact
AB This paper reports a study that aimed to determine Nigerian nurses' knowledge, attitudes and overall level of comfort in giving nursing care to acquired immune deficiency syndrome patients; determine the relationship between these variables; and identify the sociodemographic variables that influence nurses' attitudes and how comfortable they are giving nursing care to patients with acquired immune deficiency syndrome. There is little information on sub-Saharan African nurses' knowledge, attitude and feeling of comfort in providing care to patients living with acquired immune deficiency syndrome. Two hundred and seventy-seven nurses in two teaching hospitals and two general hospitals in Nigeria were surveyed in 2003. The survey questionnaire had two parts. Part I elicited demographic information and information on previous encounters with acquired immune deficiency syndrome patients and Part II consisted of three subscales assessing knowledge, attitude and level of comfort administering certain nursing procedures to acquired immune deficiency syndrome patients. Respondents demonstrated low levels of knowledge and poor attitudes towards people with acquired immune deficiency syndrome. Attitudes appeared to be influenced by the nurse's speciality, rank, prior education and experience with patients with acquired immune deficiency syndrome. The responding nurses showed low levels of comfort in giving care to patients with acquired immune deficiency syndrome. The findings suggest that Nigerian nurses will hesitate to care for patients with acquired immune deficiency syndrome, and that there is potential for avoidance behaviour towards them. Periodic continuing education and curriculum enhancement to include clinical clerkship, structured experience, guided discussion on ethical scenarios and attitude exploration are suggested in order to achieve and maintain adequate knowledge and a positive attitude. University-based professional and postprofessional nursing education, which could enhance acquisition of a broad knowledge base, therefore represents the future direction.
C1 Dr Susan Smith McKinney Nursing & Rehabil Ctr, Phys Therapy Serv, Brooklyn, NY 11203 USA.
   Univ Ilorin, Teaching Hosp, Dept Pediat, Ilorin, Nigeria.
   Obafemi Awolowo Univ, Dept Family Practice, Ife, Nigeria.
C3 University of Ilorin; Obafemi Awolowo University
RP Oyeyemi, A (corresponding author), Dr Susan Smith McKinney Nursing & Rehabil Ctr, Phys Therapy Serv, 594 Albany Ave, Brooklyn, NY 11203 USA.
EM adeoyeyemi@aol.com
CR ADELEKAN ML, 1995, AIDS CARE, V7, PS63, DOI 10.1080/09540129550126849
   BALOGUN JA, 1998, J PHYS THERAPY ED, V12, P57
   BLUMENFIELD M, 1987, GEN HOSP PSYCHIAT, V9, P58, DOI 10.1016/0163-8343(87)90103-4
   Brachman P, 1996, ARCH INTERN MED, V156, P761, DOI 10.1001/archinte.156.7.761
   Chamane N J, 1997, CURATIONIS, V20, P43
   Datta C, 1997, J INDIAN MED ASSOC, V95, P75
   *FED OFF STAT, 1999, NIG 1991 POP CENS FI, V0, P0
   Gilligan J H, 1996, J MANAG MED, V10, P5, DOI 10.1108/02689239610153177
   HELD SL, 1993, PHYS THER, V73, P156, DOI 10.1093/ptj/73.3.156
   JEMMOTT LS, 1992, NURS RES, V41, P172
   *JOINT ADM MATR BO, 2004, GUID ADM 1 DEGR COUR, V0, P0
   KOHI TW, 1994, INT J NURS STUD, V31, P77, DOI 10.1016/0020-7489(94)90009-4
   LASCHINGER HKS, 1993, RES NURS HEALTH, V16, P441, DOI 10.1002/nur.4770160608
   Lawrence S A, 1989, J PROF NURS, V5, P92, DOI 10.1016/S8755-7223(89)80012-2
   Martinou JC, 2000, NAT CELL BIOL, V2, PE41, DOI 10.1038/35004069
   Mbanya D N, 2001, INT NURS REV, V48, P241, DOI 10.1046/j.1466-7657.2001.00090.x
   McCann TV, 1998, J ADV NURS, V27, P267, DOI 10.1046/j.1365-2648.1998.00513.x
   Najmi Rakhshan Shaheen, 1998, JPMA (JOURNAL OF THE PAKISTAN MEDICAL ASSOCIATION), V48, P367
   ODEKIJI OE, 1991, SCANDINAVIAN J DEV A, V1, P127
   Omisakin F D, 2001, NIGER J MED, V10, P30
   Peate I, 2002, NURS EDUC TODAY, V22, P492, DOI 10.1054/nedt.2002.0747
   PLANT ML, 1993, J ADV NURS, V18, P80, DOI 10.1046/j.1365-2648.1993.18010080.x
   Prince N A, 1989, J OBSTET GYNECOL NEONATAL NURS, V18, P363, DOI 10.1111/j.1552-6909.1989.tb00489.x
   Reeder J M, 1994, AORN J, V59, P450, DOI 10.1016/S0001-2092(07)70409-X
   SEARLE ES, 1987, LANCET, V1, P26
   Steel WF, 1995, APPROPRIATE TECH, V22, P5
   Tabak N, 1997, MED LAW, V16, P729
   UNAIDS, 2003, REP GLOB AIDS EP, V0, P0
   Uwakwe CBU, 2000, J ADV NURS, V32, P416, DOI 10.1046/j.1365-2648.2000.01492.x
   VALENTI WM, 1986, AM J INFECT CONTROL, V14, P60, DOI 10.1016/0196-6553(86)90056-8
   VANSERVELLEN GM, 1988, J CONTINUING ED NURS, V1, P4
   *WHO, 2004, WHO UNAIDS EP FACT S, V0, P0
NR 32
TC 23
Z9 25
U1 0
U2 5
PU WILEY
PI HOBOKEN
PA 111 RIVER ST, HOBOKEN 07030-5774, NJ USA
SN 0309-2402
EI 1365-2648
J9 J ADV NURS
JI J. Adv. Nurs.
PD JAN 15
PY 2006
VL 53
IS 2
BP 196
EP 204
DI 10.1111/j.1365-2648.2006.03715.x
PG 9
WC Nursing
SC Nursing
GA 005TP
UT WOS:000234847000006
PM 16422718
DA 2023-03-20
ER

PT J
AU Hodgson, I
AF Hodgson, Ian
TI Empathy, inclusion and enclaves: the culture of care of people with HIV/AIDS and nursing implications
SO JOURNAL OF ADVANCED NURSING
LA English
DT Article
DE empirical research report; ethnography; HIV/AIDS; nurse roles
ID health-care; aids; hiv; attitudes; nurses; ethnography; students; workers; stigma
AB Aim. This paper reports an empirical research study investigating specific features of the culture of care on a specialized unit supporting people living with human immunodeficiency virus (HIV) and acquired immune deficiency syndrome (AIDS). Background. The anxiety felt by healthcare workers coming into contact with people living with HIV and AIDS (PLWHA) has been recognized in numerous studies. There is often an amplified notion of threat and a worldview fuelled by stereotypes, which inevitably leads to negative attitudes and stigmatization. Methods. An ethnographic approach was used, including a 14-month period of observation and 31 semistructured interviews. The data were collected during 2000 and 2001 in a large teaching hospital in the United Kingdom. Findings. Carers working on this unit who regularly contributed to the care of this client group had a broad range of experience and in many cases had chosen to work in the field. They worked within a social context that had a high level of egalitarianism, a view of PLWHA that appeared more positive and less pejorative than others, and a strongly empathetic approach accompanied by close engagement with the client group. Conclusion. Using nursing staff specially prepared for the care of PLWHA could be the most effective way to minimize stigma and discrimination against this client group in the healthcare sector.
C1 Univ Bradford, Sch Hlth Studies, Bradford BD5 0BB, W Yorkshire, England.
C3 University of Bradford
RP Hodgson, I (corresponding author), Univ Bradford, Sch Hlth Studies, 25 Trinity Rd, Bradford BD5 0BB, W Yorkshire, England.
EM i.j.hodgson@brad.ac.uk
CR Agar Michael, 1996, PROFESSIONAL STRANGE, V0, P0
   Aiken LH, 1997, AM J PUBLIC HEALTH, V87, P103, DOI 10.2105/AJPH.87.1.103
   BARBOUR RS, 1995, INT J NURS STUD, V32, P213, DOI 10.1016/0020-7489(95)00003-G
   BARBOUR RS, 1993, SOC AS AIDS, V0, P159
   Brown L, 2003, AIDS EDUC PREV, V15, P49, DOI 10.1521/aeap.15.1.49.23844
   Bryman A., 2003, QUANTITY QUALITY SOC, V0, P0
   *CDCP, 1988, MMWR-MORBID MORTAL W, V37, P377
   Davies C. A., 1999, REFLEXIVE ETHNOGRAPH, V0, P0, DOI DOI 10.4324/9780203069370
   Department of Health (UK), 2000, NHS PLAN PLAN INV PL, V0, P0
   Foreman M, 2003, UNDERSTANDING RESPON, V0, P0
   Furber AS, 2004, BMJ-BRIT MED J, V329, P1281, DOI 10.1136/bmj.329.7477.1281
   Hammersley M., 1995, ETHNOGRAPHY PRINCIPL, V0, P0
   Hayter M, 1999, J ADV NURS, V29, P984, DOI 10.1046/j.1365-2648.1999.00973.x
   Herek GM, 1999, AM BEHAV SCI, V42, P1106, DOI 10.1177/00027649921954787
   *INT COUNC NURS, 2003, NURS FIGHT AIDS STIG, V0, P0
   Johnson M, 1997, NURSING POWER SOCIAL, V0, P0
   Knussen C, 1999, PSYCHOL HEALTH, V14, P367, DOI 10.1080/08870449908407334
   Lohrmann C, 2000, J ADV NURS, V31, P696, DOI 10.1046/j.1365-2648.2000.01326.x
   Medical Foundation for AIDS and Sexual Health, 2003, REC STAND NHS HIV SE, V0, P0
   *NAT AIDS TRUST, 2005, HIV HEALTHC, V0, P0
   NELKIN D, 1988, SOC RES, V55, P361
   Nyblade L., 2003, DISENTANGLING HIV AI, V0, P0
   Olivier C, 2003, AIDS CARE, V15, P649, DOI 10.1080/09540120310001595131
   Parker R, 2003, SOC SCI MED, V57, P13, DOI 10.1016/S0277-9536(02)00304-0
   REUTTER LI, 1995, INT J NURS STUD, V32, P493, DOI 10.1016/0020-7489(95)00010-U
   Richards J., 1998, METHODS COLLECTING I, V0, P211
   Savage J, 2000, BMJ-BRIT MED J, V321, P1400, DOI 10.1136/bmj.321.7273.1400
   Savage J., 1995, NURSING INTIMACY ETH, V0, P0
   Seidel J., 1998, ETHNOGRAPH USERS GUI, V0, P0
   Shaffir W, 1999, J CONTEMP ETHNOGR, V28, P676, DOI 10.1177/089124199129023785
   Sherman DW, 2000, J ADV NURS, V31, P1501, DOI 10.1046/j.1365-2648.2000.01439.x
   Sherman DW, 1999, NURS CLIN N AM, V34, P1
   Silverman D., 2004, DOING QUALITATIVE RE, V0, P0
   Spradley JP., 2016, PARTICIPANT OBSERVAT, V0, P0
   *UKCC, 1992, UKCC COD PROF COND, V0, P0
   UNAIDS, 2005, REP GLOB HIV AIDS EP, V0, P0
   Valimaki M, 1998, J ADV NURS, V27, P752, DOI 10.1046/j.1365-2648.1998.00612.x
   WALDBY C, 1993, SOC AS AIDS, V0, P29
   Whyte W.F., 1984, LEARNING FIELD GUIDE, V0, P0
NR 40
TC 10
Z9 10
U1 0
U2 17
PU WILEY-BLACKWELL
PI MALDEN
PA COMMERCE PLACE, 350 MAIN ST, MALDEN 02148, MA USA
SN 0309-2402
EI 
J9 J ADV NURS
JI J. Adv. Nurs.
PD AUG 15
PY 2006
VL 55
IS 3
BP 283
EP 290
DI 10.1111/j.1365-2648.2006.03913.x
PG 8
WC Nursing
SC Nursing
GA 060YT
UT WOS:000238838900004
PM 16866822
DA 2023-03-20
ER

PT J
AU Walker, D
   Gutierrez, JP
   Torres, P
   Bertozzi, SM
AF Walker, Dilys
   Gutierrez, J. Pablo
   Torres, Pilar
   Bertozzi, Stefano M.
TI HIV prevention in Mexican schools: prospective randomised evaluation of intervention
SO BMJ-BRITISH MEDICAL JOURNAL
LA English
DT Article
ID emergency contraception; controlled-trial; virginity pledges; sexual-behavior; pregnancy; health; adolescents; education; std
AB Objective To assess effects on condom use and other sexual behaviour of an HIV prevention programme at school that promotes the use of condoms with and without emergency contraception. Design Cluster randomised controlled trial. Setting 40 public high schools in the state of Morelos, Mexico. Participants 10 954 first year high school students. Intervention Schools were randomised to one of three arms: an HIV prevention course that promoted condom use, the same course with emergency contraception as back-up, or the existing sex education course. Self administered anonymous questionnaires were completed at baseline, four months, and 16 months. Students at intervention schools received a 30 hour course (over 15 weeks) on HIV prevention and life skills, designed in accordance with guidelines of the joint United Nations programme on HIV/AIDS. Two extra hours of education on emergency contraception were given to students in the condom promotion with contraception arm. Main outcome measures Primary outcome measure was reported condom use. Other outcomes were reported sexual activity; knowledge and attitudes about HIV and emergency contraception; and attitudes and confidence about condom use. Results Intervention did not affect reported condom use. Knowledge of HIV improved in both intervention arms and knowledge of emergency contraception improved in the condom promotion with contraception arm. Reported sexual behaviour was similar in the intervention arms and the control group. Conclusion A rigorously designed, implemented, mid evaluated HIV education course based in public high schools did not reduce risk behaviour, so such courses need to be redesigned and evaluated. Addition of emergency contraception did not decrease reported condom use or increase risky sexual behaviour but did increase reported use of emergency contraception.
C1 Natl Inst Publ Hlth, Div Hlth Econ & Evaluat, Cuernavaca, Morelos, Mexico.
   Natl Inst Publ Hlth, Div Reprod Hlth, Cuernavaca, Morelos, Mexico.
C3 Instituto Nacional de Salud Publica; Instituto Nacional de Salud Publica
RP Gutierrez, JP (corresponding author), Natl Inst Publ Hlth, Div Hlth Econ & Evaluat, Cuernavaca, Morelos, Mexico.
EM jpgutier@correo.insp.mx
CR Bersamin MM, 2005, J ADOLESCENT HEALTH, V36, P428, DOI 10.1016/j.jadohealth.2004.09.016
   Bruckner H, 2005, J ADOLESCENT HEALTH, V36, P271, DOI 10.1016/j.jadohealth.2005.01.005
   DiCenso A., 2002, BRIT MED J, V324, P1
   Dupont S, 2002, INT J STD AIDS, V13, P482, DOI 10.1258/09564620260079644
   Ellertson C, 2001, OBSTET GYNECOL, V98, P570, DOI 10.1016/S0029-7844(01)01506-X
   Gayet C, 2003, SALUD PUBLICA MEXICO, V45, PS632, DOI 10.1590/s0036-36342003001100008
   Glasier A, 1998, NEW ENGL J MED, V339, P1, DOI 10.1056/NEJM199807023390101
   Gold MA, 1997, FAM PLANN PERSPECT, V29, P15, DOI 10.2307/2953348
   Graham A, 2002, BRIT MED J, V324, P1179, DOI 10.1136/bmj.324.7347.1179
   Grimes DA, 2004, OBSTET GYNECOL, V104, P220, DOI 10.1097/01.AOG.0000135804.89369.59
   Hogan DR, 2005, BRIT MED J, V331, P1431, DOI 10.1136/bmj.38643.368692.68
   *I NAT EST GEOGR I, 2005, PERC REG BIRTHS AD M, V0, P0
   Jackson RA, 2003, OBSTET GYNECOL, V102, P8, DOI 10.1016/S0029-7844(03)00478-2
   JEEMMOU JB, 1998, JAMA-J AM MED ASSOC, V279, P1529
   Jemmott JB, 1998, JAMA-J AM MED ASSOC, V279, P1529, DOI 10.1001/jama.279.19.1529
   *JOINT UN PROGR HI, 2005, RES NEEDS EXP RESP A, V0, P0
   KAINE T, 2000, OBSTET GYNECOL, V96, P1
   Kirby D, 2002, J SEX RES, V39, P51, DOI 10.1080/00224490209552120
   KIRBY D, 1995, REV ED PROGRAMS DESI, V0, P0
   Langer A, 1999, CONTRACEPTION, V60, P233, DOI 10.1016/S0010-7824(99)00088-8
   Lonczak HS, 2002, ARCH PEDIAT ADOL MED, V156, P438, DOI 10.1001/archpedi.156.5.438
   MAGMUSSEN L, 2004, INT J ADOLESC MED HL, V16, P303
   Magnussen Lesley, 2004, INT J ADOLESC MED HEALTH, V16, P303
   OAKLEY A, 1995, BRIT MED J, V310, P158, DOI 10.1136/bmj.310.6973.158
   Raine TR, 2005, JAMA-J AM MED ASSOC, V293, P54, DOI 10.1001/jama.293.1.54
   Robin L, 2004, J ADOLESCENT HEALTH, V34, P3, DOI 10.1016/S1054-139X(03)00244-1
   Schaalma HP, 1996, HEALTH EDUC QUART, V23, P469, DOI 10.1177/109019819602300407
   *SECR ED PUBL, 2005, EST BAS SIST ED NAC, V0, P0
   Siegel DM, 1998, ARCH PEDIAT ADOL MED, V152, P961
   Stern C, 1997, SALUD PUBLICA MEXICO, V39, P137
   The Joint United Nations Programme on HIV/AIDS, 1997, IMP HIV SEX HLTH ED, V0, P0
   *UN POP FUND, 2003, 23 UNFPA, V0, P0
   *UNICEF JOINT UN P, 2002, JOV VIH SIDA OP MOM, V0, P0
NR 34
TC 42
Z9 42
U1 0
U2 5
PU BMJ PUBLISHING GROUP
PI LONDON
PA BRITISH MED ASSOC HOUSE, TAVISTOCK SQUARE, LONDON WC1H 9JR, ENGLAND
SN 1756-1833
EI 
J9 BMJ-BRIT MED J
JI BMJ-British Medical Journal
PD MAY 20
PY 2006
VL 332
IS 7551
BP 1189
EP 1192A
DI 10.1136/bmj.38796.457407.80
PG 5
WC Medicine, General & Internal
SC General & Internal Medicine
GA 048GJ
UT WOS:000237935300018
PM 16682420
DA 2023-03-20
ER

PT J
AU Brener, N
   Kann, L
   Lowry, R
   Wechsler, H
   Romero, L
AF Brener, Nancy
   Kann, Laura
   Lowry, Richard
   Wechsler, Howell
   Romero, Lisa
TI Trends in human immunodeficiency virus-related risk behaviors among high school students - United States, 1991-2005
SO JOURNAL OF SCHOOL HEALTH
LA English
DT Article
AB This paper examined changes in human immunodeficiency virus (HIV)-related risk behaviors among high school students in the United States during 1991-2005. Data from 8 national Youth Risk Behavior Surveys conducted during that period were analyzed. During 1991-2005, the percentage of US high school students engaging in HIV-related sexual risk behaviors significantly decreased.
C1 Ctr Dis Control & Prevent, Natl Ctr Chron Dis Prevent & Hlth Promot, Surveillance Res Team, Atlanta, GA 30341 USA.
   Ctr Dis Control & Prevent, Natl Ctr Chron Dis Prevent & Hlth Promot, Surveillance & Evaluat Res Branch, Atlanta, GA 30341 USA.
   Ctr Dis Control & Prevent, Natl Ctr Chron Dis Prevent & Hlth Promot, Res Applicat Branch, Atlanta, GA 30341 USA.
   Ctr Dis Control & Prevent, Natl Ctr Chron Dis Prevent & Hlth Promot, Div Adolescent & Sch Hlth, Atlanta, GA 30341 USA.
C3 Centers for Disease Control & Prevention - USA; Centers for Disease Control & Prevention - USA; Centers for Disease Control & Prevention - USA; Centers for Disease Control & Prevention - USA
RP Brener, N (corresponding author), Ctr Dis Control & Prevent, Natl Ctr Chron Dis Prevent & Hlth Promot, Surveillance Res Team, Mailstop K-33,4770 Buford Highway NE, Atlanta, GA 30341 USA.
EM nad1@cdc.gov; lkk1@cdc.gov; rxl1@cdc.gov; haw7@cdc.gov; LMRomero@cdc.gov
CR Brener ND, 2002, J ADOLESCENT HEALTH, V31, P336, DOI 10.1016/S1054-139X(02)00339-7
   *CDC, 2004, SEX TRANSM DIS SURV, V0, P0
   EATON DK, 2006, MMWR SURVEILL SUMM, V55, P19
   Hinkle D. E., 2003, APPL STAT BEHAV SCI, V0, P0
   KAUFMAN P, 2004, PUBLICATION US DEP E, V0, P0
   Martin Joyce A, 2005, NATL VITAL STAT REP, V54, P1
   *US DHHS, 2000, UNDERSTANDING IMPROV, V0, P0
   Ventura Stephanie J, 2004, NATL VITAL STAT REP, V52, P1
NR 8
TC 2
Z9 2
U1 0
U2 0
PU WILEY
PI HOBOKEN
PA 111 RIVER ST, HOBOKEN 07030-5774, NJ USA
SN 0022-4391
EI 1746-1561
J9 J SCHOOL HEALTH
JI J. Sch. Health
PD DEC 15
PY 2006
VL 76
IS 10
BP 521
EP 524
DI 10.1111/j.1746-1561.2006.00152.x
PG 4
WC Education & Educational Research; Education, Scientific Disciplines; Health Care Sciences & Services; Public, Environmental & Occupational Health
SC Education & Educational Research; Health Care Sciences & Services; Public, Environmental & Occupational Health
GA 109XO
UT WOS:000242343100006
PM 17096826
DA 2023-03-20
ER

PT J
AU Stigler, MH
   Kugler, KC
   Komro, KA
   Leshabari, MT
   Klepp, KI
AF Stigler, Melissa H.
   Kugler, K. C.
   Komro, K. A.
   Leshabari, M. T.
   Klepp, K. I.
TI AIDS education for Tanzanian youth: a mediation analysis
SO HEALTH EDUCATION RESEARCH
LA English
DT Article
ID primary-school children; behavior-change; prevention; intervention; project; hiv; framework; variables
AB Mediation analysis is a statistical technique that can be used to identify mechanisms by which intervention programs achieve their effects. This paper presents the results of a mediation analysis of Ngao, an acquired immunodeficiency syndrome (AIDS) education program that was implemented with school children in Grades 6 and 7 in Tanzania in the mid-1990s and evaluated using a controlled, group-randomized trial. The study examined which variables mediated the effect Ngao had in regard to (i) fostering positive attitudes towards people living with AIDS and (ii) decreasing intentions to be sexually active in the near future. Data from students who participated in a baseline and 12-month follow-up survey (n = 814) were analyzed. Results indicate that increasing exposure to AIDS information and increasing knowledge about human immunodeficiency virus transmission/prevention were significant mediators of the intervention's effect on alleviating the stigma associated with people living with AIDS. Moreover, encouraging more restrictive social norms about sexual intercourse was a significant mediator of the intervention's effect on decreasing students' intentions to be sexually active in the near future. Implications for future AIDS education programs for school children in this part of Africa designed to achieve similar goals are discussed.
C1 Univ Minnesota, Sch Publ Hlth, Minneapolis, MN 55454 USA.
   Muhimbili Univ, Coll Hlth Sci, Inst Publ Hlth, Dar Es Salaam, Tanzania.
   Univ Oslo, Inst Nutr Res, N-0316 Oslo, Norway.
C3 University of Minnesota System; University of Minnesota Twin Cities; University of Oslo
RP Stigler, MH (corresponding author), Univ Minnesota, Sch Publ Hlth, 1300 S 2nd St,Suite 300, Minneapolis, MN 55454 USA.
EM stigler@epi.umn.edu
CR BANDURA, 1992, ADOLESCENTS AIDS GEN, V0, P89
   BARON RM, 1986, J PERS SOC PSYCHOL, V51, P1173, DOI 10.1037/0022-3514.51.6.1173
   BOTVIN GJ, 1992, HEALTH PSYCHOL, V11, P290, DOI 10.1037/0278-6133.11.5.290
   Celentano DD, 2001, HEALTH PSYCHOL, V20, P369, DOI 10.1037//0278-6133.20.5.369
   Chen H. T., 1990, THEORY DRIVEN EVALUA, V0, P0
   Collins LM, 1998, MULTIVAR BEHAV RES, V33, P295, DOI 10.1207/s15327906mbr3302_5
   Cuijpers P, 2002, ADDICT BEHAV, V27, P1009, DOI 10.1016/S0306-4603(02)00295-2
   Eaton L, 2003, SOC SCI MED, V56, P149, DOI 10.1016/S0277-9536(02)00017-5
   Fishbein M, 2001, EVAL HEALTH PROF, V24, P363, DOI 10.1177/01632780122034966
   FISHBEIN M, 1989, PRIM PREV P, V13, P93
   Fishbein M., 1975, ATTITUDE INTENTION B, V0, P0
   Greenberg J, 2000, EVAL HEALTH PROF, V23, P123, DOI 10.1177/016327870002300201
   Hennessy M, 1999, AM J EVAL, V20, P471, DOI 10.1177/109821409902000306
   KLEPP KI, 1994, AIDS, V8, P1157, DOI 10.1097/00002030-199408000-00019
   Klepp KI, 1997, AM J PUBLIC HEALTH, V87, P1931, DOI 10.2105/AJPH.87.12.1931
   Komro KA, 2001, HEALTH EDUC RES, V16, P59, DOI 10.1093/her/16.1.59
   Krull JL, 1999, EVALUATION REV, V23, P418, DOI 10.1177/0193841X9902300404
   MACKINNON DP, 1993, EVALUATION REV, V17, P144, DOI 10.1177/0193841X9301700202
   MacKinnon DP, 2002, PSYCHOL METHODS, V7, P83, DOI 10.1037/1082-989X.7.1.83
   MacKinnon DP, 2002, DRUG ALCOHOL DEPEN, V68, P0
   MACKINNON DP, 2000, MULT APPL BK SER, V0, P141
   MACKINNON DP, 1994, DHHS PUBLICATION, V0, P127
   *NAT AIDS CONTR PR, 2002, SURV HIV SPHYLL ANT, V0, P0
   NDEKI SS, 1995, YOUNG PEOPLE RISK FI, V0, P133
   Parker R, 2003, SOC SCI MED, V57, P13, DOI 10.1016/S0277-9536(02)00304-0
   Perry CL, 1999, CREATING HLTH BEHAV, V0, P0
   Sanderson CA, 1996, J APPL SOC PSYCHOL, V26, P2076, DOI 10.1111/j.1559-1816.1996.tb01788.x
   SEHA AM, 1994, AIDS EDUC PREV, V6, P524
   Sobel, 1982, SOCIOL METHODOL, V13, P290, DOI 10.2307/270723
   *UNAIDS JOINT NAT, 2004, AIDS EP UPD, V0, P0
   *WHO, 1989, INTERVIEW SCHEDULE, V0, P0
NR 33
TC 13
Z9 13
U1 0
U2 3
PU OXFORD UNIV PRESS
PI OXFORD
PA GREAT CLARENDON ST, OXFORD OX2 6DP, ENGLAND
SN 0268-1153
EI 
J9 HEALTH EDUC RES
JI Health Educ. Res.
PD AUG 15
PY 2006
VL 21
IS 4
BP 441
EP 451
DI 10.1093/her/cyh070
PG 11
WC Education & Educational Research; Public, Environmental & Occupational Health
SC Education & Educational Research; Public, Environmental & Occupational Health
GA 075QZ
UT WOS:000239901600001
PM 16303784
DA 2023-03-20
ER

PT J
AU Ferguson, YO
   Quinn, SC
   Eng, E
   Sandelowski, M
AF Ferguson, Y. Owens
   Quinn, S. Crouse
   Eng, E.
   Sandelowski, M.
TI The gender ratio imbalance and its relationship to risk of HIV/AIDS among African American women at historically black colleges and universities
SO AIDS CARE-PSYCHOLOGICAL AND SOCIO-MEDICAL ASPECTS OF AIDS/HIV
LA English
DT Article
ID condom use; hiv risk; aids risk; students; prevention; behaviors; knowledge; power; attitudes; violence
AB African American women are at increased risk of HIV transmission through heterosexual contact. HIV/AIDS is the leading cause of death among African American women between 25 to 34 years of age, and many of these women were likely infected while in college. Four focus groups were conducted with African American students attending Historically Black Colleges and Universities (HBCUs) in order to learn about the college dating environment and how it influenced women's risk of HIV infection. We used constant comparison techniques and visual display matrixes to analyse the data. Students identified the gender ratio imbalance of more women to men on campus as a key element of the campus dating environment and described how it places women at an increased risk for HIV infection. Primary consequences of this gender ratio imbalance were men having multiple female sexual partners during the same time period and women complying with men's condom use preferences. HIV preventive intervention programmes at HBCUs must address the gender ratio imbalance and its consequences to reduce women's risk of contracting the infection.
C1 Univ N Carolina, Sch Publ Hlth, Dept Hlth Behav & Hlth Educ, Chapel Hill, NC 27599 USA.
   Univ Pittsburgh, Pittsburgh, PA 15260 USA.
C3 University of North Carolina; University of North Carolina Chapel Hill; Pennsylvania Commonwealth System of Higher Education (PCSHE); University of Pittsburgh
RP Ferguson, YO (corresponding author), Univ N Carolina, Sch Publ Hlth, Dept Hlth Behav & Hlth Educ, CB 7440, Chapel Hill, NC 27599 USA.
EM Yvonne_Ferguson@unc.edu
CR AIRHIHENBUWA CO, 1992, AIDS EDUC PREV, V4, P267
   AMARO H, 1995, AM PSYCHOL, V50, P437, DOI 10.1037/0003-066X.50.6.437
   ANDERSON RN, 2003, DEATHS LEADING CAUSE, V0, P0
   [Anonymous], 2000, SETTINGS HLTH PROMOT, V0, P0
   ANYANWU F, 1998, PROFILE 1 TIME FRESH, V0, P0
   BASCH CE, 1987, HEALTH EDUC QUART, V14, P411, DOI 10.1177/109019818701400404
   Bazargan M, 2000, J NATL MED ASSOC, V92, P391
   BLOCKER K, 2004, PITTSBURGH POST 0813, V0, P3
   Braithwaite R, 1998, J MULTICULT COUNS D, V26, P177, DOI 10.1002/j.2161-1912.1998.tb00197.x
   Brown M. C., 2001, PEABODY J EDUC, V76, P31, DOI 10.1207/S15327930PJE7601_03
   CAMPBELL CA, 1995, SOC SCI MED, V41, P197, DOI 10.1016/0277-9536(94)00322-K
   CARROLL JL, 1985, ARCH SEX BEHAV, V14, P131, DOI 10.1007/BF01541658
   *CDCP, 2003, HIV AIDS AFR AM, V0, P0
   Centers for Disease Control and Prevention (CDC), 2004, MMWR MORB MORTAL WKLY REP, V53, P731
   Chapman A.B., 1986, MAN SHARING DILEMMA, V0, P0
   CLARK L, 2004, MIAMI HERALD 1008, V0, P0
   COCHRAN S, 1990, PRIMARY PREVENTION A, V0, P309
   Cose E., 2003, NEWSWEEK, V141, P46
   CROSS T, 2000, J BLACKS HIGH EDUC, V27, P82, DOI 10.2307/2679017
   Fennell R, 1997, J AM COLL HEALTH, V46, P109, DOI 10.1080/07448489709595596
   Foreman FE, 2003, AIDS CARE, V15, P493, DOI 10.1080/0954012031000134737
   Foston Nikitta A., 2004, EBONY SEP, V0, P128
   FULLILOVE MT, 1990, J SEX RES, V27, P47, DOI 10.1080/00224499009551541
   GAYLE HD, 1990, NEW ENGL J MED, V323, P1538, DOI 10.1056/NEJM199011293232206
   Harvey SM, 2002, WOMEN HEALTH, V36, P69, DOI 10.1300/J013v36n04_06
   HOUSTON LN, 1981, ADOLESCENCE, V16, P263
   Jarrett R.L., 1993, SUCCESSFUL FOCUS GRO, V0, P0
   Jemmott Loretta Sweet, 2003, J ASSOC NURSES AIDS CARE, V14, P19, DOI 10.1177/1055329002239187
   JEMMOTT LS, 1991, NURS RES, V40, P228
   JOHNSON EH, 1992, J NATL MED ASSOC, V84, P49
   JOHNSON EH, 1992, J NATL MED ASSOC, V84, P341
   JOHNSON EH, 1994, J NATL MED ASSOC, V86, P49
   Jones CP, 2000, AM J PUBLIC HEALTH, V90, P1212, DOI 10.2105/AJPH.90.8.1212
   JORDAN WJ, 2000, S AFR AM MAL ACH WAS, V0, P0
   Krueger RA, 1998, FOCUS GROUP KIT, V0, P0
   Lewis JE, 1997, J AM COLL HEALTH, V45, P147, DOI 10.1080/07448481.1997.9936875
   Lewis LM, 2000, J AM COLL HEALTH, V49, P19, DOI 10.1080/07448480009596278
   MAYS V, 1988, AM PSYCHOL, V43, P220
   *MERR STAT U OFF P, 2003, MERR STAT U FALL 200, V0, P0
   Miles MA., 1994, SAGE, V0, P0
   Morgan DL., 1998, PLANNING FOCUS GROUP, V0, P0
   *NIH, 1997, NIH CONS STAT, V15, P0
   *QSR INT, 1999, QSR NVIVO 1 0, V0, P0
   QUINN SC, 1993, HEALTH EDUC QUART, V20, P305, DOI 10.1177/109019819302000303
   SAMPSON RJ, 1987, AM J SOCIOL, V93, P348, DOI 10.1086/228748
   Sepkowitz KA, 2001, NEW ENGL J MED, V344, P1764, DOI 10.1056/NEJM200106073442306
   Slater R. B., 1994, J BLACKS HIGH EDUC, V3, P52
   Sterk CE, 2003, AIDS BEHAV, V7, P73, DOI 10.1023/A:1022565524508
   Taylor R. L., 1994, AM BLACK MALE HIS PR, V0, P148
   Taylor SE, 1997, J NATL MED ASSOC, V89, P397
   Thomas S B, 1989, J AM COLL HEALTH, V38, P61
   *US DEP ED, 2004, WHIT HOUS IN HBCUS, V0, P0
   WASHINGTON V, 1991, J NEGRO EDUC, V60, P19, DOI 10.2307/2295530
   Wechsberg WM, 2003, SUBST USE MISUSE, V38, P669, DOI 10.1081/JA-120017389
   Whaley AL, 2003, J NATL MED ASSOC, V95, P702
   WILSON P, 2004, NEW PITTSBURGH COURI, V0, P0
   Wingood GM, 2000, HEALTH EDUC BEHAV, V27, P539, DOI 10.1177/109019810002700502
   YEE D, 2004, ASS PRESS 0310, V0, P0
NR 58
TC 79
Z9 79
U1 0
U2 12
PU ROUTLEDGE JOURNALS, TAYLOR & FRANCIS LTD
PI ABINGDON
PA 2-4 PARK SQUARE, MILTON PARK, ABINGDON OX14 4RN, OXON, ENGLAND
SN 0954-0121
EI 1360-0451
J9 AIDS CARE
JI Aids Care-Psychol. Socio-Med. Asp. Aids-Hiv
PD MAY 15
PY 2006
VL 18
IS 4
BP 323
EP 331
DI 10.1080/09540120500162122
PG 9
WC Health Policy & Services; Public, Environmental & Occupational Health; Psychology, Multidisciplinary; Respiratory System; Social Sciences, Biomedical
SC Health Care Sciences & Services; Public, Environmental & Occupational Health; Psychology; Respiratory System; Biomedical Social Sciences
GA 051ZZ
UT WOS:000238201500006
PM 16809109
DA 2023-03-20
ER

PT J
AU Vavrus, F
AF Vavrus, F.
TI Girls' schooling in Tanzania: The key to HIV/AIDS prevention?
SO AIDS CARE-PSYCHOLOGICAL AND SOCIO-MEDICAL ASPECTS OF AIDS/HIV
LA English
DT Article
ID education; women; aids; intervention
AB This article explores the relationship between schooling for girls and HIV/AIDS prevention in the United Republic of Tanzania. It is based on a survey administered to upper-level primary school students in rural Tanzania designed to ascertain their numeracy and literacy skills as well as their knowledge of HIV/AIDS. The findings show that female students generally have stronger literacy and numeracy skills but less knowledge about HIV/AIDS than their male counterparts. This suggests that general education may not be the best vaccine against HIV/AIDS for young women; rather, AIDS-specific education and skills training may be required to increase the likelihood of prevention because of gender differences in how young people utilize knowledge acquired in school.
C1 Columbia Univ, Teachers Coll, New York, NY 10027 USA.
C3 Columbia University; Columbia University Teachers College
RP Vavrus, F (corresponding author), Columbia Univ, Teachers Coll, 525 W 120th St,Box 55, New York, NY 10027 USA.
EM fv84@columbia.edu
CR Agha S, 2002, AIDS EDUC PREV, V14, P269, DOI 10.1521/aeap.14.5.269.23875
   *AIDS AFR, 2003, AFR AIDS STAT TANZ, V0, P0
   Albarracin D, 2003, HEALTH PSYCHOL, V22, P166, DOI 10.1037/0278-6133.22.2.166
   [Anonymous], 1989, EC DEV 3 WORLD, V0, P0
   BAJAJ MI, 2005, UNPUB CONCEPTUALIZIN, V0, P0
   Baker SA, 2003, AIDS EDUC PREV, V15, P1, DOI 10.1521/aeap.15.1.1.23845
   Bledsoe C., 1990, 2 SEX NEW DIRECTIONS, V0, P284
   BROWN WJ, 2004, 4 INT C ENT ED SOC C, V0, P0
   *BUR STAT, 1990, POP CENS REG PROF KI, V0, P0
   *BUR STAT TANZ MAC, 1997, TANZ DEM HLTH SURV 1, V0, P0
   Carter A., 1999, CRIT PERSPECT, V0, P49
   COOMBE C, 2000, CURRENT ISSUES COMP, V3, P0
   Dexter ER, 1998, COMP EDUC REV, V42, P139, DOI 10.1086/447493
   EXNER TM, 1997, AIDS BEHAV, V1, P93, DOI 10.1023/B:AIBE.0000002972.61606.99
   Farmer Paul., 1999, INFECT INEQUALITIES, V0, P0
   Feinberg W., 1998, SCH SOC, V0, P0
   GAGE AJ, 1994, NUPTIALITY SUBSAHARA, V0, P148
   Green EC, 2003, RETHINKING AIDS PREV, V0, P0
   Gregson S., 2001, JOURNAL OF INTERNATIONAL DEVELOPMENT, V13, P467, DOI 10.1002/jid.798
   Hargreaves JR, 2002, TROP MED INT HEALTH, V7, P489, DOI 10.1046/j.1365-3156.2002.00889.x
   HEISE LL, 1995, SOC SCI MED, V40, P931, DOI 10.1016/0277-9536(94)00165-P
   KAPIGA SH, 1991, AIDS, V5, P325, DOI 10.1097/00002030-199103000-00014
   Kelley S, 2000, BRIEF BIOINFORM, V1, P131, DOI 10.1093/bib/1.2.131
   Klepp KI, 1997, AM J PUBLIC HEALTH, V87, P1931, DOI 10.2105/AJPH.87.12.1931
   Klepp KI, 1996, E AFR MED J, V73, P218
   Kliebard H. M, 1992, FORGING AM CURRICULU, V0, P0
   Komba-Malekela B., 1994, CHELEWA CHELEWA DILE, V0, P133
   LEVINE R, 1999, LIT INT HDB, V0, P300
   LeVine R.A., 1987, EDUC RESEARCHER, V16, P21
   LEVINE RA, 1991, POPUL DEV REV, V17, P459, DOI 10.2307/1971950
   LeVine RA, 2001, HARVARD EDUC REV, V71, P1
   MENSCH BS, 1997, 95 POP COUNC, V0, P0
   Miller S, 2000, AIDS CARE, V12, P603, DOI 10.1080/095401200750003789
   *MIN ED CULT, 1996, BAS ED STAT TANZ BES, V0, P0
   MOSHI CA, 1994, COMPREHENSIVE REPORT, V0, P0
   OVER M, 1993, DIS CONTROL PRIORITI, V0, P0
   Perez F, 2003, AIDS CARE, V15, P77, DOI 10.1080/0954012021000039789
   The World Bank, 2002, ED HIV AIDS WIND HOP, V0, P0
   THOMAS D, 1999, CRIT PERSPECT, V0, P138
   *UNAIDS, 2001, AIDS EP UPD DEC 2001, V0, P0
   *UNAIDS UNFPA UNIC, 2004, WOM HIV AIDS CONFR C, V0, P0
   UNICEF, 2000, PROGR NAT 2000, V0, P0
   United Nations Childrens Fund, 2021, STATE WORLDS CHILDRE, V0, P0
   Unterhalter Elaine, 1999, GENDER ED DEV ACCESS, V0, P49
   VANDEMOORTELE J, 2000, EPP00001 UN, V0, P0
   VANDEMOORTELE J, 2000, CURRENT ISSUES COMP, V3, P0
   Vaughan PW, 2000, J HEALTH COMMUN, V5, P81, DOI 10.1080/10810730050019573
   VAVRUS F, 2003, DESIRE DECLINE SCH A, V0, P0
NR 48
TC 15
Z9 16
U1 0
U2 2
PU ROUTLEDGE JOURNALS, TAYLOR & FRANCIS LTD
PI ABINGDON
PA 2-4 PARK SQUARE, MILTON PARK, ABINGDON OX14 4RN, OXON, ENGLAND
SN 0954-0121
EI 1360-0451
J9 AIDS CARE
JI Aids Care-Psychol. Socio-Med. Asp. Aids-Hiv
PD NOV 15
PY 2006
VL 18
IS 8
BP 863
EP 871
DI 10.1080/09540120500307776
PG 9
WC Health Policy & Services; Public, Environmental & Occupational Health; Psychology, Multidisciplinary; Respiratory System; Social Sciences, Biomedical
SC Health Care Sciences & Services; Public, Environmental & Occupational Health; Psychology; Respiratory System; Biomedical Social Sciences
GA 089FY
UT WOS:000240866900001
PM 17012074
DA 2023-03-20
ER

PT J
AU Ross, MW
   Harzke, AJ
   Scott, DP
   McCann, K
   Kelley, M
AF Ross, Michael W.
   Harzke, Amy Jo
   Scott, Deborah P.
   McCann, Kelly
   Kelley, Michael
TI Outcomes of Project Wall Talk: An HIV/AIDS peer education program implemented within the Texas State prison system
SO AIDS EDUCATION AND PREVENTION
LA English
DT Article
ID correctional facility; aids education; hiv prevention; inmates; health; populations; model; jail
AB We report select outcomes from an evaluation of Project Wall Talk, a community-based, peer-led HIV prevention education program implemented in 36 Texas State prison units. Peer educators completed questionnaires prior to receipt of a 40-hour intensive training (N = 590) and at 9-month follow-up (N = 257). Students (N = 2506) completed questionnaires pre- and post-receipt of peer educator-led HIV education sessions. Peer educators and their students showed significant increases in HIV-related knowledge. Peer educators showed significant increases in assessment of their skills as educators. For both peer educators and students, significant differences in HIV-related knowledge were indicated across categories of prior educational level attained and race/ethnicity; no such differences were indicated at follow-up. Compared with baseline, a significantly greater proportion of peer educators reported ever having had an HIV test. After receiving peer-led education, a significantly smaller proportion of students reported they knew their HIV status and more indicated plans to take an HIV test. Additionally, in months 12 and 18 following program implementation, the numbers of HIV tests at the five units that implemented the peer education program were roughly twice that of five, matched comparison units without the peer education program. Based on peer educator reports, we projected that peer educators (N = 257) may have as many as 84,000 or more annual opportunities to share HIV-related knowledge with other prisoners outside the classroom.
C1 Univ Texas, Hlth Sci Ctr, Sch Publ Hlth, Ctr Hlth Promot & Prevent Res, Houston, TX 77225 USA.
   Sage Associates, Houston, TX USA.
   AIDS Fdn Houston, Houston, TX 77027 USA.
   Texas Dept Criminal Justice, Off Prevent Med, Huntsville, TX USA.
C3 University of Texas System; University of Texas Health Science Center Houston; University of Texas School Public Health
RP Ross, MW (corresponding author), Univ Texas, Hlth Sci Ctr, Sch Publ Hlth, Ctr Hlth Promot & Prevent Res, POB 20036, Houston, TX 77225 USA.
EM Michael.W.Ross@uth.tmc.edu
FU NCI NIH HHS [2R2CA57712] Funding Source: Medline; PHS HHS [U69HA00062] Funding Source: Medline
CR Bauserman RL, 2003, AIDS EDUC PREV, V15, P465, DOI 10.1521/aeap.15.6.465.24038
   Boudin K, 1999, J ASSOC NURSES AIDS CARE, V10, P90, DOI 10.1016/S1055-3290(06)60324-5
   *CDCP, 2004, HIV AIDS SURV REP, V0, P0
   Dolan KA, 2004, INT J EQUITY HEALTH, V3, P3, DOI 10.1186/1475-9276-3-7
   Ehrmann T, 2002, AIDS EDUC PREV, V14, P75, DOI 10.1521/aeap.14.7.75.23866
   Freudenberg N, 2001, J URBAN HEALTH, V78, P214, DOI 10.1093/jurban/78.2.214
   GARDNER H.E., 1993, EARLY PROF DEV TEACH, V0, P0
   Grinstead O, 2001, AIDS EDUC PREV, V13, P109, DOI 10.1521/aeap.13.2.109.19737
   GRINSTEAD O, 1997, J HLTH ED S, V28, P0
   Grinstead OA, 1999, HEALTH EDUC BEHAV, V26, P225, DOI 10.1177/109019819902600206
   Hammett TM, 2002, AM J PUBLIC HEALTH, V92, P1789, DOI 10.2105/AJPH.92.11.1789
   Hammett TM, 2001, CRIME DELINQUENCY, V47, P390, DOI 10.1177/0011128701047003006
   Hammett TM, 2001, J URBAN HEALTH, V78, P236, DOI 10.1093/jurban/78.2.236
   MAGURA S, 1994, J ADOLESCENT HEALTH, V15, P457, DOI 10.1016/1054-139X(94)90492-L
   MARUSCHAK L, 2002, B JUSTICE STAT B OCT, V0, P1
   MARUSCHAK LM, 2005, BUREAU JUSTICE STAT, V0, P1
   PROCHASKA JO, 1983, J CONSULT CLIN PSYCH, V51, P390, DOI 10.1037/0022-006X.51.3.390
   Scott D., 2003, J CORRECTIONAL HLTH, V10, P151
   Vaz RG, 1996, INT J STD AIDS, V7, P51, DOI 10.1258/0956462961917069
   WEXLER HK, 1994, INT J ADDICT, V29, P361, DOI 10.3109/10826089409047386
NR 20
TC 41
Z9 42
U1 0
U2 15
PU GUILFORD PUBLICATIONS INC
PI NEW YORK
PA 72 SPRING STREET, NEW YORK, NY 10012 USA
SN 0899-9546
EI 
J9 AIDS EDUC PREV
JI Aids Educ. Prev.
PD DEC 15
PY 2006
VL 18
IS 6
BP 504
EP 517
DI 10.1521/aeap.2006.18.6.504
PG 14
WC Education & Educational Research; Public, Environmental & Occupational Health
SC Education & Educational Research; Public, Environmental & Occupational Health
GA 111NJ
UT WOS:000242459000003
PM 17166077
DA 2023-03-20
ER

PT J
AU Norman, LR
   Carr, R
   Jimenez, J
AF Norman, Lisa R.
   Carr, Robert
   Jimenez, Julio
TI Sexual stigma and sympathy: Attitudes toward persons living with HIV in Jamaica
SO CULTURE HEALTH & SEXUALITY
LA English
DT Article
DE Jamaica; university students; people living with HIV; sympathy; stigma
ID aids; empathy; infection; hiv/aids; transmission; behaviors; knowledge; education; feelings; people
AB As the number of persons living with HIV continues to increase in Jamaica, attitudes and values become more important. This study aimed to examine the attitudes of university students in Jamaica toward persons living with HIV, including homosexual men, heterosexual men, women sex workers, other women, and children. One thousand two hundred and fifty-two students were surveyed between June 2001 and February 2002 using a 193-item questionnaire measuring a variety of HIV-related knowledge, attitudinal and behavioural items. Less than half of students reported sympathetic attitudes toward homosexual men or women sex workers living with HIV while a majority reported generally sympathetic attitudes toward heterosexual men and non-sex worker women living with the disease. Predictors of sympathy varied by target group. Male students were significantly less likely to report sympathy for homosexual men than for any other group. Spirituality was associated with sympathy for homosexual men and women sex workers, but not for the remaining two groups. Findings suggest that levels of negative attitudes are high in Jamaica and warrant attention to both individual and societal-level actions and interventions. In addition, messages and interventions must be targeted, recognizing both the differences in level of sympathy expressed toward different groups and predictors of sympathy across the groups.
C1 Ponce Sch Med, AIDS Res Program, Ponce, PR 00732 USA.
   Ponce Sch Med, Clin Psychol Doctoral Program, Ponce, PR 00732 USA.
RP Norman, LR (corresponding author), Ponce Sch Med, AIDS Res Program, POB 7004, Ponce, PR 00732 USA.
EM lnorman@psm.edu
FU NCRR NIH HHS [G12 RR003050] Funding Source: Medline
CR Aggleton P, 2003, STIGMA DISCRIMINATIO, V0, P0
   Ajzen I., 1980, UNDERSTANDING ATTITU, V0, P0
   [Anonymous], 2004, HAT DEATH HOM VIOL J, V0, P0
   Bain BC, 1998, W INDIAN MED J, V47, P37
   BANDURA A, 1986, SOCIAL FDN THOUGHT A, V0, P0
   Batson C.Daniel., 2016, SOCIAL PSYCHOL GOOD, V2nd ed, P443
   Batson CD, 2002, PERS SOC PSYCHOL B, V28, P1656, DOI 10.1177/014616702237647
   BATSON CD, 1983, J PERS SOC PSYCHOL, V45, P1380, DOI 10.1037/0022-3514.45.6.1380
   Batson CD, 1997, J PERS SOC PSYCHOL, V72, P105, DOI 10.1037/0022-3514.72.1.105
   BATSON CD, 1986, J PERS SOC PSYCHOL, V73, P510
   Becares L, 2004, PSYCHOL REP, V95, P467, DOI 10.2466/pr0.95.2.467-476
   Becker MH, 1974, HLTH BELIEF MODEL PE, V0, P0
   BREAULT AJ, 1992, J ADV NURS, V17, P21, DOI 10.1111/j.1365-2648.1992.tb01814.x
   CARR R, 2002, RACE GENDER CLASS, V9, P122
   *CDCP, 1992, HEM BEH INT EV PROJ, V0, P0
   Davis MH, 1999, J PERS, V67, P469, DOI 10.1111/1467-6494.00062
   DEBRUYN T, 1993, SOC SCI MED, V34, P249
   DEBRUYN T, 1998, HIV AIDS DISCRIMINAT, V0, P0
   DILORIO C, 1996, SEX NINETIES ATLANTA, V0, P0
   DINNALL MET, 1994, W INDIAN MED J, V43, P21
   EISENBERG N, 1994, J PERS SOC PSYCHOL, V66, P776, DOI 10.1037/0022-3514.66.4.776
   Eisenberg N, 2002, J PERS SOC PSYCHOL, V82, P993, DOI 10.1037//0022-3514.82.6.993
   Ezedinachi ENU, 2002, PUBLIC HEALTH, V116, P106, DOI 10.1038/sj.ph.1900834
   Genrich GL, 2005, BMC PUBLIC HEALTH, V5, P0, DOI 10.1186/1471-2458-5-121
   HANDLER A, 1994, AIDS EDUC PREV, V6, P175
   Hayes RA, 2002, PSYCHOL REP, V90, P1161, DOI 10.2466/PR0.90.3.1161-1173
   *INT CTR RES WOM, 2002, UND HIV REL STIGM RE, V0, P0
   *MIN HLTH, 2005, NAT HIV AIDS POL JAM, V0, P0
   *MIN HLTH, 2005, NAT HIV STD PREV CON, V0, P0
   *MIN HLTH, 2000, NAT KNOWL ATT BEH PR, V0, P0
   PARKER R, 2000, HIV AIDS RELATED STI, V0, P0
   Peltzer Karl, 2004, INDIAN J MED SCI, V58, P95
   Pita-Fernandez S, 2004, J ASSOC NURSE AIDS C, V15, P62, DOI 10.1177/1055329003256652
   PRINCE A, 1995, SO ILLINOIS U HIV AI, V0, P0
   Roebuck Beatrice AddeHeather L, 2005, ABNF J, V16, P77
   Rutledge SE, 2005, AIDS PATIENT CARE ST, V19, P186, DOI 10.1089/apc.2005.19.186
   Schroeder David A., 1995, PSYCHOL HELPING ALTR, V0, P0
   SOBER E, 1998, UNTO OTHERS, V0, P0
   Thompson KL, 2001, PSYCHOL REP, V88, P51, DOI 10.2466/PR0.88.1.51-67
   *U W IND, 2002, REG 2001 2002, V0, P0
   *UN STAT AG INT DE, 2003, JAM COUNTR PROF HIV, V0, P0
   WEINER B, 1988, J PERS SOC PSYCHOL, V55, P738, DOI 10.1037/0022-3514.55.5.738
   WEINER B, 1993, AM PSYCHOL, V48, P967
   White RC, 2005, CULT HEALTH SEX, V7, P347, DOI 10.1080/13691050500100799
   *WHO, 2000, HIV AIDS SURV REP, V16, P9
   ZAGUMNY MJ, 1995, PSYCHOL REP, V77, P571, DOI 10.2466/pr0.1995.77.2.571
NR 46
TC 32
Z9 32
U1 0
U2 6
PU ROUTLEDGE JOURNALS, TAYLOR & FRANCIS LTD
PI ABINGDON
PA 4 PARK SQUARE, MILTON PARK, ABINGDON OX14 4RN, OXFORDSHIRE, ENGLAND
SN 1369-1058
EI 
J9 CULT HEALTH SEX
JI Cult. Health Sex
PD SEP-OCT 15
PY 2006
VL 8
IS 5
BP 423
EP 433
DI 10.1080/13691050600855748
PG 11
WC Family Studies; Social Sciences, Biomedical
SC Family Studies; Biomedical Social Sciences
GA 086DS
UT WOS:000240654300004
PM 16923646
DA 2023-03-20
ER

PT J
AU Tesic, V
   Kolaric, B
   Begovac, J
AF Tesic, Vanja
   Kolaric, Branko
   Begovac, Josip
TI Attitudes towards HIV/AIDS among four year medical students at the University of Zagreb Medical School - Better in 2002 than in 1993 but still unfavorable
SO COLLEGIUM ANTROPOLOGICUM
LA English
DT Article
DE acquired immunodeficiency syndrome; attitude; HIV; knowledge; prejudice; students; medical; homophobia; discrimination
ID hiv-infection; aids; knowledge; willingness; physicians; behaviors; education
AB Fourth-year medical students at Zagreb University School of Medicine were surveyed about their knowledge and attitudes regarding HIV/AIDS in 2002/03 and this was compared to a student generation studying during 1993/94. Results indicated that the 2002/03 students scored significantly higher then did 1993/94 students on knowledge, and attitudes towards HIV/AIDS. However, 84% of 2002103 students believed that health care workers (HCW) have the right to know the HIV status of their patients, 50% would disclose the HIV status to another HCW against patient's wishes and only 35% believed that HIV testing should be voluntary. The following factors were independently associated with a more favorable attitude towards HIV/AIDS: less homophobia (beta = -0.37, p < 0.001), experience with HIV/AIDS patients (beta = 1.02, p < 0.001), better knowledge about transmission (beta = 0.18, p = 0.016), and 2002103 academic year (beta = -1.45, p = 0.011). Despite improvements, some negative attitudes towards HIV/AIDS remained prevalent in 2002/03.
C1 Zagreb Publ Hlth Inst, Zagreb, Croatia.
   Croatian Natl Inst Publ Hlth, Zagreb, Croatia.
   Univ Zagreb, Univ Hosp Infect Dis, Zagreb, Croatia.
C3 University of Zagreb
RP Begovac, J (corresponding author), Zagreb Publ Hlth Inst, Zagreb, Croatia.
EM jbegovac@bfm.hr
CR Begovac J, 2001, COLLEGIUM ANTROPOL, V25, P111
   BERNSTEIN CA, 1990, ACAD MED, V65, P458, DOI 10.1097/00001888-199007000-00010
   Brachman P, 1996, ARCH INTERN MED, V156, P761, DOI 10.1001/archinte.156.7.761
   Bruce KE, 2001, AIDS EDUC PREV, V13, P428, DOI 10.1521/aeap.13.5.428.24140
   Buskin Susan E, 2002, J PUBLIC HEALTH MANAG PRACT, V8, P38
   CDC, 2001, MORBIDITY AND MORTALITY WEEKLY REPORT, V50, P1
   CURREY CJ, 1990, ACAD MED, V65, P472, DOI 10.1097/00001888-199007000-00015
   *EUR CTR EP MON AI, 2003, 69 EUR CTR EP MON AI, V0, P1
   EVANS JK, 1993, GENITOURIN MED, V69, P377
   FELDMANN TB, 1990, ACAD MED, V65, P464, DOI 10.1097/00001888-199007000-00012
   FORREST S, 2003, TALKING HOMOSEXUALIT, V0, P0
   GERBERT B, 1991, JAMA-J AM MED ASSOC, V266, P2837, DOI 10.1001/jama.266.20.2837
   Hamers FF, 2003, LANCET, V361, P1035, DOI 10.1016/S0140-6736(03)12831-0
   Joint United Nations Programme on HIV/AIDS (UNAIDS), 1999, HDB LEG HIV AIDS LAW, V0, P0
   Kite ME, 1996, PERS SOC PSYCHOL B, V22, P336, DOI 10.1177/0146167296224002
   Kopacz DR, 1999, HEALTH EDUC RES, V14, P1, DOI 10.1093/her/14.1.1
   MCDANIEL JS, 1995, J AM COLL HEALTH, V44, P11, DOI 10.1080/07448481.1995.9937503
   Najem GR, 1998, J NATL MED ASSOC, V90, P765
   NEWMAN C, 1993, AIDS EDUC PREV, V5, P327
   Pavicic D, 2003, COLLEGIUM ANTROPOL, V27, P161
   Radecki S, 1999, AIDS PATIENT CARE ST, V13, P403, DOI 10.1089/apc.1999.13.403
   ROGOWSKASZADKOW.D, 2004, HIV AIDS REV, V3, P43
   Siegel D, 1995, AIDS EDUC PREV, V7, P534
   STRUNIN L, 1989, AIDS CARE, V1, P105, DOI 10.1080/09540128908260242
   TABET SR, 1992, TEACH LEARN MED, V4, P156
   *WHO, 1988, GLOB PROGR AIDS SURV, V0, P0
   1990, 1900, V41, V0, P39
NR 27
TC 9
Z9 10
U1 0
U2 2
PU COLLEGIUM ANTROPOLOGICUM
PI ZAGREB
PA INST ANTHROPOLOGICAL RESEARCH, GAJEVA 32, PO BOX 290, HR-10000 ZAGREB, CROATIA
SN 0350-6134
EI 
J9 COLLEGIUM ANTROPOL
JI Coll. Anthropol.
PD DEC 15
PY 2006
VL 30
IS 
BP 89
EP 97
DI 
PG 9
WC Anthropology
SC Anthropology
GA 143WX
UT WOS:000244758200016
PM 17508481
DA 2023-03-20
ER

PT J
AU Ethier, KA
   Kershaw, TS
   Lewis, JB
   Milan, S
   Niccolai, LM
   Ickovics, JR
AF Ethier, KA
   Kershaw, TS
   Lewis, JB
   Milan, S
   Niccolai, LM
   Ickovics, JR
TI Self-esteem, emotional distress and sexual behavior among adolescent females: Inter-relationships and temporal effects
SO JOURNAL OF ADOLESCENT HEALTH
LA English
DT Article
DE self-esteem; emotional distress; sexual behavior; adolescents; sexually transmitted diseases
ID high-school-students; alcohol
AB Purpose: The current analyses attempt to clarify the relationship between psychological factors and sexual behavior. We test a model examining relationships between sexual history (e.g., age at initiation, partner history) and self-esteem and emotional distress (e.g., depression, anxiety, stress, hostility) and their impact on future sexual risk behavior (e.g., unprotected sex, multiple sexual partners). Methods: The current analyses included 155 sexually active adolescent females, aged 14-19 years, who participated in the first two waves of a longitudinal study of human immunodeficiency virus (HIV)/sexually transmitted disease (STD) and pregnancy risk. The Rosenberg Self-esteem scale, the Perceived Stress Scale, and three subscales of the Brief Symptom Inventory (depression, anxiety, hostility) and a variety of self-report measures of sexual history and sexual behavior were administered. Structural equation modeling using LISREL 8.51 was used to assess the proposed model. Results: Our model exhibited adequate fit and demonstrated that sexual history reported retrospectively at baseline was related to self-esteem and emotional distress also measured at baseline. These variables predicted sexual risk behavior measured 6 months later. Adolescents who had lower self-esteem at baseline reported initiating sex earlier and having had risky partners. Alternatively, adolescents with more emotional distress at baseline were less likely to have had a previous STD, had more partners per year of sexual activity and a history of risky partners. Self-esteem influenced subsequent unprotected sex and emotional distress influenced subsequent multiple partners. Conclusions: This model suggests that self-esteem and emotional distress have contrasting relationships with sexual behavior and demonstrates the importance of the temporal nature of these variables. Implications for intervention are discussed. (c) 2006 Society for Adolescent Medicine. All rights reserved.
C1 Ctr Dis Control & Prevent, Behav Intervent & Res Branch, Div STD Prevent, Atlanta, GA 30329 USA.
   Yale Univ, Sch Med, Dept Epidemiol & Publ Hlth, New Haven, CT 06520 USA.
   Yale Univ, Sch Med, Ctr Interdisciplinary Res AIDS, New Haven, CT 06520 USA.
C3 Centers for Disease Control & Prevention - USA; Yale University; Yale University
RP Ethier, KA (corresponding author), Ctr Dis Control & Prevent, Behav Intervent & Res Branch, Div STD Prevent, 1600 Clifton Rd,NE,MS-E44, Atlanta, GA 30329 USA.
EM kethier@cdc.gov
CR ANDERSON JC, 1988, PSYCHOL BULL, V103, P411, DOI 10.1037/0033-2909.103.3.411
   Bandalos D.L., 2001, NEW DEV TECHNIQUES S, V0, PP269, DOI 10.4324/9781410601858
   Bearman PS, 2004, AM J SOCIOL, V110, P44, DOI 10.1086/386272
   BENSON MD, 1995, OBSTET GYNECOL, V85, P279, DOI 10.1016/0029-7844(94)00363-I
   Brooks TL, 2002, J ADOLESCENT HEALTH, V31, P240, DOI 10.1016/S1054-139X(02)00385-3
   CATTELL RB, 1974, AUST J PSYCHOL, V26, P103, DOI 10.1080/00049537408255223
   Cohen S, 1995, MEASURING STRESS GUI, V0, P0
   COHEN S, 1997, BEHAV MED, V23, P112
   *CONN DEP PUBL HLT, 2000, STD CONTR PROGR, V0, P0
   *CONN DEP PUBL HLT, 1999, VIT STAT REP, V0, P0
   Corwyn RF, 2000, J RES PERS, V34, P357, DOI 10.1006/jrpe.2000.2291
   Derogatis L. R., 1994, USE PSYCHOL TESTING, V0, P217
   DiClemente RJ, 2001, PEDIATRICS, V108, P0, DOI 10.1542/peds.108.5.e85
   Gardner L H, 1998, ABNF J, V9, P89
   GILLMORE MR, 1992, FAM PLANN PERSPECT, V24, P255, DOI 10.2307/2135854
   HARVEY SM, 1995, ADOLESCENCE, V30, P253
   JACCARD J, 1996, LISREL APPROACHES IN, V0, P0
   Kowaleski-Jones L, 1998, FAM PLANN PERSPECT, V30, P163, DOI 10.2307/2991677
   McNair LD, 1998, J SEX MARITAL THER, V24, P29, DOI 10.1080/00926239808414666
   ORR DP, 1989, AM J DIS CHILD, V143, P86, DOI 10.1001/archpedi.1989.02150130096023
   Paul C, 2000, J ADOLESCENT HEALTH, V27, P136, DOI 10.1016/S1054-139X(99)00095-6
   Rosenberg M, 2015, SOC ADOLESCENT SELF, V0, P0
   SHEVLIN ME, 1995, PSYCHOL REP, V76, P707, DOI 10.2466/pr0.1995.76.3.707
   SHIER LA, 2001, PREV MED, V33, P179
   Wingood GM, 1998, AM J PREV MED, V15, P54, DOI 10.1016/S0749-3797(98)00027-0
NR 25
TC 111
Z9 112
U1 0
U2 44
PU ELSEVIER SCIENCE INC
PI NEW YORK
PA 360 PARK AVE SOUTH, NEW YORK, NY 10010-1710 USA
SN 1054-139X
EI 
J9 J ADOLESCENT HEALTH
JI J. Adolesc. Health
PD MAR 15
PY 2006
VL 38
IS 3
BP 268
EP 274
DI 10.1016/j.jadohealth.2004.12.010
PG 7
WC Psychology, Developmental; Public, Environmental & Occupational Health; Pediatrics
SC Psychology; Public, Environmental & Occupational Health; Pediatrics
GA 019EA
UT WOS:000235817200016
PM 16488825
DA 2023-03-20
ER

PT J
AU Moin, M
   Rezaei, N
   Yeganeh, M
AF Moin, M.
   Rezaei, N.
   Yeganeh, M.
TI UNESCO chair in health education: A step toward public health improvement
SO IRANIAN JOURNAL OF PUBLIC HEALTH
LA English
DT Article
DE health education; public health; UNESCO; Iran
AB The UNESCO Chair in Health Education in TUMS (TUMS), Iran, was established in Immunology, Asthma and Allergy Research Institute in April 2004. The purpose of this chair is to promote an integrated system of research, training, information and documentation activities in the field of health education. The target group includes the public, health care workers, students, trainees and researchers. During its one year existing, the Chair has supported financially eleven admitted proposals and supported technically eight submitted proposals in divers fields regarding health issues with the cooperation of other research institutes in TUMS. It has made connections with most of the national research institutes and universities to establish multi-centric collaborations. The activities of the Chair are being directed towards the health priorities of the country and region. The Chair has contributed to an important international congress on immunodeficiency disorders as well as another meeting on Asthma in near future. The Chair is to publish several educational books, booklets and CDs related to health education; it is also going to prepare a thorough proposal on HIV/AIDS prevention with collaboration of other institutions, which could be applicable regionally, and in neighboring countries and states.
C1 Univ Tehran Med Sci, Immunol Asthma & Allergy Res Inst, Tehran, Iran.
C3 Immunology Asthma & Allergy Research Institute - Iran; Tehran University of Medical Sciences
RP Moin, M (corresponding author), Univ Tehran Med Sci, Immunol Asthma & Allergy Res Inst, Tehran, Iran.
NR 0
TC 2
Z9 2
U1 0
U2 0
PU IRANIAN SCIENTIFIC SOCIETY MEDICAL ENTOMOLOGY
PI TEHRAN
PA SCHOOL PUBLIC HEALTH & INST HEALTH RESEARCH, TEHRAN UNIV MEDICAL SCIENCES, P O BOX  6446-14155, TEHRAN, 00000, IRAN
SN 0304-4556
EI 
J9 IRAN J PUBLIC HEALTH
JI Iran J. Public Health
PD JUN 15
PY 2006
VL 35
IS 2
BP 1
EP 6
DI 
PG 6
WC Public, Environmental & Occupational Health
SC Public, Environmental & Occupational Health
GA 113SY
UT WOS:000242618900001
DA 2023-03-20
ER

PT J
AU Bradley-Springer, LA
   Everett, MR
   Rotach, EG
   Vojir, CP
AF Bradley-Springer, Lucy A.
   Everett, Mauritha R.
   Rotach, Elizabeth G.
   Vojir, Carol P.
TI Changes in clinician ability to assess risk and help patients determine the need for HIV testing - A comparison of three teaching methods
SO EVALUATION & THE HEALTH PROFESSIONS
LA English
DT Article
DE HIV testing; teaching methods; assessing HIV risk
ID hiv/aids education; medical-students; sexual history; care; prevention; physicians; infection; transmission; behavior; skills
AB An estimated one of four people with HIV in the United States do not know they have the infection. The Centers for Disease Control and Prevention encourages HIV testing in clinical settings, but there is evidence that this is not done on a regular basis. The purposes of this study were to (a) compare two less traditional teaching methods with a classroom method to determine whether the less traditional methods resulted in greater improvement of clinician knowledge, skill, and willingness to perform HIV risk assessment as the basis for recommending HIV testing; and (b)find out whether there were significant differences in convenience, cost, learner preference, or learner acceptance that would make one method more desirable than the others. Findings from participants in the standardized patient interaction with facilitator feedback (FB) and the case-based self-study module (SSM) were not different from those of participants in the interactive classroom education method (CL). Generally, there were positive changes in knowledge, attitudes, and behaviors over time. Participants preferred standardized patient interaction (FB) and interactive classes (CL) to self-study modules (SSM).
C1 Univ Colorado, Hlth Sci Ctr, Boulder, CO 80309 USA.
C3 University of Colorado System; University of Colorado Anschutz Medical Campus; University of Colorado Boulder
RP Bradley-Springer, LA (corresponding author), Univ Colorado, Hlth Sci Ctr, Boulder, CO 80309 USA.
CR Carter MB, 2005, AM J SURG, V189, P243, DOI 10.1016/j.amjsurg.2004.09.013
   Castilla J, 2002, AIDS, V16, P1945, DOI 10.1097/00002030-200209270-00012
   *CDCP, 2003, CAS HIV INF AIDS US, V0, P0
   Centers for Disease Control and Prevention (CDC), 2003, MMWR RECOMM REP, V52, P1
   Centers for Disease Control and Prevention (CDC), 2003, MMWR MORB MORTAL WKLY REP, V52, P329
   Colfax GN, 2002, AIDS, V16, P1529, DOI 10.1097/00002030-200207260-00010
   DARKENWALD GG, 1980, CHANGING APPROACHES, V0, P63
   Dodge WT, 2001, AM J PREV MED, V20, P177, DOI 10.1016/S0749-3797(00)00308-1
   Elman D, 2004, MED EDUC, V38, P969, DOI 10.1111/j.1365-2929.2004.01919.x
   Fisher JD, 2006, JAIDS-J ACQ IMM DEF, V41, P44, DOI 10.1097/01.qai.0000192000.15777.5c
   FitzGerald M, 2003, MED EDUC, V37, P94, DOI 10.1046/j.1365-2923.2003.01411.x
   GARFINKEL P, 2001, NY TIMES WEB 1023, V0, P0
   Gerbert B, 1998, AM J PREV MED, V15, P103, DOI 10.1016/S0749-3797(98)00025-7
   Gordon CM, 2005, AIDS EDUC PREV, V17, P6, DOI 10.1521/aeap.17.2.6.58697
   Griffith CH, 2003, J GEN INTERN MED, V18, P170, DOI 10.1046/j.1525-1497.2003.10506.x
   Haist SA, 2004, J GEN INTERN MED, V19, P549, DOI 10.1111/j.1525-1497.2004.30204.x
   Henderson H, 1999, EVAL HEALTH PROF, V22, P405, DOI 10.1177/01632789922034383
   Henderson SJ, 2004, J AM GERIATR SOC, V52, P1549, DOI 10.1111/j.1532-5415.2004.52421.x
   Huba GJ, 2000, AIDS EDUC PREV, V12, P455
   Huba GJ, 2000, AIDS EDUC PREV, V12, P93
   Kurth AE, 2005, SEX TRANSM DIS, V32, P370, DOI 10.1097/01.olq.0000154499.17511.0a
   Madan AK, 1998, AM J PREV MED, V15, P114, DOI 10.1016/S0749-3797(98)00026-9
   Margolis AD, 2001, AIDS, V15, P2335, DOI 10.1097/00002030-200111230-00022
   MARTIN S, 1997, INNOVATIONS ISSU SEP, V0, P6
   Metsch LR, 2004, AM J PUBLIC HEALTH, V94, P1186, DOI 10.2105/AJPH.94.7.1186
   Morin SF, 2004, JAIDS-J ACQ IMM DEF, V36, P960, DOI 10.1097/00126334-200408010-00010
   *MOUNT PLAINS AIDS, 2004, UNPUB RAT DAT 1999 2, V0, P0
   PAAUW DS, 1995, JAMA-J AM MED ASSOC, V274, P1380, DOI 10.1001/jama.274.17.1380
   Panter AT, 2000, AIDS PATIENT CARE ST, V14, P603, DOI 10.1089/10872910050193789
   Pilcher CD, 2004, J INFECT DIS, V189, P1785, DOI 10.1086/386333
   Rees C, 2004, PATIENT EDUC COUNS, V54, P119, DOI 10.1016/s0738-3991(03)00196-4
   Rethans JJ., 1998, J CONTIN ED HLTH PRO, V18, P172, DOI 10.1002/chp.1340180307
   Roberts LW, 2003, J GEN INTERN MED, V18, P112, DOI 10.1046/j.1525-1497.2003.10835.x
   Scott P. A., 2003, NEW DIRECTIONS ADULT, V(2003, P29, DOI https://doi.org/10.1002/ace.86
   Semple SJ, 2004, ADDICT BEHAV, V29, P807, DOI 10.1016/j.addbeh.2004.02.013
   SIMMONS P, 2002, RES INITIATIVE TREAT, V7, P0
   Tao G, 2003, AIDS, V17, P1243, DOI 10.1097/00002030-200305230-00017
   Wawer MJ, 2005, J INFECT DIS, V191, P1403, DOI 10.1086/429411
   Wenrich MD, 1997, J GEN INTERN MED, V12, P107, DOI 10.1046/j.1525-1497.1997.00015.x
NR 39
TC 8
Z9 8
U1 0
U2 7
PU SAGE PUBLICATIONS INC
PI THOUSAND OAKS
PA 2455 TELLER RD, THOUSAND OAKS, CA 91320 USA
SN 0163-2787
EI 1552-3918
J9 EVAL HEALTH PROF
JI Eval. Health Prof.
PD DEC 15
PY 2006
VL 29
IS 4
BP 367
EP 393
DI 10.1177/0163278706293404
PG 27
WC Health Care Sciences & Services; Health Policy & Services
SC Health Care Sciences & Services
GA 105TC
UT WOS:000242054200002
PM 17102061
DA 2023-03-20
ER

PT J
AU Hahm, HC
   Lahiff, M
   Barreto, RM
AF Hahm, HC
   Lahiff, M
   Barreto, RM
TI Asian American adolescents' first sexual intercourse: Gender and acculturation differences
SO PERSPECTIVES ON SEXUAL AND REPRODUCTIVE HEALTH
LA English
DT Article; Proceedings Paper
ID high-school-students; transmitted-diseases; national-survey; risk behaviors; hiv-infection; united-states; health; alcohol; attitudes; chinese
AB CONTEXT: Interventions aimed at adolescents need to be culturally specific. The dearth of data on Asian American adolescents has made it difficult to meet their needs. METHODS: Data from the National Longitudinal Study of Adolescent Health were used, with a sample of 323 Asian American female adolescents and 366 Asian American male adolescents. Logistic regression analysis was used to assess the association between acculturation at Wave 1 (1995) and sexual experience at Wave 2 (1996), controlling for demographic, psychosocial and family variables. RESULTS: Overall, 24916 of young women and 20% of young men had had sexual intercourse. Among young women, the most acculturated were more likely to have had sexual intercourse than the least acculturated (odds ratio, 4.9); acculturation was not associated with sexual intercourse for young men. Medium and high levels of parental attachment were associated with decreased odds of sexual experience for young women (0.4 and 0.2), but not for young men. Binge drinking was associated with an increased risk of sexual experience for young women (6.4), and tobacco use was associated with increased risk for young men (3.0). CONCLUSIONS: Like all adolescents, Asian Americans are at high risk for the consequences of sexual activity. For this fast-growing population, there is a crucial need for preventive programs that are culturally sensitive, inclusive of family and gender-specific.
C1 Boston Univ, Sch Social Work, Boston, MA 02215 USA.
   Univ Calif Berkeley, Sch Publ Hlth, Berkeley, CA 94720 USA.
   Boston Univ, Sch Social Welf, Boston, MA 02215 USA.
C3 Boston University; University of California System; University of California Berkeley; Boston University
RP Hahm, HC (corresponding author), Boston Univ, Sch Social Work, Boston, MA 02215 USA.
EM hahm@bu.edu
FU NICHD NIH HHS [P01-HD31921] Funding Source: Medline; NIMH NIH HHS [R01 MH-37310, 3-T32-MH-16089-20SI, 1 R03 MH64341-01, MH-18828] Funding Source: Medline
CR [Anonymous], 1997, ASIAN AM WOMEN MEN L, V0, P0
   Barnes J. S., 2002, ASIAN POPULATION 200, V0, P0
   BEARMAN PS, 2003, NATL LONGITUDINAL, V0, P0
   Brooks TL, 2002, J ADOLESCENT HEALTH, V31, P240, DOI 10.1016/S1054-139X(02)00385-3
   CARROLL JL, 1985, ARCH SEX BEHAV, V14, P131, DOI 10.1007/BF01541658
   Chan C. S., 1994, SEXUAL CULTURES CONS, V0, P89
   CHIA RC, 1994, SEX ROLES, V31, P23, DOI 10.1007/BF01560275
   COCHRAN SD, 1991, ARCH SEX BEHAV, V20, P381, DOI 10.1007/BF01542618
   Crockett LJ, 1996, J YOUTH ADOLESCENCE, V25, P89, DOI 10.1007/BF01537382
   Crosby R, 2000, AM J PREV MED, V18, P312, DOI 10.1016/S0749-3797(00)00122-7
   DUFFY JC, 1984, BRIT J ADDICT, V79, P303
   Ebin VJ, 2001, J ADOLESCENT HEALTH, V28, P62, DOI 10.1016/S1054-139X(00)00162-2
   ERICKSEN KP, 1994, FAM PLANN PERSPECT, V26, P257, DOI 10.2307/2135891
   Feldman SS, 1999, J RES ADOLESCENCE, V9, P227, DOI 10.1207/s15327795jra0903_1
   Ford CA, 1999, JAMA-J AM MED ASSOC, V282, P2227, DOI 10.1001/jama.282.23.2227
   Grunbaum JA, 2000, J ADOLESCENT HEALTH, V27, P322, DOI 10.1016/S1054-139X(00)00093-8
   Guterman NB, 2002, J ADOLESCENT HEALTH, V30, P336, DOI 10.1016/S1054-139X(01)00406-2
   Guzman BL, 2003, J COMMUNITY APPL SOC, V13, P269, DOI 10.1002/casp.735
   Hahm HC, 2004, J COMMUNITY PSYCHOL, V32, P295, DOI 10.1002/jcop.20002
   Hahm HC, 2003, J ADOLESCENT HEALTH, V33, P119, DOI 10.1016/S1054-139X(03)00058-2
   Hayes CD, 1987, RISKING FUTURE ADOLE, V1, P0
   HOLZMAN D, 1995, FAMILY PLANNING PERS, V27, P235
   HUANG K, 1992, ARCH SEX BEHAV, V21, P227, DOI 10.1007/BF01542994
   Jaccard J, 1996, FAM PLANN PERSPECT, V28, P159, DOI 10.2307/2136192
   Jacobs JA, 2002, SOCIOL FORUM, V17, P621, DOI 10.1023/A:1021029507937
   JOHNSON AM, 1990, NATURE, V343, P109, DOI 10.1038/343109a0
   Kaplan CP, 2002, J ADOLESCENT RES, V17, P103, DOI 10.1177/0743558402172001
   Kim EJ, 1996, PSYCHOL REP, V79, P95, DOI 10.2466/pr0.1996.79.1.95
   KIM EJ, 2000, J ADOLESCENCE, V23, P615
   LOWRY R, 1994, AM J PUBLIC HEALTH, V84, P1116, DOI 10.2105/AJPH.84.7.1116
   McLaughlin CS, 1997, J RES ADOLESCENCE, V7, P33, DOI 10.1207/s15327795jra0701_3
   Meschke LL, 2000, FAM RELAT, V49, P143, DOI 10.1111/j.1741-3729.2000.00143.x
   Meston CM, 1996, ARCH SEX BEHAV, V25, P33, DOI 10.1007/BF02437906
   Meston CM, 1998, J SEX RES, V35, P176, DOI 10.1080/00224499809551931
   Miller KS, 1999, J MARRIAGE FAM, V61, P85, DOI 10.2307/353885
   NG TR, 1997, HIDDEN EPIDEMIC CONF, V0, P0
   ODonnell L, 2001, FAM PLANN PERSPECT, V33, P268, DOI 10.2307/3030194
   Okazaki S, 2002, J SEX RES, V39, P34, DOI 10.1080/00224490209552117
   Padilla A. M., 1980, ACCULTURATION THEORY, V0, P47
   PARK S, 2000, ASIAN AM EXPERIENCES, V0, P270
   PHINNEY JS, 1990, PSYCHOL BULL, V108, P499, DOI 10.1037/0033-2909.108.3.499
   RODGERS JL, 1990, J FAM ISSUES, V11, P274, DOI 10.1177/019251390011003003
   ROGLER LH, 1991, AM PSYCHOL, V46, P585, DOI 10.1037/0003-066X.46.6.585
   Schuster MA, 1998, J ADOLESCENT HEALTH, V23, P221, DOI 10.1016/S1054-139X(97)00210-3
   Shou SI, 1997, J ADOLESCENT HEALTH, V20, P68, DOI 10.1016/S1054-139X(96)00323-0
   STRUNIN L, 1991, SOC SCI MED, V32, P221, DOI 10.1016/0277-9536(91)90063-I
   SUINN RM, 1992, EDUC PSYCHOL MEAS, V52, P1041, DOI 10.1177/0013164492052004028
   Tang TN, 1999, SEX ROLES, V41, P17, DOI 10.1023/A:1018881523745
   Upchurch DM, 1998, FAM PLANN PERSPECT, V30, P121, DOI 10.2307/2991625
   VENTURA SJ, 1990, REVISED PREGNANCY RA, V52, P0
   Ward LM, 2003, DEV REV, V23, P347, DOI 10.1016/S0273-2297(03)00013-3
   WEISS MS, 1970, J MARRIAGE FAM, V32, P273, DOI 10.2307/350134
   Wiederman MW, 1996, J SEX RES, V33, P339, DOI 10.1080/00224499609551851
   Wong FY, 2004, AIDS EDUC PREV, V16, P440, DOI 10.1521/aeap.16.5.440.48736
   Yancey G, 2002, J COMP FAM STUD, V33, P179, DOI 10.3138/jcfs.33.2.179
NR 55
TC 49
Z9 49
U1 0
U2 6
PU WILEY
PI HOBOKEN
PA 111 RIVER ST, HOBOKEN 07030-5774, NJ USA
SN 1538-6341
EI 1931-2393
J9 PERSPECT SEX REPRO H
JI Perspect. Sex Reprod. Health
PD MAR 15
PY 2006
VL 38
IS 1
BP 28
EP 36
DI 10.1363/3802806
PG 9
WC Demography; Family Studies
SC Demography; Family Studies
GA 024XR
UT WOS:000236230300004
PM 16554269
DA 2023-03-20
ER

PT J
AU Hawes, SE
   Critchlow, CW
   Sow, PS
   Toure, P
   N'Doye, I
   Diop, A
   Kuypers, JM
   Kasse, AA
   Kiviat, NB
AF Hawes, SE
   Critchlow, CW
   Sow, PS
   Toure, P
   N'Doye, I
   Diop, A
   Kuypers, JM
   Kasse, AA
   Kiviat, NB
TI Incident high-grade squamous intraepithelial lesions in Senegalese women with and without human immunodeficiency virus type 1 (HIV-1) and HIV-2
SO JOURNAL OF THE NATIONAL CANCER INSTITUTE
LA English
DT Article; Proceedings Paper
ID human-papillomavirus infection; female university-students; invasive cervical-cancer; natural-history; high-risk; negative women; seronegative women; african women; young-women; neoplasia
AB Background: Women infected with human immunodeficiency virus type 1 (HIV-1) and -2 may be at higher risk of developing cervical cancer than uninfected women. We assessed the relationships among human papillomavirus (HPV) types and persistence, HIV-1 and/or HIV-2 infection, and the development of high-grade cervical squamous intraepithelial lesions (HSILs) in a prospective study. Methods: We studied 627 women with and without HIV-1 and/or HIV-2 infection and high-risk HPV infection in Senegal, West Africa, who were assessed every 4 months for HSIL and HPV DNA over a mean follow-up of 2.2 years. Cox regression modeling was used to assess risks associated with development of HSIL. Results: During follow-up, 71 (11%) of 627 women developed HSIL as detected by cytology. HIV-infected women with high-risk HPV types were at greatest risk for development of HSIL. In multivariable modeling, infection with oncogenic HPV types-both persistent (hazard ratio [HR] = 47.1, 95% confidence interval [CI] = 16.3 to 136) and transient (HR = 14.0, 95% Cl = 3.7 to 54)-was strongly associated with HSIL risk. In univariate analyses, HIV-positive women infected with HIV-2 were less likely to develop HSIL (HR = 0.3, 95% CI = 0.1 to 0.9) than HIV-positive women infected with HIV-1. HIV-positive women with CD4(+) cell counts between 200 and 500 cells per microliter (HR = 2.2, 95% CI = 0.8 to 6.3) or fewer than 200 cells per milliliter (HR = 5.5, 95% CI = 2.0 to 15.2) were at greater risk of HSIL than HIV-positive women with CD4 counts of more than 500 cells per milliliter. High plasma HIV RNA levels were associated with increased HSIL risk (HR for each order of magnitude increase in the level of plasma HIV RNA = 1.4, 95% CI = 1.1 to 1.7; P =.005). After adjustment for HPV types and persistence, however, HIV type, plasma HIV RNA level, and CD4 count were no longer statistically significantly associated with increased risk of HSIL. Conclusions: HIV-1 and HIV-2 are associated with increased risk for development of HSIL. This risk appears to be associated primarily with increased HPV persistence that may result from immunosuppression related to HIV-1 and/or HIV-2 infection.
C1 Univ Washington, HPV Res Grp, Dept Epidemiol, Seattle, WA 98103 USA.
   Univ Washington, Dept Pathol, Seattle, WA 98103 USA.
   Univ Dakar, Dept Infect Dis, Dakar, Senegal.
   Inst Hyg Sociale, Dakar, Senegal.
C3 University of Washington; University of Washington Seattle; University of Washington; University of Washington Seattle
RP Hawes, SE (corresponding author), Univ Washington, HPV Res Grp, Dept Epidemiol, 1914 N 34th St,Ste 300, Seattle, WA 98103 USA.
EM hawes@u.washington.edu
FU NCI NIH HHS [CA 62801, CA 97275] Funding Source: Medline
CR Ahdieh L, 2000, AM J EPIDEMIOL, V151, P1148, DOI 10.1093/oxfordjournals.aje.a010165
   BOSCH FX, 1995, JNCI-J NATL CANCER I, V87, P796, DOI 10.1093/jnci/87.11.796
   Branca M, 2003, INT J STD AIDS, V14, P417, DOI 10.1258/095646203765371321
   Branca M, 2001, CYTOPATHOLOGY, V12, P84, DOI 10.1046/j.1365-2303.2001.00299.x
   Chua KL, 1996, CANCER, V77, P121, DOI 10.1002/(SICI)1097-0142(19960101)77:1<121::AID-CNCR20>3.0.CO;2-6
   COX DR, 1984, ANAL SURVIVAL DATA, V0021, P0
   Critchlow CW, 1998, AIDS, V12, P1177, DOI 10.1097/00002030-199810000-00010
   Cuschieri KS, 2004, J MED VIROL, V73, P65, DOI 10.1002/jmv.20062
   Delmas MC, 2000, AIDS, V14, P1775, DOI 10.1097/00002030-200008180-00013
   Duerr A, 2001, AM J OBSTET GYNECOL, V184, P584, DOI 10.1067/mob.2001.111791
   Eckert L O, 1999, INFECT DIS OBSTET GYNECOL, V7, P158, DOI 10.1155/S1064744999000253
   Ellerbrock TV, 2000, JAMA-J AM MED ASSOC, V283, P1031, DOI 10.1001/jama.283.8.1031
   Franco EL, 1999, J INFECT DIS, V180, P1415, DOI 10.1086/315086
   Goldie SJ, 2003, INT J CANCER, V106, P896, DOI 10.1002/ijc.11334
   Gottlieb GS, 2002, J INFECT DIS, V185, P905, DOI 10.1086/339295
   Gravitt PE, 1998, J CLIN MICROBIOL, V36, P3020, DOI 10.1128/JCM.36.10.3020-3027.1998
   Hawes SE, 2003, J INFECT DIS, V188, P555, DOI 10.1086/376996
   HO GYF, 1995, JNCI-J NATL CANCER I, V87, P1365, DOI 10.1093/jnci/87.18.1365
   Ho GYF, 1998, NEW ENGL J MED, V338, P423, DOI 10.1056/NEJM199802123380703
   KOUTSKY LA, 1992, NEW ENGL J MED, V327, P1272, DOI 10.1056/NEJM199210293271804
   KRONE MR, 1995, INTRAEPITHELIAL NEOP, V0, P49
   KUYPERS JM, 1993, J CLIN MICROBIOL, V31, P1003, DOI 10.1128/JCM.31.4.1003-1006.1993
   La Ruche G, 1998, CANCER-AM CANCER SOC, V82, P2401, DOI 10.1002/(SICI)1097-0142(19980615)82:12&lt;2401::AID-CNCR14&gt;3.3.CO;2-H
   Langley CL, 1996, AIDS, V10, P413, DOI 10.1097/00002030-199604000-00010
   Londesborough P, 1996, INT J CANCER, V69, P364
   McNamee R, 2003, OCCUP ENVIRON MED, V60, P227, DOI 10.1136/oem.60.3.227
   Minkoff H, 1998, AM J OBSTET GYNECOL, V178, P982, DOI 10.1016/S0002-9378(98)70535-6
   Miotti PG, 1996, J INFECT DIS, V173, P714, DOI 10.1093/infdis/173.3.714
   Moscicki AB, 2001, JAMA-J AM MED ASSOC, V285, P2995, DOI 10.1001/jama.285.23.2995
   Moscicki AB, 2004, J INFECT DIS, V190, P37, DOI 10.1086/421467
   REMMINK AJ, 1995, INT J CANCER, V61, P306, DOI 10.1002/ijc.2910610305
   Richardson H, 2003, CANCER EPIDEM BIOMAR, V12, P485
   Schiffman Mark, 2003, J NATL CANCER INST MONOGR, V0, P14
   Schlecht NF, 2001, JAMA-J AM MED ASSOC, V286, P3106, DOI 10.1001/jama.286.24.3106
   Schuman P, 2003, J INFECT DIS, V188, P128, DOI 10.1086/375783
   SECK AC, 1994, INT J STD AIDS, V5, P189
   Six C, 1998, AIDS, V12, P1047, DOI 10.1097/00002030-199809000-00012
   SOLOMON D, 1989, JAMA-J AM MED ASSOC, V262, P931
   Stoler MH, 2001, JAMA-J AM MED ASSOC, V285, P1500, DOI 10.1001/jama.285.11.1500
   SUN XW, 1995, OBSTET GYNECOL, V85, P680, DOI 10.1016/0029-7844(95)00025-M
   VERMUND SH, 1991, AM J OBSTET GYNECOL, V165, P392, DOI 10.1016/0002-9378(91)90101-V
   Vernon SD, 1999, SEX TRANSM INFECT, V75, P258, DOI 10.1136/sti.75.4.258
   Wallin KL, 1999, NEW ENGL J MED, V341, P1633, DOI 10.1056/NEJM199911253412201
   Woodman CBJ, 2001, LANCET, V357, P1831, DOI 10.1016/S0140-6736(00)04956-4
   WRIGHT TC, 1994, OBSTET GYNECOL, V84, P591
   Xi LF, 2002, CANCER EPIDEM BIOMAR, V11, P343
NR 46
TC 75
Z9 77
U1 0
U2 2
PU OXFORD UNIV PRESS INC
PI CARY
PA JOURNALS DEPT, 2001 EVANS RD, CARY, NC 27513 USA
SN 0027-8874
EI 
J9 J NATL CANCER I
JI J. Natl. Cancer Inst.
PD JAN 18
PY 2006
VL 98
IS 2
BP 100
EP 109
DI 10.1093/jnci/djj010
PG 10
WC Oncology
SC Oncology
GA 008JH
UT WOS:000235036100008
PM 16418512
DA 2023-03-20
ER

PT J
AU He, N
   Detels, R
   Chen, Z
   Jiang, QW
   Zhu, JD
   Dai, YQ
   Wu, M
   Zhong, X
   Fu, CW
   Gui, DX
AF He, N
   Detels, R
   Chen, Z
   Jiang, QW
   Zhu, JD
   Dai, YQ
   Wu, M
   Zhong, X
   Fu, CW
   Gui, DX
TI Sexual behavior among employed male rural migrants in Shanghai, China
SO AIDS EDUCATION AND PREVENTION
LA English
DT Article
ID high-school-students; transmitted-diseases; eastern china; hiv; risk; population; residents; aids
AB A study of sexual behavior in migrant men was conducted in construction sites, markets, and factories in Shanghai, the largest city in China. An anonymous, self-administered questionnaire was completed by the migrants. Among 986 sexually active men, 1.4% had had more than one sexual partner in their lifetime, 31% premarital sex, 3.3% oral sex, and 11.5% commercial sex. Seventy-eight percent never used condoms. Risk-taking was similar in different working venues but increased with decreasing age. Younger men initiated sexual intercourse earlier and had more premarital sex and sexual partners as well as more frequent sexual encounters. Risk-factors that correlate with having multiple sex partners included having seen pornography, early age at initiating sexual intercourse, premarital sex, and a desire for legalization of commercial sex. Sexually transmitted diseases and HIV are likely to increase among migrants, particularly those who are young. Intervention strategies should target younger migrants, and must accommodate a low literacy level.
C1 Univ Calif Los Angeles, Sch Publ Hlth, Dept Epidemiol, Los Angeles, CA 90095 USA.
   Fudan Univ, Sch Publ Hlth, Dept Epidemiol, Shanghai 200433, Peoples R China.
   Univ Calif Los Angeles, Sch Publ Hlth, Dept Epidemiol, Los Angeles, CA 90024 USA.
   Jiading Dist Ctr Dis Control & Prevent, Shanghai, Peoples R China.
   Shanghai Int Travel Healthcare Ctr, Shanghai, Peoples R China.
C3 University of California System; University of California Los Angeles; Fudan University; University of California System; University of California Los Angeles; Shanghai Center for Disease Control & Prevention
RP Detels, R (corresponding author), Univ Calif Los Angeles, Sch Publ Hlth, Dept Epidemiol, Box 951772, Los Angeles, CA 90095 USA.
EM detels@ucla.edu
FU FIC NIH HHS [D43 TW000013] Funding Source: Medline
CR Anderson AF, 2003, AIDS CARE, V15, P177, DOI 10.1080/0954012031000068326
   Cooksey EC, 1996, J HEALTH SOC BEHAV, V37, P59, DOI 10.2307/2137231
   Detels R, 2003, SEX TRANSM DIS, V30, P803, DOI 10.1097/01.OLQ.0000086607.82667.CF
   Edgardh K, 2000, SEX TRANSM INFECT, V76, P98, DOI 10.1136/sti.76.2.98
   GAGE AJ, 1994, SOC BIOL, V41, P44
   GREENBERG J, 1992, SEX TRANSM DIS, V19, P331, DOI 10.1097/00007435-199211000-00006
   He N, 2005, SEX TRANSM DIS, V32, P286, DOI 10.1097/01.olq.0000152219.58592.9b
   Lau JTF, 2001, AIDS CARE, V13, P71, DOI 10.1080/09540120020018198
   Liu HJ, 1998, J ACQ IMMUN DEF SYND, V19, P80, DOI 10.1097/00042560-199809010-00013
   Mardh P A, 2000, EUR J CONTRACEPT REPROD HEALTH CARE, V5, P177, DOI 10.1080/13625180008500396
   MELLANBY A, 1993, BRIT MED J, V307, P25, DOI 10.1136/bmj.307.6895.25
   Rogers SJ, 2002, AIDS EDUC PREV, V14, P217, DOI 10.1521/aeap.14.3.217.23892
   Schuster MA, 1998, J ADOLESCENT HEALTH, V23, P221, DOI 10.1016/S1054-139X(97)00210-3
   Schuster MA, 1996, AM J PUBLIC HEALTH, V86, P1570, DOI 10.2105/AJPH.86.11.1570
   *SHANGH CDCP, 2004, HIV STDS SURV REP, V0, P0
   SPIRA A, 1992, NATURE, V360, P407
   State Council AIDS Working Committee Office and UN Theme Group on HIV / AIDS in China, 2004, JOINT ASS HIV AIDS P, V0, P0
   THOMAS J, 2002, AIDS EDUC PREV, V14, P217
   Wang JC, 2001, SEX TRANSM DIS, V28, P171, DOI 10.1097/00007435-200103000-00009
   WELLINGS K, 1990, NATURE, V348, P276, DOI 10.1038/348276a0
   Zhang K, 1999, AIDS CARE, V11, P581, DOI 10.1080/09540129947730
NR 21
TC 50
Z9 52
U1 1
U2 16
PU GUILFORD PUBLICATIONS INC
PI NEW YORK
PA 370 SEVENTH AVE, SUITE 1200, NEW YORK, NY 10001-1020 USA
SN 0899-9546
EI 1943-2755
J9 AIDS EDUC PREV
JI Aids Educ. Prev.
PD APR 15
PY 2006
VL 18
IS 2
BP 176
EP 186
DI 10.1521/aeap.2006.18.2.176
PG 11
WC Education & Educational Research; Public, Environmental & Occupational Health
SC Education & Educational Research; Public, Environmental & Occupational Health
GA 037AN
UT WOS:000237119200007
PM 16649962
DA 2023-03-20
ER

PT J
AU Rawlings, MK
   Graff, RJ
   Calderon, R
   Casey-Bailey, S
   Posley, MV
AF Rawlings, M. Keith
   Graff, Robert J.
   Calderon, Rodrigo
   Casey-Bailey, Shelisa
   Posley, Mary V.
TI Differences in perceptions of what constitutes having "Had Sex" in a population of people living with HIV/AIDS
SO JOURNAL OF THE NATIONAL MEDICAL ASSOCIATION
LA English
DT Article
DE AIDS/HIV; sexual beliefs/behaviors
ID university-students; hiv; risk; men
AB The reduction of high-risk sexual behavior among HIV-infected individuals is a major aspect of prevention strategies to reduce HIV infection in the United States. These prevention efforts assume a common understanding between clinicians and HIV-infected individuals of the terms "sex" and what constitutes having "had sex." The purpose of this study was to determine what sexual behaviors HIV-infected individuals perceive as having had sex and to examine the variability of these perceptions. Surveys were done of 279 HIV-positive adults receiving services at an HIV-focused community health center in Dallas, TX. Responses from participants about whether they perceived a given behavior as constituting having had sex were analyzed by Chi-squared analysis. Overall, only 80.9% of respondents perceived penile-vaginal intercourse as "sex," while 76.9% said they "had sex" if someone had oral contact with their genitals. There were gender and ethnicity differences in what was perceived as having had sex. Females were significantly less likely than males to perceive anal intercourse as having had sex. Variability exists among HIV-positive individuals regarding what they perceive as having had sex. Results support the need for clinicians to more precisely ascertain sexual perceptions and risks to achieve HIV prevention goals.
C1 [Rawlings, M. Keith; Casey-Bailey, Shelisa; Posley, Mary V.] Peabody Hlth Ctr, Dallas, TX 75215 USA.
   [Graff, Robert J.; Calderon, Rodrigo] AIDS Arms Inc, Dallas, TX USA.
RP Rawlings, MK (corresponding author), Peabody Hlth Ctr, 1906 Peabody St, Dallas, TX 75215 USA.
EM krawlings@aidsarms.org
CR Abramson P.R., 1995, PLEASURE THOUGHTS NA, V0, P0
   Baldwin JI, 2000, ARCH SEX BEHAV, V29, P357, DOI 10.1023/A:1001918504344
   Binson D, 1998, PUBLIC OPIN QUART, V62, P190, DOI 10.1086/297840
   Bova C, 2003, AIDS PATIENT CARE ST, V17, P75, DOI 10.1089/108729103321150809
   *CDCP, 2001, HIV AIDS SURV REP, V13, P0
   *CDCP, 2003, MMWR-MORBID MORTAL W, V52, P329
   Centers for Disease Control and Prevention (CDC), 2003, MMWR RECOMM REP, V52, P1
   Essien EJ, 2002, J NATL MED ASSOC, V94, P304
   Feldman L, 1997, CAN J HUM SEX, V6, P197
   Friedman SR, 2001, AIDS, V15, P2057, DOI 10.1097/00002030-200110190-00025
   Gates GJ, 2000, FAM PLANN PERSPECT, V32, P295, DOI 10.2307/2648198
   Goodson P, 2003, J SCHOOL HEALTH, V73, P91, DOI 10.1111/j.1746-1561.2003.tb03579.x
   Karon JM, 2001, AM J PUBLIC HEALTH, V91, P1060, DOI 10.2105/AJPH.91.7.1060
   Lambert TA, 2003, J SEX RES, V40, P129, DOI 10.1080/00224490309552174
   Pitts M, 2001, ARCH SEX BEHAV, V30, P169, DOI 10.1023/A:1002777201416
   Quirk A, 1998, AIDS CARE, V10, P105, DOI 10.1080/713612349
   RAWLINGS MK, 2004, 42 ANN M INF DIS SOC, V0, P0
   Remez L, 2000, FAM PLANN PERSPECT, V32, P298, DOI 10.2307/2648199
   Richters J, 1999, BRIT MED J, V318, P1011, DOI 10.1136/bmj.318.7189.1011a
   Sanders SA, 1999, JAMA-J AM MED ASSOC, V281, P275, DOI 10.1001/jama.281.3.275
   Schiltz MA, 2000, SOC SCI MED, V50, P1571, DOI 10.1016/S0277-9536(99)00466-9
   Schuster MA, 1996, AM J PUBLIC HEALTH, V86, P1570, DOI 10.2105/AJPH.86.11.1570
   von Sadovszky V, 2002, J NURS SCHOLARSHIP, V34, P133
   2004, 1900, V53, V0, P125
NR 24
TC 9
Z9 9
U1 0
U2 3
PU NATL MED ASSOC
PI WASHINGON
PA 1012 10TH ST, N W, WASHINGON, DC 20001 USA
SN 0027-9684
EI 1943-4693
J9 J NATL MED ASSOC
JI J. Natl. Med. Assoc.
PD JUN 15
PY 2006
VL 98
IS 6
BP 845
EP 850
DI 
PG 6
WC Medicine, General & Internal
SC General & Internal Medicine
GA V51FT
UT WOS:000203462500003
PM 16775905
DA 2023-03-20
ER

PT J
AU Clark, TS
   Friedrich, GK
   Ndlovu, M
   Neilands, TB
   McFarland, W
AF Clark, Thomas S.
   Friedrich, Gerhard K.
   Ndlovu, Methembe
   Neilands, Torsten B.
   McFarland, Willi
TI An adolescent-targeted HIV prevention project using African professional soccer players as role models and educators in Bulawayo, Zimbabwe
SO AIDS AND BEHAVIOR
LA English
DT Article
DE school-based HIV prevention; Zimbabwe; youth; sports; soccer
ID aids; interventions; program
AB The calamitous effects of HIV in Africa demand novel approaches to prevention. Young people are an ideal target as early intervention may have long-term benefits. Given their high social status, professional soccer players may be effective in HIV education as role models and educators. In our study, professional soccer players provided HIV education in an interactive curriculum for 7th grade boys and girls in Bulawayo, Zimbabwe. Students in intervention classrooms demonstrated significant increases in knowledge and attitudes using pre-, immediately post- and five-month post-intervention surveys. There was a delayed increase in these factors among control students, suggesting a possible diffusion of information from their peers who received the intervention curriculum. Given these results and the magnitude of the HIV epidemic, this pilot program should be replicated in other communities in sub-Saharan Africa. Continual efforts should be made to rigorously evaluate the approach and improve its effectiveness.
C1 Univ Calif San Francisco, Ctr AIDS Prevent Studies, San Francisco, CA 94143 USA.
   Grassroots Soccer, Bulawayo, Zimbabwe.
   San Francisco Dept Publ Hlth, San Francisco, CA USA.
C3 University of California System; University of California San Francisco; San Francisco Department of Public Health
RP Clark, TS (corresponding author), Univ Calif San Francisco, Ctr AIDS Prevent Studies, San Francisco, CA 94143 USA.
EM toclark@psg.ucsf.edu
CR Applegate M., 1998, JOURNAL OF HIV/AIDS PREVENTION AND EDUCATION FOR ADOLESCENTS AND CHILDREN, V2, P5, DOI 10.1300/J129v02n01_02
   Bandura Albert, 1997, SELF EFFICACY EXERCI, V0, P0
   *CDC GAP, 2003, M E ANN REP, V0, P0
   *CIA, 2001, CIA WORLD FACT BOOK, V0, P0
   Gallant M, 2004, SOC SCI MED, V58, P1337, DOI 10.1016/S0277-9536(03)00331-9
   GRUNSHEIT A, 1997, IMPACT HIV SEXUAL HL, V0, P0
   Kim N, 1997, J ADOLESCENT HEALTH, V20, P204, DOI 10.1016/S1054-139X(96)00169-3
   Kinsman J, 2001, HEALTH EDUC RES, V16, P85, DOI 10.1093/her/16.1.85
   Merson MH, 2000, AIDS, V14, P0
   MULLEN DP, 2002, J ACQ IMMUN DEF SYND, V30, P94
   Peersman G V, 1998, AIDS, V12 Suppl A, P0
   *UNICEF, 2002, UPD ZIMB EP FACT SHE, V0, P0
   Visser M, 1996, S AFR J PSYCHOL, V26, P103, DOI 10.1177/008124639602600206
   *WORLD BANK, 2004, WORLD BANK REP CHILD, V0, P0
NR 14
TC 23
Z9 23
U1 0
U2 2
PU SPRINGER/PLENUM PUBLISHERS
PI NEW YORK
PA 233 SPRING ST, NEW YORK, NY 10013 USA
SN 1090-7165
EI 
J9 AIDS BEHAV
JI AIDS behav.
PD JUL 15
PY 2006
VL 10
IS 
BP S77
EP S83
DI 10.1007/s10461-006-9140-4
PG 7
WC Public, Environmental & Occupational Health; Social Sciences, Biomedical
SC Public, Environmental & Occupational Health; Biomedical Social Sciences
GA 071IE
UT WOS:000239592400009
PM 16791526
DA 2023-03-20
ER

PT J
AU Aaro, LE
   Flisher, AJ
   Kaaya, S
   Onya, H
   Fuglesang, M
   Klepp, KI
   Schaalma, H
AF Aaro, LE
   Flisher, AJ
   Kaaya, S
   Onya, H
   Fuglesang, M
   Klepp, KI
   Schaalma, H
TI Promoting sexual and reproductive health in early adolescence in South Africa and Tanzania: Development of a theory- and evidence-based intervention programme
SO SCANDINAVIAN JOURNAL OF PUBLIC HEALTH
LA English
DT Article
DE adolescents; field experiment; health education; HIV/AIDS; intervention mapping; school; sexual behaviour; social cognition; South Africa; Tanzania
ID aids-risk behavior; condom use; reasoned action; prevention programs; planned behavior; hiv prevention; students; intentions; education; determinants
AB Aims: Action to prevent the spread of HIV among young people in Sub-Saharan Africa is needed urgently. In order to be effective, such action should be theory and evidence based and carefully adapted to local cultures and contexts. The present article describes the organization, theoretical basis, and methodological approach of a project that aims at developing and evaluating school-based interventions targeting adolescents aged 12-14 years. Methods: Researchers from European and African universities have developed interventions that were conducted in three sites: Cape Town and Polokwane (South Africa) and Dar es Salaam (Tanzania). In each site the interventions were evaluated through large-scale field experiments with intervention schools and delayed intervention schools and with baseline and two follow-up data collections. Minimum sample sizes were estimated for each site based on local data and taking into account that the unit of allocation was schools and not individual students (the design effect). During the formative phase as well as within the field experiments, qualitative studies were also conducted. Discussion: The interventions were developed consistent with the Intervention Mapping approach, and the theoretical framework was based on a modified version of the Theory of Planned Behaviour. The limitations of Western social cognition models were recognized, and the theoretical framework has therefore been expanded in two directions: towards integrating cultural processes and towards taking societal factors and constraints into account. Conclusion: The project will throw light on the application of social cognition models as well as the usefulness of the Intervention Mapping approach to intervention development in sub-Saharan Africa.
C1 Univ Bergen, Res Ctr Hlth Promot, N-5015 Bergen, Norway.
   Univ Cape Town, Dept Psychiat & Mental Hlth, ZA-7700 Rondebosch, South Africa.
   Univ Cape Town, Adolescent Hlth Res Inst, ZA-7700 Rondebosch, South Africa.
   Muhimbili Univ Coll Hlth Sci, Dept Psychiat, Dar Es Salaam, Tanzania.
   Univ Limpopounilim, Sch Hlth Sci, Polokwane, South Africa.
   Karolinska Inst, Dept Publ Hlth Sci, Stockholm, Sweden.
   Univ Oslo, Dept Nutr, N-0316 Oslo, Norway.
   Maastricht Univ, Dept Hlth Educ & Hlth Promot, Maastricht, Netherlands.
C3 University of Bergen; University of Cape Town; University of Cape Town; Muhimbili University of Health & Allied Sciences; University of Limpopo; Karolinska Institutet; University of Oslo; Maastricht University
RP Aaro, LE (corresponding author), Univ Bergen, Res Ctr Hlth Promot, Christiesgt 13, N-5015 Bergen, Norway.
EM leif.aaro@psych.uib.no
CR Abraham C, 1998, BRIT J MED PSYCHOL, V71, P297, DOI 10.1111/j.2044-8341.1998.tb00993.x
   Abraham CS, 1996, PSYCHOL HEALTH, V11, P641, DOI 10.1080/08870449608404994
   AJZEN I, 1991, ORGAN BEHAV HUM DEC, V50, P179, DOI 10.1016/0749-5978(91)90020-T
   Albarracin D, 2001, PSYCHOL BULL, V127, P142, DOI 10.1037//0033-2909.127.1.142
   Bandawe CR, 1996, AIDS CARE, V8, P223, DOI 10.1080/09540129650125894
   Bandura A., 2000, UNDERSTANDING CHANGI, V0, P299
   Bandura A., 1986, SOCIAL FDN THOUGHT A, V0, P0
   Bandura Albert, 1997, SELF EFFICACY EXERCI, V0, P0
   Bartholomew L, 2001, INTERVENTION MAPPING, V0, P0
   Bosompra K, 2001, SOC SCI MED, V52, P1057, DOI 10.1016/S0277-9536(00)00213-6
   Denzin NK., 1978, RES ACT THEORETICAL, V0, P0
   Eaton L, 2003, SOC SCI MED, V56, P149, DOI 10.1016/S0277-9536(02)00017-5
   Fishbein M, 2000, AIDS CARE, V12, P273, DOI 10.1080/09540120050042918
   FISHER JD, 1992, PSYCHOL BULL, V111, P455, DOI 10.1037/0033-2909.111.3.455
   Fisher W. A., 1998, ANN REV SEX RES, V9, P39, DOI 10.1080/10532528.1998.10559926
   FLISHER AJ, 1999, S AFRICAN J CHILD AD, V11, P138
   FROST JJ, 1995, FAM PLANN PERSPECT, V27, P188, DOI 10.2307/2136274
   Gallant M, 2004, SOC SCI MED, V58, P1337, DOI 10.1016/S0277-9536(03)00331-9
   Gillmore MR, 2002, J MARRIAGE FAM, V64, P885, DOI 10.1111/j.1741-3737.2002.00885.x
   Green L. W., 1999, HLTH PROMOTION PLANN, V0, P0
   Grunseit A, 1997, J ADOLESCENT RES, V12, P421, DOI 10.1177/0743554897124002
   Hayes RJ, 1999, INT J EPIDEMIOL, V28, P319, DOI 10.1093/ije/28.2.319
   Jemmott JB, 2000, AIDS, V14, P0
   JEMMOTT LS, 1991, NURS RES, V40, P228
   Johnson BT, 2003, ARCH PEDIAT ADOL MED, V157, P381, DOI 10.1001/archpedi.157.4.381
   Kaaya SF, 2002, SOC DYNAMICS, V28, P64
   Kirby D, 2002, J SEX RES, V39, P51, DOI 10.1080/00224490209552120
   Klepp KI, 1996, E AFR MED J, V73, P218
   Kok G, 1996, EUR REV SOCIAL PSYCH, V7, P241
   LOMBARD C, 2002, INT CLIN TRIALS S SI, V0, P0
   MERSON HM, 2000, AIDS S2, V14, P0
   Morrison DM, 1998, PSYCHOL HEALTH, V13, P207, DOI 10.1080/08870449808406747
   OAKLEY A, 1995, BRIT MED J, V310, P158, DOI 10.1136/bmj.310.6973.158
   Patton M.Q., 2002, QUALITATIVE EVALUATI, V0, P0, DOI DOI 10.24315/TRKEFD.331579
   Richard L, 1996, AM J HEALTH PROMOT, V10, P318, DOI 10.4278/0890-1171-10.4.318
   SCHAALMA H, 1993, HEALTH EDUC RES, V8, P255, DOI 10.1093/her/8.2.255
   Schaalma HP, 1996, HEALTH EDUC QUART, V23, P469, DOI 10.1177/109019819602300407
   Sheeran P, 1999, PSYCHOL BULL, V125, P90, DOI 10.1037/0033-2909.125.1.90
   *WHO, 1997, COM AG FACTS ACT AD, V0, P0
   WILSON D, 1992, PSYCHOL HEALTH, V7, P99, DOI 10.1080/08870449208520013
   World Health Organization (WHO), 1986, OTT CHART HLTH PROM, V0, P0
NR 41
TC 58
Z9 59
U1 2
U2 18
PU SAGE PUBLICATIONS LTD
PI LONDON
PA 1 OLIVERS YARD, 55 CITY ROAD, LONDON EC1Y 1SP, ENGLAND
SN 1403-4948
EI 1651-1905
J9 SCAND J PUBLIC HEALT
JI Scand. J. Public Health
PD APR 15
PY 2006
VL 34
IS 2
BP 150
EP 158
DI 10.1080/14034940510032356
PG 9
WC Public, Environmental & Occupational Health
SC Public, Environmental & Occupational Health
GA 030QN
UT WOS:000236649500006
PM 16581707
DA 2023-03-20
ER

PT J
AU Saewyc, E
   Skay, C
   Richens, K
   Reis, E
   Poon, C
   Murphy, A
AF Saewyc, E
   Skay, C
   Richens, K
   Reis, E
   Poon, C
   Murphy, A
TI Sexual orientation, sexual abuse, and HIV-risk behaviors among adolescents in the Pacific northwest
SO AMERICAN JOURNAL OF PUBLIC HEALTH
LA English
DT Article
ID same-sex; pregnancy; health; gay; youths; school
AB Objectives. We explored HIV risk behaviors, sexual orientation, and sexual abuse among 5 school-based cohorts in Seattle, Wash (SEA95 and SEA99:N =7477 and N =6590), and British Columbia (BC92, BC98, and BC03 [weighted]: N = 239975, N = 281576, and N = 265132). Methods. An HIV risk scale of 7 items assessed risky sexual behaviors and injection drug use. Self-identified sexual orientation included heterosexual, bisexual, gay/lesbian, and, in British Columbia only, mostly heterosexuals Analyses of covariance were conducted separately by gender and were adjusted for age and sexual abuse when comparing means. Results. Gay/lesbian and bisexual adolescents had higher mean age-adjusted risk scores compared with heterosexual and mostly heterosexual adolescents. After we controlled for sexual abuse history, mean scores were 2 to 4 times higher among abused students than among nonabused students in each sexual orientation group. Age/abuse-adjusted models better explained the variance in risk scores (R-2=0.10-0.31), but sexual orientation remained an independent.predictor. Conclusion. Sexual minority adolescents who attended school reported higher HIV risk behaviors, and higher prevalence of sexual victimization may partially explain these risks.
C1 Univ British Columbia, Sch Nursing, Vancouver, BC V6T 2B5, Canada.
   Univ British Columbia, Div Adolescent Med, Dept Pediat, Vancouver, BC V6T 2B5, Canada.
   McCreary Ctr Soc, Vancouver, BC, Canada.
   Univ Minnesota, Sch Nursing, Minneapolis, MN 55455 USA.
   Publ Hlth Seattle & King Cty, Washington, DC USA.
C3 University of British Columbia; University of British Columbia; University of Minnesota System; University of Minnesota Twin Cities
RP Saewyc, E (corresponding author), Univ British Columbia, Sch Nursing, T201-2211 Wesbrook Mall, Vancouver, BC V6T 2B5, Canada.
EM saeuyc@interchange.ubc.ca
FU NIDA NIH HHS [R01 DA017979-01, R01 DA1797901] Funding Source: Medline; NIMH NIH HHS [L40 MH069594-01, R01 MH062586-01A1, R01 MH-6258601, R01 MH062586-02] Funding Source: Medline
CR Austin SB, 2004, J ADOLESCENT HEALTH, V34, P113, DOI 10.1016/S1054-139X(03)00477-4
   Blake SM, 2001, AM J PUBLIC HEALTH, V91, P940, DOI 10.2105/AJPH.91.6.940
   Blum R, 1989, TECHNICAL REPORT ADO, V0, P0
   Boyce W., 2003, CANADIAN YOUTH SEXUA, V0, P0
   *CDCP, 1999, HIV AIDS SURV REP, V0, P0
   Cochran BN, 2002, AM J PUBLIC HEALTH, V92, P773, DOI 10.2105/AJPH.92.5.773
   DuRant RH, 1998, J PEDIATR-US, V133, P113, DOI 10.1016/S0022-3476(98)70189-1
   Eisenberg M, 2001, ARCH SEX BEHAV, V30, P575, DOI 10.1023/A:1011958816438
   Garofalo R, 1998, PEDIATRICS, V101, P895, DOI 10.1542/peds.101.5.895
   Goodenow C, 2002, AM J PUBLIC HEALTH, V92, P203, DOI 10.2105/AJPH.92.2.203
   Holmes WC, 1998, JAMA-J AM MED ASSOC, V280, P1855, DOI 10.1001/jama.280.21.1855
   MURPHY A, 1994, ADOLESCENT HLTH SURV, V0, P0
   PETERS I, 1994, ADOLESCENT HLTH SURV, V0, P0
   POON C, 2000, MAKING CHOICES SEX E, V0, P0
   Remez L, 2000, FAM PLANN PERSPECT, V32, P298, DOI 10.2307/2648199
   ROBIN L, 2005, ARCH PEDIAT ADOLESC, V156, P349
   Rosario M, 2001, AM J COMMUN PSYCHOL, V29, P133, DOI 10.1023/A:1005205630978
   Rotheram-Borus MJ, 1999, ARCH SEX BEHAV, V28, P159, DOI 10.1023/A:1018719922709
   Saewyc E, 2004, J ADOLESCENT HEALTH, V34, P125, DOI 10.1016/S1054-139X(03)00495-6
   Saewyc EM, 1999, FAM PLANN PERSPECT, V31, P127, DOI 10.2307/2991695
   Saewyc EM, 1998, J ADOLESCENT HEALTH, V23, P181, DOI 10.1016/S1054-139X(97)00260-7
   Saewyc EM, 1998, J ADOLESCENT HEALTH, V23, P238, DOI 10.1016/S1054-139X(98)00016-0
   SAEWYC EM, 2001, PERSPECT SEX REPRO H, V36, P98
   SAEWYC EM, 2004, J ADOLESCENT HEALTH, V35, P0
   Savin-Williams RC, 2003, J FAM PSYCHOL, V17, P429, DOI 10.1037/0893-3200.17.3.429
   US Department of Health and Human Services, 2000, HLTH PEOPL 2010, V0, P0
NR 29
TC 79
Z9 81
U1 0
U2 3
PU AMER PUBLIC HEALTH ASSOC INC
PI WASHINGTON
PA 800 I STREET, NW, WASHINGTON, DC 20001-3710 USA
SN 0090-0036
EI 
J9 AM J PUBLIC HEALTH
JI Am. J. Public Health
PD JUN 15
PY 2006
VL 96
IS 6
BP 1104
EP 1110
DI 10.2105/AJPH.2005.065870
PG 7
WC Public, Environmental & Occupational Health
SC Public, Environmental & Occupational Health
GA 047UY
UT WOS:000237905400036
PM 16670224
DA 2023-03-20
ER

PT J
AU Mpofu, E
   Flisher, AJ
   Bility, K
   Onya, H
   Lombard, C
AF Mpofu, Elias
   Flisher, Alan J.
   Bility, Khalipha
   Onya, Hans
   Lombard, Carl
TI Sexual partners in a rural South African setting
SO AIDS AND BEHAVIOR
LA English
DT Article; Proceedings Paper
DE sexual partners; teenagers; rural; Africa
ID school-students; behavior; risk; prevention; adolescents; predictors; education
AB The study investigated sexual behaviors among 1573 rural South Africans in their early and late adolescents and young adults. The participants reported their number of sexual partners and behaviors related to sexual experience, including age of their first sexual experience, use of contraceptives, use of substances, and anal sex. The data from 630 adolescents with sexual experience (males: 362; females: 268) were analyzed to test three sequential models to predict the number of sexual partners from student characteristics (i.e., demographics, use of substances, sexual behaviors). Teenagers with early sexual experience and a history of substance-use tended to have multiple sexual partners, confirming the need for targeted HIV prevention interventions for young people in South Africa.
C1 Penn State Univ, Dept Counseler Educ, Counseling Psychol & Rehabil Serv, University Pk, PA 16802 USA.
   Univ Cape Town, ZA-7700 Rondebosch, South Africa.
   Univ North, Sovenga, South Africa.
   Med Res Council S Africa, Tygerberg, South Africa.
C3 Pennsylvania Commonwealth System of Higher Education (PCSHE); Pennsylvania State University; Pennsylvania State University - University Park; University of Cape Town; University of Limpopo; South African Medical Research Council
RP Mpofu, E (corresponding author), Penn State Univ, Dept Counseler Educ, Counseling Psychol & Rehabil Serv, 329 CEDAR Bldg, University Pk, PA 16802 USA.
EM exm31@psu.edu
FU NATIONAL INSTITUTE ON DRUG ABUSE [P50DA010075] Funding Source: NIH RePORTER; NIDA NIH HHS [P50DA10075] Funding Source: Medline
CR Alberts C, 2003, J YOUTH ADOLESCENCE, V32, P169, DOI 10.1023/A:1022591302909
   Bachanas PJ, 2002, J PEDIATR PSYCHOL, V27, P519, DOI 10.1093/jpepsy/27.6.519
   Baylies C, 2002, AIDS SEXUALITY GENDE, V0, P0
   Boyer CB, 1999, J ADOLESCENT RES, V14, P448, DOI 10.1177/0743558499144004
   Bryan A, 2002, J YOUTH ADOLESCENCE, V31, P387, DOI 10.1023/A:1015632709461
   Campbell C, 2002, SOC SCI MED, V55, P331, DOI 10.1016/S0277-9536(01)00289-1
   Colvin M, 2000, S AFR J SCI, V96, P335
   CULLINAN K, 2003, HLTH E NEWS SERVICE, V0, P0
   Eaton L, 2003, SOC SCI MED, V56, P149, DOI 10.1016/S0277-9536(02)00017-5
   Ellen JM, 2002, J APPL SOC PSYCHOL, V32, P648, DOI 10.1111/j.1559-1816.2002.tb00235.x
   Flisher AJ, 2004, J ADOLESCENCE, V27, P207, DOI 10.1016/j.adolescence.2001.10.001
   FLISHER AJ, 1993, S AFR MED J, V83, P469
   Flisher AJ, 2001, J ADOLESCENT HEALTH, V28, P235, DOI 10.1016/S1054-139X(00)00157-9
   Gilbert L, 2002, SOC SCI MED, V54, P1093, DOI 10.1016/S0277-9536(01)00083-1
   Kaaya SF, 2002, SCAND J PUBLIC HEALT, V30, P148, DOI 10.1080/14034940210133807
   Kau M, 1991, CURATIONIS, V14, P37
   MacPhail C, 2002, INT J STD AIDS, V13, P331, DOI 10.1258/0956462021925162
   MacPhail C, 2001, SOC SCI MED, V52, P1613, DOI 10.1016/S0277-9536(00)00272-0
   MACPHAIL C, 2000, J PSYCHOL AFRICA, V9, P78
   Madu SN, 2003, J ADOLESCENCE, V26, P121, DOI 10.1016/S0140-1971(02)00120-3
   Pettifor A., 2004, HIV SEXUAL BEHAV YOU, V0, P0
   Reddy SP., 2003, UMTHENTHE UHLABA USA, V0, P0
   SCOTT SJ, 1994, AIDS EDUC PREV, V6, P81
   Staton M, 1999, HEALTH SOC WORK, V24, P147, DOI 10.1093/hsw/24.2.147
   van Dyk AC, 2001, S AFR J PSYCHOL, V31, P60, DOI 10.1177/008124630103100208
NR 25
TC 20
Z9 20
U1 0
U2 1
PU SPRINGER/PLENUM PUBLISHERS
PI NEW YORK
PA 233 SPRING ST, NEW YORK, NY 10013 USA
SN 1090-7165
EI 1573-3254
J9 AIDS BEHAV
JI AIDS Behav.
PD JUL 15
PY 2006
VL 10
IS 4
BP 399
EP 404
DI 10.1007/s10461-005-9037-7
PG 6
WC Public, Environmental & Occupational Health; Social Sciences, Biomedical
SC Public, Environmental & Occupational Health; Biomedical Social Sciences
GA 070TP
UT WOS:000239547600009
PM 16402280
DA 2023-03-20
ER

PT J
AU Payne, NS
   Beckwith, CG
   Davis, M
   Flanigan, T
   Simmons, EM
   Crockett, K
   Ratcliff, TM
   Brown, LK
   Sly, KF
AF Payne, Nanetta S.
   Beckwith, Curt G.
   Davis, Melvin
   Flanigan, Timothy
   Simmons, Emma M.
   Crockett, Kathy
   Ratcliff, Tanya M.
   Brown, Larry K.
   Sly, Kaye F.
TI Acceptance of HIV testing among African-American college students at a historically black university in the south
SO JOURNAL OF THE NATIONAL MEDICAL ASSOCIATION
LA English
DT Article
DE HIV/AIDS; African Americans
ID sexual-behavior; risk behaviors; united-states; condom use; knowledge; hiv/aids; aids
AB Purpose: Routine HIV testing on college campuses has the potential to increase students' awareness of their HIV status. Testing targeted only at persons reporting HIV risk behaviors will not identify infected persons who may deny or be unaware of their risk. Thus, this study sought to investigate the acceptability of rapid HIV testing among African-American college students in a nontraditional setting on a historically black college/university (HBCU) campus. Methods: A cross-sectional survey on risk behaviors, barriers to testing, and HIV-testing history was administered to 161 African-American college students at an HBCU. All approached students (both those participating and not) were offered free HIV rapid testing. Results: Eighty-one African-Am erican college Students consented to be tested for HIV and all tested negative. Results of the questionnaire indicated that African-American college students engage in risky sexual behaviors (such as unprotected sex) yet perceive themselves as at little or no risk. College students who reported past HIV testing often did so in conjunction with routine exams, such as annual pap smears, rather than specifically seeking HIV testing. Conclusions: Routine HIV testing on college campuses may be an important public health initiative in reducing the spread of HIV. Specifically, this strategy may provide a model for student access to HIV testing, particularly males and other students who may be less likely to seek HIV testing at traditional medical settings. These data supports expansion of routine testing programs directed at African-American college students.
C1 Jackson State Univ, Dept Psychol, Jackson, MS USA.
   Brown Univ, Providence, RI 02912 USA.
C3 Jackson State University; Brown University
RP Payne, NS (corresponding author), Jackson State Univ, Dept Psychol, Jackson, MS USA.
EM npayne@lifespan.org
FU NIAID NIH HHS [P30 AI042853] Funding Source: Medline; NIDA NIH HHS [5 T32 DA13911, T32 DA013911] Funding Source: Medline
CR ANDERSON RN, 2003, NATL VITAL STAT REPO, V52, P27
   Bazargan M, 2000, J NATL MED ASSOC, V92, P391
   Carroll L, 1991, J AM COLL HEALTH, V40, P5
   *CCD, 2006, MMWR-MORBID MORTAL W, V55, P121
   *CDC, 2003, MMWR-MORBID MORTAL W, V52, P329
   *CDC, 2000, HIV CT CLINT REP, V0, P0
   Centers for Disease Control, 2003, CAS HIV INF AIDS US, V0, P0
   Centers for Disease Control and Prevention, 1997, MMWR RECOMM REP, V46, P1
   Centers for Disease Control and Prevention (CDC), 2004, MMWR MORB MORTAL WKLY REP, V53, P1110
   Clapper R L, 1991, J SUBST ABUSE, V3, P91
   DARROW W, 1987, C COND PREV SEX TRAN, V0, P0
   DiClemente RJ, 1990, AIDS EDUC PREV, V2, P201
   FLEMING P, 2002, 9 C RETR OPP INF SEA, V0, P0
   GAYLE HD, 1990, NEW ENGL J MED, V323, P1538, DOI 10.1056/NEJM199011293232206
   Heckman TG, 1998, AIDS CARE, V10, P365, DOI 10.1080/713612410
   HIGHTOW L, 2006, IN PRESS SEX TRA MAY, V0, P0
   Hightow LB, 2005, JAIDS-J ACQ IMM DEF, V38, P531, DOI 10.1097/01.qai.0000155037.10628.cb
   JOHNSON EH, 1992, J NATL MED ASSOC, V84, P49
   JOHNSON EH, 1994, J NATL MED ASSOC, V86, P745
   KEELING R, 2000, HLTH ED LEADERSHIP P, V0, P0
   KELLER SE, 1991, J ADOLESCENT HEALTH, V12, P44, DOI 10.1016/0197-0070(91)90040-S
   Lewis JE, 1997, J AM COLL HEALTH, V45, P147, DOI 10.1080/07448481.1997.9936875
   Lindley LL, 2003, AIDS EDUC PREV, V15, P413, DOI 10.1521/aeap.15.6.413.24039
   MAHONEY CA, 1995, AIDS EDUC PREV, V7, P32
   STRADER MK, 1991, J ADV NURS, V16, P584, DOI 10.1111/j.1365-2648.1991.tb01694.x
   VALDISERRI RO, 1997, AIDS ED PREV SB, V9, P79
NR 27
TC 31
Z9 31
U1 1
U2 8
PU NATL MED ASSOC
PI WASHINGON
PA 1012 10TH ST, N W, WASHINGON, DC 20001 USA
SN 0027-9684
EI 
J9 J NATL MED ASSOC
JI J. Natl. Med. Assoc.
PD DEC 15
PY 2006
VL 98
IS 12
BP 1912
EP 1916
DI 
PG 5
WC Medicine, General & Internal
SC General & Internal Medicine
GA 118RL
UT WOS:000242959300003
PM 17225833
DA 2023-03-20
ER

PT J
AU Font, A
   Puigpinos, R
   Chichango, IE
   Cabrero, N
   Borrell, C
AF Font, A.
   Puigpinos, R.
   Chichango, I. E.
   Cabrero, N.
   Borrell, C.
TI AIDS-related knowledge and behaviors in Mozambique
SO REVUE D EPIDEMIOLOGIE ET DE SANTE PUBLIQUE
LA English
DT Article
DE AIDS; HIV; knowledge; behaviors; practices; Africa
ID condom use; sexual-behavior; hiv risk; attitudes; students; population; france
AB Background: The objective of this study was to describe attitudes and knowledge about AIDS among the population aged 15 to 49 in Chokwe (Mozambique) during the period from March to May 2004, and to study associated factors. Methods: Cross-sectional study conducted by interviewing 1055 people aged 15 to 49, of both sexes, residents in Chokwe (68,698 inhabitants). The questionnaires employed are known as the Behavior Surveillance Survey. Dependent variables were: knowledge about transmission routes and preventive methods, use of condoms and having had sexual relations with an irregular partner during the past 12 months. Odds ratios were calculated for the association between these variables and age, sex, educational level, neighborhood of residence, number of relations in the last 30 days, and whether AIDS tested, by fitting Logistic Regression models (bivariate and multivariate). Results: Over 99% of the sexually active population of Chokwe knew about AIDS and condoms. More than half of the population of Chokwe has a good knowledge of preventive methods and of transmission routes. 72.9% of men and 91.3% of women did not use the condom when having sexual relationships. It was observed that a low educational level implied a lower degree of knowledge about preventive methods (OR = 2.48, 95% CI: 1.60-3.84) and about transmission routes (OR = 2.49, 95% CI: 1.37-4.52), less condom use and less relations with irregular or sporadic partners. The probability of not using condoms was higher among females, among people living in less privileged districts, with no education (OR = 3.79; 95% CI: 1.80-7.99), with regular partners (OR = 4.36; 95% CI: 1.93-9.84) and among people who have not had an AIDS test. Conclusion: Knowledge of preventive methods and transmission routes is good in more than half of the population of Chokwe The majority of men and women do not use the condom when having sexual intercourse. Moreover, inequalities may be observed as a function of educational level and district socioeconomic level. Knowledge of preventive practices, mainly among socio-economically disadvantaged groups, must be improved and strategies designed to broaden access to use of condoms by everyone should be implemented.
C1 Agencia Salud Publ Barcelona, E-08023 Barcelona, Spain.
   Med Mundi Catalunya, Catalunya, Spain.
C3 Public Health Agency of Barcelona
RP Font, A (corresponding author), Agencia Salud Publ Barcelona, Plaza Lesseps 1, E-08023 Barcelona, Spain.
EM rpuigpi@aspb.es
CR AGNOL B, 1998, ACTION AID, V0, P0
   Akande A, 1994, INT J ADOLESC YOUTH, V4, P285
   ALWANOEDYEGU MG, 2000, SAVOIR CEST POUVOIR, V0, P0
   *AYUD ACC BAS CRUZ, 2003, SID PROBL GLOB SOL G, V0, P0
   Baggaley R, 1997, J ROY SOC HEALTH, V117, P88, DOI 10.1177/146642409711700205
   Baggaley R., 2001, VOLUNTARY COUNSELING, V0, P0
   BARDALEZ J, 1996, CAP DTS SIDA PLANEAM, V0, P0
   BERTRAND JT, 1991, AM J PUBLIC HEALTH, V81, P53, DOI 10.2105/AJPH.81.1.53
   Campbell T, 1997, J ROY SOC HEALTH, V117, P186, DOI 10.1177/146642409711700311
   CAPDEVILA M, 2003, PERIODICO 0706, V0, P6
   Castilla J, 1998, AIDS CARE, V10, P667, DOI 10.1080/09540129848299
   Choi KH, 1996, AM J PUBLIC HEALTH, V86, P554, DOI 10.2105/AJPH.86.4.554
   *CVM, 2002, REL PREL INQ CONH AT, V0, P0
   FORSTER SJ, 1989, AIDS, V3, P147, DOI 10.1097/00002030-198903000-00005
   Gremy I, 2005, MED MALADIES INFECT, V35, P306, DOI 10.1016/j.medmal.2005.03.004
   Gremy I, 2004, AIDS, V18, P805, DOI 10.1097/01.aids.0000111390.02002.f4
   JENKINS C, 1993, PAPUA NEW GUINEA MED, V36, P192
   KRIEGER N, 1994, AIDS POLITICS SURVIV, V0, P0
   LULE G S, 1991, AIDS CARE, V3, P11, DOI 10.1080/09540129108253043
   MBIZVO MT, 1989, CENT AFR J MED, V35, P519
   MOATTI JP, 1989, HEALTH POLICY, V11, P227, DOI 10.1016/0168-8510(89)90002-X
   NOYA A, 1992, ACCEPTABILITY CONDOM, V0, P0
   PATTULLO ALS, 1994, AIDS CARE, V6, P173, DOI 10.1080/09540129408258628
   Sentis J., 1995, MANUAL BIOESTADISTIC, V0, P0
   TEKA T, 1993, ETHIOPIAN MED J, V31, P233
   Toulemon L, 1998, FAM PLANN PERSPECT, V30, P114, DOI 10.2307/2991624
   Velasco M, 2001, MED CLIN-BARCELONA, V116, P612, DOI 10.1016/S0025-7753(01)71922-7
   WILSON D, 1991, AIDS, V5, P0
   WILSON D, 1988, CENT AFR J MED, V34, P95
   1996, 1900, V6, V0, P15
   1993, 1900, V6, V0, P8
NR 34
TC 7
Z9 7
U1 0
U2 3
PU MASSON EDITEUR
PI MOULINEAUX CEDEX 9
PA 21 STREET CAMILLE DESMOULINS, ISSY, 92789 MOULINEAUX CEDEX 9, FRANCE
SN 0398-7620
EI 1773-0627
J9 REV EPIDEMIOL SANTE
JI Rev. Epidemiol. Sante Publique
PD SEP 15
PY 2006
VL 54
IS 4
BP 341
EP 354
DI 10.1016/S0398-7620(06)76729-3
PG 14
WC Public, Environmental & Occupational Health
SC Public, Environmental & Occupational Health
GA 099WA
UT WOS:000241626700005
PM 17088698
DA 2023-03-20
ER

PT J
AU Caro-Bruce, E
   Schoenfeld, E
   Nothnagle, M
   Taylor, J
AF Caro-Bruce, Emily
   Schoenfeld, Elizabeth
   Nothnagle, Melissa
   Taylor, Julie
TI Addressing gaps in abortion education: a sexual health elective created by medical students
SO MEDICAL TEACHER
LA English
DT Article
AB Medical school curricula frequently contain gaps in the areas of abortion and sexual health. A group of first- and second-year medical students at the authors' institution organized a collaborative, multidisciplinary elective course to address such omissions in the preclinical curriculum. This paper describes the process of creating and implementing the elective. Medical students identified curricular gaps in the areas of abortion, sexual assault, lesbian/gay/bisexual/transgender health, and HIV counseling. Clinical faculty and community-based professionals were invited to address these topics in a weekly lecture series organized by students. The course also included a half-day experience shadowing at a local abortion clinic. Collaboration with several student groups helped broaden student interest in and increase financial support for the elective. Some 37% of all first- and second-year students enrolled in the elective and received institutional credit for the course. Written and verbal evaluations confirmed student satisfaction with the lectures and the clinical experience. Dynamic and well-prepared speakers who presented interesting medical content received the highest ratings from students. Student leaders identified several challenges in implementing the elective. Ultimately the elective proved to be a successful collaboration among students, faculty, and healthcare providers, and resulted in permanent changes in the standard medical school curriculum. Challenges for student-initiated electives include difficulty in finding administrative support, securing funding and ensuring sustainability. This paper aims to make this process accessible and applicable to other students and faculty interested in addressing curricular gaps at their respective medical schools.
C1 Brown Med Sch, Providence, RI USA.
C3 Brown University
RP Nothnagle, M (corresponding author), Brown Univ, Mem Hosp Rhode Isl, Brown Med Sch, Dept Family Med, 111 Brewster St, Pawtucket, RI 02860 USA.
EM Melissa_Nothnagle@brown.edu
CR Atkins KM, 1998, ACAD MED, V73, P1173, DOI 10.1097/00001888-199811000-00014
   Becker HI, 2001, ACAD MED, V76, P582, DOI 10.1097/00001888-200106000-00004
   Henshaw SK, 1998, FAM PLANN PERSPECT, V30, P263, DOI 10.2307/2991501
   Henshaw SK, 1998, FAMILY PLANNING PERS, V30, P0
   *MED STUD CHOIC, 2003, UNPUB CURR MAPP PROJ, V0, P0
   Meites E, 2002, AM J OBSTET GYNECOL, V187, PS30, DOI 10.1067/mob.2002.127363
   Taylor Lacy, 2003, J PALLIAT MED, V6, P86, DOI 10.1089/10966210360510181
NR 7
TC 13
Z9 13
U1 0
U2 12
PU TAYLOR & FRANCIS LTD
PI ABINGDON
PA 2-4 PARK SQUARE, MILTON PARK, ABINGDON OR14 4RN, OXON, ENGLAND
SN 0142-159X
EI 1466-187X
J9 MED TEACH
JI Med. Teach.
PD MAY 15
PY 2006
VL 28
IS 3
BP 244
EP 247
DI 10.1080/01421590600711203
PG 4
WC Education, Scientific Disciplines; Health Care Sciences & Services
SC Education & Educational Research; Health Care Sciences & Services
GA 057RF
UT WOS:000238612200008
PM 16753723
DA 2023-03-20
ER

PT J
AU Noar, SM
   Zimmerman, RS
   Palmgreen, P
   Lustria, M
   Horosewski, ML
AF Noar, SM
   Zimmerman, RS
   Palmgreen, P
   Lustria, M
   Horosewski, ML
TI Integrating personality and psychosocial theoretical approaches to understanding safer sexual behavior: Implications for message design
SO HEALTH COMMUNICATION
LA English
DT Article
ID heterosexually active men; sensation seeking; risk behavior; condom use; college-students; decision-making; hiv risk; models; aids; impulsivity
AB The purpose of this study was to propose and conduct tests of a multivariate model of condom use utilizing data from 2 independent samples of young adults (City 1, N = 746; City 2, N = 743). The model examined the relations between personality characteristics, including sexual sensation seeking and sexual impulsive decision making; psychosocial variables, including condom attitudes, norms, and self-efficacy; and condom use behaviors, including carrying, communicating about, and using condoms. Structural equation modeling analyses indicated a good fit for both models (Confirmatory Fit Index =.93; Average Absolute Standardized Residuals =.05 for both), with each explaining 25% of the variance (R-2 =.25) in condom use behaviors. Results support the fusion of personality and psychosocial approaches to gain a broader theoretical understanding of condom use in young adults. In addition, those developing and implementing health communication campaigns may find sexual sensation seeking and sexual impulsive decision making to be fruitful variables on which to target messages aimed at increasing safer sexual behavior.
C1 Univ Kentucky, Dept Commun, Lexington, KY 40506 USA.
C3 University of Kentucky
RP Noar, SM (corresponding author), Univ Kentucky, Dept Commun, 248 Grehan Bldg, Lexington, KY 40506 USA.
EM snoar2@uky.edu
CR AJZEN I, 1986, J EXP SOC PSYCHOL, V22, P453, DOI 10.1016/0022-1031(86)90045-4
   Ajzen I., 1980, UNDERSTANDING ATTITU, V0, P0
   Albarracin D, 2001, PSYCHOL BULL, V127, P142, DOI 10.1037//0033-2909.127.1.142
   ARNETT J, 1994, PERS INDIV DIFFER, V16, P289, DOI 10.1016/0191-8869(94)90165-1
   Arnett JJ, 1998, J YOUTH ADOLESCENCE, V27, P301, DOI 10.1023/A:1022851003328
   Bandura A., 1986, SOCIAL FDN THOUGHT A, V0, P0
   Bentler P.M., 2005, EQS STRUCTURAL EQUAT, V0, P0
   BENTLER PM, 1990, PSYCHOL BULL, V107, P238, DOI 10.1037/0033-2909.107.2.238
   BOGAERT AF, 1995, J SEX RES, V32, P119, DOI 10.1080/00224499509551782
   Bryan A, 2002, HEALTH PSYCHOL, V21, P71, DOI 10.1037//0278-6133.21.1.71
   CATANIA JA, 1990, HEALTH EDUC QUART, V17, P53, DOI 10.1177/109019819001700107
   Cates W, 1999, SEX TRANSM DIS, V26, PS2, DOI 10.1097/00007435-199904001-00002
   *CDCP, 2000, TRACK HIDD EP TRENDS, V0, P0
   *CDCP, 2002, SEX TRANS DIS SURV, V0, P0
   Devieux J, 2002, AIDS EDUC PREV, V14, P24, DOI 10.1521/aeap.14.7.24.23864
   Donohew L, 2000, PERS INDIV DIFFER, V28, P1079, DOI 10.1016/S0191-8869(99)00158-0
   DONOHEW L, 1994, AM BEHAV SCI, V38, P310, DOI 10.1177/0002764294038002011
   Fishbein M, 2001, HANDBOOK OF HEALTH PSYCHOLOGY, V0, P3
   Fishbein M, 2000, AIDS CARE, V12, P273, DOI 10.1080/09540120050042918
   FISHER JD, 1992, PSYCHOL BULL, V111, P455, DOI 10.1037/0033-2909.111.3.455
   Fisher JD., 2000, AIDS PREVENT MENT H, V0, PP3, DOI 10.1007/978-1-4615-4137-0_1
   Hoyle RH, 2000, J PERS, V68, P1203, DOI 10.1111/1467-6494.00132
   JANZ NK, 1984, HEALTH EDUC QUART, V11, P1, DOI 10.1177/109019818401100101
   KALICHMAN SC, 1994, J PERS ASSESS, V62, P385, DOI 10.1207/s15327752jpa6203_1
   KALICHMAN SC, 1995, J PERS ASSESS, V65, P586, DOI 10.1207/s15327752jpa6503_16
   Lewis JE, 1997, J AM COLL HEALTH, V45, P147, DOI 10.1080/07448481.1997.9936875
   Maruyama GM., 1998, BASICS STRUCTURAL EQ, V0, P0, DOI DOI 10.4135/9781483345109
   Noar S. M., 2002, INTERNATIONAL JOURNAL OF MENS HEALTH, V1, P43, DOI 10.3149/jmh.0101.43
   Noar SM, 2004, HANDBOOK OF SEXUALITY IN CLOSE RELATIONSHIPS, V0, P519
   Noar SM, 2001, J APPL BIOBEHAV RES, V6, P1, DOI 10.1111/j.1751-9861.2001.tb00104.x
   Noar SM, 2002, AIDS EDUC PREV, V14, P330, DOI 10.1521/aeap.14.5.330.23872
   Noar SM, 2002, PSYCHOL HEALTH, V17, P711, DOI 10.1080/0887044021000030580
   NOAR SM, 2005, HLTH ED RES THEORY P, V0, P275
   NOAR SM, 2003, 2003 NAT HIV PREV C, V0, P0
   Ogden J, 2003, HEALTH PSYCHOL, V22, P424, DOI 10.1037/0278-6133.22.4.424
   Palmgreen P, 2001, AM J PUBLIC HEALTH, V91, P292, DOI 10.2105/AJPH.91.2.292
   Palmgreen P., 1995, DRUGS SOC, V8, P29, DOI 10.1300/J023V08N03_04
   PINKERTON SD, 1995, PERS INDIV DIFFER, V19, P713, DOI 10.1016/0191-8869(95)00109-J
   PROCHASKA JO, 1992, AM PSYCHOL, V47, P1102, DOI 10.1037/0003-066X.47.9.1102
   Redding CA, 1999, PSYCHOL HEALTH, V14, P467
   Sacco WP, 1991, PSYCHOL ASSESSMENT J, V3, P265, DOI 10.1037/1040-3590.3.2.265
   Sheeran P, 1999, PSYCHOL BULL, V125, P90, DOI 10.1037/0033-2909.125.1.90
   Steiner MJ, 1999, SEX TRANSM DIS, V26, P459, DOI 10.1097/00007435-199909000-00007
   Stephenson MT, 2001, COMMUN MONOGR, V68, P49, DOI 10.1080/03637750128051
   WHEATON B, 1987, SOCIOL METHOD RES, V16, P118, DOI 10.1177/0049124187016001005
   Whiteside SP, 2001, PERS INDIV DIFFER, V30, P669, DOI 10.1016/S0191-8869(00)00064-7
   ZIMMERMAN RS, 2005, UNPUB EMPIRICAL TEST, V0, P0
   ZIMMERMAN RS, 2003, 131 ANN M AM PUBL HL, V0, P0
   ZIMMERMAN RS, 2005, UNPUB LONGITUDINAL T, V0, P0
   ZUCKERMAN M, 1993, J PERS SOC PSYCHOL, V65, P757, DOI 10.1037/0022-3514.65.4.757
   Zuckerman M., 1979, SENSATION SEEKING OP, V0, P0
NR 51
TC 48
Z9 49
U1 0
U2 2
PU ROUTLEDGE JOURNALS, TAYLOR & FRANCIS LTD
PI ABINGDON
PA 2-4 PARK SQUARE, MILTON PARK, ABINGDON OX14 4RN, OXON, ENGLAND
SN 1041-0236
EI 1532-7027
J9 HEALTH COMMUN
JI Health Commun.
PD JUN 15
PY 2006
VL 19
IS 2
BP 165
EP 174
DI 10.1207/s15327027hc1902_8
PG 10
WC Communication; Health Policy & Services
SC Communication; Health Care Sciences & Services
GA 038KC
UT WOS:000237217400008
PM 16548707
DA 2023-03-20
ER

PT J
AU Mathews, C
   Boon, H
   Flisher, AJ
   Schaalma, HP
AF Mathews, C.
   Boon, H.
   Flisher, A. J.
   Schaalma, H. P.
TI Factors associated with teachers' implementation of HIV/AIDS education in secondary schools in Cape Town, South Africa
SO AIDS CARE-PSYCHOLOGICAL AND SOCIO-MEDICAL ASPECTS OF AIDS/HIV
LA English
DT Article
ID reduce sexual risk; aids education; interventions; adoption; district
AB This study investigated the factors influencing whether high school teachers implemented HIV/AIDS education. The independent variables included constructs derived from expectancy value theories, teachers' generic dispositions, their training experience, characteristics of their interactive context and the school climate. We conducted a postal survey of 579 teachers responsible for AIDS education in all 193 public high schools in Cape Town. Questionnaires were completed and returned by 324 teachers (56% response rate) from 125 schools. Many teachers ( 222; 70%) had implemented HIV/AIDS education during 2003, and female teachers were more likely to have implemented than males (74% vs. 58%). The teacher characteristics associated with teaching HIV/AIDS were previous training, self-efficacy, student-centeredness, beliefs about controllability and the outcome of HIV/AIDS education, and their responsibility. The existence of a school HIV/AIDS policy, a climate of equity and fairness, and good school-community relations were the school characteristics associated with teaching HIV/AIDS. These findings demonstrate the value of teacher training and school policy formulation. They also demonstrate the value and importance of interventions that go beyond a sexual health agenda, focussing on broader school development to improve school functioning and school climate.
C1 MRC, ZA-7505 Tygerberg, South Africa.
   Univ Cape Town, ZA-7700 Rondebosch, South Africa.
   Maastricht Univ, Maastricht, Netherlands.
C3 University of Cape Town; Maastricht University
RP Mathews, C (corresponding author), MRC, POB 19070, ZA-7505 Tygerberg, South Africa.
EM cm@cormack.uct.ac.za
CR AJZEN I, 1991, ORGAN BEHAV HUM DEC, V50, P179, DOI 10.1016/0749-5978(91)90020-T
   Ayo-Yusuf I, 2001, SADJ, V56, P596
   Bandura Albert, 1997, SELF EFFICACY EXERCI, V0, P0
   Blake SM, 2005, PREV MED, V40, P239, DOI 10.1016/j.ypmed.2004.05.028
   Campbell C., 2003, LETTING THEM DIE HOW, V0, P0
   Comer JP., 1996, RALLYING WHOLE VILLA, V0, P0
   Coyle KK, 2004, AM J PUBLIC HEALTH, V94, P843, DOI 10.2105/AJPH.94.5.843
   FORREST JD, 1989, FAM PLANN PERSPECT, V21, P65, DOI 10.2307/2135556
   HAYNE NM, 1996, SCHOOL DEV PROGRAM S, V0, P0
   Jemmott JB, 2000, AIDS, V14, P0
   Johnson BT, 2003, ARCH PEDIAT ADOL MED, V157, P381, DOI 10.1001/archpedi.157.4.381
   Kaaya SF, 2002, SOC DYNAMICS, V28, P64
   Kinsman J, 1999, AIDS CARE, V11, P591, DOI 10.1080/09540129947749
   Kirby D, 2002, J SEX RES, V39, P27, DOI 10.1080/00224490209552116
   Kirby D., 2001, EMERGING ANSWERS RES, V0, P0
   Landry DJ, 2000, FAM PLANN PERSPECT, V32, P212, DOI 10.2307/2648174
   LEVENSONGINGISS P, 1989, J SCHOOL HEALTH, V59, P156, DOI 10.1111/j.1746-1561.1989.tb04690.x
   Mathews C, 1995, SOC SCI MED, V41, P1715, DOI 10.1016/0277-9536(95)00131-P
   Mbananga N., 2004, HLTH ED, V104, P152
   MCCORMICK LK, 1995, AM J HEALTH PROMOT, V9, P210, DOI 10.4278/0890-1171-9.3.210
   Mukoma W, 2004, HEALTH PROMOT INT, V19, P357, DOI 10.1093/heapro/dah309
   Oshi DC, 2005, J BIOSOC SCI, V37, P175, DOI 10.1017/S0021932004006820
   Parcel GS, 2003, HEALTH EDUC BEHAV, V30, P489, DOI 10.1177/1090198103253650
   PAULUSSEN T, 1994, HEALTH EDUC RES, V9, P485, DOI 10.1093/her/9.4.485
   Schaalma H., 2004, EAST AFRICAN JOURNAL OF PUBLIC HEALTH, V1, P24
   SCHAALMA H, 2002, PROSPECTS, V32, P187
   *UNAIDS, 1997, IMPACT HIV SEXUAL HL, V0, P0
   *UNAIDS, 1997, LEARN TEACH AIDS SCH, V0, P0
   *YAL CHILD STUD CT, 1999, SCHOOL DEV PROGR SDP, V0, P0
NR 30
TC 37
Z9 38
U1 0
U2 5
PU ROUTLEDGE JOURNALS, TAYLOR & FRANCIS LTD
PI ABINGDON
PA 2-4 PARK SQUARE, MILTON PARK, ABINGDON OX14 4RN, OXON, ENGLAND
SN 0954-0121
EI 1360-0451
J9 AIDS CARE
JI Aids Care-Psychol. Socio-Med. Asp. Aids-Hiv
PD MAY 15
PY 2006
VL 18
IS 4
BP 388
EP 397
DI 10.1080/09540120500498203
PG 10
WC Health Policy & Services; Public, Environmental & Occupational Health; Psychology, Multidisciplinary; Respiratory System; Social Sciences, Biomedical
SC Health Care Sciences & Services; Public, Environmental & Occupational Health; Psychology; Respiratory System; Biomedical Social Sciences
GA 051ZZ
UT WOS:000238201500015
PM 16809118
DA 2023-03-20
ER

PT J
AU Griffin, KW
   Botvin, GJ
   Nichols, TR
AF Griffin, KW
   Botvin, GJ
   Nichols, TR
TI Effects of a school-based drug abuse prevention program for adolescents on HIV risk behavior in young adulthood
SO PREVENTION SCIENCE
LA English
DT Article
DE adolescence; drug abuse prevention; HIV risk behavior; latent growth curve
ID sexual-behavior
AB Early onset of substance use among adolescents has been found to be associated with later risky sexual behaviors. This study examined long-term follow-up data from a large randomized school-based drug prevention trial to (1) investigate the long-term impact of the prevention program on drug use and sexual behaviors that put one at elevated risk for HIV infection; and (2) use growth modeling procedures to examine potential mechanisms of intervention effects. Self-report survey data were collected from students in the 7th grade, prior to the intervention in 1985, and in grades 8, 9, 10, and 12. Participants in the intervention condition received a 30-session drug prevention program in 7th through 9th grades. Follow-up surveys were completed by 2042 young adults (mean age = 24) in 1998. As young adults, participants were considered to be engaging in high-risk behavior for HIV infection if they reported having multiple sex partners, having intercourse when drunk or very high, and recent high-risk substance use. The intervention had a direct protective effect on HIV risk behavior in the overall sample in young adulthood. Furthermore, among participants receiving 60% or more of the prevention program, analyses showed that the intervention significantly reduced growth in alcohol and marijuana intoxication over the course of adolescence, which in turn was associated with a reduction in later HIV risk behavior. The behavioral effects of competence-enhancement drug prevention programs can extend to risk behaviors including those that put one at risk for HIV infection.
C1 Cornell Univ, Weill Med Coll, Dept Publ Hlth, Div Prevent & Hlth Behav, New York, NY 10021 USA.
C3 Cornell University; Weill Cornell Medicine
RP Griffin, KW (corresponding author), Cornell Univ, Weill Med Coll, Dept Publ Hlth, Div Prevent & Hlth Behav, New York, NY 10021 USA.
EM kgriffin@med.cornell.edu
FU NIAAA NIH HHS [R03 AA012945-02] Funding Source: Medline; NIDA NIH HHS [R03 DA014964-02, DA07656] Funding Source: Medline; NIMHD NIH HHS [L60 MD000656, L60 MD000656-04, L60 MD000656-03] Funding Source: Medline
CR [Anonymous], 1997, SOCIAL COMPETENCE PR, V0, P0, DOI DOI 10.4135/9781452243801.N12
   ANTHONY JC, 1995, DRUG ALCOHOL DEPEN, V40, P9, DOI 10.1016/0376-8716(95)01194-3
   Botvin G J, 2001, PREV SCI, V2, P1, DOI 10.1023/A:1010025311161
   Botvin G. J., 2003, HDB DRUG ABUSE PREVE, V0, P45
   BOTVIN GJ, 1990, J CONSULT CLIN PSYCH, V58, P437, DOI 10.1037/0022-006X.58.4.437
   Botvin GJ, 2000, ADDICT BEHAV, V25, P769, DOI 10.1016/S0306-4603(99)00050-7
   BOTVIN GJ, 1995, JAMA-J AM MED ASSOC, V273, P1106, DOI 10.1001/jama.273.14.1106
   BOTVIN GJ, 1995, PSYCHOL ADDICT BEHAV, V9, P183, DOI 10.1037/0893-164X.9.3.183
   Botvin GJ, 2000, ADDICT BEHAV, V25, P887, DOI 10.1016/S0306-4603(00)00119-2
   Botvin GJ, 2004, J PRIM PREV, V25, P211, DOI 10.1023/B:JOPP.0000042391.58573.5b
   *CDCP, 2002, YOUNG PEOPL RISK HIV, V0, P0
   *CDCP, 2003, HIV AIDS SURV REP 14, V0, P0
   DONOVAN JE, 1988, J CONSULT CLIN PSYCH, V56, P762, DOI 10.1037/0022-006X.56.5.762
   EVANS RI, 1977, J APPL PSYCHOL, V62, P521, DOI 10.1037/0021-9010.62.4.521
   Flay BR, 2002, AM J HEALTH BEHAV, V26, P407, DOI 10.5993/AJHB.26.6.2
   Frey KS, 2000, J EMOT BEHAV DISORD, V8, P102, DOI 10.1177/106342660000800206
   Griffin KW, 2002, SUBST USE MISUSE, V37, P225, DOI 10.1081/JA-120001979
   Griffin KW, 2004, PREV SCI, V5, P207, DOI 10.1023/B:PREV.0000037643.78420.74
   Guo J, 2002, J ADOLESCENT HEALTH, V31, P354, DOI 10.1016/S1054-139X(02)00402-0
   Hoyert D L, 1999, NATL VITAL STAT REP, V47, P1
   Jessor R., 1977, PROBLEM BEHAV PSYCHO, V0, P0
   JOHNSTON LD, 2003, MONITORING FUTURE NA, V0, P1
   Karon JM, 2001, AM J PUBLIC HEALTH, V91, P1060, DOI 10.2105/AJPH.91.7.1060
   KIRBY D, 2000, AIDS PREVENT MENT H, V0, P83
   Langer LM, 1997, AM J ORTHOPSYCHIAT, V67, P315, DOI 10.1037/h0080235
   *MMWR, 2002, MMWR-MORBID MORTAL W, V51, P856
   Muthen L. K., 2004, MPLUS USERS GUIDE, V0, P0
   Naimi TS, 2003, JAMA-J AM MED ASSOC, V289, P70, DOI 10.1001/jama.289.1.70
   Rani S, 2022, SPAT INF RES, V30, P417, DOI 10.1007/s41324-022-00442-9
   RESNICOW K, 1995, J CONSULT CLIN PSYCH, V63, P594, DOI 10.1037/0022-006X.63.4.594
   Rotheram-Borus M J, 2000, PREV SCI, V1, P15, DOI 10.1023/A:1010071932238
   Substance Abuse and Mental Health Services Administration, 2003, OV FIND 2002 NAT SUR, V0, P0
   Valois RF, 1999, J ADOLESCENT HEALTH, V25, P328, DOI 10.1016/S1054-139X(99)00051-8
   Zins J E, 2000, PREVENTING SCH PROBL, V0, P0
NR 34
TC 65
Z9 67
U1 0
U2 14
PU SPRINGER/PLENUM PUBLISHERS
PI NEW YORK
PA 233 SPRING ST, NEW YORK, NY 10013 USA
SN 1389-4986
EI 1573-6695
J9 PREV SCI
JI Prev. Sci.
PD MAR 15
PY 2006
VL 7
IS 1
BP 103
EP 112
DI 10.1007/s11121-006-0025-6
PG 10
WC Public, Environmental & Occupational Health
SC Public, Environmental & Occupational Health
GA 038VB
UT WOS:000237256500008
PM 16604429
DA 2023-03-20
ER

PT J
AU Turhan, E
   Inandi, Y
   Inandi, T
AF Turhan, Ebru
   Inandi, Yusuf
   Inandi, Tacettin
TI Risk perception, knowledge and social distance of Turkish high school students about HIV/AIDS
SO JOURNAL OF PUBLIC HEALTH
LA English
DT Article
ID attitudes
AB AIDS, in its third decade, is one of the greatest global challenges, and people with HIV/AIDS have been subjected to social ostracism, discrimination and violence since the earliest days of the epidemic. 1 Negative attitudes towards people with illness have a large impact on communities. In this cross-sectional study, we evaluated risk perceptions, knowledge, beliefs and social distance of the Turkish high school student related to AIDS. In 2004, data were collected from the provinces of Erzurum and Istanbul using a questionnaire. One general, 1 health and 1 Muslim religious high school were randomly selected from the each province. A total of 1387 students responded the questionnaire, and 94.5% believed that AIDS is an important problem for Turkish society. However, 54.4% stated no HIV risk for them in the future, and it is higher than in Greece. 2 Overall true response rate was 60.3%, and no idea was 24.1% regarding AIDS knowledge. In terms of transmission routes, the true response rate was 61.4% and the correct rates were lower than 50% regarding insect and mosquito bite, breast feeding, sharing razor, public bath and toilets, sneezing and coughing. With regard to preventive methods, the true response rate was 63.7% and no idea was 23%. The students stated condom as a preventive method was lower than monogamy and sharing needle. A positive linear correlation was found between age, grade, population size of childhood habitat and parent education with the AIDS knowledge score. As an expected result, students of the health high schools were more knowledgeable than the others. Nearly half of the students expressed discomfort at the prospect of contact with people with HIV/AIDS ( Table 1). Of the students, 52.7% stated that they should be publicly announced or somehow marked as HIV+. The desire for social distance towards people with HIV/AIDS was increasing with age, grade and population size of childhood habitat. Increasing of the social distance with age and grades is a notable finding, and it is consistent with a previous study. 3 Controlling for gender, the students of the health high schools have highest social distance score. It seems that knowledge is not always enough to change attitudes by alone.(4) Lastly, the students had knowledge gap about HIV/AIDS, and individual risk perception is very low. Negative attitudes and discrimination are prevalent. As the negative attitudes significantly increase community burden of diseases, 1 more consideration needs to be given on effective health education methods.
C1 Mersin Univ, Mersin, Turkey.
   Mustafa Kemal Univ, Fac Med, Dept Publ Hlth, Hatay, Turkey.
C3 Mersin University; Mustafa Kemal University
EM inandit@gmail.com
CR *JOINT UN PROGR HI, 2002, CONC FRAM BAS ACT HI, V0, P0
   Merakou K, 2002, EUR J PUBLIC HEALTH, V12, P90, DOI 10.1093/eurpub/12.2.90
   Mulvihill CK, 1996, AIDS EDUC PREV, V8, P11
   Valimaki M, 1998, J ADV NURS, V27, P752, DOI 10.1046/j.1365-2648.1998.00612.x
NR 4
TC 5
Z9 6
U1 0
U2 6
PU OXFORD UNIV PRESS
PI OXFORD
PA GREAT CLARENDON ST, OXFORD OX2 6DP, ENGLAND
SN 1741-3842
EI 1741-3850
J9 J PUBLIC HEALTH-UK
JI J. Public Health
PD JUN 15
PY 2006
VL 28
IS 2
BP 137
EP 138
DI 10.1093/pubmed/fdi085
PG 2
WC Public, Environmental & Occupational Health
SC Public, Environmental & Occupational Health
GA 056PJ
UT WOS:000238537300009
PM 16507627
DA 2023-03-20
ER

PT J
AU Coyle, KK
   Kirby, DB
   Robin, LE
   Banspach, SW
   Baumler, E
   Glassman, JR
AF Coyle, Karin K.
   Kirby, Douglas B.
   Robin, Leah E.
   Banspach, Stephen W.
   Baumler, Elizabeth
   Glassman, Jill R.
TI All4You! A randomized trial of an HIV, other STDs, and pregnancy prevention intervention for alternative school students
SO AIDS EDUCATION AND PREVENTION
LA English
DT Article
ID african-american adolescents; service learning-program; health-risk behaviors; protective factor; sexual-behavior; teen pregnancy; follow-up; youth; reductions; infection
AB This study evaluated All4You!, a theoretically based curriculum designed to reduce sexual risk behaviors associated with HIV, other STDs, and unintended pregnancy among students in alternative schools. The study featured a randomized controlled trial involving 24 community day schools in northern California. A cohort of 988 students was assessed four times during an 18-month period using a self report questionnaire. At the 6-month follow-up, the intervention reduced the frequency of intercourse without a condom during the previous 3 months, the frequency of intercourse without a condom with steady partners, and the number of times students reported having intercourse in the previous 3 months. It also increased condom use at last intercourse. These behavioral effects were no longer statistically significant at the 12- and 18-month follow-ups. The All4You! intervention was effective in reducing selected sexual risk behaviors among students in alternative school settings; however, the effects were modest and short term.
C1 ETR Associates, Scotts Valley, CA 95066 USA.
   US Ctr Dis Control & Prevent, Div Adolescent & Sch Hlth, Atlanta, GA USA.
   Redstone Analyt, Dallas, TX USA.
C3 Centers for Disease Control & Prevention - USA
RP Coyle, KK (corresponding author), ETR Associates, 4 Carbonero Way, Scotts Valley, CA 95066 USA.
EM karinc@etr.org
FU NICHD NIH HHS [R03 HD068173] Funding Source: Medline; PHS HHS [U87CCU916390] Funding Source: Medline
CR AJZEN I, 1991, ORGAN BEHAV HUM DEC, V50, P179, DOI 10.1016/0749-5978(91)90020-T
   Allen JP, 1997, CHILD DEV, V68, P729, DOI 10.2307/1132122
   Bandura A., 1986, SOCIAL FDN THOUGHT A, V0, P0
   BOTVIN GJ, 1990, ADDICT BEHAV, V15, P47, DOI 10.1016/0306-4603(90)90006-J
   Brener ND, 2002, J ADOLESCENT HEALTH, V31, P336, DOI 10.1016/S1054-139X(02)00339-7
   Carvajal SC, 1998, J APPL SOC PSYCHOL, V28, P2196, DOI 10.1111/j.1559-1816.1998.tb01367.x
   *CDCP, 1997, HIV PREV CAS MAN GUI, V0, P0
   Coyle K, 2001, PUBLIC HEALTH REP, V116, P82, DOI 10.1093/phr/116.S1.82
   Crosby RA, 1999, J SEX EDUC THER, V24, P9, DOI 10.1080/01614576.1999.11074278
   Dijkstra M, 1999, HEALTH EDUC RES, V14, P791, DOI 10.1093/her/14.6.791
   ELDER JP, 1993, AM J PUBLIC HEALTH, V83, P1239, DOI 10.2105/AJPH.83.9.1239
   Fishbein M, 1975, BELIEF ATTITUDE INTE, V0, P0
   Flay BR, 2004, ARCH PEDIAT ADOL MED, V158, P377, DOI 10.1001/archpedi.158.4.377
   Gillmore MR, 1997, AIDS EDUC PREV, V9, P22
   Grunbaum J A, 1999, MMWR CDC SURVEILL SUMM, V48, P1
   GRUNBAUM JA, 1993, J SCHOOL HEALTH, V63, P421, DOI 10.1111/j.1746-1561.1993.tb06072.x
   Hawkins JD, 1985, J PRIM PREV, V6, P72
   Hubbard BM, 1998, J SCHOOL HEALTH, V68, P243, DOI 10.1111/j.1746-1561.1998.tb06347.x
   Jemmott JB, 1998, JAMA-J AM MED ASSOC, V279, P1529, DOI 10.1001/jama.279.19.1529
   JEMMOTT JB, 1992, AM J PUBLIC HEALTH, V82, P372, DOI 10.2105/AJPH.82.3.372
   KIRBY D, 1991, FAM PLANN PERSPECT, V23, P6, DOI 10.2307/2135395
   Kirby D., 2003, REDUCING ADOLESCENT, V0, P265
   KIRBY D, 2000, EMERGING ANSWERS RES, V0, P0
   KLEINER B, 2002, 200204 NCES US DEP E, V0, P0
   Lammers C, 2000, J ADOLESCENT HEALTH, V26, P42, DOI 10.1016/S1054-139X(99)00041-5
   Laursen EK, 2003, FAM SOC-J CONTEMP H, V84, P240, DOI 10.1606/1044-3894.101
   Lawrence JSS, 2002, J CONSULT CLIN PSYCH, V70, P1010, DOI 10.1037//0022-006X.70.4.1010
   MAGURA S, 1994, J ADOLESCENT HEALTH, V15, P457, DOI 10.1016/1054-139X(94)90492-L
   MAIN DS, 1994, PREV MED, V23, P409, DOI 10.1006/pmed.1994.1056
   McCuller WJ, 2002, EVAL HEALTH PROF, V25, P345, DOI 10.1177/0163278702025003006
   Melchior A, 1998, NATL EVALUATION LEAR, V0, P0
   Metzler CW, 2000, BEHAV THER, V31, P27, DOI 10.1016/S0005-7894(00)80003-9
   ODonnell L, 1999, AM J PUBLIC HEALTH, V89, P176, DOI 10.2105/AJPH.89.2.176
   ODonnell L, 2002, J ADOLESCENT HEALTH, V31, P93, DOI 10.1016/S1054-139X(01)00389-5
   OHara P., 1994, MORBIDITY AND MORTALITY WEEKLY REPORT, V43, P873
   OHara P, 1996, J SCHOOL HEALTH, V66, P176, DOI 10.1111/j.1746-1561.1996.tb06271.x
   Philliber S., 1992, PREVENTING ADOLESCEN, V140, P139
   RASBASH J, 2001, MLWIN SOFTWARE VERSI, V0, P0
   Rosnow, 2008, ESSENTIALS BEHAV RES, V0, P0
   SHOPE JT, 1992, J STUD ALCOHOL, V53, P106, DOI 10.15288/jsa.1992.53.106
   Stanton BF, 1996, ARCH PEDIAT ADOL MED, V150, P363, DOI 10.1001/archpedi.1996.02170290029004
   STLAWRENCE JS, 1995, J CONSULT CLIN PSYCH, V63, P221, DOI 10.1037/0022-006X.63.2.221
   STPIERRE TL, 1995, FAM RELAT, V44, P69
   Weller NF, 1999, J SCHOOL HEALTH, V69, P22, DOI 10.1111/j.1746-1561.1999.tb02338.x
NR 44
TC 62
Z9 64
U1 0
U2 16
PU GUILFORD PUBLICATIONS INC
PI NEW YORK
PA 370 SEVENTH AVE, SUITE 1200, NEW YORK, NY 10001-1020 USA
SN 0899-9546
EI 1943-2755
J9 AIDS EDUC PREV
JI Aids Educ. Prev.
PD JUN 15
PY 2006
VL 18
IS 3
BP 187
EP 203
DI 10.1521/aeap.2006.18.3.187
PG 17
WC Education & Educational Research; Public, Environmental & Occupational Health
SC Education & Educational Research; Public, Environmental & Occupational Health
GA 100YI
UT WOS:000241705700001
PM 16774462
DA 2023-03-20
ER

PT J
AU Yazdi, CA
   Aschbacher, K
   Arvantaj, A
   Naser, HM
   Abdollahi, E
   Asadi, A
   Mousavi, M
   Narmani, MR
   Kianpishe, M
   Nicfallah, F
   Moghadam, AK
AF Yazdi, C. A.
   Aschbacher, K.
   Arvantaj, A.
   Naser, H. M.
   Abdollahi, E.
   Asadi, A.
   Mousavi, M.
   Narmani, M. R.
   Kianpishe, M.
   Nicfallah, F.
   Moghadam, A. K.
TI Knowledge, attitudes and sources of information regarding HIV/AIDS in Iranian adolescents
SO AIDS CARE-PSYCHOLOGICAL AND SOCIO-MEDICAL ASPECTS OF AIDS/HIV
LA English
DT Article
ID school-based hiv; aids education; risk; students; intervention; infection; behavior; russia; skills; impact
AB The World Health Organization recently reported an 'alarming trend' of increasing Human Deficiency Virus (HIV) infection in the Islamic Republic of Iran. Adolescents form a particularly important target group for primary prevention. An anonymous questionnaire, derived from standard surveys such as the Safer Choices questionnaire and the 2001 Youth Risk Behavior Survey, was distributed to 1227 Iranian students attending 19 randomly selected high schools in Hashtgerd in 2002. Students reported that television (84%) and school teachers (66%) were the best sources of HIV/AIDS information, while parents (27%) and school books (15%) were least informative. Most students knew that heterosexual intercourse (90%) and shared intravenous needles (94%) can cause HIV infection; however, salient misconceptions were revealed. Only 53% were aware that condoms protect against infection through sexual intercourse. More effective school-based HIV/AIDS education is needed in Iran.
C1 Univ Calif San Diego, Sch Med, Dept Psychiat, La Jolla, CA 92093 USA.
   Iran Univ Med Sci, Tehran, Iran.
C3 University of California System; University of California San Diego; Iran University of Medical Sciences
RP Aschbacher, K (corresponding author), Univ Calif San Diego, Sch Med, Dept Psychiat, 9500 Gilman Dr, La Jolla, CA 92093 USA.
EM kirstinashe@gmail.com
CR Ahmadi J, 2003, ADDICT BEHAV, V28, P375, DOI 10.1016/S0306-4603(01)00246-5
   AINSWORTH M, 1994, WORLD BANK RES OBSER, V9, P203, DOI 10.1093/wbro/9.2.203
   Amirkhanian YA, 2001, INT J STD AIDS, V12, P50, DOI 10.1258/0956462011916613
   Atlani L, 2000, SOC SCI MED, V50, P1547, DOI 10.1016/S0277-9536(99)00464-5
   Babikian T, 2004, AIDS BEHAV, V8, P47, DOI 10.1023/B:AIBE.0000017525.92015.5d
   Baggaley R, 1997, J ROY SOC HEALTH, V117, P88, DOI 10.1177/146642409711700205
   Boyer CB, 1997, ADOLESCENCE, V32, P25
   Brener ND, 2002, J ADOLESCENT HEALTH, V31, P336, DOI 10.1016/S1054-139X(02)00339-7
   BROWN LK, 1989, J ADOLESCENT HEALTH, V10, P386, DOI 10.1016/0197-0070(89)90216-7
   CALSYN DA, 1992, AM J PUBLIC HEALTH, V82, P573, DOI 10.2105/AJPH.82.4.573
   Coyle K, 1999, J SCHOOL HEALTH, V69, P181, DOI 10.1111/j.1746-1561.1999.tb06383.x
   Eriksson T, 1997, SCAND J SOC MED, V25, P111, DOI 10.1177/140349489702500208
   ESFANDIARI G, 2003, GENERATION GAP WIDEN, V0, P0
   Friesen H., 1996, PAPUA NEW GUINEA MEDICAL JOURNAL, V39, P208
   Gallant M, 2004, SOC SCI MED, V58, P1337, DOI 10.1016/S0277-9536(03)00331-9
   Ghanizadeh A., 2001, EASTERN MEDITERRANEAN HEALTH JOURNAL, V7, P452
   Goodwin R, 2004, J HEALTH PSYCHOL, V9, P381, DOI 10.1177/1359105304042348
   Grunseit A., 1997, IMPACT HIV SEXUAL HL, V0, P0
   *IR MIN HLTH MED E, 2001, TEHRAN MINISTRY HLTH, V0, P2
   Kasule J, 1997, E AFR MED J, V74, P76
   KELLY JA, 1989, J CONSULT CLIN PSYCH, V57, P60, DOI 10.1037/0022-006X.57.1.60
   KISHE F, 1995, EXCHANGE, V3, P8
   Mansouri SD., 2003, ARCH IRAN MED, V6, P5
   *NIH, 1997, INT PREV HIV RISK BE, V0, P0
   Parker R.G., 2002, HIV AIDS RELATED STI, V0, P0
   Rani S, 2022, SPAT INF RES, V30, P417, DOI 10.1007/s41324-022-00442-9
   Roudi-Fahimi Farzaneh, 2002, IRANS FAMILY PLANNIN, V0, P0
   SCHILLING RF, 1991, PUBLIC HEALTH REP, V106, P297
   SCHOEPF BG, 1993, SOC SCI MED, V37, P1401, DOI 10.1016/0277-9536(93)90170-9
   Sherafat-Kazemzadeh R, 2003, ARCHI IRANIAN MED, V6, P77
   American Medical Association, 2004, MMWR RECOMM REP, V53, P1
   Tavoosi A, 2004, BMC PUBLIC HEALTH, V4, P0, DOI 10.1186/1471-2458-4-17
   *TEHR GEOGR INF CT, 2004, HASHTGERD IRAN, V0, P0
   Tveit KS, 1995, SCAND J SOC MED, V23, P242, DOI 10.1177/140349489502300405
   *UNAIDS UNDCP, 2001, CAS STUD BOOKL CENTR, V0, P0
   *UNAIDS WHO, 2004, ISL REP IR EP FACT S, V0, P0
   *WHO, 1997, WHOFRHADH971, V0, P0
   *WHO, 2004, HIV AIDS YOUNG PEOPL, V0, P0
NR 38
TC 19
Z9 21
U1 0
U2 3
PU ROUTLEDGE JOURNALS, TAYLOR & FRANCIS LTD
PI ABINGDON
PA 2-4 PARK SQUARE, MILTON PARK, ABINGDON OX14 4RN, OXON, ENGLAND
SN 0954-0121
EI 1360-0451
J9 AIDS CARE
JI Aids Care-Psychol. Socio-Med. Asp. Aids-Hiv
PD NOV 15
PY 2006
VL 18
IS 8
BP 1004
EP 1010
DI 10.1080/09540120500526284
PG 7
WC Health Policy & Services; Public, Environmental & Occupational Health; Psychology, Multidisciplinary; Respiratory System; Social Sciences, Biomedical
SC Health Care Sciences & Services; Public, Environmental & Occupational Health; Psychology; Respiratory System; Biomedical Social Sciences
GA 089FY
UT WOS:000240866900019
PM 17012092
DA 2023-03-20
ER

PT J
AU Anderson, JE
   Santelli, JS
   Morrow, B
AF Anderson, John E.
   Santelli, John S.
   Morrow, Brian
TI Trends in adolescent contraceptive use, unprotected and poorly protected sex, 1991-2003
SO JOURNAL OF ADOLESCENT HEALTH
LA English
DT Article
DE trends; contraceptive use; unprotected sex; risk behavior
ID condom use; hiv risk; behavior
AB Purpose: To estimate trends in use and nonuse of effective protection among adolescents 19912003, and to assess factors associated with poorly protected sex in 2003. Methods: We analyzed seven Youth Risk Behavior Surveys (YRBSs) of 9th-12th graders conducted from 1991 through 2003. We estimated trends in use of condoms, effective contraception, withdrawal, and no method, using linear logistic regression models, and evaluated correlates of the use of no method or withdrawal in 2003. Results: Throughout 1991-2003, about one third of students reported that they had been sexually active in the previous 3 months. Condom use increased significantly throughout 1991-2003, from 46.2% ( +/- 3.3%) in 1991 to 63.0% (+/- 2.5%) in 2003, and the percentage reporting use of either withdrawal or no method steadily declined, from 32.6% (+/- 2.7%) to 18.8% (+/- 2.1%). In 2003, use of withdrawal or no method was greater among females, Hispanics, those who had been pregnant or had caused a pregnancy, and those who reported feeling sad or hopeless or had considered suicide. Conclusions: Reported unprotected sex decreased, while use of condoms increased. A high-risk group engaging in poorly protected sex was identified, accounting for 6.4% of students. (c) 2006 Society for Adolescent Medicine. All rights reserved.
C1 Ctr Dis Control & Prevent, Div HIV AIDS Prevent, Nat Ctr HIV HIV & STD Prevent, Atlanta, GA 30333 USA.
   Ctr Dis Control & Prevent, Div Reprod Hlth, Natl Ctr Chron Dis Prevent & Hlth Promot, Atlanta, GA 30333 USA.
C3 Centers for Disease Control & Prevention - USA; Centers for Disease Control & Prevention - USA
RP Anderson, JE (corresponding author), Ctr Dis Control & Prevent, Div HIV AIDS Prevent, Nat Ctr HIV HIV & STD Prevent, MS E-45, Atlanta, GA 30333 USA.
EM jea1@cdc.gov
CR *A GUTTM I, 1994, SEX AM TEEN, V0, P0
   ABMA JC, 2001, VITAL HLTH STAT 23, V0023, P0
   ABMA JC, 2004, VITAL HLTH STAT, V23, P24, DOI 10.1037/e609162007-001
   Anderson JE, 2003, AM J PUBLIC HEALTH, V93, P912, DOI 10.2105/AJPH.93.6.912
   Bachanas PJ, 2002, J PEDIATR PSYCHOL, V27, P519, DOI 10.1093/jpepsy/27.6.519
   Beam MR, 2002, J YOUTH ADOLESCENCE, V31, P343, DOI 10.1023/A:1015676524482
   Brener N., 2002, MORBIDITY AND MORTALITY WEEKLY REPORT, V51, P856
   Brener Nancy D., 2004, MORBIDITY AND MORTALITY WEEKLY REPORT, V53, P1
   Brener ND, 2002, J ADOLESCENT HEALTH, V31, P336, DOI 10.1016/S1054-139X(02)00339-7
   BROOKS TL, 2002, J ADOLESCENT HEALTH, V0, P240
   Catania JA, 2001, J ACQ IMMUN DEF SYND, V27, P176, DOI 10.1097/00126334-200106010-00013
   *CDCP, 2003, SEX TRANSM DIS SURV, V0, P0
   Centers for Disease Control and Prevention, 1994, SEX TRANSM DIS SURV, V0, P0
   Centers for Disease Control and Prevention (CDC), 1994, MMWR MORB MORTAL WKLY REP, V43, P129
   Grunbaum Jo Anne, 2004, MORBIDITY AND MORTALITY WEEKLY REPORT, V53, P1
   Lucenko BA, 2003, J CHILD ADOLES SUBST, V13, P1, DOI 10.1300/J029v13n01_01
   Santelli JS, 2000, FAM PLANN PERSPECT, V32, P156, DOI 10.2307/2648232
   Santelli JS, 2004, J ADOLESCENT HEALTH, V35, P80, DOI 10.1016/j.jadohealth.2004.05.001
   *US DEP ED, 2001, PUBL US DEP ED, V0, P0
   Ventura Stephanie J, 2004, NATL VITAL STAT REP, V52, P1
NR 21
TC 37
Z9 40
U1 0
U2 3
PU ELSEVIER SCIENCE INC
PI NEW YORK
PA STE 800, 230 PARK AVE, NEW YORK, NY 10169 USA
SN 1054-139X
EI 1879-1972
J9 J ADOLESCENT HEALTH
JI J. Adolesc. Health
PD JUN 15
PY 2006
VL 38
IS 6
BP 734
EP 739
DI 10.1016/j.jadohealth.2005.07.001
PG 6
WC Psychology, Developmental; Public, Environmental & Occupational Health; Pediatrics
SC Psychology; Public, Environmental & Occupational Health; Pediatrics
GA 050DE
UT WOS:000238066900016
PM 16730603
DA 2023-03-20
ER

PT J
AU Shaibli, S
AF Shaibli, S
TI Community home-based care in a rural village: Challenges and strategies
SO JOURNAL OF TRANSCULTURAL NURSING
LA English
DT Article
DE community home-based care; continuity of care
AB In Botswana, there has been an increase in community home-based care (CHBC) following a shift from hospital care to CHBC because of the HIV/AIDS epidemic. Yet the health care system has limited resources. To fulfill one of the terms of reference of the World Health Organization Collaboration Centre at the Department of Nursing, University of Botswana, an outreach program was developed in collaboration with 18 lay volunteers in a nearby village, Mmopane. This article discusses the process of establishing the CHBC committee and the challenges faced by faculty, students, and lay caregivers in working with a diverse CHBC group to render culturally sensitive care. Strategies for dealing with these challenges are discussed.
C1 Univ Botswana, Gaborone, Botswana.
C3 University of Botswana
RP Shaibli, S (corresponding author), Univ Botswana, Gaborone, Botswana.
CR Baldwin D, 1999, J NURS EDUC, V38, P195
   BARTH JT, 1999, HDB HLTH ADM POLICY, V0, P655
   *CENTR STAT OFF, 2001, BOTSW POP HOUS CENS, V0, P0
   *CENTR STAT OFF, 2004, 2004 BOTSW AIDS IMP, V0, P0
   DEVILLIERS L, 2000, AFRICA J NURSING MID, V2, P21
   LESETEDI G, 2003, HOME BASED CARE HOUS, V0, P0
   Lindsey Elizabeth, 2003, HEALTH CARE WOMEN INT, V24, P486
   *MIN HLTH, 2001, REP 1 REG SADC SO AF, V0, P0
   *MIN HLTH AIDS STD, 1997, BOTSW HIV AIDS 2 MED, V0, P0
   Moch SD, 1999, J NURS EDUC, V38, P238
   MOTSA SM, 1999, THESIS U BOTSWANA GA, V0, P0
   *PRES TASK FORC, 1997, LONG TERM VIS BOTSW, V0, P0
   SELIN C, 1996, HOME CARE PROVIDER, V1, P208
   Shaibu Sheila, 2002, J CROSS CULT GERONTOL, V17, P139, DOI 10.1023/A:1015886307661
   *WHO MIN HLTH, 2003, REP STUD STIGM STIGM, V0, P0
   World Health Organization, 2002, COMM HOM BAS CAR RES, V0, P0
NR 16
TC 12
Z9 13
U1 0
U2 5
PU SAGE PUBLICATIONS INC
PI THOUSAND OAKS
PA 2455 TELLER RD, THOUSAND OAKS, CA 91320 USA
SN 1043-6596
EI 1552-7832
J9 J TRANSCULT NURS
JI J. Transcult. Nurs.
PD JAN 15
PY 2006
VL 17
IS 1
BP 89
EP 94
DI 10.1177/1043659605281974
PG 6
WC Nursing
SC Nursing
GA 039WJ
UT WOS:000237338200011
PM 16410441
DA 2023-03-20
ER

PT J
AU O'Sullivan, LF
   Hoffman, S
   Harrison, A
   Dolezal, C
AF O'Sullivan, Lucia F.
   Hoffman, Susie
   Harrison, Abigail
   Dolezal, Curtis
TI Men, multiple sexual partners, and young adults' sexual relationships: Understanding the role of gender in the study of risk
SO JOURNAL OF URBAN HEALTH-BULLETIN OF THE NEW YORK ACADEMY OF MEDICINE
LA English
DT Article
DE gender; HIV; measures; men; sexual risk; women
ID condom use; national-survey; hiv-prevention; coital diary; women; power; scripts; students; coercion; spread
AB Heterosexual transmission of HIV and other sexually transmitted infections has become a primary health concern worldwide. Gender roles for heterosexual interactions appear to sanction men's sexual risk-taking, especially the pursuit of multiple sexual partners. Using measures developed in this study, the current study assessed the associations between men's and women's relationship attitudes and experiences and their sexual risk encounters. Participants were 104 men and 103 women (18-24 years) from a large, urban college located in a high HIV risk neighborhood of New York City. All completed a survey assessing HIV risk and the battery of relationship measures assessing traditional sexual roles, sexual conflicts, significance of sex, relationship investment, need for relationship, and unwanted sex. For men, greater sexual conflict in their primary relationships was associated with more sexual partners and fewer unprotected vaginal intercourse encounters with a primary partner and across sex partners overall. In addition, men's endorsement of more traditional sexual roles and lower relationship investment were associated with higher numbers of sexual partners. Among women, compliance with men to engage in unwanted sex was associated with higher levels of participation in unprotected sex. For both men and women, greater significance given to sex in a relationship was associated with fewer extradyadic partners. This study demonstrates the utility of measures of relationship attitudes and experiences to characterize sexual risk, especially among men. Findings are discussed in terms of implications for prevention program targeting young urban adults.
C1 Albert Einstein Coll Med, Dept Family & Social Med, Bronx, NY 10461 USA.
   New York State Psychiat Inst & Hosp, HIV Ctr Clin & Behav Studies, New York, NY 10032 USA.
   Columbia Univ, Dept Epidemiol, Joseph L Mailman Sch Publ Hlth, New York, NY USA.
   Brown Univ, Dept Med, Div Infect Dis, Providence, RI 02912 USA.
   Brown Univ, Populat Studies & Training Ctr, Providence, RI 02912 USA.
C3 Yeshiva University; Albert Einstein College of Medicine; New York State Psychiatry Institute; Columbia University; Brown University; Brown University
RP O'Sullivan, LF (corresponding author), Albert Einstein Coll Med, Dept Family & Social Med, 1300 Morris Pk Ave,Mazer 100, Bronx, NY 10461 USA.
EM losulliv@aecom.yu.edu
FU NICHD NIH HHS [R01 HD041721, R01HD41721] Funding Source: Medline; NIDA NIH HHS [5T32DA13911, T32 DA013911] Funding Source: Medline
CR AMARO H, 1995, AM PSYCHOL, V50, P437, DOI 10.1037/0003-066X.50.6.437
   Anderson JE, 1999, FAM PLANN PERSPECT, V31, P24, DOI 10.2307/2991553
   Bailey Beth L, 1988, FRONT PORCH BACK SEA, V0, P0
   Berg BL., 2009, QUALITATIVE RES METH, V7th, P0
   Bruhin E, 2003, AIDS CARE, V15, P389, DOI 10.1080/0954012031000105441
   Byers E. S., 1996, J PSYCHOL HUMAN SEXU, V8, P7, DOI 10.1300/J056V08N01_02
   *CDCP, 2005, MMWR-MORBID MORTAL W, V54, P894
   Choi N, 2003, EDUC PSYCHOL MEAS, V63, P872, DOI 10.1177/0013164403258235
   DELONGIS A, 1992, METHODOLOGICAL ISSUE, V0, P0
   Ehrhardt A., 2002, AIDS BEHAV, V6, P1, DOI 10.1023/A:1014534110868
   EXNER TM, 1999, AIDS BEHAV, V3, P347, DOI 10.1023/A:1025493503255
   Gagnon J, 1973, SEXUAL CONDUCT SOCIA, V0, P0
   Gibbons JL, 1997, PSYCHOL WOMEN QUART, V21, P151, DOI 10.1111/j.1471-6402.1997.tb00106.x
   Gomez CA, 1996, J SEX RES, V33, P355, DOI 10.1080/00224499609551853
   Gorbach PM, 2002, SEX TRANSM DIS, V29, P453, DOI 10.1097/00007435-200208000-00004
   HALL JM, 1991, ADV NURS SCI, V13, P16, DOI 10.1097/00012272-199103000-00005
   Hays MA, 2001, CONTRACEPTION, V63, P159, DOI 10.1016/S0010-7824(01)00183-4
   Hearn KD, 2005, AIDS BEHAV, V9, P177, DOI 10.1007/s10461-005-3899-6
   Kretzschmar M, 1996, MATH BIOSCI, V133, P165, DOI 10.1016/0025-5564(95)00093-3
   LAUMANN EO, 1994, SOCIAL ORG HUMAN SEX, V0, P0
   Littleton HL, 2003, SEX ROLES, V49, P465, DOI 10.1023/A:1025824505185
   McCreary DR, 2001, SEX ROLES, V44, P339, DOI 10.1023/A:1010933700912
   Metts S., 1996, COMMUNICATION YB, V19, P49, DOI 10.1080/23808985.1996.11678928
   Morris M, 1997, AIDS, V11, P641, DOI 10.1097/00002030-199705000-00012
   MUEHLENHARD CL, 1988, J SOC CLIN PSYCHOL, V7, P65, DOI 10.1521/jscp.1988.7.1.65
   Murnen SK, 2002, SEX ROLES, V46, P359, DOI 10.1023/A:1020488928736
   Netting Nancy S, 2004, ADOLESCENCE, V39, P19
   *NEW YORK CIT DEP, 2002, NY CIT HIV AIDS SURV, V0, P0
   OLeary A, 2000, ANNU REV SEX RES, V11, P191
   OSULLIVAN LF, 2003, PSYCHOL WOM Q, V22, P177
   Ramjee G, 1999, SEX TRANSM DIS, V26, P374, DOI 10.1097/00007435-199908000-00002
   Rothenberg R, 2004, INT J STD AIDS, V15, P529, DOI 10.1258/0956462041558203
   SANDELOWSKI M, 1986, ADV NURS SCI, V8, P27, DOI 10.1097/00012272-198604000-00005
   Seal DW, 2003, CULT HEALTH SEX, V5, P295, DOI 10.1080/136910501171698
   SIMON W, 1986, ARCH SEX BEHAV, V15, P97, DOI 10.1007/BF01542219
   Struckman-Johnson C, 2003, J SEX RES, V40, P76, DOI 10.1080/00224490309552168
   Thorburn S, 2005, AIDS CARE, V17, P335, DOI 10.1080/09540120412331299762
   Tiefer L., 1995, SEX NOT NATURAL ACT, V0, P0
   Tschann JM, 2002, J ADOLESCENT HEALTH, V31, P17, DOI 10.1016/S1054-139X(01)00418-9
   Wagner-Raphael L. I., 2001, J MENS STUDIES, V9, P243, DOI 10.3149/JMS.0902.243
   Wiederman MW, 1997, J SEX RES, V34, P167, DOI 10.1080/00224499709551881
   Wingood GM, 2000, HEALTH EDUC BEHAV, V27, P539, DOI 10.1177/109019810002700502
   Wolfe WA, 2003, J NATL MED ASSOC, V95, P846
NR 45
TC 40
Z9 42
U1 0
U2 8
PU SPRINGER
PI NEW YORK
PA 233 SPRING ST, NEW YORK, NY 10013 USA
SN 1099-3460
EI 1468-2869
J9 J URBAN HEALTH
JI J. Urban Health
PD JUL 15
PY 2006
VL 83
IS 4
BP 695
EP 708
DI 10.1007/s11524-006-9062-5
PG 14
WC Public, Environmental & Occupational Health; Medicine, General & Internal
SC Public, Environmental & Occupational Health; General & Internal Medicine
GA 069OL
UT WOS:000239458000013
PM 16758335
DA 2023-03-20
ER

PT J
AU Kyrychenko, P
   Kohler, C
   Sathiakumar, N
AF Kyrychenko, Pavlo
   Kohler, Connie
   Sathiakumar, Nalini
TI Evaluation of a school-based HIV/AIDS educational intervention in Ukraine
SO JOURNAL OF ADOLESCENT HEALTH
LA English
DT Article
DE acquired immunodeficiency syndrome; adolescents; educational intervention; secondary schools; Ukraine
ID aids education; hiv; prevention; knowledge; adolescents; attitudes; students; behavior; program; risk
AB Purpose: To assess changes observed in knowledge, attitudes toward people living with human immunodeficiency virus (HIV), self-efficacy and behavioral intentions of senior secondary school students after an HIV/AIDS (acquired immune deficiency syndrome) educational intervention in Vinnitsa, Ukraine. Methods: A quasi-experimental, nonequivalent control group design with pretest-posttest components was employed. Two secondary schools (intervention and control) were randomly assigned to the study. A random sample of the 15-16-year-old students (100 participants in each school) completed anonymous self-reported pre- and postintervention questionnaires. In addition, a three-month follow-up questionnaire was administrated in both schools to assess the longevity of the intervention outcomes. Outcome scale scores were compared between the two groups on baseline, first, and second posttests separately. We used the Pearson chi-square test for categorical data and a t-test for difference in mean scores. Results: After intervention we observed significantly higher knowledge, attitudes, and self-efficacy scores among students in the intervention school than in the control school (96.2 +/- 6.2 [SD] vs. 82.6 +/- 8.3, respectively, p < .01; 24.4 +/- 4.4 vs. 21.7 +/- 4.8, respectively, p < .01; 21.9 +/- 2.6 vs. 20 +/- 3.8, respectively, p < .01). As a result of the intervention, we also report significantly higher proportions of students in the intervention school than in the control school who would not intend to use alcohol and narcotics and who intend to use condoms (p < .01). Conclusions: Our AIDS education program was able to considerably improve students' knowledge, attitudes and self-efficacy, and promoted positive changes in participants' behavior intentions; it should therefore be extended to more schools to multiply its effects. However, in the context of evaluation, studies with actual HIV-risk behavior outcomes are urgent for Ukraine. (c) 2006 Society for Adolescent Medicine. All rights reserved.
C1 Vinnitsa Natl Pirogov Mem Med Univ, Dept Infect Dis & Epidemiol, UA-21018 Vinnitsa, Ukraine.
   Univ Alabama Birmingham, Sch Publ Hlth, Dept Hlth Behav, Birmingham, AL 35294 USA.
   Univ Alabama Birmingham, Sch Publ Hlth, Dept Epidemiol, Birmingham, AL 35294 USA.
C3 National Pirogov Memorial Medical University Vinnytsya; University of Alabama System; University of Alabama Birmingham; University of Alabama System; University of Alabama Birmingham
RP Kyrychenko, P (corresponding author), Vinnitsa Natl Pirogov Mem Med Univ, Dept Infect Dis & Epidemiol, Pirogova 56, UA-21018 Vinnitsa, Ukraine.
EM kyrychen@mail.ru
FU FOGARTY INTERNATIONAL CENTER [D43TW005815] Funding Source: NIH RePORTER; FIC NIH HHS [5D43TW05815-05] Funding Source: Medline
CR Amirkhanian YA, 2001, INT J STD AIDS, V12, P50, DOI 10.1258/0956462011916613
   Atlani L, 2000, SOC SCI MED, V50, P1547, DOI 10.1016/S0277-9536(99)00464-5
   Bandura Albert, 1992, P89, V0, P0
   Basen-Engquist K, 2001, HEALTH EDUC BEHAV, V28, P166, DOI 10.1177/109019810102800204
   BOYER CB, 1991, SOC SCI MED, V33, P11, DOI 10.1016/0277-9536(91)90446-J
   CACERES CF, 1994, J ADOLESCENT HEALTH, V15, P582, DOI 10.1016/1054-139X(94)90143-Q
   *CDC, 1992, HDB EVALUATING HIV E, V0, P0
   Fawole IO, 1999, HEALTH EDUC RES, V14, P675, DOI 10.1093/her/14.5.675
   Fisher JD, 2002, HEALTH PSYCHOL, V21, P177, DOI 10.1037//0278-6133.21.2.177
   Goodwin R, 2004, J HEALTH PSYCHOL, V9, P381, DOI 10.1177/1359105304042348
   Harvey B, 2000, INT J STD AIDS, V11, P105, DOI 10.1258/0956462001915453
   *HLTH HUM DEV PROG, 2001, TRAIN RES MAN SCH HL, V0, P0
   Kinsler J, 2004, HEALTH EDUC RES, V19, P730, DOI 10.1093/her/cyg091
   KOPNINA EO, 1999, ZH MIKROBIOL EPIDEMI, V1, P116
   Merson MH, 2000, AIDS, V14, P0
   Saleh M A, 1999, J FAMILY COMMUNITY MED, V6, P15
   Sechrist W., 1997, JOURNAL OF HIV/AIDS PREVENTION AND EDUCATION FOR ADOLESCENTS AND CHILDREN, V1, P105
   Siegel D, 1995, AIDS EDUC PREV, V7, P534
   Thomson C, 1999, HEALTH EDUC RES, V14, P357, DOI 10.1093/her/14.3.357
   *UNAIDS, 2004, REP GLOB AIDS EP, V0, P0
   *UNAIDS, 2005, AIDS EP UPD E EUR CE, V0, P0
   *UNAIDS, 2002, GLOB HIV AIDS STD SU, V0, P0
   WALSH ME, 1990, J SCH HLTH, V84, P986
NR 24
TC 21
Z9 22
U1 0
U2 3
PU ELSEVIER SCIENCE INC
PI NEW YORK
PA 360 PARK AVE SOUTH, NEW YORK, NY 10010-1710 USA
SN 1054-139X
EI 1879-1972
J9 J ADOLESCENT HEALTH
JI J. Adolesc. Health
PD DEC 15
PY 2006
VL 39
IS 6
BP 900
EP 907
DI 10.1016/j.jadohealth.2006.06.006
PG 8
WC Psychology, Developmental; Public, Environmental & Occupational Health; Pediatrics
SC Psychology; Public, Environmental & Occupational Health; Pediatrics
GA 110EC
UT WOS:000242360100017
PM 17116522
DA 2023-03-20
ER

PT J
AU Karnell, AP
   Cupp, PK
   Zimmerman, RS
   Feist-Price, S
   Bennie, T
AF Karnell, Aaron P.
   Cupp, Pamela K.
   Zimmerman, Rick S.
   Feist-Price, Sonja
   Bennie, Thola
TI Efficacy of an American alcohol and HIV prevention curriculum adapted for use in South Africa: Results of a pilot study in five township schools
SO AIDS EDUCATION AND PREVENTION
LA English
DT Article
ID risk-taking; behavior; sex
AB The high prevalence of HIV among young people in African countries underscores a pressing need for effective prevention interventions. Adapting school-based prevention programs developed in the United States for use in African schools may present an alternative to the time-consuming process of developing home-grown programs. The researchers report the results of a pretest-posttest field trial of an alcohol/HIV prevention curriculum adapted from an American model and delivered to ninth-grade students in five South African township schools. The revised intervention was based primarily on the Project Northland alcohol prevention and Reducing the Risk safer sex programs. The researchers found significant differences in change from baseline to follow-up between students in intervention and comparison groups on intentions to use a condom; drinking before or during sex; and, among females, sex refusal self-efficacy. The results of the field trial suggest that behavioral interventions developed in Western countries may be rapidly adapted to work in other cultural contexts.
C1 US Agcy Int Dev, Washington, DC USA.
   Univ Kentucky, Lexington, KY 40506 USA.
   Human Sci Res Council S Africa, Durban, South Africa.
C3 United States Agency for International Development (USAID); University of Kentucky; Human Sciences Research Council-South Africa
RP Karnell, AP (corresponding author), 2140 Dar Salaam Pl, Dulles, VA 20189 USA.
EM akarnell@usaid.gov
FU NIAAA NIH HHS [AA10747-S2] Funding Source: Medline
CR ADELIKAN ML, 2000, 1999 GLOB RES NETW M, V0, P0
   Baleta A, 1998, LANCET, V352, P1292, DOI 10.1016/S0140-6736(05)70507-9
   Blecher MS, 1995, S AFR MED J, V85, P1281
   Brien T M, 1994, J AM COLL HEALTH, V42, P167
   Cecil H, 1998, J AM COLL HEALTH, V47, P113, DOI 10.1080/07448489809595631
   Donohew L, 2000, PERS INDIV DIFFER, V28, P1079, DOI 10.1016/S0191-8869(99)00158-0
   Dorrington R, 2001, IMPACT HIV AIDS ADUL, V0, P0
   Eaton L., 2001, SAJP - SOUTH AFRICAN JOURNAL OF PSYCHIATRY, V7, P55
   Eaton L, 2003, SOC SCI MED, V56, P149, DOI 10.1016/S0277-9536(02)00017-5
   Flisher AJ, 2001, J ADOLESCENT HEALTH, V28, P235, DOI 10.1016/S1054-139X(00)00157-9
   Flisher AJ, 1996, S AFR MED J, V86, P1090
   *HUM SCI RES COUNC, 2002, N MAND HSRC STUD HIV, V0, P0
   KARNELL A, 2001, UNPUB SEXUAL RISK TA, V0, P0
   Kelly K., 2001, PATHWAYS ACTION HIV, V0, P0
   KIRBY D, 1991, FAM PLANN PERSPECT, V23, P253, DOI 10.2307/2135776
   KIRBY D, 1994, PUBLIC HEALTH REP, V109, P339
   MITIC WR, 1987, J ALCOHOL DRUG EDUC, V33, P45
   *NAT YOUTH SURV, 2000, HOT PROSP COLD FACTS, V0, P0
   Noar SM, 2003, J STUD ALCOHOL, V64, P60, DOI 10.15288/jsa.2003.64.60
   Perry CL, 1996, AM J PUBLIC HEALTH, V86, P956, DOI 10.2105/AJPH.86.7.956
   ROCHASILVA L, 1998, NATURE EXTENT DRUG U, V0, P0
   Sacco WP, 1991, PSYCHOL ASSESSMENT J, V3, P265, DOI 10.1037/1040-3590.3.2.265
   STLAWRENCE JS, 1995, J CONSULT CLIN PSYCH, V63, P221, DOI 10.1037/0022-006X.63.2.221
   *UNAIDS, 2004, EP FACT SHEETS S AFR, V0, P0
   Williams CL, 1995, J CHILD ADOLES SUBST, V4, P17, DOI 10.1300/J029v04n03_02
   ZIMMERMAN RS, 1996, M AM PUBL HLTH ASS N, V0, P0
NR 26
TC 48
Z9 49
U1 0
U2 6
PU GUILFORD PUBLICATIONS INC
PI NEW YORK
PA 370 SEVENTH AVE, SUITE 1200, NEW YORK, NY 10001-1020 USA
SN 0899-9546
EI 1943-2755
J9 AIDS EDUC PREV
JI Aids Educ. Prev.
PD AUG 15
PY 2006
VL 18
IS 4
BP 295
EP 310
DI 10.1521/aeap.2006.18.4.295
PG 16
WC Education & Educational Research; Public, Environmental & Occupational Health
SC Education & Educational Research; Public, Environmental & Occupational Health
GA 077FH
UT WOS:000240013000002
PM 16961447
DA 2023-03-20
ER

PT J
AU Lu, HY
   Palmgreen, PC
   Zimmerman, RS
   Lane, DR
   Alexander, LJ
AF Lu, Hung-Yi
   Palmgreen, Philip C.
   Zimmerman, Rick S.
   Lane, Derek R.
   Alexander, Linda J.
TI Personality traits as predictors of intentions to seek online information about STDs and HIV/AIDS among junior and senior college students in Taiwan
SO CYBERPSYCHOLOGY & BEHAVIOR
LA English
DT Article
ID sexual risk-taking; sensation-seeking; health-information; internet use; hiv risk; impulsivity; aggression; prevention; experience; disorder
AB The purpose of this cross-sectional study is to examine how personality traits such as sensation-seeking and impulsive decision-making affect Taiwanese college students' intentions to seek online information about sexually transmitted diseases (STDs) and human immunodeficiency virus/acquired immune deficiency syndrome (HIV/AIDS). Five hundred thirty-five (n = 535) junior and senior college students in Taiwan were recruited and completed self-report questionnaires. This study found high sensation-seekers were more likely to seek information about STDs and HIV/AIDS on the Internet than low sensation-seekers. Impulsive decision-makers were less likely than rational decision-makers to seek information about STDs and HIV/AIDS on the Internet. These findings suggest that personality needs to be considered as an exploratory factor which potentially influences intentions to seek STD and HIV/AIDS information on the Internet among Taiwanese college students.
C1 Natl Chung Cheng Univ, Dept Commun, Chiayi 62102, Taiwan.
   Natl Chung Cheng Univ, Grad Sch Telecommun, Chiayi 62102, Taiwan.
   Univ Kentucky, Dept Commun, Coll Commun & Informat Studies, Lexington, KY USA.
   Univ Kentucky, Coll Publ Hlth, Lexington, KY USA.
C3 National Chung Cheng University; National Chung Cheng University; University of Kentucky; University of Kentucky
RP Lu, HY (corresponding author), Natl Chung Cheng Univ, Dept Commun, 168 Univ Rd, Chiayi 62102, Taiwan.
EM stevelutw@yahoo.com.or
CR Aluja A, 2005, NEUROPSYCHOBIOLOGY, V51, P28, DOI 10.1159/000082852
   AMICHAIHAMBURGE.Y, 2002, COMPUT HUM BEHAV, V8, P1
   Babinski LM, 1999, J CHILD PSYCHOL PSYC, V40, P347, DOI 10.1017/S002196309800362X
   Barratt E. S., 1983, BIOL BASES SENSATION, V0, P77
   Bernhardt JM, 2004, CYBERPSYCHOL BEHAV, V7, P728, DOI 10.1089/cpb.2004.7.728
   Blaszczynski A, 1997, ADDICTION, V92, P75
   Bonebrake K, 2002, CYBERPSYCHOL BEHAV, V5, P551, DOI 10.1089/109493102321018196
   BROWN JD, 2002, MEDIA EFFECTS ADV TH, V0, P453
   Bull SS, 2001, HEALTH EDUC RES, V16, P661, DOI 10.1093/her/16.6.661
   Butler GKL, 2004, DRUG ALCOHOL DEPEN, V76, P55, DOI 10.1016/j.drugalcdep.2004.04.003
   Case DO, 2002, LOOKING INFORM SURVE, V0, P0
   *CDC TAIW, 2004, STAT MONTHL HIV AIDS, V0, P0
   CHANG YJ, 2003, THESIS MING CHUAN U, V0, P0
   Chou C, 2000, COMPUT EDUC, V35, P65, DOI 10.1016/S0360-1315(00)00019-1
   CLONINGER CR, 1987, ARCH GEN PSYCHIAT, V44, P573
   Critchfield KL, 2004, J PERS DISORD, V18, P555, DOI 10.1521/pedi.18.6.555.54795
   DSilva MU, 2001, SUBST USE MISUSE, V36, P373, DOI 10.1081/JA-100102631
   Dawe S, 2004, NEUROSCI BIOBEHAV R, V28, P343, DOI 10.1016/j.neubiorev.2004.03.007
   Dawe S, 2004, ADDICT BEHAV, V29, P1389, DOI 10.1016/j.addbeh.2004.06.004
   Devieux J, 2002, AIDS EDUC PREV, V14, P24, DOI 10.1521/aeap.14.7.24.23864
   Donohew L, 2000, PERS INDIV DIFFER, V28, P1079, DOI 10.1016/S0191-8869(99)00158-0
   Dougherty DM, 2004, SUICIDE LIFE-THREAT, V34, P374, DOI 10.1521/suli.34.4.374.53738
   Dudley MG, 2004, AIDS EDUC PREV, V16, P328, DOI 10.1521/aeap.16.4.328.40397
   EYSENCK H, 1978, SES VIOLENCE MEDIA, V0, P0
   Eysenck HJ., 1991, MANUAL EYSENCK PERSO, V0, P0
   Gallagher NG, 2003, PERS INDIV DIFFER, V34, P41, DOI 10.1016/S0191-8869(02)00025-9
   Grano N, 2004, PERS INDIV DIFFER, V37, P1693, DOI 10.1016/j.paid.2004.03.004
   Gullette DL, 2005, J COMMUN HEALTH NURS, V22, P47, DOI 10.1207/s15327655jchn2201_5
   Horvath L. S., 2004, INDIVIDUAL DIFFERENC, V2, P175
   Hoyle RH, 2000, J PERS, V68, P1203, DOI 10.1111/1467-6494.00132
   Hoyle RH, 2002, PERS INDIV DIFFER, V32, P401, DOI 10.1016/S0191-8869(01)00032-0
   Johnson JD, 1997, CANC RELATED INFORM, V0, P0
   JOINSON A, 1999, PSYCHOL INTERNET INT, V0, P43
   Kalichman SC, 2002, PATIENT EDUC COUNS, V46, P109, DOI 10.1016/S0738-3991(01)00134-3
   Kalichman SC, 2004, PSYCHOL ADDICT BEHAV, V18, P367, DOI 10.1037/0893-164X.18.4.367
   Lin SSJ, 2002, COMPUT HUM BEHAV, V18, P411, DOI 10.1016/S0747-5632(01)00056-5
   Martin BAS, 2005, PSYCHOL MARKET, V22, P109, DOI 10.1002/mar.20050
   Napoli PM, 2001, INTERNET AND HEALTH COMMUNICATION, V0, P79
   Nederkoorn C, 2004, PERS INDIV DIFFER, V37, P1651, DOI 10.1016/j.paid.2004.02.020
   ONOHEW L, 2002, MASS MEDIA DRUG PREV, V0, P119
   Palmgreen P, 2001, AM J PUBLIC HEALTH, V91, P292, DOI 10.2105/AJPH.91.2.292
   Pandey SK, 2003, SOC SCI MED, V56, P179, DOI 10.1016/S0277-9536(02)00019-9
   Perse E.M., 1996, COMMUNICATION REPORT, V9, P37, DOI 10.1080/08934219609367633
   Peterson MW, 2003, CHEST, V123, P452, DOI 10.1378/chest.123.2.452
   PLUTCHIK R, 1995, IMPULSIVITY AGGRESSI, V0, P7
   Roberts KR, 1998, J ADOLESCENT HEALTH, V23, P49, DOI 10.1016/S1054-139X(97)00267-X
   Skinner MD, 2004, ADDICT BEHAV, V29, P973, DOI 10.1016/j.addbeh.2004.02.045
   Slater MD, 2003, J COMMUN, V53, P105, DOI 10.1111/j.1460-2466.2003.tb03008.x
   Smith M, 2000, HEALTH EDUC BEHAV, V27, P684, DOI 10.1177/109019810002700603
   Spinella M., 2003, COLL STUDENT J, V37, P545
   STEIN DJ, 1993, J NEUROPSYCH CLIN N, V5, P9
   Stephenson MT, 2001, COMMUN MONOGR, V68, P49, DOI 10.1080/03637750128051
   Tardy RW, 1998, COMMUN MONOGR, V65, P336, DOI 10.1080/03637759809376457
   Toomey KE, 2000, JAMA-J AM MED ASSOC, V284, P485, DOI 10.1001/jama.284.4.485
   Tuffrey C, 2002, ARCH DIS CHILD, V87, P534, DOI 10.1136/adc.87.6.534
   Weisskirch RS, 2004, ADOLESCENCE, V39, P189
   Yeh CH, 2002, PUBLIC HEALTH NURS, V19, P68, DOI 10.1046/j.1525-1446.2002.19009.x
   Zimmerman R., 1996, AM PUBL HLTH ASS NEW, V0, P0
   ZIMMERMAN RS, 2004, UNPUB EFFECTS SCH BA, V0, P0
   ZUCKERMAN M, 1972, J CONSULT CLIN PSYCH, V39, P308, DOI 10.1037/h0033398
   ZUCKERMAN M, 1993, PERS INDIV DIFFER, V15, P563, DOI 10.1016/0191-8869(93)90340-9
   Zuckerman M, 1988, COMMUNICATION SOCIAL, V0, P173
   Zuckerman M, 1994, BEHAV EXPRESSIONS BI, V0, P0
   Zuckerman M., 1972, J CONSULT CLIN PSYCH, V65, P757
NR 65
TC 9
Z9 9
U1 0
U2 13
PU MARY ANN LIEBERT, INC
PI NEW ROCHELLE
PA 140 HUGUENOT STREET, 3RD FL, NEW ROCHELLE, NY 10801 USA
SN 1094-9313
EI 
J9 CYBERPSYCHOL BEHAV
JI CyberPsychol. Behav.
PD OCT 15
PY 2006
VL 9
IS 5
BP 577
EP 583
DI 10.1089/cpb.2006.9.577
PG 7
WC Communication; Psychology, Applied
SC Communication; Psychology
GA 096ZH
UT WOS:000241415100010
PM 17034325
DA 2023-03-20
ER

PT J
AU Lou, CH
   Zhao, Q
   Gao, ES
   Shah, LH
AF Lou, Chao-hua
   Zhao, Quan
   Gao, Er-Sheng
   Shah, Lqbal H.
TI Can the Internet be used effectively to provide sex education to young people in China?
SO JOURNAL OF ADOLESCENT HEALTH
LA English
DT Article
DE adolescents; sex education; reproductive health knowledge-; attitudes; the Internet-based program; China
AB Purpose: To assess the feasibility and effectiveness of sex education conducted through the Internet. Methods: Two high schools and four colleges of a university in Shanghai were selected as the research sites. Half of these were assigned to the intervention group and the other half to the control group. The interventions consisted of offering sexual and reproductive health knowledge, service information, counseling and discussion to all grade one students in the intervention group. The intervention phase lasted for 10 months and was implemented through a special website, with web pages, online videos, Bulletin Board System (BBS) and expert mailbox. In total, 624 students from the intervention, and 713 from the control schools and colleges participated in the baseline survey, and about 97% of them were followed up in postintervention survey to assess changes that can be attributed to the sex education interventions provided through the Internet. Results: The median scores of the overall knowledge and of each specific aspect of reproductive health such as reproduction, contraception, condom, sexually transmitted infections (STls) and human immunodeficiency virus/acquired immune deficiency syndrome (HIV/AIDS) were significantly higher in the intervention group as compared with those in the control group at postintervention (p <.0001), although no significant differences were found between these two groups in the baseline survey (p >.05). Group by time interaction effects in ordinal logistic regression analysis were found on knowledge score (p <.0001) and in attitude of high school students toward sex-related issues (p <.05), suggesting that intervenfions increased subjects' knowledge significantly and changed high school students' attitudes to being less liberal toward sex. The intervention also had positive influence on students' attitudes toward providing contraceptive service for unmarried people. Conclusions: Providing sex education to students in Shanghai through the Internet was found feasible and effective. The Intemet-based sex education program increased students' reproductive health knowledge effectively and changed their attitudes toward sex-related issues in terms of being less liberal toward sex and more favorable to providing services to unmarried young people. The Internet thus offers an important and hitherto untapped potential for providing sex education to students and young people in China. (c) 2006 Society for Adolescent Medicine. All rights reserved.
C1 Shanghai Inst Planned Parenthood Res, Dept Epidemiol & Social Sci Reprod Hlth, Shanghai 200032, Peoples R China.
   WHO, Special Program Res, Dept Reprod Hlth & Res, Geneva, Switzerland.
C3 World Health Organization
RP Lou, CH (corresponding author), Shanghai Inst Planned Parenthood Res, Dept Epidemiol & Social Sci Reprod Hlth, 2140 Xie Tu Rd, Shanghai 200032, Peoples R China.
EM chaohual@sippr.stc.sh.cn
CR Borzekowski DLG, 2001, ARCH PEDIAT ADOL MED, V155, P813, DOI 10.1001/archpedi.155.7.813
   DING JH, 2003, REPROD HLTH SURVEY, V0, P86
   DING JH, 2003, REPROD HLTH SURVEY, V23, P86
   [高尔生 Gao Ersheng], 2004, 复旦学报. 医学版 FUDAN UNIVERSITY JOURNAL OF MEDICAL SCIENCES, V31, P46
   GAO ES, 2004, SHENGZHI YU BIYUN, V24, P159
   GAO ES, 2002, ARTICLE REV REPROD H, V0, P0
   Goold PC, 2003, J FAM PLAN REPROD H, V29, P28, DOI 10.1783/147118903101196864
   Li YH, 2002, MATER SCI TECH-LOND, V18, P304, DOI 10.1179/026708301225000761
   LOU C, 2003, REPROD CONTRACEPTION, V0, P346
   LOU CH, 2002, ZHONGGUO GONG GONG W, V18, P645
   MA CN, 1991, CHIN J SEX ED, V9, P37
   MENG QC, 1999, PREV MED TRI, V5, P320
   SHI L, 2000, CHIN J SCH HLTH, V21, P10
   SUN J, 2003, CHIN J FRONT HLTH QU, V26, P367
   SUN JH, 2002, ZHEJIANG PREV MED, V14, P1
   Tu X, 1998, MED SOC, V11, P8
   Tu XW, 1999, MOD PREV MED, V26, P284
   TU XW, 1998, ZHONGGUO GONG GONG W, V14, P637
   Wang B, 2005, INT FAM PLAN PERSPEC, V31, P63, DOI 10.1363/3106305
NR 19
TC 84
Z9 88
U1 3
U2 43
PU ELSEVIER SCIENCE INC
PI NEW YORK
PA 360 PARK AVE SOUTH, NEW YORK, NY 10010-1710 USA
SN 1054-139X
EI 
J9 J ADOLESCENT HEALTH
JI J. Adolesc. Health
PD NOV 15
PY 2006
VL 39
IS 5
BP 720
EP 728
DI 10.1016/j.jadohealth.2006.04.003
PG 9
WC Psychology, Developmental; Public, Environmental & Occupational Health; Pediatrics
SC Psychology; Public, Environmental & Occupational Health; Pediatrics
GA 097UX
UT WOS:000241475700015
PM 17046509
DA 2023-03-20
ER

PT J
AU Torabi, MR
   Thiagarajah, K
AF Torabi, Mohammad R.
   Thiagarajah, Krisha
TI Relations of college students' attitudes toward prevention of HIV and AIDS
SO PSYCHOLOGICAL REPORTS
LA English
DT Article
ID sexual risk behaviors; university; knowledge; alcohol; scale
AB This study investigated current attitudes towards HIV prevention in a sample of 1,061 college students enrolled at a midwestern university. The survey was a self-administered set of 8 demographic questions and 15 questions about attitudes. The findings indicated sex difference in overall attitudes, with females having more positive attitudes than male peers with regard to HIV prevention. Also, analysis of variance indicated ethnicity was related to overall attitudes toward HIV prevention. It appears that education which might reduce the prevalence of HIV infection should consider programs specific to sex and ethnicity.
C1 Indiana Univ, Dept Appl Hlth Sci, Bloomington, IN 47405 USA.
C3 Indiana University System; Indiana University Bloomington
RP Torabi, MR (corresponding author), Indiana Univ, Dept Appl Hlth Sci, Bloomington, IN 47405 USA.
EM torabi@indiana.edu
CR Bruce KE, 2001, AIDS EDUC PREV, V13, P428, DOI 10.1521/aeap.13.5.428.24140
   *CDCP, 2003, MMWR-MORBID MORTAL W, V52, P1145
   GAYLE HD, 1990, NEW ENGL J MED, V323, P1538, DOI 10.1056/NEJM199011293232206
   GOH DS, 1993, J PSYCHOL, V127, P611, DOI 10.1080/00223980.1993.9914899
   HIGHTOW L, 2003, NAT HIV PREV C ATL G, V0, P0
   Hollar DS, 1996, SOC BEHAV PERSONAL, V24, P75, DOI 10.2224/sbp.1996.24.1.75
   Karon JM, 2001, AM J PUBLIC HEALTH, V91, P1060, DOI 10.2105/AJPH.91.7.1060
   KOTHANDAPANI V, 1971, MONOGRAPH U N CAROLI, V0, P15
   LaBrie JW, 2000, J SEX RES, V37, P321, DOI 10.1080/00224490009552054
   Lance, 2001, COLL STUDENT J, V35, P401
   LEWIS JE, 1997, J AM COLL HEALTH, V45, P141
   MCCORMACK AS, 1997, COLL STUDENT J, V31, P356
   Opt SK, 2004, J PSYCHOL, V138, P389, DOI 10.3200/JRLP.138.5.389-403
   OSTROM TM, 1969, J EXP SOC PSYCHOL, V5, P12, DOI 10.1016/0022-1031(69)90003-1
   REINISCH JM, 1995, FAM PLANN PERSPECT, V27, P79, DOI 10.2307/2135910
   ROTHERAMBORUS MJ, 1991, JAMA-J AM MED ASSOC, V266, P1237, DOI 10.1001/jama.266.9.1237
   TORABI MR, 1986, J SCHOOL HEALTH, V56, P170, DOI 10.1111/j.1746-1561.1986.tb01186.x
   TORABI MR, 1992, AIDS EDUC PREV, V4, P172
   VEENKER CH, 1984, J SCHOOL HEALTH, V54, P204, DOI 10.1111/j.1746-1561.1984.tb08819.x
NR 19
TC 1
Z9 2
U1 0
U2 2
PU PSYCHOLOGICAL REPORTS
PI MISSOULA
PA P O BOX 9229, MISSOULA, MT 59807 USA
SN 0033-2941
EI 
J9 PSYCHOL REP
JI Psychol. Rep.
PD OCT 15
PY 2006
VL 99
IS 2
BP 343
EP 350
DI 10.2466/PR0.99.2.343-350
PG 8
WC Psychology, Multidisciplinary
SC Psychology
GA 107UZ
UT WOS:000242197800005
PM 17153802
DA 2023-03-20
ER

PT J
AU Maharaj, P
   Cleland, J
AF Maharaj, Pranitha
   Cleland, John
TI Condoms become the norm in the sexual culture of college students in Durban, South Africa
SO REPRODUCTIVE HEALTH MATTERS
LA English
DT Article
DE condoms; young people; contraception; HIV; dual protection; sexual relationships; South Africa
ID hiv/aids
AB The aim of this study was to examine the factors contributing to the increase in condom use among college students in Durban, KwaZulu-Natal, South Africa, and some of the barriers to consistent condom use. The data were drown from six focus group discussions with male and Female students aged 18-24 in three public tertiary education institutions, supplemented by a survey of 3,000 students aged 17-24. Condoms had become "part of sex" and highly acceptable to the great majority, and were easily accessible. They were primarily being used for preventing pregnancy; many students liked not having to go to G health facility for supplies. Less than half of mole and only a third of female students thought male partners had greater influence over the decision whether a condom was used. If a woman requested condoms, men and women agreed the man must comply Some men were suspicious of women who agreed to have unprotected sex. Almost 75% of sexually active students surveyed reported condom use at lost sexual intercourse, but consistent condom use, reported by only a quarter remains the main challenge. It may be more effective to promote condoms for contraception among sexually active young people than for HIV prevention. Condoms hove become the most commonly used contraceptive method among students, and this trend should be reinforced. (c) 2006 Reproductive Health Matters. All rights reserved.
C1 Univ KwaZulu Natal, Sch Dev Studies, Durban, South Africa.
   Univ London London Sch Hyg & Trop Med, London WC1E 7HT, England.
C3 University of Kwazulu Natal; University of London; London School of Hygiene & Tropical Medicine
RP Maharaj, P (corresponding author), Univ KwaZulu Natal, Sch Dev Studies, Durban, South Africa.
EM maharajp7@ukzn.ac.za
CR Adetunji J, 2001, J BIOSOC SCI, V33, P121, DOI 10.1017/S0021932001001213
   Ali MM, 2004, B WORLD HEALTH ORGAN, V82, P180
   Blanc A K, 2001, AFR J REPROD HEALTH, V5, P15, DOI 10.2307/3583320
   Castle S, 2003, STUD FAMILY PLANN, V34, P186, DOI 10.1111/j.1728-4465.2003.00186.x
   Cates W, 2001, FAM PLANN PERSPECT, V33, P231, DOI 10.2307/2673787
   ERULKAR A, 2001, ASSESSMENT YOUTH CTR, V0, P0
   FELDMANSAVELSBERG P, 1994, SOC SCI MED, V39, P463, DOI 10.1016/0277-9536(94)90090-6
   GARDNER R, 1999, CLOSING CONDOM GAP P, V0, P0
   Harrison A, 2001, REPROD HEALTH MATTER, V9, P63, DOI 10.1016/S0968-8080(01)90009-6
   Hartell CG, 2005, ADOLESCENCE, V40, P171
   *INT ED ASS S AFR, 2004, STUD S AFR GUID S AF, V0, P0
   *LOV LIF H J KAIS, 2000, LOV IMP CAT RES BOOK, V0, P0
   MacPhail C, 2001, SOC SCI MED, V52, P1613, DOI 10.1016/S0277-9536(00)00272-0
   Maharaj P, 2004, STUD FAMILY PLANN, V35, P116, DOI 10.1111/j.1728-4465.2004.00013.x
   MAHARAJ P, 2006, REASONS CONDOM USE Y, V32, P28
   Myer L, 2002, INT FAM PLAN PERSPEC, V28, P119, DOI 10.2307/3088245
   Peltzer K, 2000, E AFR MED J, V77, P46
   PRESTONWHYTE E, 1992, QUESTIONABLE ISSUE I, V0, P0
   Richter L, 1996, SURVEY REPROD HLTH I, V0, P0
   RUTENBERG M, 2001, TRANSITIONS ADULTHOO, V1, P0
   Rutenberg N, 2003, REPROD HEALTH MATTER, V11, P122, DOI 10.1016/S0968-8080(03)02298-5
   *S AFR MRC MACR IN, 1999, S AFR DEM HLTH SURV, V0, P0
   SHISANA O, 2005, S AFRICAN NATL HIV P, V0, P0
   Van Rossem R, 2001, AIDS EDUC PREV, V13, P252, DOI 10.1521/aeap.13.3.252.19745
   VARGA CA, 1997, HLTH TRANSITION R S2, V7, P13
   World Health Organization, 2000, JOINT WHO UNAIDS UNF, V0, P0
   ZILDAR VM, 2003, SERIES M, V17, P0
NR 27
TC 26
Z9 27
U1 0
U2 2
PU TAYLOR & FRANCIS LTD
PI ABINGDON
PA 2-4 PARK SQUARE, MILTON PARK, ABINGDON OR14 4RN, OXON, ENGLAND
SN 0968-8080
EI 1460-9576
J9 REPROD HEALTH MATTER
JI Reprod. Health Matters
PD NOV 15
PY 2006
VL 14
IS 28
BP 104
EP 112
DI 10.1016/S0968-8080(06)28253-3
PG 9
WC Public, Environmental & Occupational Health
SC Public, Environmental & Occupational Health
GA 118NP
UT WOS:000242949300012
PM 17101428
DA 2023-03-20
ER

PT J
AU Ma, QQ
   Ono-Kihara, M
   Cong, LM
   Xu, GZ
   Zamani, S
   Ravari, SM
   Kihara, M
AF Ma, Qiaoqin
   Ono-Kihara, Masako
   Cong, Liming
   Xu, Guozhang
   Zamani, Saman
   Ravari, Shahrzad Mortazavi
   Kihara, Masahiro
TI Sexual behavior and awareness of Chinese university students in transition with implied risk of sexually transmitted diseases and HIV infection: A cross-sectional study
SO BMC PUBLIC HEALTH
LA English
DT Article
ID young-people; women; prevalence; adults; internet; age
AB Background: The vulnerability of young people to HIV and the recent emergence of the HIV epidemic in China have made it urgent to assess and update the HIV/STD risk profile of Chinese young people. Methods: A self-administered questionnaire survey with cross-sectional design was conducted among 22,493 undergraduate students in two universities in Ningbo, China. Bivariate trend analysis and multiple logistic regression analysis were used to compare sexual behaviors and awareness between grades. Results: Of respondents, 17.6% of males and 8.6% of females reported being sexually active. Condom was reported never/rarely used by 35% of sexually active students in both genders in the previous year. Pregnancy and induced abortion had each been experienced by about 10% of sexually active female students and the female partners of male students, and about 1.5% of sexually active students of both genders reported being diagnosed with an STD. Multivariate analysis revealed that students in lower grades, compared to those in higher grades, were more likely to have become sexually active before university, to have become aware of sex before high school, and to have been exposed to pornographic media before the age of 17 years, and for sexually active respondents of both genders, to have engaged in sex without using a condom. Conclusion: Sexual behaviors of Chinese university students are poorly protected and sexual behaviors and awareness may have been undergoing rapid change, becoming active earlier and more risky. If this trend continues, vulnerable sexual network will grow among them that allow more expansion of sexually transmitted diseases and HIV.
C1 Ctr Dis Control & Prevent Zhejiang Prov, Hangzhou, Peoples R China.
   Kyoto Univ, Sch Publ Hlth, Dept Global Hlth & Socioepidemiol, Kyoto, Japan.
   Ctr Dis Control & Prevent Ningbo Municipal, Ningbo, Peoples R China.
C3 Kyoto University
RP Ma, QQ (corresponding author), Ctr Dis Control & Prevent Zhejiang Prov, Hangzhou, Peoples R China.
EM qiaoqinma@yahoo.com.cn; okmasako@pbh.med.kyoto-u.ac.jp; lmcong@hotmail.com; xugz@nbcdc.org.cn; szamani@pbh.med.kyoto-u.ac.jp; sh_mortazavi@pbh.med.kyoto-u.ac.jp; poghse@pbh.med.kyoto-u.ac.jp
CR BULTERYS M, 1994, AIDS, V8, P1585, DOI 10.1097/00002030-199411000-00010
   Carret MLV, 2004, REV SAUDE PUBL, V38, P76, DOI 10.1590/S0034-89102004000100011
   *CHIN MIN ED, 2005, 21 ORD MIN ED PEOPL, V0, P0
   *CHIN MIN HLTH UN, 2003, JOINT ASS HIV AIDS P, V0, P0
   Choi KH, 2003, LANCET, V361, P2125, DOI 10.1016/S0140-6736(03)13690-2
   Ford NJ, 1999, BRIT J FAM PLAN, V25, P55
   Gao Y, 2001, REPROD FERT DEVELOP, V13, P729, DOI 10.1071/RD01082
   GREENBERG J, 1992, SEX TRANSM DIS, V19, P331, DOI 10.1097/00007435-199211000-00006
   HOOK EW, 1999, SEXUALLY TRANSMITTED, V0, P451
   Janghorbani M, 2003, ARCH SEX BEHAV, V32, P545
   Li A, 1998, SEXOLOGY, V7, P19
   LIU DL, 1996, SEXUAL BEHAV MODERN, V0, P0
   LU H, 1995, SEXOLOGY, V4, P48
   McFarlane M, 2004, J WOMENS HEALTH, V13, P689, DOI 10.1089/jwh.2004.13.689
   McFarlane M, 2002, J ADOLESCENT HEALTH, V31, P11, DOI 10.1016/S1054-139X(02)00373-7
   ONOKIHARA M, 2000, NATIONWIDE STUDY KNO, V0, P584
   PAN SM, 1993, ARCH SEX BEHAV, V22, P59, DOI 10.1007/BF01552913
   Pettifor AE, 2004, AIDS, V18, P1435, DOI 10.1097/01.aids.0000131338.61042.b8
   RAAB GM, 1995, AIDS, V9, P191, DOI 10.1097/00002030-199509020-00012
   REINISCH JM, 1995, FAM PLANN PERSPECT, V27, P79, DOI 10.2307/2135910
   *RES GROUP SEX ED, 2001, REP SEX BEH SURV CHI, V12, P31
   Singh S, 2000, INT FAM PLAN PERSPEC, V26, P21, DOI 10.2307/2648286
   STAMM WE, 1999, SEXUALLY TRANSMITTED, V0, P407
   State Council AIDS Working Committee Office and UN Theme Group on HIV / AIDS in China, 2004, JOINT ASS HIV AIDS P, V0, P0
   SUOADI, 2004, YOUTH STUDY, V4, P30
   TASHIMA KT, 2004, INT J STD AIDS, V15, P206
   The Ministry of Health of the Peoples Republic of China Joint United Nations Programme on HIV/AIDS and World Health Organization, 2006, 2005 UPD HIV AIDS EP, V0, P0
   ZHANG B, 2001, CHIN J STD HIV CNTRL, V0, P413
   Zhang Kong-lai, 2004, SEX HEALTH, V1, P39, DOI 10.1071/SH03015
   Zhang LY, 2002, SEX TRANSM DIS, V29, P212, DOI 10.1097/00007435-200204000-00005
   Zhang S., 1993, AIDS B, V4, P78
NR 37
TC 59
Z9 63
U1 0
U2 7
PU BMC
PI LONDON
PA CAMPUS, 4 CRINAN ST, LONDON N1 9XW, ENGLAND
SN 1471-2458
EI 
J9 BMC PUBLIC HEALTH
JI BMC Public Health
PD SEP 18
PY 2006
VL 6
IS 
BP 
EP 
DI 10.1186/1471-2458-6-232
PG 11
WC Public, Environmental & Occupational Health
SC Public, Environmental & Occupational Health
GA 091OF
UT WOS:000241037500002
PM 16981985
DA 2023-03-20
ER

PT J
AU Kiene, SM
   Barta, WD
AF Kiene, Susan M.
   Barta, William D.
TI A brief individualized computer-delivered sexual risk reduction intervention increases HIV/AIDS preventive behavior
SO JOURNAL OF ADOLESCENT HEALTH
LA English
DT Article
DE computer-delivered intervention; computer-assisted intervention; condom use; sexual risk behavior; HIV/AIDS risk behavior; HIV/AIDS prevention; HIV/AIDS risk reduction intervention
ID hiv risk; assisted-instruction; smoking-cessation; information; skills; motivation; infection; education; feedback; women
AB Purpose: One objective of translational science is to identify elements of human immunodeficiency virus (HIV) risk-reduction interventions that have been shown to be effective and find new ways of delivering these interventions to the community to ensure that they reach the widest possible audience of at-risk individuals. The current study reports the development and evaluation of a computer-delivered, theory-based, individually tailored HIV risk-reduction intervention. Methods: This study evaluated the effectiveness of a custom computerized HIV/AIDS risk reduction intervention at increasing HIV/AIDS preventive behaviors in a randomized trial with 157 college students. The intervention content and delivery were based on the Information-Motivation-Behavioral Skills Model of Health Behavior Change and used Motivational Interviewing techniques. Participants completed a baseline assessment of HIV prevention information, motivation, behavioral skills and behavior, attended two brief computer-delivered intervention sessions, and completed a follow-up assessment. Results: As compared to the control group (a nutrition education tutorial), participants who interacted with the computer-delivered HIV/AIDS risk reduction intervention exhibited a significant increase in risk reduction behavior. Specifically, participants reported a greater frequency of keeping condoms available and displayed greater condom-related knowledge at a four-week follow-up session; among sexually active participants, there was a significant increase in self-reported condom use. Conclusions: Delivery of brief individually tailored HIV/AIDS risk reduction interventions via computer may be an effective HIV/AIDS prevention approach for adolescents. More research is needed to further support the effectiveness of this type of intervention and determine the generalizability of these findings to economically and educationally disadvantaged adolescents. (c) 2006 Society for Adolescent Medicine. All rights reserved.
C1 Univ Connecticut, Ctr Hlth HIV Intervent & Prevent, Dept Psychol, Storrs, CT 06269 USA.
C3 University of Connecticut
RP Kiene, SM (corresponding author), Univ Connecticut, Ctr Hlth HIV Intervent & Prevent, Dept Psychol, 2006 Hillside Rd,Unit 1248, Storrs, CT 06269 USA.
EM susan.kiene@uconn.edu
CR Babor TF, 2001, BRIEF INTERVENTION H, V0, P0
   Belcher L, 1998, J CONSULT CLIN PSYCH, V66, P856, DOI 10.1037/0022-006X.66.5.856
   BIEN TH, 1993, ADDICTION, V88, P315, DOI 10.1111/j.1360-0443.1993.tb00820.x
   Brown-Peterside P, 2000, AIDS EDUC PREV, V12, P171
   Collins LM, 2004, PREV SCI, V5, P185, DOI 10.1023/B:PREV.0000037641.26017.00
   Di Noia J, 2004, J ADOLESCENT HEALTH, V35, P62, DOI 10.1016/j.jadohealth.2003.09.006
   Dihoff RE, 2004, PSYCHOL REC, V54, P207, DOI 10.1007/BF03395471
   Dijkstra A, 2005, HEALTH EDUC RES, V20, P527, DOI 10.1093/her/cyh014
   Evans AE, 2000, J ADOLESCENT HEALTH, V26, P244, DOI 10.1016/S1054-139X(99)00093-2
   *FIL INC, 2002, FIL PRO 6 0 WIND, V0, P0
   Fisher JD, 2006, JAIDS-J ACQ IMM DEF, V41, P44, DOI 10.1097/01.qai.0000192000.15777.5c
   Fisher JD, 1996, HEALTH PSYCHOL, V15, P114, DOI 10.1037/0278-6133.15.2.114
   Fisher JD, 2002, HEALTH PSYCHOL, V21, P177, DOI 10.1037//0278-6133.21.2.177
   FISHER JD, 1992, PSYCHOL BULL, V111, P455, DOI 10.1037/0033-2909.111.3.455
   Fisher W. A., 1999, AIDS BEHAV, V3, P13, DOI 10.1023/A:1025411317851
   ISOVICH SJ, 1998, HDB SEXUALITY RELATE, V0, P328
   Johnson BT, 2003, ARCH PEDIAT ADOL MED, V157, P381, DOI 10.1001/archpedi.157.4.381
   KAHAN M, 1995, CAN MED ASSOC J, V152, P851
   Kalichman SC, 2005, HEALTH PSYCHOL, V24, P198, DOI 10.1037/0278-6133.24.2.198
   KIENE SM, 2005, POSITIVE PREVENTION, V0, P219
   Kreuter MW, 2000, HEALTH EDUC RES, V15, P1, DOI 10.1093/her/15.1.1
   Miller RW, 1991, MOTIVATIONAL INTERVI, V0, P0
   Neighbors C, 2004, J CONSULT CLIN PSYCH, V72, P434, DOI 10.1037/0022-006X.72.3.434
   Newman JC, 2002, AM J PUBLIC HEALTH, V92, P294, DOI 10.2105/AJPH.92.2.294
   Noell J, 1997, HEALTH EDUC BEHAV, V24, P87, DOI 10.1177/109019819702400109
   Prochaska J. O., 1979, SYSTEMS PSYCHOTHERAP, V0, P0
   REIS J, 1992, ADOLESCENCE, V27, P803
   RESNICOW K, 2004, HDB MOTIVATIONAL COU, V0, P457
   Seidner A. L., 1996, COMPUTERS IN HUMAN SERVICES, V13, P1, DOI 10.1300/J407v13n04_01
   Strecher VJ, 1999, PATIENT EDUC COUNS, V36, P107, DOI 10.1016/S0738-3991(98)00128-1
   Webb PM, 1999, J ADOLESCENT HEALTH, V24, P383, DOI 10.1016/S1054-139X(99)00005-1
   Weinhardt L S, 2000, ANNU REV SEX RES, V11, P125
NR 32
TC 124
Z9 124
U1 0
U2 28
PU ELSEVIER SCIENCE INC
PI NEW YORK
PA 360 PARK AVE SOUTH, NEW YORK, NY 10010-1710 USA
SN 1054-139X
EI 
J9 J ADOLESCENT HEALTH
JI J. Adolesc. Health
PD SEP 15
PY 2006
VL 39
IS 3
BP 404
EP 410
DI 10.1016/j.jadohealth.2005.12.029
PG 7
WC Psychology, Developmental; Public, Environmental & Occupational Health; Pediatrics
SC Psychology; Public, Environmental & Occupational Health; Pediatrics
GA 081NK
UT WOS:000240324100014
PM 16919803
DA 2023-03-20
ER

PT J
AU Gullette, DL
   Lyons, MA
AF Gullette, Donna L.
   Lyons, Margaret A.
TI Sensation seeking, self-esteem, and unprotected sex in college students
SO JANAC-JOURNAL OF THE ASSOCIATION OF NURSES IN AIDS CARE
LA English
DT Article
DE sensation seeking; self-efficacy; condom usage; unprotected sex; stage of change
ID risk-taking; heavy drinking; alcohol-use; condom use; compulsivity; perceptions; adolescents; predictors; fraternity; behavior
AB This descriptive correlational study examined the relationships of sexual sensation seeking, self-esteem, and self-efficacy in condom use, stages of change, and alcohol consumption to HIV risk-taking behaviors among college students. A total of 159 students completed an online survey in 2004. Instruments included the Sexual Sensation Seeking Scale, College Alcohol Problems Scale, Condom Use Scale, and Rosenberg Self-Esteem Scale. High sensation seekers had higher self-esteem, more self-efficacy in condom usage, fewer problems associated with alcohol consumption, and belonged to Greek organizations (F [1, 158] = 12.54; p < .0005). Women who were high sensation seekers perceived more advantages (F [1, 116] = 1.67; p = .05) than disadvantages (F [1, 116] = 2.01; p = .01) to using condoms. Men consumed significantly more alcohol and had more social problems related to alcohol use than women (F [1, 158] = 5.04; p < .03). Students in Greek organizations had significantly more positive attitudes (X-2 [1] = 4.55; p < .03) and more respect for themselves (X-2 [1] = 11.22; p < .0008) than other students and were more likely to be tested for HIV (X-2 [1] = 3.85; p < .05). Students with low self-esteem consumed more alcohol, had more sexual partners, and had more HIV risk-taking behaviors than other students. Even though students were reported to be efficacious in condom usage, they used them inconsistently with their sexual partners and were in the earlier stages of change. Interventions are needed in the community to help sexually active individuals take responsibility for their sexual health and to increase the awareness of the need to be tested for HIV.
C1 Univ Arkansas Med Sci, Coll Nursing, Little Rock, AR 72205 USA.
   Univ Alabama, Capstone Coll Nursing, Tuscaloosa, AL USA.
C3 University of Arkansas System; University of Arkansas Medical Sciences; University of Alabama System; University of Alabama Tuscaloosa
RP Gullette, DL (corresponding author), Univ Arkansas Med Sci, Coll Nursing, Little Rock, AR 72205 USA.
CR Arnold P, 2002, SEX RELATSH THER, V17, P354
   Bartholow BD, 2003, HEALTH PSYCHOL, V22, P616, DOI 10.1037/0278-6133.22.6.616
   BECK KH, 1995, INT J ADDICT, V30, P1101, DOI 10.3109/10826089509055830
   BOYLE JR, 2002, P 130 ANN M AM PUBL, V0, P0
   Brown E J, 2000, ABNF J, V11, P37
   CANTERBURY RJ, 1991, SOUTHERN MED J, V84, P13, DOI 10.1097/00007611-199101000-00005
   Cashin JR, 1998, J STUD ALCOHOL, V59, P63, DOI 10.15288/jsa.1998.59.63
   *CDCP, 2003, HIV PREV STRAT PLAN, V0, P0
   *CDCP, 2004, 16 HIV AIDS, V0, P0
   Clapp JD, 2000, J COLL STUDENT DEV, V41, P19
   DZurilla TJ, 2003, J SOC CLIN PSYCHOL, V22, P424, DOI 10.1521/jscp.22.4.424.22897
   Donohew RL, 1999, J STUD ALCOHOL, V60, P622, DOI 10.15288/jsa.1999.60.622
   GAITHER A, 2003, J PERS ASSESS, V8, P157
   Grimley DM, 1996, AM J HEALTH BEHAV, V20, P406
   Gullette DL, 2005, J COMMUN HEALTH NURS, V22, P47, DOI 10.1207/s15327655jchn2201_5
   Gullette Donna L, 2003, J COMMUNITY HEALTH NURS, V20, P161, DOI 10.1207/S15327655JCHN2003_03
   Hingson RW, 2002, J STUD ALCOHOL, V63, P136, DOI 10.15288/jsa.2002.63.136
   Hingson RW, 2002, J STUD ALCOHOL, V0, PP226, DOI 10.15288/jsas.2002.s14.226
   Jones R, 2004, RES NURS HEALTH, V27, P185, DOI 10.1002/nur.20016
   KALICHMAN SC, 1994, J PERS ASSESS, V62, P385, DOI 10.1207/s15327752jpa6203_1
   KALICHMAN SC, 1995, J PERS ASSESS, V65, P586, DOI 10.1207/s15327752jpa6503_16
   Low K. G., 2002, PSYCHOL HEALTH MED, V7, P283, DOI 10.1080/13548500220139386
   Maddock JE, 2001, ADDICT BEHAV, V26, P385, DOI 10.1016/S0306-4603(00)00116-7
   OMalley PM, 2002, J STUD ALCOHOL, V0, PP23, DOI 10.15288/jsas.2002.s14.23
   Parent EC, 1999, J ALCOHOL DRUG EDUC, V44, P12
   Parsons JT, 2000, J ADOLESCENCE, V23, P377, DOI 10.1006/jado.2000.0326
   Presley CA, 2002, J STUD ALCOHOL, V0, PP82, DOI 10.15288/jsas.2002.s14.82
   *PREV CTR DIS CONT, 2004, MORBIDITY MORTALITY, V53, P1106
   PROCHASKA JO, 1984, TRANSTHEORETICAL MOD, V0, P0
   Rolison MR, 2002, ADOLESCENCE, V37, P585
   Sher KJ, 2001, PSYCHOL ADDICT BEHAV, V15, P42, DOI 10.1037/0893-164X.15.1.42
   Sterk CE, 2004, J WOMENS HEALTH, V13, P676, DOI 10.1089/jwh.2004.13.676
   Wagner MK, 2001, ADDICT BEHAV, V26, P115, DOI 10.1016/S0306-4603(00)00071-X
   Whaley AL, 2003, J NATL MED ASSOC, V95, P702
   Wilburn VR, 2005, ADOLESCENCE, V40, P33
   Williams Sunyna S, 2003, CLIN NURSE SPEC, V17, P89, DOI 10.1097/00002800-200303000-00017
   Zuckerman M., 1983, BIOL BASES SENSATION, V0, P37
   Zuckerman M, 1978, SENSATION SEEKING OP, V0, P0
NR 38
TC 74
Z9 77
U1 0
U2 30
PU LIPPINCOTT WILLIAMS & WILKINS
PI PHILADELPHIA
PA TWO COMMERCE SQ, 2001 MARKET ST, PHILADELPHIA, PA 19103 USA
SN 1055-3290
EI 1552-6917
J9 J ASSOC NURSE AIDS C
JI J. Assoc. Nurses Aids Care
PD SEP-OCT 15
PY 2006
VL 17
IS 5
BP 23
EP 31
DI 10.1016/j.jana.2006.07.001
PG 9
WC Nursing
SC Nursing
GA 093OT
UT WOS:000241178300005
PM 16979512
DA 2023-03-20
ER

PT J
AU Dancy, BL
   Crittenden, KS
   Talashek, M
AF Dancy, BL
   Crittenden, KS
   Talashek, M
TI Mothers' effectiveness as HIV risk reduction educators for adolescent daughters
SO JOURNAL OF HEALTH CARE FOR THE POOR AND UNDERSERVED
LA English
DT Article
DE African American; adolescent; mothers; HIV risk reduction; low-income
ID african-american adolescents; sexual decision-making; high-school-students; condom use; behavior surveillance; aids education; united-states; urban; youth; prevention
AB Low-income African American inner city adolescent females continue to be at disproportionately high risk for contracting HIV. Though it has been speculated that mothers' involvement in HIV risk reduction may be helpful in the fight against HIV, very few interventions involve mothers. The Mother/Daughter HIV Risk Reduction intervention (MDRR), an innovative community-based intervention, trains mothers to be their daughters' primary HIV educators. A split-plot repeated measures design was used to test the effectiveness of the MDRR in decreasing daughters' sexual activity over a 2-month period. The mediating variables were daughters' HIV transmission knowledge, self-efficacy and intention to refuse sex. The sample consisted of 262 daughters with a mean age of 12.4 years. The results revealed that mothers were effective in increasing the mediating variables and in reducing their daughters' level of sexual activity. Active involvement of mothers is cost-effective and should be integrated into HIV intervention programs.
C1 Univ Illinois, Coll Nursing, Chicago, IL 60607 USA.
C3 University of Illinois System; University of Illinois Chicago; University of Illinois Chicago Hospital
RP Dancy, BL (corresponding author), Univ Illinois, Coll Nursing, Chicago, IL 60607 USA.
EM bdancy@uic.edu
FU NIMH NIH HHS [R01 MH63638] Funding Source: Medline
CR Andrews JA, 1997, J FAM PSYCHOL, V11, P259, DOI 10.1037/0893-3200.11.3.259
   Bachanas PJ, 2002, J PEDIATR PSYCHOL, V27, P519, DOI 10.1093/jpepsy/27.6.519
   BANDURA A, 1982, AM PSYCHOL, V37, P122, DOI 10.1037/0003-066X.37.2.122
   Barone C, 1996, FAM PLANN PERSPECT, V28, P69, DOI 10.2307/2136127
   BASOW S, 1999, APPEARANCE NEW LOOK, V0, P0
   Beitz J M, 1998, HOLIST NURS PRACT, V12, P27
   Black S, 1997, INT J OSTEOARCHAEOL, V7, P2, DOI 10.1002/(SICI)1099-1212(199701)7:1<2::AID-OA299>3.0.CO;2-5
   *CDCP, 2002, HIV AIDS SURVEILLANC, V10, P28
   *CDCP, 1999, HIV AIDS SURVEILLANC, V11, P0
   *CDCP, 2005, HIV AIDS YOUTH FACT, V0, P0
   *CDCP, 2003, MMWR-MORBID MORTAL W, V47, P1145
   *CDCP, 2002, HIV AIDS SURVEILLANC, V10, P34
   *CDPH, 2000, COMM AR HLTH INV 199, V1, P0
   [Anonymous], 2000, MMWR RECOMM REP, V49, P1
   *CHIC DEP PUBL HLT, 2000, COMM AR HLTH INV 199, V2, P0
   Clark LR, 1997, J ADOLESCENT HEALTH, V21, P91, DOI 10.1016/S1054-139X(97)00042-6
   Collins Patricia Hill, 1991, DOUBLE STITCH BLACK, V0, P0
   Collins Patricia Hill, 2000, BLACK FEMINIST THOUG, V0, Pviii
   DANCY BL, 2004, NIMH ANN INT RES C R, V0, P0
   DANCY BL, 2003, AFRICAN AM WOMEN HIV, V0, P0
   DiIorio C, 2000, WORKING WITH FAMILIES IN THE ERA OF HIV/AIDS, V0, P113
   Dittus P, 2004, J CHILD FAM STUD, V3, P5, DOI 10.1023/B:JCFS.0000010487.46007.08
   Doswell W M, 1998, ISSUES MENT HEALTH NURS, V19, P71, DOI 10.1080/016128498249222
   DUSENBURY L, 1994, AIDS EDUC PREV, V6, P237
   Fishbein M, 1975, BELIEF ATTITUDE INTE, V0, P0
   FISHER JD, 1992, ADOLESCENTS AIDS GEN, V0, P0
   Forehand R, 1997, J CONSULT CLIN PSYCH, V65, P1036, DOI 10.1037/0022-006X.65.6.1036
   Gribble JN, 1999, J SEX RES, V36, P16, DOI 10.1080/00224499909551963
   Grunbaum Jo Anne, 2004, MORBIDITY AND MORTALITY WEEKLY REPORT, V53, P1
   Hamburg DA, 1997, AM J PSYCHIAT, V154, P7
   Harper GW, 1999, AM J COMMUN PSYCHOL, V27, P383, DOI 10.1023/A:1022234027028
   HockenberryEaton M, 1996, ADOLESCENCE, V31, P35
   Holtzman D, 1995, FAM PLANN PERSPECT, V27, P235, DOI 10.2307/2136175
   Jemmott JB, 1998, JAMA-J AM MED ASSOC, V279, P1529, DOI 10.1001/jama.279.19.1529
   Jemmott JB, 1999, AM J COMMUN PSYCHOL, V27, P161, DOI 10.1007/BF02503158
   Jemmott John B. Iii, 1992, ETHNICITY AND DISEASE, V2, P371
   JOHNSON P, 1996, AFROCENTRIC APPROACH, V0, P0
   Kann L, 1996, J SCHOOL HEALTH, V66, P365, DOI 10.1111/j.1746-1561.1996.tb03394.x
   Kann L, 2000, J SCHOOL HEALTH, V70, P271, DOI 10.1111/j.1746-1561.2000.tb07252.x
   Kim N, 1997, J ADOLESCENT HEALTH, V20, P204, DOI 10.1016/S1054-139X(96)00169-3
   KIRBY D, 1992, J SCHOOL HEALTH, V62, P280, DOI 10.1111/j.1746-1561.1992.tb01244.x
   Krauss BJ, 2000, WORKING WITH FAMILIES IN THE ERA OF HIV/AIDS, V0, P89
   LANGER LM, 1993, HEALTH PSYCHOL, V12, P227
   Lauritsen JL, 1997, FAM PLANN PERSPECT, V29, P215, DOI 10.2307/2953398
   LEVY SR, 1995, J SCHOOL HEALTH, V65, P145, DOI 10.1111/j.1746-1561.1995.tb06218.x
   Li XM, 2000, J ADOLESCENT HEALTH, V27, P49, DOI 10.1016/S1054-139X(00)00092-6
   LOCK SE, 1995, HEALTH VAL, V19, P47
   Mandara J., 2003, J BLACK PSYCHOL, V29, P337, DOI 10.1177/0095798403254214
   Miller BC, 2001, DEV REV, V21, P1, DOI 10.1006/drev.2000.0513
   Miller KS, 1999, J MARRIAGE FAM, V61, P85, DOI 10.2307/353885
   Miller KS, 1997, J ADOLESCENT HEALTH, V20, P179, DOI 10.1016/S1054-139X(96)00182-6
   Moore MR, 2001, J MARRIAGE FAM, V63, P1146, DOI 10.1111/j.1741-3737.2001.01146.x
   MURRAY VB, 1998, RESILIENCY AFRICAN A, V0, P0
   MURRY VM, 1994, FAM RELAT, V43, P342, DOI 10.2307/585427
   Nation M, 2003, AM PSYCHOL, V58, P449, DOI 10.1037/0003-066X.58.6-7.449
   ODonnell L, 2001, FAM PLANN PERSPECT, V33, P268, DOI 10.2307/3030194
   OSullivan LF, 2001, J ADOLESCENT RES, V16, P269, DOI 10.1177/0743558401163002
   Orr DP, 1997, SEX TRANSM DIS, V24, P261, DOI 10.1097/00007435-199705000-00005
   Paradise JE, 2001, J ADOLESCENT HEALTH, V28, P404, DOI 10.1016/S1054-139X(01)00199-9
   Perrino T, 2000, CLIN CHILD FAM PSYCHOL REV, V3, P81, DOI 10.1023/A:1009571518900
   Perry M. J., 1998, J PRIM PREV, V19, P97, DOI 10.1023/A:1022688827012
   Player M L, 1994, CLIN NURSE SPEC, V8, P321, DOI 10.1097/00002800-199411000-00010
   Rafferty Y, 1997, AIDS EDUC PREV, V9, P14
   Rai AA, 2003, J ADOLESCENT HEALTH, V33, P108, DOI 10.1016/S1054-139X(03)00179-4
   Ramirez-Valles J, 1998, J HEALTH SOC BEHAV, V39, P237, DOI 10.2307/2676315
   Ramirez-Valles J, 2002, YOUTH SOC, V33, P418, DOI 10.1177/0044118X02033003004
   RAUDENBUSH S, 2000, HLM 5 HIERARCHICAL L, V0, P0
   Reitman D, 1996, AIDS EDUC PREV, V8, P499
   Resnick MD, 1997, JAMA-J AM MED ASSOC, V278, P823, DOI 10.1001/jama.278.10.823
   ROMER D, 1994, AM J PUBLIC HEALTH, V84, P977, DOI 10.2105/AJPH.84.6.977
   Romer D, 1997, J SEX RES, V34, P3, DOI 10.1080/00224499709551859
   Romer D, 1999, ARCH PEDIAT ADOL MED, V153, P1055, DOI 10.1001/archpedi.153.10.1055
   Rosenthal S L, 1996, J PEDIATR HEALTH CARE, V10, P217, DOI 10.1016/S0891-5245(96)90004-8
   Rosenthal SL, 1997, J ADOLESCENT HEALTH, V21, P238, DOI 10.1016/S1054-139X(97)00122-5
   Rosenthal SL, 1996, ADOLESCENCE, V31, P731
   Santelli JS, 2000, FAM PLANN PERSPECT, V32, P156, DOI 10.2307/2648232
   Sells CW, 1996, AM J PUBLIC HEALTH, V86, P513, DOI 10.2105/AJPH.86.4.513
   Shew ML, 1997, SEX TRANSM DIS, V24, P503, DOI 10.1097/00007435-199710000-00002
   Siegel DM, 1998, J ADOLESCENT HEALTH, V23, P20, DOI 10.1016/S1054-139X(97)00274-7
   Stanton B, 2002, J URBAN HEALTH, V79, P536, DOI 10.1093/jurban/79.4.536
   STANTON B, 1995, AIDS EDUC PREV, V7, P160
   Stanton BF, 1996, J ADOLESCENT HEALTH, V18, P10, DOI 10.1016/1054-139X(95)00070-9
   STEINBERG L, 1994, CHILD DEV, V65, P754, DOI 10.1111/j.1467-8624.1994.tb00781.x
   STEINBERG L, 1992, CHILD DEV, V63, P1266, DOI 10.1111/j.1467-8624.1992.tb01694.x
   StLawrence JS, 1996, AIDS EDUC PREV, V8, P258
   TERRY DJ, 1995, BRIT J SOC PSYCHOL, V34, P199, DOI 10.1111/j.2044-8309.1995.tb01058.x
   Usmiani S, 1997, J YOUTH ADOLESCENCE, V26, P45, DOI 10.1023/A:1024588112108
   Weeks K, 1997, AIDS EDUC PREV, V9, P90
   Westhoff WW, 1996, J SCHOOL HEALTH, V66, P102
   White JL, 2000, INT POLYM PROC, V15, P2, DOI 10.3139/217.0001
   WINETT RA, 1993, HEALTH EDUC QUART, V20, P555, DOI 10.1177/109019819302000413
   Wyatt GE, 1997, STOLEN WOMEN RECLAIM, V0, P0
   YAWN BP, 1997, PREVENTION RES, V4, P1
   Zierler S, 2000, AM J PUBLIC HEALTH, V90, P1064, DOI 10.2105/AJPH.90.7.1064
   1999, 1900, V282, V0, P228
NR 95
TC 56
Z9 56
U1 0
U2 10
PU JOHNS HOPKINS UNIV PRESS
PI BALTIMORE
PA JOURNALS PUBLISHING DIVISION, 2715 NORTH CHARLES ST, BALTIMORE, MD 21218-4363 USA
SN 1049-2089
EI 1548-6869
J9 J HEALTH CARE POOR U
JI J. Health Care Poor Underserved
PD FEB 15
PY 2006
VL 17
IS 1
BP 218
EP 239
DI 10.1353/hpu.2006.0012
PG 22
WC Health Policy & Services; Public, Environmental & Occupational Health
SC Health Care Sciences & Services; Public, Environmental & Occupational Health
GA 013AJ
UT WOS:000235381700020
PM 16520528
DA 2023-03-20
ER

PT J
AU Larsson, M
   Tyden, T
AF Larsson, Margareta
   Tyden, Tanja
TI Increased sexual risk taking behavior among Swedish female university students: repeated cross-sectional surveys
SO ACTA OBSTETRICIA ET GYNECOLOGICA SCANDINAVICA
LA English
DT Article
DE sexual behavior; contraception; pornography; sexual harassment; university students
ID emergency contraceptive pills; over-the-counter; advance provision; attitudes; young; pornography; britain; hiv
AB Background. The aim of this study was to perform a repeated cross-sectional study of female university students' sexual and contraceptive behavior, as well as experiences of pornography and sexual harassment and compare the findings with those from earlier studies. Methods. Waiting-room questionnaires to female university students (n = 315) visiting a Student Health Centre in Sweden. Similar investigations had been performed earlier, which enabled comparisons. Results. Almost all women (98%) had experienced intercourse and giving oral sex (94%). Condoms were most often used at first intercourse (72%) and combined oral contraceptives at latest intercourse (67%). The ever use of emergency contraceptive pills had increased from 22% to 52% over five years and there was a tendency towards more risk-taking behavior with more sexual partners (mean 5.4 in 1999 and mean 7.4 in 2004), more experience of first-date intercourse without a condom (37-45%), and more self-reported sexually transmitted infections (14-21%). The proportion of women who had undergone an abortion remained stable (6%) and fewer women reported ever being sexually harassed in 2004 compared to 1999. Conclusions. In conclusion, contraceptive use remained stable over time, but there was a trend towards more risky sexual behavior with more sexual partners, more unprotected first-date intercourse, and more self-reported sexually transmitted infections. Induced abortions, however, had not increased, but the use of emergency contraceptive pills had more than doubled in the five years between 1999 and 2004.
C1 Uppsala Univ, Dept Womens & Childrens Hlth, Uppsala, Sweden.
   Uppsala Univ, Dept Publ Hlth & Caring Sci, Uppsala, Sweden.
C3 Uppsala University; Uppsala University
RP Larsson, M (corresponding author), Univ Uppsala Hosp, Dept Womens & Childrens Hlth, SE-75185 Uppsala, Sweden.
EM margareta.larsson@kbh.uu.se
CR Aneblom G, 2002, BJOG-INT J OBSTET GY, V109, P155, DOI 10.1016/S1470-0328(02)01239-9
   *CTR EP NAT BOARD, 2004, AB 2004 OFF STAT SWE, V0, P0
   Ellertson C, 2001, OBSTET GYNECOL, V98, P570, DOI 10.1016/S0029-7844(01)01506-X
   Fairhurst K, 2004, CONTRACEPTION, V70, P25, DOI 10.1016/j.contraception.2004.02.012
   Fenton KA, 2005, J INFECT DIS, V191, PS127, DOI 10.1086/425286
   Glasier A, 1998, NEW ENGL J MED, V339, P1, DOI 10.1056/NEJM199807023390101
   Glasier A, 2004, CONTRACEPTION, V69, P361, DOI 10.1016/j.contraception.2004.01.002
   Haggstrom-Nordin E, 2005, INT J STD AIDS, V16, P102, DOI 10.1258/0956462053057512
   Haggstrom-Nordin E, 2001, J ADOLESCENT HEALTH, V28, P313, DOI 10.1016/S1054-139X(00)00164-6
   Herlitz C., 2004, ALLMANHETEN HIV AIDS, V0, P0
   Herlitz CA, 2000, AIDS, V14, P881, DOI 10.1097/00002030-200005050-00015
   INGELHAMMAR E, 1994, CONTRACEPTION, V50, P143, DOI 10.1016/0010-7824(94)90050-7
   Johnson AM, 2001, LANCET, V358, P1835, DOI 10.1016/S0140-6736(01)06883-0
   Larsson M, 2006, SCAND J PUBLIC HEALT, V34, P124, DOI 10.1080/14034940510032266
   Larsson M, 2004, CONTRACEPTION, V69, P309, DOI 10.1016/j.contraception.2003.11.013
   Marston C, 2005, BRIT MED J, V331, P271, DOI 10.1136/bmj.38519.440266.8F
   Raine T, 2000, OBSTET GYNECOL, V96, P1, DOI 10.1016/S0029-7844(00)00830-9
   Raine TR, 2005, JAMA-J AM MED ASSOC, V293, P54, DOI 10.1001/jama.293.1.54
   Rogala C, 2003, WOMEN HEALTH ISS, V13, P39, DOI 10.1016/S1049-3867(02)00174-3
   Sipkin DL, 2004, J AM COLL HEALTH, V52, P236
   SIVHO S, 1998, 1998 J PSYCHOSOM OBS, V19, P117
   *SWED I INF DIS CO, 2004, SURV STAT GEN CHLAM, V0, P0
   TYDEN T, 1991, ADVANCES IN CONTRACEPTION, V7, P165, DOI 10.1007/BF01849406
   Tyden T, 2001, WOMEN HEALTH ISS, V11, P87, DOI 10.1016/S1049-3867(00)00096-7
   Tyden T, 1996, ACTA OBSTET GYN SCAN, V75, P579, DOI 10.3109/00016349609054675
   Tyden T, 1991, ACTA OBSTET GYN SCAN, V70, P219, DOI 10.3109/00016349109006213
   Webb A, 2002, EUR J CONTRACEP REPR, V7, P150, DOI 10.1080/713604349
   Weber R., 1990, BASIC CONTENT ANAL, V0, P0, DOI DOI 10.4135/9781412983488
NR 28
TC 22
Z9 22
U1 0
U2 7
PU WILEY
PI HOBOKEN
PA 111 RIVER ST, HOBOKEN 07030-5774, NJ USA
SN 0001-6349
EI 1600-0412
J9 ACTA OBSTET GYN SCAN
JI Acta Obstet. Gynecol. Scand.
PD JUL 15
PY 2006
VL 85
IS 8
BP 966
EP 970
DI 10.1080/00016340600626941
PG 5
WC Obstetrics & Gynecology
SC Obstetrics & Gynecology
GA 080YM
UT WOS:000240284400012
PM 16862476
DA 2023-03-20
ER

PT J
AU von Sadovszky, V
   Vahey, DC
   McKinney, K
   Keller, ML
AF von Sadovszky, Victoria
   Vahey, Doris C.
   McKinney, Kristan
   Keller, Mary L.
TI Emotions involved in college students' sexual encounters
SO WESTERN JOURNAL OF NURSING RESEARCH
LA English
DT Article
DE sexual behavior; sexual risk; adolescents; young adults; emotions; prevention
ID transmitted-diseases; safer sex; behavior; gender; adults; guilt; hiv
AB The number of sexually transmitted infections continues to rise among late adolescents and young adults. One possible explanation is that an important variable, emotion, is missing from theories and programs promoting safer practices. This study performed a thorough examination of emotions involved during and after sexual encounters and how these related to risk and planning of the sexual encounter. Eighty-two college students were given recall instructions and a questionnaire designed to elicit detailed information about their recent or most memorable sexual encounter. Using content analysis, open-ended questions concerning emotions and thoughts about the sexual partner, the participant in the situation, the place of the encounter, and feelings after the encounter were analyzed. Major findings included individuals who experienced negative or mixed emotions expected certain sexual behaviors less than those who had positive emotions. Unlike previous studies, there were no differences in emotions and planning of the sexual encounter, type of partner, and sexual risk.
C1 Ohio State Univ, Columbus, OH 43210 USA.
   Mt Sinai Med Ctr, New York, NY 10029 USA.
   Univ Wisconsin Hosp & Clin, Madison, WI USA.
   Univ Wisconsin, Madison, WI USA.
C3 University System of Ohio; Ohio State University; Icahn School of Medicine at Mount Sinai; University of Wisconsin System; University of Wisconsin Madison; University of Wisconsin System; University of Wisconsin Madison
RP von Sadovszky, V (corresponding author), Ohio State Univ, Columbus, OH 43210 USA.
CR Averill J. R., 1994, NATURE EMOTION FUNDA, V0, P7
   Brody S, 2003, ARCH SEX BEHAV, V32, P73, DOI 10.1023/A:1021897530286
   Browning JR, 2000, ARCH SEX BEHAV, V29, P135, DOI 10.1023/A:1001903705153
   *CDCP, 2003, HIV AIDS SURV REP CA, V0, P0
   *CDCP, 2000, AD REPR HLTH, V0, P0
   Chesson HW, 2004, PERSPECT SEX REPRO H, V36, P11, DOI 10.1111/j.1931-2393.2004.tb00003.x
   DELAMATER J, 1979, PREMARITAL SEXUALITY, V0, P0
   ECKMAN P, 1994, NATURE EMOTION FUNDA, V0, P15
   Gold RS, 2002, INT J STD AIDS, V13, P475, DOI 10.1258/09564620260079635
   Gray J.A., 1994, NATURE EMOTION FUNDA, V0, P329
   Hatcher RA., 1998, CONTRACEPTIVE TECHNO, V0, P0
   HEROLD ES, 1981, CAN J BEHAV SCI, V13, P65, DOI 10.1037/h0081113
   HOLMES KK, 1999, SEXUALLY TRANSMITTED, V3, P0
   HOUCK EL, 1986, J RES PERS, V20, P267, DOI 10.1016/0092-6566(86)90134-0
   Jemmott JB, 1998, JAMA-J AM MED ASSOC, V279, P1529, DOI 10.1001/jama.279.19.1529
   Keller M L, 1996, IMAGE J NURS SCH, V28, P125
   KELLER ML, 1993, AIDS EDUC PREV, V5, P220
   Kirby D, 1999, J SCHOOL HEALTH, V69, P89, DOI 10.1111/j.1746-1561.1999.tb07214.x
   Krippendorff Klaus, 1980, CONTENT ANAL INTRO I, V0, P129
   Kusseling FS, 1996, AIDS EDUC PREV, V8, P247
   McLaughlin F. E., 1990, ADV NURSING HLTH CAR, V0, P0
   Pinkerton SD, 2003, COGNITION EMOTION, V17, P341, DOI 10.1080/02699930302291
   SANDERSON CA, 1995, J PERS SOC PSYCHOL, V68, P1121, DOI 10.1037/0022-3514.68.6.1121
   Taris TW, 1997, ARCH SEX BEHAV, V26, P159, DOI 10.1023/A:1024558411567
   VONSADOVSZKY V, 2000, THESIS U WISCONSIN M, V0, P0
NR 25
TC 5
Z9 5
U1 0
U2 2
PU SAGE PUBLICATIONS INC
PI THOUSAND OAKS
PA 2455 TELLER RD, THOUSAND OAKS, CA 91320 USA
SN 0193-9459
EI 
J9 WESTERN J NURS RES
JI West. J. Nurs. Res.
PD NOV 15
PY 2006
VL 28
IS 7
BP 864
EP 879
DI 10.1177/0193945906286805
PG 16
WC Nursing
SC Nursing
GA 096EX
UT WOS:000241361500017
PM 17056777
DA 2023-03-20
ER

PT J
AU Palen, LA
   Smith, EA
   Flisher, AJ
   Caldwell, LL
   Mpofu, E
AF Palen, Lori-Ann
   Smith, Edward A.
   Flisher, Alan J.
   Caldwell, Linda L.
   Mpofu, Elias
TI Substance use and sexual risk behavior among South African eighth grade students
SO JOURNAL OF ADOLESCENT HEALTH
LA English
DT Article
DE adolescent; covariation; alcohol drinking; marijuana smoking; sexual behavior; contraception behavior
ID high-school-students; hiv
AB We examined the covariation of substance use and various sexual behaviors in 2204 students from one area of South Africa. There was an association between lifetime substance use and both sexual activity and certain sexual risk behaviors. At the most recent sexual encounter, there was an association between substance use and being unfamiliar with one's sexual partner, but no association between substance use and condom use. (c) 2006 Society for Adolescent Medicine. All rights reserved.
C1 Penn State Univ, Dept Human Dev & Family Studies, University Pk, PA 16802 USA.
   Penn State Univ, Prevent Res Ctr, University Pk, PA 16802 USA.
   Univ Cape Town, Div Child & Adolescent Psychiat, Cape Town, South Africa.
   Univ Cape Town, Adolescent Hlth Res Inst, Cape Town, South Africa.
   Penn State Univ, Dept Recreat Pk & Tourism Management, University Pk, PA 16802 USA.
   Penn State Univ, Dept Counselor Educ Counseling Psychol & Rehabil, University Pk, PA 16802 USA.
C3 Pennsylvania Commonwealth System of Higher Education (PCSHE); Pennsylvania State University; Pennsylvania State University - University Park; Pennsylvania Commonwealth System of Higher Education (PCSHE); Pennsylvania State University; Pennsylvania State University - University Park; University of Cape Town; University of Cape Town; Pennsylvania Commonwealth System of Higher Education (PCSHE); Pennsylvania State University; Pennsylvania State University - University Park; Pennsylvania Commonwealth System of Higher Education (PCSHE); Pennsylvania State University; Pennsylvania State University - University Park
RP Palen, LA (corresponding author), Penn State Univ, Dept Human Dev & Family Studies, S-113 Henderson Bldg, University Pk, PA 16802 USA.
EM lxp201@psu.edu
FU NIDA NIH HHS [R01 DA01749] Funding Source: Medline
CR Caldwell L., 2004, WORLD LEISURE J, V3, P4, DOI 10.1080/04419057.2004.9674362
   Flisher AJ, 2001, J ADOLESCENT HEALTH, V28, P235, DOI 10.1016/S1054-139X(00)00157-9
   Flisher AJ, 1996, S AFR MED J, V86, P1090
   LEIGH BC, 1993, AM PSYCHOL, V48, P1035, DOI 10.1037/0003-066X.48.10.1035
   LEIGH BC, 1993, J ABNORM PSYCHOL, V102, P490, DOI 10.1037/0021-843X.102.3.490
   LOWRY R, 1994, AM J PUBLIC HEALTH, V84, P1116, DOI 10.2105/AJPH.84.7.1116
   Morrison DM, 2003, PERSPECT SEX REPRO H, V35, P162, DOI 10.1363/3516203
   Simbayi LC, 2004, J STUD ALCOHOL, V65, P434, DOI 10.15288/jsa.2004.65.434
   Taffa N, 2002, INT J STD AIDS, V13, P714, DOI 10.1258/095646202760326480
   Tapert SF, 2001, J ADOLESCENT HEALTH, V28, P181, DOI 10.1016/S1054-139X(00)00169-5
NR 10
TC 54
Z9 56
U1 0
U2 2
PU ELSEVIER SCIENCE INC
PI NEW YORK
PA STE 800, 230 PARK AVE, NEW YORK, NY 10169 USA
SN 1054-139X
EI 1879-1972
J9 J ADOLESCENT HEALTH
JI J. Adolesc. Health
PD NOV 15
PY 2006
VL 39
IS 5
BP 761
EP 763
DI 10.1016/j.jadohealth.2006.04.016
PG 3
WC Psychology, Developmental; Public, Environmental & Occupational Health; Pediatrics
SC Psychology; Public, Environmental & Occupational Health; Pediatrics
GA 097UX
UT WOS:000241475700021
PM 17046518
DA 2023-03-20
ER

PT J
AU Patel, VL
   Gutnik, LA
   Yoskowitz, NA
   O'Sullivan, LF
   Kaufman, DR
AF Patel, V. L.
   Gutnik, L. A.
   Yoskowitz, N. A.
   O'Sullivan, L. F.
   Kaufman, D. R.
TI Patterns of reasoning and decision making about condom use by urban college students
SO AIDS CARE-PSYCHOLOGICAL AND SOCIO-MEDICAL ASPECTS OF AIDS/HIV
LA English
DT Article
ID risk perception; aids; hiv; heuristics; behavior; bias; sex; judgment; health
AB HIV infection rates are rapidly increasing among young heterosexuals, making it increasingly important to understand how these individuals make decisions regarding risk in sexual encounters. Our objective in this study was to characterize young adults' safer sex behaviour and associate this behaviour with patterns of reasoning, using cognitive, information processing methods to understand the process of sexual risk taking. Sixty urban college students from NYC maintained diaries for two weeks and then were interviewed regarding lifetime condom use and sexual history. Using cognitive analysis, we characterized four patterns of condom use behaviour: consistent condom use (35.0%), inconsistent condom use (16.7%), shifting from consistent to inconsistent condom use (35.0%), and shifting from inconsistent to consistent condom use (13.3%). Directionality of reasoning (i.e. data-driven and hypothesis-driven reasoning) was analysed in the explanations provided for condom use decisions. The consistent and inconsistent patterns of condom use were associated with data-driven heuristic reasoning, where behaviour becomes automated and is associated with a high level of confidence in one's judgment. In the other two patterns, the shift in behaviour was due to a significant event that caused a change in type of reasoning to explanation-based reasoning, reflecting feelings of uncertainty and willingness to evaluate their decisions. We discuss these results within the framework of identifying potentially high-risk groups (e.g. heterosexual young adults) as well as intervention strategies for risk reduction. Further, our findings not only identify different patterns of condom use behaviour, but our investigation of the cognitive process of decision-making characterizes the conditions under which such behaviour and reasoning change.
C1 Columbia Univ, Med Ctr, Dept Biomed Informat, New York, NY 10032 USA.
C3 Columbia University
RP Patel, VL (corresponding author), Columbia Univ, Med Ctr, Dept Biomed Informat, VC5,622 W 168th St, New York, NY 10032 USA.
EM patel@dbmi.columbia.edu
FU NIMH NIH HHS [R01 MH65851] Funding Source: Medline; NATIONAL INSTITUTE OF MENTAL HEALTH [R01MH065851] Funding Source: NIH RePORTER
CR Anderson JE, 1996, AIDS EDUC PREV, V8, P191
   Arocha JF, 2005, J BIOMED INFORM, V38, P154, DOI 10.1016/j.jbi.2005.02.001
   Blanton H, 1997, HEALTH PSYCHOL, V16, P374, DOI 10.1037/0278-6133.16.4.374
   *CDCP, 2004, HIV AIDS SURV REP, V0, P0
   CHAPMAN GB, 2000, DECISION MAKING HLTH, V0, P183
   DUCK S, 1991, DIARIES LOGS, V0, P0
   ERICSSON K, 1991, GEN THEORY EXPERTIES, V0, P0
   FISCHHOFF B, 1995, RISK ANAL, V15, P137, DOI 10.1111/j.1539-6924.1995.tb00308.x
   Fischhoff B, 1996, ORGAN BEHAV HUM DEC, V65, P232, DOI 10.1006/obhd.1996.0024
   Hardman DK, 1997, EXPERT SYST, V14, P24, DOI 10.1111/1468-0394.00038
   Howard MM, 1999, J ADOLESCENT HEALTH, V24, P300, DOI 10.1016/S1054-139X(98)00145-1
   Irwin JR, 1996, J BEHAV DECIS MAKING, V9, P1, DOI 10.1002/(SICI)1099-0771(199603)9:1<1::AID-BDM212>3.0.CO;2-Y
   KAPLAN BJ, 1993, AIDS EDUC PREV, V5, P294
   KOOPMAN C, 1998, HDB SEXUALITY RELATE, V0, P321
   LARKIN J, 1980, SCIENCE, V208, P1335, DOI 10.1126/science.208.4450.1335
   Malloy TE, 1997, HEALTH PSYCHOL, V16, P480, DOI 10.1037/0278-6133.16.5.480
   McCall M, 1996, AM J HEALTH BEHAV, V20, P400
   Medin DL, 1999, PSYCHON B REV, V6, P533, DOI 10.3758/BF03212961
   Misovich S., 1997, REV GEN PSYCHOL, V1, P72, DOI https://doi.org/10.1037/1089-2680.1.1.72
   Moatti JP, 1997, SOC AS AIDS, V0, P100
   Morrison DM, 1999, J SEX RES, V36, P76, DOI 10.1080/00224499909551970
   OSullivan LF, 1998, J SEX RES, V35, P234, DOI 10.1080/00224499809551938
   OSULLIVAN LF, 1992, J SEX RES, V29, P435, DOI 10.1080/00224499209551658
   Patel V. L., 1991, GEN THEORY EXPERTISE, V0, PP93, DOI 10.1067/j.cpsurg.2018.08.004
   Patel VL, 2002, J BIOMED INFORM, V35, P52, DOI 10.1016/S1532-0464(02)00009-6
   PATEL VL, 2005, THINK REASONING, V0, P727
   Prince A, 1998, J AM COLL HEALTH, V47, P11, DOI 10.1080/07448489809595614
   Raghubir P, 1998, J CONSUM RES, V25, P52, DOI 10.1086/209526
   SIVARAMAKRISHNAN M, 1993, SOC SCI MED, V37, P937, DOI 10.1016/0277-9536(93)90148-W
   Slovic P, 2004, RISK ANAL, V24, P311, DOI 10.1111/j.0272-4332.2004.00433.x
   Steinbrook R, 2004, NEW ENGL J MED, V351, P115, DOI 10.1056/NEJMp048156
   Strauss A., 1998, BASICS QUALITATIVE R, V0, P0
   Thorburn S, 2005, AIDS CARE, V17, P335, DOI 10.1080/09540120412331299762
   TVERSKY A, 1974, SCIENCE, V185, P1124, DOI 10.1126/science.185.4157.1124
   WEINSTEIN ND, 1993, HEALTH PSYCHOL, V12, P324, DOI 10.1037/0278-6133.12.4.324
   Whaley AL, 2000, J GENET PSYCHOL, V161, P435, DOI 10.1080/00221320009596723
NR 37
TC 23
Z9 23
U1 1
U2 4
PU ROUTLEDGE JOURNALS, TAYLOR & FRANCIS LTD
PI ABINGDON
PA 4 PARK SQUARE, MILTON PARK, ABINGDON OX14 4RN, OXFORDSHIRE, ENGLAND
SN 0954-0121
EI 
J9 AIDS CARE
JI Aids Care-Psychol. Socio-Med. Asp. Aids-Hiv
PD NOV 15
PY 2006
VL 18
IS 8
BP 918
EP 930
DI 10.1080/09540120500333509
PG 13
WC Health Policy & Services; Public, Environmental & Occupational Health; Psychology, Multidisciplinary; Respiratory System; Social Sciences, Biomedical
SC Health Care Sciences & Services; Public, Environmental & Occupational Health; Psychology; Respiratory System; Biomedical Social Sciences
GA 089FY
UT WOS:000240866900008
PM 17012081
DA 2023-03-20
ER

PT J
AU Mahat, G
   Scoloveno, MA
AF Mahat, G
   Scoloveno, MA
TI HIV/AIDS knowledge, attitudes and beliefs among Nepalese adolescents
SO JOURNAL OF ADVANCED NURSING
LA English
DT Article
DE adolescents; attitudes; beliefs; HIV; AIDS; knowledge; Nepal
ID high-school-students; aids; health; hiv
AB Aims. This paper reports an exploration of Nepalese adolescents' knowledge, attitudes and beliefs of HIV/AIDS. Background. Nepal is confronted with an increasing incidence of HIV/AIDS among adolescents and young adults. A priority of nurses and other health professionals in Nepal is the prevention of the spread of HIV infection. The first step in prevention is assessing the HIV/AIDS knowledge, attitudes and beliefs of adolescents. Methods. A cross-sectional correlational design was carried out in 2003 in a private school in Kathmandu, Nepal. A total of 150 adolescents participated in the study. Two instruments were used: a demographic questionnaire and the Youth Survey, which included questions on knowledge, attitudes and beliefs. Findings. The majority of the adolescents had a moderate level of overall HIV/AIDS knowledge, but lacked knowledge in the areas of mode of transmission and prevention of HIV/AIDS. Approximately 79% thought that AIDS was a big problem and 67% were afraid of getting AIDS. However, only 16.7% reported that they were likely to get AIDS, and 18.7% did not perceive living in Kathmandu as a risk for HIV/AIDS. Conclusion. The findings of this study will help policymakers and healthcare professionals develop a culturally sensitive and needs specific educational programme for urban Nepalese adolescents. The findings may also have lessons for public health and school nurses working in similar contexts. Nurses, and more specifically public health nurses in Nepal, need to play an active role in the development and implementation of educational programs on HIV/AIDS. Research needs to be done in rural as well as urban areas of Nepal on adolescents' HIV/AIDS knowledge, attitudes and beliefs.
C1 Rutgers State Univ, Coll Nursing, Newark, NJ 07102 USA.
C3 Rutgers State University Newark; Rutgers State University New Brunswick
RP Mahat, G (corresponding author), Rutgers State Univ, Coll Nursing, 180 Univ Ave, Newark, NJ 07102 USA.
EM gmahat@rutgers.edu
CR Alene GD, 2004, AIDS CARE, V16, P57, DOI 10.1080/09540120310001633976
   BANDURA A, 1989, PRIM PREV P, V13, P128
   BANDURA A, 1986, SOCIAL FDN THOUGHT A, V0, P0
   Bhattacharya G, 2000, AIDS CARE, V12, P203, DOI 10.1080/09540120050001887
   Bhattacharya G, 2004, HEALTH SOC WORK, V29, P106, DOI 10.1093/hsw/29.2.106
   Blum RW, 2004, J ADOLESCENT HEALTH, V34, P428, DOI 10.1016/j.jadohealth.2003.09.022
   *CDC, 2002, MMWR YOUTH RISK BEH, V0, P0
   DEWAN P, 2001, THESIS MAHARAJGUNG N, V0, P0
   DICLEMENTE RJ, 1986, AM J PUBLIC HEALTH, V76, P1443, DOI 10.2105/AJPH.76.12.1443
   *FAM PLANN ASS NEP, 2002, HIV AIDS STRAT 2002, V0, P0
   *FHI, 2004, COUNTR PROF NEP, V0, P0
   FUBER AS, 2002, TROP MED INT HEALTH, V7, P140
   GOODMAN E, 1989, PEDIATRICS, V84, P36
   KARKI BB, 1998, 2 INT C AIDS NAT CAL, V0, P0
   Lollis CM, 1996, J BEHAV MED, V19, P55, DOI 10.1007/BF01858174
   Ministry of Health Nepal New ERA ORC Macro, 2002, NEP DEM HLTH SURV 20, V0, P0
   OGILVIE L, 1995, CANADIAN NURSE JUN, V0, P25
   POUDEL K, 2004, UNPROTECTED EARLY SE, V0, P0
   PRASAI DP, 1999, FPAN J REPROD HLTH, V1, P5
   Savaser S, 2003, PUBLIC HEALTH NURS, V20, P71, DOI 10.1046/j.1525-1446.2003.20110.x
   SHRESTHA J, 1998, INT C AIDS, V12, P228
   *UNAIDS NEP UN THE, 2003, HIV AIDS STD SIT NAT, V0, P0
   *UNICEF, 2002, GIRLS HIV AIDS ED, V0, P0
   *UNICEF, 2001, SURV TEEN NEP LIF SK, V0, P0
   *UNICEF UNAIDS WHO, 2002, YOUNG PEOPL HIV AIDS, V0, P0
   Weston HJ, 2003, HEALTH PLACE, V9, P109, DOI 10.1016/S1353-8292(03)00002-9
   Wolffers I, 1997, LANCET, V349, P52, DOI 10.1016/S0140-6736(96)07032-8
NR 27
TC 15
Z9 18
U1 0
U2 4
PU BLACKWELL PUBLISHING
PI OXFORD
PA 9600 GARSINGTON RD, OXFORD OX4 2DQ, OXON, ENGLAND
SN 0309-2402
EI 
J9 J ADV NURS
JI J. Adv. Nurs.
PD MAR 15
PY 2006
VL 53
IS 5
BP 583
EP 590
DI 10.1111/j.1365-2648.2006.03758.x
PG 8
WC Nursing
SC Nursing
GA 025DF
UT WOS:000236244800013
PM 16499679
DA 2023-03-20
ER

PT J
AU Morojele, NK
   Brook, JS
   Kachieng'a, MA
AF Morojele, NK
   Brook, JS
   Kachieng'a, MA
TI Perceptions of sexual risk behaviours and substance abuse among adolescents in South Africa: A qualitative investigation
SO AIDS CARE-PSYCHOLOGICAL AND SOCIO-MEDICAL ASPECTS OF AIDS/HIV
LA English
DT Article; Proceedings Paper
ID students
AB The study examined South African adolescents' beliefs and attitudes regarding drug use, sexual risk behaviour and relationships between the two behaviours. Eleven single-gender focus groups were held among male and female Grade 8 and 11 students from three schools in Cape Town. The adolescents' opined that drugs' reinforcing effects were the main factor underlying their use, and that sexual risk behaviours resulted from girls' limited power in sexual relationships and boys' perceived invulnerability to HIV infection and the positive status associated with having multiple partners. Drug use was considered to exacerbate underlying vulnerabilities to risky sexual behaviour mainly due to drugs' effects on adolescents' inhibitions, rational thinking, and safer sex negotiation skills. The findings suggest that adolescent HIV intervention programmes should address the risks posed by drug use on sexual behaviour.
C1 MRC, Alcohol & Drug Abuse Res Unit, ZA-0001 Pretoria, South Africa.
   NYU, Sch Med, Dept Psychiat, New York, NY USA.
   MRC, Telemed Res Ctr, ZA-0001 Pretoria, South Africa.
C3 New York University
RP Morojele, NK (corresponding author), MRC, Alcohol & Drug Abuse Res Unit, Private Bag X385, ZA-0001 Pretoria, South Africa.
EM neo.morojele@mrc.ac.za
FU FIC NIH HHS [1 R03 TW01344-01] Funding Source: Medline; NIDA NIH HHS [DA 00244] Funding Source: Medline
CR *DEP HLTH, 2003, SUMM REP NAT HIV SYP, V0, P0
   Flisher AJ, 1996, S AFR MED J, V86, P1090
   King G, 2003, PREV MED, V36, P114, DOI 10.1006/pmed.2002.1128
   KNODEL J, 1994, SUCCESSFUL FOCUS GRO, V0, P0
   MacPhail C, 2001, SOC SCI MED, V52, P1613, DOI 10.1016/S0277-9536(00)00272-0
   Mataure P, 2002, AIDS BEHAV, V6, P211, DOI 10.1023/A:1019835723404
   MOROJELE NK, 2001, P 3 GLOB RES NETW M, V0, P0
   Mufune P., 1999, DEV SO AFRICA, V16, P357
   Parry CDH, 2004, J ADOLESCENCE, V27, P429, DOI 10.1016/j.adolescence.2003.11.013
   Poulin C, 2001, ADDICTION, V96, P607, DOI 10.1046/j.1360-0443.2001.9646079.x
   Tengia-Kessy A, 1998, E AFR MED J, V75, P528
   Wood K, 1997, GEND DEV, V5, P41
NR 12
TC 44
Z9 45
U1 0
U2 5
PU ROUTLEDGE JOURNALS, TAYLOR & FRANCIS LTD
PI ABINGDON
PA 4 PARK SQUARE, MILTON PARK, ABINGDON OX14 4RN, OXFORDSHIRE, ENGLAND
SN 0954-0121
EI 
J9 AIDS CARE
JI Aids Care-Psychol. Socio-Med. Asp. Aids-Hiv
PD APR 15
PY 2006
VL 18
IS 3
BP 215
EP 219
DI 10.1080/09540120500456243
PG 5
WC Health Policy & Services; Public, Environmental & Occupational Health; Psychology, Multidisciplinary; Respiratory System; Social Sciences, Biomedical
SC Health Care Sciences & Services; Public, Environmental & Occupational Health; Psychology; Respiratory System; Biomedical Social Sciences
GA 022RK
UT WOS:000236073200008
PM 16546781
DA 2023-03-20
ER

PT J
AU Gold, RS
AF Gold, RS
TI Unrealistic optimism about becoming infected with HIV: different causes in different populations
SO INTERNATIONAL JOURNAL OF STD & AIDS
LA English
DT Article
DE unrealistic optimism; gay men; students; cognitive account; motivational account; event valence
ID perceived vulnerability; risk; perception; judgments; behavior
AB People tend to believe that their chance of experiencing undesirable events is lower and their chance of experiencing desirable events is higher than that of the average person like them. Two explanatory models of such 'unrealistic optimism' (UO) have been proposed: While the motivational account holds that UO serves the function of bringing comfort, the cognitive account holds that UO serves no particular function, being simply a by-product of normal cognitive strategies. UO for HIV infection was studied in samples of uninfected students (Study 1, n = 68) and gay men (Study 2, n = 63). In each case, participants rated either their relative likelihood of becoming infected (negative valence condition) or their relative likelihood of remaining uninfected (positive valence condition). As predicted, in Study 1 UO was greater where valence was negative and in Study 2 valence had no effect. The findings suggest that the students' UO is better explained by the motivational account, while the gay men's UO is better explained by the cognitive account. Implications for AIDS education are discussed.
C1 Deakin Univ, Sch Psychol, Burwood, Vic 3125, Australia.
C3 Deakin University
RP Gold, RS (corresponding author), Deakin Univ, Sch Psychol, 221 Burwood Highway, Burwood, Vic 3125, Australia.
EM rongold@deakin.edu.au
CR BARON J, 1990, DEV PERSPECTIVES TEA, V0, P28
   FINN P, 1986, ACCIDENT ANAL PREV, V18, P289, DOI 10.1016/0001-4575(86)90043-6
   GOLD RS, 1993, IN S EX SOC, V28, P227
   Gold RS, 2004, PSYCHOL REP, V95, P464, DOI 10.2466/PR0.95.6.464-466
   Gold RS, 2004, INT J STD AIDS, V15, P99, DOI 10.1258/095646204322764280
   Gold RS, 2003, PSYCHOL REP, V92, P1105, DOI 10.2466/PR0.92.3.1105-1109
   Gold RS, 2003, INT J STD AIDS, V14, P18, DOI 10.1258/095646203321043200
   HANSEN WB, 1991, J BEHAV MED, V14, P205, DOI 10.1007/BF00845452
   Helweg-Larsen M, 2001, PERS SOC PSYCHOL REV, V5, P74, DOI 10.1207/S15327957PSPR0501_5
   KAHNEMAN D, 1979, ECONOMETRICA, V47, P263, DOI 10.2307/1914185
   KIRSCHT JP, 1966, J HEALTH SOC BEHAV, V7, P248, DOI 10.2307/2948771
   KLEIN WM, 1997, HLTH COPING WELL BEI, V0, P25
   KUNDA Z, 1990, PSYCHOL BULL, V108, P480, DOI 10.1037/0033-2909.108.3.480
   KUNDA Z, 1999, SOCIAL COGNITIVE MAK, V0, P0
   LEK YY, 1995, PSYCHOL HEALTH, V10, P205, DOI 10.1080/08870449508401950
   Linville Patricia W., 1993, P5, V0, P0
   *NAT CTR HIV EP CL, 2004, AUST HIV SURVEILLANC, V20, P0
   PERLOFF LS, 1986, J PERS SOC PSYCHOL, V50, P502, DOI 10.1037/0022-3514.50.3.502
   Rothman AJ, 1997, PSYCHOL BULL, V121, P3, DOI 10.1037/0033-2909.121.1.3
   TVERSKY A, 1981, SCIENCE, V211, P453, DOI 10.1126/science.7455683
   TVERSKY A, 1973, COGNITIVE PSYCHOL, V5, P207, DOI 10.1016/0010-0285(73)90033-9
   WEINSTEIN ND, 1980, J PERS SOC PSYCHOL, V39, P806, DOI 10.1037/0022-3514.39.5.806
   WEINSTEIN ND, 1982, J BEHAV MED, V5, P441, DOI 10.1007/BF00845372
   WILSON TD, 1994, PSYCHOL BULL, V116, P117, DOI 10.1037/0033-2909.116.1.117
NR 24
TC 8
Z9 8
U1 0
U2 2
PU ROYAL SOC MEDICINE PRESS LTD
PI LONDON
PA 1 WIMPOLE STREET, LONDON W1G 0AE, ENGLAND
SN 0956-4624
EI 
J9 INT J STD AIDS
JI Int. J. STD AIDS
PD MAR 15
PY 2006
VL 17
IS 3
BP 196
EP 199
DI 10.1258/095646206775809169
PG 4
WC Immunology; Infectious Diseases
SC Immunology; Infectious Diseases
GA 018OQ
UT WOS:000235775100012
PM 16510010
DA 2023-03-20
ER

PT J
AU Ostertag, S
   Wright, BRE
   Broadhead, RS
   Altice, FL
AF Ostertag, Stephen
   Wright, Bradley R. E.
   Broadhead, Robert S.
   Altice, Frederick L.
TI Trust and other characteristics associated with health care utilization by injection drug users
SO JOURNAL OF DRUG ISSUES
LA English
DT Article
ID medical-care; services; people; prevention; depression; infection; adherence; students; behavior; program
AB This article examines health care utilization among injection drug users. Based on previous health care models, we identify various attitudes and personal characteristics that have been found to affect health care utilization in the general population, and we examine their effect with this at-risk group. They include trust in physicians, self-esteem, self-efficacy, social isolation, and depression. We examined survey data collected from 374 injection drug users in New Haven, Connecticut. Our findings indicated that trust in physicians significantly increased health care utilization, and depression decreased it. We also found that HIV+ respondents as well as those with health insurance utilized health care more often. These findings broaden the generalizability of existing health care utilization models, and they inform efforts to increase health care among vulnerable populations such as injection drug users.
C1 Univ Connecticut, Dept Sociol, Storrs, CT 06269 USA.
   Yale Univ, Sch Med, New Haven, CT 06520 USA.
   Yale Univ, Yale AIDS Program, New Haven, CT 06520 USA.
C3 University of Connecticut; Yale University; Yale University
RP Ostertag, S (corresponding author), Univ Connecticut, Dept Sociol, Storrs, CT 06269 USA.
CR Abood D A, 1992, HEALTH VALUES, V16, P20
   Altice FL, 2001, J ACQ IMMUN DEF SYND, V28, P47, DOI 10.1097/00042560-200109010-00008
   ANDERSEN R, 1973, MILBANK FUND Q, V51, P95, DOI 10.2307/3349613
   ANDERSEN RM, 1995, J HEALTH SOC BEHAV, V36, P1, DOI 10.2307/2137284
   ANDERSON LA, 1990, PSYCHOL REP, V67, P1091, DOI 10.2466/pr0.1990.67.3f.1091
   Berger P. L., 1966, SOCIAL CONSTRUCTION, V0, P0
   BERGMAN AG, 1988, SOC SERV REV, V62, P694, DOI 10.1086/644583
   BERKMAN LF, 1995, PSYCHOSOM MED, V57, P245, DOI 10.1097/00006842-199505000-00006
   Broadhead RS, 1999, PUBLIC HEALTH, V113, P42
   Broadhead RS, 2002, SOC SCI MED, V55, P235, DOI 10.1016/S0277-9536(01)00167-8
   Button EJ, 1996, BRIT J CLIN PSYCHOL, V35, P193, DOI 10.1111/j.2044-8260.1996.tb01176.x
   BUX DA, 1993, HOSP COMMUNITY PSYCH, V44, P1066
   *CDCP, 2002, SUBST AB TREATM PUBL, V0, P0
   Centers for Disease Control and Prevention, 1998, MORB MORT WEEKL REP, V0, P0
   CHERUBIN CE, 1993, ANN INTERN MED, V119, P1017, DOI 10.7326/0003-4819-119-10-199311150-00009
   CHIRAYATH H, 2003, ANN M E SOC SOC PHIL, V0, P0
   Chitwood DD, 1998, AM BEHAV SCI, V41, P1107, DOI 10.1177/0002764298041008007
   Cramer JA, 2004, EPILEPSY BEHAV, V5, P337, DOI 10.1016/j.yebeh.2004.01.010
   Crocker J, 1999, PERS SOC PSYCHOL B, V25, P941, DOI 10.1177/01461672992511003
   CURBOW B, 1991, JOURNAL OF PSYCHOSOCIAL ONCOLOGY, V9, P113, DOI 10.1300/J077v09n02_08
   FOETS M, 1985, SOC SCI MED, V20, P181, DOI 10.1016/0277-9536(85)90230-8
   French MT, 2000, SOC SCI MED, V50, P1703, DOI 10.1016/S0277-9536(99)00411-6
   Gershon RRM, 1998, J ACQ IMMUN DEF SYND, V18, PS20, DOI 10.1097/00042560-199802001-00005
   GOERTZEL T, 1994, POLIT PSYCHOL, V15, P731, DOI 10.2307/3791630
   Goffman, 1966, BEHAV PUBLIC PLACES, V0, P0
   GOVIER T, 1994, DIALOGUE-CAN PHILOS, V33, P237, DOI 10.1017/S0012217300010519
   GREENBLATT J, 1997, C OV UTR NETH, V0, P0
   GREMBOWSKI D, 1993, J HEALTH SOC BEHAV, V34, P89, DOI 10.2307/2137237
   HAVERKOS HW, 1991, J SUBST ABUSE TREAT, V8, P269, DOI 10.1016/0740-5472(91)90050-K
   Heckathorn DD, 2002, SOC PROBL, V49, P11, DOI 10.1525/sp.2002.49.1.11
   Heckathorn DD, 1997, SOC PROBL, V44, P174, DOI 10.1525/sp.1997.44.2.03x0221m
   JOURIA DB, 1967, ANN INTERN MED, V67, P1
   JUNGWEE P, 1997, J HLTH SOCIAL POLICY, V9, P1
   Knight DK, 2001, AM J DRUG ALCOHOL AB, V27, P1, DOI 10.1081/ADA-100103116
   Kowalski S D, 1997, J HOLIST NURS, V15, P128, DOI 10.1177/089801019701500205
   LaVeist TA, 1997, AM J COMMUN PSYCHOL, V25, P721, DOI 10.1023/A:1024643118894
   LEISEN B, 2001, HLTH MARKETING Q, V12, P210
   Lemert Edwin, 1951, STUDY SOCIAL PROBLEM, V0, P0
   LEWIS JD, 1985, SOC FORCES, V63, P967, DOI 10.2307/2578601
   Lichtenstein B, 2003, SOC SCI MED, V57, P2435, DOI 10.1016/j.socscimed.2003.08.002
   MCBRIDE DC, 2000, ADV MED SOC, V7, P67
   MOR V, 1992, MED CARE, V30, P17, DOI 10.1097/00005650-199201000-00002
   Morrison A, 1997, ADDICTION, V92, P1349
   Motl RW, 2004, PSYCHOSOM MED, V66, P336, DOI 10.1097/01.psy.0000126205.35683.0a
   Parsons S, 1999, SOCIOL SPECTRUM, V19, P201, DOI 10.1080/027321799280235
   Petchey R, 2000, SOC SCI MED, V50, P233, DOI 10.1016/S0277-9536(99)00278-6
   QUIMBY E, 1993, J BLACK PSYCHOL, V19, P215
   RADLOFF L S, 1977, APPLIED PSYCHOLOGICAL MEASUREMENT, V1, P385, DOI 10.1177/014662167700100306
   Raghupathy S, 1996, SOC SCI MED, V43, P459, DOI 10.1016/0277-9536(95)00411-4
   Regen M, 2002, ADV MED SOC, V8, P323
   RIVERA R, 1996, NEW ENGLAND J PUBLIC, V11, P129
   Rosenberg M, 2015, SOC ADOLESCENT SELF, V0, P0
   ROSENSTOCK IM, 1966, MILBANK FUND Q, V44, P94, DOI 10.2307/3348967
   SAPIRA JD, 1968, AM J MED, V45, P555, DOI 10.1016/0002-9343(68)90172-1
   Sirois FM, 2002, SOC SCI MED, V55, P1025, DOI 10.1016/S0277-9536(01)00229-5
   SMITH JM, 1996, AIDS SOC, V0, P0
   Sporer KA, 1996, ACAD EMERG MED, V3, P660, DOI 10.1111/j.1553-2712.1996.tb03487.x
   Sporer KA, 1999, ANN INTERN MED, V130, P584, DOI 10.7326/0003-4819-130-7-199904060-00019
   STANKOV S, 1998, SOCIOL SELA, V40, P25
   *STAT CONN DEP PUB, 2003, CONN HIV AIDS SURV P, V0, P0
   *STAT NEW YORK DEP, 2004, NEW YORK STAT HIV AI, V0, P0
   *SUBST AB MENT HLT, 2002, DASIS REP SUBST AB T, V0, P0
   *SUBST AB MENT HLT, 2001, NAT HOUS SURV DRUG A, V0, P0
   Sztompka P., 1999, TRUST SOCIOLOGICAL T, V0, P0
   TAYLOR DG, 1975, J HEALTH SOC BEHAV, V16, P39, DOI 10.2307/2136999
   Thom DH, 1999, MED CARE, V37, P510, DOI 10.1097/00005650-199905000-00010
   Thom DH, 1997, J FAM PRACTICE, V44, P169
   Turner Patricia A, 1993, HEARD IT GRAPEVINE R, V0, P0
   WADDELL C, 1986, SOCIOL HEALTH ILL, V8, P170, DOI 10.1111/1467-9566.ep11340159
   *WHO INT COLL STUD, 1972, MILBANK MEM FUND Q, V50, P1
   Yetim U, 2003, SOC INDIC RES, V61, P297, DOI 10.1023/A:1021911504113
NR 71
TC 47
Z9 47
U1 0
U2 1
PU SAGE PUBLICATIONS INC
PI THOUSAND OAKS
PA 2455 TELLER RD, THOUSAND OAKS, CA 91320 USA
SN 0022-0426
EI 1945-1369
J9 J DRUG ISSUES
JI J. Drug Issues
PD FAL 15
PY 2006
VL 36
IS 4
BP 953
EP 974
DI 10.1177/002204260603600409
PG 22
WC Substance Abuse
SC Substance Abuse
GA 126FI
UT WOS:000243497400009
DA 2023-03-20
ER

PT J
AU Fako, TT
AF Fako, TT
TI Social and psychological factors associated with willingness to test for HIV infection among young people in Botswana
SO AIDS CARE-PSYCHOLOGICAL AND SOCIO-MEDICAL ASPECTS OF AIDS/HIV
LA English
DT Article; Proceedings Paper
ID barriers
AB In spite of extensive campaigns to promote voluntary counselling and testing through the radio, television, newspapers and mass rallies, testing for HIV remains a challenge in Botswana. Using a representative sample of 1,294 students from secondary schools and tertiary institutions, the study investigates the effects of socio-demographic background variables, family coherence, interpersonal relations, sexual experience and knowledge about sexual health, on willingness to test for HIV infection. The results show that willingness to test for HIV infection was negatively associated with being sexually active and having a number of partners. Indicators of family, coherence, psychological bonding and personal adjustment such as common residence among parents, emotional support from the family attachment to parents, happiness with life in general and satisfaction with life as a student were associated with willingness to test. The importance of sexual activity, number of partners, happiness with life in general, level of attachment to father and physical fights with other children were identified as the social and psychological predictors of willingness to test for HIV using multiple logistic regression. The study highlights the importance of continued education about voluntary counselling and testing among sexually active young people, especially those from poorer backgrounds in rural areas.
C1 Univ Botswana, Dept Sociol, Gaborone, Botswana.
C3 University of Botswana
RP Fako, TT (corresponding author), Univ Botswana, Dept Sociol, Private Bag 0705, Gaborone, Botswana.
EM fakott@mopipi.ub.bw
CR *AVERT, 2005, HIV AIDS BOTSW, V0, P0
   Bond L, 2005, AIDS CARE, V17, P125, DOI 10.1080/09541020512331325653
   Burns F, 2004, SEX TRANSM INFECT, V80, P247, DOI 10.1136/sti.2003.007682
   Campbell Tomas, 2003, HEALTH CARE WOMEN INT, V24, P544
   Ekanem E E, 2004, AFR J REPROD HEALTH, V8, P91, DOI 10.2307/3583183
   Gage AJ, 2005, AIDS CARE, V17, P153, DOI 10.1080/09540120512331325635
   Isezuo S A, 2004, WEST AFR J MED, V23, P107
   Jackson H., 2002, AIDS AFRICA CONTINEN, V0, P0
   KIRAGU K, 2001, POPULATION REPORTS L, V12, P0
   Lee K, 2005, AIDS CARE, V17, P141, DOI 10.1080/09540120512331325644
   Moodley K, 2002, SAMJ S AFR MED J, V92, P904
   Murphy DA, 2002, PEDIATRICS, V110, P0, DOI 10.1542/peds.110.3.e36
   PECKHAM J, 2003, SEXUALLY TRANSMITTED, V79, P0
   Peltzer Karl, 2004, INDIAN J MED SCI, V58, P95
   Ransom JE, 2005, QUAL HEALTH RES, V15, P382, DOI 10.1177/1049732304271756
   Renzi C, 2004, SCAND J PUBLIC HEALT, V32, P102, DOI 10.1080/14034940310015014
   Shitaye Alemu, 2004, ETHIOPIAN JOURNAL OF HEALTH DEVELOPMENT, V18, P82
   Shuter J, 1997, J ACQ IMMUN DEF SYND, V14, P61, DOI 10.1097/00042560-199701010-00010
   *UNAIDS, 2004, 4 UNAIDS JOINT UN PR, V0, P0
NR 19
TC 29
Z9 33
U1 0
U2 3
PU ROUTLEDGE JOURNALS, TAYLOR & FRANCIS LTD
PI ABINGDON
PA 2-4 PARK SQUARE, MILTON PARK, ABINGDON OX14 4RN, OXON, ENGLAND
SN 0954-0121
EI 1360-0451
J9 AIDS CARE
JI Aids Care-Psychol. Socio-Med. Asp. Aids-Hiv
PD APR 15
PY 2006
VL 18
IS 3
BP 201
EP 207
DI 10.1080/09540120500456623
PG 7
WC Health Policy & Services; Public, Environmental & Occupational Health; Psychology, Multidisciplinary; Respiratory System; Social Sciences, Biomedical
SC Health Care Sciences & Services; Public, Environmental & Occupational Health; Psychology; Respiratory System; Biomedical Social Sciences
GA 022RK
UT WOS:000236073200006
PM 16546779
DA 2023-03-20
ER

PT J
AU Dias, SF
   Matos, MG
   Goncalves, AC
AF Dias, SF
   Matos, MG
   Goncalves, AC
TI AIDS-related stigma and attitudes towards AIDS-infected people among adolescents
SO AIDS CARE-PSYCHOLOGICAL AND SOCIO-MEDICAL ASPECTS OF AIDS/HIV
LA English
DT Article; Proceedings Paper
ID hiv; health; knowledge; education; hiv/aids; school; students; risk
AB This research examined the co-occurrence of accurate and inaccurate knowledge about HIV transmission among adolescents. Analyses were also conducted to examine the way in which variables related to demographic factors, personal characteristics, parent and peer relationships, and school involvement are associated with attitudes towards HIV/AIDS-infected people. Social and psychological processes that contribute to AIDS-related stigma are also described. Methods. Data were collected from the Portuguese sample of the 'Health Behaviour in School-Aged Children - 2002 - a collaborative WHO study'. The study provided data representative of 6137 Portuguese adolescents at national level. Based on these results, we conducted 14 focus groups discussions. Results. Adolescents presented high levels of knowledge about HIV transmission. However, the proportion of young people who hold misperceptions is also high. A multiple regression analysis identified several associations with attitudes towards HIV-infected persons. The focus groups showed that adolescents believe that people with AIDS experienced discrimination and social exclusion. Adolescents' opinions for HIV-infected persons were mostly positive and tolerant, although some adolescents showed an ambivalent attitude and undefined fears. Conclusion. These findings have significant implications to implement and design comprehensive interventions with impact in adolescents' attitudes towards people with HIV/AIDS.
C1 Univ Nova Lisboa, Inst Higiene & Med Trop, Int Hlth, P-1349008 Lisbon, Portugal.
   Univ Nova Lisboa, Inst Higiene & Med Trop, Ctr Studies Malaria & Other Trop Dis, CMDT, P-1349008 Lisbon, Portugal.
C3 Universidade Nova de Lisboa; Institute of Hygiene & Tropical Medicine - UNL; Universidade Nova de Lisboa; Institute of Hygiene & Tropical Medicine - UNL
RP Dias, SF (corresponding author), Univ Nova Lisboa, Inst Higiene & Med Trop, Int Hlth, Rua Junqueira 96, P-1349008 Lisbon, Portugal.
EM sfdias@ihmt.unl.pt
CR Barbour R.S., 1999, DEV FOCUS GROUP RES, V0, P0
   Currie C., 2001, HBSC WHO CROSS NATL, V0, P0
   DEVRIES H, 1992, HEALTH EDUC QUART, V19, P101, DOI 10.1177/109019819201900107
   DIAS S, 2001, REV PORT PEDAGOGIA, V35, P137
   Herek GM, 2002, AM J PUBLIC HEALTH, V92, P371, DOI 10.2105/AJPH.92.3.371
   Herek GM, 1999, AM BEHAV SCI, V42, P1106, DOI 10.1177/00027649921954787
   Klein Susan J, 2002, J PUBLIC HEALTH MANAG PRACT, V8, P44
   Lee MY, 1999, J SOC PSYCHOL, V139, P300, DOI 10.1080/00224549909598386
   London AS, 2000, SOC SCI MED, V51, P1267, DOI 10.1016/S0277-9536(00)00044-7
   Matos M, 2003, SAUDE ADOLESCENTS PO, V0, P0
   Matos Margarida Gaspar de, 2003, PSIC., V0, P0
   Morgan DL., 1996, FOCUS GROUP QUALITAT, V0, P0
   Morrison-Beedy Dianne, 2002, J ASSOC NURSES AIDS CARE, V13, P21, DOI 10.1016/S1055-3290(06)60238-0
   Parker R, 2003, SOC SCI MED, V57, P13, DOI 10.1016/S0277-9536(02)00304-0
   Paxton S, 2002, AIDS EDUC PREV, V14, P282, DOI 10.1521/aeap.14.5.282.23874
   Potsonen R, 1999, HEALTH EDUC RES, V14, P473, DOI 10.1093/her/14.4.473
   Robillard H H, 2001, PEDIATR NURS, V27, P176
   Samdal O, 1998, HEALTH EDUC RES, V13, P383, DOI 10.1093/her/13.3.383
   Schiff M, 2003, AM J ORTHOPSYCHIAT, V73, P101, DOI 10.1037/0002-9432.73.1.101
   Siegel DM, 2001, ARCH PEDIAT ADOL MED, V155, P1117, DOI 10.1001/archpedi.155.10.1117
   Taylor B, 2001, J ADV NURS, V35, P792, DOI 10.1046/j.1365-2648.2001.01912.x
   Thomson C, 1999, HEALTH EDUC RES, V14, P357, DOI 10.1093/her/14.3.357
   TOLMAN DT, 1999, INNOVATIONS FEMINIST, V0, P7
   Valdiserri RO, 2002, AM J PUBLIC HEALTH, V92, P341, DOI 10.2105/AJPH.92.3.341
   2000, 1900, V49, V0, P1062
NR 25
TC 24
Z9 24
U1 0
U2 7
PU ROUTLEDGE JOURNALS, TAYLOR & FRANCIS LTD
PI ABINGDON
PA 4 PARK SQUARE, MILTON PARK, ABINGDON OX14 4RN, OXFORDSHIRE, ENGLAND
SN 0954-0121
EI 
J9 AIDS CARE
JI Aids Care-Psychol. Socio-Med. Asp. Aids-Hiv
PD APR 15
PY 2006
VL 18
IS 3
BP 208
EP 214
DI 10.1080/09540120500456177
PG 7
WC Health Policy & Services; Public, Environmental & Occupational Health; Psychology, Multidisciplinary; Respiratory System; Social Sciences, Biomedical
SC Health Care Sciences & Services; Public, Environmental & Occupational Health; Psychology; Respiratory System; Biomedical Social Sciences
GA 022RK
UT WOS:000236073200007
PM 16546780
DA 2023-03-20
ER

PT J
AU Torres, P
   Walker, DM
   Gutierrez, JP
   Bertozzi, SM
AF Torres, Pilar
   Walker, Dilys M.
   Gutierrez, Juan Pablo
   Bertozzi, Stefano M.
TI A novel school-based strategy for the prevention of HIV/AIDS, sexually transmitted disease (STDs), and teen pregnancies.
SO SALUD PUBLICA DE MEXICO
LA Spanish
DT Article
DE educative interventions; HIV/AIDS/STD; emergency contraception (EC)
ID drug-use; risk; adolescents; hiv; levonorgestrel; interventions; behaviors; education; virus; youth
AB Objective.To introduce the study design of an HIV/AIDS and unplanned pregnancy prevention program targeting high school students, and to present the results from the baseline survey. Material and Methods. A school curriculum was developed to inform adolescent students about HIV/AIDS/STD prevention, which included information on emergency contraception (EC) for adolescent students. A randomized controlled study was conducted to simultaneously evaluate the effect of this intervention. The baseline survey collected data on contraception knowledge and attitudes regarding sexual behaviors. Results. A total of I 1 117 students from 40 schools participated in the baseline (52% female, the mean age of both males and females was 15.5). A total of 10% of the females and 24% of the men surveyed were sexually active at baseline, but only 39% of those sexually active reported using a condom at the time of their first sexual intercourse. Among the sexually active students surveyed, a third of the males and a fifth of the females reported at least one condom slip or breakage. Most of the students were aware of EC. Conclusions. The low proportion of students that report using condoms accompanied by their incorrect use points to the need for HIV/AIDS and unplanned pregnancy prevention efforts. This novel approach offers adolescents EC, a backup method to the condom. The approach is feasible as students know what EC is and furthermore it appears that they are willing to use this method.
C1 Inst Nacl Salud Publica, Div Salud Reprod, Ctr Invest Salud Poblacional, Cuernavaca 62508, Morelos, Mexico.
   Inst Nacl Salud Publica, Div Econ & Evaluac, Ctr Invest Sist Salud, Cuernavaca 62508, Morelos, Mexico.
   Ctr Invest & Docencia Econ, Div Econ, Mexico City, DF, Mexico.
C3 Instituto Nacional de Salud Publica; Instituto Nacional de Salud Publica; Centro de Investigacion y Docencia Economicas A.C. (CIDE)
RP Walker, DM (corresponding author), Inst Nacl Salud Publica, Div Salud Reprod, Ctr Invest Salud Poblacional, Av Univ 655,Col Sta Maria Ahuacatitlan, Cuernavaca 62508, Morelos, Mexico.
EM dwalker@insp.mx
FU FIC NIH HHS [K01 TW008016] Funding Source: Medline
CR Abraham CD, 2003, SEX TRANSM DIS, V30, P549, DOI 10.1097/00007435-200307000-00004
   Ajzen I., 1980, UNDERSTANDING ATTITU, V0, P0
   BANDURA S, 1997, SELF EFFICACY EXERCI, V0, P0
   Barnet B, 2004, ARCH PEDIAT ADOL MED, V158, P262, DOI 10.1001/archpedi.158.3.262
   Camp SL, 2003, CONTRACEPTION, V68, P309, DOI 10.1016/j.contraception.2003.08.011
   CATANIA JA, 1990, PSYCHOL BULL, V108, P339, DOI 10.1037/0033-2909.108.3.339
   CORONA E, 2003, UTIMOS ADELANTOS TEC, V0, P0
   Cowan FM, 2002, AIDS, V16, P1673, DOI 10.1097/00002030-200208160-00013
   *EST UN MEX, 2000, PERF SOC 12 CENS GEN, V0, P0
   Felice ME, 1999, PEDIATRICS, V103, P516
   Fox R, 2000, LANCET, V355, P1703, DOI 10.1016/S0140-6736(05)73111-1
   Gayet C, 2003, SALUD PUBLICA MEXICO, V45, PS632, DOI 10.1590/s0036-36342003001100008
   GIVAUDAN M, 2000, EQ CONTR SIDA CAPACI, V0, P29
   GRAHAM A, 2002, BMJ-BRIT MED J, V324, P1
   Gribble JN, 2000, SUBST USE MISUSE, V35, P869, DOI 10.3109/10826080009148425
   Grunseit A., 1993, EFFECTS SEX ED YOUNG, V0, P0
   Gutierrez JP, 2006, BMC PUBLIC HEALTH, V6, P0, DOI 10.1186/1471-2458-6-49
   Harper CC, 2003, AM J OBSTET GYNECOL, V189, P1093, DOI 10.1067/S0002-9378(03)00544-1
   HATCHER R, 2003, POCKET GUIDE MANAGIN, V0, P0
   Heimburger A, 2002, CONTRACEPTION, V66, P321, DOI 10.1016/S0010-7824(02)00368-2
   James-Traore T., 2004, TEACHER TRAINING ESS, V0, P0
   JAMESTRAORE T, 2003, YOUTHNET ESTRATEGIAS, V0, P0
   *JOINT UN PROGR HI, 2002, INT GEND HIV AIDS PR, V0, P0
   *JOINT UN PROGR HI, 2003, SKILLS HLTH INF SER, V0, P0
   *JOINT UN PROGR HI, 2001, ENF INN PREV VIH, V0, P0
   *JOINT UN PROGR HI, 2003, SIT EP SID, V0, P0
   *JOINT UN PROGR HI, 2000, GEN EIVH SIDA ACT TE, V0, P0
   *JOINT UN PROGR HI, 1997, INT PREV VIH ETS MED, V0, P0
   *JOINT UN PROGR HI, 1997, IMP ED MAT SAL SEX C, V0, P0
   *JOINT UN PROGR HI, 1997, ED SID ESC, V0, P0
   Kaplan DW, 2001, PEDIATRICS, V107, P1463
   KIRBY D, 1995, REV ED PROGRAMS DESI, V0, P0
   Kirby D., 2001, EMERGING ANSWERS RES, V0, P0
   Kirby R, 2002, PROSTATE CANCER P D, V5, P1, DOI 10.1038/sj/pcan/4500578
   Kotchick BA, 2001, CLIN PSYCHOL REV, V21, P493, DOI 10.1016/S0272-7358(99)00070-7
   LAGARDE M, 1994, REGULACION SOCIAL GE, V0, P0
   LANGER A, 1994, PROG HUM REPROD RES, V29, P5
   Lazcano-Ponce E, 2001, INT J CANCER, V91, P412, DOI 10.1002/1097-0215(20010201)91:3&lt;412::AID-IJC1071&gt;3.0.CO;2-M
   Leigh BC, 1998, J CLIN EPIDEMIOL, V51, P119, DOI 10.1016/S0895-4356(97)00262-X
   Lindberg Claire E, 2003, MCN AM J MATERN CHILD NURS, V28, P199, DOI 10.1097/00005721-200305000-00012
   MELHUS M, 1998, ETHNOS, V63, P352
   Muyinda H, 2003, AIDS CARE, V15, P159, DOI 10.1080/0954012031000068308
   Niccolai LM, 2003, AM J OBSTET GYNECOL, V188, P63, DOI 10.1067/mob.2003.119
   Nunez-Urquiza RM, 2003, SALUD PUBLICA MEXICO, V45, P0
   OAKLEY A, 1995, BRIT MED J, V310, P158, DOI 10.1136/bmj.310.6973.158
   Perez F, 2003, AIDS CARE, V15, P77, DOI 10.1080/0954012021000039789
   Pick De Weiss S, 1990, J PSYCHOL HUMAN SEX, V3, P71
   PICK S, 1998, FAMILY LIFE ED INCRE, V0, P0
   REYES J, 1997, EQUIPO SIDA, V0, P0
   Robin L, 2004, J ADOLESCENT HEALTH, V34, P3, DOI 10.1016/S1054-139X(03)00244-1
   Sarkar NN, 2003, INT J CLIN PRACT, V57, P824
   Subirats, 1999, GENEROS PROFUGOS FEM, V0, P189
   TORRES R, 2003, FORO LATINOAMERICANO, V0, P0
   Turner AN, 2002, DRUG SAFETY, V25, P695, DOI 10.2165/00002018-200225100-00002
   *UN POP FOUND, 2003, 1000 MILL AD INV SAL, V0, P0
   *UNICEF ONUSIDA OM, 2002, JOV VIH SID OP MOM C, V0, P0
   van Griensven F, 2001, PEDIATRICS, V108, P0, DOI 10.1542/peds.108.1.e13
   *WHO, 2000, EM CONTR, V0, P0
   *WHO, 2001, SEX REL YOUNG PEOPL, V0, P0
   World Health Organization, 2001, HERP SIMPL VIR TYP 2, V0, P0
   1999, 1900, V51, V0, P2
NR 61
TC 15
Z9 26
U1 0
U2 8
PU INST NACIONAL SALUD PUBLICA
PI CUERNAVACA
PA AV UNIVERSIDAD 655, COL SANTA MARIA AHUACATITLAN, CUERNAVACA 62508, MORELOS, MEXICO
SN 0036-3634
EI 1606-7916
J9 SALUD PUBLICA MEXICO
JI Salud Publica Mexico
PD JUL-AUG 15
PY 2006
VL 48
IS 4
BP 308
EP 316
DI 
PG 9
WC Public, Environmental & Occupational Health
SC Public, Environmental & Occupational Health
GA 071RU
UT WOS:000239620300005
PM 16913455
DA 2023-03-20
ER

PT J
AU Ybarra, ML
   Kiwanuka, J
   Emenyonu, N
   Bangsberg, DR
AF Ybarra, Michele L.
   Kiwanuka, Julius
   Emenyonu, Nneka
   Bangsberg, David R.
TI Internet use among Ugandan adolescents: Implications for HIV intervention
SO PLOS MEDICINE
LA English
DT Article
ID sexually-transmitted-diseases; condom use; health; youth; information; infection; education; program; skills
AB Background The Internet is fast gaining recognition as a powerful, low-cost method to deliver health intervention and prevention programs to large numbers of young people across diverse geographic regions. The feasibility and accessibility of Internet-based health interventions in resource-limited settings, where cost-effective interventions are most needed, is unknown. To determine the utility of developing technology-based interventions in resource-limited settings, availability and patterns of usage of the Internet first need to be assessed. Methods and Findings The Uganda Media and You Survey was a cross-sectional survey of Internet use among adolescents (ages 12-18 years) in Mbarara, Uganda, a municipality mainly serving a rural population in sub-Saharan Africa. Participants were randomly selected among eligible students attending one of five participating secondary day and boarding schools in Mbarara, Uganda. Of a total of 538 students selected, 93% (500) participated. Of the total respondents, 45% (223) reported ever having used the Internet, 78% (175) of whom reported going online in the previous week. As maternal education increased, so too did the odds of adolescent Internet use. Almost two in five respondents (38% [189]) reported already having used a computer or the Internet to search for health information. Over one-third (35% [173]) had used the computer or Internet to find information about HIV/AIDS, and 20% (102) had looked for sexual health information. Among Internet users, searching for HIV/AIDS information on a computer or online was significantly related to using the Internet weekly, emailing, visiting chat rooms, and playing online games. In contrast, going online at school was inversely related to looking for HIV/AIDS information via technology. If Internet access were free, 66% (330) reported that they would search for information about HIV/AIDS prevention online. Conclusions Both the desire to use, and the actual use of, the Internet to seek sexual health and HIV/AIDS information is high among secondary school students in Mbarara. The Internet may be a promising strategy to deliver low-cost HIV/AIDS risk reduction interventions in resource-limited settings with expanding Internet access.
C1 Internet Solut Kids, Irvine, CA USA.
   Mbarara Univ Sci & Technol, Dept Pediat, Mbarara, Uganda.
   Univ Calif San Francisco, San Francisco Gen Hosp, Epidemiol & Prevent Intervent Ctr, Div Infect Dis, San Francisco, CA 94143 USA.
   Univ Calif San Francisco, San Francisco Gen Hosp, Posit Hlth Program, San Francisco, CA 94143 USA.
C3 Mbarara University of Science & Technology; San Francisco General Hospital Medical Center; University of California System; University of California San Francisco; San Francisco General Hospital Medical Center; University of California System; University of California San Francisco
RP Ybarra, ML (corresponding author), Internet Solut Kids, Irvine, CA USA.
EM Michele@ISolutions4Kids.org
FU NIAAA NIH HHS [K-24 AA015287-01, K24 AA015287] Funding Source: Medline; NIAID NIH HHS [P30 AI27763, P30 AI027763] Funding Source: Medline; NIMH NIH HHS [K24 MH087227] Funding Source: Medline
NR 0
TC 44
Z9 45
U1 0
U2 13
PU PUBLIC LIBRARY SCIENCE
PI SAN FRANCISCO
PA 1160 BATTERY STREET, STE 100, SAN FRANCISCO, CA 94111 USA
SN 1549-1277
EI 1549-1676
J9 PLOS MED
JI PLos Med.
PD NOV 15
PY 2006
VL 3
IS 11
BP 2104
EP 2112
DI 10.1371/journal.pmed.0030433
PG 9
WC Medicine, General & Internal
SC General & Internal Medicine
GA 110JO
UT WOS:000242374800015
PM 17090211
DA 2023-03-20
ER

PT J
AU Zellner, JA
   Martinez-Donate, AP
   Hovell, MF
   Sipan, CL
   Blumberg, EJ
   Carrizosa, CM
   Rovniak, L
AF Zellner, Jennifer A.
   Martinez-Donate, Ana P.
   Hovell, Melbourne F.
   Sipan, Carol L.
   Blumberg, Elaine J.
   Carrizosa, Claudia M.
   Rovniak, Liza
TI Feasibility and use of school-based condom availability programs in Tijuana, Mexico
SO AIDS AND BEHAVIOR
LA English
DT Article
DE condom availability programs; HIV prevention; adolescents; Mexico
ID public high-schools; sexual-behavior; aids-prevention; border city; adolescents; attitudes; students; beliefs; impact; risk
AB Condom availability programs (CAPs) may increase access to condoms and contribute to increased condom use among youth. This study describes the characteristics, degree of satisfaction, and gender differences among users of a CAP implemented in two high schools in Tijuana (Baja California, Mexico). A kiosk distributing free male condoms was set up in two high schools in Tijuana. Kiosk users (N=570) were more likely to be male, young, and/or enrolled in a lower SES school. Most kiosk users were either sexually active or planning to have sex. Females were less likely to request condoms and to continue using the kiosk, but more likely to request information on other contraceptive methods. Results demonstrate the feasibility of implementing CAPs in Mexican schools and suggest that these programs can improve adolescents' condom access.
C1 San Diego State Univ, CBEACH, GSPH, San Diego, CA 92123 USA.
C3 California State University System; San Diego State University
RP Martinez-Donate, AP (corresponding author), San Diego State Univ, CBEACH, GSPH, 9245 Sky Pk Court,Suite 230, San Diego, CA 92123 USA.
EM amartinez@projects.sdsu.edu
CR Blake SM, 2003, AM J PUBLIC HEALTH, V93, P955, DOI 10.2105/AJPH.93.6.955
   *CDCP, 1988, MMWR-MORBID MORTAL W, V37, P133
   EALM S, 1992, 24 ANN GALLUP POLE P, V0, P0
   FANBURG JT, 1995, J SCHOOL HEALTH, V65, P181, DOI 10.1111/j.1746-1561.1995.tb06226.x
   Gayet C, 2003, SALUD PUBLICA MEXICO, V45, PS632, DOI 10.1590/s0036-36342003001100008
   Guttmacher S, 1995, J AM MED WOMENS ASSOC (1972), V50, P99
   Guttmacher S, 1997, AM J PUBLIC HEALTH, V87, P1427, DOI 10.2105/AJPH.87.9.1427
   GUTTMACHER S, 1995, J SCHOOL HEALTH, V65, P101, DOI 10.1111/j.1746-1561.1995.tb03357.x
   HINGSON RW, 1990, AM J PUBLIC HEALTH, V80, P295, DOI 10.2105/AJPH.80.3.295
   HOVELL MF, 1994, J SEX RES, V31, P267, DOI 10.1080/00224499409551762
   HOVELL MF, 2002, NEW EMERGING MODELS, V0, P341
   Hoyos RC, 2001, REV SAUDE PUBL, V35, P531, DOI 10.1590/S0034-89102001000600006
   JONES EF, 1992, FAM PLANN PERSPECT, V24, P12, DOI 10.2307/2135719
   Kirby D, 2002, J SEX RES, V39, P27, DOI 10.1080/00224490209552116
   Kirby DB, 1996, FAM PLANN PERSPECT, V28, P196, DOI 10.2307/2135838
   Martinez-Donate AP, 2004, HISPANIC J BEHAV SCI, V26, P407, DOI 10.1177/0739986304269167
   Martinez-Donate AP, 2004, J SEX RES, V41, P267, DOI 10.1080/00224490409552234
   Martinez-Donate AP, 2004, AIDS EDUC PREV, V16, P172, DOI 10.1521/aeap.16.2.172.29395
   MARTINEZDONATE A, 2005, UNPUB SURVEY CONDOM, V0, P0
   MARTINEZDONATE AP, 2002, UNPUB RISK PRACTICES, V0, P0
   Maxwell AE, 1999, SEX TRANSM DIS, V26, P463, DOI 10.1097/00007435-199909000-00008
   Rasmussen-Cruz B, 2003, SALUD PUBLICA MEXICO, V45, PS81, DOI 10.1590/S0036-36342003000700011
   RODRIGUEZ G, 1995, SIDA MEXICO MIGRACIO, V0, P91
   Schuster MA, 1998, FAM PLANN PERSPECT, V30, P67, DOI 10.2307/2991662
   Schuster MA, 1997, PEDIATRICS, V100, P689, DOI 10.1542/peds.100.4.689
   SELLERS DE, 1994, AM J PUBLIC HEALTH, V84, P1952, DOI 10.2105/AJPH.84.12.1952
   Tapia-Aguirre V, 2004, ARCH MED RES, V35, P334, DOI 10.1016/j.arcmed.2004.05.002
   ZOLEZZI AD, 1995, SALUD PUBLICA MEXICO, V37, P581
NR 28
TC 6
Z9 6
U1 0
U2 1
PU SPRINGER/PLENUM PUBLISHERS
PI NEW YORK
PA 233 SPRING ST, NEW YORK, NY 10013 USA
SN 1090-7165
EI 1573-3254
J9 AIDS BEHAV
JI AIDS Behav.
PD NOV 15
PY 2006
VL 10
IS 6
BP 649
EP 657
DI 10.1007/s10461-006-9105-7
PG 9
WC Public, Environmental & Occupational Health; Social Sciences, Biomedical
SC Public, Environmental & Occupational Health; Biomedical Social Sciences
GA 097MN
UT WOS:000241452100004
PM 16715349
DA 2023-03-20
ER

PT J
AU Liu, A
   Kilmarx, P
   Jenkins, RA
   Manopaiboon, C
   Mock, PA
   Jeeyapunt, S
   Uthaivoravit, W
   van Griensven, F
AF Liu, Alice
   Kilmarx, Peter
   Jenkins, Richard A.
   Manopaiboon, Chomnad
   Mock, Philip A.
   Jeeyapunt, Supaporn
   Uthaivoravit, Wat
   van Griensven, Frits
TI Sexual initiation, substance use, and sexual behavior and knowledge among vocational students in northern Thailand
SO INTERNATIONAL FAMILY PLANNING PERSPECTIVES
LA English
DT Article
ID human-immunodeficiency-virus; drug-use; randomized-trial; health-risks; south-africa; chiang-rai; young men; adolescents; intercourse; hiv
AB CONTEXT. Thailand has undergone dramatic social changes in the last two decades, yet little is known about factors related to sexual initiation among adolescents. METHODS:A survey using the audio computer-assisted self-interviewing method was conducted to assess social and demographic characteristics, substance use, sexual behavior, and knowledge of HIV and STIs among 1,725 vocational school students aged 15-21 living in northern Thailand. Gender differences for these factors were evaluated using chi-square and Mann-Whitney U tests. Multivariate survival analysis using Cox proportional hazards models assessed associations between these variables and sexual initiation for each gender. RESULTS. Moles initiated sexual intercourse at an earlier age than females (median ages of 17 and 18, respectively). At any given age, sexual initiation was associated with having a nonagricultural background and using alcohol or methomphetamine (adjusted rate ratios, 1.3-2.9). For males, initiation was also associated with having parents who did not live together, having a friend as a confidant, tobacco use, high perceived risk for HIV and high STI knowledge (1.3-1.7). For females, other factors associated with earlier initiation were younger age at interview, living away from family, lacking a family member as a confidant, high perceived risk for STIs and ever having smoked marijuana (1.3-2.4). CONCLUSIONS: Interventions to ameliorate the adverse consequences of early sexual initiation need to address social influences such as parents and peer groups. Programs should identify and target high-risk subgroups, such as those who are sexually experienced at an early age and those engaged in patterns of generalized risk-taking.
C1 Stanford Univ, Sch Med, Stanford, CA 94305 USA.
   Ctr Dis Control & Prevent, CDC, Div HIV AIDS Prevent, Atlanta, GA USA.
   Thailand Minist Publ Hlth US CDC Collaborat, Informat & Data Management, Nonthaburi, Thailand.
   Chiang Rai Reg Hosp, Chiang Rai, Thailand.
C3 Stanford University; Centers for Disease Control & Prevention - USA; Ministry of Public Health - Thailand
RP Liu, A (corresponding author), Stanford Univ, Sch Med, Stanford, CA 94305 USA.
EM jenkinsri@mail.nih.gov
CR ALBRECHT H, 2001, AIDS CLIN CARE, V13, P94
   Allen DR, 2003, AIDS BEHAV, V7, P9, DOI 10.1023/A:1022553121782
   Beyrer Chris, 1998, WAR BLOOD SEX POLITI, V0, P0
   Buga GAB, 1996, E AFR MED J, V73, P95
   Cash K., 1996, WOMENS EXPERIENCES H, V0, P311
   CASH K, 1997, AIDS PREVENTION PEER, V0, P0
   Centers for Disease Control and Prevention (CDC), 2000, MMWR MORB MORTAL WKLY REP, V49, P605
   CHOE MK, 2004, ASIA PAC POPUL J, V19, P5
   COX DR, 1984, ANAL SURVIVAL DATA, V0021, P0
   Cronbach LJ, 1951, PSYCHOMETRIKA, V16, P297
   Des Jarlais DC, 1999, LANCET, V353, P1657, DOI 10.1016/S0140-6736(98)07026-3
   Fergusson DM, 1996, PEDIATRICS, V98, P91
   FORD NJ, 1994, AIDS CARE, V6, P517, DOI 10.1080/09540129408258667
   FORD NJ, 1996, 204 MAH U I POP SOC, V0, P0
   Gray A, 1999, 232 MAH U I POP SOC, V0, P0
   HalpernFelsher BL, 1996, J ADOLESCENT HEALTH, V19, P331, DOI 10.1016/S1054-139X(96)00024-9
   Havanon N, 1996, LEARNING SEXUALITY P, V0, P110
   Im-em W., 1999, RESISTANCES TO BEHAVIOURAL CHANGE TO REDUCE HIV/AIDS INFECTION IN PREDOMINANTLY HETEROSEXUAL EPIDEMICS IN THIRD WORLD COUNTRIES., V0, P157
   Jenkins RA, 2002, AIDS EDUC PREV, V14, P228, DOI 10.1521/aeap.14.3.228.23894
   Jenkins RA, 1999, AIDS BEHAV, V3, P335, DOI 10.1023/A:1025441519185
   Karofsky PS, 2001, J ADOLESCENT HEALTH, V28, P41, DOI 10.1016/S1054-139X(00)00156-7
   Kilmarx PH, 2000, AIDS, V14, P2731, DOI 10.1097/00002030-200012010-00013
   Kinsman SB, 1998, PEDIATRICS, V102, P1185, DOI 10.1542/peds.102.5.1185
   Kitsiripornchai S, 1998, J ACQ IMMUN DEF SYND, V18, P282, DOI 10.1097/00042560-199807010-00013
   KLAUSNER WJ, 1997, CULTURE TRANSITION, V0, P0
   Knodel J., 1996, HLTH TRANSITION REV, V6, P179
   KRAFT P, 1991, SOC SCI MED, V33, P207, DOI 10.1016/0277-9536(91)90182-C
   Lammers C, 2000, J ADOLESCENT HEALTH, V26, P42, DOI 10.1016/S1054-139X(99)00041-5
   Lyttleton Chris, 2000, ENDANGERED RELATIONS, V0, P0
   MacCallum RC, 2002, PSYCHOL METHODS, V7, P19, DOI 10.1037//1082-989X.7.1.19
   Manopaiboon Chomnad, 2003, SOUTHEAST ASIAN JOURNAL OF TROPICAL MEDICINE AND PUBLIC HEALTH, V34, P447
   Manzini N, 2001, REPROD HEALTH MATTER, V9, P44, DOI 10.1016/S0968-8080(01)90007-2
   Meschke LL, 1997, J ADOLESCENCE, V20, P403, DOI 10.1006/jado.1997.0096
   Mills S, 1997, AIDS, V11, P0
   Nelson KE, 2002, J ACQ IMMUN DEF SYND, V29, P62, DOI 10.1097/00042560-200201010-00009
   Nicoll A, 1999, BRIT MED J, V318, P1321, DOI 10.1136/bmj.318.7194.1321
   Orr DP, 2001, ARCH PEDIAT ADOL MED, V155, P947, DOI 10.1001/archpedi.155.8.947
   Pitaktong Utit, 2004, SOUTHEAST ASIAN JOURNAL OF TROPICAL MEDICINE AND PUBLIC HEALTH, V35, P232
   PODHISITA C, 2004, J POPULATION SOCIAL, V12, P1
   PODHISITA C, 1995, I POPULATION SOCIAL, V197, P0
   Preacher KJ, 2005, PSYCHOL METHODS, V10, P178, DOI 10.1037/1082-989X.10.2.178
   Resnick MD, 1997, JAMA-J AM MED ASSOC, V278, P823, DOI 10.1001/jama.278.10.823
   Rosenthal SL, 2001, SEX TRANSM DIS, V28, P527, DOI 10.1097/00007435-200109000-00009
   *ROYAL MIN ED, 1997, ED MAN INF SYST CTR, V0, P0
   *ROYAL THAI NAT ST, 1998, NAT STAT YB THAIL 1, V0, P0
   SANDHIKSHETRIN K, 1996, CIVIL COMMERCIAL COD, V0, P0
   Sieving RE, 2000, ARCH PEDIAT ADOL MED, V154, P809, DOI 10.1001/archpedi.154.8.809
   Singh S, 1999, FAM PLANN PERSPECT, V31, P212, DOI 10.2307/2991568
   SITTITRAI W, 1992, THAI SEXUAL BEHAV RI, V0, P0
   Taywaditep KJ, 2004, CONTINUUM COMPLETE I, V0, P1021
   TOURANEAU R, 2000, PSYCHOL SURVEY RESPO, V0, P0
   Turner CF, 1998, SCIENCE, V280, P867, DOI 10.1126/science.280.5365.867
   van Griensven F, 2006, AM J EPIDEMIOL, V163, P271, DOI 10.1093/aje/kwj038
   van Griensven F, 2004, ARCH SEX BEHAV, V33, P137, DOI 10.1023/B:ASEB.0000014328.49070.8c
   van Griensven F, 2001, PEDIATRICS, V108, P0, DOI 10.1542/peds.108.1.e13
   VANGRIENSVEN F, 1998, I POPULATION STUDIES, V267, P0
   Vanlandingham M, 1998, SOC SCI MED, V47, P1993, DOI 10.1016/S0277-9536(98)00274-3
   Weniger B G, 1991, AIDS, V5 Suppl 2, PS71, DOI 10.1097/00002030-199101001-00011
   Xenos P, 1993, ASIAN PAC POPUL FORUM, V6, P104
   YODDUMNERNATTIG B, 1992, I POPULATION SOCIAL, V161, P55
NR 60
TC 75
Z9 76
U1 1
U2 5
PU ALAN GUTTMACHER INST
PI NEW YORK
PA 120 WALL STREET, NEW YORK, NY 10005 USA
SN 0190-3187
EI 
J9 INT FAM PLAN PERSPEC
JI Int. Fam. Plan. Perspect.
PD SEP 15
PY 2006
VL 32
IS 3
BP 126
EP 135
DI 10.1363/3212606
PG 10
WC Demography; Family Studies; Social Sciences, Biomedical
SC Demography; Family Studies; Biomedical Social Sciences
GA 096IM
UT WOS:000241370800003
PM 17015242
DA 2023-03-20
ER

PT J
AU Karama, M
   Yamamoto, T
   Shimada, M
   Orago, SSA
   Moji, K
AF Karama, M
   Yamamoto, T
   Shimada, M
   Orago, SSA
   Moji, K
TI Knowledge, attitude and practice towards HIV/AIDS in a rural Kenyan community
SO JOURNAL OF BIOSOCIAL SCIENCE
LA English
DT Article
ID hiv-infection; aids; students; behavior
AB The aim of this research was to explore people's knowledge, attitude, behaviour and practice towards HIV/AIDS and sexual activity in rural Kenya, where HIV is widespread. The study community was located in south-eastern Kenya, 50 kin north of Mombassa, and had an estimated population of 1500. Subjects aged between 16 and 49 were recruited using a stratified cluster-sampling method and they completed self-administered questionnaires. Almost all respondents knew the word 'HIV'. Around 50% knew of a person living with HIV. About 80% gave 'death' or 'fear' as words representing their image of AIDS. With regard to sexual activity, the distribution of answers to the question 'how many partners have you ever had in your life' was bimodal in males but had only one peak in females, indicating that some men have a large number of sexual partners in their lifetime. First sexual intercourse was at around 12-13 years for both sexes, but female teenagers were more sexually experienced than their male counterparts.
C1 Kenyatta Univ, Sch Hlth Sci, Nairobi, Kenya.
   Nagasaki Univ, Inst Trop Med, Res Ctr Trop Infect Dis, Nagasaki, Japan.
   Nagasaki Univ, Minist Foreign Affairs, Econ Cooperat Bur, Div Aid Planning, Nagasaki, Japan.
C3 Kenyatta University; Nagasaki University; Nagasaki University
RP Karama, M (corresponding author), Kenyatta Univ, Sch Hlth Sci, Nairobi, Kenya.
CR Barker G, 1993, CHILD WORLDW, V20, P41
   KAIMENYI JT, 1994, E AFR MED J, V71, P304
   Karani A, 1990, KENYA NURS J, V18, P28
   KATSIVO MN, 1991, E AFR MED J, V68, P34
   Mbago MCY, 2003, INT J STD AIDS, V14, P596, DOI 10.1258/095646203322301040
   Mbanya D N, 2001, INT NURS REV, V48, P241, DOI 10.1046/j.1466-7657.2001.00090.x
   *NAPSCO, 2000, AIDS KEN, V0, P0
   Obudho R. A., 1995, AFR J HEALTH SCI, V2, P202
   Parrado EA, 2004, PERSPECT SEX REPRO H, V36, P150, DOI 10.1111/j.1931-2393.2004.tb00016.x
   PATTULLO ALS, 1994, AIDS CARE, V6, P173, DOI 10.1080/09540129408258628
   SINDIGA I, 1993, E AFR MED J, V70, P713
   *UNAIDS WHO, 2004, AIDS EP UPD 2003, V0, P0
   *WORLDB, 1999, CONFR AIDS PUBL PRIO, V0, P0
   Yamamoto T., 2004, TROPICAL MEDICINE AND HEALTH, V32, P249, DOI 10.2149/tmh.32.249
NR 14
TC 1
Z9 1
U1 0
U2 4
PU CAMBRIDGE UNIV PRESS
PI NEW YORK
PA 32 AVENUE OF THE AMERICAS, NEW YORK, NY 10013-2473 USA
SN 0021-9320
EI 
J9 J BIOSOC SCI
JI J. Biosoc. Sci.
PD JUL 15
PY 2006
VL 38
IS 4
BP 481
EP 490
DI 10.1017/S0021932005001057
PG 10
WC Demography; Public, Environmental & Occupational Health; Social Sciences, Biomedical
SC Demography; Public, Environmental & Occupational Health; Biomedical Social Sciences
GA 059LR
UT WOS:000238734800003
PM 16762085
DA 2023-03-20
ER

PT J
AU Askarian, M
   Aramesh, K
   Palenik, CJ
AF Askarian, Mehrdad
   Aramesh, Kiarash
   Palenik, Charles John
TI Knowledge, attitude, and practice toward contact isolation precautions among medical students in Shiraz, Iran
SO AMERICAN JOURNAL OF INFECTION CONTROL
LA English
DT Article
ID transmission; guideline; hiv
AB Background: Proper behavior regarding infection control may be learned during clinical training for medical students. Methods: Different groups of medical students at the Shiraz Medical School were asked to complete a questionnaire. The survey had 2 components: demographic inquiries and questions designed to assess the knowledge, attitude, and practices regarding contact isolation precautions used in Iranian hospitals. Results: A total of 468 (of 622) useable surveys were analyzed. Responses to knowledge and attitude questions concerning isolation precautions in general were acceptable as being in accordance with the CDC guidelines (Mean scores approximate 66.3% and 63.4% of the total possible scores, respectively). However, self-reporting behaviors indicated an overall lack of compliance with expected practices (approximately 19.1% of a total possible perfect score). Conclusion: This study suggests that knowledge of transmission routes and a positive attitude toward infection control measures alone are not sufficient to induce acceptable compliance (behavior) with current recommendations.
C1 Shiraz Med Sch, Dept Community Med, Shiraz, Iran.
   Indiana Univ, Sch Dent, Infect Control Res & Serv, Indianapolis, IN 46204 USA.
C3 Indiana University System; Indiana University-Purdue University Indianapolis
RP Askarian, M (corresponding author), Shiraz Med Sch, Dept Community Med, POB 71345-1737, Shiraz, Iran.
EM askariam@sums.ac.ir
CR BENTEN MJ, 2001, LANCET INFECT DIS, V1, P314
   Chen MY, 2003, PUBLIC HEALTH NURS, V20, P104, DOI 10.1046/j.1525-1446.2003.20204.x
   Downs SH, 1998, J EPIDEMIOL COMMUN H, V52, P377, DOI 10.1136/jech.52.6.377
   Dwosh HA, 2003, CAN MED ASSOC J, V168, P1415
   FAUERBACK L, 2000, APIC TEXT INFECTION, V0, P4
   GARNER JS, 1984, AM J INFECT CONTROL, V12, P103, DOI 10.1016/0196-6553(84)90025-7
   GARNER JS, 1996, INFECT CONT HOSP EP, V7, P53
   Gindler J. S., 1995, MORBIDITY AND MORTALITY WEEKLY REPORT, V44, P1
   HERSEY JC, 1994, INFECT CONT HOSP EP, V15, P243
   KELEN GD, 1990, J ACQ IMMUN DEF SYND, V3, P987
   MANGIONE CM, 1991, AM J MED, V90, P85, DOI 10.1016/0002-9343(91)90510-5
   Muto CA, 2003, INFECT CONT HOSP EP, V24, P362, DOI 10.1086/502213
   Winston LG, 2002, AM J INFECT CONTROL, V30, P400, DOI 10.1067/mic.2002.122647
NR 13
TC 13
Z9 15
U1 0
U2 1
PU MOSBY-ELSEVIER
PI NEW YORK
PA 360 PARK AVENUE SOUTH, NEW YORK, NY 10010-1710 USA
SN 0196-6553
EI 1527-3296
J9 AM J INFECT CONTROL
JI Am. J. Infect. Control
PD NOV 15
PY 2006
VL 34
IS 9
BP 593
EP 596
DI 10.1016/j.ajic.2006.03.005
PG 4
WC Public, Environmental & Occupational Health; Infectious Diseases
SC Public, Environmental & Occupational Health; Infectious Diseases
GA 105MX
UT WOS:000242035400009
PM 17097455
DA 2023-03-20
ER

PT J
AU Abbey, A
   Saenz, C
   Buck, PO
   Parkhill, MR
   Hayman, LW
AF Abbey, A
   Saenz, C
   Buck, PO
   Parkhill, MR
   Hayman, LW
TI The effects of acute alcohol consumption, cognitive reserve, partner risk, and gender on sexual decision making
SO JOURNAL OF STUDIES ON ALCOHOL
LA English
DT Article
ID behavioral skills relevant; college-students; reading test; premorbid intelligence; individual-differences; antisocial-behavior; induced impairment; use condoms; safer sex; wais-r
AB Objective: In past alcohol administration studies, intoxicated college students have been more willing to have unprotected sex with a hypothetical new partner than sober or placebo students. The objective of the present research was to extend past work by examining the effects of gender, cognitive reserve, and partner risk on intoxicated sexual decision making. Method: Before assigning participants (60 women and 60 men) to a drink condition, cognitive reserve was assessed with the reading subtest of the Wide Range Achievement Test 3 (WRAT3). After drinking, participants watched a video of a male and female college student in a sexual situation. There were two versions of the video that were identical, except for information that suggested the opposite-gender character had many past sexual partners or only a few. Results: There was a significant interaction between drink condition and cognitive reserve such that intoxicated participants with lower WRAT3 scores were more likely than other participants to indicate that they would have unprotected sex if they were in this situation. Partner risk did not influence participants' willingness to have unprotected sex; however, they were less interested in dating the high-risk partner. Conclusions: As expected, participants with less cognitive reserve made riskier decisions when intoxicated. Unexpectedly, although participants clearly perceived the high- and low-risk partners differently, this did not affect their willingness to have unprotected sex with this hypothetical partner. These findings demonstrate the need for sexually transmitted disease/HIV prevention programs that go beyond factual presentations and provide students with the skills they need to assess risk realistically and the need for programs with messages tailored for individuals with low cognitive skills.
C1 Wayne State Univ, Dept Community Med, Detroit, MI 48201 USA.
   Wayne State Univ, Dept Psychol, Detroit, MI 48201 USA.
C3 Wayne State University; Wayne State University
RP Abbey, A (corresponding author), Wayne State Univ, Dept Community Med, 4201 St Antoine, Detroit, MI 48201 USA.
EM aabbey@wayne.edu
FU NIAAA NIH HHS [R01 AA011996, R01 AA013000, AA-11996] Funding Source: Medline
CR Abbey A, 2005, J STUD ALCOHOL, V66, P82, DOI 10.15288/jsa.2005.66.82
   Abroms BD, 2003, J STUD ALCOHOL, V64, P687, DOI 10.15288/jsa.2003.64.687
   Ackerman Ph., 2005, COGNITION INTELLIGEN, V0, P142
   Am Coll Hlth Assoc, 2005, J AM COLL HEALTH, V53, P199
   AMARO H, 1995, AM PSYCHOL, V50, P437, DOI 10.1037/0003-066X.50.6.437
   Bartholow BD, 2003, J PERS SOC PSYCHOL, V85, P627, DOI 10.1037/0022-3514.85.4.627
   Buysse A, 1999, J SEX RES, V36, P121, DOI 10.1080/00224499909551977
   Cooper ML, 2002, J STUD ALCOHOL, V0, PP101, DOI 10.15288/jsas.2002.s14.101
   Crawford M, 2003, J SEX RES, V40, P13, DOI 10.1080/00224490309552163
   Curtin JJ, 2003, J ABNORM PSYCHOL, V112, P424, DOI 10.1037/0021-843X.112.3.424
   Davidson J.E., 2000, HDB INTELLIGENCE, V0, P34
   Duncan J, 1996, COGNITIVE PSYCHOL, V30, P257, DOI 10.1006/cogp.1996.0008
   Espy KA, 2001, MERRILL PALMER QUART, V47, P42, DOI 10.1353/mpq.2001.0001
   Fillmore MT, 2002, J STUD ALCOHOL, V63, P237, DOI 10.15288/jsa.2002.63.237
   Fillmore MT, 2000, J STUD ALCOHOL, V61, P872, DOI 10.15288/jsa.2000.61.872
   Finn PR, 1999, PSYCHOPHARMACOLOGY, V146, P465, DOI 10.1007/PL00005492
   Fromme K, 1999, J STUD ALCOHOL, V60, P54, DOI 10.15288/jsa.1999.60.54
   George W H, 2000, ANNU REV SEX RES, V11, P92
   Giancola PR, 2000, EXP CLIN PSYCHOPHARM, V8, P576, DOI 10.1037//1064-1297.8.4.576
   Giancola PR, 1998, J ABNORM PSYCHOL, V107, P629, DOI 10.1037/0021-843X.107.4.629
   Giancola PR, 2004, J ABNORM PSYCHOL, V113, P541, DOI 10.1037/0021-843X.113.4.541
   Griffin SL, 2002, ARCH CLIN NEUROPSYCH, V17, P497, DOI 10.1016/S0887-6177(01)00136-6
   Hammer JC, 1996, J APPL SOC PSYCHOL, V26, P375, DOI 10.1111/j.1559-1816.1996.tb01855.x
   Johnstone B, 1996, ARCH CLIN NEUROPSYCH, V11, P513, DOI 10.1016/0887-6177(96)82330-4
   KAREKEN DA, 1995, ARCH CLIN NEUROPSYCH, V10, P147, DOI 10.1016/0887-6177(94)E0012-E
   Keppel G, 1991, DESIGN ANAL RES HDB, V0, P0
   LAU MA, 1995, J ABNORM PSYCHOL, V104, P150, DOI 10.1037/0021-843X.104.1.150
   Le Carret N, 2003, DEV NEUROPSYCHOL, V23, P317, DOI 10.1207/S15326942DN2303_1
   Letz R, 2003, NEUROTOXICOLOGY, V24, P503, DOI 10.1016/S0161-813X(03)00076-7
   Lewis DF, 1996, J AM COLL HEALTH, V45, P119, DOI 10.1080/07448481.1996.9936871
   Linville Patricia W., 1993, P5, V0, P0
   MacDonald TK, 2000, HEALTH PSYCHOL, V19, P290, DOI 10.1037/0278-6133.19.3.290
   MacDonald TK, 1996, PERS SOC PSYCHOL B, V22, P763, DOI 10.1177/0146167296228001
   Maisto SA, 2004, ARCH SEX BEHAV, V33, P571, DOI 10.1023/B:ASEB.0000044741.09127.e6
   Maisto SA, 2002, J STUD ALCOHOL, V63, P476, DOI 10.15288/jsa.2002.63.476
   Meilman P W, 1993, J AM COLL HEALTH, V42, P27
   MOFFITT TE, 1993, PSYCHOL REV, V100, P674, DOI 10.1037/0033-295X.100.4.674
   Murphy ST, 1998, PERS SOC PSYCHOL B, V24, P517, DOI 10.1177/0146167298245007
   *NAT I ALC AB ALC, 1989, REC COUNC GUID ETH A, V0, P0
   OLIVER MB, 1993, PSYCHOL BULL, V114, P29, DOI 10.1037/0033-2909.114.1.29
   Paul EL, 2002, J SOC PERS RELAT, V19, P639, DOI 10.1177/0265407502195006
   Perkins HW, 2002, J STUD ALCOHOL, V0, PP91, DOI 10.15288/jsas.2002.s14.91
   PETERSON JB, 1990, J STUD ALCOHOL, V51, P114, DOI 10.15288/jsa.1990.51.114
   Pihl RO, 2003, AGGRESSIVE BEHAV, V29, P302, DOI 10.1002/ab.10072
   Poulson RL, 1998, J AM COLL HEALTH, V46, P227, DOI 10.1080/07448489809600227
   Raine A, 2005, J ABNORM PSYCHOL, V114, P38, DOI 10.1037/0021-843X.114.1.38
   Richards M, 2003, J CLIN EXP NEUROPSYC, V25, P614, DOI 10.1076/jcen.25.5.614.14581
   SAYETTE MA, 1992, J STUD ALCOHOL, V53, P541, DOI 10.15288/jsa.1992.53.541
   Scarmeas N, 2003, NEUROIMAGE, V19, P1215, DOI 10.1016/S1053-8119(03)00074-0
   Siegler RS, 2003, CROSS CONT, V0, P311
   STEELE CM, 1990, AM PSYCHOL, V45, P921, DOI 10.1037/0003-066X.45.8.921
   Stern Y, 2002, J INT NEUROPSYCH SOC, V8, P448, DOI 10.1017/S1355617702813248
   Taylor S.P., 1983, AGGRESSION THEORETIC, V2, P77
   VANCE B, 1995, PSYCHOL REP, V76, P371, DOI 10.2466/pr0.1995.76.2.371
   WARNER MH, 1987, J CLIN EXP NEUROPSYC, V9, P545, DOI 10.1080/01688638708410768
   Wechsler H, 2002, J AM COLL HEALTH, V50, P203, DOI 10.1080/07448480209595713
   WIENS AN, 1993, CLIN NEUROPSYCHOL, V7, P70, DOI 10.1080/13854049308401889
   Wilkinson G., 2006, WIDE RANGE ACHIEVEME, V0, P0
NR 58
TC 49
Z9 49
U1 0
U2 8
PU ALCOHOL RES DOCUMENTATION INC CENT ALCOHOL STUD RUTGERS UNIV
PI PISCATAWAY
PA C/O DEIRDRE ENGLISH, 607 ALLISON RD, PISCATAWAY, NJ 08854-8001 USA
SN 0096-882X
EI 
J9 J STUD ALCOHOL
JI J. Stud. Alcohol
PD JAN 15
PY 2006
VL 67
IS 1
BP 113
EP 121
DI 10.15288/jsa.2006.67.113
PG 9
WC Substance Abuse; Psychology
SC Substance Abuse; Psychology
GA 997PL
UT WOS:000234258800013
PM 16536135
DA 2023-03-20
ER

PT J
AU Williams, AB
   Wang, HH
   Burgess, J
   Wu, C
   Gong, Y
   Li, Y
AF Williams, AB
   Wang, HH
   Burgess, J
   Wu, C
   Gong, Y
   Li, Y
TI Effectiveness of an HIV/AIDS educational programme for Chinese nurses
SO JOURNAL OF ADVANCED NURSING
LA English
DT Article
DE attitudes; China; education; experimental design; HIV/AIDS; knowledge; nurses
ID knowledge; hiv; attitudes; care; students; workers; risk
AB Aim. This paper reports a study examining the effect of a multifaceted HIV/AIDS educational intervention on the knowledge, attitudes and willingness of Chinese nurses in caring for patients with human immunodeficiency virus. Background. The expanding HIV/AIDS epidemic challenges nurses to increase their knowledge about this devastating illness to provide effective HIV/AIDS prevention and care to their patients. HIV/AIDS educational interventions, which were developed for North American and European nurses, have not been studied among nurses in other societies. Methods. The study employed a pretest, post-test experimental design with 208 nurses from seven Chinese provinces. The intervention consisted of a 5-day workshop comprising didactic lectures interspersed with activities designed to elicit discussion of participants' values and personal feelings about HIV/AIDS. Bloom's Taxonomy and principles of good HIV/AIDS educational practice guided the educational intervention. Outcome variables were HIV/AIDS knowledge, attitude toward patients with HIV/AIDS (including empathy for and desire to avoid these patients) and willingness to provide nursing care to these patients. The data were collected in 2003. Findings. At baseline, HIV/AIDS knowledge was not high and attitudes and willingness to care were neutral. Knowledge, attitudes toward patients with HIV/AIDS and willingness to provide nursing care to these patients were each improved at the conclusion of the workshop (P < 0.001). Conclusions. As the HIV/AIDS epidemic expands, nurses will be called upon to deliver competent, compassionate and comprehensive care to patients and their significant others. Intensive, interactive HIV/AIDS professional workshops can contribute to the national effort by increasing knowledge and improving attitudes towards and willingness to provide nursing care for patients with HIV/AIDS.
C1 Yale Univ, Sch Nursing, New Haven, CT 06536 USA.
   Xiangya Med Sch, Dept Nursing, Changsha, Peoples R China.
   Yale China Assoc, New Haven, CT USA.
   Minist Hlth, Hosp Adm Inst, Nursing Ctr, Beijing, Peoples R China.
C3 Yale University; Yale University
RP Williams, AB (corresponding author), Yale Univ, Sch Nursing, POB 9740, New Haven, CT 06536 USA.
EM ann.williams@yale.edu
CR al-Maaitah R, 1996, INT NURS REV, V43, P89
   Anderson AF, 2003, INFECT CONT HOSP EP, V24, P128, DOI 10.1086/502171
   ANDERSON LW, 1994, BLOOMS TAXONOMY ED, V0, P0
   Bennett C, 1997, J ADV NURS, V26, P273, DOI 10.1046/j.1365-2648.1997.1997026273.x
   Centers for Disease Control and Prevention (CDC), 2001, MMWR MORB MORTAL WKLY REP, V50, P7
   CHEN WT, 2004, 15 INT AIDS C BANGK, V0, P0
   *CTR STRAT INT STU, 2004, DEF CHIN TIM BOMB RE, V0, P0
   DUBBERT PM, 1994, NURSING ADM Q, V18, P27
   Eliason M J, 1993, NURSE EDUC, V18, P27, DOI 10.1097/00006223-199311000-00016
   Flaskerud J H, 1989, J CONTIN EDUC NURS, V20, P148
   Froman R D, 2001, SCH INQ NURS PRACT, V15, P161
   Froman R D, 1992, IMAGE J NURS SCH, V24, P149, DOI 10.1111/j.1547-5069.1992.tb00240.x
   Froman RD, 1997, RES NURS HEALTH, V20, P161, DOI 10.1002/(SICI)1098-240X(199704)20:2<161::AID-NUR8>3.0.CO;2-I
   GALLOP RM, 1992, AIDS CARE, V4, P177, DOI 10.1080/09540129208253089
   Gill B, 2002, FOREIGN AFF, V81, P96, DOI 10.2307/20033087
   JEMMOTT LS, 1992, NURS RES, V41, P172
   Khoshnood K, 2003, YALE CHINA HLTH J, V4, P37
   Krathwohl D.R., 1964, TAXONOMY ED OBJECTIV, V0, P0
   LI VC, 1993, AIDS CARE, V5, P305, DOI 10.1080/09540129308258613
   MALINSOWSKASEMP.K, 1998, 12 INT C AIDS GEN SW, V0, P0
   Phipps W, 2002, AM J INFECT CONTROL, V30, P277, DOI 10.1067/mic.2002.122435
   Preston DB, 2000, RES NURS HEALTH, V23, P67
   Rosenberg Alana, 2003, YALE CHINA HLTH J, V2, P7
   Snowden L, 1997, J ADV NURS, V25, P1167, DOI 10.1046/j.1365-2648.1997.19970251167.x
   Sowell R, 1998, J CONTIN EDUC NURS, V29, P85
   *UNAIDS, 2004, REP GLOB AIDS EP 4 G, V0, P0
   Wu ZY, 1999, AIDS EDUC PREV, V11, P353
   Zhang KL, 2002, BMJ-BRIT MED J, V324, P803, DOI 10.1136/bmj.324.7341.803
   ZHAO H, 2004, 15 INT AIDS C BANGK, V0, P0
NR 29
TC 42
Z9 43
U1 1
U2 15
PU WILEY
PI HOBOKEN
PA 111 RIVER ST, HOBOKEN 07030-5774, NJ USA
SN 0309-2402
EI 1365-2648
J9 J ADV NURS
JI J. Adv. Nurs.
PD MAR 15
PY 2006
VL 53
IS 6
BP 710
EP 720
DI 10.1111/j.1365-2648.2006.03777.x
PG 11
WC Nursing
SC Nursing
GA 025DJ
UT WOS:000236245200009
PM 16553679
DA 2023-03-20
ER

PT J
AU Patel, VL
   Branch, T
   Gutnik, L
   Arocha, JF
AF Patel, VL
   Branch, T
   Gutnik, L
   Arocha, JF
TI Shaping understanding of HIV through negotiation and conflict resolution during peer group discussion
SO ADVANCES IN HEALTH SCIENCES EDUCATION
LA English
DT Article
DE conflict resolution; focused group discussion; knowledge organization; negotiation; risk assessment
ID risk behaviors; adolescents; students; prevention; knowledge; discovery; attitudes; examples; mothers
AB High-risk behavior in youths related to HIV transmission continues to occur despite large-scale efforts to disseminate information about safe sexual practices through education. Our study examined the relationships among knowledge, decision-making strategies, and risk assessment about HIV by youths during peer group focused discussions. Two focus groups with first-year college students were conducted, with a series of questions about risk for HIV transmission as prompts. All group interactions were recorded, transcribed and analyzed using methods of discourse analysis to characterize a detailed description of the interactions. The results indicated that youths negotiated their perspectives with the use of justification and elaboration to support alternative opinions and positions. They used concrete experiential examples to further explain and illustrate their positions, Opposing views or arguments met with requests for clarification and further negotiation. This cycle of clarification-negotiation shaped their understanding of HIV-related concepts. The use of strategies, such as justification of alternative positions and the use of examples as support for arguments to clarify and negotiate various perspectives, could be used as a tool for designing educational programs to improve understanding of health related issues, such as HIV transmission and prevention.
C1 Columbia Univ, Med Ctr, Dept Biomed Informat, Lab Decis Making & Cognit, New York, NY 10027 USA.
   Columbia Univ, Dept Psychiat, New York, NY 10027 USA.
   Univ Waterloo, Dept Hlth Studies & Gerontol, Waterloo, ON, Canada.
C3 Columbia University; Columbia University; University of Waterloo
RP Patel, VL (corresponding author), Columbia Univ, Med Ctr, Dept Biomed Informat, Lab Decis Making & Cognit, 622 W 168th St, New York, NY 10027 USA.
EM patel@dbmi.columbia.edu
FU NLM NIH HHS [G08 LM07676] Funding Source: Medline; NATIONAL LIBRARY OF MEDICINE [G08LM007676] Funding Source: NIH RePORTER
CR ALLEN VG, 1998, MED DECISION MAKING, V0, P0
   Bazerman MH, 2000, ANNU REV PSYCHOL, V51, P279, DOI 10.1146/annurev.psych.51.1.279
   Blum RW, 2001, ADOLESCENT RISK AND VULNERABILITY: CONCEPTS AND MEASUREMENT, V0, P50
   Brown A. L., 1995, CLASSROOM LESSONS IN, V0, P229
   CANTERBURY RJ, 1995, J ADOLESCENT HEALTH, V17, P173, DOI 10.1016/1054-139X(95)00043-R
   Chernoff RA, 1999, COGNITIVE THER RES, V23, P453, DOI 10.1023/A:1018764219771
   Chi M.T.H, 2000, ADV INSTRUCTIONAL PS, V0, P0
   CHI MTH, 1989, COGNITIVE SCI, V13, P145, DOI 10.1207/s15516709cog1302_1
   CLEMENT J, 1982, AM J PHYS, V50, P66, DOI 10.1119/1.12989
   Dawes R. M., 1988, RATIONAL CHOICE UNCE, V0, P0
   Fischhoff B, 2000, PUBLIC OPIN QUART, V64, P189, DOI 10.1086/317762
   GENTNER D, 1997, AM PSYCHOL, V52, P373
   GOLD RS, 1992, AIDS CARE, V4, P305, DOI 10.1080/09540129208253101
   Halpern-Felsher BL, 2001, HEALTH PSYCHOL, V20, P120, DOI 10.1037/0278-6133.20.2.120
   HALPERNFLESCHER BL, 2001, J APPL DEV PSYCHOL, V22, P120
   HOWE C, 1995, COGNITION INSTRUCT, V13, P483, DOI 10.1207/s1532690xci1304_2
   Imperato AM, 1996, J COMMUN HEALTH, V21, P329, DOI 10.1007/BF01702786
   Jason LA, 1998, AM J COMMUN PSYCHOL, V26, P151, DOI 10.1023/A:1022172301449
   KoniakGriffin D, 1997, HEALTH EDUC BEHAV, V24, P613, DOI 10.1177/109019819702400508
   KONOLD C, 1989, COGNITION INSTRUCT, V6, P59, DOI 10.1207/s1532690xci0601_3
   Kowalewski MR, 1997, HEALTH EDUC BEHAV, V24, P313, DOI 10.1177/109019819702400305
   MATTHEWS C, 1995, SOC SCI MED, V42, P1715
   MCCLURE C, 1999, HIV TRANSMISSION GUI, V0, P0
   Millstein SG, 2001, ADOLESCENT RISK AND VULNERABILITY: CONCEPTS AND MEASUREMENT, V0, P15
   Moust J. H. C., 1987, STUDENT LEARNING RES, V0, P147
   Nastasi B. K., 1998, INT Q COMMUNITY HLTH, V18, P139
   *NAT CTR HIV STD T, 2002, YOUNG PEOPL RISK HIV, V0, P0
   Okada T, 1997, COGNITIVE SCI, V21, P109, DOI 10.1016/S0364-0213(99)80020-2
   Patel VL, 1996, ROAD TO EXCELLENCE, V0, P127
   Patel VL, 2001, INT J MED INFORM, V63, P147, DOI 10.1016/S1386-5056(01)00165-4
   Patel VL, 1999, TACIT KNOWLEDGE IN PROFESSIONAL PRACTICE, V0, P75
   Patel VL, 1999, METHOD INFORM MED, V38, P158
   Patel VL, 2002, J BIOMED INFORM, V35, P52, DOI 10.1016/S1532-0464(02)00009-6
   Patel VL, 1994, PSYCHOL LEARN MOTIV, V31, P187, DOI 10.1016/S0079-7421(08)60411-9
   PETOSA R, 1991, HEALTH EDUC QUART, V18, P463, DOI 10.1177/109019819101800405
   ROTHERAMBORUS MJ, 1995, AIDS EDUC PREV, V7, P320
   Sikand A, 1996, J ADOLESCENT HEALTH, V18, P325, DOI 10.1016/1054-139X(95)00228-K
   SIVARAMAKRISHNAN M, 1993, SOC SCI MED, V37, P937, DOI 10.1016/0277-9536(93)90148-W
   Stephenson J, 2002, JAMA-J AM MED ASSOC, V288, P689, DOI 10.1001/jama.288.6.689
   Tuovinen JE, 1999, J EDUC PSYCHOL, V91, P334, DOI 10.1037/0022-0663.91.2.334
   TVERSKY A, 1981, SCIENCE, V211, P453, DOI 10.1126/science.7455683
   Wagner RK, 1999, TACIT KNOWLEDGE IN PROFESSIONAL PRACTICE, V0, P155
   Williams JM, 2000, BRIT J DEV PSYCHOL, V18, P625, DOI 10.1348/026151000165896
NR 45
TC 3
Z9 3
U1 0
U2 5
PU SPRINGER
PI DORDRECHT
PA VAN GODEWIJCKSTRAAT 30, 3311 GZ DORDRECHT, NETHERLANDS
SN 1382-4996
EI 
J9 ADV HEALTH SCI EDUC
JI Adv. Health Sci. Educ.
PD MAY 15
PY 2006
VL 11
IS 2
BP 185
EP 207
DI 10.1007/s10459-005-2399-9
PG 23
WC Education & Educational Research; Education, Scientific Disciplines; Health Care Sciences & Services
SC Education & Educational Research; Health Care Sciences & Services
GA 047DT
UT WOS:000237860700008
PM 16729245
DA 2023-03-20
ER

PT J
AU Roberts, ST
   Kennedy, BL
AF Roberts, ST
   Kennedy, BL
TI Why are young college women not using condoms? Their perceived risk, drug use, and developmental vulnerability may provide important clues to sexual risk
SO ARCHIVES OF PSYCHIATRIC NURSING
LA English
DT Article
ID transmitted-disease; hiv-prevention; gender; acculturation; adolescents; strategy; attitudes; power; men
AB Background. Young multiethnic college women (YMCW) are at risk for STDs and HIV secondary to high-risk sexual behaviors that are related to developmental issues such as invincibility, low perceived risk, and substance use. Method. One hundred YMCW on a southern California university campus completed surveys that examined variables that impacted their sexual risk. Results. The study yielded many significantly correlated variables. Women with low perceived risk, lower use of drugs and alcohol, and who had parental involvement had lower sexual behavior risk. Women that were sexually assertive, had intentions to use condoms, and did not use substances used condoms more often. Older students in advanced grades who had steady partners used substances less and had decreased sexual risk, however, they experienced partner resistance to condoms, which canceled out any reduced risk. In a multiple regression analysis, condom use intention and substance use predicted condom use, perceived risk and substance use predicted sexual behavior risk. White women had significantly higher substance use, perceived sexual risk, and sexual behavior risk than did Latinas and African Americans. Conclusions. Despite their assertiveness and intentions, many participants had multiple sexual partners, and 64% of the YMCW were inconsistent condom users. Despite knowing the elevated risks, 52% used drugs and alcohol during sex. Negative attitudes (61%) about condoms were also demonstrated as a key factor in the lack of condom use. (c) 2006 Elsevier Inc. All rights reserved.
C1 Mira Costa Coll, Licensed Vocat Nursing Program, Oceanside, CA 92056 USA.
   Calif State Univ Dominguez Hills, Coll Hlth & Human Serv, Carson, CA 90747 USA.
C3 California State University System; California State University Dominguez Hills
RP Roberts, ST (corresponding author), Mira Costa Coll, Licensed Vocat Nursing Program, 1 Barnard Dr, Oceanside, CA 92056 USA.
EM susanroberts1@yahoo.com; bkennedy@csudh.edu
CR AMARO H, 1995, AM PSYCHOL, V50, P437, DOI 10.1037/0003-066X.50.6.437
   Blake SM, 2003, AM J PUBLIC HEALTH, V93, P955, DOI 10.2105/AJPH.93.6.955
   BOWEN AM, 1995, J CONSULT CLIN PSYCH, V63, P238, DOI 10.1037/0022-006X.63.2.238
   Bryan AD, 1997, HEALTH PSYCHOL, V16, P468, DOI 10.1037/0278-6133.16.5.468
   CAMPBELL SM, 1992, PSYCHOL WOMEN QUART, V16, P273, DOI 10.1111/j.1471-6402.1992.tb00255.x
   CARMONA JV, 1999, CULTURAL DIVERSITY E, V5, P209, DOI 10.1037/1099-9809.5.3.209
   CARRIER JM, 1991, J SEX RES, V28, P189, DOI 10.1080/00224499109551605
   CATANIA JA, 1994, HEALTH PSYCHOL, V13, P548, DOI 10.1037/0278-6133.13.6.548
   *CDCP, 2002, HIV AIDS SURV REP SE, V0, P0
   *CDCP, 2003, HIV SURV HIV AIDS SU, V0, P0
   Centers for Disease Control and Prevention (CDC), 2002, MMWR MORB MORTAL WKLY REP, V51, P856
   Coates TJ, 1996, INT J STD AIDS, V7, P2, DOI 10.1258/0956462961917717
   Crosby RA, 2003, AM J PUBLIC HEALTH, V93, P901, DOI 10.2105/AJPH.93.6.901
   Flaskerud J H, 1997, ETHN HEALTH, V2, P89
   Gerrard M, 1996, PSYCHOL BULL, V119, P390, DOI 10.1037/0033-2909.119.3.390
   GOLDMAN JA, 1993, HEALTH PSYCHOL, V12, P489, DOI 10.1037/0278-6133.12.6.489
   Gomez CA, 1996, J SEX RES, V33, P355, DOI 10.1080/00224499609551853
   Haglund K, 2003, J NURS SCHOLARSHIP, V35, P231, DOI 10.1111/j.1547-5069.2003.00231.x
   KoniakGriffin D, 1995, NURS RES, V44, P340
   LIBBUS K, 1995, PUBLIC HEALTH NURS, V12, P341, DOI 10.1111/j.1525-1446.1995.tb00158.x
   MARIN BV, 1993, AM J PUBLIC HEALTH, V83, P1759, DOI 10.2105/AJPH.83.12.1759
   MARIN BV, 1999, FAMILY PLANNING PERS, V25, P170
   MERCER R, 1979, PERSPECTIVES ADOLESC, V0, P0
   MILLSTEIN SG, 1995, J ADOLESCENT HEALTH, V17, P83, DOI 10.1016/1054-139X(95)00065-Z
   Newcomb MD, 1998, J COUNS PSYCHOL, V45, P454, DOI 10.1037/0022-0167.45.4.454
   ROSENTHAL SL, 1995, ADOLESCENCE, V30, P655
   Royce RA, 1997, NEW ENGL J MED, V336, P1072, DOI 10.1056/NEJM199704103361507
   Roye CF, 1998, J ADOLESCENT HEALTH, V23, P205, DOI 10.1016/S1054-139X(97)00264-4
   RUSSELL AY, 1993, J ADOLESCENT HEALTH, V14, P373, DOI 10.1016/S1054-139X(08)80010-9
   Sacco WP, 1991, PSYCHOL ASSESSMENT J, V3, P265, DOI 10.1037/1040-3590.3.2.265
   Stevens P E, 1995, HEALTH CARE WOMEN INT, V16, P577
   *US DEP HHS, 2000, SEX TRANSM DIS SURV, V0, P0
   Wingood GM, 1998, AM J COMMUN PSYCHOL, V26, P29, DOI 10.1023/A:1021830023545
NR 33
TC 76
Z9 78
U1 0
U2 11
PU W B SAUNDERS CO-ELSEVIER INC
PI PHILADELPHIA
PA 1600 JOHN F KENNEDY BOULEVARD, STE 1800, PHILADELPHIA, PA 19103-2899 USA
SN 0883-9417
EI 1532-8228
J9 ARCH PSYCHIAT NURS
JI Arch. Psychiatr. Nurs.
PD FEB 15
PY 2006
VL 20
IS 1
BP 32
EP 40
DI 10.1016/j.apnu.2005.08.008
PG 9
WC Nursing; Psychiatry
SC Nursing; Psychiatry
GA 013AT
UT WOS:000235382700005
PM 16442472
DA 2023-03-20
ER

PT J
AU Tyagi, S
   Corbett, S
   Welfare, M
AF Tyagi, S
   Corbett, S
   Welfare, M
TI Safety on elective: a survey on safety advice and adverse events during electives
SO CLINICAL MEDICINE
LA English
DT Article
DE accident; death; elective; infectious diseases; information; medical students
ID medical-students; questionnaire survey; abroad; overseas; travel; hiv; provision; risk
AB The risk of students contracting HIV on electives has received much coverage. Few data exist, however, on risks of other adverse events. Medical schools gave comprehensive advice on infectious disease but little on personal safety. There were no reported parenteral infections or deaths from infection, despite cases of malaria and one needle-stick injury. Accidents were responsible for six deaths and three serious injuries from just nine medical schools. A further student committed suicide after return to the UK. Personal violence and events related to the political situation of the elected country were also reported. This paper is based on a retrospective survey of elective convenors from UK medical schools examining advice given and adverse events. Accidents appear to pose significant risk to medical students on elective and there appears to be a lack of advice on personal safety issues. Further research should examine behaviours that put students at risk of accidents, and strategies that could prevent such events.
C1 N Tyneside Gen Hosp, Reg Sch Med, N Shields NE29 8NH, England.
   Univ Newcastle, Newcastle, NSW 2308, Australia.
C3 University of Newcastle
RP Welfare, M (corresponding author), N Tyneside Gen Hosp, Reg Sch Med, Rake Lane, N Shields NE29 8NH, England.
EM doctormarkw@aol.com
CR Cossar JH, 2000, J TRAVEL MED, V7, P314
   Franklin GF, 2001, J INFECTION, V43, P191, DOI 10.1053/jinf.2001.0903
   Gamester CF, 1999, BRIT MED J, V318, P158, DOI 10.1136/bmj.318.7177.158
   Goldsmid JM, 2003, J TRAVEL MED, V10, P160, DOI 10.2310/7060.2003.35728
   HARGARTEN SW, 1991, ANN EMERG MED, V20, P622, DOI 10.1016/S0196-0644(05)82379-0
   Moss PJ, 1999, BRIT MED J, V318, P161, DOI 10.1136/bmj.318.7177.161
   PAIXAO MLTD, 1991, SCOT MED J, V36, P114, DOI 10.1177/003693309103600406
   TAI NRM, 2002, BRIT MED J, V326, P338
   Tilzey AJ, 2002, BRIT MED J, V325, P1010, DOI 10.1136/bmj.325.7371.1010
   Wilkinson D, 1999, BRIT MED J, V318, P139, DOI 10.1136/bmj.318.7177.139
   Zuckerman J, 1998, BRIT MED J, V317, P1528, DOI 10.1136/bmj.317.7171.1528
   Zuckerman JN, 2000, HOSP MED, V61, P596, DOI 10.12968/hosp.2000.61.9.1412
NR 12
TC 19
Z9 20
U1 0
U2 2
PU ROY COLL PHYS LONDON EDITORIAL OFFICE
PI LONDON
PA 11 ST ANDREWS PLACE REGENTS PARK, LONDON NW1 4LE, ENGLAND
SN 1470-2118
EI 1473-4893
J9 CLIN MED
JI Clin. Med.
PD MAR-APR 15
PY 2006
VL 6
IS 2
BP 154
EP 156
DI 10.7861/clinmedicine.6-2-154
PG 3
WC Medicine, General & Internal
SC General & Internal Medicine
GA 036BO
UT WOS:000237046100010
PM 16688972
DA 2023-03-20
ER
