# Supplementary material for: Studies on HIV/AIDS Among Students: Bibliometric Analysis
Source: Interact J Med Res. 2023 Aug 4;12:e46042. doi: 10.2196/46042 (PMC10439465; doi:10.2196/46042)
Supplement: Multimedia Appendix 1 [file ijmr_v12i1e46042_app1.zip › Multimedia Appendix 1/download2007u88.txt]

PT J
AU Perez-Jimenez, D
   Cunningham, I
   Serrano-Garcia, I
   Ortiz-Torres, B
AF Perez-Jimenez, David
   Cunningham, Ineke
   Serrano-Garcia, Irma
   Ortiz-Torres, Blanca
TI Construction of male sexuality and gender roles in Puerto Rican heterosexual college students
SO MEN AND MASCULINITIES
LA English
DT Article
DE masculinity; sexuality; gender roles; prevention; Puerto Rican
ID multiple partners; masculinity; risk; men; prevention; standards; behavior; aids
AB In this study, we explored the contextual elements that influence the construction of male gender roles and sexuality among Puerto Rican heterosexual male college students. We conducted three focus groups with students of the University of Puerto Rico. Sessions were transcribed and content analyzed. Participants believed that gender roles are prescribed mainly through mass media and family. The mass media stresses men's capacity to have frequent sexual relations with multiple partners and take many sexual risks. Men are also socialized to control their emotions and to be dominant. Sexuality is still taboo in the family and church. Safer sex messages are not encouraged and some conceptions of gender roles and sexuality contradict prevention messages. The relevance of these notions for sexuality, and men's health is discussed.
C1 Univ Puerto Rico, Univ Ctr Psychol Serv & Res, Rio Piedras, PR 00931 USA.
C3 University of Puerto Rico; University of Puerto Rico Rio Piedras
RP Perez-Jimenez, D (corresponding author), Univ Puerto Rico, Univ Ctr Psychol Serv & Res, Rio Piedras Campus, Rio Piedras, PR 00931 USA.
EM daperez@uprrp.edu
CR Abreu J.M., 2000, PSYCHOL MEN MASCULIN, V1, P75, DOI 10.1037/1524-9220.1.2.75
   Alexander MG, 2003, J SEX RES, V40, P27, DOI 10.1080/00224490309552164
   Anderson KL, 2001, GENDER SOC, V15, P358, DOI 10.1177/089124301015003003
   ANDREASEN A, 2000, HDB MARKETING SOC, V0, P0
   [Anonymous], 2000, PSYCHOL MEN MASCULIN, V1, P4, DOI 10.1037/1524-9220.1.1.4, 10.1037/1524-9220.1.1.4
   ARISMENDI K, 1997, THESIS U PUERTO RICO, V0, P0
   Barash David P., 2001, MYTH MONOGAMY FIDELI, V0, P0
   Beal C. R., 1994, BOYS GIRLS DEV GENDE, V0, P0
   Biever JL., 1998, COUNS PSYCHOL Q, V11, P179, DOI 10.1080/09515079808254052
   BILLY JOG, 1993, FAM PLANN PERSPECT, V25, P52, DOI 10.2307/2136206
   Boyatzis RichardE, 1998, TRANSFORMING QUALITA, V0, P0
   CAMPBELL CA, 1995, SOC SCI MED, V41, P197, DOI 10.1016/0277-9536(94)00322-K
   CAREY MA, 1994, CRITICAL ISSUES IN QUALITATIVE RESEARCH METHODS, V0, P225
   Courtenay W. H., 2002, INTERNATIONAL JOURNAL OF MENS HEALTH, V1, P281, DOI 10.3149/jmh.0103.281
   Courtenay WH, 2000, SOC SCI MED, V50, P1385, DOI 10.1016/S0277-9536(99)00390-1
   Crawford M, 2003, J SEX RES, V40, P13, DOI 10.1080/00224490309552163
   Diaz Rafael M, 1998, LATINO GAY MEN HIV C, V0, P0
   Donenberg GR, 2003, J AM ACAD CHILD PSY, V42, P594, DOI 10.1097/01.CHI.0000046833.09750.91
   Eisler R.M., 1995, NEW PSYCHOL MEN, V0, P207
   Francoeur R. T., 1995, COMPLETE DICT SEXOLO, V0, P0
   GALE SR, 2000, DISS ABSTR INT, V60, P5250
   Glenn Evelyn Nakano, 2000, REVISIONING GENDER, V0, P3
   Golombok S., 1994, GENDER DEV, V0, P0
   Haavio-Mannila E, 2003, J SEX RES, V40, P36, DOI 10.1080/00224490309552165
   HELGESON VS, 1995, MENS HLTH ILLNESS GE, V0, P68
   HOWARD JA, 1997, GENDER SITUATIONS GE, V0, P0
   JIMENEZMUNOZ GM, 1994, CENTRO, V6, P129
   KIMMEL M, 1992, MENS LIVES, V0, P1
   KIMMEL MS, 1992, MENS LIVES, V0, P318
   Levant R F, 1998, CULT DIVERS MENT HEALTH, V4, P227, DOI 10.1037/1099-9809.4.3.227
   Levant R. F., 1997, J GENDER CULTURE HLT, V2, P33
   Levant R. F., 2003, PSYCHOL MEN MASCULIN, V4, P26, DOI 10.1037/1524-9220.4.1.26
   Levant R. F., 1995, MASCULINITY RECONSTR, V0, P0
   Levant R. F., 1995, NEW PSYCHOL MEN, V0, P229
   Levant RF, 1996, PROF PSYCHOL-RES PR, V27, P259, DOI 10.1037/0735-7028.27.3.259
   Levant Ronald F., 1995, NEW PSYCHOL MEN, V0, P1
   Lorber J., 2018, INEQUALITY 21 CENTUR, V0, P0
   Mane P, 2001, CURR SOCIOL, V49, P23, DOI 10.1177/0011392101496005
   Mendez RV, 2001, CURR PSYCHOL, V20, P349, DOI 10.1007/s12144-001-1017-0
   Miller RL, 2001, AM J COMMUN PSYCHOL, V29, P621, DOI 10.1023/A:1010426218639
   Morgan DL., 1996, FOCUS GROUP QUALITAT, V0, P0
   *PAN I, 1999, AIDS MEN TAK RISKS T, V0, P0
   PLECK JH, 1993, J SOC ISSUES, V49, P11, DOI 10.1111/j.1540-4560.1993.tb01166.x
   PLECK JH, 1994, ADOLESCENT PROBLEM BEHAVIORS, V0, P165
   Ramirez R., 2002, CARIBBEAN MASCULINIT, V0, P83
   RAMIREZ RL, 1993, DIME CAPITAN REFLEXI, V0, P0
   Remez L, 2000, FAM PLANN PERSPECT, V32, P100, DOI 10.2307/2648228
   SERRANOGARCIA I, 2001, MODELOS PSICOLOGIA C, V0, P111
   Stewart DW., 1998, HDB APPL SOCIAL RES, V0, P505
   Stillion JM., 1995, MENS HLTH ILLNESS GE, V0, P46
   Torres JB, 2002, AM J ORTHOPSYCHIAT, V72, P163, DOI 10.1037/0002-9432.72.2.163
   *UNAIDS, 2000, MEN AIDS GEND APPR, V0, P0
   *US DEP HHS OFF CO, 1992, MAK HLTH COMM PROGR, V0, P0
   Waldron I., 1995, MENS HLTH ILLNESS GE, V0, P22
   YOUNG PA, 1996, DISS ABSTR INT, V56, P6413
NR 55
TC 5
Z9 5
U1 0
U2 16
PU SAGE PUBLICATIONS INC
PI THOUSAND OAKS
PA 2455 TELLER RD, THOUSAND OAKS, CA 91320 USA
SN 1097-184X
EI 1552-6828
J9 MEN MASC
JI Men Masc.
PD JAN 15
PY 2007
VL 9
IS 3
BP 358
EP 378
DI 10.1177/1097184X05277695
PG 21
WC Sociology
SC Sociology
GA 117FL
UT WOS:000242858200005
DA 2023-03-20
ER

PT J
AU Sabone, M
   Ntsayagae, E
   Brown, MS
   Seboni, NM
   Mogobe, KD
   Sebego, M
AF Sabone, M.
   Ntsayagae, E.
   Brown, M. S.
   Seboni, N. M.
   Mogobe, K. D.
   Sebego, M.
TI Perceptions of undergraduate students not participating in HIV/AIDS prevention activities in Botswana
SO INTERNATIONAL NURSING REVIEW
LA English
DT Article
DE ABC messages; Botswana; campus environment; gender; HIV; AIDS; prevention; risk factors; university students; youth
ID africa; youth; aids; risk
AB Botswana is one of the countries hardest hit by HIV/AIDS. Prevalence rates of 22.8% and 38.6% have been reported for age groups 15-19 and 20-24 years respectively. The government has solicited a concerted effort of all individuals and agencies in both the public and private sector in the fight against HIV/AIDS. This report is part of the findings of a study conducted at a university to evaluate students' perceptions of the effectiveness of two HIV/AIDS initiatives put in place and aimed at changing the students' knowledge, attitudes and behaviour. The study utilized the Rapid Assessment Process (RAP). Four teams interviewed: students who had taken the course; students who had used the centre; students who had taken the course and used the centre; and students who have neither taken the course nor used the centre. Initial steps in data analysis involved coding and theme derivation. Findings reported here were from participants who neither participated in the course nor used the centre. Participants reported the following problems, which were hindering the success of the programmes: problems in the ABC message; permissive campus environment; lack of entertainment; and students' perceptions about HIV/AIDS and their own vulnerability. Participants came up with suggestions for improving the initiatives. The authors discuss implications of the study findings for the university's initiatives.
C1 Univ Botswana, Dept Nursing Educ, Gaborone, Botswana.
   Washington State Univ, Intercoll Sch Nursing, Vancouver, WA USA.
C3 University of Botswana; Washington State University
RP Sabone, M (corresponding author), Univ Botswana, Dept Nursing Educ, POB UB 70318, Gaborone, Botswana.
EM sabonemb@mopipi.ub.bw
CR Babalola Stella, 2002, AFR J AIDS RES, V1, P11, DOI 10.2989/16085906.2002.9626540
   Beebe J., 2003, RAPID ASSESSMENT PRO, V0, P0
   Brown MS, 2006, NURS EDUC, V31, P275, DOI 10.1097/00006223-200611000-00014
   Cottrell L, 2005, PREV MED, V40, P189, DOI 10.1016/j.ypmed.2004.05.019
   HOPE MJ, 2004, J ADOLESCENT HEALTH, V35, P0
   Jean-Robert Rwenge Mburano, 2004, AFR J REPROD HEALTH, V8, P145, DOI 10.2307/3583188
   Jones Lynne, 2006, AFR J AIDS RES, V5, P145, DOI 10.2989/16085900609490375
   Paruk Zubeda, 2005, AFR J AIDS RES, V4, P57, DOI 10.2989/16085900509490342
   Poureslami M, 2001, EAST MEDITERR HEALTH J, V7, P880
   Simbayi LC, 2005, AIDS BEHAV, V9, P53, DOI 10.1007/s10461-005-1681-4
   Smith DJ, 2004, STUD FAMILY PLANN, V35, P223, DOI 10.1111/j.0039-3665.2004.00027.x
   Susser I, 2000, AM J PUBLIC HEALTH, V90, P1042, DOI 10.2105/AJPH.90.7.1042
   Tremblay CH, 2005, HEALTH ECON, V14, P851, DOI 10.1002/hec.989
   *U BOTSW, 2006, U BOTSW FACT BOOK 20, V0, P0
   Zisser Alison, 2006, AFR J AIDS RES, V5, P189, DOI 10.2989/16085900609490379
   Zwane I T, 2004, INT NURS REV, V51, P15, DOI 10.1111/j.1466-7657.2003.00214.x
NR 16
TC 8
Z9 10
U1 0
U2 1
PU BLACKWELL PUBLISHING
PI OXFORD
PA 9600 GARSINGTON RD, OXFORD OX4 2DQ, OXON, ENGLAND
SN 0020-8132
EI 
J9 INT NURS REV
JI Int. Nurs. Rev.
PD DEC 15
PY 2007
VL 54
IS 4
BP 332
EP 338
DI 10.1111/j.1466-7657.2007.00544.x
PG 7
WC Nursing
SC Nursing
GA 223HV
UT WOS:000250361700016
PM 17958661
DA 2023-03-20
ER

PT J
AU Kugler, KC
   Komro, KA
   Stigler, MH
   Mnyika, KS
   Masatu, M
   Aastrom, AN
   Klepp, KI
AF Kugler, Karl C.
   Komro, Kelli A.
   Stigler, Melissa H.
   Mnyika, Kagoma S.
   Masatu, Melkiory
   Aastrom, Anne N.
   Klepp, Knut-Inge
TI The reliability and validity of self-report measures used to evaluate adolescent HIV/AIDS prevention programs in Sub-saharan Africa
SO AIDS EDUCATION AND PREVENTION
LA English
DT Article
ID primary-school children; condom use; sexual-behavior; aids education; tanzania; youth; hiv; intentions; predictors; students
AB The use of reliable and valid tools to evaluate theory-based health interventions is widely accepted as critical to the behavioral sciences. However, quite often the psychometric properties of survey instruments used to evaluate behavioral interventions are not published, limiting our understanding of how the theory works. The purpose of this study was to present the results of psychometric analyses on measures used to evaluate an HIV/AIDS prevention program for youth in Tanzania. We first began by pilot-testing a self-administered questionnaire with sixth-and seventh-grade students in nine schools in 11 villages throughout the Kahe ward of Tanzania (n = 524). Theory-based scales tapped into intrapersonal, social and attitudinal factors. Reliability was evaluated by examining internal consistency, while validity was determined by examining content, construct and discriminant validities. The results indicate that the scales constructed are reasonably reliable and valid measures. Use of these measures should be considered when designing, implementing, and analyzing interventions targeting youth in sub-Saharan Africa.
C1 Blue Cross Blue Shield Minnesota, Ctr Prevent, St Paul, MN 55164 USA.
   Univ Oslo, Dept Nutr Res, Oslo, Norway.
   Univ Florida, Dept Epidemiol & Hlth Policy Res, Gainesville, FL USA.
   Univ Florida, Inst Child Hlth Policy, Gainesville, FL USA.
   Univ Minnesota, Div Epidemiol & Community Hlth, Minneapolis, MN USA.
   Muhimbili Univ Coll Hlth Sci, Sch Publ Hlth & Social Sci, Dar Es Salaam, Tanzania.
   Ctr Educ Dev Hlth, Arusha, Tanzania.
   Univ Bergen, Ctr Int Hlth, Bergen, Norway.
C3 University of Oslo; State University System of Florida; University of Florida; State University System of Florida; University of Florida; University of Minnesota System; University of Minnesota Twin Cities; Muhimbili University of Health & Allied Sciences; University of Bergen
RP Kugler, KC (corresponding author), Blue Cross Blue Shield Minnesota, Ctr Prevent, POB 64560, St Paul, MN 55164 USA.
EM kari_c_kugler@bluecrossmn.com
CR AJZEN I, 1970, J EXP SOC PSYCHOL, V6, P466, DOI 10.1016/0022-1031(70)90057-0
   Alsaker F., 1992, J EARLY ADOLESC, V12, P396, DOI 10.1177/0272431692012004004
   Bandura A, 1986, SOCIAL FDN THOUGHT A, V0, P0
   Bryan A, 2006, AIDS BEHAV, V10, P387, DOI 10.1007/s10461-006-9087-5
   DeVellis R. F., 2003, SCALE DEV THEORY APP, V2nd, P0
   Eaton L, 2003, SOC SCI MED, V56, P149, DOI 10.1016/S0277-9536(02)00017-5
   FISHER WA, 1995, HEALTH PSYCHOL, V14, P255, DOI 10.1037/0278-6133.14.3.255
   Flay BR, 1994, SUBST USE MISUSE, V4, P19, DOI 10.4135/9781412952576.n210
   Flisher AJ, 2004, J ADOLESCENCE, V27, P207, DOI 10.1016/j.adolescence.2001.10.001
   Gallant M, 2004, SOC SCI MED, V58, P1337, DOI 10.1016/S0277-9536(03)00331-9
   *GOV TANZ, 2002, POV RED STRAT 3 PROG, V0, P0
   HEGUYE ES, 1995, YOUNG PEOPLE RISK FI, V0, P105
   JEMMOTT JB, 2000, AIDS PREVENT MENT H, V0, P103
   Kaaya SF, 2002, SCAND J PUBLIC HEALT, V30, P148, DOI 10.1080/14034940210133807
   Kleinbaum D. G., 2007, APPL REGRESSION ANAL, V0, P0
   KLEPP KI, 1994, AIDS, V8, P1157, DOI 10.1097/00002030-199408000-00019
   Klepp KI, 1997, AM J PUBLIC HEALTH, V87, P1931, DOI 10.2105/AJPH.87.12.1931
   Klepp KI, 1996, E AFR MED J, V73, P218
   Klouman E, 1997, J ACQ IMMUN DEF SYND, V14, P163, DOI 10.1097/00042560-199702010-00010
   Komro KA, 2004, J CHILD ADOLES SUBST, V13, P17, DOI 10.1300/J029v13n03_02
   Lugoe WL, 1996, AIDS CARE, V8, P443, DOI 10.1080/09540129650125632
   Nunnally J. C., 1994, PSYCHOMETRIC THEORY, V0, P0
   OSullivan LF, 2006, CULT HEALTH SEX, V8, P99, DOI 10.1080/13691050600665048
   OSTROW DG, 2000, AIDS PREVENT MENT H, V0, P67
   Poundstone KE, 2004, EPIDEMIOL REV, V26, P22, DOI 10.1093/epirev/mxh005
   Schofield PE, 2003, J HEALTH PSYCHOL, V8, P291, DOI 10.1177/13591053030083001
   SEHA AM, 1994, AIDS EDUC PREV, V6, P524
   SLAYMAKER E, 2004, SEXUALLY TRANSMIT S2, V80, P0
   Stanton BF, 1999, AIDS EDUC PREV, V11, P132
   STIGLER MH, 2005, HLTH ED RES, V0, P0
   Streiner DLNG, 1995, HLTH MEASUREMENT SCA, V0, P0
   Taffa N, 2002, INT J STD AIDS, V13, P714, DOI 10.1258/095646202760326480
   Todd J, 2004, SEX TRANSM INFECT, V80, P35, DOI 10.1136/sti.2003.005413
NR 33
TC 3
Z9 3
U1 1
U2 3
PU GUILFORD PUBLICATIONS INC
PI NEW YORK
PA 370 SEVENTH AVE, SUITE 1200, NEW YORK, NY 10001-1020 USA
SN 0899-9546
EI 1943-2755
J9 AIDS EDUC PREV
JI Aids Educ. Prev.
PD OCT 15
PY 2007
VL 19
IS 5
BP 365
EP 382
DI 10.1521/aeap.2007.19.5.365
PG 18
WC Education & Educational Research; Public, Environmental & Occupational Health
SC Education & Educational Research; Public, Environmental & Occupational Health
GA 223RZ
UT WOS:000250391300001
PM 17967108
DA 2023-03-20
ER

PT J
AU Rasamimari, A
   Dancy, B
   Talashek, M
   Park, CG
AF Rasamimari, Amnuayporn
   Dancy, Barbara
   Talashek, Marie
   Park, Chang Gi
TI Predictors of sexual behaviors among Thai young adults
SO JANAC-JOURNAL OF THE ASSOCIATION OF NURSES IN AIDS CARE
LA English
DT Article
DE HIV knowledge; negotiation for safer sex; sexual behaviors; Thai young adults
ID immunodeficiency-virus-infection; condom use; transmitted diseases; vocational students; northern thailand; school-students; aids knowledge; hiv-infection; risk behavior; men
AB To identify correlates of sexual behaviors among Thai young adults between 18 and 24 years, the authors used a cross-sectional survey of 405 young adults from eight randomly selected Thai urban and rural vocational schools. The young adults completed self-report questionnaires. Logistic regressions were used to determine the correlates between a Thai young adult's ever having had sexual intercourse and the correlates of the number of sexual partners and consistent condom use among those who-Were sexually active. The independent variables were age, gender, socioeconomic status, geographic residence, parental residence, parental-young adult communication, HIV knowledge, and negotiation for safer sex. The results showed that geographic residence and negotiation for safer sex were related to a young adult's ever having had sexual intercourse; gender, HIV knowledge, and negotiation for safer sex were related to the number of sexual partners; and geographic residence was related to condom use. HIV prevention programs should incorporate HIV knowledge and negotiation skills for both genders and for all geographical areas.
C1 NINR, Natl Inst Hlth, Bethesda, MD 20892 USA.
   Univ Illinois, Coll Nursing, Chicago, IL USA.
C3 National Institutes of Health (NIH) - USA; NIH National Institute of Nursing Research (NINR); University of Illinois System; University of Illinois Chicago; University of Illinois Chicago Hospital
RP Rasamimari, A (corresponding author), NINR, Natl Inst Hlth, Bethesda, MD 20892 USA.
CR BEYRER C, 1995, AIDS, V9, P171, DOI 10.1097/00002030-199509020-00009
   Burkholder GJ., 1999, J APPL BIOBEHAV RES, V4, P27, DOI 10.1111/j.1751-9861.1999.tb00053.x
   Cash K, 1999, APPL PSYCHOL-INT REV, V48, P125, DOI 10.1080/026999499377565
   DICLEMENTE RJ, 1993, J ADOLESCENT HEALTH, V14, P231, DOI 10.1016/1054-139X(93)90011-D
   FORD NJ, 1994, AIDS CARE, V6, P517, DOI 10.1080/09540129408258667
   Isarabhakdi P, 1999, WARASAN PRACHAKON LAE SANGKHOM, V8, P21
   Jenkins R.A., 2004, J PRIM PREV, V25, P17, DOI 10.1023/B:JOPP.0000039937.50357.FC
   Jenkins RA, 2002, AIDS EDUC PREV, V14, P228, DOI 10.1521/aeap.14.3.228.23894
   Jenkins RA, 1999, AIDS BEHAV, V3, P335, DOI 10.1023/A:1025441519185
   Katz I, 2006, J HEALTH COMMUN, V11, P737, DOI 10.1080/10810730600934674
   Khan M, 2006, AIDS BEHAV, V10, P607, DOI 10.1007/s10461-006-9113-7
   KHIN T, 1980, INT REPORTS WOMEN SO, V0, P0
   Kitsiripornchai S, 1998, J ACQ IMMUN DEF SYND, V18, P282, DOI 10.1097/00042560-199807010-00013
   KNODEL J, 1999, GENDERS SEXUALITIES, V0, P93
   Kuder GF, 1937, PSYCHOMETRIKA, V2, P151, DOI 10.1007/BF02288391
   LEAR D, 1995, SOC SCI MED, V41, P1311, DOI 10.1016/0277-9536(95)00010-5
   Lertpiriyasuwat C, 2003, AIDS, V17, P1969, DOI 10.1097/00002030-200309050-00016
   Liu A, 2006, INT FAM PLAN PERSPEC, V32, P126, DOI 10.1363/3212606
   Lock SE, 1998, WESTERN J NURS RES, V20, P273, DOI 10.1177/019394599802000302
   PODHISTA C, 2001, 1085 E W CTR, V0, P0
   Pulerwitz J, 2000, SEX ROLES, V42, P637, DOI 10.1023/A:1007051506972
   RASAMIMARI A, 2005, THESIS U ILLINOIS CH, V0, P0
   Ruangjiratain S, 1998, ADV NURS SCI, V21, P42, DOI 10.1097/00012272-199812000-00005
   SHAFER MA, 1991, J PEDIATR-US, V119, P826, DOI 10.1016/S0022-3476(05)80312-9
   SOONTHORNDHADA A, 2002, 6 AS PAC SOC SCI MED, V0, P0
   SWEAT MD, 1995, AIDS CARE, V7, P573, DOI 10.1080/09540129550126236
   Talashek Marie L, 2003, J TRANSCULT NURS, V14, P207, DOI 10.1177/1043659603014003007
   Tangmunkongvorakul A, 2005, CULT HEALTH SEX, V7, P361, DOI 10.1080/13691050500100740
   TAYLOR BM, 1995, J ADV NURS, V22, P687, DOI 10.1046/j.1365-2648.1995.22040687.x
   TAYWADITEP KJ, 1997, INT ENCY SEXUALITY, V2, P0
   Thato S, 2003, J NURS SCHOLARSHIP, V35, P157, DOI 10.1111/j.1547-5069.2003.00157.x
   VanLandingham B, 2002, INT FAM PLAN PERSPEC, V28, P6
   VanLandingham M, 1997, ARCH SEX BEHAV, V26, P269, DOI 10.1023/A:1024522931131
   Voeten HACM, 2004, SEX TRANSM DIS, V31, P481, DOI 10.1097/01.olq.0000135989.14131.9d
   Wiwanitkit V, 2003, SEX DISABIL, V21, P263, DOI 10.1023/B:SEDI.0000010068.72305.2d
NR 35
TC 15
Z9 16
U1 0
U2 7
PU ELSEVIER SCIENCE INC
PI NEW YORK
PA 360 PARK AVE SOUTH, NEW YORK, NY 10010-1710 USA
SN 1055-3290
EI 
J9 J ASSOC NURSE AIDS C
JI J. Assoc. Nurses Aids Care
PD NOV-DEC 15
PY 2007
VL 18
IS 6
BP 13
EP 21
DI 10.1016/j.jana.2007.08.001
PG 9
WC Nursing
SC Nursing
GA 233WK
UT WOS:000251120800003
PM 17991595
DA 2023-03-20
ER

PT J
AU Ferrer, L
   Cianelli, R
   Guzman, E
   Cabieses, B
   Irarrazabal, L
   Bernales, M
   Araya, A
AF Ferrer, Lilian
   Cianelli, Rosina
   Guzman, Edwin
   Cabieses, Baltica
   Irarrazabal, Lisette
   Bernales, Margarita
   Araya, Alejandra
TI Chilean university students: Knowledge and concern about HIV/AIDS
SO JANAC-JOURNAL OF THE ASSOCIATION OF NURSES IN AIDS CARE
LA English
DT Article
DE HIV/AIDS; knowledge; personal concern; Chile; university students
ID interventions; prevention; attitudes; behaviors; program; aids; hiv
AB According to a 2004 report by the Joint United Nations Programme on HIV/AIDS, Chile has an incipient HIV/AIDS epidemic. Regardless of the classification, every year the cumulative incidence of HIV/AIDS increases. Young Chileans have been the most affected group; still, their knowledge, attitudes, and concerns about HIV/AIDS are not known. This study describes Chilean university students' HIV/AIDS-related knowledge, their worry about getting the virus, and the correlation between both variables. A convenience sample of 45 university students responded to an anonymous self-administered questionnaire after orally consenting to participate in this study. Overall, students had good levels of HIV/AIDS-related knowledge, with 77% responding correctly to at least 85% of the questions. Despite this knowledge, almost 56% of students stated that they were not worried about getting HIV/AIDS. The situation was corroborated by a nonsignificant statistical correlation between both variables (p >.05). These results are congruent with literature from other countries and strengthen the need for further research to clarify why university students, the majority of whom are well-educated and engage in behaviors that place them at risk for contracting the virus, do not worry about HIV.
C1 Pontificia Univ Catolica Chile, Santiago, Chile.
   Univ Miami, Coral Gables, FL 33124 USA.
   Univ Illinois, Chicago, IL USA.
C3 Pontificia Universidad Catolica de Chile; University of Miami; University of Illinois System; University of Illinois Chicago; University of Illinois Chicago Hospital
RP Ferrer, L (corresponding author), Pontificia Univ Catolica Chile, Alameda 340, Santiago, Chile.
FU FIC NIH HHS [T37 TW00057, D43 TW001419, D43 TW01419, R01 TW006977] Funding Source: Medline
CR CABIESES B, 2006, ENC INT AUT SANT CHI, V0, P0
   *CHIL MIN HLTH, 2005, AD HLTH, V0, P0
   Cianelli R., 2003, THESIS U ILLINOIS CH, V0, P0
   *CONASIDA, 2003, SEM EP B HIV AIDS, V15, P0
   *CONASIDA, 2000, STUD HLTH MIN REV SE, V0, P0
   DOMMEYER C J, 1989, JOURNAL OF AMERICAN COLLEGE HEALTH, V38, P131
   FERNANDEZ C, 2000, REV ESAPANOLA SALUD, V0, P0
   FERRER L, 2006, FUTURE NURSES PHYS P, V0, P0
   FISHER JD, 1990, SOCIAL INFLUENCE PRO, V0, P42
   Gilliam A, 1989, J AM COLL HEALTH, V37, P261
   Gillies V., 2000, J YOUTH STUD, V3, P211
   Hutchinson MRR, 1998, HEALTH SOC WORK, V23, P3, DOI 10.1093/hsw/23.1.3
   KELLY JA, 1992, J CONSULT CLIN PSYCH, V60, P576, DOI 10.1037/0022-006X.60.4.576
   Leviton L C, 1990, AIDS EDUC PREV, V2, P95
   MACDONALD NE, 1990, JAMA-J AM MED ASSOC, V263, P945
   Ratliff-Crain J, 1999, PSYCHOL HEALTH, V14, P625, DOI 10.1080/08870449908410754
   Sales JM, 2006, SEX TRANSM INFECT, V82, P431, DOI 10.1136/sti.2005.018002
   Schuster MA, 1998, FAM PLANN PERSPECT, V30, P67, DOI 10.2307/2991662
   Snowden L, 1997, J ADV NURS, V25, P1167, DOI 10.1046/j.1365-2648.1997.19970251167.x
   UNAIDS, 2003, HIV AIDS YOUNG PEOPL, V0, P0
   *UNAIDS, 2004, AIDS EP UPD DEC 2004, V0, P0
   *UNESCO WORLD BANK, 2002, WORLD AIDS YOUTH DEB, V0, P0
   Watkins S, 2006, J NURSES PROF DEV, V22, P232, DOI 10.1097/00124645-200609000-00005
NR 23
TC 14
Z9 15
U1 0
U2 1
PU ELSEVIER SCIENCE INC
PI NEW YORK
PA 360 PARK AVE SOUTH, NEW YORK, NY 10010-1710 USA
SN 1055-3290
EI 
J9 J ASSOC NURSE AIDS C
JI J. Assoc. Nurses Aids Care
PD SEP-OCT 15
PY 2007
VL 18
IS 5
BP 51
EP 56
DI 10.1016/j.jana.2007.07.001
PG 6
WC Nursing
SC Nursing
GA 225GQ
UT WOS:000250505500008
PM 17889325
DA 2023-03-20
ER

PT J
AU MacPhail, C
   Pettifor, AE
   Pascoe, S
   Rees, HV
AF MacPhail, Catherine
   Pettifor, Audrey E.
   Pascoe, Sophie
   Rees, Helen V.
TI Contraception use and pregnancy among 15-24 year old South African women: a nationally representative cross-sectional survey
SO BMC MEDICINE
LA English
DT Article
ID reproductive health; unintended pregnancy; sexual-behavior; high-risk; adolescents; termination; prevalence; challenge; aids
AB Background: Adolescent reproductive health has not continued to receive the attention it deserves since the start of the HIV epidemic. In South Africa, high numbers of adolescent women report pregnancies that are unwanted and yet few have accessed available termination of pregnancy services. Enabling contraception use is vital for meeting the goals of HIV prevention. Methods: A nationally representative survey of South African 15-24 year olds was undertaken. Participants completed a questionnaire on sexual behaviour and provided an oral fluid sample for HIV testing. Analysis of the data was restricted to women (n = 6217), particularly those who reported being sexual active in the last 12 months (n = 3618) and was conducted using svy methods in the program STATA 8.0 to take account of sampling methods. Univariate and multivariate analyses were conducted to explore factors associated with contraceptive use. Results: Two thirds of all women reported having ever been sexually active and among these 87% were sexually active in the past 12 months. Among women who reported currently being sexually active, 52.2% reported using contraceptives. There was evidence of association between contraceptive use and being employed or a student (vs unemployed); fewer sex partners; type of last sex partner; having talked to last partner about condom use and having ever been pregnant. Conclusion: Specific emphasis must be placed on encouraging young women to use contraceptive methods that offer protection against pregnancy and STIs/HIV. Our consistent finding of a relationship between discussing condom use with partners and condom use indicates the importance of involvement of male partners in women's contraceptive decisions.
C1 [MacPhail, Catherine; Pettifor, Audrey E.; Rees, Helen V.] Univ Witwatersrand, Reprod Hlth & HIV Res Unit, Dept Obstet & Gynecol, ZA-2038 Johannesburg, Hillbrow, South Africa.
   [Pettifor, Audrey E.] Univ N Carolina, Dept Epidemiol, Chapel Hill, NC 27599 USA.
   [Pascoe, Sophie] London Sch Hyg & Trop Med, Infect Dis Epidemiol Unit, Dept Infect & Trop Dis, London WC1E 7HT, England.
C3 University of Witwatersrand; University of North Carolina; University of North Carolina Chapel Hill; University of London; London School of Hygiene & Tropical Medicine
RP MacPhail, C (corresponding author), Univ Witwatersrand, Reprod Hlth & HIV Res Unit, Dept Obstet & Gynecol, POB 18512, ZA-2038 Johannesburg, Hillbrow, South Africa.
EM cmacphail@rhru.co.za; apettif@email.unc.edu; sophie.pascoe@lshtm.ac.uk; hrees@rhru.co.za
CR *A GUTTM I, 2004, ISS BRIEF, V0, P0
   Breheny M, 2004, PUBLIC HEALTH NURS, V21, P220, DOI 10.1111/j.0737-1209.2004.021304.x
   Buchmann EJ, 2002, SAMJ S AFR MED J, V92, P729
   Calza L, 2003, INT J ANTIMICROB AG, V22, P89, DOI 10.1016/S0924-8579(03)00115-8
   *CTR AFR FAM STUD, 1996, CAFS NEWS, V6, P8
   Cunningham PW, 1996, ADOLESCENCE, V31, P691
   Davies SL, 2006, J ADOLESCENT HEALTH, V39, P43, DOI 10.1016/j.jadohealth.2005.10.011
   Dickson KE, 2003, STUD FAMILY PLANN, V34, P277, DOI 10.1111/j.1728-4465.2003.00277.x
   Ehlers V J, 2003, INT NURS REV, V50, P229, DOI 10.1046/j.1466-7657.2003.00187.x
   ETTIFOR A, 2004, HIV SEXUAL BEHAV YOU, V0, P0
   Garenne M, 2000, STUD FAMILY PLANN, V31, P47, DOI 10.1111/j.1728-4465.2000.00047.x
   HENDRIKSEN E, 2007, IN PRESS AM J PUB HL, V0, P0
   Kaufman CE, 2001, STUD FAMILY PLANN, V32, P147, DOI 10.1111/j.1728-4465.2001.00147.x
   Kruzich LA, 2004, J AM DIET ASSOC, V104, P1554, DOI 10.1016/j.jada.2004.07.031
   MacPhail C, 2001, SOC SCI MED, V52, P1613, DOI 10.1016/S0277-9536(00)00272-0
   Makiwane M B, 1998, AFR J REPROD HEALTH, V2, P41
   Maman S, 2002, AM J PUBLIC HEALTH, V92, P1331, DOI 10.2105/AJPH.92.8.1331
   Mokgethi N E, 2006, CURATIONIS, V29, P32
   NICHOLS D, 1987, STUD FAMILY PLANN, V18, P169, DOI 10.2307/1966811
   Paukku M, 2003, OBSTET GYNECOL, V101, P534, DOI 10.1016/S0029-7844(02)02717-5
   Pecoraro A G, 1987, J HOME ECON, V79, P27
   Pettifor AE, 2005, AIDS, V19, P1525, DOI 10.1097/01.aids.0000183129.16830.06
   Raine T, 2003, CONTRACEPTION, V68, P19, DOI 10.1016/S0010-7824(03)00107-0
   Rani M, 2004, INT FAM PLAN PERSPEC, V30, P110, DOI 10.1363/3011004
   REYNOLDS H, 2004, P 14 INT AIDS C BANG, V0, P0
   Ross J. A., 1993, FINDINGS 2 DECADES F, V0, P0
   Rutenberg N, 2003, REPROD HEALTH MATTER, V11, P122, DOI 10.1016/S0968-8080(03)02298-5
   *S AFR DEP ED, 2006, MON EV REP IMP OUTC, V0, P0
   Stein Z, 1996, AM J PUBLIC HEALTH, V86, P783, DOI 10.2105/AJPH.86.6.783
   Stober DR, 1997, PSYCHIAT ANN, V27, P372, DOI 10.3928/0048-5713-19970501-14
   Tanga T T, 1996, CURATIONIS, V19, P50
   Varga CA, 2003, STUD FAMILY PLANN, V34, P160, DOI 10.1111/j.1728-4465.2003.00160.x
   Varga CA, 2002, STUD FAMILY PLANN, V33, P283, DOI 10.1111/j.1728-4465.2002.00283.x
   Whaley AL, 1999, J ADOLESCENT HEALTH, V24, P376, DOI 10.1016/S1054-139X(98)00153-0
   2004, 1900, V4, V0, P1
NR 35
TC 65
Z9 66
U1 0
U2 5
PU BMC
PI LONDON
PA CAMPUS, 4 CRINAN ST, LONDON N1 9XW, ENGLAND
SN 1741-7015
EI 
J9 BMC MED
JI BMC Med.
PD OCT 28
PY 2007
VL 5
IS 
BP 
EP 
DI 10.1186/1741-7015-5-31
PG 8
WC Medicine, General & Internal
SC General & Internal Medicine
GA 251XM
UT WOS:000252409400001
PM 17963521
DA 2023-03-20
ER

PT J
AU Yan, AF
   Chiu, YW
   Stoesen, CA
   Wang, MQ
AF Yan, Alice F.
   Chiu, Yu-Wen
   Stoesen, Carolyn A.
   Wang, Min Qi
TI STD-/HIV-Related sexual risk behaviors and substance use among US rural adolescents
SO JOURNAL OF THE NATIONAL MEDICAL ASSOCIATION
LA English
DT Article
DE HIV/AIDS; sexually transmitted diseases; sexual history; substance abuse; children/adolescents
ID high-school-students; condom use; transmitted-diseases; marijuana use; youth; hiv; alcohol; partners; heroin; adults
AB Objectives: The present study aims to examine the relationship between substance use and HIV/sexually transmitted disease (STD)-related sexual risk behaviors among a national sample of sexually active adolescents in rural settings. Methods: Participants included 9th-12th grade rural adolescents (N=5,745) who completed the 2003 national Youth Risk Behavior Survey. The independent variables were six substance use behaviors, including alcohol, marijuana, tobacco and cocaine use. The dependent variables were unprotected sex and the number of recent sexual partners. Univariate and multivariate logistic regression models were examined. Results: Smoking >= 3 days during the past 30 days was associated with unprotected sex. Alcohol or drug use before lost sexual intercourse, having ever used marijuana, having ever used cocaine and drinking alcohol during the past 30 days were associated with having multiple sexual partners. Conclusions: Results from the current study highlighted the need to provide youth with increased STD/HIV prevention knowledge in rural areas. Our finding confirmed that in order to achieve more effective STD/HIV prevention among high-risk substance-a busing youth, more intensive and better-tailored efforts will be needed to promote sexual risk reduction.
C1 [Yan, Alice F.; Chiu, Yu-Wen; Stoesen, Carolyn A.; Wang, Min Qi] Univ Maryland, Sch Publ Hlth, Dept Publ & Community Hlth, College Pk, MD 20742 USA.
C3 University System of Maryland; University of Maryland College Park
RP Yan, AF (corresponding author), Univ Maryland, Sch Publ Hlth, Dept Publ & Community Hlth, College Pk, MD 20742 USA.
EM dralicey@umd.edu
CR Anderson JE, 1999, FAM PLANN PERSPECT, V31, P24, DOI 10.2307/2991553
   Bachanas PJ, 2002, J PEDIATR PSYCHOL, V27, P519, DOI 10.1093/jpepsy/27.6.519
   BINSON D, 1993, FAM PLANN PERSPECT, V25, P268, DOI 10.2307/2136144
   Botvin GJ, 1998, ADDICT BEHAV, V23, P379, DOI 10.1016/S0306-4603(98)00006-9
   Brener N., 2006, MORBIDITY AND MORTALITY WEEKLY REPORT, V55, P851
   BROWN EJ, 2006, J AM PSYCHIAT NURSES, V11, P344
   *CDC, 2001, MMWR-MORBID MORTAL W, V50, P430
   *CDC, 2005, HIV AIDS SURV REP 20, V17, P0
   *CDC, 2000, MMWR-MORBID MORTAL W, V49, P861
   *CDC, 2002, STD SURV REP, V0, P0
   Centers for Disease Control and Prevention (CDC), 1999, MMWR MORB MORTAL WKL, V48, P413
   Crosby RA, 2001, J ADOLESCENT HEALTH, V28, P415, DOI 10.1016/S1054-139X(00)00213-5
   Eisenberg M, 2003, ADDICT BEHAV, V28, P899, DOI 10.1016/S0306-4603(01)00286-6
   FUTRIS TG, 2002, FAMILY LIFE MONTH PA, V0, P0
   Griffin KW, 2001, J YOUTH ADOLESCENCE, V30, P485, DOI 10.1023/A:1010449300990
   Guo JT, 2005, J ADOLESCENT HEALTH, V37, P252, DOI 10.1016/j.jadohealth.2004.11.124
   Horn KA, 2000, AM J DRUG ALCOHOL AB, V26, P125, DOI 10.1081/ADA-100100595
   Howard D. E., 2004, JOURNAL OF HIV/AIDS PREVENTION IN CHILDREN & YOUTH, V6, P65, DOI 10.1300/J499v06n02_05
   Howard DE, 2004, AM J HEALTH BEHAV, V28, P3, DOI 10.5993/AJHB.28.1.1
   IGRA V, 1996, THEORIES ADOLESCENT, V0, P0
   Kaplan DW, 2001, PEDIATRICS, V107, P1463
   Kelley SS, 2003, J ADOLESCENT HEALTH, V32, P296, DOI 10.1016/S1054-139X(02)00710-3
   Kingree JB, 2000, J ADOLESCENT HEALTH, V27, P179, DOI 10.1016/S1054-139X(00)00101-4
   KIRBY D, 1991, FAM PLANN PERSPECT, V23, P253, DOI 10.2307/2135776
   LANSKY A, 1999, HIV PREV RUR COMM C, V0, P0
   LEIGH BC, 1993, AM PSYCHOL, V48, P1035, DOI 10.1037/0003-066X.48.10.1035
   Licanin Ifeta, 2005, MED ARH, V59, P164
   Milhausen RR, 2003, AM J HEALTH BEHAV, V27, P373, DOI 10.5993/AJHB.27.4.9
   Palepu A, 2005, J SUBST ABUSE TREAT, V28, P3, DOI 10.1016/j.jsat.2004.09.002
   Raj A, 2007, AM J DRUG ALCOHOL AB, V33, P169, DOI 10.1080/00952990601091176
   Ramirez-Valles J, 1998, J HEALTH SOC BEHAV, V39, P237, DOI 10.2307/2676315
   Riehman KS, 2006, SEX TRANSM DIS, V33, P677, DOI 10.1097/01.olq.0000218882.05426.ef
   Ross MW, 2002, ANN REV SEX RES, V12, P290
   Sanchez J, 2002, AIDS CARE, V14, P391, DOI 10.1080/09540120220123793
   Sanders Stephanie A, 2003, J AM MED WOMENS ASSOC (1972), V58, P95
   Santelli JS, 1998, FAM PLANN PERSPECT, V30, P271, DOI 10.2307/2991502
   SIEVING R, 1900, V151, V0, P97
   Simbayi Leickness C, 2006, SUBST ABUS, V27, P37, DOI 10.1300/J465v27n04_05
   Smith CA, 1997, SOC WORK, V42, P334, DOI 10.1093/sw/42.4.334
   Stevens MM, 1996, ADOLESCENCE, V31, P159
   American Medical Association, 2004, MMWR RECOMM REP, V53, P1
   Tapert SF, 2001, J ADOLESCENT HEALTH, V28, P181, DOI 10.1016/S1054-139X(00)00169-5
   Taylor J, 1999, ADDICTION, V94, P1209, DOI 10.1046/j.1360-0443.1999.948120911.x
   Von Haeften I., 2000, PSYCHOL HEALTH MED, V5, P163, DOI 10.1080/713690182
   WANG MQ, 2004, J ALCOHOL DRUG EDUC, V48, P7
   Weinstock H, 2004, PERSPECT SEX REPRO H, V36, P6, DOI 10.1111/j.1931-2393.2004.tb00002.x
NR 47
TC 58
Z9 58
U1 1
U2 9
PU NATL MED ASSOC
PI WASHINGON
PA 1012 10TH ST, N W, WASHINGON, DC 20001 USA
SN 0027-9684
EI 1943-4693
J9 J NATL MED ASSOC
JI J. Natl. Med. Assoc.
PD DEC 15
PY 2007
VL 99
IS 12
BP 1386
EP 1394
DI 
PG 9
WC Medicine, General & Internal
SC General & Internal Medicine
GA 244FM
UT WOS:000251851800008
PM 18229775
DA 2023-03-20
ER

PT J
AU Wu, ZY
   Sullivan, SG
   Wang, Y
   Rotheram-Borus, M
   Detels, R
AF Wu, Zunyou
   Sullivan, Sheena G.
   Wang, Yu
   Rotheram-Borus, MaryJane
   Detels, Roger
TI Evolution of China's response to HIV/AIDS
SO LANCET
LA English
DT Article
ID sexually-transmitted-diseases; commercial plasma donors; hiv risk behavior; high prevalence; college-students; drug-users; sex; men; transmission; infection
AB Four factors have driven China's response to the HIV/AIDS pandemic: (1) existing government structures and networks of relationships; (2) increasing scientific information; (3) external influences that underscored the potential consequences of an HIV/AIDS pandemic and thus accelerated strategic planning; and (4) increasing political commitment at the highest levels. China's response culminated in legislation to control HIV/AIDS-the AIDS Prevention and Control Regulations. Three major initiatives are being scaled up concurrently. First, the government has prioritised interventions to control the epidemic in injection drug users, sex workers, men who have sex with men, and plasma donors. Second, routine HIV testing is being implemented in populations at high risk of infection. Third, the government is providing treatment for infected individuals. These bold programmes have emerged from a process of gradual and prolonged dialogue and collaboration between officials at every level of government, researchers, service providers, policymakers, and politicians, and have led to decisive action.
C1 Univ Calif Los Angeles, Sch Publ Hlth, Los Angeles, CA 90095 USA.
   Natl Ctr AIDS STD Control & Prevent, Beijing, Peoples R China.
   Chinese Ctr Dis Control & Prevent, Beijing, Peoples R China.
   Edith Cowan Univ, Perth, WA, Australia.
   Univ Calif Los Angeles, Ctr HIV Identificat, Prevent & Treatment Serv, Los Angeles, CA USA.
C3 University of California System; University of California Los Angeles; Chinese Center for Disease Control & Prevention; National Center for AIDS/STD Control & Prevention, Chinese Center for Disease Control & Prevention; Chinese Center for Disease Control & Prevention; Edith Cowan University; University of California System; University of California Los Angeles
RP Detels, R (corresponding author), Univ Calif Los Angeles, Sch Publ Hlth, Los Angeles, CA 90095 USA.
EM detels@ucla.edu
FU FIC NIH HHS [U2R TW006918-02, D43TW000013, D43 TW000013, U2R TW006918, U2R TW006918-03] Funding Source: Medline; NIAID NIH HHS [U19 AI051915, U19AI51915] Funding Source: Medline; PHS HHS [U2RTW006918] Funding Source: Medline
CR BOWTELL W, 2006, FIGHTING RISING TIDE, V0, P19
   Chen HT, 2005, AIDS EDUC PREV, V17, P503, DOI 10.1521/aeap.2005.17.6.503
   Chen XS, 2000, SEX TRANSM DIS, V27, P138, DOI 10.1097/00007435-200003000-00003
   Choi KH, 2006, AIDS EDUC PREV, V18, P33, DOI 10.1521/aeap.2006.18.1.33
   Choi KH, 2004, AIDS EDUC PREV, V16, P19, DOI 10.1521/aeap.16.1.19.27721
   Choi KH, 2003, LANCET, V361, P2125, DOI 10.1016/S0140-6736(03)13690-2
   DAIS S, 2004, HUMAN RIGHTS WATCH, V17, P1
   Gibson DR, 1999, AIDS, V13, P1807, DOI 10.1097/00002030-199910010-00002
   Gil VE, 1996, SOC SCI MED, V42, P141, DOI 10.1016/0277-9536(95)00064-X
   Gill B, 2004, DEFUSING CHINAS TIME, V0, P0
   Gossop M, 2002, AIDS CARE, V14, P77, DOI 10.1080/09540120220097955
   HE Z, 2005, CHINA DAILY 0528, V0, P0
   Herek G., 1999, AM BEHAV SCI, V42, P1102, DOI 10.1177/0002764299042007006
   Hesketh T, 2005, SEX TRANSM INFECT, V81, P108, DOI 10.1136/sti.2004.009704
   Humeniuk R, 2005, DRUG ALCOHOL REV, V24, P285, DOI 10.1080/09595230500167528
   HUSAIN L, 2004, LEEDS E ASIA PAPERS, V0, P0
   Jiang J, 2006, SEX TRANSM DIS, V33, P118, DOI 10.1097/01.olq.0000199763.14766.2b
   Keyuan Zou, 2001, CRIMINAL LAW FORUM, V0, P459
   Koralage Nadeeja, 2004, BMJ, V328, P975, DOI 10.1136/bmj.328.7446.975-a
   Kulsudjarit K, 2004, ANN NY ACAD SCI, V1025, P446, DOI 10.1196/annals.1316.055
   Li D, 2003, LAW POLICIES REGULAT, V0, P0
   Li XM, 2004, HEALTH PROMOT INT, V19, P345, DOI 10.1093/heapro/dah308
   Lieber E, 2006, AIDS BEHAV, V10, P463, DOI 10.1007/s10461-005-9047-5
   LIU B, 2006, NEEDLE EXCHANGE PROG, V0, P0
   Liu H, 2006, SEX TRANSM DIS, V33, P68, DOI 10.1097/01.olq.0000187266.29927.11
   Liu HJ, 2006, SEX TRANSM DIS, V33, P111, DOI 10.1097/01.olq.0000199762.28231.ee
   MA Y, 1990, CHINESE J EPIDEMIOL, V11, P184, DOI 10.1007/S10461-010-9797-6
   Malcolm A., 1998, CRIT PUBLIC HEALTH, V8, P347, DOI 10.1080/09581599808402920
   Marsch LA, 1998, ADDICTION, V93, P515, DOI 10.1046/j.1360-0443.1998.9345157.x
   *MIN HLTH CHIN, 2005, CHIN HEALTHC SYST RE, V0, P0
   *MIN HLTH PEOPL RE, 1987, 2 MIN HLTH PEOPL REP, V0, P0
   *MIN HLTH STAT DEV, 1998, 38 MIN HLTH STAT DEV, V0, P0
   Ministry of Health of the Peoples Republic of China, 1986, 49 MIN HLTH PEOPL RE, V0, P0
   *NAT DRUG AB SURV, 2001, ANN REP DRUG SURV 20, V0, P0
   *NAT PEOPL C STAND, 1991, DEC STRICT PROH PROS, V0, P0
   *NAT PEOPL C STAND, 1990, DEC PROH NARC DRUGS, V0, P0
   *NAT PEOPL C STAND, 1987, 46 NAT PEOPL C STAND, V0, P0
   *NAT PEOPL C STAND, 1998, 93 NAT PEOPL C STAND, V0, P0
   *PEOPL REP CHIN ST, 2001, 40 PEOPL REP CHIN ST, V0, P0
   Qian Han-Zhu, 2006, HARM REDUCT J, V3, P4, DOI 10.1186/1477-7517-3-4
   Qian ZH, 2005, SEX TRANSM INFECT, V81, P442, DOI 10.1136/sti.2004.014258
   Saich J, 2006, AIDS SOCIAL POLICY C, V0, P177
   Settle E, 2003, AIDS CHINA ANNOTATED, V0, P0
   *STAT COUNC PEOPL, 2006, CHIN ACT PLAN RED PR, V0, P0
   State Council AIDS Working Committee Office and UN Theme Group on HIV / AIDS in China, 2004, JOINT ASS HIV AIDS P, V0, P0
   Sullivan LE, 2005, ADDICTION, V100, P150, DOI 10.1111/j.1360-0443.2004.00963.x
   Teixeira PR, 2004, AIDS, V18, PS5, DOI 10.1097/00002030-200406003-00002
   The UN Theme Group on HIV/AIDS in China, 2002, CHIN TIT PER 2001 UP, V0, P0
   *UNODC, 2006, WORLD DRUG REP, V0, P0
   WANG LH, 2006, EPIDEMICS RESPONSES, V0, P0
   Watts J, 2006, LANCET, V367, P803, DOI 10.1016/S0140-6736(06)68318-9
   Watts J, 2003, LANCET, V362, P1983, DOI 10.1016/S0140-6736(03)15085-4
   *WHO UNAIDS MIN HL, 2006, 2005 UPD HIV AIDS EP, V0, P0
   *WHO UNFPA UNICEF, 2000, NEW DAT PREV MOTH TO, V0, P0
   Wong WCW, 2006, SEX TRANSM INFECT, V82, P127, DOI 10.1136/sti.2005.016790
   WU Z, 2002, SUSTAINABILITY EFFEC, V0, P0
   WU Z, 1997, FINAL REPORT INTERVE, V0, P0
   Wu Z., 2004, 15 INT AIDS C BANGK, V0, P0
   WU Z, 2002, 14 INT AIDS C BARC S, V0, P0
   WU Z, 2006, EPIDEMICS RESPONSES, V0, P0
   WU Z, 2002, EVALUATION NEEDLE SO, V0, P0
   WU Z, 1998, 12 INT AIDS C GEN SW, V0, P0
   Wu Z., 2005, INT C RED DRUG REL H, V0, P0
   Wu ZY, 2006, SCIENCE, V312, P1475, DOI 10.1126/science.1120682
   WU ZY, 1995, LANCET, V346, P61, DOI 10.1016/S0140-6736(95)92698-4
   Wu ZY, 2005, AIDS EDUC PREV, V17, P12, DOI 10.1521/aeap.17.1.12.58686
   Wu ZY, 2004, AIDS EDUC PREV, V16, P7, DOI 10.1521/aeap.16.3.5.7.35521
   Wu ZY, 1999, AIDS EDUC PREV, V11, P353
   Wu ZY, 2001, HEALTH POLICY PLANN, V16, P41, DOI 10.1093/heapol/16.1.41
   Xue B, 2005, INT J STD AIDS, V16, P459, DOI 10.1258/0956462054308477
   Yang HM, 2005, SEX TRANSM DIS, V32, P270, DOI 10.1097/01.olq.0000162360.11910.5a
   Yang HM, 2004, AIDS EDUC PREV, V16, P557, DOI 10.1521/aeap.16.6.557.53792
   Yap L., 2002, INTERNATIONAL JOURNAL OF DRUG POLICY, V13, P57, DOI 10.1016/S0955-3959(01)00118-9
   Zhang BC, 2005, CELL RES, V15, P858, DOI 10.1038/sj.cr.7290359
   Zhang F., 2006, AIDS SOCIAL POLICY C, V0, P96
   Zhang FJ, 2005, CELL RES, V15, P877, DOI 10.1038/sj.cr.7290362
   Zhang HS, 2004, AIDS BEHAV, V8, P105, DOI 10.1023/B:AIBE.0000030242.46843.71
   Zhang K, 1999, AIDS CARE, V11, P581, DOI 10.1080/09540129947730
   Zhao CZ, 2004, ANN NY ACAD SCI, V1025, P439, DOI 10.1196/annals.1316.054
   Zhuang K, 2003, JAIDS-J ACQ IMM DEF, V33, P649, DOI 10.1097/00126334-200308150-00015
   Zunyou Wu, 2006, FIGHTING RISING TIDE, V0, P76
   1996, 1900, P19, V0, P0
NR 90
TC 385
Z9 433
U1 1
U2 66
PU ELSEVIER SCIENCE INC
PI NEW YORK
PA STE 800, 230 PARK AVE, NEW YORK, NY 10169 USA
SN 0140-6736
EI 1474-547X
J9 LANCET
JI Lancet
PD FEB 24
PY 2007
VL 369
IS 9562
BP 679
EP 690
DI 10.1016/S0140-6736(07)60315-8
PG 12
WC Medicine, General & Internal
SC General & Internal Medicine
GA 141RO
UT WOS:000244596600029
PM 17321313
DA 2023-03-20
ER

PT J
AU Taylor, M
   Dlamini, SB
   Nyawo, N
   Huver, R
   Jinabhai, CC
   de Vries, H
AF Taylor, M.
   Dlamini, S. B.
   Nyawo, N.
   Huver, R.
   Jinabhai, C. C.
   de Vries, H.
TI Reasons for inconsistent condom use by rural South African high school students
SO ACTA PAEDIATRICA
LA English
DT Article
DE condom use; South Africa; students
ID determinants
AB Aim: To describe the condom use practices of high school students, compare the beliefs of students who used condoms with those who did not, investigate gender differences in condom use and identify factors that prevent condom use. Method: Cross sectional descriptive study of sexually active grade 10 students at 28 rural high schools who completed a self-reporting structured questionnaire. Results: Of n = 353 students, mean age 17.50 y (SD 1.40), n = 249 (70.5%) males and n = 104 (29.5%) females (p < 0.005), n = 136 (38.5%) had used a condom at last sex. Students who used condoms differed from non-condom users in their beliefs that use of condoms did not imply lack of trust (p = 0.03), supported girls' requesting that their partners use condoms (p = 0.002), perceived greater social support (p < 0.005), and had more self-efficacy (p < 0.005). In the model, condom use at last sex was significantly associated with males (p = 0.03), age at first sex (p = 0.02), knowing a person infected with HIV/AIDS (p = 0.03), and condom use self-efficacy (p = 0.001). Conclusion: The low rate of condom use amongst these students during the AIDS epidemic is influenced by students' condom use self-efficacy, emphasizing the need for skills' training. The increasing mortality due to HIV/AIDS may be a cue that encourages condom use.
C1 Maastricht Univ, Dept Hlth Educ & Hlth Promot, Maastricht, Netherlands.
C3 Maastricht University
RP Taylor, M (corresponding author), Nelson R Mandela Sch Med, Dept Community Hlth, ZA-4013 Congella, South Africa.
EM Taylor@ukzn.ac.za
CR Adih WK, 1999, J ADOLESCENT HEALTH, V24, P63, DOI 10.1016/S1054-139X(98)00062-7
   *DEP HLTH, 1998, DEM HLTH SURV, V0, P0
   deVries H, 2003, HEALTH EDUC RES, V18, P611, DOI 10.1093/her/cyg031
   Dorrington R, 2001, IMPACT HIV AIDS ADUL, V0, P0
   Flood M, 2003, CULT HEALTH SEX, V5, P353, DOI 10.1080/1369105011000028273
   James S, 2004, ACTA PAEDIATR, V93, P264, DOI 10.1080/08035250310007925
   KARIM SSA, 1992, S AFR MED J, V82, P107
   MacPhail C, 2001, SOC SCI MED, V52, P1613, DOI 10.1016/S0277-9536(00)00272-0
   Meyer-Weitz A, 2000, J ADOLESCENCE, V23, P741, DOI 10.1006/jado.2000.0356
   Rafferty Y., 2000, HEALTH EDUCATION JOURNAL, V59, P50, DOI 10.1177/001789690005900106
   Reddy SP., 2003, UMTHENTHE UHLABA USA, V0, P0
   *REPR HLTH RES UN, 2004, HIV SEX BEH YOUNG S, V0, P0
   Taylor M, 2003, J SCHOOL HEALTH, V73, P97, DOI 10.1111/j.1746-1561.2003.tb03580.x
   *UNAIDS, 2004, REP GLOB HIV AIDS EP, V0, P0
NR 14
TC 19
Z9 19
U1 1
U2 4
PU WILEY
PI HOBOKEN
PA 111 RIVER ST, HOBOKEN 07030-5774, NJ USA
SN 0803-5253
EI 1651-2227
J9 ACTA PAEDIATR
JI Acta Paediatr.
PD FEB 15
PY 2007
VL 96
IS 2
BP 287
EP 291
DI 10.1111/j.1651-2227.2007.00060.x
PG 5
WC Pediatrics
SC Pediatrics
GA 133DZ
UT WOS:000243993800030
PM 17429922
DA 2023-03-20
ER

PT J
AU Kalichman, SC
   Simbayi, LC
   Cain, D
   Cherry, C
   Henda, N
   Cloete, A
AF Kalichman, S. C.
   Simbayi, L. C.
   Cain, D.
   Cherry, C.
   Henda, N.
   Cloete, A.
TI Sexual assault, sexual risks and gender attitudes in a community sample of South African men
SO AIDS CARE-PSYCHOLOGICAL AND SOCIO-MEDICAL ASPECTS OF AIDS/HIV
LA English
DT Article
ID masculinity ideology; condom use; women; hiv; behaviors; rape; students; coercion; violence; audit
AB Sexual assault against women and HIV infection are both prevalent and related social problems in South Africa. The current study examined hostile attitudes toward women, acceptance of violence against women and masculine ideological beliefs in relation to sexual assault history among men in a Cape Town township in South African. Men (n = 435) completed anonymous surveys of sexual assault history, HIV risk history and gender-based attitudes. More than one in five men in this community sample reported that they had either threatened to use force or used force to gain sexual access to a woman in their lifetime. Men with a history of sexual assault were at significantly higher risk for HIV transmission than their nonsexually assaultive counterparts. Men with a history of sexual assault were also more likely to endorse hostile attitudes toward women and were more likely to accept violence against women, although these attitudes and beliefs were prevalent and pervasive across men with and without histories of sexual assault. These findings extend previous research to show that men who have a history of sexual assault also exhibit elevated risks for HIV infection and transmission. Interventions are needed to address hostile attitudes toward women, sexual assault and sexual risks for HIV among South African men.
C1 Univ Connecticut, Dept Psychol, Storrs, CT 06269 USA.
   Human Sci Res Council, Cape Town, South Africa.
C3 University of Connecticut; Human Sciences Research Council-South Africa
RP Kalichman, SC (corresponding author), Univ Connecticut, Dept Psychol, 406 Babbidge Rd, Storrs, CT 06269 USA.
EM seth.k@uconn.edu
FU OMHHE CDC HHS [R01-MN071160] Funding Source: Medline
CR AJUWON A, 2002, AIDS BEHAV, V6, P229
   Dunkle KL, 2004, LANCET, V363, P1415, DOI 10.1016/S0140-6736(04)16098-4
   Glick P, 2000, J PERS SOC PSYCHOL, V79, P763, DOI 10.1037/0022-3514.79.5.763
   Hinck SS, 1999, SEX ROLES, V40, P815, DOI 10.1023/A:1018816920168
   Jewkes R, 2002, SOC SCI MED, V55, P1231, DOI 10.1016/S0277-9536(01)00242-8
   Kalichman SC, 1999, INT J STD AIDS, V10, P548, DOI 10.1258/0956462991914528
   Kalichman SC, 2004, AIDS CARE, V16, P681, DOI 10.1080/09540120410331269530
   Kalichman SC, 1998, J WOMENS HEALTH, V7, P371, DOI 10.1089/jwh.1998.7.371
   Kalichman SC, 1999, J CONSULT CLIN PSYCH, V67, P959, DOI 10.1037/0022-006X.67.6.959
   KOSS MP, 1987, J CONSULT CLIN PSYCH, V55, P162, DOI 10.1037/0022-006X.55.2.162
   Maisto SA, 2000, PSYCHOL ASSESSMENT, V12, P346, DOI 10.1037/1040-3590.12.3.346
   Martin SL, 1999, JAMA-J AM MED ASSOC, V282, P1967, DOI 10.1001/jama.282.20.1967
   PLECK JH, 1993, J SOC ISSUES, V49, P11, DOI 10.1111/j.1540-4560.1993.tb01166.x
   SAUNDERS JB, 1993, ADDICTION, V88, P791, DOI 10.1111/j.1360-0443.1993.tb02093.x
   Schroder KEE, 2003, ANN BEHAV MED, V26, P76, DOI 10.1207/S15324796ABM2602_02
   Shisana O, 2002, N MANDELA HSRC STUDY, V0, P0
   Simbayi LC, 2006, AM J HEALTH BEHAV, V30, P158, DOI 10.5993/AJHB.30.2.5
   SPENCE JT, 1980, PSYCHOL WOMEN QUART, V5, P147, DOI 10.1111/j.1471-6402.1980.tb00951.x
   THOMPSON EH, 1992, SEX ROLES, V27, P573, DOI 10.1007/BF02651094
   VANDERSTRATEN A, 1998, AIDS BEHAV, V2, P61, DOI 10.1023/A:1022311424652
   Wingood GM, 2004, JAIDS-J ACQ IMM DEF, V37, PS58, DOI 10.1097/01.qai.0000140603.57478.a9
   Wojcicki JM, 2001, SOC SCI MED, V53, P99, DOI 10.1016/S0277-9536(00)00315-4
   WOOD K, 2002, CHANGING MEN S AFRIC, V0, P0
NR 23
TC 40
Z9 40
U1 0
U2 11
PU ROUTLEDGE JOURNALS, TAYLOR & FRANCIS LTD
PI ABINGDON
PA 2-4 PARK SQUARE, MILTON PARK, ABINGDON OX14 4RN, OXON, ENGLAND
SN 0954-0121
EI 1360-0451
J9 AIDS CARE
JI Aids Care-Psychol. Socio-Med. Asp. Aids-Hiv
PD JAN 15
PY 2007
VL 19
IS 1
BP 20
EP 27
DI 10.1080/09540120600984003
PG 8
WC Health Policy & Services; Public, Environmental & Occupational Health; Psychology, Multidisciplinary; Respiratory System; Social Sciences, Biomedical
SC Health Care Sciences & Services; Public, Environmental & Occupational Health; Psychology; Respiratory System; Biomedical Social Sciences
GA 124JC
UT WOS:000243363100004
PM 17129854
DA 2023-03-20
ER

PT J
AU Stein, JA
   Nyamathi, A
   Ullman, JB
   Bentler, PM
AF Stein, Judith A.
   Nyamathi, Adeline
   Ullman, Jodie B.
   Bentler, Peter M.
TI Impact of marriage on HIV/AIDS risk behaviors among impoverished, at-risk couples: A multilevel latent variable approach
SO AIDS AND BEHAVIOR
LA English
DT Article
DE HIV/AIDS risk behaviors; latent variable models; marriage; multilevel models; needle-sharing
ID human-immunodeficiency-virus; hiv risk; homeless women; marital-status; heterosexual transmission; psychosocial predictors; college-students; health behaviors; social-control; alcohol-use
AB Studies among normative samples generally demonstrate a positive impact of marriage on health behaviors and other related attitudes. In this study, we examine the impact of marriage on HIV/AIDS risk behaviors and attitudes among impoverished, highly stressed, homeless couples, many with severe substance abuse problems. A multilevel analysis of 368 high-risk sexually intimate married and unmarried heterosexual couples assessed individual and couple-level effects on social support, substance use problems, HIV/AIDS knowledge, perceived HIV/AIDS risk, needle-sharing, condom use, multiple sex partners, and HIV/AIDS testing. More variance was explained in the protective and risk variables by couple-level latent variable predictors than by individual latent variable predictors, although some gender effects were found (e.g., more alcohol problems among men). The couple-level variable of marriage predicted lower perceived risk, less deviant social support, and fewer sex partners but predicted more needle-sharing.
C1 Univ Calif Los Angeles, Dept Psychol, Los Angeles, CA 90095 USA.
   Univ Calif Los Angeles, Ctr Hlth Sci, Grad Sch Nursing, Los Angeles, CA 90024 USA.
   Calif State Univ San Bernardino, Dept Psychol, San Bernardino, CA 92407 USA.
C3 University of California System; University of California Los Angeles; University of California System; University of California Los Angeles; California State University System; California State University San Bernardino
RP Stein, JA (corresponding author), Univ Calif Los Angeles, Dept Psychol, 1285 Franz Hall,405 Hilgard Ave, Los Angeles, CA 90095 USA.
EM jastein@ucla.edu
FU NIDA NIH HHS [DA00017, DA01070-30] Funding Source: Medline; NIMH NIH HHS [MH52029] Funding Source: Medline
CR ANSON O, 1989, J MARRIAGE FAM, V51, P185, DOI 10.2307/352379
   Avants SK, 2001, AIDS EDUC PREV, V13, P207, DOI 10.1521/aeap.13.3.207.19742
   Bazargan M, 2000, J NATL MED ASSOC, V92, P391
   Bentler P., 2004, EQS 6 STRUCTURAL EQU, V0, P0
   Bentler PM, 2002, MULTILEVEL MODELING, V0, P49
   Browne M. W., 1993, TESTING STRUCTURAL E, V0, PP136, DOI 10.1177/0049124192021002005
   Bryk A.S., 1992, HIERARCHICAL LINEAR, V0, P0
   Duncan TE, 1996, J PSYCHOPATHOL BEHAV, V18, P347, DOI 10.1007/BF02229140
   Duncan TE, 1998, J STUD ALCOHOL, V59, P399, DOI 10.15288/jsa.1998.59.399
   EARL WL, 1990, J SEX MARITAL THER, V16, P251
   Erickson J, 1989, 1 ANN NADR NAT M ROC, V0, P0
   Goldstein H., 2011, MULTILEVEL STAT MODE, V922, P0
   Halford K. W., 1993, J FAMILY PSYCHOL, V6, P245, DOI 10.1037/0893-3200.6.3.245
   Hayden LC, 1998, J FAM PSYCHOL, V12, P7, DOI 10.1037/0893-3200.12.1.7
   Heck R., 1999, INTRO MULTILEVEL MOD, V0, P0
   Hirsch JS, 2002, AM J PUBLIC HEALTH, V92, P1227, DOI 10.2105/AJPH.92.8.1227
   Kelly JA, 2002, J CONSULT CLIN PSYCH, V70, P626, DOI 10.1037//0022-006X.70.3.626
   Kenny DA, 2002, J PERS SOC PSYCHOL, V83, P126, DOI 10.1037/0022-3514.83.1.126
   Kenny DA, 1996, J SOC PERS RELAT, V13, P279, DOI 10.1177/0265407596132007
   Lanier MM, 1999, J ADOLESCENT HEALTH, V25, P182, DOI 10.1016/S1054-139X(99)00012-9
   Lazarus, 1991, EMOTION ADAPTATION, V0, P0
   Li FZ, 1998, STRUCT EQU MODELING, V5, P294, DOI 10.1080/10705519809540106
   Mize SJS, 2002, AIDS CARE, V14, P163, DOI 10.1080/09540120220104686
   Morisky DE., 2002, AIDS BEHAV, V6, P163, DOI 10.1023/A:1015401315918
   NYAMATHI A, 1989, J ADV NURS, V14, P281, DOI 10.1111/j.1365-2648.1989.tb03415.x
   NYAMATHI A, 1995, HEALTH PSYCHOL, V14, P265, DOI 10.1037/0278-6133.14.3.265
   Nyamathi A, 2000, NURS RES, V49, P318, DOI 10.1097/00006199-200011000-00004
   NYAMATHI A, 2000, PSYCHOL HEALTH, V15, P1
   Nyamathi A M, 1991, WOMENS HEALTH ISSUES, V1, P53, DOI 10.1016/S1049-3867(05)80016-7
   Nyamathi AM, 2003, PSYCHOL ADDICT BEHAV, V17, P32, DOI 10.1037/0893-164X.17.1.32
   Nyamathi AM, 2000, J BEHAV MED, V23, P123, DOI 10.1023/A:1005461001094
   OLeary A, 2003, DAWNING ANSWERS HIV, V0, P76
   PADIAN NS, 1993, J ACQ IMMUN DEF SYND, V6, P1043
   PADIAN NS, 1994, NEW ENGL J MED, V331, P1718
   Ratliff-Crain J, 1999, PSYCHOL HEALTH, V14, P625, DOI 10.1080/08870449908410754
   RAUDENBUSH SW, 1995, J FAM PSYCHOL, V9, P161, DOI 10.1037/0893-3200.9.2.161
   Robertson A, 1999, AIDS EDUC PREV, V11, P450
   SALT H, 1990, AIDS CARE, V2, P69, DOI 10.1080/09540129008257715
   SARKAR NN, 2001, INT MED J, V8, P167
   Schlotfeldt R M, 1981, NURS OUTLOOK, V29, P295
   Schroder KEE, 2003, ANN BEHAV MED, V26, P104, DOI 10.1207/S15324796ABM2602_03
   SEIDLIN M, 1993, AIDS, V7, P1247, DOI 10.1097/00002030-199309000-00015
   Sherman SG, 2001, DRUG ALCOHOL DEPEN, V64, P97, DOI 10.1016/S0376-8716(00)00236-2
   Stein JA, 2000, AIDS CARE, V12, P343, DOI 10.1080/09540120050043007
   STEIN JA, 1999, PERSONALITY INDIVIDU, V26, P145
   Trobst KK, 2002, J RES PERS, V36, P117, DOI 10.1006/jrpe.2001.2334
   UMBERSON D, 1987, J HEALTH SOC BEHAV, V28, P306, DOI 10.2307/2136848
   UMBERSON D, 1992, SOC SCI MED, V34, P907, DOI 10.1016/0277-9536(92)90259-S
   Waldron I, 1996, SOC SCI MED, V43, P113, DOI 10.1016/0277-9536(95)00347-9
   WELLS EA, 1994, DRUG ALCOHOL DEPEN, V36, P33, DOI 10.1016/0376-8716(94)90007-8
   Wendorf CA, 2002, STRUCT EQU MODELING, V9, P126, DOI 10.1207/S15328007SEM0901_7
   Wermuth L, 1996, J SUBST ABUSE TREAT, V13, P505, DOI 10.1016/S0740-5472(96)00184-5
NR 52
TC 20
Z9 20
U1 0
U2 5
PU SPRINGER/PLENUM PUBLISHERS
PI NEW YORK
PA 233 SPRING ST, NEW YORK, NY 10013 USA
SN 1090-7165
EI 
J9 AIDS BEHAV
JI AIDS behav.
PD JAN 15
PY 2007
VL 11
IS 1
BP 87
EP 98
DI 10.1007/s10461-005-9058-2
PG 12
WC Public, Environmental & Occupational Health; Social Sciences, Biomedical
SC Public, Environmental & Occupational Health; Biomedical Social Sciences
GA 127QO
UT WOS:000243601600010
PM 16456729
DA 2023-03-20
ER

PT J
AU Heeren, GA
   Jemmott, JB
   Mandeya, A
   Tyler, JC
AF Heeren, G. Anita
   Jemmott, John B., III
   Mandeya, Andrew
   Tyler, Joanne C.
TI Theory-based predictors of condom use among university students in the United States and South Africa
SO AIDS EDUCATION AND PREVENTION
LA English
DT Article
ID hiv-prevention interventions; randomized controlled-trial; college-students; planned behavior; sexual-behavior; adolescents; hiv/aids; risk; confidentiality; metaanalysis
AB This study compared the predictive value of the theory of planned behavior in university students in South Africa (N = 251) and the United States (N = 160) who completed an anonymous self-administered questionnaire. Multiple regression analyses revealed that condom use and intention were significantly predicted by positive condom attitude, subjective norm, self-efficacy, and attending university in South Africa. Significant interactions between country and predictors indicated that subjective norm predicted condom use and intention more strongly in the American sample than in the South African sample; attitude predicted intention more strongly in the American sample than in the South African sample; but self-efficacy predicted intention more strongly in the South African sample than in the American sample. The theory of planned behavior may provide a useful framework for interventions to reduce South African students' risk of HIV/and sexuality transmitted diseases. Such interventions should especially focus on building self-efficacy to use condoms.
C1 Univ Penn, Annenberg Sch Commun, Philadelphia, PA 19104 USA.
   Univ Ft Hare, Dept Stat, Alice, South Africa.
C3 University of Pennsylvania; University of Fort Hare
RP Jemmott, JB (corresponding author), Univ Penn, Annenberg Sch Commun, 3535 Mkt St,Suite 520, Philadelphia, PA 19104 USA.
FU NIMH NIH HHS [R01 MH065867] Funding Source: Medline
CR AJZEN I, 1991, ORGAN BEHAV HUM DEC, V50, P179, DOI 10.1016/0749-5978(91)90020-T
   Albarracin D, 2001, PSYCHOL BULL, V127, P142, DOI 10.1037//0033-2909.127.1.142
   Baggaley R, 1997, J ROY SOC HEALTH, V117, P88, DOI 10.1177/146642409711700205
   BANDURA A, 1982, AM PSYCHOL, V37, P122, DOI 10.1037/0003-066X.37.2.122
   Bandura A., 1986, SOCIAL FDN THOUGH AC, V0, P0
   BARON RM, 1986, J PERS SOC PSYCHOL, V51, P1173, DOI 10.1037/0022-3514.51.6.1173
   DORRINGTON R, 2002, HIV AIDS PROFILE PRO, V0, P5
   Eaton L, 2003, SOC SCI MED, V56, P149, DOI 10.1016/S0277-9536(02)00017-5
   ENG TR, 1997, HIDDEN EPIDEMIC CONF, V0, P0
   Ford CA, 1997, JAMA-J AM MED ASSOC, V278, P1029, DOI 10.1001/jama.278.12.1029
   Glanz K., 2015, HLTH BEHAV HLTH ED T, V0, P0
   Harrison A, 2000, S AFR J SCI, V96, P285
   Hartell CG, 2005, ADOLESCENCE, V40, P171
   Hightow LB, 2005, JAIDS-J ACQ IMM DEF, V38, P531, DOI 10.1097/01.qai.0000155037.10628.cb
   Jemmott JB, 2005, ARCH PEDIAT ADOL MED, V159, P440, DOI 10.1001/archpedi.159.5.440
   Jemmott John B. Iii, 1993, P183, V0, P0
   Jewkes R, 2002, SOC SCI MED, V55, P1231, DOI 10.1016/S0277-9536(01)00242-8
   JOHNSON L, 2002, CARE MONOGRAPH, V8, P0
   Lewis JE, 1997, J AM COLL HEALTH, V45, P147, DOI 10.1080/07448481.1997.9936875
   LULE G S, 1991, AIDS CARE, V3, P11, DOI 10.1080/09540129108253043
   MACDONALD NE, 1990, JAMA-J AM MED ASSOC, V263, P3155, DOI 10.1001/jama.263.23.3155
   Manhart LE, 2005, J INFECT DIS, V191, PS7, DOI 10.1086/425275
   Merson MH, 2000, AIDS, V14, P0
   Neumann MS, 2002, J ACQ IMMUN DEF SYND, V30, PS106, DOI 10.1097/01.QAI.0000018919.84759.50
   OLeary A, 1992, J AM COLL HEALTH, V40, P254
   Peltzer K, 2000, E AFR MED J, V77, P46
   Peltzer K, 2004, PSYCHOL REP, V94, P583
   Peltzer Karl, 2004, INDIAN J MED SCI, V58, P95
   Robin L, 2004, J ADOLESCENT HEALTH, V34, P3, DOI 10.1016/S1054-139X(03)00244-1
   Sanderson CA, 1996, J APPL SOC PSYCHOL, V26, P2076, DOI 10.1111/j.1559-1816.1996.tb01788.x
   Shisana O, 2002, N MANDELA HSRC STUDY, V0, P0
   Smith JE, 1998, MYCORRHIZA, V7, P279, DOI 10.1007/s005720050193
   Thrall JS, 2000, ARCH PEDIAT ADOL MED, V154, P885, DOI 10.1001/archpedi.154.9.885
   TURNER C, 1997, RES SEXUAL BEHAV MET, V0, P237
   *WHO, 2004, 2004 REP GLOB AIDS E, V0, P0
NR 35
TC 46
Z9 49
U1 1
U2 12
PU GUILFORD PUBLICATIONS INC
PI NEW YORK
PA 72 SPRING STREET, NEW YORK, NY 10012 USA
SN 0899-9546
EI 
J9 AIDS EDUC PREV
JI Aids Educ. Prev.
PD FEB 15
PY 2007
VL 19
IS 1
BP 1
EP 12
DI 10.1521/aeap.2007.19.1.1
PG 12
WC Education & Educational Research; Public, Environmental & Occupational Health
SC Education & Educational Research; Public, Environmental & Occupational Health
GA 144RN
UT WOS:000244813800001
PM 17411385
DA 2023-03-20
ER

PT J
AU Wicker, S
   Rabenau, HF
   Gottschalk, R
   Doerr, HW
   Allwinn, R
AF Wicker, Sabine
   Rabenau, Holger F.
   Gottschalk, Rene
   Doerr, Hans Wilhelm
   Allwinn, Regina
TI Seroprevalence of vaccine preventable and blood transmissible viral infections (measles, mumps, rubella, polio, HBV, HCV and HIV) in medical students
SO MEDICAL MICROBIOLOGY AND IMMUNOLOGY
LA English
DT Article
DE virus serology; vaccination; medical students; immune status
ID automated microneutralization assay; neutralizing antibody; quantitative detection; poliomyelitis; immunity; diseases; soon
AB In the course of clinical training medical students are in particular exposed to infectious diseases. Therefore, the present study was performed to investigate the immunity status of 223 medical students in their first clinical semester to job-related diseases. Specific serological antibody testing of hepatitis B-virus (HBV), hepatitis C-virus (HCV), human immunodeficiency virus (HIV), varicella zoster- (VZV), measles-, mumps-, rubella and polioviruses' type 1, 2 and 3 were performed. The results yielded, that 69.5% of the students had an anti-HBs-level >= 10 IU/l and 54.7% >= 100 IU/l. Neither HCV infection nor HIV infection were found, but one student showed an active HBV infection. Virus specific immunity rates were found in 91.5% for measles, 80.3% for mumps, 90.1% for rubella and 96.9% for varicella. Furthermore the medical students demonstrated neutralizing antibodies to polioviruses: 95.1% (type 1), 96.9% (type 2) and 70% (type 3). 68.2% had antibodies (titer 1:>= 10) against all three virus types. The partly significant gaps of immunity in the students need to be closed prior to the first contact with patients.
C1 Univ Frankfurt Klinikum, Betriebsarztlicher Dienst, D-60590 Frankfurt, Germany.
   Univ Hosp Frankfurt, Occupat Hlth Serv, D-60590 Frankfurt, Germany.
   Univ Clin Frankfurt, Inst Med Virol, D-60596 Frankfurt, Germany.
   City Hlth Off, D-60311 Frankfurt, Germany.
C3 Goethe University Frankfurt; Goethe University Frankfurt Hospital; Goethe University Frankfurt; Goethe University Frankfurt Hospital
RP Wicker, S (corresponding author), Univ Frankfurt Klinikum, Betriebsarztlicher Dienst, Theodor Stern Kai 7, D-60590 Frankfurt, Germany.
EM Sabine.Wicker@kgu.de
CR Allwinn R, 2003, DEUT MED WOCHENSCHR, V128, P1732
   Baer G, 2005, VACCINE, V23, P2016, DOI 10.1016/j.vaccine.2004.03.073
   Baer G, 2003, PEDIATR INFECT DIS J, V22, P373
   Buxbaum S, 2001, DEUT MED WOCHENSCHR, V126, P1289, DOI 10.1055/s-2001-18475
   Diedrich S, 2000, DEUT MED WOCHENSCHR, V125, P584, DOI 10.1055/s-2007-1024365
   Diedrich S, 2002, BMC INFECT DIS, V2, P0, DOI 10.1186/1471-2334-2-2
   FRANCK S, 1999, INT J MED MICROBIOL, V289, P479
   Germann D, 1999, SCHWEIZ MED WSCHR, V129, P499
   GOTTSCHALK R, 2006, KRANKENHAUSHYGIENE I, V23, P21
   Hamilton-West K, 2006, VACCINE, V24, P5183, DOI 10.1016/j.vaccine.2006.03.084
   Harling R, 2005, VACCINE, V23, P4070, DOI 10.1016/j.vaccine.2004.10.020
   MERKLE E, 2005, GESUNDHEIT MUTTERN K, V0, P0
   RABENAU H, 1994, ZBL BAKT-INT J MED M, V280, P534
   Radon K, 2001, GESUNDHEITSWESEN, V63, P573, DOI 10.1055/s-2001-16686
   Razum O, 2003, DEUT MED WOCHENSCHR, V128, P882, DOI 10.1055/s-2003-38704
   SIEDLER A, 2005, 2 OUTBREAKS MEASLES, V0, P0
   Tischer A, 2000, VACCINE, V18, P1382, DOI 10.1016/S0264-410X(99)00397-7
   Wallaschofski H, 2005, DEUT MED WOCHENSCHR, V130, P1429, DOI 10.1055/s-2005-870834
   WEBER B, 1994, ZBL BAKT-INT J MED M, V280, P540
   WICKER S, 2006, KRANKENHAUSHYGIENE I, V23, P16
NR 20
TC 46
Z9 48
U1 0
U2 4
PU SPRINGER
PI NEW YORK
PA ONE NEW YORK PLAZA, SUITE 4600, NEW YORK, NY, UNITED STATES
SN 0300-8584
EI 1432-1831
J9 MED MICROBIOL IMMUN
JI Med. Microbiol. Immunol.
PD SEP 15
PY 2007
VL 196
IS 3
BP 145
EP 150
DI 10.1007/s00430-007-0036-3
PG 6
WC Immunology; Microbiology
SC Immunology; Microbiology
GA 179RP
UT WOS:000247308100004
PM 17273881
DA 2023-03-20
ER

PT J
AU Ateka, GK
   Selwyn, BJ
AF Ateka, G. K.
   Selwyn, B. J.
TI Adolescent human immunodeficiency virus and sexually transmitted disease prevention programmes: are gender-blind approache justified?
SO PUBLIC HEALTH
LA English
DT Article
DE HIV/STD; evaluation; adolescents; sexuality; gender and prevention
ID high-school-students; behavior; education
AB Objective: To present findings that gender might be more predictive of human immunodeficiency virus (HIV) and sexually transmitted disease (STD) knowledge, and sexual behaviour, compared with participation in knowledge-based HIV prevention programmes. Study design: A cross-sectional study comparing students attending public high schools running an HIV and STD prevention programme. It is based on a study that evaluated the City of Houston HIV and STD prevention programme in public high schools. Comparison was initially between groups (intervention vs comparison) and subsequently between gender. The main variables for comparison were level of interest and knowledge of the subject of HIV and STD, and a range of sexual behaviour variables. Methods: Self-administered questionnaires were used for eliciting both knowledge and behavioural data. A specific question required participants to rate their level of interest in the subject of HIV and STD on a scale of 1-4 (lowest to highest). The knowledge component was marked and scores awarded in percentage form. Descriptive statistical analysis was followed by stratified analysis. Finally, a select number of variables were used in a Logistic regression model. STATA version 8 was the main statistical software. Results: A significantly large proportion of girls reported the highest Level of interest in the subject of HIV and STD (a score of 4); had higher HIV and STD knowledge scores; and reported less risk-taking sexual behaviour compared with boys. The only variable in which boys faired better was condom use, reporting higher rates of condom use than girls. Conclusions: Gender-blind HIV and STD prevention programmes seem to have a minimal. effect on boys. Although a myriad of other factors influence mate response to such programmes, the relatively low level. of interest in the subject of HIV and STD among boys might be contributory. HIV and STD prevention programmes need to be re-designed using approaches that are more appealing to boys. Boys will otherwise remain the weak link and therefore the rate-limiting step in the quest for sexual behaviour change among adolescents. (c) 2007 The Royal Institute of Public Health. Published by Elsevier Ltd. All rights reserved.
C1 Baylor Coll Med, Childrens Fdn Lesotho, Maseru 100, Lesotho.
   Univ Texas, Hlth Sci Ctr, Sch Publ Hlth, Houston, TX USA.
C3 Baylor College of Medicine; University of Texas System; University of Texas Health Science Center Houston; University of Texas School Public Health
RP Ateka, GK (corresponding author), Baylor Coll Med, Childrens Fdn Lesotho, P Bag A191, Maseru 100, Lesotho.
EM gkateka@bcm.tmc.edu
FU FIC NIH HHS [2D43 TW001036-06/10] Funding Source: Medline; FOGARTY INTERNATIONAL CENTER [D43TW001036] Funding Source: NIH RePORTER
CR ANDERSON NL, 1999, DISCUSSION SCH INQ P, V13, P235
   Halstead J. M., 2001, SEX ED, V1, P59
   KELLY PJ, 2005, QUIZ MCN AM J MATERN, V30, P24
   *MMWR SURV SUMM, 2006, YOUTH RISK BEH SURV, V0, P1
   Nahom D, 2001, J SCHOOL HEALTH, V71, P153, DOI 10.1111/j.1746-1561.2001.tb01314.x
   OLIVER MB, 1993, PSYCHOL BULL, V114, P29, DOI 10.1037/0033-2909.114.1.29
   Palmer DA, 1996, J ADOLESCENT HEALTH, V19, P297, DOI 10.1016/S1054-139X(96)00040-7
   Rich JA, 1996, J NATL MED ASSOC, V88, P87
   Siegel DM, 1998, J ADOLESCENT HEALTH, V23, P20, DOI 10.1016/S1054-139X(97)00274-7
   Smith LH, 2005, J YOUTH ADOLESCENCE, V34, P361, DOI 10.1007/s10964-005-5762-5
   Timpson SC, 2001, HEALTH EDUC RES, V16, P541, DOI 10.1093/her/16.5.541
   Tolman D L, 1999, J AM MED WOMENS ASSOC (1972), V54, P133
   Warren CW, 1998, FAM PLANN PERSPECT, V30, P170, DOI 10.2307/2991678
   Yamey G, 1999, BRIT MED J, V319, P1315, DOI 10.1136/bmj.319.7221.1315
   1998, 1900, V47, V0, P749
NR 15
TC 3
Z9 3
U1 0
U2 2
PU W B SAUNDERS CO LTD
PI LONDON
PA 32 JAMESTOWN RD, LONDON NW1 7BY, ENGLAND
SN 0033-3506
EI 
J9 PUBLIC HEALTH
JI Public Health
PD SEP 15
PY 2007
VL 121
IS 9
BP 682
EP 689
DI 10.1016/j.puhe.2007.01.013
PG 8
WC Public, Environmental & Occupational Health
SC Public, Environmental & Occupational Health
GA 207RR
UT WOS:000249269300006
PM 17543358
DA 2023-03-20
ER

PT J
AU Deveaux, L
   Stanton, B
   Lunn, S
   Cottrell, L
   Yu, SL
   Brathwaite, N
   Li, XM
   Liu, HJ
   Marshall, S
   Harris, C
AF Deveaux, Lynette
   Stanton, Bonita
   Lunn, Sonya
   Cottrell, Leslie
   Yu, Shuli
   Brathwaite, Nannette
   Li, Xiamong
   Liu, Hongjie
   Marshall, Sharon
   Harris, Carole
TI Reduction in human immunodeficiency virus risk among youth in developing countries
SO ARCHIVES OF PEDIATRICS & ADOLESCENT MEDICINE
LA English
DT Article
ID sexual-behavior; randomized-trial; young-people; interventions; adolescents; hiv; pregnancy; metaanalysis; education; teachers
AB Objective: To address the 6-month efficacy of a human immunodeficiency virus (HIV) prevention intervention targeted to youth and delivered with and without a parental monitoring intervention in a developing country (the Bahamas). Design: Randomized, controlled, 3-cell intervention trial with a 6-month postintervention follow-up. Setting: Elementary schools in the Bahamas. Participants: A total of 1282 Bahamian sixth-grade students (and 1175 parents) in 15 schools. Interventions: Youth and parents were randomized at the level of the school to receive the following interventions: (1) Focus on Youth in the Caribbean (FOYC) plus Caribbean Informed Parents and Children Together (CImPACT), (2) FOYC plus an attention control for parents (Goal for It [GFI]), or (3) an attention control for the youth (Wonderous Wetlands [WW]) plus the GFI. The 10-session FOYC or WW curriculum was delivered as part of the elementary school curriculum. The GFI or CImPACT was delivered to parents in the evenings or on weekends. Main Outcome Measures: Risk and protective knowledge, condom use skills, perceptions, interventions, and self-reported behaviors. Results: Compared with the WW, the FOYC significantly increased knowledge, condom use skills, protective perceptions, and intentions to engage in safer behaviors. Amongyouth,no differences were found in knowledge or condom use skills based on parent intervention; among parents, those receiving the CImPACT demonstrated superior condom use skills after the intervention. Conclusions: Protective knowledge, skills, perceptions, and intentions of youth from 1 developing country can be significantly improved by youth intervention delivered through the schools. Longer follow-up is needed to determine if risk behaviors will be reduced and how long protective results will be sustained.
C1 Bahamas Minist Hlth, Off AIDS, Nassau, Germany.
   Wayne State Univ, Sch Med, Carman & Ann Adams Dept Pediat, Detroit, MI USA.
C3 Wayne State University
RP Stanton, B (corresponding author), Wayne State Univ, Carman & Ann Adams Dept Pediat, Sch Med, Childrens Hosp, 3901 Beaubien St,Suite 1K40, Detroit, MI 48201 USA.
EM BStanton@dmc.org
FU NIMH NIH HHS [R01 MH069229] Funding Source: Medline
CR Cheung CK, 2005, ADOLESCENCE, V40, P403
   Chewning B, 2001, MATERN CHILD HEALTH J, V5, P273, DOI 10.1023/A:1013037007288
   Coyle K, 2001, PUBLIC HEALTH REP, V116, P82, DOI 10.1093/phr/116.S1.82
   DAlessandri D., 2003, JOURNAL OF HIV/AIDS PREVENTION AND EDUCATION FOR ADOLESCENTS AND CHILDREN, V5, P111, DOI 10.1300/J129v05n03_06
   DANELLA R, 2000, WORLD AIDS M, V0, P0
   Ferguson J, 2006, WHO TECH REP SER, V938, P317
   Gebhardt WA, 2006, ARCH SEX BEHAV, V35, P217, DOI 10.1007/s10508-005-9003-5
   HANUSHEK EA, 2006, HDB EC ED, V2, P945
   Hassan Lamiece, 2006, COMMUNITY PRACT, V79, P247
   Johnson BT, 2003, ARCH PEDIAT ADOL MED, V157, P381, DOI 10.1001/archpedi.157.4.381
   Kim N, 1997, J ADOLESCENT HEALTH, V20, P204, DOI 10.1016/S1054-139X(96)00169-3
   Kirby D, 2002, J SEX RES, V39, P51, DOI 10.1080/00224490209552120
   Kirby D, 2006, WHO TECH REP SER, V938, P103
   Li XM, 2002, J NATL MED ASSOC, V94, P364
   *MIN HLTH, 2005, M DIR SOC SEC ORG EN, V0, P0
   *MIN HLTH, 2006, BAH NASS COMM BAH, V0, P0
   Monasch R, 2006, WHO TECH REP SER, V938, P15
   Mullen PD, 2002, J ACQ IMMUN DEF SYND, V30, PS94, DOI 10.1097/01.QAI.0000019980.12814.DF
   Piko BF, 2005, EUR CHILD ADOLES PSY, V14, P95, DOI 10.1007/s00787-005-0437-z
   Rai AA, 2003, J ADOLESCENT HEALTH, V33, P108, DOI 10.1016/S1054-139X(03)00179-4
   RIPPETOE PA, 1987, J PERS SOC PSYCHOL, V52, P596, DOI 10.1037/0022-3514.52.3.596
   Robin L, 2004, J ADOLESCENT HEALTH, V34, P3, DOI 10.1016/S1054-139X(03)00244-1
   Romer D, 1999, ARCH PEDIAT ADOL MED, V153, P1055, DOI 10.1001/archpedi.153.10.1055
   Schouten BC, 2007, PATIENT EDUC COUNS, V66, P75, DOI 10.1016/j.pec.2006.10.010
   Shek Daniel T L, 2006, INT J ADOLESC MED HEALTH, V18, P505
   SMITH DW, 1993, J SCHOOL HEALTH, V63, P349, DOI 10.1111/j.1746-1561.1993.tb07151.x
   Smoak ND, 2006, JAIDS-J ACQ IMM DEF, V41, P374, DOI 10.1097/01.qai.0000185575.36591.fc
   Stanton B, 2004, ARCH PEDIAT ADOL MED, V158, P947, DOI 10.1001/archpedi.158.10.947
   STANTON B, 1995, AIDS EDUC PREV, V7, P160
   Stanton BF, 1996, ARCH PEDIAT ADOL MED, V150, P363, DOI 10.1001/archpedi.1996.02170290029004
   STEINBERG L, 1992, AM PSYCHOL, V47, P723, DOI 10.1037/0003-066X.47.6.723
   STEINBERG L, 1994, PEDIATRICS, V93, P1060
   Stephenson J, 2004, LANCET, V363, P1177, DOI 10.1016/S0140-6736(04)15983-7
   *U MAR DEP PED WAY, 2005, FOC KIDS AD HIV RISK, V0, P0
   Wiecha JL, 2004, J PEDIATR PSYCHOL, V29, P467, DOI 10.1093/jpepsy/jsh050
   Wight D, 2006, J ADOLESCENCE, V29, P473, DOI 10.1016/j.adolescence.2005.08.007
   Wu Y, 2003, PEDIATRICS, V111, P0, DOI 10.1542/peds.111.1.e32
NR 41
TC 43
Z9 43
U1 0
U2 1
PU AMER MEDICAL ASSOC
PI CHICAGO
PA 330 N WABASH AVE, STE 39300, CHICAGO, IL 60611-5885 USA
SN 1072-4710
EI 1538-3628
J9 ARCH PEDIAT ADOL MED
JI Arch. Pediatr. Adolesc. Med.
PD DEC 15
PY 2007
VL 161
IS 12
BP 1130
EP 1139
DI 10.1001/archpedi.161.12.1130
PG 10
WC Pediatrics
SC Pediatrics
GA 237LE
UT WOS:000251374400003
PM 18056557
DA 2023-03-20
ER

PT J
AU Contreras, F
   Carrobles, JA
   Juarez-Acosta, F
AF Contreras, Francolse
   Carrobles, Jose Antonio
   Juarez-Acosta, Fernando
TI Psychometric properties of the confidential questionnaire of active sexual life to assess risk behaviors in HIV-Aids
SO BEHAVIORAL PSYCHOLOGY-PSICOLOGIA CONDUCTUAL
LA Spanish
DT Article
DE sexual behavior; HIV-Aids; risk behaviors; assessment
ID college-students; substance use; relationship context; african-american; condom use; prevention; adolescents; predictors; men; communication
AB The purpose of this study was to evaluate the psychometric properties of the Confidential Questionnaire of Active Sexual Life (Cuestionario confidencial de vida sexual activa) [CCVSA], developed in 1996 by the previous Colombian Ministry of Health and the Pan American Health Organization (PAHO), in a sample of 690 university students. The core of the study focused on sexual activity during the previous year. The CCVSA demonstrated solid psychometric properties with a reliability coefficient of 0.98. The validity of the questionnaire was manifested by analysis of the principal components, revealing the existence of two dimensions of behavior. These results seem relevant given the necessity to standardized information and to obtain profiles of behavior by means of reliable procedures, thus allowing a comparison and evaluation of the study.
C1 [Contreras, Francolse] Univ Santo Tomas, Bogota, Colombia.
   [Carrobles, Jose Antonio] Univ Autonoma Madrid, Fac Psicol, E-28049 Madrid, Spain.
   [Juarez-Acosta, Fernando] Univ El Bosque, Bogota, Colombia.
C3 Universidad Santo Tomas USTA; Autonomous University of Madrid; Universidad El Bosque
RP Carrobles, JA (corresponding author), Univ Autonoma Madrid, Fac Psicol, E-28049 Madrid, Spain.
EM joseantonio.carrobles@uam.es
CR BADIA X, 1999, GUIA ESCALAS MEDICIO, V0, P0
   Bakker AB, 1999, AIDS EDUC PREV, V11, P150
   BALLESTER R, 2005, REV PSICOPATOLOGIA P, V10, P53
   BIGLAN A, 1990, J BEHAV MED, V13, P245, DOI 10.1007/BF00846833
   Bowen S. P., 1989, AIDS AND PUBLIC POLICY JOURNAL, V4, P10
   Bowleg L, 2000, SEX ROLES, V42, P613, DOI 10.1023/A:1007099422902
   BRANNON L, 2000, PSICOLOGIA SALUD, V0, P0
   CANTERBURY RJ, 1995, J ADOLESCENT HEALTH, V17, P173, DOI 10.1016/1054-139X(95)00043-R
   CARVALHO JA, 1999, MANUAL PSICOLOGIA SA, V0, P0
   Castaneda D, 2000, SEX ROLES, V42, P551, DOI 10.1023/A:1007095221993
   Dolezal C, 2000, J SUBST ABUSE, V11, P323, DOI 10.1016/S0899-3289(00)00030-4
   Faryna E L, 2000, CULTUR DIVERS ETHNIC MINOR PSYCHOL, V6, P42, DOI 10.1037/1099-9809.6.1.42
   Fazekas A, 2001, CAN J BEHAV SCI, V33, P103, DOI 10.1037/h0087133
   Feinleib JA, 1998, PREV MED, V27, P400, DOI 10.1006/pmed.1998.0270
   FISHER JD, 1992, PSYCHOL BULL, V111, P455, DOI 10.1037/0033-2909.111.3.455
   GOMEZ RB, 1996, FUNDAMENTOS MED SIDA, V0, P41
   Gordon CM, 1997, HEALTH PSYCHOL, V16, P490, DOI 10.1037/0278-6133.16.5.490
   Hanna KM, 1999, WESTERN J NURS RES, V21, P621, DOI 10.1177/01939459922044081
   He H, 1998, WOMEN HEALTH, V27, P161, DOI 10.1300/J013v27n01_10
   Hines AM, 1998, HEALTH SOC WORK, V23, P186, DOI 10.1093/hsw/23.3.186
   Jemmott John B. Iii, 1993, P183, V0, P0
   Kalichman SC, 1996, ARCH SEX BEHAV, V25, P141, DOI 10.1007/BF02437933
   KEGELES SM, 1988, AM J PUBLIC HEALTH, V78, P460, DOI 10.2105/AJPH.78.4.460
   Ketterlinus R. D., 1994, ADOLESCENT PROBLEM B, V0, P0
   Lindberg C E, 2000, J ASSOC NURSES AIDS CARE, V11, P80, DOI 10.1016/S1055-3290(06)60387-7
   LOWRY R, 1994, AM J PUBLIC HEALTH, V84, P1116, DOI 10.2105/AJPH.84.7.1116
   MAIBACH E, 1993, COMMUN RES, V20, P517, DOI 10.1177/009365093020004002
   Malow RM, 2001, J SUBST ABUSE, V13, P103, DOI 10.1016/S0899-3289(01)00069-4
   Mills RB, 1998, J INTERPERS VIOLENCE, V13, P682, DOI 10.1177/088626098013006002
   Misovich S. J., 1997, HLTH COPING WELL BEI, V0, P95
   Murphy ST, 2000, AM J PUBLIC HEALTH, V90, P1135, DOI 10.2105/AJPH.90.7.1135
   Norris Anne E, 2002, MCN AM J MATERN CHILD NURS, V27, P103, DOI 10.1097/00005721-200203000-00010
   Oncale RM, 2001, ARCH SEX BEHAV, V30, P379, DOI 10.1023/A:1010209331697
   Over M, 1996, J INFECT DIS, V174, PS162, DOI 10.1093/infdis/174.Supplement_2.S162
   Peres CA, 2002, AIDS EDUC PREV, V14, P36, DOI 10.1521/aeap.14.7.36.23858
   Pinkerton SD, 1998, AM J HEALTH BEHAV, V22, P259
   Prince A, 1998, J AM COLL HEALTH, V47, P11, DOI 10.1080/07448489809595614
   QUADREL MJ, 1993, AM PSYCHOL, V48, P102, DOI 10.1037/0003-066X.48.2.102
   Reitman D, 1996, AIDS EDUC PREV, V8, P499
   Sanderson CA, 1999, HEALTH PSYCHOL, V18, P295, DOI 10.1037/0278-6133.18.3.295
   Sands T, 1998, J COLL STUDENT DEV, V39, P331
   SAVINWILLIAMS C, 1990, BEHAV ASPECTS AIDS, V0, P75
   SEIDMAN SN, 1994, J ADOLESCENT HEALTH, V15, P126, DOI 10.1016/1054-139X(94)90539-8
   STALL R, 1992, J ACQ IMMUN DEF SYND, V5, P682
   Stark K, 1996, EUR J EPIDEMIOL, V12, P315, DOI 10.1007/BF00145423
   Stein JA, 2000, AIDS CARE, V12, P343, DOI 10.1080/09540120050043007
   Stover J, 2004, AIDS, V18, PS67, DOI 10.1097/00002030-200406002-00008
   Taussig HN, 2002, CHILD ABUSE NEGLECT, V26, P1179, DOI 10.1016/S0145-2134(02)00391-5
   van Vliet C, 2001, B WORLD HEALTH ORGAN, V79, P442
   VandeVen P, 1997, AIDS EDUC PREV, V9, P395
   Westhoff WW, 1996, AIDS EDUC PREV, V8, P106
NR 53
TC 0
Z9 0
U1 1
U2 1
PU FUNDACION VECA PARA AVANCE PSICOLOGIA
PI GRANADA
PA APARTADO CORREOS 1245, GRANADA, 18080, SPAIN
SN 1132-9483
EI 
J9 BEHAV PSYCHOL
JI Behav. Psychol.
PD APR 15
PY 2007
VL 15
IS 1
BP 5
EP 27
DI 
PG 23
WC Psychology, Clinical
SC Psychology
GA 270GP
UT WOS:000253709300001
DA 2023-03-20
ER

PT J
AU Gutierrez-Martinez, O
   Bermudez, MP
   Teva, I
   Buela-Casal, G
AF Gutierrez-Martinez, Olga
   Bermudez, Maria Paz
   Teva, Inmaculada
   Buela-Casal, Gualberto
TI Sexual sensation-seeking and worry about sexually transmitted diseases (STD) and human immunodeficiency virus (HIV) infection among Spanish adolescents
SO PSICOTHEMA
LA English
DT Article
ID university-students; gender-differences; risk perception; behavior; prevention; intervention; condom; scale; men
AB The target of this study is to assess the relationship between sexual sensation-seeking, worry about STD/HIV infection, and risky sexual behaviours among 182 adolescents aged 13-18 years. Results showed that participants who engaged in a wider range of potentially risky behaviours (e.g., sexual experience, higher number of sexual partners in last six months, and the last sexual contact with a casual partner) obtained higher sensation-seeking scores. It was also found that adolescents who engaged in sex with a casual partner in their last sexual contact reported being worried about STD/HIV infection, but adolescents having sex with a steady partner underestimated their risk of STD/HIV infection. These results support the idea that preventive programmes may benefit from including components aimed at teaching adolescents to satisfy their preferences for sexual sensation-seeking through novel and stimulating sexual behaviours involving minimum risk. Similarly, the need to include components aimed at making adolescents become realistically aware of the STD/HIV risk involved in unprotected intercourse with steady love partners is highlighted.
C1 Univ Huelva, Dept Psicol, Huelva 21071, Spain.
   Univ Granada, E-18071 Granada, Spain.
C3 Universidad de Huelva; University of Granada
RP Gutierrez-Martinez, O (corresponding author), Univ Huelva, Dept Psicol, Huelva 21071, Spain.
EM olga.gutierrez@dpsi.ehu.es
CR Alcala V, 2006, PSICOTHEMA, V18, P143
   Arnal RB, 2006, PSICOTHEMA, V18, P25
   Bermudez MP, 2004, INT J CLIN HLTH PSYC, V4, P553
   BERMUDEZ MP, 2005, ADAPTACION CASTELLAN, V0, P0
   BERMUDEZ MP, 2003, J CLIN HLTH PSYCHOL, V3, P89
   Bimbela J. L., 1999, THESIS U BARCELONA S, V0, P267
   Breton-Lopez J, 2005, PSICOTHEMA, V17, P590
   Breton-Lopez J, 2006, PSICOTHEMA, V18, P557
   Chng CL, 2000, AIDS EDUC PREV, V12, P326
   Crosby R, 2001, SEX TRANSM DIS, V28, P208, DOI 10.1097/00007435-200104000-00004
   DiClemente R, 2003, ARCH PEDIAT ADOL MED, V157, P319, DOI 10.1001/archpedi.157.4.319
   DiClemente RJ, 2004, JAMA-J AM MED ASSOC, V292, P171, DOI 10.1001/jama.292.2.171
   Ellen JM, 2002, J APPL SOC PSYCHOL, V32, P648, DOI 10.1111/j.1559-1816.2002.tb00235.x
   Gaither GA, 2003, J PERS ASSESS, V81, P157, DOI 10.1207/S15327752JPA8102_07
   Garcia-Vega E, 2005, PSICOTHEMA, V17, P49
   Gibson DR, 1999, J SEX RES, V36, P96, DOI 10.1080/00224499909551973
   Gullette DL, 2005, J COMMUN HEALTH NURS, V22, P47, DOI 10.1207/s15327655jchn2201_5
   KALICHMAN SC, 1994, J PERS ASSESS, V62, P385, DOI 10.1207/s15327752jpa6203_1
   Kalichman SC, 1996, ARCH SEX BEHAV, V25, P141, DOI 10.1007/BF02437933
   Lameiras M., 2002, PSICOTHEMA, V14, P255
   Lameiras-Fernandez M, 2007, INT J CLIN HLTH PSYC, V7, P207
   Mashegoane S, 2002, SOC BEHAV PERSONAL, V30, P475, DOI 10.2224/sbp.2002.30.5.475
   MIRAS F, 2001, INT J PSYCHOL PSYCHO, V1, P93
   Montero I, 2005, INT J CLIN HLTH PSYC, V5, P115
   Navarro-Pertusa E, 2006, INT J CLIN HLTH PSYC, V6, P79
   Navarro-Pertusa E, 2003, PSICOTHEMA, V15, P395
   Ochs EP, 1999, J SEX RES, V36, P374, DOI 10.1080/00224499909552010
   Parsons J. T., 2001, SEXUAL ADDICTION COM, V8, P101, DOI 10.1080/10720160127562
   Poppen PJ, 1997, AIDS EDUC PREV, V9, P373
   Reisen CA, 1999, J APPL SOC PSYCHOL, V29, P667, DOI 10.1111/j.1559-1816.1999.tb02018.x
   Roberti JW, 2004, J RES PERS, V38, P256, DOI 10.1016/S0092-6566(03)00067-9
   Spitalnick JS, 2007, J ADOLESCENCE, V30, P165, DOI 10.1016/j.adolescence.2006.10.002
   TEVA I, 2007, ADAPTACION CASTELLAN, V0, P0
   *UNAIDS, 2005, FEM AIDS EP 2005 STA, V0, P0
   *UNAIDS, 2004, 2004 REP GLOB AIDS E, V0, P0
   *UNICEF UNAIDS WHO, 2002, YOUNG PEOPL HIV AIDS, V0, P0
   ZUCKERMAN M, 1978, J CONSULT CLIN PSYCH, V46, P139, DOI 10.1037/0022-006X.46.1.139
   Zuckerman M, 1994, BEHAV EXPRESSIONS BI, V0, P0
   Zuckerman M., 1979, SENSATION SEEKING BE, V0, P0
NR 39
TC 22
Z9 22
U1 0
U2 9
PU COLEGIO OFICIAL DE PSICOLOGOS DE ASTURIAS
PI OVIEDO
PA ILDEFONSO S. DEL RIO, 4-1 B, 33001 OVIEDO, SPAIN
SN 0214-9915
EI 1886-144X
J9 PSICOTHEMA
JI Psicothema
PD NOV 15
PY 2007
VL 19
IS 4
BP 661
EP 666
DI 
PG 6
WC Psychology, Multidisciplinary
SC Psychology
GA 221HA
UT WOS:000250216800019
PM 17959123
DA 2023-03-20
ER

PT J
AU Kim, S
   De la Rosa, M
   Trepka, MJ
   Kelley, M
AF Kim, Sunny
   De la Rosa, Mario
   Trepka, Mary Jo
   Kelley, Megan
TI Condom use among unmarried students in a Hispanic-serving university
SO AIDS EDUCATION AND PREVENTION
LA English
DT Article
ID harm reduction; oral sex; college-students; problem-behavior; risk behaviors; hiv; infection; hiv/aids; outbreak; syphilis
AB This study compares the prevalence of risky sexual behavior between unmarried Hispanic and non-Hispanic students in southern Florida and assesses the role of substance use in risky sexual behavior. Among 815 unmarried respondents, approximately 35% had two or more sexual partners within the past 12 months. Compared with non-Hispanic White students, Hispanic students were less likely to engage in unprotected sex under the influence of alcohol (25% vs. 16%) but also less likely to have been tested for HIV infection (55% vs. 43%). The percentage of students using a condom during their last sexual encounter was 8 % (oral), 35% (anal), and 50% (vaginal). For both Hispanic and non-Hispanic students, condom use was low regardless of smoking, heavy alcohol consumption, and marijuana use. From the problem behavior theory perspective, condom use and substance use may have different behavioral origins. These findings can help target and guide the development of prevention programs in university settings.
C1 Florida Int Univ, Stempel Sch Publ Hlth, Dept Epidemiol & Biostat, Miami, FL 33199 USA.
   Florida Int Univ, Ctr Res US Latinos HIV AIDS & Drug Abuse, Miami, FL 33199 USA.
   Florida State Univ, Sch Social Work, Tallahassee, FL 32306 USA.
C3 State University System of Florida; Florida International University; State University System of Florida; Florida International University; State University System of Florida; Florida State University
RP Kim, S (corresponding author), Florida Int Univ, Sch Publ Hlth, Dept Epidemiol & Biostat, 11200 SW 8th St, Miami, FL 33199 USA.
EM skim@fiu.edu
FU NIDA NIH HHS [R24 DA014260] Funding Source: Medline
CR Am Coll Hlth Assoc, 2005, J AM COLL HEALTH, V53, P199
   [Anonymous], 1997, MMWR RECOMM REP, V46, P1
   Bartlett R, 2005, RES NURS HEALTH, V28, P230, DOI 10.1002/nur.20078
   *CDCP, 2006, HIV AIDS SURV REP 20, V17, P0
   *CDCP, 2006, STD SURV REP 2005, V0, P0
   Centers for Disease Control and Prevention (CDC), 2004, MMWR MORB MORTAL WKLY REP, V53, P966
   Coleman LM, 2005, ARCH SEX BEHAV, V34, P649, DOI 10.1007/s10508-005-7917-6
   de Visser R, 2004, AIDS CARE, V16, P315, DOI 10.1080/09540120410001665321
   DONOVAN JE, 1985, J CONSULT CLIN PSYCH, V53, P890, DOI 10.1037/0022-006X.53.6.890
   *FLOR DEP HLTH, 2003, HIV AIDS ANN REP 200, V0, P0
   Gurman T, 2004, J AM COLL HEALTH, V52, P169, DOI 10.3200/JACH.52.4.169-178
   Halpern CT, 2004, PERSPECT SEX REPRO H, V36, P239
   Hawkins DA, 2001, SEX TRANSM INFECT, V77, P307, DOI 10.1136/sti.77.5.307
   Heron Melonie P, 2007, NATL VITAL STAT REP, V55, P1
   Hightow LB, 2005, JAIDS-J ACQ IMM DEF, V38, P531, DOI 10.1097/01.qai.0000155037.10628.cb
   Hilton BA, 2001, J ADV NURS, V33, P357, DOI 10.1046/j.1365-2648.2001.01672.x
   Holmes KK, 2004, B WORLD HEALTH ORGAN, V82, P454
   Jemmott Loretta Sweet, 2002, J ASSOC NURSES AIDS CARE, V13, P59, DOI 10.1016/S1055-3290(06)60201-X
   Jenkins RA, 2005, AIDS BEHAV, V9, PS87, DOI 10.1007/s10461-005-3947-8
   JESSOR R, 1987, BRIT J ADDICT, V82, P331
   Lacey HB, 2001, SEX TRANSM INFECT, V77, P311, DOI 10.1136/sti.77.5.311
   LEVY P, 1999, SAMPLING POPULATIONS, V0, P0
   MacMaster SA, 2004, SOC WORK, V49, P356, DOI 10.1093/sw/49.3.353
   Ohene SA, 2005, MATERN CHILD HLTH J, V9, P91, DOI 10.1007/s10995-005-2452-6
   Opt SK, 2004, J PSYCHOL, V138, P389, DOI 10.3200/JRLP.138.5.389-403
   Page-Shafer K, 2002, AIDS, V16, P2350, DOI 10.1097/00002030-200211220-00022
   Poulton M, 2001, SEX TRANSM INFECT, V77, P319, DOI 10.1136/sti.77.5.319
   Raffaelli M, 2005, J AM COLL HEALTH, V54, P7, DOI 10.3200/JACH.54.1.7-13
   Smith LA, 2003, J SEX RES, V40, P346, DOI 10.1080/00224490209552200
   *STAT CORP, 2005, STAT STAT SOFTW REL, V0, P0
   Staton M, 1999, HEALTH SOC WORK, V24, P147, DOI 10.1093/hsw/24.2.147
   *US CENS BUR, 2006, HISP LAT TYP 2000, V0, P0
   Valentine Peggy A, 2003, J ALLIED HEALTH, V32, P173
   von Sadovszky V, 2002, J NURS SCHOLARSHIP, V34, P133
   Warner LA, 2006, DRUG ALCOHOL DEPEN, V84, PS8, DOI 10.1016/j.drugalcdep.2006.05.003
   Weinstock H, 2004, PERSPECT SEX REPRO H, V36, P6, DOI 10.1111/j.1931-2393.2004.tb00002.x
   Westhoff WW, 1996, AIDS EDUC PREV, V8, P106
   Winer RL, 2006, NEW ENGL J MED, V354, P2645, DOI 10.1056/NEJMoa053284
   Wong ML, 2002, SEX TRANSM DIS, V29, P311, DOI 10.1097/00007435-200206000-00001
   Zambrana RE, 2004, AM J PUBLIC HEALTH, V94, P1152, DOI 10.2105/AJPH.94.7.1152
NR 40
TC 17
Z9 19
U1 0
U2 10
PU GUILFORD PUBLICATIONS INC
PI NEW YORK
PA 370 SEVENTH AVE, SUITE 1200, NEW YORK, NY 10001-1020 USA
SN 0899-9546
EI 1943-2755
J9 AIDS EDUC PREV
JI Aids Educ. Prev.
PD OCT 15
PY 2007
VL 19
IS 5
BP 448
EP 461
DI 10.1521/aeap.2007.19.5.448
PG 14
WC Education & Educational Research; Public, Environmental & Occupational Health
SC Education & Educational Research; Public, Environmental & Occupational Health
GA 223RZ
UT WOS:000250391300007
PM 17967114
DA 2023-03-20
ER

PT J
AU Li, L
   Wu, ZY
   Wu, S
   Zhaoc, Y
   Jia, MH
   Yan, ZH
AF Li, Li
   Wu, Zunyou
   Wu, Sheng
   Zhaoc, Yu
   Jia, Manhong
   Yan, Zhihua
TI HIV-related stigma in health care settings: A survey of service providers in China
SO AIDS PATIENT CARE AND STDS
LA English
DT Article
ID hiv/aids-related discrimination; aids patients; situational analysis; knowledge; attitudes; behaviors; professionals; stigmatization; students; nurses
AB We examined how individual and institutional factors in health care settings affected discrimination toward persons with HIV/AIDS. A representative sample of 1101 Chinese service providers was recruited in 2005, including doctors, nurses, and laboratory technicians. Multiple regression models were used to describe associations among identified variables, the relationships with HIV-related personal prejudicial attitudes, and perceived institutional support and discrimination at work. Multivariate analyses revealed that respondents' general view of persons living with HIV/AIDS and their perceived levels of support from their institutions regarding protection procedures were both important predictors for discrimination intent. Perceived institutional support varied according to age, gender, ethnicity, and training background. A better understanding of HIV-related discrimination in health care settings requires consideration of both individual and institutional factors.
C1 Univ Calif Los Angeles, Semel Inst, Ctr Community Hlth, Los Angeles, CA 90024 USA.
   Chinese Ctr Dis Control & Prevent, Natl Ctr AIDS STD Control & Prevent, Beijing, Peoples R China.
   Yunnan Ctr Dis Control & Prevent, Kunming, Peoples R China.
C3 University of California System; University of California Los Angeles; Chinese Center for Disease Control & Prevention; National Center for AIDS/STD Control & Prevention, Chinese Center for Disease Control & Prevention
RP Li, L (corresponding author), Univ Calif Los Angeles, Semel Inst, Ctr Community Hlth, 10920 Wilshire Blvd,Suite 350, Los Angeles, CA 90024 USA.
EM lililili@ucla.edu
FU NIMH NIH HHS [R01 MH070931-01, R01 MH070931] Funding Source: Medline
CR Brown L, 2003, AIDS EDUC PREV, V15, P49, DOI 10.1521/aeap.15.1.49.23844
   Busza JR, 2001, AIDS CARE, V13, P441, DOI 10.1080/09540120120057978
   Chan KY, 2005, AIDS CARE, V17, PS215, DOI 10.1080/09540120500120005
   Chen WT, 2004, AIDS PATIENT CARE ST, V18, P417, DOI 10.1089/1087291041518247
   CRAWFORD I, 1991, PROF PSYCHOL-RES PR, V22, P357, DOI 10.1037/0735-7028.22.5.357
   de Graaf R, 1998, AIDS CARE, V10, P441, DOI 10.1080/09540129850123975
   DOUGLAS CJ, 1985, HOSP COMMUNITY PSYCH, V36, P1309
   Foreman M, 2003, UNDERSTANDING RESPON, V0, P0
   GERBERT B, 1988, J AM DENT ASSOC, V116, P851, DOI 10.14219/jada.archive.1988.0273
   Goffman, 1966, BEHAV PUBLIC PLACES, V0, P0
   GOLDIN CS, 1994, SOC SCI MED, V39, P1359, DOI 10.1016/0277-9536(94)90366-2
   Green G, 1997, SOCIOL HEALTH ILL, V19, P70, DOI 10.1111/1467-9566.00041
   Huang J, 2005, AIDS PATIENT CARE ST, V19, P769, DOI 10.1089/apc.2005.19.769
   JOHNSON SD, 1995, PSYCHOL REP, V76, P563, DOI 10.2466/pr0.1995.76.2.563
   KELLY JA, 1987, AM J PUBLIC HEALTH, V77, P789, DOI 10.2105/AJPH.77.7.789
   Khakha Deepika C, 2003, NURS J INDIA, V94, P273
   Khoat DV, 2005, AIDS CARE, V17, PS181, DOI 10.1080/09540120500119940
   LI VC, 1993, AIDS CARE, V5, P305, DOI 10.1080/09540129308258613
   LI VC, 1992, AIDS EDUC PREV, V4, P1
   Lisanne Brown, 2001, INTERVENTIONS REDUCE, V0, P0
   Lonn E, 2007, AIDS PATIENT CARE ST, V21, P48, DOI 10.1089/apc.2006.0063
   Malcolm A., 1998, CRIT PUBLIC HEALTH, V8, P347, DOI 10.1080/09581599808402920
   Marchal B, 2005, TROP MED INT HEALTH, V10, P300, DOI 10.1111/j.1365-3156.2005.01397.x
   National Bureau of Statistics, 2004, CHIN STAT YB, V0, P0
   Parker R, 2003, SOC SCI MED, V57, P13, DOI 10.1016/S0277-9536(02)00304-0
   Parker R.G., 2002, HIV AIDS RELATED STI, V0, P0
   PLECK JH, 1988, J HOMOSEXUAL, V15, P41, DOI 10.1300/J082v15n03_02
   PREVOT S, 1992, ARCH VIROL, V0, P5
   Reidpath DD, 2005, AIDS CARE, V17, PS117, DOI 10.1080/09540120500120195
   ROSS M W, 1991, AIDS CARE, V3, P175, DOI 10.1080/09540129108253060
   Schlebusch L, 1991, S AFR J PSYCHOL, V21, P247
   SHULMAN LC, 1988, SOC SCI MED, V26, P979, DOI 10.1016/0277-9536(88)90215-8
   Siminoff LA, 1998, AIDS CARE, V10, P147, DOI 10.1080/09540129850124415
   SIMINOFF LA, 1991, J ADV NURS, V16, P262, DOI 10.1111/j.1365-2648.1991.tb01648.x
   Sringernyuang L, 2005, AIDS CARE, V17, PS165, DOI 10.1080/09540120500120161
   Surlis S, 2001, J ASSOC NURSES AIDS CARE, V12, P68, DOI 10.1016/S1055-3290(06)60185-4
   UNAIDS, 2000, PROT ID DISCR PEOPL, V0, P0
   USAIDS Inter-Agency Working Group on Stigma and Discrimination, 2004, HIV REL STIGM DISCR, V0, P0
   *WHO, 2001, LIV LET LIV WORLD AI, V0, P0
   Wu ZY, 1999, AIDS EDUC PREV, V11, P353
   Wu ZY, 2002, AIDS EDUC PREV, V14, P379, DOI 10.1521/aeap.14.6.379.24074
   Yang Y, 2005, AIDS CARE, V17, PS129, DOI 10.1080/09540120500119874
NR 44
TC 110
Z9 116
U1 0
U2 14
PU MARY ANN LIEBERT, INC
PI NEW ROCHELLE
PA 140 HUGUENOT STREET, 3RD FL, NEW ROCHELLE, NY 10801 USA
SN 1087-2914
EI 1557-7449
J9 AIDS PATIENT CARE ST
JI Aids Patient Care STDS
PD OCT 15
PY 2007
VL 21
IS 10
BP 753
EP 762
DI 10.1089/apc.2006.0219
PG 10
WC Public, Environmental & Occupational Health; Infectious Diseases
SC Public, Environmental & Occupational Health; Infectious Diseases
GA 225GZ
UT WOS:000250506400008
PM 17949274
DA 2023-03-20
ER

PT J
AU Brown, JL
   Vanable, PA
AF Brown, Jennifer L.
   Vanable, Peter A.
TI Alcohol use, partner type, and risky sexual behavior among college students: Findings from an event-level study
SO ADDICTIVE BEHAVIORS
LA English
DT Article
DE alcohol; partner type; risky sexual behavior; condom use; HIV
ID young-adults; condom use; substance use; sensation-seeking; heavy drinking; binge drinking; bisexual men; unsafe sex; drug-use; expectancy
AB Alcohol use is prevalent among college students and may contribute to elevated rates of sexual risk taking. Using event-level data, the hypothesis that partner type would moderate the effect of alcohol consumption on condom use was tested. Sexually active college students (N=330; 67% female) reported on characteristics of their most recent sexual encounter, including partner type, alcohol use, and condom use, along with measures of sex-related alcohol expectancies, sensation seeking, and typical alcohol use. Unprotected vaginal sex (UVS) was reported by 39% of the sample and 32% reported alcohol use prior to sex. For the complete sample, UVS was just as likely for non-drinking events as for events involving alcohol use. However, for sexual encounters involving a non-steady partner, alcohol consumption was associated with an increase in UVS, whereas rates of UVS did not vary by drinking status for encounters involving a steady partner. These effects remained in analyses that controlled for sex-related alcohol expectancies, sensation seeking, and typical alcohol use. Findings confirm that the effects of alcohol vary according to the context in which it is used. (C) 2007 Elsevier Ltd. All rights reserved.
C1 Syracuse Univ, Dept Psychol, Ctr Hlth & Behav, Syracuse, NY 13244 USA.
C3 Syracuse University
RP Brown, JL (corresponding author), Syracuse Univ, Dept Psychol, Ctr Hlth & Behav, 430 Huntington Hall, Syracuse, NY 13244 USA.
EM jlbrow03@syr.edu; pvanable@syr.edu
FU NIMH NIH HHS [R21 MH065865, R21-MH65865, R21 MH065865-02] Funding Source: Medline
CR Abbey A, 2006, J STUD ALCOHOL, V67, P113, DOI 10.15288/jsa.2006.67.113
   Abbey A, 2002, J STUD ALCOHOL, V0, PP118, DOI 10.15288/jsas.2002.s14.118
   Adams-Curtis Leah E, 2004, TRAUMA VIOLENCE ABUSE, V5, P91, DOI 10.1177/1524838003262331
   ANDERSON PB, 1998, J SEX EDUC THER, V23, P297
   BIRNBAUM IM, 1980, J EXP PSYCHOL-HUM L, V6, P293, DOI 10.1037/0278-7393.6.3.293
   Carey KB, 2001, PSYCHOL ADDICT BEHAV, V15, P283, DOI 10.1037/0893-164X.15.4.283
   CAREY KB, 1995, PSYCHOL ADDICT BEHAV, V9, P236, DOI 10.1037/0893-164X.9.4.236
   *CDC, 2003, 2003 STD SURV REP, V0, P53
   *CDC, 2002, SURV SUMM, V0, P51
   Cerwonka ER, 2000, AIDS EDUC PREV, V12, P141
   Cooper ML, 2006, CURR DIR PSYCHOL SCI, V15, P19, DOI 10.1111/j.0963-7214.2006.00385.x
   Cooper ML, 2000, J STUD ALCOHOL, V61, P413, DOI 10.15288/jsa.2000.61.413
   Cooper ML, 2002, J STUD ALCOHOL, V0, PP101, DOI 10.15288/jsas.2002.s14.101
   Corbin WR, 2002, HEALTH PSYCHOL, V21, P229, DOI 10.1037//0278-6133.21.3.229
   DERMEN KH, 1994, PSYCHOL ADDICT BEHAV, V8, P161, DOI 10.1037/0893-164X.8.3.161
   Dermen KH, 1998, J STUD ALCOHOL, V59, P71, DOI 10.15288/jsa.1998.59.71
   DERMEN KH, 1994, PSYCHOL ADDICT BEHAV, V8, P152, DOI 10.1037/0893-164X.8.3.152
   DESIDERATO LL, 1995, J YOUTH ADOLESCENCE, V24, P55, DOI 10.1007/BF01537560
   Dingle GA, 1997, PSYCHOL BULL, V122, P56, DOI 10.1037/0033-2909.122.1.56
   Fortenberry JD, 1997, SEX TRANSM DIS, V24, P313, DOI 10.1097/00007435-199707000-00001
   George W H, 2000, ANNU REV SEX RES, V11, P92
   Hingson RW, 2002, J STUD ALCOHOL, V63, P136, DOI 10.15288/jsa.2002.63.136
   Kalichman SC, 1998, PSYCHOL ADDICT BEHAV, V12, P262, DOI 10.1037/0893-164X.12.4.262
   Kalichman SC, 1996, ARCH SEX BEHAV, V25, P141, DOI 10.1007/BF02437933
   Kaly PW, 2002, J COLL STUDENT DEV, V43, P838
   Katz EC, 2000, COGNITIVE THER RES, V24, P1, DOI 10.1023/A:1005460107337
   LaBrie J, 2005, J SEX RES, V42, P259, DOI 10.1080/00224490509552280
   Macaluso M, 2000, AIDS, V14, P537, DOI 10.1097/00002030-200003310-00009
   MacDonald TK, 2000, HEALTH PSYCHOL, V19, P290, DOI 10.1037/0278-6133.19.3.290
   MacDonald TK, 1996, PERS SOC PSYCHOL B, V22, P763, DOI 10.1177/0146167296228001
   Menard KS, 2003, J INTERPERS VIOLENCE, V18, P1222, DOI 10.1177/0886260503256654
   OSullivan LF, 1998, PSYCHOL WOMEN QUART, V22, P177, DOI 10.1111/j.1471-6402.1998.tb00149.x
   Ortner CNM, 2003, ALCOHOL ALCOHOLISM, V38, P151, DOI 10.1093/alcalc/agg041
   Oswalt SB, 2005, ARCH SEX BEHAV, V34, P663, DOI 10.1007/s10508-005-7920-y
   Perkins HW, 2002, J STUD ALCOHOL, V0, PP91, DOI 10.15288/jsas.2002.s14.91
   Rimsza ME, 2005, PEDIATR CLIN N AM, V52, P217, DOI 10.1016/j.pcl.2004.10.010
   Schroder KEE, 2003, ANN BEHAV MED, V26, P76, DOI 10.1207/S15324796ABM2602_02
   Seage GR, 1998, J ACQ IMMUN DEF SYND, V17, P368, DOI 10.1097/00042560-199804010-00012
   Semple SJ, 2003, AIDS CARE, V15, P3, DOI 10.1080/713990434
   SENF JH, 1994, J ADOLESCENT HEALTH, V15, P238, DOI 10.1016/1054-139X(94)90509-6
   Sobell LS, 2003, ASSESSING ALCOHOL PR, V0, P75
   STEELE CM, 1990, AM PSYCHOL, V45, P921, DOI 10.1037/0003-066X.45.8.921
   TEMPLE MT, 1992, J SEX RES, V29, P207, DOI 10.1080/00224499209551643
   TEMPLE MT, 1993, J ACQ IMMUN DEF SYND, V6, P393
   Testa M, 1997, PSYCHOL ADDICT BEHAV, V11, P190, DOI 10.1037/0893-164X.11.3.190
   Vanable PA, 2004, HEALTH PSYCHOL, V23, P525, DOI 10.1037/0278-6133.23.5.525
   Vicary J. R., 2002, J PRIM PREV, V22, P299, DOI 10.1023/A:1013621821924
   Wagner MK, 2001, ADDICT BEHAV, V26, P115, DOI 10.1016/S0306-4603(00)00071-X
   Wechsler H, 2000, J AM COLL HEALTH, V48, P199, DOI 10.1080/07448480009599305
   Weinhardt L S, 2000, ANNU REV SEX RES, V11, P125
NR 50
TC 174
Z9 175
U1 0
U2 32
PU PERGAMON-ELSEVIER SCIENCE LTD
PI OXFORD
PA THE BOULEVARD, LANGFORD LANE, KIDLINGTON, OXFORD OX5 1GB, ENGLAND
SN 0306-4603
EI 1873-6327
J9 ADDICT BEHAV
JI Addict. Behav.
PD DEC 15
PY 2007
VL 32
IS 12
BP 2940
EP 2952
DI 10.1016/j.addbeh.2007.06.011
PG 13
WC Psychology, Clinical; Substance Abuse
SC Psychology; Substance Abuse
GA 231XJ
UT WOS:000250982200019
PM 17611038
DA 2023-03-20
ER

PT J
AU Hou, SI
   Luh, WM
AF Hou, Su-I
   Luh, Wei-Ming
TI The structure of a web-based HIV testing belief inventory (wHITBI) for college students: The evidence of construct validation
SO MEDICAL INFORMATICS AND THE INTERNET IN MEDICINE
LA English
DT Article
DE factor analysis; HIV testing; beliefs; Internet; college students
ID attitudes; scale; risk
AB The aim of this study is to develop a web- based HIV testing belief Inventory (wHITBI) and to examine the reliability and validity of the scores of the instrument. Steps for developing the item pool are described. Students from one major university in the south- eastern US were recruited. The sample (n = 440) was randomly split into equivalent halves for an exploratory factor analysis (EFA) and confirmatory factor analysis (CFA). The EFA showed that the wHITBI items were loaded in a way consistent with the four theoretical constructs: perceived benefits, concerns of HIV risk, perceived stigma, and availability/ accessibility. CFA using LISREL 8.7 confirmed the structure of the inventory indicated by good model- fit indices (chi(2)/d.f. = 1.79; root mean square error of approximation = .06; non- normed fit index =. 89; comparative fit index =. 90; incremental fit index =. 91; root mean square =. 07), with all factors loaded significantly (p < .001). The composite reliability ranged from .67 to .76. The results also showed that these scales can distinguish well among HIV-tested and never-tested students. The validated wHITBI has implications on future applications for the development and evaluation of HIV prevention and education programs delivered via the Internet.
C1 Univ Georgia, Coll Publ Hlth, Dept Hlth Promot & Behav, Athens, GA 30602 USA.
   Natl Cheng Kung Univ, Inst Educ, Tainan 70101, Taiwan.
C3 University System of Georgia; University of Georgia; National Cheng Kung University
RP Hou, SI (corresponding author), Univ Georgia, Coll Publ Hlth, Dept Hlth Promot & Behav, 300 River Rd,309 Ramsey Ctr, Athens, GA 30602 USA.
EM shou@uga.edu
CR [Anonymous], 1997, MMWR RECOMM REP, V46, P1
   Bagozzi R.P., 1988, J ACAD MARKET SCI, V16, P74, DOI 10.1007/BF02723327
   Bandura A, 1986, SOCIAL FDN THOUGHT A, V0, P0
   BOLLEN KA, 1989, STRUCTURAL EQUATIONS, V0, P278
   Borzekowski DLG, 2001, ARCH PEDIAT ADOL MED, V155, P813, DOI 10.1001/archpedi.155.7.813
   Boshamer CB, 1999, AIDS EDUC PREV, V11, P400
   Byrne BM., 1998, STRUCTURAL EQUATION, V0, P0, DOI DOI 10.4324/9780203774762%0A
   Chesney MA, 1999, AM BEHAV SCI, V42, P1162, DOI 10.1177/00027649921954822
   Dorr N, 1999, AIDS EDUC PREV, V11, P14
   Fulop MP, 1996, J AM COLL HEALTH, V45, P11, DOI 10.1080/07448481.1996.9937540
   GAYLE HD, 1990, NEW ENGL J MED, V323, P1538, DOI 10.1056/NEJM199011293232206
   Hatcher L., 1994, STEP BY STEP APPROAC, V0, P0
   Herek GM, 2003, HEALTH PSYCHOL, V22, P533, DOI 10.1037/0278-6133.22.5.533
   HIGHTOW LB, 2004, 11 C RETR OPP INF SA, V0, P0
   Hou SI, 2005, AIDS CARE, V17, P329, DOI 10.1080/09540120412331299816
   Irwin KL, 1996, AIDS, V10, P1707, DOI 10.1097/00002030-199612000-00016
   Joreskog K. G., 2001, LISREL 8 NEW STAT FE, V2, P0
   MEMON A, 1990, HEALTH EDUCATION RESEARCH, V5, P327, DOI 10.1093/her/5.3.327
   MUELLER RO, 1996, BASIC PRINCIPLES STR, V0, P80
   Nunnally J. C., 1994, PSYCHOMETRIC THEORY, V0, P0
   OHea EL, 2001, AIDS EDUC PREV, V13, P120, DOI 10.1521/aeap.13.2.120.19738
   Pealer Lisa, 2003, HEALTH PROMOT PRACT, V4, P171, DOI 10.1177/1524839902250772
   Pealer LN, 2001, HEALTH EDUC BEHAV, V28, P547, DOI 10.1177/109019810102800503
   Prochaska J. O., 1994, CHANGING GOOD, V0, P0
   Raykov T, 2001, STRUCT EQU MODELING, V8, P458, DOI 10.1207/S15328007SEM0803_6
   Rosenstock I. M., 1974, HLTH BELIEF MODEL PE, V0, P27
NR 28
TC 8
Z9 9
U1 0
U2 4
PU TAYLOR & FRANCIS LTD
PI ABINGDON
PA 2-4 PARK SQUARE, MILTON PARK, ABINGDON OR14 4RN, OXON, ENGLAND
SN 1463-9238
EI 
J9 MED INFORM INTERNET
JI Med. Inform. Internet Med.
PD JUN 15
PY 2007
VL 32
IS 2
BP 83
EP 92
DI 10.1080/14639230601125134
PG 10
WC Computer Science, Information Systems; Health Care Sciences & Services; Medical Informatics
SC Computer Science; Health Care Sciences & Services; Medical Informatics
GA 189RU
UT WOS:000248007000001
PM 17541858
DA 2023-03-20
ER

PT J
AU Verges, C
AF Verges, Claude
TI PROGRAMS ON SEXUAL EDUCATION IN PANAMA
SO ACTA BIOETHICA
LA Spanish
DT Article
DE pleasure; sexual education; health; human rights
ID students
AB Which place occupies pleasure in sexual education programs? In Panama, as in other Latin American countries, violence against children and women does not allow people to realize own bodylines and less their right to pleasure. Present programs about sexual education, pregnancy prevention and AIDS promote the use of preservatives and abstinence but do not include the ethics of pleasure. Frequently, the health and training personnel are not prepared to speak about the topic. The use of sexual pleasure as a merchandise in media creates greater confusion. Bioethics must integrate psychological and anthropological studies and a sense of humanity to allow this personnel to work with persons towards the integral appropriation of human beings.
C1 Univ Panama, Fac Med, Panama City, Panama.
C3 Universidad de Panama
RP Verges, C (corresponding author), Univ Panama, Fac Med, Panama City, Panama.
EM cverges2004@yahoo.es
CR CAILLOIS R, 1958, JEUX HOMMES, V0, P31
   *DIR EST CENS, 2001, CENS NAC 2000, V0, P0
   DUBOS R, 1976, CRITERE, V0, P15
   FOUCAULT M, 1976, VOLONTE SAVOIR HIST, V0, P24
   Hingson R, 2003, PEDIATRICS, V111, P34, DOI 10.1542/peds.111.1.34
   *IWHC, 2000, 0 IWHC, V0, P0
   LABERGE H, 1985, TRAITE ANTHR MED, V0, P709
   PROULX J, 1971, CRITERE, V0, P3
   *RFSU, 2004, BREAK GUID SEX REPR, V0, P0
   Singh Jyoti S., 1998, CREATING NEW CONSENS, V0, P0
   UN, 1994, INT C POP DEV CAIR E, V0, P0
   *UNFPA, 2003, STAT WORLD POP, V0, P0
   *UNFPA, 2003, FACTS SHEETS M DEM R, V0, P0
   United Nations (UN), 1994, INT C POP DEV CAIR 5, V0, P0
   Weber Max., 1964, ETHIQUE PROTESTANTE, V0, P0
   *WHO FACTS SHEET, 1997, YOUNG PEOPL SEX TRAN, V0, P0
   Winer RL, 2003, AM J EPIDEMIOL, V157, P218, DOI 10.1093/aje/kwf180
NR 17
TC 0
Z9 1
U1 1
U2 4
PU UNIV CHILE, CENTRO INTERDISCIPLINARIO ESTUDIOS BIOETICA
PI SANTIAGO
PA DIAGONAL PARAGUAY #265, TORRE 15, PISO 8, SANTIAGO, 00000, CHILE
SN 1726-569X
EI 
J9 ACTA BIOETH
JI Acta Bioet.
PD JUN 15
PY 2007
VL 13
IS 1
BP 97
EP 105
DI 10.4067/S1726-569X2007000100010
PG 9
WC Ethics; Medical Ethics; Social Sciences, Biomedical
SC Social Sciences - Other Topics; Medical Ethics; Biomedical Social Sciences
GA 362IZ
UT WOS:000260192700010
DA 2023-03-20
ER

PT J
AU Roberto, AJ
   Zimmerman, RS
   Carlyle, KE
   Abner, EL
   Cupp, PK
   Hansen, GL
AF Roberto, Anthony J.
   Zimmerman, Rick S.
   Carlyle, Kellie E.
   Abner, Erin L.
   Cupp, Pamela K.
   Hansen, Gary L.
TI The effects of a computer-based pregnancy, STD, and HIV prevention intervention: A nine-school trial
SO HEALTH COMMUNICATION
LA English
DT Article
ID self-efficacy; fear appeals; assisted-instruction; condom use; behavior; sex; knowledge; model; risk
AB A computer-based intervention was designed to change perceived threat, perceived efficacy, attitudes, and knowledge regarding pregnancy, STD, and HIV prevention in rural adolescents. The intervention, which was guided largely by the extended parallel process model (Witte, 1992), was implemented and evaluated in nine rural high schools using an institutional cycle pretest-posttest control-group design (Campbell & Stanley, 1963; Cook & Campbell, 1979). Eight-hundred eighty-seven ninth-graders completed the survey at both points in time. Process evaluation results indicated that the intervention was implemented as intended, and that over 91 % of students in the treatment group completed at least one of the six computer-based activities (M = 3.46, SD = 1.44 for those doing at least one activity). Two-way mixed-model repeated-measures analysis of variance revealed that students in the treatment group outperformed students in the control group on knowledge, condom self-efficacy, attitude toward waiting to have sex, and perceived susceptibility to HIV. These results suggest that computer-based programs may be a cost-effective and easily replicable means of providing teens with basic information and skills necessary to prevent pregnancy, STDs, and HIV.
C1 Ohio State Univ, Sch Commun, Columbus, OH 43210 USA.
   Univ Kentucky, Dept Commun, Lexington, KY 40506 USA.
   Univ Kentucky, Dept Community & Leadership Dev, Lexington, KY 40506 USA.
C3 University System of Ohio; Ohio State University; University of Kentucky; University of Kentucky
RP Roberto, AJ (corresponding author), Ohio State Univ, Sch Commun, 3050 Derby Hall,154 N Oval Mall, Columbus, OH 43210 USA.
EM roberto.14@osu.edu
FU NIMH NIH HHS [R01 MH16876] Funding Source: Medline
CR Albarracin D, 2001, PSYCHOL BULL, V127, P142, DOI 10.1037//0033-2909.127.1.142
   [Anonymous], 2001, CNN 0920, V0, P0
   BANDURA A, 1980, COGNITIVE THER RES, V4, P263, DOI 10.1007/BF01173659
   Bandura Albert, 1997, SELF EFFICACY EXERCI, V0, P0
   Barak A, 2001, J SEX RES, V38, P324, DOI 10.1080/00224490109552103
   Barth R. P, 1996, REDUCING RISK, V3rd, P0
   Basen-Engquist K, 1999, HEALTH EDUC RES, V14, P25, DOI 10.1093/her/14.1.25
   Blinn-Pike L, 1999, FAM RELAT, V48, P295, DOI 10.2307/585640
   Brien T M, 1994, J AM COLL HEALTH, V42, P167
   Bull SS, 2001, HEALTH EDUC RES, V16, P661, DOI 10.1093/her/16.6.661
   Buller D. B, 2001, PUBLIC COMMUNICATION, V0, P357
   Campbell D. T., 1963, EXPT QUASI EXPT DESI, V0, P171
   CARTER J, 1999, TEACHING HIV PREVENT, V0, P0
   *CDCP, 1995, 7 HIV AIDS CDCP, V0, P0
   *CDCP, 2002, YOUNG PEOPL RISK HIV, V0, P0
   *CDCP, 2004, MMWR-MORBID MORTAL W, V53, P0
   Chewning B, 1999, PATIENT EDUC COUNS, V38, P227, DOI 10.1016/S0738-3991(99)00014-2
   Cook TC, 1979, QUASI EXPERIMENTATIO, V0, P0
   DAllesandri D, 2003, J HIV AIDS PREVENTIO, V5, P111
   Donohew L, 2000, PERS INDIV DIFFER, V28, P1079, DOI 10.1016/S0191-8869(99)00158-0
   Evans AE, 2000, J ADOLESCENT HEALTH, V26, P244, DOI 10.1016/S1054-139X(99)00093-2
   Fishbein M, 1975, BELIEF ATTITUDE INTE, V0, P0
   Fogg B.J., 2003, PERSUASIVE TECHNOLOG, V0, P0
   Hoyle R., 2002, PERSONALITY INDIVIDU, V32, P402
   KASEN S, 1992, HEALTH EDUC QUART, V19, P187, DOI 10.1177/109019819201900204
   Keller SN, 2002, J SEX RES, V39, P67, DOI 10.1080/00224490209552123
   KIRBY D, 2000, AIDS PREVENT MENT H, V0, P83
   Lockyer L., 1999, HIGHER ED RES DEV, V18, P233, DOI 10.1080/0729436990180206
   McKay DL, 2004, HEALTH EDUC BEHAV, V31, P355, DOI 10.1177/1090198104263353
   Moore JN, 2002, J PUBLIC POLICY MARK, V21, P37, DOI 10.1509/jppm.21.1.37.17612
   Murray-Johnson L., 2001, INT Q COMMUNITY HLTH, V20, P323, DOI 10.2190/91KL-5R3E-HH8L-GV25
   *NAT TEL INF ADM, 2002, NAT ONL AM EXP THEIR, V0, P0
   National Cancer Institute, 2001, MAK HLTH COMM PROGR, V0, P0
   OKeefe D.J., 2002, PERSUASION THEORY RE, V2nd, P0
   PAPERNY DM, 1989, PEDIATRICS, V83, P742
   PROCHASKA JO, 1983, J CONSULT CLIN PSYCH, V51, P390, DOI 10.1037/0022-006X.51.3.390
   Rice R.E., 2001, INTERNET HLTH COMMUN, V0, P0
   Roberto AJ, 2002, J APPL COMMUN RES, V30, P210, DOI 10.1080/00909880216584
   Roberto AJ, 2000, J COMMUN, V50, P157, DOI 10.1111/j.1460-2466.2000.tb02867.x
   ROBERTO AJ, 2003, DEVELOPING SMALL MED, V0, P0
   Sheeran P, 1999, PSYCHOL BULL, V125, P90, DOI 10.1037/0033-2909.125.1.90
   Tan-Wilhelm D., 1999, AM J IND MED, V36, P1
   Tay Richard, 2002, HEALTH MARK Q, V19, P55, DOI 10.1300/J026v19n04_05
   Thomas R, 1997, HEALTH EDUC BEHAV, V24, P71, DOI 10.1177/109019819702400108
   *US DEP HHS, 2000, HLTH PEOPL 2010, V1, P0
   VENTURE SJ, 2002, 50 NAT CTR HLTH STAT, V0, P0
   Weinstock H, 2004, PERSPECT SEX REPRO H, V36, P6, DOI 10.1111/j.1931-2393.2004.tb00002.x
   Witte K, 2000, HEALTH EDUC BEHAV, V27, P591, DOI 10.1177/109019810002700506
   WITTE K, 1992, COMMUN MONOGR, V59, P329, DOI 10.1080/03637759209376276
   Witte K, 1998, HEALTH EDUC BEHAV, V25, P571, DOI 10.1177/109019819802500505
   Witte K., 2001, EFFECTIVE HLTH RISK, V0, P0
   Witte K., 2002, INT Q COMMUNITY HEAL, V21, P163, DOI 10.2190/qlkp-py9c-mpyv-fxty
   Zimmer-Gembeck MJ, 2004, ARCH SEX BEHAV, V33, P381, DOI 10.1023/B:ASEB.0000028891.16654.2c
NR 55
TC 39
Z9 39
U1 2
U2 13
PU ROUTLEDGE JOURNALS, TAYLOR & FRANCIS LTD
PI ABINGDON
PA 2-4 PARK SQUARE, MILTON PARK, ABINGDON OX14 4RN, OXON, ENGLAND
SN 1041-0236
EI 1532-7027
J9 HEALTH COMMUN
JI Health Commun.
PD JUN 15
PY 2007
VL 21
IS 2
BP 115
EP 124
DI 10.1080/10410230701306990
PG 10
WC Communication; Health Policy & Services
SC Communication; Health Care Sciences & Services
GA 182XA
UT WOS:000247536100002
PM 17523857
DA 2023-03-20
ER

PT J
AU Hadera, HG
   Boer, H
   Kuiper, WAJM
AF Hadera, H. Gebreeyesus
   Boer, H.
   Kuiper, W. A. J. M.
TI Using the theory of planned behaviour to understand the motivation to learn about HIV/AIDS prevention among adolescents in Tigray, Ethiopia
SO AIDS CARE-PSYCHOLOGICAL AND SOCIO-MEDICAL ASPECTS OF AIDS/HIV
LA English
DT Article
ID south-africa; condom use; reproductive health; secondary-schools; education; students; implementation; intervention; rationale; tanzania
AB Various studies indicate that school- or university- based HIV prevention curricula can reduce the prevalence of sexual risk behaviour among adolescent youth in Sub- Saharan Africa. However, effective HIV/ AIDS prevention education may be problematic, if the needs of youth are not served adequately. To date, little attention has been given to the motivation of youth to learn about HIV/ AIDS and about their preferences for HIV/ AIDS curriculum design options. The aim of this study was to get insight into the determinants of the motivation of youth to learn about HIV/ AIDS prevention and to assess their curriculum design preferences. Students from a university in Tigray, Ethiopia, filled out a structured questionnaire, which assessed demographics, variables that according to the Theory of Planned Behaviour are related to the motivation to learn, and their preferences for independent, carrier and integrated HIV/ AIDS curriculum designs. On average, participants were highly motivated to learn about HIV/ AIDS. Motivation to learn was primarily related to social norms and was not related to self- efficacy to discuss HIV/ AIDS in class. The often discussed reluctance to discuss sexuality and condom use in curricula in Sub- Saharan Africa, seems to be more related to existing negative social norms, than to lack of self- efficacy. Participants revealed a high preference for the independent, carrier and integrated curriculum design options. However, students with a higher motivation to learn about HIV/ AIDS were more attracted to the independent course design.
C1 Univ Twente, Fac Behav Sci, Dept Psychol & Commun Hlth & Risk, NL-7500 AE Enschede, Netherlands.
   Mekelle Univ, Mekelle, Ethiopia.
C3 University of Twente; Mekelle University
RP Boer, H (corresponding author), Univ Twente, Fac Behav Sci, Dept Psychol & Commun Hlth & Risk, POB 217, NL-7500 AE Enschede, Netherlands.
EM H.Boer@utwente.nl
CR Adamu R, 2003, ETHIOPIAN MED J, V41, P163
   AJZEN I, 1991, ORGAN BEHAV HUM DEC, V50, P179, DOI 10.1016/0749-5978(91)90020-T
   Albarracin D, 2001, PSYCHOL BULL, V127, P142, DOI 10.1037//0033-2909.127.1.142
   Alene GD, 2004, AIDS CARE, V16, P57, DOI 10.1080/09540120310001633976
   Boer H, 2006, COMMUN THEOR, V16, P75, DOI 10.1111/j.1468-2885.2006.00006.x
   Boer H, 2005, AIDS EDUC PREV, V17, P590, DOI 10.1521/aeap.2005.17.6.590
   BOLER T, 2004, LIFE SKILLS BASED ED, V0, P0
   BOLER T, 2005, GLOBAL COALITION WOM, V0, P0
   Campbell B, 2003, INT J EDUC DEV, V23, P529, DOI 10.1016/S0738-0593(03)00058-0
   Craig IK, 2004, IEEE T EDUC, V47, P65, DOI 10.1109/TE.2003.817620
   DWECK CS, 1988, PSYCHOL REV, V95, P256, DOI 10.1037/0033-295X.95.2.256
   Eccles J.S., 1983, ACHIEVEMENT ACHIEVEM, V0, PP75, DOI 10.1007/S11251-015-9352-Y
   Garcia T., 1994, SELF REGULATION LEAR, V0, P127
   Kaaya SF, 2002, SOC DYNAMICS, V28, P64
   KANN L, 1995, J SCHOOL HEALTH, V65, P291, DOI 10.1111/j.1746-1561.1995.tb03376.x
   Kapiga SH, 2002, AIDS CARE, V14, P455, DOI 10.1080/09540120208629665
   Kelly MJ, 2000, PLANNING ED CONTEXT, V0, P0
   Kinsman J, 1999, AIDS CARE, V11, P591, DOI 10.1080/09540129947749
   KIRBY D, 2000, HDB HIV PREVENTION, V0, P0
   Mathews C, 2006, AIDS CARE, V18, P388, DOI 10.1080/09540120500498203
   Obasi AI, 2006, AIDS CARE, V18, P311, DOI 10.1080/09540120500161983
   Terry PE, 2006, INT J INFECT DIS, V10, P38, DOI 10.1016/j.ijid.2004.10.007
NR 22
TC 11
Z9 13
U1 0
U2 4
PU ROUTLEDGE JOURNALS, TAYLOR & FRANCIS LTD
PI ABINGDON
PA 4 PARK SQUARE, MILTON PARK, ABINGDON OX14 4RN, OXFORDSHIRE, ENGLAND
SN 0954-0121
EI 
J9 AIDS CARE
JI Aids Care-Psychol. Socio-Med. Asp. Aids-Hiv
PD JUN 15
PY 2007
VL 19
IS 7
BP 895
EP 900
DI 10.1080/09540120701203311
PG 6
WC Health Policy & Services; Public, Environmental & Occupational Health; Psychology, Multidisciplinary; Respiratory System; Social Sciences, Biomedical
SC Health Care Sciences & Services; Public, Environmental & Occupational Health; Psychology; Respiratory System; Biomedical Social Sciences
GA 202PD
UT WOS:000248914600009
PM 17712693
DA 2023-03-20
ER

PT J
AU Beadnell, B
   Wilsdon, A
   Wells, EA
   Morison, DM
   Gillmore, MR
AF Beadnell, Blair
   Wilsdon, Anthony
   Wells, Elizabeth A.
   Morison, Diane M.
   Gillmore, Mary Rogers
TI Intrapersonal and interpersonal factors influencing adolescents' decisions about having sex: A test of sufficiency of the theory of planned behavior
SO JOURNAL OF APPLIED SOCIAL PSYCHOLOGY
LA English
DT Article
ID high-school-students; hiv risk behaviors; sensation-seeking; substance use; condom use; low-income; contraceptive behavior; maximum-likelihood; self-efficacy; urban
AB This study tested the theory of planned behavior's (TPB) expectation that attitudes, social norms, and self-efficacy would mediate other variables' effects on intention for having sex and probability of having sex. Longitudinal data were collected from 790 high-school-aged adolescents. In an intrapersonal variable model, sensation seeking, alcohol use, hard work, smoking, and moral beliefs had mediated effects, but the last 2 also had direct effects (on intention and behavior, respectively). In an interpersonal model, school attachment had mediated effects, pressure to have sex had a direct effect on behavior, and parent communication and number of sexually active friends had both. Intrapersonal variable effects were better described by the TPB than those of interpersonal variables. Targeting distal psychosocial factors may enhance intervention efficacy.
C1 Univ Washington, Sch Social Work, Seattle, WA 98105 USA.
   Arizona State Univ, Sch Social Work, Coll Publ Programs, Tempe, AZ 85287 USA.
C3 University of Washington; University of Washington Seattle; Arizona State University; Arizona State University-Tempe
RP Beadnell, B (corresponding author), Univ Washington, Sch Social Work, 4101 15th Ave NE, Seattle, WA 98105 USA.
EM blairb@u.washington.edu
CR ADLER NE, 1990, J PEDIATR-US, V116, P463, DOI 10.1016/S0022-3476(05)82845-8
   Ajzen I, 2002, J APPL SOC PSYCHOL, V32, P665, DOI 10.1111/j.1559-1816.2002.tb00236.x
   AJZEN I, 1991, ORGAN BEHAV HUM DEC, V50, P179, DOI 10.1016/0749-5978(91)90020-T
   Ajzen I., 1980, UNDERSTANDING ATTITU, V0, P0
   *AL GUTTM I, 1999, FACTS BRIEF TEEN SEX, V0, P0
   [Anonymous], 2021, MPLUS USERS GUIDE, V0, P0
   Arnett JJ, 1996, PERS INDIV DIFFER, V20, P693, DOI 10.1016/0191-8869(96)00027-X
   Ary DV, 1999, J ABNORM CHILD PSYCH, V27, P141, DOI 10.1023/A:1021963531607
   Basen-Engquist K, 1999, HEALTH EDUC RES, V14, P25, DOI 10.1093/her/14.1.25
   BASENENGQUIST K, 1992, HEALTH EDUC QUART, V19, P263, DOI 10.1177/109019819201900209
   BENDA BB, 1994, J YOUTH ADOLESCENCE, V23, P403, DOI 10.1007/BF01536727
   BENTLER PM, 1990, PSYCHOL BULL, V107, P238, DOI 10.1037/0033-2909.107.2.238
   BERMAN SM, 1999, SEXUALLY TRANSMITTED, V0, P129
   Black MM, 1997, J RES ADOLESCENCE, V7, P173, DOI 10.1207/s15327795jra0702_4
   Browne M. W., 1993, TESTING STRUCTURAL E, V0, PP136, DOI 10.1177/0049124192021002005
   Carvajal SC, 1999, HEALTH PSYCHOL, V18, P443, DOI 10.1037/0278-6133.18.5.443
   Catalano R.F., 1996, DELINQUENCY CRIME CU, V0, P149
   CHEN Y, 1997, J CHILD FAM STUD, V6, P9, DOI 10.1023/A:1025064522258
   CHRISTOPHER FS, 1993, J SEX RES, V30, P54, DOI 10.1080/00224499309551678
   CORWYN RF, 1999, ALCOHOLISM TREATMENT, V17, P25
   DELOYE GJ, 1993, J PEDIATR PSYCHOL, V18, P209, DOI 10.1093/jpepsy/18.2.209
   DEMPSTER AP, 1977, J ROY STAT SOC B MET, V39, P1, DOI 10.1111/j.2517-6161.1977.tb01600.x
   DiBlasio F. A., 1990, J ADOLESCENT RES, V5, P449, DOI 10.1177/
   DIBLASIO FA, 1994, YOUTH SOC, V25, P351, DOI 10.1177/0044118X94025003003
   DRYFOOS J, 1990, ADOLESCENT RISK PREV, V0, P0
   Fishbein M, 2003, PSYCHOL HEALTH MED, V8, P3, DOI 10.1080/1354850021000059223
   Fishbein M, 2000, AIDS CARE, V12, P273, DOI 10.1080/09540120050042918
   Fishbein M, 1975, BELIEF ATTITUDE INTE, V0, P0
   FISHER WA, 1995, HEALTH PSYCHOL, V14, P255, DOI 10.1037/0278-6133.14.3.255
   Fortenberry JD, 1997, SEX TRANSM DIS, V24, P313, DOI 10.1097/00007435-199707000-00001
   Fraser D, 1998, HISPANIC J BEHAV SCI, V20, P83, DOI 10.1177/07399863980201005
   Gibbs JT, 1998, STUDYING MINORITY ADOLESCENTS, V0, P55
   Gillmore MR, 2002, J MARRIAGE FAM, V64, P885, DOI 10.1111/j.1741-3737.2002.00885.x
   GILLMORE MR, 1994, J ADOLESCENT HEALTH, V15, P228, DOI 10.1016/1054-139X(94)90508-8
   Guo J, 2001, J STUD ALCOHOL, V62, P754, DOI 10.15288/jsa.2001.62.754
   Hawkins J. D, 1992, PREVENTING ANTISOCIA, V0, P139
   Hirschi T., 2002, CAUSES DELINQUENCY, V0, P0
   Holtzman D, 1995, FAM PLANN PERSPECT, V27, P235, DOI 10.2307/2136175
   Hoyle RH, 2000, J PERS, V68, P1203, DOI 10.1111/1467-6494.00132
   Hutchinson MK, 2003, J ADOLESCENT HEALTH, V33, P98, DOI 10.1016/S1054-139X(03)00183-6
   Jainchill N, 1999, PSYCHOL ADDICT BEHAV, V13, P163, DOI 10.1037/0893-164X.13.3.163
   Jessor R., 1977, PROBLEM BEHAV PSYCHO, V0, P0
   JORGENSEN SR, 1984, J MARRIAGE FAM, V46, P43, DOI 10.2307/351862
   KAPLAN D, 1989, MULTIVAR BEHAV RES, V24, P285, DOI 10.1207/s15327906mbr2403_2
   KASEN S, 1992, HEALTH EDUC QUART, V19, P187, DOI 10.1177/109019819201900204
   KEGELES SM, 1989, AM J DIS CHILD, V143, P911, DOI 10.1001/archpedi.1989.02150200063019
   Kline R., 2004, PRINCIPLES PRACTICE, V0, P0
   KRAFT P, 1994, HEALTH EDUC RES, V9, P193, DOI 10.1093/her/9.2.193
   LAURITSEN JL, 1994, SOC FORCES, V72, P859, DOI 10.2307/2579784
   LOWRY R, 1994, AM J PUBLIC HEALTH, V84, P1116, DOI 10.2105/AJPH.84.7.1116
   Maddox SJ, 2003, CLIN CHILD FAM PSYCH, V6, P31, DOI 10.1023/A:1022214022478
   Markham CM, 2003, PERSPECT SEX REPRO H, V35, P174, DOI 10.1363/3517403
   McMillan B, 2003, J APPL SOC PSYCHOL, V33, P1662, DOI 10.1111/j.1559-1816.2003.tb01968.x
   METZLER CW, 1994, J BEHAV MED, V17, P419, DOI 10.1007/BF01858012
   Moore K. A., 1998, STAT PORTRAIT ADOLES, V0, P0
   MOORE KA, 1995, ADOLESCENT SEX CONTR, V0, P0
   Morrison DM, 1998, PSYCHOL HEALTH, V13, P207, DOI 10.1080/08870449808406747
   Morrison DM, 1999, J SEX RES, V36, P76, DOI 10.1080/00224499909551970
   MUTHEN LK, 2003, MPLUS DISCUSSION CAT, V0, P0
   ODonnell L, 2003, J SCHOOL HEALTH, V73, P68, DOI 10.1111/j.1746-1561.2003.tb03575.x
   *OFF NAT AIDS POL, 1996, YOUTH HIV AIDS AM AG, V0, P0
   Paikoff RL, 1997, J FAM PSYCHOL, V11, P11, DOI 10.1037/0893-3200.11.1.11
   Rees DI, 2001, J HEALTH ECON, V20, P835, DOI 10.1016/S0167-6296(01)00091-1
   Reitman D, 1996, AIDS EDUC PREV, V8, P499
   Resnick MD, 1997, JAMA-J AM MED ASSOC, V278, P823, DOI 10.1001/jama.278.10.823
   RICHARD R, 1991, J COMMUNITY APPL SOC, V1, P105, DOI 10.1002/casp.2450010205
   Rome ES, 1998, J ADOLESCENT HEALTH, V22, P50, DOI 10.1016/S1054-139X(97)00160-2
   Rostosky SS, 2003, J SEX RES, V40, P358, DOI 10.1080/00224490209552202
   Santelli JS, 2004, J ADOLESCENT HEALTH, V34, P200, DOI 10.1016/j.jadohealth.2003.06.004
   SCHAALMA H, 1993, HEALTH EDUC RES, V8, P255, DOI 10.1093/her/8.2.255
   Schafer JL, 2002, PSYCHOL METHODS, V7, P147, DOI 10.1037//1082-989X.7.2.147
   Schuster MA, 1996, AM J PUBLIC HEALTH, V86, P1570, DOI 10.2105/AJPH.86.11.1570
   Shadish WR, 2002, EXPT QUASI EXPT DESI, V0, P0
   Shrier LA, 1997, J ADOLESCENT HEALTH, V20, P377, DOI 10.1016/S1054-139X(96)00180-2
   Sieving RE, 2000, J ADOLESCENT HEALTH, V26, P27, DOI 10.1016/S1054-139X(99)00056-7
   Simons-Morton BG, 1999, HEALTH EDUC RES, V14, P99, DOI 10.1093/her/14.1.99
   Singh S, 1999, FAM PLANN PERSPECT, V31, P212, DOI 10.2307/2991568
   SMALL SA, 1994, J MARRIAGE FAM, V56, P181, DOI 10.2307/352712
   STANTON B, 1994, PEDIATRICS, V93, P966
   Stanton B, 2001, J NATL MED ASSOC, V93, P129
   Tubman JG, 1996, J ADOLESCENT HEALTH, V18, P182, DOI 10.1016/1054-139X(95)00128-F
   TUCKER LR, 1973, PSYCHOMETRIKA, V38, P1, DOI 10.1007/bf02291170
   US Department of Health and Human Services, 2000, HLTH PEOPL 2010 UND, V0, P0
   Warren CW, 1997, J ADOLESCENT HEALTH, V21, P225, DOI 10.1016/S1054-139X(97)00112-2
   Westhoff WW, 1996, AIDS EDUC PREV, V8, P106
   Yu C. Y., 2002, EVALUATING CUTOFF CR, V0, P0
   Yzer MC, 2004, J APPL SOC PSYCHOL, V34, P1229, DOI 10.1111/j.1559-1816.2004.tb02005.x
   ZUCKERMAN M, 1984, J BEHAV ASSESS, V6, P101, DOI 10.1007/BF01350166
   ZUCKERMAN M, 1978, J CONSULT CLIN PSYCH, V46, P139, DOI 10.1037/0022-006X.46.1.139
NR 89
TC 27
Z9 27
U1 1
U2 33
PU WILEY
PI HOBOKEN
PA 111 RIVER ST, HOBOKEN 07030-5774, NJ USA
SN 0021-9029
EI 1559-1816
J9 J APPL SOC PSYCHOL
JI J. Appl. Soc. Psychol.
PD DEC 15
PY 2007
VL 37
IS 12
BP 2840
EP 2876
DI 10.1111/j.1559-1816.2007.00285.x
PG 37
WC Psychology, Social
SC Psychology
GA 234VM
UT WOS:000251192200006
DA 2023-03-20
ER

PT J
AU Patel, VL
   Yoskowitz, NA
   Kaufman, DR
AF Patel, V. L.
   Yoskowitz, N. A.
   Kaufman, D. R.
TI Comprehension of sexual situations and its relationship to risky decisions by young adults
SO AIDS CARE-PSYCHOLOGICAL AND SOCIO-MEDICAL ASPECTS OF AIDS/HIV
LA English
DT Article
ID condom use; scripts; patterns
AB This research examines the nature of the relationship between comprehension of sexual situations and decisions about risky sexual behaviour by young adults. Participants were 56 heterosexual students from Brooklyn College, NY, located in a community with a relatively high prevalence of HIV/ AIDS. They read a sexual encounter scenario and verbally responded to open- ended questions and made decisions about condom use. The responses were recorded, transcribed and analysed. Prior beliefs were evaluated based on participants' initial responses to the scenario. High and low risk individuals showed a specific set of beliefs about safer sex practices, and they processed information differently during comprehension of the sexual situation. Low- risk individuals focused on cues that show "risks of unprotected sex'', with the goal of not taking any risks. High- risk individuals processed given information as emotionally related, with the goal of 'immediate pleasure' in the situation. These processing variables influenced the young adults' decisions to practice ( or not) safer sex behaviour. Educational interventions need to be tailored for different patterns of behaviour. The goal of a customization approach is to intervene at appropriate weak links in the decision- making process, including any contradictory or unjustified beliefs, to promote safer sex behaviour.
C1 Columbia Univ, Dept Biomed Informat, Med Ctr, New York, NY 10032 USA.
   NYS Psychiatr Inst, New York, NY USA.
C3 Columbia University; New York State Psychiatry Institute
RP Patel, VL (corresponding author), Columbia Univ, Dept Biomed Informat, Med Ctr, VC5 622 W 168th St, New York, NY 10032 USA.
EM patel@dbmi.columbia.edu
FU NIMH NIH HHS [R01 MH65851] Funding Source: Medline
CR Bowleg L, 2004, PSYCHOL WOMEN QUART, V28, P70, DOI 10.1111/j.1471-6402.2004.00124.x
   BUTCHER KR, 2003, HDB PSYCHOL EXPT PSY, V4, P575
   CHAPMAN GB, 2000, DECISION MAKING HLTH, V0, P183
   Dworkin SL, 2005, J SEX RES, V42, P150, DOI 10.1080/00224490509552268
   Ericsson K.A., 1993, PROTOCOL ANAL VERBAL, VRev, P0
   Kintsch W, 1999, PSYCHOLOGIA, V42, P186
   KOOPMAN C, 1998, HDB SEXUALITY RELATE, V0, P321
   MARKUS H, 1977, J PERS SOC PSYCHOL, V35, P63, DOI 10.1037/0022-3514.35.2.63
   Miles M, 1994, QUALITATIVE DATA ANA, V0, P0
   Nickerson R.S., 1998, REV GEN PSYCHOL, V2, P175, DOI 10.1037/1089-2680.2.2.175
   OSullivan LF, 2006, J SEX RES, V43, P343, DOI 10.1080/00224490609552333
   Ortiz-Torres B, 2003, CULT HEALTH SEX, V5, P1, DOI 10.1080/713804639
   Patel VL, 2006, AIDS CARE, V18, P918, DOI 10.1080/09540120500333509
   Patel VL, 1994, PSYCHOL LEARN MOTIV, V31, P187, DOI 10.1016/S0079-7421(08)60411-9
NR 15
TC 8
Z9 8
U1 0
U2 6
PU ROUTLEDGE JOURNALS, TAYLOR & FRANCIS LTD
PI ABINGDON
PA 4 PARK SQUARE, MILTON PARK, ABINGDON OX14 4RN, OXFORDSHIRE, ENGLAND
SN 0954-0121
EI 
J9 AIDS CARE
JI Aids Care-Psychol. Socio-Med. Asp. Aids-Hiv
PD JUN 15
PY 2007
VL 19
IS 7
BP 916
EP 922
DI 10.1080/09540120701203303
PG 7
WC Health Policy & Services; Public, Environmental & Occupational Health; Psychology, Multidisciplinary; Respiratory System; Social Sciences, Biomedical
SC Health Care Sciences & Services; Public, Environmental & Occupational Health; Psychology; Respiratory System; Biomedical Social Sciences
GA 202PD
UT WOS:000248914600012
PM 17712696
DA 2023-03-20
ER

PT J
AU Nkuo-Akenji, T
   Nkwesheu, A
   Nyasa, R
   Tallah, E
   Ndip, R
   Angwafo, F
AF Nkuo-Akenji, Theresa
   Nkwesheu, Armand
   Nyasa, Raymond
   Tallah, Esther
   Ndip, Roland
   Angwafo, Fru, III
TI Knowledge of HIV/AIDS, sexual behaviour and prevalence of sexually transmitted infections among female students of the University of Buea, Cameroon
SO AJAR-AFRICAN JOURNAL OF AIDS RESEARCH
LA English
DT Article
DE Africa; attitudes; Chlamydia; education level; gonorrhoea; prevention; self-reporting; sex differentials; syphilis; risk behaviour
ID hiv; gonorrhea
AB The study investigates the cognitive effect of knowledge and protective practices on the prevalence of HIV and some sexually transmitted infections (STIs) among female students of the University of Buea, Cameroon. A cross-sectional study involving the analysis of a questionnaire completed by 522 female students and the voluntary testing of 108 sexually active females for HIV, syphilis, Chlamydia and gonorrhoea was carried out. Knowledge of the protective effects of abstinence, condom-use and fidelity were independent of sexual practices (OR = 0.86, p = 0.611, phi = 0.22; OR = 1.26, p = 0.213, phi = 0.05; and OR = 1.18, p = 0.344, phi = 0.029, respectively). The prevalence of HIV, syphilis, Chlamydia and gonorrhoea among the participants tested was 3.9%, 6.1%, 24.1% and 30.1%, respectively. We conclude that relatively high prevalence of STIs among female students of the University of Buea stems from inadequate knowledge of the major modes of STI/HIV transmission and inadequate use of preventive methods.
C1 [Nkuo-Akenji, Theresa; Nyasa, Raymond; Ndip, Roland] Univ Buea, Fac Sci, Buea, South West Prov, Cameroon.
   [Nkwesheu, Armand; Angwafo, Fru, III] Minist Publ Hlth, Yaounde, Centre Province, Cameroon.
   [Tallah, Esther] Plan Int, Yaounde, Centre Province, Cameroon.
   [Angwafo, Fru, III] Univ Yaounde I, Fac Med & Biomed Sci, Yaounde, Cameroon.
C3 University of Yaounde I
RP Nkuo-Akenji, T (corresponding author), Univ Buea, Fac Sci, POB 63, Buea, South West Prov, Cameroon.
EM wifon@yahoo.com
CR Bardin T, 2003, BEST PRACT RES CL RH, V17, P201, DOI 10.1016/S1521-6942(02)00125-0
   Brady M, 2003, REPROD HEALTH MATTER, V11, P134, DOI 10.1016/S0968-8080(03)02289-4
   Cheesbrough M., 2000, DISTRICT LAB PRACTIC, V0, P0
   Coulibaly D, 1998, SANTE, V8, P234
   Hutchinson AB, 2004, AIDS EDUC PREV, V16, P101, DOI 10.1521/aeap.16.2.101.29394
   *INS ORC MACR, 2005, CAM DEM HLTH SURV 20, V0, P0
   Lagarde E, 2002, AIDS, V16, P679, DOI 10.1097/00002030-200203080-00027
   Mallery P., 2003, USING SPSS WINDOWS S, V4th, P0
   Maman S, 2003, AIDS BEHAV, V7, P373, DOI 10.1023/B:AIBE.0000004729.89102.d4
   NKUOAKENJI TK, 2002, HLTH SCI DIS, V2, P16
   Nsuami M, 2004, SEX TRANSM DIS, V31, P424, DOI 10.1097/01.OLQ.0000130535.96576.D3
   Nyambi P, 2002, JAIDS-J ACQ IMM DEF, V31, P506, DOI 10.1097/00126334-200212150-00008
   UNAIDS, 2006, REP GLOB AIDS EP 200, V0, P0
   Vermund SH, 2001, J ADOLESCENT HEALTH, V29, P49, DOI 10.1016/S1054-139X(01)00296-8
   WEIR SS, 1994, AIDS, V8, P1605, DOI 10.1097/00002030-199411000-00013
   World Health Organization, 2000, WOM SEX TRANSM INF, V0, P0
   Yamaguchi J, 2004, AIDS RES HUM RETROV, V20, P944, DOI 10.1089/aid.2004.20.944
NR 17
TC 4
Z9 4
U1 0
U2 4
PU NATL INQUIRY SERVICES CENTRE PTY LTD
PI GRAHAMSTOWN
PA 19 WORCESTER STREET, PO BOX 377, GRAHAMSTOWN 6140, SOUTH AFRICA
SN 1608-5906
EI 1727-9445
J9 AJAR-AFR J AIDS RES
JI AJAR-Afr. J. Aids Res.
PD JUN 15
PY 2007
VL 6
IS 2
BP 157
EP 163
DI 10.2989/16085900709490410
PG 7
WC Public, Environmental & Occupational Health
SC Public, Environmental & Occupational Health
GA 341DG
UT WOS:000258693800007
PM 25866065
DA 2023-03-20
ER

PT J
AU Gutierrez, JP
   Conde-Gonzalez, CJ
   Walker, DM
   Bertozzi, SM
AF Gutierrez, Juan Pablo
   Conde-Gonzalez, Carlos J.
   Walker, Dilys M.
   Bertozzi, Stefano M.
TI Herpes simplex virus type 2 among Mexican high school adolescents: Prevalence and association with community characteristics
SO ARCHIVES OF MEDICAL RESEARCH
LA English
DT Article
DE adolescents; HSV-2; Mexico; sex workers
ID female-population groups; sexual-behavior; genital herpes; risk-factors; infection; women; hiv; seroprevalence; intervention; prevention
AB Background. We undertook this study to estimate the prevalence and correlates of herpes simplex virus type 2 (HSV-2) among Mexican adolescents in high school. Methods. This was a cross-sectional analysis using data that had been collected to evaluate a school-based HIV prevention intervention. As part of the final round of evaluation, capillary blood samples were taken from volunteers to test for antibodies to HSV-2. The effect of each school's seroprevalence on the probability of an individual being seropositive was estimated, and the results were grouped by town to evaluate the association between characteristics of the locality and student HSV-2 seroprevalence. Results. Dried blood spots were collected for 80% of the 1607 participants in the survey who reported that they were sexually active. Of these samples, 21% tested positive for HSV-2 antibodies, with no significant difference in prevalence between men and women. Seroprevalence among schools ranged from 0 to 57%. The number of sex workers registered in the locality was the most important covariate of seroprevalence, with each additional female sex worker (FSW) per 1000 women between 18 and 45 years of age in the town associated with an increase of 1% in the seroprevalence of HSV-2. Conclusions. Characteristics of adolescents' micro-environments that influence their pool of potential sexual partners and the likelihood that these partners are HSV-2 positive may be more important predictors of the risk of STI infection than self-reported condom use. (c) 2007 IMSS. Published by Elsevier Inc.
C1 Inst Nacl Salud Publ, Div Hlth Econ & Evaluat, Cuernavaca 62508, Morelos, Mexico.
   Inst Nacl Salud Publ, Div Med Microbiol, Cuernavaca 62508, Morelos, Mexico.
   Inst Nacl Salud Publ, Div Reprod Hlth, Cuernavaca 62508, Morelos, Mexico.
   CIDE, Dept Econ, Mexico City, DF, Mexico.
   Univ Calif Berkeley, Haas Sch Business, Berkeley, CA 94720 USA.
C3 Instituto Nacional de Salud Publica; Instituto Nacional de Salud Publica; Instituto Nacional de Salud Publica; Centro de Investigacion y Docencia Economicas A.C. (CIDE); University of California System; University of California Berkeley
RP Gutierrez, JP (corresponding author), Inst Nacl Salud Publ, Div Hlth Econ & Evaluat, Av Univ 655,Sta Maria Ahuacatitlan, Cuernavaca 62508, Morelos, Mexico.
EM jpgutier@insp.mx
FU FIC NIH HHS [K01 TW008016] Funding Source: Medline
CR Abraham CD, 2003, SEX TRANSM DIS, V30, P549, DOI 10.1097/00007435-200307000-00004
   Arredondo Garcia J L, 1993, GAC MED MEX, V129, P75
   Ashley Rhoda L, 2002, HERPES, V9, P38
   Ashley RL, 1999, CLIN MICROBIOL REV, V12, P1
   Auvert B, 2001, AIDS, V15, P885, DOI 10.1097/00002030-200105040-00009
   Conde-Glez CJ, 1999, INT J EPIDEMIOL, V28, P571, DOI 10.1093/ije/28.3.571
   Conde-Gonzalez CJ, 2003, SALUD PUBLICA MEXICO, V45, PS608, DOI 10.1590/s0036-36342003001100005
   Cook RL, 2002, J ADOLESCENT HEALTH, V30, P169, DOI 10.1016/S1054-139X(01)00339-1
   COWAN FM, 1994, BRIT MED J, V309, P1325, DOI 10.1136/bmj.309.6965.1325
   Crosby R, 2005, SEX TRANSM DIS, V32, P513, DOI 10.1097/01.olq.0000170442.10150.28
   Donovan B, 2004, LANCET, V363, P545, DOI 10.1016/S0140-6736(04)15543-8
   Fife KH, 2006, SEX TRANSM DIS, V33, P441, DOI 10.1097/01.olq.0000200496.36600.c8
   GUTIERREZ JP, 2003, 2 GENERACION VIGILAN, V0, P0
   Higgins JPT, 2002, STAT MED, V21, P1539, DOI 10.1002/sim.1186
   Hogrefe WR, 2002, CLIN DIAGN LAB IMMUN, V9, P1338, DOI 10.1128/CDLI.9.6.1338-1342.2002
   Mbizvo EM, 2002, INT J STD AIDS, V13, P343, DOI 10.1258/0956462021925171
   Newcombe RG, 1998, STAT MED, V17, P857, DOI 10.1002/(SICI)1097-0258(19980430)17:8<857::AID-SIM777>3.0.CO;2-E
   Peterman TA, 2000, SEX TRANSM DIS, V27, P446, DOI 10.1097/00007435-200009000-00004
   Sanchez-Aleman MA, 2005, ARCH MED RES, V36, P574, DOI 10.1016/j.arcmed.2005.03.028
   Smith JS, 2006, SEX TRANSM INFECT, V82, P159, DOI 10.1136/sti.2005.015446
   Sucato G, 2001, PEDIATR INFECT DIS J, V20, P422, DOI 10.1097/00006454-200104000-00010
   Torres P, 2006, SALUD PUBLICA MEXICO, V48, P308
   Uribe-Salas F, 2003, EPIDEMIOL INFECT, V131, P859, DOI 10.1017/S0950268803008860
   URIBESALAS F, 2004, INT J INF DIS, V8, P0
   Walker D, 2006, BMJ-BRIT MED J, V332, P1189, DOI 10.1136/bmj.38796.457407.80
   WHO, 1997, YOUNG PEOPL SEX TRAN, V186, P0
   Zamilpa-Mejia LG, 2003, SALUD PUBLICA MEXICO, V45, PS617, DOI 10.1590/s0036-36342003001100006
NR 28
TC 12
Z9 12
U1 0
U2 11
PU ELSEVIER SCIENCE INC
PI NEW YORK
PA 360 PARK AVE SOUTH, NEW YORK, NY 10010-1710 USA
SN 0188-4409
EI 1873-5487
J9 ARCH MED RES
JI Arch. Med. Res.
PD OCT 15
PY 2007
VL 38
IS 7
BP 774
EP 782
DI 10.1016/j.arcmed.2007.04.002
PG 9
WC Medicine, Research & Experimental
SC Research & Experimental Medicine
GA 215DR
UT WOS:000249789000010
PM 17845898
DA 2023-03-20
ER

PT J
AU Mellins, CA
   Dolezal, C
   Brackis-Cott, E
   Nicholson, O
   Warne, P
   Meyer-Bahlburg, HFL
AF Mellins, Claude A.
   Dolezal, Curtis
   Brackis-Cott, Elizabeth
   Nicholson, Ouzama
   Warne, Patricia
   Meyer-Bahlburg, Heino F. L.
TI Predicting the onset of sexual and drug risk behaviors in HIV-negative youths with HIV-positive mothers: The role of contextual, self-regulation, and social-interaction factors
SO JOURNAL OF YOUTH AND ADOLESCENCE
LA English
DT Article
DE maternal hiv infection; adolescent sexual behavior; adolescent substance use; mental health; Social Action Theory
ID high-school-students; substance use; psychosocial adjustment; adolescent girls; african-american; children; parents; aids; disclosure; perceptions
AB HIV-negative, inner-city adolescents with HIV-infected parents are considered to be at high risk for acquiring HIV themselves. Using a modified theory of health behavior, this study examined the effects of maternal HIV infection and psychosocial variables on the onset of sexual and drug risk behavior in 144 HIV-negative adolescents with and without HIV-positive mothers. Adolescents and their mothers were interviewed when the youths were 10-14 years old and again when they were 13-19 years old. By follow-up, 42% of youths reported the onset of vaginal sex (vs 5% at baseline). Marijuana and alcohol use increased from 6 and 38%, respectively, at baseline to 25 and 60% at follow-up. Among those reporting risk behaviors, 40-50% reported onset prior to 14 years. Youth and family psychosocial variables, but not maternal HIV status, were associated with risk behaviour outcomes.
C1 New York State Psychiat Inst & Hosp, HIV Ctr Clin & Behav Studies, New York, NY 10032 USA.
   Columbia Univ, Dept Pediat, New York, NY 10027 USA.
C3 New York State Psychiatry Institute; Columbia University
RP Mellins, CA (corresponding author), New York State Psychiat Inst & Hosp, HIV Ctr Clin & Behav Studies, New York, NY 10032 USA.
CR Abma JC, 2004, VITAL HLTH STAT, V23, P5
   Achenbach TM, 1991, INTEGRATIVE GUIDE 19, V0, P0
   ADGER H, 1992, ADOLESCENTS RISK MED, V0, P0
   ANDRESS HJ, 1993, ENDOSCOPY, V25, P193, DOI 10.1055/s-2007-1010286
   BAUMAN LJ, 2002, CLIN CHILD PSYCHOL P, V7, P1359
   BECK AT, 1972, POSTGRAD MED, V52, P81, DOI 10.1080/00325481.1972.11713319
   Beck AT., 1993, BECK DEPRESSION INVE, V0, P0
   Bersamin MM, 2006, J RES ADOLESCENCE, V16, P59, DOI 10.1111/j.1532-7795.2006.00120.x
   BIGGAR H, 2000, AIDS BEHAV, V4, P241, DOI 10.1023/A:1009564617895
   BOTVIN GJ, 1990, J CONSULT CLIN PSYCH, V58, P437, DOI 10.1037/0022-006X.58.4.437
   BROOKSGUNN J, 1989, AM PSYCHOL, V44, P249, DOI 10.1037/0003-066X.44.2.249
   Brown LK, 1997, J AM ACAD CHILD PSY, V36, P1609, DOI 10.1016/S0890-8567(09)66573-4
   *CDC, 1999, CDC UPD HIV AIDS AFR, V0, P0
   *CDCP, 2005, HIV AIDS SURV REP 20, V0, P0
   Centers for Disease Control and Prevention, 2004, MMWR, V53, P0
   Chabon B, 2001, AM J PUBLIC HEALTH, V91, P649, DOI 10.2105/AJPH.91.4.649
   Chase C, 2000, PEDIATRICS, V106, P0, DOI 10.1542/peds.106.2.e25
   Corby N. H., 1997, COMMUNITY HIV PREVEN, V0, P125
   Cottrell L, 2003, PARENT-SCI PRACT, V3, P179, DOI 10.1207/S15327922PAR0303_01
   DICLEMENTE RJ, 1993, AM J PSYCHIAT, V150, P324
   DONOVAN JE, 1983, J STUD ALCOHOL, V44, P109, DOI 10.15288/jsa.1983.44.109
   DONOVAN JE, 1988, J CONSULT CLIN PSYCH, V56, P762, DOI 10.1037/0022-006X.56.5.762
   Dorsey S, 1999, J PSYCHOPATHOL BEHAV, V21, P191, DOI 10.1023/A:1022821314228
   Dutra R, 2000, BEHAV RES THER, V38, P471, DOI 10.1016/S0005-7967(99)00070-4
   EWART CK, 1991, AM PSYCHOL, V46, P931, DOI 10.1037/0003-066X.46.9.931
   Fitts W.H., 1996, TENNESSEE SELF CONCE, V0, P0
   Forehand R, 2002, BEHAV THER, V33, P579, DOI 10.1016/S0005-7894(02)80018-1
   Gerard A. B., 1994, PARENT CHILD RELATIO, V0, P0
   Hamburg BA., 1990, LIFE SKILLS TRAINING, V0, P0
   HAVENS JF, 2002, CHILD ADOL PSYCH CL, V0, P828
   Hearn KD, 2003, ARCH SEX BEHAV, V32, P513, DOI 10.1023/A:1026033426547
   Heinze MC, 1996, BEHAV SCI LAW, V14, P293
   Hewett PC, 2004, SEX TRANSM INFECT, V80, P43, DOI 10.1136/sti.2004.013250
   Jessor R., 1977, PROBLEM BEHAV PSYCHO, V0, P0
   Johnston L., 1993, MONITORING FUTURE CO, V0, P0
   Kanfer F. H., 1986, HELPING PEOPLE CHANG, V3rd, P0
   KANN L, 1989, J SCHOOL HEALTH, V59, P55, DOI 10.1111/j.1746-1561.1989.tb05392.x
   KELLER SE, 1991, J ADOLESCENT HEALTH, V12, P44, DOI 10.1016/0197-0070(91)90040-S
   KELLEY SJ, 1992, CHILD ABUSE NEGLECT, V16, P317, DOI 10.1016/0145-2134(92)90042-P
   Kotchick BA, 1997, BEHAV MODIF, V21, P409, DOI 10.1177/01454455970214002
   Kovacs M, 1992, CHILDRENS DEPRESSION, V0, P0
   Krauss B.J., 1995, HIV INF WOM C WASH D, V0, P0
   Krauss BJ, 1997, FAM SOC-J CONTEMP H, V78, P579, DOI 10.1606/1044-3894.3388
   Lee MB, 2002, AIDS, V16, P2201, DOI 10.1097/00002030-200211080-00013
   Lee MB, 2002, CLIN CHILD PSYCHOL P, V9, P71, DOI 10.1177/1359104502007001006
   Letteney S, 2004, SOC WORK HEALTH CARE, V38, P105, DOI 10.1300/J010v38n03_06
   Levitt M. Z., 1991, J RES ADOLESCENCE, V1, P349, DOI 10.1207/s15327795jra0104_2
   LIPSITZ JD, 1994, AM J PSYCHIAT, V151, P1662
   LOEBER R, 1991, J CRIM LAW CRIM, V82, P36
   LOEBER R, 1998, EXPLANATORY FACTORS, V0, P151
   Mellins C. A., 2002, PSYCHOL HEALTH MED, V0, P0, DOI 10.1080/1354850021000015267, 10.1080/1354850021000015267
   Mellins CA, 2005, J ADOLESCENT HEALTH, V36, P342, DOI 10.1016/j.jadohealth.2004.02.038
   MELLINS CA, 1994, J DEV BEHAV PEDIATR, V15, P0
   Mellins CA, 1997, AIDS BEHAV, V1, P233
   Meyer-Bahlburg HF, 1995, SEXUAL RISK BEHAV AS, V0, P0
   Morrison MF, 2002, AM J PSYCHIAT, V159, P789, DOI 10.1176/appi.ajp.159.5.789
   *NY STAT DEP HLTH, 1999, AIDS NEW YORK STAT, V0, P0
   OSullivan LF, 2001, J ADOLESCENT RES, V16, P269, DOI 10.1177/0743558401163002
   PAIKOFF R, 1996, NIMH OFF AIDS SPONS, V0, P0
   PAIKOFF RL, 1995, AM J ORTHOPSYCHIAT, V65, P389, DOI 10.1037/h0079652
   Pilowsky DJ, 2003, J AM ACAD CHILD PSY, V42, P950, DOI 10.1097/01.CHI.0000046888.27264.17
   REYLAND SA, 2002, J CHILD FAM STUD, V11, P313, DOI 10.1023/A:1016872123479
   Richards MH, 2004, J YOUTH ADOLESCENCE, V33, P221, DOI 10.1023/B:JOYO.0000025321.27416.f6
   Rosario M, 1996, J SEX RES, V33, P113, DOI 10.1080/00224499609551823
   Rosenblum A, 2005, SUBST USE MISUSE, V40, P581, DOI 10.1081/JA-200030816
   Rotheram-Borus MJ, 1998, FAM PROCESS, V37, P83, DOI 10.1111/j.1545-5300.1998.00083.x
   Rotheram-Borus MJ, 2005, J CONSULT CLIN PSYCH, V73, P221, DOI 10.1037/0022-006X.73.2.221
   Rotheram-Borus MJ, 1999, AM J ORTHOPSYCHIAT, V69, P228, DOI 10.1037/h0080424
   ROTHERAMBORUS MJ, 1995, AM J PSYCHIAT, V152, P588
   RotheramBorus MJ, 1997, AIDS, V11, P1159, DOI 10.1097/00002030-199709000-00012
   Schrimshaw EW, 2006, ARCH SEX BEHAV, V35, P225, DOI 10.1007/s10508-005-9006-2
   Sikand A, 1996, J ADOLESCENT HEALTH, V18, P325, DOI 10.1016/1054-139X(95)00228-K
   SINGER L, 1992, J PEDIATR PSYCHOL, V17, P389, DOI 10.1093/jpepsy/17.4.389
   Spielberger C., 1989, MANUAL STATE TRAIT I, V2nd ed, P0
   Spielberger CD, 1973, STAIC PRELIMINARY MA, V0, P0
   Spielberger CD, 1987, STATE TRAIT ANXIETY, V0, P0
   STAUFFER AK, 2006, NIMH C ROL FAM PREV, V0, P0
   Steele RG, 1997, J ABNORM CHILD PSYCH, V25, P83, DOI 10.1023/A:1025771210350
   WALTER HJ, 1991, J AM ACAD CHILD PSY, V30, P556, DOI 10.1097/00004583-199107000-00005
   WALTER HJ, 1993, HEALTH EDUC QUART, V20, P409, DOI 10.1177/109019819302000310
   WALTER HJ, 1994, AIDS EDUC PREV, V6, P339
   WALTER HJ, 1993, J AM ACAD CHILD PSY, V32, P975, DOI 10.1097/00004583-199309000-00014
   WASSERHEIT JN, 1992, SEX TRANSM DIS, V19, P61, DOI 10.1097/00007435-199219020-00001
NR 83
TC 23
Z9 23
U1 0
U2 7
PU SPRINGER/PLENUM PUBLISHERS
PI NEW YORK
PA 233 SPRING ST, NEW YORK, NY 10013 USA
SN 0047-2891
EI 1573-6601
J9 J YOUTH ADOLESCENCE
JI J. Youth Adolesc.
PD APR 15
PY 2007
VL 36
IS 3
BP 265
EP 278
DI 10.1007/s10964-006-9129-3
PG 14
WC Psychology, Developmental
SC Psychology
GA 149FX
UT WOS:000245133600003
PM 27519026
DA 2023-03-20
ER

PT J
AU Warenius, L
   Pettersson, KO
   Nissen, E
   Hojer, B
   Chishimba, P
   Faxelid, E
AF Warenius, Linnea
   Pettersson, Karen O.
   Nissen, Eva
   Hoejer, Bengt
   Chishimba, Petronella
   Faxelid, Elisabeth
TI Vulnerability and sexual and reproductive health among Zambian secondary school students
SO CULTURE HEALTH & SEXUALITY
LA English
DT Article
DE young people; sexual and reproductive health; culture; religion; Zambia
ID young-people; construction; kenya
AB The present study aimed to explore secondary school students' needs in relation to sexual and reproductive health in order to inform efforts to improve the quality of health services available to young people. The study involved data collection from 716 11-22-year-old students in four secondary schools in an urban area in Zambia. Students completed a questionnaire and were invited to write down any inquiries they had regarding sexuality and reproduction. Findings revealed that boys and girls lack adequate information about human reproduction and STIs, including HIV. To avoid misconceptions and myths, they also need clear information on contraceptives and masturbation. Responses indicate that young people would welcome guidance and support related to contraception, pregnancy, abortion and STIs/HIV, but also on love and relationships. Culture, religion and gender are important factors influencing sexuality and sexual abuse. These issues need to be taken into consideration when developing youth-friendly programmes for young people.
C1 Karolinska Inst, Dept Publ Hlth Sci, Div Internal Hlth IHCAR, SE-17177 Stockholm, Sweden.
   Lund Univ, Lund, Sweden.
   Univ Skovde, Skovde, Sweden.
   Dalarna Univ, Dalarna, Sweden.
   Kitwe Sch Nursing, Kitwe, Zambia.
C3 Karolinska Institutet; Lund University; University of Skovde; Dalarna University
RP Warenius, L (corresponding author), Karolinska Inst, Dept Publ Hlth Sci, Div Internal Hlth IHCAR, SE-17177 Stockholm, Sweden.
EM Linnea.Warenius@ki.se
CR Ahlberg BM, 2001, REPROD HEALTH MATTER, V9, P26, DOI 10.1016/S0968-8080(01)90005-9
   AMUYUNZUNYAMONG.M, 2005, QUALITATIVE EVIDENCE, V0, P0
   Blum RW, 2004, J ADOLESCENT HEALTH, V35, P402, DOI 10.1016/S1054-139X(03)00537-8
   Botes A, 2000, CURATIONIS, V23, P26
   Caldwell JC, 1998, STUD FAMILY PLANN, V29, P137, DOI 10.2307/172155
   Chikovore J., 2004, GENDER POWER DYNAMIC, V0, P0
   CHISUMPA VN, 2003, SOCIO CULTURAL RES, V0, P0
   *CSO, 2003, ZAMB DHS EDD SURV 20, V0, P0
   *CSO, 2003, ZAB DEM HLTH SURV 20, V0, P0
   CSO (Central Statistical Office of Zambia), 2000, CENS POP HOUS, V0, P0
   *JOINT UN PROGR HI, 2002, UNAIDS REL NEW DAT H, V0, P0
   Kapungwe A., 2003, AFR SOCIOL REV, V7, P35, DOI https://doi.org/10.4314/asr.v7i1.23129
   Koster-Oyekan W, 1998, SOC SCI MED, V46, P1303, DOI 10.1016/S0277-9536(97)10058-2
   MALAMMBO R, 2000, CURRENT ISSUES COMPA, V3, P1
   *MIN HLTH, 1997, FAM PLANN REPROD HLT, V0, P0
   Mmari KN, 2003, J ADOLESCENT HEALTH, V33, P259, DOI 10.1016/S1054-139X(03)00062-4
   NTSEANE PG, 2005, PASSING RITES PASSAG, V22, P347
   Pillai VK, 1998, YOUTH SOC, V29, P293, DOI 10.1177/0044118X98029003002
   RASING T, 2003, PASSING RITES PASSAG, V0, P0
   RASING T, 2003, HID AIDS SEX ED YOUT, V0, P0
   *REUT, 2004, AIDS HIT ZAMBIA BANS, V0, P0
   Smith Daniel Jordan, 2003, MED ANTHROPOL, V22, P343, DOI 10.1080/714966301
   *UN AG INT DEV, 2004, USAID COUNTR STAT RE, V0, P0
   *UN DEV PROGR, 2003, ZAMB HUM DEV REP ER, V0, P0
   United Nations, 2004, WORLD POP PROSP 2004, V0, P0
   Warenius LU, 2006, REPROD HEALTH MATTER, V14, P119, DOI 10.1016/S0968-8080(06)27242-2
NR 26
TC 14
Z9 14
U1 0
U2 9
PU ROUTLEDGE JOURNALS, TAYLOR & FRANCIS LTD
PI ABINGDON
PA 4 PARK SQUARE, MILTON PARK, ABINGDON OX14 4RN, OXFORDSHIRE, ENGLAND
SN 1369-1058
EI 
J9 CULT HEALTH SEX
JI Cult. Health Sex
PD JUN 15
PY 2007
VL 9
IS 5
BP 533
EP 544
DI 10.1080/13691050601106679
PG 12
WC Family Studies; Social Sciences, Biomedical
SC Family Studies; Biomedical Social Sciences
GA 205QB
UT WOS:000249128600007
PM 17687677
DA 2023-03-20
ER

PT J
AU Zhang, LY
   Li, XM
   Shah, IH
   Baldwin, W
   Stanton, B
AF Zhang, Liying
   Li, Xiaoming
   Shah, Iqbal H.
   Baldwin, Wendy
   Stanton, Bonita
TI Parent-adolescent sex communication in China
SO EUROPEAN JOURNAL OF CONTRACEPTION AND REPRODUCTIVE HEALTH CARE
LA English
DT Article
DE adolescent; reproductive health; sex communication; sex education; sexual behaviours; China
ID family communication; young-people; behavior; risk; gender; perceptions; attitudes; students; aids; hiv
AB Background Communication concerning sexual matters between parents and their adolescent children serve as a protective factor and exerts a favourable influence on adolescents' sexual behaviours. As limited data regarding parent-adolescent sex communication are available in China, this study was undertaken with the aim of exploring the patterns and related factors of such communication and its relationship with adolescent sexual behaviour. Study design Community-based data were collected in 2001 in Changchun, China. Unmarried adolescents 15-19 years of age (322 young men and 360 young women) were included in a survey using self-administered questionnaires. Results Overall, sex communication with parents was relatively infrequent. There was a significant gender difference in the pattern of sex communication, with male adolescents being more likely to talk with fathers and female adolescents with mothers. Logistic regression analysis revealed that gender of adolescents, quality of communication with mothers on general topics, and adolescent's perception of mother being the main source of sex knowledge were predictive of the level of sex communication between mother and her adolescent children. Conclusion This study reveals that communication regarding sexual matters between parents and adolescents was limited in China. The quality of communication on general topics between parents and their adolescent children is one of the important factors related to sex communication between them. It is essential that Chinese parents are better informed and skilled to be involved, in addition to school and community, in the sex education of their adolescent children. They should be able to communicate appropriately on sex-related issues with them.
C1 Wayne State Univ, Sch Med, Carman & Ann Adams Dept Pediat, Prevent Res Ctr, Detroit, MI 48201 USA.
   WHO, Dept Reprod Hlth & Res, CH-1211 Geneva, Switzerland.
   Populat Council, New York, NY 10021 USA.
C3 Wayne State University; World Health Organization; Population Council
RP Zhang, LY (corresponding author), Wayne State Univ, Sch Med, Carman & Ann Adams Dept Pediat, Prevent Res Ctr, 4201 St Antoine St,UHC 6D, Detroit, MI 48201 USA.
EM lzhan@med.wayne.edu
CR Benavides R, 2006, J COMMUN HEALTH NURS, V23, P81, DOI 10.1207/s15327655jchn2302_2
   Blake SM, 2001, FAM PLANN PERSPECT, V33, P52, DOI 10.2307/2673750
   Cui N, 2001, REPROD HEALTH MATTER, V9, P137, DOI 10.1016/S0968-8080(01)90017-5
   DiClemente RJ, 2001, J PEDIATR-US, V139, P407, DOI 10.1067/mpd.2001.117075
   DiIorio C, 2000, J HEALTH COMMUN, V5, P41, DOI 10.1080/108107300126740
   DiIoro C, 1999, J ADOLESCENT HEALTH, V24, P181, DOI 10.1016/S1054-139X(98)00115-3
   DILORIO C, 2007, J HIV AIDS PREV CHIL, V7, P55
   EVANS H, 1995, SIGNS, V20, P357, DOI 10.1086/494978
   FURSTENBERG FF, 1984, FAM PLANN PERSPECT, V16, P163, DOI 10.2307/2134897
   Gao Xiuhua, 2002, MOL CANCER, V1, P7, DOI 10.1186/1476-4598-1-7
   Gao Y, 2001, REPROD FERT DEVELOP, V13, P729, DOI 10.1071/RD01082
   Haggstrom-Nordin E, 2002, J ADOLESCENT HEALTH, V30, P288, DOI 10.1016/S1054-139X(01)00401-3
   Harris KM, 1998, DEMOGRAPHY, V35, P201, DOI 10.2307/3004052
   Higgins LT, 2002, SEX ROLES, V46, P75, DOI 10.1023/A:1016565426011
   Holtzman D, 1995, FAM PLANN PERSPECT, V27, P235, DOI 10.2307/2136175
   Jaccard J, 1996, FAM PLANN PERSPECT, V28, P159, DOI 10.2307/2136192
   Jaccard J, 1991, PARENT TEEN COMMUNIC, V0, P0
   Karofsky PS, 2001, J ADOLESCENT HEALTH, V28, P41, DOI 10.1016/S1054-139X(00)00156-7
   Li XM, 2004, HEALTH PROMOT INT, V19, P345, DOI 10.1093/heapro/dah308
   MA CN, 1991, CHIN J SEX ED, V9, P37
   Miller KS, 1998, FAM PLANN PERSPECT, V30, P218, DOI 10.2307/2991607
   NOLLER P, 1990, J YOUTH ADOLESCENCE, V19, P349, DOI 10.1007/BF01537077
   PLUHAR E, 2007, J HIV AIDS PREV CHIL, V7, P7
   Rosenthal DA, 1999, J ADOLESCENCE, V22, P835, DOI 10.1006/jado.1999.0279
   Ruan F., 1991, SEX CHINA STUDIES SE, V0, P0, DOI DOI 10.1007/978-1-4899-0609-0
   TANG D, 1988, CHINESE J HLTH STAT, V5, P33
   Tu X, 1998, MED SOC, V11, P8
   Whitaker DJ, 2000, J ADOLESCENT RES, V15, P251, DOI 10.1177/0743558400152004
   Whitaker DJ, 1999, FAM PLANN PERSPECT, V31, P117, DOI 10.2307/2991693
   Wilson HW, 2004, J CHILD PSYCHOL PSYC, V45, P387, DOI 10.1111/j.1469-7610.2004.00229.x
   ZHA B, 1992, AUST J CHINESE AFF, V0, P1
   Zhang K, 1999, AIDS CARE, V11, P581, DOI 10.1080/09540129947730
   Zhang LY, 2004, EUR J CONTRACEP REPR, V9, P147, DOI 10.1080/13625180400007181
NR 33
TC 44
Z9 44
U1 5
U2 22
PU TAYLOR & FRANCIS LTD
PI ABINGDON
PA 2-4 PARK SQUARE, MILTON PARK, ABINGDON OR14 4RN, OXON, ENGLAND
SN 1362-5187
EI 1473-0782
J9 EUR J CONTRACEP REPR
JI Eur. J. Contracept. Reprod. Health Care
PD JUN 15
PY 2007
VL 12
IS 2
BP 138
EP 147
DI 10.1080/13625180701300293
PG 10
WC Public, Environmental & Occupational Health; Obstetrics & Gynecology
SC Public, Environmental & Occupational Health; Obstetrics & Gynecology
GA 193BS
UT WOS:000248249000008
PM 17559012
DA 2023-03-20
ER

PT J
AU Chan, KY
   Yang, Y
   Zhang, KL
   Reidpath, DD
AF Chan, Kit Yee
   Yang, Yi
   Zhang, Kong-Lai
   Reidpath, Daniel D.
TI Disentangling the stigma of HIV/AIDS from the stigmas of drugs use, commercial sex and commercial blood donation - a factorial survey of medical students in China
SO BMC PUBLIC HEALTH
LA English
DT Article
ID aids; attitudes; hiv; discrimination; stigmatization; determinants; people; men; gay
AB Background: HIV/AIDS related stigma interferes with the provision of appropriate care and support for people living with HIV/AIDS. Currently, programs to address the stigma approach it as if it occurs in isolation, separate from the co-stigmas related to the various modes of disease transmission including injection drug use (IDU) and commercial sex (CS). In order to develop better programs to address HIV/AIDS related stigma, the inter-relationship (or 'layering') between HIV/AIDS stigma and the co-stigmas needs to be better understood. This paper describes an experimental study for disentangling the layering of HIV/AIDS related stigmas. Methods: The study used a factorial survey design. 352 medical students from Guangzhou were presented with four random vignettes each describing a hypothetical male. The vignettes were identical except for the presence of a disease diagnosis (AIDS, leukaemia, or no disease) and a cocharacteristic (IDU, CS, commercial blood donation (CBD), blood transfusion or no co-characteristic). After reading each vignette, participants completed a measure of social distance that assessed the level of stigmatising attitudes. Results: Bivariate and multivariable analyses revealed statistically significant levels of stigma associated with AIDS, IDU, CS and CBD. The layering of stigma was explored using a recently developed technique. Strong interactions between the stigmas of AIDS and the co-characteristics were also found. AIDS was significantly less stigmatising than IDU or CS. Critically, the stigma of AIDS in combination with either the stigmas of IDU or CS was significantly less than the stigma of IDU alone or CS alone. Conclusion: The findings pose several surprising challenges to conventional beliefs about HIV/AIDS related stigma and stigma interventions that have focused exclusively on the disease stigma. Contrary to the belief that having a co-stigma would add to the intensity of stigma attached to people with HIV/AIDS, the findings indicate the presence of an illness might have a moderating effect on the stigma of certain co-characteristics like IDU. The strong interdependence between the stigmas of HIV/AIDS and the co-stigmas of IDU and CS suggest that reducing the co-stigmas should be an integral part of HIV/AIDS stigma intervention within this context.
C1 [Chan, Kit Yee] Deakin Univ, Sch Hlth & Social Dev, Burwood, Vic 3125, Australia.
   [Zhang, Kong-Lai] Peking Union Med Coll, Beijing 100005, Peoples R China.
   [Reidpath, Daniel D.] Brunel Univ, Ctr Publ Hlth, Uxbridge UB8 3PH, Middx, England.
C3 Deakin University; Chinese Academy of Medical Sciences - Peking Union Medical College; Peking Union Medical College; Brunel University
RP Chan, KY (corresponding author), Deakin Univ, Sch Hlth & Social Dev, Burwood, Vic 3125, Australia.
EM kchan16@gmail.com; yangyibj2001@yahoo.com.cn; konglai_zhang@yahoo.com.cn; daniel.reidpath@brunel.ac.uk
CR Adebajo Sylvia Bolanle, 2003, AFR J REPROD HEALTH, V7, P103, DOI 10.2307/3583350
   Angermeyer MC, 2003, CAN J PSYCHIAT, V48, P663, DOI 10.1177/070674370304801004
   BARCAL K, 2005, HARM REDUCT J, V15, P16
   Bi JX, 2000, J FAM HIST, V25, P93, DOI 10.1177/036319900002500106
   Brown L, 2003, AIDS EDUC PREV, V15, P49, DOI 10.1521/aeap.15.1.49.23844
   Chan KY, 2008, AIDS BEHAV, V12, P146, DOI 10.1007/s10461-007-9222-y
   Chan KY, 2007, AIDS PATIENT CARE ST, V21, P763, DOI 10.1089/apc.2007.0004
   Chen XM, 2002, INT J OFFENDER THER, V46, P45, DOI 10.1177/0306624X02046001004
   Cohen Leonard A, 2005, J DENT EDUC, V69, P266
   Cohen Leonard A, 2005, J DENT EDUC, V69, P896
   CONRAD P, 1999, AM BEHAV SCI, V42, P1130
   Dikotter Frank, 2004, NARCOTIC CULTURE HIS, V0, P0
   Fassin D, 2001, HOMME, V0, P137
   FORRESTER DA, 1992, J ADV NURS, V17, P1260, DOI 10.1111/j.1365-2648.1992.tb01844.x
   GOLDIN CS, 1994, SOC SCI MED, V39, P1359, DOI 10.1016/0277-9536(94)90366-2
   Grove KA, 1997, J CONTEMP ETHNOGR, V26, P317, DOI 10.1177/089124197026003003
   *GUANGZH CTR DIS C, 2004, OV AIDS EP GUANGZH, V0, P0
   Herek GM, 1999, AM BEHAV SCI, V42, P1130, DOI 10.1177/0002764299042007006
   Hox J., 2010, MULTILEVEL ANAL TECH, V2nd, P0, DOI 10.4324/9780203852279
   HUNTER CE, 1991, J APPL SOC PSYCHOL, V21, P947, DOI 10.1111/j.1559-1816.1991.tb00452.x
   Johnson ME, 1996, J PSYCHOL, V130, P527, DOI 10.1080/00223980.1996.9915019
   Juanne Clarke, 2006, CRITICAL PUBLIC HLTH, V16, P317, DOI 10.1080/09581590601091620
   KATABIRA ET, 1999, AIDS ACTION, V43, P2
   Kelly J A, 1988, J CONTIN EDUC NURS, V19, P78
   KELLY JA, 1987, J MED EDUC, V62, P549
   KELLY JA, 1987, AM J PUBLIC HEALTH, V77, P789, DOI 10.2105/AJPH.77.7.789
   Kopelman LM, 2002, J MED PHILOS, V27, P231, DOI 10.1076/jmep.27.2.231.2987
   KOWALEWSKI MR, 1988, J CONTEMP ETHNOGR, V17, P211, DOI 10.1177/089124188017002004
   Lau JTF, 2001, AIDS CARE, V13, P433, DOI 10.1080/09540120120057969
   LEIKER JJ, 1995, DEVIANT BEHAV, V16, P333, DOI 10.1080/01639625.1995.9968007
   Li L, 2007, INT J EPIDEMIOL, V36, P178, DOI 10.1093/ije/dyl256
   Lim V. K. G., 1999, SMJ, V40, P410
   LINK BG, 1983, AM J COMMUN PSYCHOL, V11, P261, DOI 10.1007/BF00893367
   Mann JM, 1999, HEALTH HUM RIGHTS, V216, P0
   MICOLLIER EE, 2006, SEXUAL CULTURES E AS, V0, P0
   Parker R, 2003, SOC SCI MED, V57, P13, DOI 10.1016/S0277-9536(02)00304-0
   Reidpath DD, 2006, PLOS MED, V3, P1708, DOI 10.1371/journal.pmed.0030435
   Reidpath DD, 2005, AIDS CARE, V17, P425, DOI 10.1080/09540120412331319769
   Ren X, 1999, VIOLENCE AGAINST WOM, V5, P1411, DOI 10.1177/10778019922183453
   Simon M S, 1991, AIDS EDUC PREV, V3, P124
   Snijders, 2011, MULTILEVEL ANAL INTR, V0, P0
   STRASSER JA, 1992, EVAL HEALTH PROF, V15, P115, DOI 10.1177/016327879201500108
   *UNADIS, 2005, INT HIV PREV UNAIDS, V0, P0
   *UNAIDS, 2001, AIDS EP UPD DEC 2001, V0, P29
   Yang XS, 2006, AIDS BEHAV, V10, P71, DOI 10.1007/s10461-005-9028-8
   Yang Y, 2005, AIDS CARE, V17, PS129, DOI 10.1080/09540120500119874
NR 50
TC 52
Z9 54
U1 0
U2 30
PU BMC
PI LONDON
PA CAMPUS, 4 CRINAN ST, LONDON N1 9XW, ENGLAND
SN 
EI 1471-2458
J9 BMC PUBLIC HEALTH
JI BMC Public Health
PD OCT 5
PY 2007
VL 7
IS 
BP 
EP 
DI 10.1186/1471-2458-7-280
PG 12
WC Public, Environmental & Occupational Health
SC Public, Environmental & Occupational Health
GA 251IM
UT WOS:000252366600001
PM 17919317
DA 2023-03-20
ER

PT J
AU Iriyama, S
   Nakahara, S
   Jimba, M
   Ichikawa, M
   Wakai, S
AF Iriyama, Shigemi
   Nakahara, Shinji
   Jimba, Masamine
   Ichikawa, Masao
   Wakai, Susumu
TI AIDS health beliefs and intention for sexual abstinence among mate adolescent students in Kathmandu, Nepal: A test of perceived severity and susceptibility
SO PUBLIC HEALTH
LA English
DT Article
DE HIV/AIDS; Health Belief Model; abstinence intention; male; adolescent students; Nepal
ID condom use; school students; determinants; prevention; education; model; behaviors; knowledge; uganda; youth
AB Objectives: In Nepal, mate adolescent students are at high risk for infection with human immunodeficiency virus (HIV) because of their risky sexual behaviours. This study examined whether two subscales of the Health Belief Model (HBM), perceived severity and perceived susceptibility, are associated with abstinence intention among Nepalese mate adolescent students for HIV/acquired immunodeficiency syndrome (AIDS) prevention. Study design and methods: A school-based study was conducted at a single school located in central Kathmandu from July to August 2002. Participants included 183 mate students in Grades 9-12 aged 14-19 years. Anonymous self-reported questionnaires were used, and Zagumny's AIDS Health Belief Scale was adopted as a measure of perceived severity and perceived susceptibility. Results: Over half of the students (53%) strongly agreed with abstinence intention. Students with higher levels of perceived severity strongly agreed with abstinence intention [crude odds ratio 1.86, 95% confidence interval (CI) 1.02-3.38; adjusted odds ratio 1.94, 95% CI 1.05-3.58], but those with higher levels of perceived susceptibility did not. Moreover, age-stratified analysis showed that a high level of perceived susceptibility tended to decrease strong abstinence intention among students aged 16-19 years. Conclusions: Perceived severity enhanced abstinence intention. The interpretations of perceived susceptibility need further examination through a longitudinal study among students aged 16-19 years. Furthermore, future research is needed to assess the effect of HIV/AIDS education on HIV/AIDS prevention strategies using perceived severity as a motivational tool to help persuade Nepalese mate students to abstain from sexual intercourse.(c) 2006 The Royal Institute of Public Health. Published by Elsevier Ltd. AR rights reserved.
C1 Univ Tokyo, Grad Sch Med, Dept Int Community Hlth, Bunkyo Ku, Tokyo 1130033, Japan.
C3 University of Tokyo
RP Nakahara, S (corresponding author), Univ Tokyo, Grad Sch Med, Dept Int Community Hlth, Bunkyo Ku, 7-3-1 Hongo, Tokyo 1130033, Japan.
EM shinji@m.u-tokyo.ac.jp
CR Adih WK, 1999, J ADOLESCENT HEALTH, V24, P63, DOI 10.1016/S1054-139X(98)00062-7
   ALLARD R, 1989, AM J PUBLIC HEALTH, V79, P448, DOI 10.2105/AJPH.79.4.448
   Aten MJ, 2002, J ADOLESCENT HEALTH, V31, P70, DOI 10.1016/S1054-139X(02)00367-1
   BROWN LK, 1992, J ADOLESCENT HEALTH, V13, P651, DOI 10.1016/1054-139X(92)90058-J
   BROWN LK, 1992, J ADOLESCENT HEALTH, V13, P140, DOI 10.1016/1054-139X(92)90081-L
   *CENTR BUR STAT, 2001, STAT YB NEP 2001, V0, P0
   Cook L, 2001, CONTRACEPTION, V63, P25, DOI 10.1016/S0010-7824(00)00193-1
   *CTR RES ENV HLTH, 2002, SEX RISK BEH RISK PE, V0, P0
   Damond ME, 1993, J BLACK PSYCHOL, V19, P169, DOI 10.1177/00957984930192007
   Donovan P, 1998, FAM PLANN PERSPECT, V30, P188, DOI 10.2307/2991682
   EPSTEIN JA, 1994, PSYCHOL REP, V75, P1043, DOI 10.2466/pr0.1994.75.2.1043
   ERPELDING A, 1997, ASSESSMENT KNOWLEDGE, V0, P0
   Furber AS, 2002, TROP MED INT HEALTH, V7, P140, DOI 10.1046/j.1365-3156.2002.00844.x
   GIELEN AC, 1994, AIDS EDUC PREV, V6, P1
   Hiltabiddle S J, 1996, J OBSTET GYNECOL NEONATAL NURS, V25, P61, DOI 10.1111/j.1552-6909.1996.tb02514.x
   HINGSON RW, 1990, AM J PUBLIC HEALTH, V80, P295, DOI 10.2105/AJPH.80.3.295
   JHA AK, 2000, OUR ENV HLTH POPULAT, V0, P0
   Kinsman J, 2001, HEALTH EDUC RES, V16, P85, DOI 10.1093/her/16.1.85
   LUX KM, 1994, HEALTH EDUC QUART, V21, P487, DOI 10.1177/109019819402100411
   *MIN HLTH DEP HLTH, 2002, ANN REP 2001 2002, V0, P0
   Montgomery S B, 1989, AIDS EDUC PREV, V1, P303
   PARAJULI BK, 1996, KNOWLEDGE ATTITUDE P, V0, P0
   Peltzer K, 2000, E AFR MED J, V77, P46
   Petosa R, 1990, AIDS EDUC PREV, V2, P127
   PETOSA R, 1991, HEALTH EDUC QUART, V18, P463, DOI 10.1177/109019819101800405
   Popham WJ, 1992, ASSESSMENT INSTRUMEN, V0, P0
   PRASAI DP, 1998, ADOLESCENT SEXUALITY, V0, P0
   RANJIT BK, 2002, HLTH POPULATION ENV, V0, P0
   Richens J, 2000, LANCET, V355, P400, DOI 10.1016/S0140-6736(99)09109-6
   Shuey DA, 1999, HEALTH EDUC RES, V14, P411, DOI 10.1093/her/14.3.411
   Siegel DM, 2001, ARCH PEDIAT ADOL MED, V155, P1117, DOI 10.1001/archpedi.155.10.1117
   STRECHER VJ, 1990, HLTH BEHAV HLTH ED T, V0, P41
   Tamang A., 2001, ASIA PAC POPUL J, V16, P195
   *UNAIDS UPD NEP, 2004, EP FACT SHEETS HIV A, V0, P0
   *WHO, 1900, V6, V0, P0
   Yep G A, 1993, J AM COLL HEALTH, V41, P199
   Zagumny MJ, 1998, AIDS EDUC PREV, V10, P173
NR 41
TC 35
Z9 39
U1 1
U2 11
PU W B SAUNDERS CO LTD
PI LONDON
PA 32 JAMESTOWN RD, LONDON NW1 7BY, ENGLAND
SN 0033-3506
EI 
J9 PUBLIC HEALTH
JI Public Health
PD JAN 15
PY 2007
VL 121
IS 1
BP 64
EP 72
DI 10.1016/j.puhe.2006.08.016
PG 9
WC Public, Environmental & Occupational Health
SC Public, Environmental & Occupational Health
GA 130MX
UT WOS:000243804800009
PM 17166535
DA 2023-03-20
ER

PT J
AU Shittu, LAJ
   Zachariah, MP
   Ajayi, G
   Oguntola, JA
   Izegbu, MC
   Ashiru, OA
AF Shittu, L. A. J.
   Zachariah, M. P.
   Ajayi, G.
   Oguntola, J. A.
   Izegbu, M. C.
   Ashiru, O. A.
TI The negative impacts of adolescent sexuality problems among secondary school students in Oworonshoki Lagos
SO SCIENTIFIC RESEARCH AND ESSAYS
LA English
DT Article
DE adolescent; sexuality; attitude; knowledge; Lagos; legislation
ID abuse
AB This study was conducted to focus on the negative health outcomes related to sexual behaviour in adolescents and young adults attending public school in the Oworonshoki region of Lagos, Nigeria, Africa. Since, there is a relative dearth of knowledge on adolescents who face unique and challenging economics, health and education problems in our society. Data on the socio-demographic characteristics, prevalence and knowledge towards STD including HIV/AIDS, prevalence of sexual abuse practice/sexual behaviour, family planning awareness and acceptance including abortion practice were sorted out using self structured questionnaires and administered to 60% of student's population using a stratified random sampling technique. 55.8% lived with both parents. While, 50.3% of the mothers had basic secondary school qualifications, 72.4% of them are traders. 61.5% had sex education were from misinformed friends/peers while 51% had no basic knowledge about sexual behavioral practice and attitude towards STDs/AIDS (HIV). STD has a prevalence of 34 and 41% of boys used condoms for preventing STI/HIV transmission and unwanted pregnancies. One out of every five sexually active teenagers has experienced forced sex, especially among the circumcised girls who were more sexually active than the uncircumcised girls. 60% of girls between ages of 12 and 18 years had more than one unsafe abortion with severe vaginal bleeding (haemorrhage) as the chief complication. However, 65% of the girls did abortion for fear of leaving school and financial hardship as the reasons.
C1 [Shittu, L. A. J.; Oguntola, J. A.; Ashiru, O. A.] Lagos State Univ, Coll Med, Dept Anat, Lagos, Nigeria.
   [Zachariah, M. P.] Lasucom, Dept Psychiat, Lagos, Nigeria.
   [Ajayi, G.] Lasucom, Dept Biochem, Lagos, Nigeria.
   [Shittu, L. A. J.; Ashiru, O. A.] Med Assisted Reprod Ctr MART, Lagos, Nigeria.
   [Izegbu, M. C.] Lasucom, Dept Morbid Anat, Lagos, Nigeria.
C3 Lagos State University
RP Shittu, LAJ (corresponding author), Lagos State Univ, Coll Med, Dept Anat, PMB 21266 Ikeja, Lagos, Nigeria.
EM drlukemanjoseph@yahoo.com
CR ABRAHAM PS, 1980, PSYCHOL MADE EASY, V0, P143
   Ajuwon A., 2001, INT Q COMMUNITY HEAL, V20, P133
   BEITCHMAN JH, 1992, CHILD ABUSE NEGLECT, V16, P101, DOI 10.1016/0145-2134(92)90011-F
   *CDC, 2002, AIDS WEEKL SURV PROG, V0, P0
   *FED MIN HLTH SOC, 1994, NIG COUNTR REP INT C, V0, P20
   *FED OFF STAT IRD, 1992, NIG DEM HLTH SURV 19, V0, P80
   FELDMAN W, 1991, PEDIATRICS, V88, P29
   FURNIS T, 1987, ACTS PAEDOPSYCHIATRY, V50, P6
   *ICPD, 1994, PARA, V7, P37
   KIRBY D, 1994, PUBLIC HEALTH REP, V109, P339
   OGEDENGBE B, 1997, REDUCING DEATH THROU, V0, P14
   ONI GA, 1990, STUD FAMILY PLANN, V21, P104, DOI 10.2307/1966671
   PERSON E, 1992, GENITOURIN MED, V68, P22
   RANSOMEKUTI O, 1997, ADOLESCENTS SEXUALIT, V0, P2
   SHEARER SL, 1987, AM FAM PHYSICIAN, V36, P169
   SHITTU LAJ, 1900, V47, V0, P96
   WELLINGS K, 1995, BRIT MED J, V311, P417, DOI 10.1136/bmj.311.7002.417
   *WHO, 1991, WEEKLY EPIDERM REC, V66, P197
   World Health Organization Regional Office for Europe, 1987, REPR HLTH AD STRAT A, V0, P2
NR 19
TC 6
Z9 6
U1 0
U2 7
PU ACADEMIC JOURNALS
PI VICTORIA ISLAND
PA P O BOX 5170-00200 NAIROBI, VICTORIA ISLAND, LAGOS 73023, NIGERIA
SN 1992-2248
EI 
J9 SCI RES ESSAYS
JI Sci. Res. Essays
PD JAN 15
PY 2007
VL 2
IS 1
BP 23
EP 28
DI 
PG 6
WC Multidisciplinary Sciences
SC Science & Technology - Other Topics
GA 357MN
UT WOS:000259850000007
DA 2023-03-20
ER

PT J
AU Guilamo-Ramos, V
   Jaccard, J
   Dittus, P
   Bouris, A
   Holloway, I
   Casillas, E
AF Guilamo-Ramos, Vincent
   Jaccard, James
   Dittus, Patricia
   Bouris, Alida
   Holloway, Ian
   Casillas, Eileen
TI Adolescent expectancies, parent-adolescent communication and intentions to have sexual intercourse among inner-city, middle school youth
SO ANNALS OF BEHAVIORAL MEDICINE
LA English
DT Article
ID parametric statistics; condom use; alcohol; initiation; marijuana; drinking; behavior; impact; issue; level
AB Background. The incidence and prevalence of pregnancy and sexually transmitted infections among American adolescents remain unacceptably high. Purpose: This research examines adolescent intentions to have sexual intercourse, their expectancies about having sexual intercourse, and maternal communication about the expectancies of engaging in sexual intercourse. Methods: Six hundred sixty-eight randomly selected inner-city middle school students and their mothers completed self-administered questionnaires. Adolescents reported their intentions to have sexual intercourse and the perceived positive and negative expectancies of doing so. Both mothers and adolescents reported on the frequency of communication about these expectancies. Results. Boys reported higher intentions, more positive expectancies, and lower levels of maternal communication than did girls. Expectancies statistically significantly associated with intentions focused on the positive physical, social, and emotional advantages of having sex rather than on concerns about pregnancy and HIV/AIDS. With some exceptions, maternal communication was associated with adolescents' expectancies about engaging in sexual intercourse. However, only modest correlations between maternal and adolescent reports of communication were observed Conclusions. Results indicate that intervention programs should address the positive expectancies youth have about having sex, not just the threat of pregnancy and HIV/AIDS, and should address potential gender differences in expectancies between boys and girls.
C1 Columbia Univ, Sch Social Work, New York, NY 10027 USA.
   Florida Int Univ, Dept Psychol, Miami, FL 33199 USA.
C3 Columbia University; State University System of Florida; Florida International University
RP Guilamo-Ramos, V (corresponding author), Columbia Univ, Sch Social Work, 1255 Amsterdam Ave, New York, NY 10027 USA.
EM rg650@columbia.edu
FU PHS HHS [U87/CCU220155-3-0] Funding Source: Medline
CR Austin EW, 2000, PEDIATRICS, V105, P343, DOI 10.1542/peds.105.2.343
   BINDER A, 1984, J CRIM JUST, V12, P467, DOI 10.1016/0047-2352(84)90094-1
   BORGATTA EF, 1980, SOCIOL METHOD RES, V9, P147, DOI 10.1177/004912418000900202
   Bray JH, 2000, J STUD ALCOHOL, V61, P588, DOI 10.15288/jsa.2000.61.588
   Callas PW, 2004, ADDICT BEHAV, V29, P1503, DOI 10.1016/j.addbeh.2004.02.028
   Chen ZY, 1998, J ADOLESCENT RES, V13, P293, DOI 10.1177/0743554898133004
   Cohen J., 2002, APPL MULTIPLE REGRES, V0, P0
   Collins R. L., 1992, DRUGS SOC, V6, P59
   Costigan CL, 2001, J FAM PSYCHOL, V15, P706, DOI 10.1037//0893-3200.15.4.706
   Cowdery JE, 1997, J ADOLESCENT HEALTH, V20, P46, DOI 10.1016/S1054-139X(96)00086-9
   DAVISON ML, 1988, PSYCHOL BULL, V104, P137, DOI 10.1037/0033-2909.104.1.137
   DAVISON ML, 1990, PSYCHOL BULL, V107, P394, DOI 10.1037/0033-2909.107.3.394
   DAVISON ML, 1994, PSYCHOMETRIKA, V59, P593, DOI 10.1007/BF02294394
   Delva J, 2005, AM J PUBLIC HEALTH, V95, P696, DOI 10.2105/AJPH.2003.037051
   DiIoro C, 1999, J ADOLESCENT HEALTH, V24, P181, DOI 10.1016/S1054-139X(98)00115-3
   Dilorio C, 2002, HEALTH EDUC BEHAV, V29, P104, DOI 10.1177/1090198102029001010
   DILORIO C, 2000, J ADV NURS, V32, P658
   Dittus PJ, 1999, J APPL SOC PSYCHOL, V29, P1927, DOI 10.1111/j.1559-1816.1999.tb00158.x
   ECCLES JS, 1993, AM PSYCHOL, V48, P90, DOI 10.1037/0003-066X.48.2.90
   ELKING D, 1984, ALL GROWN UP NO PLAC, V0, P0
   Engels RCME, 2005, J DRUG EDUC, V35, P147, DOI 10.2190/6Q6B-3LMA-VMVA-L312
   Fromme K, 1997, COGNITIVE THER RES, V21, P421, DOI 10.1023/A:1021932326716
   GAITO J, 1980, PSYCHOL BULL, V87, P564, DOI 10.1037/0033-2909.87.3.564
   GERRARD M, 1983, AM J COMMUN PSYCHOL, V11, P153, DOI 10.1007/BF00894364
   Gillmore Mary Rogers, 2002, NICOTINE TOB RES, V4, P177, DOI 10.1080/14622200210123996
   Greene K, 2000, J ADOLESCENCE, V23, P439, DOI 10.1006/jado.2000.0330
   Grunbaum Jo Anne, 2004, MORBIDITY AND MORTALITY WEEKLY REPORT, V53, P1
   Hine DW, 2005, PSYCHOL ADDICT BEHAV, V19, P284, DOI 10.1037/0893-164X.19.3.284
   Hutchinson MK, 2002, FAM RELAT, V51, P238, DOI 10.1111/j.1741-3729.2002.00238.x
   Jaccard J, 1998, CHILD DEV, V69, P247, DOI 10.1111/j.1467-8624.1998.tb06146.x
   Jaccard J, 2002, J CLIN CHILD ADOLESC, V31, P130, DOI 10.1207/S15374424JCCP3101_15
   Jaccard J., 2003, INTERACTION EFFECTS, V72, P0
   Jaccard J, 1991, PARENT TEEN COMMUNIC, V0, P0
   Jaccard James, 2002, NEW DIR CHILD ADOLESC DEV, V0, P9
   Karofsky PS, 2001, J ADOLESCENT HEALTH, V28, P41, DOI 10.1016/S1054-139X(00)00156-7
   Kirkman M., 1998, PSYCHOL HEALTH MED, V3, P355, DOI 10.1080/13548509808400610
   Laraque D, 1997, J ADOLESCENT HEALTH, V21, P318, DOI 10.1016/S1054-139X(97)00142-0
   Lefkowitz Eva S, 2002, NEW DIR CHILD ADOLESC DEV, V0, P43
   Marin G., 1991, RES HISPANIC POPULAT, V0, P0
   Mayhew Kathryn P., 2000, DRUG AND ALCOHOL DEPENDENCE, V59, P0
   Miller BC, 1998, J EARLY ADOLESCENCE, V18, P27, DOI 10.1177/0272431698018001002
   Miller KS, 1999, J MARRIAGE FAM, V61, P85, DOI 10.2307/353885
   MOORE K, 2004, ADOLESCENT SEX CONTR, V0, P0
   Morrison DM, 1996, J APPL SOC PSYCHOL, V26, P1658, DOI 10.1111/j.1559-1816.1996.tb00091.x
   *NEW YORK STAT DEP, 2004, NEW YORK STAT HIV AI, V0, P0
   ODonnell L, 2003, J SCHOOL HEALTH, V73, P68, DOI 10.1111/j.1746-1561.2003.tb03575.x
   Parsons JT, 2000, J ADOLESCENCE, V23, P377, DOI 10.1006/jado.2000.0326
   Rosenthal DA, 1997, J YOUTH ADOLESCENCE, V26, P619, DOI 10.1023/A:1024538123804
   Rosenthal DA, 1999, ARCH SEX BEHAV, V28, P319, DOI 10.1023/A:1018796612231
   Schulenberg J, 1996, DEV PSYCHOL, V32, P659, DOI 10.1037/0012-1649.32.4.659
   Seidman E., 1997, CHILDREN YOUTH INTER, V0, P166
   SIGELMAN CK, 1995, J PEDIATR PSYCHOL, V20, P61, DOI 10.1093/jpepsy/20.1.61
   Simons JS, 2005, PSYCHOL ADDICT BEHAV, V19, P326, DOI 10.1037/0893-164X.19.3.326
   Steinberg L.D., 1991, ADOLESCENCE POVERTY, V0, P19
   Sun SMS, 2002, PEDIATRICS, V110, P911, DOI 10.1542/peds.110.5.911
   Turrisi R, 2000, PSYCHOL ADDICT BEHAV, V14, P342, DOI 10.1037/0893-164X.14.4.342
   Upchurch DM, 1998, FAM PLANN PERSPECT, V30, P121, DOI 10.2307/2991625
   URDAN T, 1995, J EARLY ADOLESCENCE, V15, P9, DOI 10.1177/0272431695015001003
   *US CENS BUR, 2000, INC POV 1999 CENS 20, V0, P0
   Whitaker DJ, 2000, J ADOLESCENT RES, V15, P251, DOI 10.1177/0743558400152004
NR 60
TC 74
Z9 74
U1 0
U2 20
PU OXFORD UNIV PRESS INC
PI CARY
PA JOURNALS DEPT, 2001 EVANS RD, CARY, NC 27513 USA
SN 0883-6612
EI 1532-4796
J9 ANN BEHAV MED
JI Ann. Behav. Med.
PD JUN 15
PY 2007
VL 34
IS 1
BP 56
EP 66
DI 10.1007/BF02879921
PG 11
WC Psychology, Multidisciplinary
SC Psychology
GA 213JT
UT WOS:000249663800007
PM 17688397
DA 2023-03-20
ER

PT J
AU Bektas, HA
   Kulakac, O
AF Bektas, H. A.
   Kulakac, Oe.
TI Knowledge and attitudes of nursing students toward patients living with HIV/AIDS (PLHIV): A Turkish perspective
SO AIDS CARE-PSYCHOLOGICAL AND SOCIO-MEDICAL ASPECTS OF AIDS/HIV
LA English
DT Article
ID high-school-students; aids knowledge; turkey
AB The aim of this study was to assess the knowledge and attitudes towards HIV/ AIDS of nursing students in Turkey. HIV/ AIDS has become one of the most serious health problems in the world. It is important to understand nursing students' knowledge and attitudes towards people living with HIV ( PLHIV) because the educational preparation of nurses has been known to affect the attitudes of the nurse and the effectiveness of the care provided to PLHIV. The study was conducted with 227 nursing students from the School of Health in Antalya, Turkey during the calendar year 2005/ 2006. Qualitative and quantitative methods were both used to collect data for the study. Analysis of variance, t - test, Mann- Whitney U- test, Kruskal- Wallis and inductive methods were used in data analysis. The majority of nursing students in this study had a moderate level of HIV/ AIDS knowledge. Students correctly answered 64.4% of HIV/ AIDS- related questions in the questionnaire ( Mean 28.99; SD 7.03 out of 45 points). Scores increased parallel with student grade ( F = 26.925; p = 0.000) and age ( X 2 ( K - W) = 35.117; p = 0.000). Fear of being infected and feelings of pity and empathy were the feelings most commonly indicated by the students. Students who had previous experience in caring for an AIDS patient and had known someone with HIV/ AIDS were willing to care for PLHIV. Results underline the need to strengthen education on all aspects of HIV/ AIDS. To improve nursing students willingness to care for PLHIV, particular emphasis should be placed on the training of nursing students as skilled nursing staff with humane attitudes towards PLHIV.
C1 Akdeniz Univ, Dept Med Nursing, Antalya Sch Hlth, Antalya, Turkey.
   Akdeniz Univ, Dept Women Hlth Nursing, Antalya Sch Hlth, Antalya, Turkey.
C3 Akdeniz University; Akdeniz University
RP Kulakac, O (corresponding author), Akdeniz Univ Antalya Saglik Yuksekokuilu, TR-07058 Kampus, Antalya, Turkey.
EM kozen@akdeniz.edu.tr
CR DUBERT PM, 1994, NURSING ADM Q, V18, P16
   Earl Catherine E, 2003, J ASSOC NURSES AIDS CARE, V14, P70, DOI 10.1177/1055329003252877
   Fusilier M R, 1995, J HEALTH CARE MARK, V15, P49
   GERSHON RRM, 1994, AM J INFECT CONTROL, V22, P293, DOI 10.1016/0196-6553(94)90016-7
   Glad J, 1995, J NURS STAFF DEV, V11, P313
   Lohrmann C, 2000, J ADV NURS, V31, P696, DOI 10.1046/j.1365-2648.2000.01326.x
   Mahat G, 2006, J ADV NURS, V53, P583, DOI 10.1111/j.1365-2648.2006.03758.x
   MARCELLINE FR, 1995, J HEATH CARE MARKET, V15, P49
   MARTIN D A, 1990, CRITICAL CARE NURSING QUARTERLY, V12, P53
   Namal A, 2003, NURS ETHICS, V10, P497, DOI 10.1191/0969733003ne631oa
   OSullivan S, 2000, INTENSIVE CRIT CARE NURS, V16, P181, DOI 10.1054/iccn.2000.6181
   Parla A, 2001, FEMINIST STUD, V27, P65, DOI 10.2307/3178449
   Peate I, 2002, NURS EDUC TODAY, V22, P492, DOI 10.1054/nedt.2002.0747
   Robinson N, 1998, J ADV NURS, V28, P771, DOI 10.1046/j.1365-2648.1998.00720.x
   Savaser S, 2003, PUBLIC HEALTH NURS, V20, P71, DOI 10.1046/j.1525-1446.2003.20110.x
   Sikand A, 1996, J ADOLESCENT HEALTH, V18, P325, DOI 10.1016/1054-139X(95)00228-K
   Tavoosi A, 2004, BMC PUBLIC HEALTH, V4, P0, DOI 10.1186/1471-2458-4-17
   TUMER A, 2006, AIDS NEDIR DUNYADA T, V0, P0
   Turhan E, 2006, J PUBLIC HEALTH-UK, V28, P137, DOI 10.1093/pubmed/fdi085
   Ungan M, 2003, PATIENT EDUC COUNS, V51, P163, DOI 10.1016/S0738-3991(02)00190-8
NR 20
TC 35
Z9 37
U1 1
U2 9
PU ROUTLEDGE JOURNALS, TAYLOR & FRANCIS LTD
PI ABINGDON
PA 2-4 PARK SQUARE, MILTON PARK, ABINGDON OX14 4RN, OXON, ENGLAND
SN 0954-0121
EI 1360-0451
J9 AIDS CARE
JI Aids Care-Psychol. Socio-Med. Asp. Aids-Hiv
PD JUN 15
PY 2007
VL 19
IS 7
BP 888
EP 894
DI 10.1080/09540120701203352
PG 7
WC Health Policy & Services; Public, Environmental & Occupational Health; Psychology, Multidisciplinary; Respiratory System; Social Sciences, Biomedical
SC Health Care Sciences & Services; Public, Environmental & Occupational Health; Psychology; Respiratory System; Biomedical Social Sciences
GA 202PD
UT WOS:000248914600008
PM 17712692
DA 2023-03-20
ER

PT J
AU Kilian, AHD
   Kipp, W
   Jhangri, GS
   Saunders, LD
   Ndyanabangi, B
   O'Connor, H
   Baryomunsi, C
   Rubaale, T
   Kabagambe, G
AF Kilian, Albert H. D.
   Kipp, Walter
   Jhangri, Gian S.
   Saunders, L. Duncan
   Ndyanabangi, Bannet
   O'Connor, Helene
   Baryomunsi, Chris
   Rubaale, Tom
   Kabagambe, Geoffrey
TI Trends in HIV infection - Prevention-related attitudes and behaviors among secondary school students in western Uganda
SO JAIDS-JOURNAL OF ACQUIRED IMMUNE DEFICIENCY SYNDROMES
LA English
DT Article
DE ABC; adolescents; behavioral change; HIV-1 epidemic; Uganda
ID sexual-behavior; prevalence; population; rakai; epidemic; zambia; rates
AB Objective: To monitor trends in the attitudes and behaviors of youth in western Uganda with respect to prevention of HIV/AIDS. Design: Annual data collection in a group of sentinel secondary schools in 3 districts using a short, self-administered, and anonymous questionnaire. Methods: Fifteen secondary schools were randomly selected, and a cross-sectional survey of students was carried out each year between 1995 and 2001. All students from S (senior level) 2 to S4 were invited to complete the questionnaire. For data analysis, all completed questionnaires of students between the ages of 12 and 20 years were considered. Results: In total, 6 surveys were carried out yielding 6231 valid questionnaires. Ever use of condoms among sexually active youth increased significantly from 48.8% in 1995 to 1996 to 72.8% in 2000 to 2001. Male students were more likely to report increased sexual abstinence during the time period than female students. Conversely, female students over the same time period reported having fewer sexual partners than male students. The number of sexually active students reporting sexual intercourse in the past 3 months remained the same. Conclusions: These data show that significant positive changes in the sexual behavior of secondary school students in western Uganda have occurred. This could explain, in part, the decline of HIV prevalence rates among young people observed in this region.
C1 Univ Alberta, Dept Publ Hlth Sci, Edmonton, AB T6G 2G3, Canada.
   Minist Hlth, Dist Hlth Serv Kabarole, Ft Portal, Uganda.
   Deutsch Gesell Tech Zusammenarbeit GmbH, Basic Hlth Serv Project, Ft Portal, Uganda.
   GTZ, Div Hlth Educ Nutr & Emergency Aid, Eschborn, Germany.
C3 University of Alberta
RP Kipp, W (corresponding author), Univ Alberta, Dept Publ Hlth Sci, 13-103 Clin Sci Bldg, Edmonton, AB T6G 2G3, Canada.
EM walter.kipp@ualberta.ca
CR Ahmed S, 2001, AIDS, V15, P2171, DOI 10.1097/00002030-200111090-00013
   AsiimweOkiror G, 1997, AIDS, V11, P1757, DOI 10.1097/00002030-199714000-00013
   Bloom SS, 2000, J ACQ IMMUN DEF SYND, V25, P77, DOI 10.1097/00126334-200009010-00011
   CARBALLO M, 1989, J SEX RES, V26, P287, DOI 10.1080/00224498909551516
   Catania JA, 1993, METHODOLOGICAL ISSUE, V0, PP133, DOI 10.1007/0-306-47137-X_7
   Cohen S, 2004, REPROD HEALTH MATTER, V12, P132
   *DTSCH GES TECHN Z, 1995, RESP AIDS DEV WORLD, V0, P38
   Fabiani M, 2001, AIDS, V15, P97, DOI 10.1097/00002030-200101050-00014
   Fylkesnes K, 2001, AIDS, V15, P907, DOI 10.1097/00002030-200105040-00011
   *JOINT UN PROGR HI, 2000, WHOCDSCRSEDC20005, V0, P0
   Kamali A, 2000, AIDS, V14, P427, DOI 10.1097/00002030-200003100-00017
   KAMUGISHA J, 1994, DISTRICT AIDS CONTRO, V0, P0
   KILIAN A, 2005, BUILDING HLTH POPULA, V0, P0
   Kilian AHD, 1999, AIDS, V13, P391, DOI 10.1097/00002030-199902250-00012
   KondeLule JK, 1997, AIDS, V11, P791, DOI 10.1097/00002030-199706000-00012
   KONINGS E, 1995, AIDS, V9, P375, DOI 10.1097/00002030-199509040-00009
   Mbulaiteye SM, 2002, LANCET, V360, P41, DOI 10.1016/S0140-6736(02)09331-5
   OCONNOR H, 1999, THESIS U ALBERTA EDM, V0, P0
   Okware S, 2001, B WORLD HEALTH ORGAN, V79, P1113
   Singh S., 2003, 9 A GUTTM I, V0, P0
   *STD AIDS CONTR PR, 2001, HIV AIDS SURV REP, V0, P0
   Wawer M., 2005, 12 C RETR OPP INF BO, V0, P0
   Wawer MJ, 1997, AIDS, V11, P1023, DOI 10.1097/00002030-199708000-00011
   Whitworth JAG, 2002, TROP MED INT HEALTH, V7, P1047, DOI 10.1046/j.1365-3156.2002.00973.x
   Wilson D, 2004, BRIT MED J, V328, P848, DOI 10.1136/bmj.328.7444.848
   Zaba B, 2004, SEX TRANSM INFECT, V80, P28, DOI 10.1136/sti.2004.012674
NR 26
TC 4
Z9 4
U1 0
U2 2
PU LIPPINCOTT WILLIAMS & WILKINS
PI PHILADELPHIA
PA TWO COMMERCE SQ, 2001 MARKET ST, PHILADELPHIA, PA 19103 USA
SN 1525-4135
EI 1077-9450
J9 JAIDS-J ACQ IMM DEF
JI JAIDS
PD APR 15
PY 2007
VL 44
IS 5
BP 586
EP 593
DI 10.1097/QAI.0b013e318032b2ba
PG 8
WC Immunology; Infectious Diseases
SC Immunology; Infectious Diseases
GA 152YZ
UT WOS:000245399700014
PM 17259907
DA 2023-03-20
ER

PT J
AU Munoz-Silva, A
   Sanchez-Garcia, M
   Nunes, C
   Martins, A
AF Munoz-Silva, A.
   Sanchez-Garcia, M.
   Nunes, C.
   Martins, A.
TI AIDS prevention in late adolescent college students from Spain and Portugal
SO PUBLIC HEALTH
LA English
DT Article
DE AIDS prevention; late adolescents; sexual behaviour; condom use; self-efficacy
ID condom use; risk behavior; female adolescents; hiv risk; sex; determinants; intentions; predictors; attitudes; youth
AB Objectives: The aim of this study was to determine the factors related to the adoption of effective methods for preventing AIDS, particularly condom use, in university students from Spain and Portugal. Study design: A cross-sectional and cross-cultural study. Data were obtained by questionnaire. Method: The variables analysed in the sample of Spanish and Portuguese students were: the perceptions of benefits and barriers to condom use; perceived self-efficacy in the negotiation of condom use; and in using a condom in difficult situations; and the perceptions of vulnerability, severity and risk. Results: The data showed similarities between the Spanish and Portuguese students in the high frequency of condom use and the weight of self-efficacy for negotiating and ensuring condom use. However, data also reflected differences between the countries especially with regard to the weight of benefits and costs in the adoption of prevention methods. Conclusions: These findings suggest that the different realities for each country or context must be considered in the design of AIDS prevention programmes aimed at Late adolescents. Whereas in both countries prevention programmes should encourage the ability to negotiate condom use, Portuguese programmes must underline the benefits of condom use, and Spanish programmes should aim to analyse the importance of barriers to condom use for the students to reduce these and to replace costs with benefits. (c) 2007 The Royal Institute of Public Health. Published by Elsevier Ltd. All rights reserved.
C1 Univ Huelva, Fac Educ Sci, Dept Psychol, Huelva, Spain.
   Univ Algarve, Fac Human & Social Sci, Dept Psychol, P-8005139 Faro, Portugal.
C3 Universidad de Huelva; Universidade do Algarve
RP Munoz-Silva, A (corresponding author), Univ Huelva, Fac Educ Sci, Dept Psychol, S-N 21007, Huelva, Spain.
EM amsilva@uhu.es
CR AJZEN I, 1986, J EXP SOC PSYCHOL, V22, P453, DOI 10.1016/0022-1031(86)90045-4
   Alexandrescu R, 1999, PUBLIC HEALTH, V113, P219
   Arnett JJ, 2000, AM PSYCHOL, V55, P469, DOI 10.1037/0003-066X.55.5.469
   Baele J, 2001, J ADOLESCENT HEALTH, V28, P421, DOI 10.1016/S1054-139X(00)00215-9
   BASENQNGQUIST K, 1909, HLTH ED RES, V14, P25
   Baumrind D, 1987, NEW DIR CHILD DEV, V0, P93
   Bazargan M, 2000, J NATL MED ASSOC, V92, P391
   Ben-Zur H, 2000, J ADOLESCENCE, V23, P157, DOI 10.1006/jado.2000.0305
   Bhatia V, 2005, PUBLIC HEALTH, V119, P382, DOI 10.1016/j.puhe.2004.07.004
   Bosompra K, 2001, SOC SCI MED, V52, P1057, DOI 10.1016/S0277-9536(00)00213-6
   Bowen A M, 1996, DRUGS SOC (NEW YORK), V9, P57, DOI 10.1300/J023v09n01_04
   Bradley G, 2002, J YOUTH ADOLESCENCE, V31, P253, DOI 10.1023/A:1015441300026
   Cohen DJ, 1997, J SEX RES, V34, P279, DOI 10.1080/00224499709551894
   *COM NACL LUT CONT, 2006, PLAN NACL LUT CONTR, V0, P0
   *COORD NACL INF VI, 2006, PROT CEL, V0, P0
   Crosby RA, 2000, ARCH PEDIAT ADOL MED, V154, P893, DOI 10.1001/archpedi.154.9.893
   Davidovich U, 2004, AIDS EDUC PREV, V16, P304, DOI 10.1521/aeap.16.4.304.40398
   De Visser R. O., 1999, PSYCHOL HEALTH MED, V4, P265, DOI 10.1080/135485099106207
   DiClemente RJ, 2005, PUBLIC HEALTH, V119, P825, DOI 10.1016/j.puhe.2004.10.015
   Ellen JM, 1996, J ADOLESCENT HEALTH, V18, P177, DOI 10.1016/1054-139X(94)00103-L
   Erikson, 1968, IDENTITY YOUTH CRISI, V0, P0
   Fazekas A, 2001, CAN J BEHAV SCI, V33, P103, DOI 10.1037/h0087133
   Gebhardt WA, 2003, J ADOLESCENT HEALTH, V33, P154, DOI 10.1016/S1054-139X(03)00137-X
   Holschneider SOM, 2003, J ADOLESCENT HEALTH, V33, P31, DOI 10.1016/S1054-139X(02)00418-4
   *I SAL CARL 3 MIN, 2005, REG NACL CAS SIDA AC, V0, P0
   Jenkins RA, 2002, AIDS EDUC PREV, V14, P228, DOI 10.1521/aeap.14.3.228.23894
   Kershaw TS, 2003, HEALTH PSYCHOL, V22, P523, DOI 10.1037/0278-6133.22.5.523
   Kotchick BA, 2001, CLIN PSYCHOL REV, V21, P493, DOI 10.1016/S0272-7358(99)00070-7
   Krahe B, 1995, J APPL SOC PSYCHOL, V25, P2118, DOI 10.1111/j.1559-1816.1995.tb02391.x
   Lee A, 2004, PUBLIC HEALTH, V118, P88, DOI 10.1016/S0033-3506(03)00174-4
   Lin P, 2005, AIDS EDUC PREV, V17, P469, DOI 10.1521/aeap.2005.17.5.469
   Lindsay J, 1999, FAM PLANN PERSPECT, V31, P190, DOI 10.2307/2991592
   Madhok R, 1993, J AM COLL HEALTH, V42, P121
   Maggs JL, 1997, J ADOLESCENCE, V20, P103, DOI 10.1006/jado.1996.0067
   Martinez-Donate AP, 2004, AIDS EDUC PREV, V16, P172, DOI 10.1521/aeap.16.2.172.29395
   *MIN SAUD I NAC SA, 2006, CENTRO VIG EP DOENC, V0, P0
   OLIVA A, 1993, SEXULAIDAD ANTOCONCE, V0, P0
   Parsons JT, 2000, J ADOLESCENCE, V23, P377, DOI 10.1006/jado.2000.0326
   Reinecke J, 1996, J APPL SOC PSYCHOL, V26, P749, DOI 10.1111/j.1559-1816.1996.tb01128.x
   Rosenstock IM, 1994, HLTH BELIEF MODEL HI, V0, P5
   Rosenthal D, 1997, VENEREOLOGY, V10, P101
   SANCHEZGARCIA M, 2001, THESIS U SEVILLA, V0, P0
   *SECR PLAN NACL SO, 2000, PLAN MOV MULT FRENT, V0, P0
   *SPSS INC, 1999, SPSS BAS 10 0 SYNT, V0, P0
   Svenson GR, 2002, AIDS EDUC PREV, V14, P515, DOI 10.1521/aeap.14.8.515.24111
   *UNAIDS, 2004, AIDS ED PREV, V0, P0
   UNAIDS, 2006, REP GLOB AIDS EP, V0, P0
   UNAIDS & WHO, 2005, AIDS EP UPD, V0, P0
   Wiggers LCW, 2003, AIDS EDUC PREV, V15, P430, DOI 10.1521/aeap.15.6.430.24042
NR 50
TC 5
Z9 6
U1 0
U2 6
PU W B SAUNDERS CO LTD
PI LONDON
PA 32 JAMESTOWN RD, LONDON NW1 7BY, ENGLAND
SN 0033-3506
EI 1476-5616
J9 PUBLIC HEALTH
JI Public Health
PD SEP 15
PY 2007
VL 121
IS 9
BP 673
EP 681
DI 10.1016/j.puhe.2007.01.010
PG 9
WC Public, Environmental & Occupational Health
SC Public, Environmental & Occupational Health
GA 207RR
UT WOS:000249269300005
PM 17498762
DA 2023-03-20
ER

PT J
AU Alexander, M
   Garda, L
   Kanade, S
   Jejeebhoy, S
   Ganatra, B
AF Alexander, Mallika
   Garda, Laila
   Kanade, Savita
   Jejeebhoy, Shireen
   Ganatra, Bela
TI Correlates of premarital relationships among unmarried youth in Pune District, Maharashtra, India
SO INTERNATIONAL FAMILY PLANNING PERSPECTIVES
LA English
DT Article
ID sexual-behavior; risk; students; hiv; men
AB CONTEXT. Although premarital partnerships-whether or not they involve sex-are widely discouraged in Indio, some youth do form such partnerships. It is important to know more about the nature of and the factors associated with these relationships. METHODS. Data are drawn from a community-based study of 15-24-year-olds in urban slum and rural settings in Pune District, Maharashtra. Multivariate analyses were conducted to identify associations between youths'individual, peer and family factors and their experience of romantic relationships and physical intimacy, including intercourse. RESULTS: Among young men, 17-24% hod had a romantic relationship, 20-26% had engaged in some form of physical intimacy and 16-18% had hod sex, the proportions among young women were 5-8%, 4-6% and 1-2%, respectively. Exposure to alcohol, drugs or pornographic films and having more frequent interaction with peers were positively associated with romantic and sexual relationships for both young women and young men. Educational attainment was negatively associated with both types of relationships for young women, but only with sexual relationships for young men. Closeness to parents was negatively associated with relationships only for young women. Young women whose father beat their mother were more likely than other young women to form romantic partnerships, and those beaten by their family had an elevated risk of entering romantic and sexual partnerships. Youth who reported strict parental supervision were no less likely than others to enter relationships. CONCLUSIONS: Program interventions should ensure that youth ore fully informed and equipped to make safe choices and negotiate wanted outcomes, while positively influencing their peer networks, encourage closer interaction between parents and children; and be tailored to the different circumstances and experiences of young women and men.
C1 [Alexander, Mallika; Garda, Laila; Kanade, Savita] KEM Hosp Res Ctr, Pune, Maharashtra, India.
   [Jejeebhoy, Shireen] Populat Council, New Delhi, India.
   [Ganatra, Bela] IPAS, Pune, Maharashtra, India.
RP Alexander, M (corresponding author), KEM Hosp Res Ctr, Pune, Maharashtra, India.
EM sjejeebhoy@popcouncil.org
CR Abraham L, 1999, INT FAM PLAN PERSPEC, V25, P139, DOI 10.2307/2991963
   Alexander M, 2006, FORMATION PARTNERSHI, V0, P0
   Alexander M, 2006, REPROD HEALTH MATTER, V14, P144, DOI 10.1016/S0968-8080(06)28265-X
   Awasthi S, 2000, STUD FAMILY PLANN, V31, P138, DOI 10.1111/j.1728-4465.2000.00138.x
   Cleland J, 2001, ILLUSTRATIVE QUESTIO, V0, P0
   Crosby RA, 2003, AIDS BEHAV, V7, P245, DOI 10.1023/A:1025439618581
   GANATRA B, 1995, ABORTION RURAL MAHAR, V0, P0
   Gerard JM, 2004, CHILD DEV, V75, P1832, DOI 10.1111/j.1467-8624.2004.00820.x
   Holtzman D, 1995, FAM PLANN PERSPECT, V27, P235, DOI 10.2307/2136175
   IIPS & ORC Macro, 2002, NAT FAM HLTH SURV NF, V0, P0
   *IIPS POP COUNC, 2002, 1 TIM PAR PROJ BAS S, V0, P0
   International Institute for Population Sciences (IIPS) and Macro International, 2007, NFHS3 IIPS, VI, P0
   Jejeebhoy SJ, 2004, LOOKING BACK LOOKING, V0, P138
   JESSOR R, 2000, WHO UNICEF AD CONS M, V0, P0
   Kaur U, 1996, NATL MED J INDIA, V9, P156
   Kirby D, 2002, AM J HEALTH BEHAV, V26, P473, DOI 10.5993/AJHB.26.6.8
   LLOYD CB, 2005, GROWING UP GLOBAL CH, V0, P0
   MCLANAHAN S, 1988, AM J SOCIOL, V94, P130, DOI 10.1086/228954
   Mehra S, 2002, 2002 IUSSP REG POP C, V0, P0
   Mott FL, 1996, FAM PLANN PERSPECT, V28, P13, DOI 10.2307/2135957
   National AIDS Control Organization (NACO), 2002, NAT AIDS PREV CONTR, V0, P0
   NEWCOMER S, 1987, J MARRIAGE FAM, V49, P235, DOI 10.2307/352296
   PATEL V, 2002, UNPUB SURVEY QUESTIO, V0, P0
   Potdar R, 2005, STUD FAMILY PLANN, V36, P107, DOI 10.1111/j.1728-4465.2005.00048.x
   *PUN MUN CORP, 2002, ENV STAT REP 2001 20, V0, P0
   *REG GEN IND, 2005, SLUM POP 1, V1, P212
   ROMER D, 1994, AM J PUBLIC HEALTH, V84, P977, DOI 10.2105/AJPH.84.6.977
   Sebastian M. P., 2004, INTEGRATING ADOLESCE, V0, P0
   Serovich JM, 1997, J YOUTH ADOLESCENCE, V26, P429, DOI 10.1023/A:1024581305264
   Wellings K, 2006, LANCET, V368, P1706, DOI 10.1016/S0140-6736(06)69479-8
NR 31
TC 34
Z9 34
U1 0
U2 8
PU ALAN GUTTMACHER INST
PI NEW YORK
PA 120 WALL STREET, NEW YORK, NY 10005 USA
SN 0190-3187
EI 
J9 INT FAM PLAN PERSPEC
JI Int. Fam. Plan. Perspect.
PD DEC 15
PY 2007
VL 33
IS 4
BP 150
EP 159
DI 10.1363/3315007
PG 10
WC Demography; Family Studies; Social Sciences, Biomedical
SC Demography; Family Studies; Biomedical Social Sciences
GA 250ZL
UT WOS:000252339800001
PM 18178539
DA 2023-03-20
ER

PT J
AU Popova, NV
AF Popova, N. V.
TI College students' attitudes toward people infected with HIV
SO RUSSIAN EDUCATION AND SOCIETY
LA English
DT Article
CR BOVINA IB, 2004, SOTSIOLOGICHESKII Z, V0, P70
   KOLKOV VV, 2003, CULTURAL ASPECTS PRE, V0, P0
NR 3
TC 1
Z9 1
U1 0
U2 1
PU M E SHARPE INC
PI ARMONK
PA 80 BUSINESS PARK DR, ARMONK, NY 10504 USA
SN 1060-9393
EI 
J9 RUSS EDUC SOC
JI Russ. Educ. Soc.
PD APR 15
PY 2007
VL 49
IS 4
BP 60
EP 75
DI 10.2753/RES1060-9393490404
PG 16
WC Education & Educational Research
SC Education & Educational Research
GA 272ZN
UT WOS:000253900300004
DA 2023-03-20
ER

PT J
AU Coleman, CL
   Ball, K
AF Coleman, Christopher Lance
   Ball, Katherine
TI Determinants of perceived barriers to condom use among HIV-infected middle-aged and older African-American men
SO JOURNAL OF ADVANCED NURSING
LA English
DT Article
DE african-American men; acquired immunodeficiency syndrome knowledge; barriers to condoms; condoms; human immunodeficiency virus; nursing; self-efficacy
ID risky sexual-behavior; safer sex; antiretroviral therapy; college-students; positive men; prevention; beliefs; transmission; hiv/aids; aids
AB Aim. This paper is a report of a study to describe which determinants best predict perceived barriers to condom use during sexual encounters among human immunodeficiency virus human immunodeficiency virus-infected African-American men, middle-aged and older, living in the United States of America. Background. While the global epidemic of acquired immunodeficiency syndrome infection is a well-documented phenomenon with national and international implications, prevalence statistics indicate that middle-aged and older African-American (non-Hispanic) men have not benefited from the prevention efforts implemented during the past two decades. Method. A cross-sectional design using a survey and convenience sampling was adopted between September 2003 and July 2004 to recruit n = 130 middle-aged human immunodeficiency virus-infected African-American men from infectious disease clinics from the Mid-Atlantic region in the United States of America. The survey covered demographics, perceived health beliefs, spiritual well-being and symptoms related to human immunodeficiency virus. Findings. Stepwise multiple regression showed having fewer human immunodeficiency virus-related symptoms associated with the human immunodeficiency virus (P = 0.004) and being single (P = 0.05) were perceived as barriers to condom use during sexual encounters (R-2 = 0.029, P = 0.046). Conclusion. Tailored interventions are needed for African-American men, middle-aged and older, infected with human immunodeficiency virus nationally and worldwide that are designed to decrease perceived barriers in order to increase condom use.
C1 Penn Sch Nursing, Ctr Hlth Disparit Res, Ctr Gerontol Nursing Sci, Grad Program Publ Hlth Studies, Philadelphia, PA USA.
   Univ Penn, Sch Nursing, Philadelphia, PA 19104 USA.
C3 University of Pennsylvania; University of Pennsylvania
RP Coleman, CL (corresponding author), Penn Sch Nursing, Ctr Hlth Disparit Res, Ctr Gerontol Nursing Sci, Grad Program Publ Hlth Studies, Philadelphia, PA USA.
EM colemanc@nursing.upenn.edu
FU NINR NIH HHS [K01 NR008095-01, K01 NR008095-03, K01 NR008095-02] Funding Source: Medline; PHS HHS [K01 R08095-01] Funding Source: Medline
CR Avants SK, 2003, PSYCHOL ADDICT BEHAV, V17, P159, DOI 10.1037/0893-164X.17.2.159
   Bogart LM, 2005, JAIDS-J ACQ IMM DEF, V38, P213, DOI 10.1097/00126334-200502010-00014
   *CDCP, 2004, HIV AIDS SURV REP, V12, P2
   Coleman Christopher Lance, 2003, J ASSOC NURSES AIDS CARE, V14, P82, DOI 10.1177/1055329002239194
   Crawford I, 2003, AIDS CARE, V15, P513, DOI 10.1080/0954012031000134755
   Crepaz N, 2003, AIDS CARE, V15, P379, DOI 10.1080/0954012031000105432
   Davidovich U, 2004, AIDS EDUC PREV, V16, P304, DOI 10.1521/aeap.16.4.304.40398
   Dodge B, 2005, AM J HEALTH BEHAV, V29, P172, DOI 10.5993/AJHB.29.2.8
   Eldred Susan, 2005, CAN NURSE, V101, P20
   Elford J, 2006, CURR OPIN INFECT DIS, V19, P26, DOI 10.1097/01.qco.0000199018.50451.e1
   ELLISON CW, 1983, J PSYCHOL THEOL, V11, P330, DOI 10.1177/009164718301100406
   Essien EJ, 2005, BMC PUBLIC HEALTH, V5, P0, DOI 10.1186/1471-2458-5-3
   Essien EJ, 2002, J NATL MED ASSOC, V94, P304
   Gagnon MP, 2000, AIDS EDUC PREV, V12, P239
   Goodroad Brian K, 2003, J GERONTOL NURS, V29, P18
   Halkitis PN, 2004, AIDS EDUC PREV, V16, P448, DOI 10.1521/aeap.16.5.448.48739
   Holzemer W L, 2001, J ASSOC NURSES AIDS CARE, V12, P60, DOI 10.1016/S1055-3290(06)60263-X
   KELLY JA, 1989, J BEHAV THER EXP PSY, V20, P227, DOI 10.1016/0005-7916(89)90027-X
   Lekas HM, 2005, AIDS CARE, V17, P674, DOI 10.1080/09540120412331336670
   Levy-Dweck S, 2005, J GERONTOL SOC WORK, V46, P37, DOI 10.1300/J083v46n02_04
   Maes Cheryl A, 2003, J AM ACAD NURSE PRACT, V15, P509, DOI 10.1111/j.1745-7599.2003.tb00340.x
   MARCUS K, 2002, US NEWS WORLD REP, V0, P40
   Martin DJ, 2001, AM J HEALTH BEHAV, V25, P513, DOI 10.5993/AJHB.25.6.1
   McCree DH, 2003, J ADOLESCENT HEALTH, V33, P2, DOI 10.1016/S1054-139X(02)00460-3
   Peterson JL, 2003, CULT HEALTH SEX, V5, P409, DOI 10.1080/1369105011000041160
   Reilly T, 2004, HEALTH SOC WORK, V29, P97, DOI 10.1093/hsw/29.2.97
   Remien RH, 2005, AIDS BEHAV, V9, P167, DOI 10.1007/s10461-005-3898-7
   Savasta AM, 2004, J ASSOC NURSE AIDS C, V15, P50, DOI 10.1177/1055329003252051
   STALL R, 1994, ARCH INTERN MED, V154, P57, DOI 10.1001/archinte.154.1.57
   Steers WN, 1996, J SOC PSYCHOL, V136, P99, DOI 10.1080/00224545.1996.9923032
   Thorburn S, 2005, AIDS CARE, V17, P335, DOI 10.1080/09540120412331299762
   Timpson Sandra C, 2003, SUBST ABUS, V24, P211, DOI 10.1023/A:1026043529583
   UNAIDS, 2006, AIDS EP UPD DEC 2006, V0, P0
   Williams E, 2002, SOC WORK, V47, P105, DOI 10.1093/sw/47.2.105
   Wright S.D., 1998, GERONTOL GERIATR ED, V18, P3
   Zaleski EH, 2000, J ADOLESCENCE, V23, P223, DOI 10.1006/jado.2000.0309
NR 36
TC 16
Z9 17
U1 0
U2 2
PU WILEY
PI HOBOKEN
PA 111 RIVER ST, HOBOKEN 07030-5774, NJ USA
SN 0309-2402
EI 1365-2648
J9 J ADV NURS
JI J. Adv. Nurs.
PD NOV 15
PY 2007
VL 60
IS 4
BP 368
EP 376
DI 10.1111/j.1365-2648.2007.04390.x
PG 9
WC Nursing
SC Nursing
GA 218CB
UT WOS:000249992500002
PM 17822428
DA 2023-03-20
ER

PT J
AU Hutchinson, MK
   Montgomery, AJ
AF Hutchinson, M. Katherine
   Montgomery, Arlene J.
TI Parent communication and sexual risk among African Americans
SO WESTERN JOURNAL OF NURSING RESEARCH
LA English
DT Article
DE parent-child communication; HIV risk reduction; African American adolescents; college students; sexual risk
ID adolescents; prevalence; behaviors; patterns; impact
AB African American adolescents and young adults disproportionately experience adverse sexual health outcomes, including HIV, other sexually transmitted infections, and unintended pregnancy. Despite the diversity of the African American population, many studies of sexual risk are limited to inner-city and clinic samples. The purpose was to examine the influence of parent-teen sexual risk communication on the sexual risk attitudes, beliefs, and behaviors of 488 African American college students from a historically Black university and document the psychometric properties of the Parent-Teen Sexual Risk Communication Scale (PTSRC-III) when used with this population. The PTSRC-III demonstrated excellent internal reliability and construct validity across all four parent-teen communication dyad categories (e.g., mother-son, mother-daughter, father-son, father-laughter). PTSRC was associated with students' reports of more conservative sexual attitudes and beliefs and greater perceived ease of sexual communication with partners. PTSRC with mothers was also associated with fewer sexual risk behaviors and pregnancies among the female students.
C1 Univ Penn, Sch Nursing, Philadelphia, PA 19104 USA.
   Hampton Univ, Sch Nursing, Hampton, VA 23668 USA.
C3 University of Pennsylvania; Hampton University
RP Hutchinson, MK (corresponding author), Univ Penn, Sch Nursing, Philadelphia, PA 19104 USA.
EM khutchin@nursing.upenn.edu
FU NINR NIH HHS [P20 NR008361] Funding Source: Medline
CR AJZEN I, 1991, ORGAN BEHAV HUM DEC, V50, P179, DOI 10.1016/0749-5978(91)90020-T
   Ajzen I, 1985, ACTION CONTROL COGNI, V2, P11, DOI 10.1007/978-3-642-69746-3_2
   *CDC, 2004, SURV SUMM YRBS, V0, P0
   *CDC, 2005, HIV AIDS YOUTH, V0, P0
   *CDC, 2004, HIV AIDS SURV REP, V0, P0
   *CDC, 2002, YOUTH RISK BEH SURV, V0, P0
   *CDC, 2005, HIV AIDS AFR AM, V0, P0
   CDC, 2001, SEX TRANSM DIS SURV, V0, P0
   *CDCP, 2000, TRACK HIDD EP TRENDS, V0, P0
   Cronbach L. J., 1990, ESSENTIALS PSYCHOL T, V0, P0
   DiClemente RJ, 2001, PEDIATRICS, V107, P1363, DOI 10.1542/peds.107.6.1363
   DiClemente RJ, 2000, J ADOLESCENT HEALTH, V26, P377, DOI 10.1016/S1054-139X(00)00126-9
   DiIoro C, 1999, J ADOLESCENT HEALTH, V24, P181, DOI 10.1016/S1054-139X(98)00115-3
   DUTRA R, 1999, AIDS BEHAV, V3, P59, DOI 10.1023/A:1025419519668
   ENG TR, 1997, HIDDEN EPIDEMIC CONF, V0, P0
   Glover T., 2002, INTRO BIOSTATISTICS, V0, P0
   Hutchinson MK, 2007, NURS RES, V56, P1, DOI 10.1097/00006199-200701000-00001
   Hutchinson MK, 2002, FAM RELAT, V51, P238, DOI 10.1111/j.1741-3729.2002.00238.x
   Hutchinson MK, 2003, J ADOLESCENT HEALTH, V33, P98, DOI 10.1016/S1054-139X(03)00183-6
   Hutchinson MK, 1998, FAM RELAT, V47, P185, DOI 10.2307/585623
   HUTCHINSON MK, 1994, UMI PROQUEST PUBLICA, V56, P367
   HUTCHINSON MK, 2000, NIMH C ROL FAM PREV, V0, P0
   Jaccard J, 1998, CHILD DEV, V69, P247, DOI 10.1111/j.1467-8624.1998.tb06146.x
   Jaccard J, 2000, AM J PUBLIC HEALTH, V90, P1426, DOI 10.2105/AJPH.90.9.1426
   Jaccard J, 1996, FAM PLANN PERSPECT, V28, P159, DOI 10.2307/2136192
   Jemmott JB, 2005, ARCH PEDIAT ADOL MED, V159, P440, DOI 10.1001/archpedi.159.5.440
   Jemmott LS, 2001, HLTH ISSUES BLACK CO, V0, P309
   KATES J, 2005, AFRICAN AM HIV AIDS, V0, P0
   Kotchick BA, 1999, J FAM PSYCHOL, V13, P93, DOI 10.1037/0893-3200.13.1.93
   Li XM, 2000, J ADOLESCENT HEALTH, V27, P43, DOI 10.1016/S1054-139X(99)00077-4
   MCKINNON J, 2003, US CENSUS BUR CURREN, V0, P0
   Miller KS, 2000, ADOLESCENCE, V35, P313
   Miller KS, 1998, AM J PUBLIC HEALTH, V88, P1542, DOI 10.2105/AJPH.88.10.1542
   Pequegnat W, 2000, WORKING WITH FAMILIES IN THE ERA OF HIV/AIDS, V0, P3
   Polit D. F., 1999, NURSING RES, V0, P0
   *SPSS INC, 2001, SPSS WIND VERS 11 01, V0, P0
   *US DHHS, 2001, HLTH PEOPL 2010, V0, P0
   Weinstock H, 2004, PERSPECT SEX REPRO H, V36, P6, DOI 10.1111/j.1931-2393.2004.tb00002.x
   Whitaker DJ, 2000, J ADOLESCENT RES, V15, P251, DOI 10.1177/0743558400152004
   Williams KM, 2002, PREV MED, V35, P593, DOI 10.1006/pmed.2002.1112
NR 41
TC 80
Z9 82
U1 0
U2 10
PU SAGE PUBLICATIONS INC
PI THOUSAND OAKS
PA 2455 TELLER RD, THOUSAND OAKS, CA 91320 USA
SN 0193-9459
EI 1552-8456
J9 WESTERN J NURS RES
JI West. J. Nurs. Res.
PD OCT 15
PY 2007
VL 29
IS 6
BP 691
EP 707
DI 10.1177/0193945906297374
PG 17
WC Nursing
SC Nursing
GA 226JL
UT WOS:000250585200004
PM 17563402
DA 2023-03-20
ER

PT J
AU Power, R
   Langhaug, L
   Cowan, F
AF Power, Robert
   Langhaug, Lisa
   Cowan, Frances
TI "But there are no snakes in the wood'': risk mapping as an outcome measure in evaluating complex interventions
SO SEXUALLY TRANSMITTED INFECTIONS
LA English
DT Article
ID rural northern tanzania; young-people; sexual health; behavior; hiv; youth; aids; framework; attitudes; education
AB Objectives: To complement biological and social behavioural markers in evaluating the complex intervention of sexual and reproductive health among adolescents in rural Zimbabwe, community-derived markers of effectiveness were sought. Through a participatory workshop with adolescent boys and girls, an innovative "risk map research workshop'' was developed to be conducted throughout the study sites. Methods: 78 gender-specific standardised workshops were conducted among secondary school students. Participants drew risk maps of their community. Focus group discussions explored each risk area identified on the map. Grounded Theory was used to create "categories'' and "ubcategories.'' Workshops continued to be held until "saturation'', whereby no new categories emerged. "Axial coding'' identified the interrelationship between categories and subcategories according to their relevance to sexual and reproductive health risk. Results: Six "risk area'' Grounded Theory categories emerged from the data: bush/rural terrain, commercial centres, homes, school environs, religious and spiritual venues, and roadsides. 17 subcategories emerged, grouped under each of the risk area categories, such as riverbeds, growth points, homesteads, classrooms, all-night prayer meetings and truck stops. Risks and the consequences of risks included sexually transmitted infections ( including HIV), violence, sexual abuse, expulsion from school and illegal abortion. Conclusions: Risk maps provide unique data that can be used to measure more subtle changes that occur as a result of social behavioural interventions aimed at addressing reproductive and sexual health. Another round of risk map research workshops will be held towards the end of the study to explore changes in milieu, behaviour and experiences, and will complement and triangulate the biological and other social behavioural outcome measures.
C1 Burnet Inst Med Res & Publ Hlth, Melbourne, Vic 3001, Australia.
C3 Burnet Institute
RP Power, R (corresponding author), Burnet Inst Med Res & Publ Hlth, GPO Box 2284, Melbourne, Vic 3001, Australia.
EM robert@burnet.edu.au
CR Ahlberg BM, 2001, REPROD HEALTH MATTER, V9, P26, DOI 10.1016/S0968-8080(01)90005-9
   Campbell M, 2000, BRIT MED J, V321, P694, DOI 10.1136/bmj.321.7262.694
   Cowan FM, 2002, AIDS, V16, P1673, DOI 10.1097/00002030-200208160-00013
   Eaton L, 2003, SOC SCI MED, V56, P149, DOI 10.1016/S0277-9536(02)00017-5
   Edgardh K, 2002, SEX TRANSM INFECT, V78, P352, DOI 10.1136/sti.78.5.352
   Elford J, 2001, AIDS, V15, P535, DOI 10.1097/00002030-200103090-00018
   FISHER JD, 1992, PSYCHOL BULL, V111, P455, DOI 10.1037/0033-2909.111.3.455
   Gammeltoft T, 2002, SOC SCI MED, V55, P483, DOI 10.1016/S0277-9536(01)00182-4
   Glaser B, 1996, DISCOVERY GROUNDED T, V0, P0
   Harden A, 2001, HLTH ED J, V60, P339, DOI 10.1177/001789690106000406
   KIRBY D, 1994, PUBLIC HEALTH REP, V109, P339
   Klinkenberg E, 2004, ACTA TROP, V89, P215, DOI 10.1016/j.actatropica.2003.08.007
   Kuipers P, 2001, AUST J RURAL HEALTH, V9, P22, DOI 10.1046/j.1440-1584.2001.00333.x
   Molesworth AM, 2003, T ROY SOC TROP MED H, V97, P188, DOI 10.1016/S0035-9203(03)90115-5
   Mshana G, 2006, CULT HEALTH SEX, V8, P45, DOI 10.1080/13691050500469731
   OAKLEY A, 1995, BRIT MED J, V310, P158, DOI 10.1136/bmj.310.6973.158
   Plummer ML, 2006, STUD FAMILY PLANN, V37, P29, DOI 10.1111/j.1728-4465.2006.00081.x
   Randolph S, 2002, INT J MED MICROBIOL, V291, P6, DOI 10.1016/S1438-4221(02)80002-9
   Ray S, 1998, SOC SCI MED, V47, P1431, DOI 10.1016/S0277-9536(98)00249-4
   Stephenson J, 1998, BMJ-BRIT MED J, V316, P611, DOI 10.1136/bmj.316.7131.611
   SwartKruger J, 1997, SOC SCI MED, V45, P957, DOI 10.1016/S0277-9536(96)00417-0
   Tarr CM, 1999, AIDS CARE, V11, P375, DOI 10.1080/09540129947992
   Twa-Twa J M, 1997, HEALTH TRANSIT REV, V7 Suppl, P67
   UNAIDS, 1997, IMP HIV SEX HLTH ED, V0, P0
   Wight D, 2006, SOC SCI MED, V62, P987, DOI 10.1016/j.socscimed.2005.06.052
   Wight D, 1998, HEALTH EDUC RES, V13, P317, DOI 10.1093/her/13.3.317-a
   Williams SE, 2000, BRIT J GEN PRACT, V50, P95
   ZH HC, 2001, SCI TAT ENV, V14, P203
NR 28
TC 7
Z9 7
U1 1
U2 5
PU B M J PUBLISHING GROUP
PI LONDON
PA BRITISH MED ASSOC HOUSE, TAVISTOCK SQUARE, LONDON WC1H 9JR, ENGLAND
SN 1368-4973
EI 
J9 SEX TRANSM INFECT
JI Sex. Transm. Infect.
PD JUN 1
PY 2007
VL 83
IS 3
BP 232
EP 236
DI 10.1136/sti.2006.022434
PG 5
WC Infectious Diseases
SC Infectious Diseases
GA 178RF
UT WOS:000247237100017
PM 17344248
DA 2023-03-20
ER

PT J
AU Lonn, E
   Sahlholm, K
   Maimaiti, R
   Abdukarim, K
   Andersson, R
AF Lonn, Elin
   Sahlholm, Karin
   Maimaiti, Rena
   Abdukarim, Kaisaier
   Andersson, Rune
TI A traditional society in change encounters HIV/AIDS: Knowledge, attitudes, and risk behavior among students in northwestern China
SO AIDS PATIENT CARE AND STDS
LA English
DT Article
ID sex workers; hiv; programs
AB China has to date in general only been moderately affected by the global HIV epidemic, but there are cities, particularly in Yunnan, with a high prevalence. This situation seems to be changing, however, with the risk of a rapidly growing epidemic. Our aim was to investigate the level of knowledge about HIV and AIDS and risk behavior among young people at Xinjiang Medical University, Urumqi, China. Xinjiang has a population of mixed minority groups and Han Chinese. The largest minority group is the Uygur (8.82 million), who are Sunni Muslims and speak a Turkish language. Questionnaires were handed out to 400 students. Twenty open interviews were conducted after invitation to the students answering the questionnaires and their friends. All but one had heard about HIV/AIDS and approximately 95% knew the most common routes of transmission: sexual contact, mother to child, and sharing needles. Eighty percent also knew about transmission through breastfeeding. There were some knowledge gaps about how HIV is not transmitted. The questionnaires showed that only 5.7% of the undergraduate students admitted to being sexually active. Twenty-eight percent of the undergraduates and 17% of the postgraduates would not tell anyone if they were infected with HIV. In the interviews the students' knowledge of HIV/ AIDS seems to be superficial. Although they did not display high sexual risk behavior during the time of our study, attitudes are changing, and becoming more liberal. We believe that extensive information about sex, infection, and protective measures is crucial to help China prevent an epidemic.
C1 Skaraborg Hosp, Ctr Res & Dev, SE-54185 Skovde, Sweden.
   Univ Gothenburg, Dept Infect Dis, Sahlgrenska Acad, Gothenburg, Sweden.
   Xinjiang Med Univ, Urumqi, Peoples R China.
C3 University of Gothenburg; Xinjiang Medical University
RP Andersson, R (corresponding author), Skaraborg Hosp, Ctr Res & Dev, SE-54185 Skovde, Sweden.
EM rune.andersson@vgregion.se
CR Buskin Susan E, 2002, J PUBLIC HEALTH MANAG PRACT, V8, P38
   Colling KB, 2004, AGING MENT HEALTH, V8, P117, DOI 10.1080/13607860410001649626
   Hesketh T, 2005, SEX TRANSM INFECT, V81, P108, DOI 10.1136/sti.2004.009704
   Hu SW, 2004, AIDS PATIENT CARE ST, V18, P587, DOI 10.1089/1087291042404701
   Huang J, 2005, AIDS PATIENT CARE ST, V19, P769, DOI 10.1089/apc.2005.19.769
   Li XM, 2004, HEALTH PROMOT INT, V19, P345, DOI 10.1093/heapro/dah308
   LIU, 2006, AIDS PATIENT CARE ST, V20, P133
   Quach L, 2005, AIDS PATIENT CARE ST, V19, P335, DOI 10.1089/apc.2005.19.335
   Wong WCW, 2003, AIDS PATIENT CARE ST, V17, P417, DOI 10.1089/108729103322277439
   Zhang K, 1999, AIDS CARE, V11, P581, DOI 10.1080/09540129947730
   Zhang KL, 2002, BMJ-BRIT MED J, V324, P803, DOI 10.1136/bmj.324.7341.803
NR 11
TC 25
Z9 26
U1 2
U2 11
PU MARY ANN LIEBERT INC
PI NEW ROCHELLE
PA 140 HUGUENOT STREET, 3RD FL, NEW ROCHELLE, NY 10801 USA
SN 1087-2914
EI 
J9 AIDS PATIENT CARE ST
JI Aids Patient Care STDS
PD JAN 15
PY 2007
VL 21
IS 1
BP 48
EP 56
DI 10.1089/apc.2006.0063
PG 9
WC Public, Environmental & Occupational Health; Infectious Diseases
SC Public, Environmental & Occupational Health; Infectious Diseases
GA 133RT
UT WOS:000244031400007
PM 17263657
DA 2023-03-20
ER

PT J
AU Mbugua, N
AF Mbugua, Njeri
TI Factors inhibiting educated mothers in Kenya from giving meaningful sex-education to their daughters
SO SOCIAL SCIENCE & MEDICINE
LA English
DT Article; Proceedings Paper
DE Kenya; adolescent girls; Christianity; sex-education; educated mothers; focus-group discussions
AB Public health studies advocate the education of women, especially mothers, stating that educated mothers are highly likely to pass on their education to their children, as well as enforce in their homes healthy practices thereby protecting entire families from disease. Whereas this is usually true in regard to most infectious diseases such as influenza, it is not usually the case when it comes to sexually transmitted infections (STIs) such as HIV/AIDS. The research is based on a survey focus group discussion with high-school students (aged 17-19) and interviews with 10 high-school teachers in 1996. In 2003, data were collected from a focus group with fourth-form students and interviews with 4 teachers and 15 mothers whose daughters were in high school. The findings indicate that most educated mothers in urban Kenya experience sociocultural and religious inhibitions which hinder them from providing meaningful sex-education to their pre-adolescent and adolescent daughters. This paper discusses these inhibitions and the steps educated mothers take to ensure that their daughters receive some form of sex-education. (c) 2006 Published by Elsevier Ltd.
C1 Lincoln Christian Coll & Seminary, Lincoln, IL 62656 USA.
RP Mbugua, N (corresponding author), Lincoln Christian Coll & Seminary, Lincoln, IL 62656 USA.
EM Nmbugua@Lccs.edu
CR ACHIENG J, 1998, RIGHTS KENYA ENDING, V0, P0
   AHLBERG BM, 1994, AFRICA, V64, P220, DOI 10.2307/1160981
   Althaus FA, 1997, INT FAM PLAN PERSPEC, V23, P130, DOI 10.2307/2950769
   Bandura A., 1977, SOCIAL LEARNING THEO, V0, P0
   *CIA, 2002, WORLD FACT BOOK KEN, V0, P0
   FACKLER M, 2002, RELIG NEWS, V3, P0
   Healey J., 2001, SOCIOLOGY NEW CENTUR, V0, P482
   KALEEBA N, 2004, HIV AIDS AFRICA EPID, V0, P0
   Kayongo-Male D., 1984, SOCIOLOGY AFRICAN FA, V0, P0
   KELLER S, 1997, SOCIOLOGY, V0, P0
   Kenyatta J., 1978, FACING MOUNT KENYA T, V0, P0
   MBUGUA N, 1999, THESIS INIANA U BLOO, V0, P0
   MIGOTADHOLLA SE, 1986, ADOLESCENT FERTILITY, V0, P0
   MOLNOS A, 1973, CULTURAL SOURCE MAT, V3, P0
   NJAU W, 1993, THESIS U NAIROBI NAI, V0, P0
   RANGELEY WHJ, 1948, NYASALAND J, V1, P5
   RICH S, 1997, ERADICATING FEMALE G, V0, P0
   SCHOEPF B, 2004, HIV AIDS AFRICA EPID, V0, P0
   SINGATEH S, 2004, CULTURAL PRACTICES A, V0, P0
NR 20
TC 48
Z9 48
U1 0
U2 4
PU PERGAMON-ELSEVIER SCIENCE LTD
PI OXFORD
PA THE BOULEVARD, LANGFORD LANE, KIDLINGTON, OXFORD OX5 1GB, ENGLAND
SN 0277-9536
EI 
J9 SOC SCI MED
JI Soc. Sci. Med.
PD MAR 15
PY 2007
VL 64
IS 5
BP 1079
EP 1089
DI 10.1016/j.socscimed.2006.10.008
PG 11
WC Public, Environmental & Occupational Health; Social Sciences, Biomedical
SC Public, Environmental & Occupational Health; Biomedical Social Sciences
GA 149NZ
UT WOS:000245155000007
PM 17258368
DA 2023-03-20
ER

PT J
AU Springer, AE
   Peters, RJ
   Shegog, R
   White, DL
   Kelder, SH
AF Springer, Andrew E.
   Peters, Ronald J.
   Shegog, Ross
   White, Donna L.
   Kelder, Steven H.
TI Methamphetamine use and sexual risk behaviors in US High school students: Findings from a national risk behavior survey
SO PREVENTION SCIENCE
LA English
DT Article
DE adolescent; methamphetamine; substance use; sexual risk behavior
ID club drug-use; crystal methamphetamine; 1st use; hiv; transitions; men; association; opportunity; dependence; infection
AB Background: Methamphetamine use is associated with numerous adverse physical and mental health outcomes. This study investigated the prevalence and distribution of lifetime methamphetamine use ( MU) as well as the association between methamphetamine use and engagement in sexual risk behaviors among a nationally representative sample of U. S. high school students. Methods: A secondary analysis of the 2003 Youth Risk Behavior Survey (n = 15,240) was carried out. Weighted descriptive and logistic regression analyses were conducted to determine the prevalence of MU by socio-demographic characteristics and the association between drug use and sexual risk behaviors. Results: Prevalence of having used methamphetamine >= 1 times ( lifetime methamphetamine use) (7.6%; 95% CI +/- 1.0) was comparable to lifetime cocaine use but over double the rate of lifetime heroin use. Males reported slightly higher MU than females (8.3% +/- 1.4 vs. 6.8% +/- 1.0). MU was more than twice as high for white (8.1% +/- 1.1) and Hispanic (8.2% +/- 2.2) students compared to black students (3.1% +/- 1.0). MU was associated with similar to 2 to 11 times the likelihood of engaging in one of the six sexual risk behaviors examined. Heavy methamphetamine users were > 4 times more likely to report having had sexual intercourse before age 13, sex with multiple partners, and having been/gotten someone pregnant compared to those who used methamphetamine 1-2 times. Conclusion: Findings indicate that a substantial number of U. S. youth have used methamphetamine, that white and Hispanic high school students may be at higher risk for methamphetamine use, and that methamphetamine users may be at higher risk for engaging in sexual risk behaviors.
C1 Univ Texas, Sch Publ Hlth, Ctr Hlth Promot & Prevent Res, Houston, TX 77030 USA.
   Baylor Coll Med, Dept Neurol, Houston, TX 77030 USA.
C3 University of Texas System; University of Texas Health Science Center Houston; University of Texas School Public Health; Baylor College of Medicine
RP Springer, AE (corresponding author), Univ Texas, Sch Publ Hlth, Ctr Hlth Promot & Prevent Res, 7000 Fannin St,Suite 2664, Houston, TX 77030 USA.
EM andrew.e.springer@uth.tmc.edu; ronald.j.peter@uth.tmc.edu; ross.shegog@uth.tmc.edu; dwhite1@bcm.tmc.edu; steven.h.kelder@uth.tmc.edu
CR Baranowski T, 1997, PREV MED, V26, P694, DOI 10.1006/pmed.1997.0193
   Brecht ML, 2004, ADDICT BEHAV, V29, P89, DOI 10.1016/S0306-4603(03)00082-0
   Brener ND, 2002, J ADOLESCENT HEALTH, V31, P336, DOI 10.1016/S1054-139X(02)00339-7
   Brook JS, 2004, J GENET PSYCHOL, V165, P203
   Clatts MC, 2005, SUBST USE MISUSE, V40, P1317, DOI 10.1081/JA-200066898
   COLFAX G, 2005, J URBAN HLTH S1, V82, P62
   *COMM EP WORK GROU, 2005, NIH PUBL, V0, P0
   DIAZ RM, 2005, J URBAN HLTH S1, V82, P71
   Fortenberry JD, 1998, AIDS PATIENT CARE ST, V12, P783, DOI 10.1089/apc.1998.12.783
   Green AI, 2006, CULT HEALTH SEX, V8, P317, DOI 10.1080/13691050600783320
   Hallfors D, 2002, J SCHOOL HEALTH, V72, P205, DOI 10.1111/j.1746-1561.2002.tb06548.x
   Herman-Stahl MA, 2006, J ADOLESCENT HEALTH, V39, P374, DOI 10.1016/j.jadohealth.2006.01.006
   Hirshfield S, 2004, J MED INTERNET RES, V6, P42, DOI 10.2196/jmir.6.4.e41
   Hopfer C, 2006, AM J ADDICTION, V15, P94, DOI 10.1080/10550490500419144
   JESSOR R, 1991, J ADOLESCENT HEALTH, V12, P597, DOI 10.1016/1054-139X(91)90007-K
   Johnston L., 2006, NIH PUBLICATION, V0, P0
   JOHNSTON LD, 2005, NIH PUBLICATION, V1, P0
   KELDER SH, 1994, AM J PUBLIC HEALTH, V84, P1121, DOI 10.2105/AJPH.84.7.1121
   KOLBE LJ, 1993, PUBLIC HEALTH REP, V108, P2
   LEIGH BC, 1993, AM PSYCHOL, V48, P1035, DOI 10.1037/0003-066X.48.10.1035
   Molitor F, 1998, WESTERN J MED, V168, P93
   *NAT I DRUG AB, 2002, NIDA RES REP METH AB, V0, P0
   *NAT I DRUG AB, 2005, NIDA INFOFACTS METH, V0, P0
   Office of National Drug Control Policy, 2004, PULS CHECK TRENDS DR, V0, P0
   Rani S, 2022, SPAT INF RES, V30, P417, DOI 10.1007/s41324-022-00442-9
   Semple SJ, 2002, J SUBST ABUSE TREAT, V22, P149, DOI 10.1016/S0740-5472(02)00223-4
   Semple SJ, 2004, WOMEN HEALTH, V40, P35, DOI 10.1300/J013v40n03_03
   Sexton Rocky L, 2005, J ETHN SUBST ABUSE, V4, P77, DOI 10.1300/J233v04n01_06
   Shoptaw S, 2002, J ADDICT DIS, V21, P91
   Shrier LA, 1997, J ADOLESCENT HEALTH, V20, P377, DOI 10.1016/S1054-139X(96)00180-2
   Storr CL, 2004, J EPIDEMIOL COMMUN H, V58, P231, DOI 10.1136/jech.2003.007575
   Substance Abuse and Mental Health Services Administration, 2006, DASIS REP TRENDS MET, V0, P0
   Substance Abuse and Mental Health Services Administration Office of Applied Studies, 2005, NSDUH SER H, V0, P0
   American Medical Association, 2004, MMWR RECOMM REP, V53, P1
   United Nations Office on Drugs and Crime, 2003, ECST AMPH GLOB SURV, V0, P0
   Van Etten ML, 1999, DRUG ALCOHOL DEPEN, V54, P117, DOI 10.1016/S0376-8716(98)00151-3
   Van Etten ML, 2001, J WOMEN HEALTH GEN-B, V10, P797, DOI 10.1089/15246090152636550
   Wagner FA, 2002, NEUROPSYCHOPHARMACOL, V26, P479, DOI 10.1016/S0893-133X(01)00367-0
   Wermuth L, 2000, J DRUG EDUC, V30, P423, DOI 10.2190/GMH7-3FWX-1AC1-RWXP
   Wu LT, 2006, DRUG ALCOHOL DEPEN, V84, P102, DOI 10.1016/j.drugalcdep.2006.01.002
   Yen Cheng-Fang, 2004, KAOHSIUNG JOURNAL OF MEDICAL SCIENCES, V20, P160, DOI 10.1016/S1607-551X(09)70101-9
NR 41
TC 41
Z9 42
U1 0
U2 4
PU SPRINGER/PLENUM PUBLISHERS
PI NEW YORK
PA 233 SPRING ST, NEW YORK, NY 10013 USA
SN 1389-4986
EI 1573-6695
J9 PREV SCI
JI Prev. Sci.
PD JUN 15
PY 2007
VL 8
IS 2
BP 103
EP 113
DI 10.1007/s11121-007-0065-6
PG 11
WC Public, Environmental & Occupational Health
SC Public, Environmental & Occupational Health
GA 164KM
UT WOS:000246232600002
PM 17318422
DA 2023-03-20
ER

PT J
AU Ganczak, M
   Barss, P
   Alfaresi, F
   Almazrouei, S
   Muraddad, A
   Al-Maskari, F
AF Ganczak, Maria
   Barss, Peter
   Alfaresi, Fatima
   Almazrouei, Shamma
   Muraddad, Amal
   Al-Maskari, Fatma
TI Break the Silence: HIV/AIDS Knowledge, Attitudes, and Educational Needs among Arab University Students in United Arab Emirates
SO JOURNAL OF ADOLESCENT HEALTH
LA English
DT Article
DE HIV; AIDS; Health promotion; Stigma; Students
ID young-people; aids; hiv; behavior
AB Purpose: In light of increasing spread of human immunodeficiency virus (HIV) in the Middle East, we assessed knowledge, attitudes, and educational needs of young people in United Arab Emirates (UAE), a modern and moderately conservative Islamic country. Methods: A cross-sectional survey among randomly selected first-year, gender-segregated Arab students at the national university in Al Ain in 2005 was conducted using an adaptation of an anonymous self-administered World Health Organization questionnaire. Knowledge and attitudes were scored. Results: Response was 89%; 119 males and 148 females. Knowledge scores about HIV/AIDS were low for 75%, moderate for 24%, high for <1%. Although 90% knew main routes of infection, there were misconceptions about transmission, and only 31% knew there is no vaccine and 34% no cure. Religion was stated as a reason to avoid extramarital relationships by 91% and sexually transmitted diseases (STDs) by 38%; 94% favored premarital testing. Attitudes toward people living with HIV (PLH) were neither friendly nor tolerant, including 97% who felt all people entering UAE should be tested, 53% that PLH should be forced to live apart, and only 27% who felt children with HIV should be allowed to attend school. Ninety-six percent stated that young people should be taught how to protect themselves and 57% that teaching at school was insufficient. Main information sources were books/media; preferred sources were media, schools, and health professionals. Males scored higher on knowledge and were more susceptible to fear of STDs, society, and family; females showed greater compassion and interest in premarital testing and education to protect themselves. Conclusions: Alarming gaps in knowledge about transmission and curability put young Arabs at risk of contracting HIV. Fear and intolerant attitudes toward PLH were prevalent. HIV/AIDS education designed to raise knowledge and change attitudes, and respectful of community values, is urgently needed from media, schools, and health professionals. (C) 2007 Society for Adolescent Medicine. All rights reserved.
C1 [Ganczak, Maria] Pomeranian Med Univ, Dept Hyg Epidemiol & Publ Hlth, Szczecin, Poland.
   [Ganczak, Maria; Barss, Peter; Alfaresi, Fatima; Al-Maskari, Fatma] United Arab Emirates Univ, Dept Community Med, Fac Med & Hlth Sci, Al Ain, U Arab Emirates.
   [Almazrouei, Shamma; Muraddad, Amal] United Arab Emirates Univ, Dept Community Med, POB 17666, Al Ain, U Arab Emirates.
C3 Pomeranian Medical University; United Arab Emirates University; United Arab Emirates University
RP Barss, P (corresponding author), United Arab Emirates Univ, Dept Community Med, POB 17666, Al Ain, U Arab Emirates.
EM peter.barss@uaeu.ac.ae
NR 0
TC 55
Z9 57
U1 0
U2 0
PU ELSEVIER SCIENCE INC
PI NEW YORK
PA STE 800, 230 PARK AVE, NEW YORK, NY 10169 USA
SN 1054-139X
EI 1879-1972
J9 J ADOLESCENT HEALTH
JI J. Adolesc. Health
PD JUN 15
PY 2007
VL 40
IS 6
BP COVER1
EP A3
DI 10.1016/j.jadohealth.2007.01.011
PG 5
WC Psychology, Developmental; Public, Environmental & Occupational Health; Pediatrics
SC Psychology; Public, Environmental & Occupational Health; Pediatrics
GA 174FA
UT WOS:000246925900016
PM 17531765
DA 2023-03-20
ER

PT J
AU Yamazhan, T
   Gokengin, D
   Ertem, E
   Sertoz, R
   Atalay, S
   Serter, D
AF Yamazhan, Tansu
   Gokengin, Deniz
   Ertem, Ekin
   Sertoz, Ruchan
   Atalay, Sabri
   Serter, Demir
TI Attitudes towards HIV/AIDS and other sexually transmitted diseases in secondary school students in Izmir, Turkey: changes in time
SO TROPICAL DOCTOR
LA English
DT Article
ID behavior
AB The aim of this study was to evaluate the changes in the sexual attitudes of young people in a period of 7 years (1997-2004). The participants in the first and the second surveys were 633 and 654 grade 10 students from six high schools located in the central district of Izmir, Turkey, chosen randomly according to the stratified sampling method. The rate of having had sexual experience was 11.3% and 22.8% in the first and second surveys, respectively (chi(2) P < 0.001).
C1 Ege Univ, Tip Fak, Enfeksiyon Hastaliklari & Klin Mikrobiyoloji Anab, TR-35100 Izmir, Turkey.
C3 Ege University
RP Yamazhan, T (corresponding author), Ege Univ, Tip Fak, Enfeksiyon Hastaliklari & Klin Mikrobiyoloji Anab, TR-35100 Izmir, Turkey.
EM tyamazhan@med.ege.edu.tr
CR Aral SO, 1995, AIDS EDUC PREV, V7, P544
   BULUT A, 2002, ERGENLERIN SAGLIK BI, V0, P0
   Goodson P, 2000, CYBERPSYCHOL BEHAV, V3, P129, DOI 10.1089/109493100315987
   HAFFNER DW, 1987, ADOLESCENT SEXUALITY, V0, P0
   KALENDER UF, 2001, P 5 TURK C AIDS 12 1, V0, P0
   PERSSON E, 1993, BRIT J OBSTET GYNAEC, V100, P1074, DOI 10.1111/j.1471-0528.1993.tb15168.x
   TASYARAN M, 2003, VIRAL HEPATIT 2003, V0, P0
   *TURK MIN HLTH HEA, 2000, REP CAS AIDS HIV INF, V0, P0
   Vaughan JP., 1989, MANUAL EPIDEMIOLOGY, V0, P0
   *WHO UNESCO, 1994, SCH HLTH ED PREV AID, V0, P0
NR 10
TC 7
Z9 7
U1 0
U2 3
PU ROYAL SOC MEDICINE PRESS LTD
PI LONDON
PA 1 WIMPOLE STREET, LONDON W1G 0AE, ENGLAND
SN 0049-4755
EI 
J9 TROP DOCT
JI Trop. Dr.
PD JAN 15
PY 2007
VL 37
IS 1
BP 10
EP 12
DI 10.1258/004947507779951925
PG 3
WC Public, Environmental & Occupational Health; Tropical Medicine
SC Public, Environmental & Occupational Health; Tropical Medicine
GA 138EK
UT WOS:000244345700004
PM 17326878
DA 2023-03-20
ER

PT J
AU Mogobe, KD
   Seboni, N
   Brown, MS
   Ntsayagae, E
   Sebego, M
   Sabone, M
AF Mogobe, Keitshokile Dintle
   Seboni, Naomi
   Brown, Marie Scott
   Ntsayagae, Esther
   Sebego, Miriam
   Sabone, Motshedisi
TI HIV/AIDS education, prevention and control course (BNS101): The way forward
SO JANAC-JOURNAL OF THE ASSOCIATION OF NURSES IN AIDS CARE
LA English
DT Article
DE HIV/AIDS; university students; effective; programs; Botswana
AB Botswana currently has one of the highest HIV positive prevalence rates in the world. University students are an important group seriously affected by this pandemic. They represent one of the country's richest resources for the future, and faculty at University of Botswana believe there is a responsibility to educate them in a way that helps them preserve their health and vitality. This article represents a case study of one university faculty's efforts to fight the threat of HIV/AIDS to their student body. This case study reviews the early stages of faculty endeavors beginning with the development of an HIV/AIDS course and continuing through evaluation of the success and failures of the course, as well as current refinements now being made. Because the problem of HIV/AIDS on campus is a common one throughout sub-Saharan Africa, the authors hope that this case study of one faculty's approach may be helpful to those facing the same challenge.
C1 Univ Botswana, Sch Nursing, Gaborone, Botswana.
   Washington State Univ, Spokane, WA USA.
C3 University of Botswana; Washington State University
RP Mogobe, KD (corresponding author), Univ Botswana, Sch Nursing, Gaborone, Botswana.
CR *ADV YOUTH, 1995, SCI SUCCESS SEX ED O, V0, P0
   Beebe J., 2003, RAPID ASSESSMENT PRO, V0, P0
   BROWN SM, 2006, NURS EDUC, V31, P275
   HENSHAW SK, 2004, TEENAGE PREGNANCY ST, V0, P0
   Kirby D., 2001, EMERGING ANSWERS RES, V0, P0
   KIRBY D, 1997, EASY ANSWERS RES FIN, V0, P0
   Kirby D., 2005, 2 FAM HLTH INT YOUTH, V0, P0
   *PROGR ARCH SEX HL, 1995, HIV AIDS PREV PROGR, V0, P0
   *UNAIDS, 2005, AIDS EP UPD DEM BOTS, V0, P0
   *UNICEF, 2006, LIF SKILLS TECHN DOC, V0, P0
   ZULU K, 2004, WHY WE ARE FAILING A, V0, P0
NR 11
TC 3
Z9 3
U1 0
U2 0
PU ELSEVIER SCIENCE INC
PI NEW YORK
PA 360 PARK AVE SOUTH, NEW YORK, NY 10010-1710 USA
SN 1055-3290
EI 
J9 J ASSOC NURSE AIDS C
JI J. Assoc. Nurses Aids Care
PD NOV-DEC 15
PY 2007
VL 18
IS 6
BP 22
EP 31
DI 10.1016/j.jana.2007.06.003
PG 10
WC Nursing
SC Nursing
GA 233WK
UT WOS:000251120800004
PM 17991596
DA 2023-03-20
ER

PT J
AU Cai, GX
   Moji, K
   Honda, S
   Wu, XN
   Zhang, KL
AF Cai, Guoxi
   Moji, Kazuhiko
   Honda, Sumihisa
   Wu, Xiaonan
   Zhang, Konglai
TI Inequality and unwillingness to care for people living with HIV/AIDS: A survey of medical professionals in Southeast China
SO AIDS PATIENT CARE AND STDS
LA English
DT Article
ID hiv-infected patients; republic-of-china; health-professionals; knowledge; attitudes; workers; behaviors; students; aids; physicians
AB This study was aimed at assessing physicians' and physician assistants' knowledge and attitudes toward HIV/AIDS and identifying determinants of willingness to care for infected individuals in Southeast China. From May to June 2004, 454 physicians and physician assistants from 5 different medical facility levels in Fujian Province, China, undertook a survey on knowledge, attitude, behavior, and practice (KABP). Only 40.4% (95% confidence intervals: 35.9, 44.9) were willing to provide healthcare services for people living with HIV/AIDS (PLWHAs). Knowledge ( p < 0.001) and attitude scores ( p = 0.01) as well as the proportion of those willing to provide care ( p < 0.001) significantly differed by facility level. Multivariate analysis identified supportive attitudes toward PLWHAs ( p < 0.001), self- confidence in providing care ( p < 0.001), and facility level as significant predictors of willingness to care for infected individuals. Village medical stations showed the most unfavorable outcomes. Enhanced education as well as specific programs promoting supportive attitudes and willingness to care is therefore required, especially among those working at lower facility levels in remote areas.
C1 Nagasaki Univ, Inst Trop Med, Res Ctr Trop Infect Des, Nagasaki 852, Japan.
   Nagasaki Univ, Grad Sch Biomed Sci, Nagasaki 852, Japan.
   Fujian Med Univ, Sch Publ Hlth, Fuzhou, Fujian Province, Peoples R China.
   Peking Union Med Coll, Dept Epidemiol, Beijing, Peoples R China.
C3 Nagasaki University; Nagasaki University; Fujian Medical University; Chinese Academy of Medical Sciences - Peking Union Medical College; Peking Union Medical College
RP Moji, K (corresponding author), Nagasaki Univ, Inst Trop Med, Res Ctr Trop Infect Des, 1-12-4 Sakamoto, Nagasaki 852, Japan.
EM moji-k@nagasaki-u.ac.jp
CR Adebajo Sylvia Bolanle, 2003, AFR J REPROD HEALTH, V7, P103, DOI 10.2307/3583350
   Anderson AF, 2003, INFECT CONT HOSP EP, V24, P128, DOI 10.1086/502171
   Beach M, 2001, LANCET, V358, P567, DOI 10.1016/S0140-6736(01)05754-3
   Buskin Susan E, 2002, J PUBLIC HEALTH MANAG PRACT, V8, P38
   Carter D, 1996, ACAD MED, V71, P1250, DOI 10.1097/00001888-199611000-00024
   CHEN G, 2005, CHIN J AIDS STD, V11, P34
   Chen WT, 2004, AIDS PATIENT CARE ST, V18, P417, DOI 10.1089/1087291041518247
   *CHIN THEM GROUP H, 1997, CHIN RESP AIDS HIV A, V0, P0
   Cook IG, 2004, HEALTH POLICY, V67, P329, DOI 10.1016/j.healthpol.2003.07.005
   DAVID AK, 1980, J FAM PRACTICE, V11, P77
   Department of Control Minister of Health China, 2000, ZHONGHUA LIU XING BING XUE ZA ZHI, V21, P7
   Froman R D, 2001, SCH INQ NURS PRACT, V15, P161
   Froman R D, 1992, IMAGE J NURS SCH, V24, P149, DOI 10.1111/j.1547-5069.1992.tb00240.x
   Froman RD, 1997, RES NURS HEALTH, V20, P161, DOI 10.1002/(SICI)1098-240X(199704)20:2<161::AID-NUR8>3.0.CO;2-I
   Fusilier M, 1998, J SOC PSYCHOL, V138, P203, DOI 10.1080/00224549809600371
   GRUSKY O, 2002, AIDS BEHAV, V6, P381
   Hesketh T, 1997, BRIT MED J, V315, P115, DOI 10.1136/bmj.315.7100.115
   HORSMAN JM, 1995, SOC SCI MED, V41, P1535, DOI 10.1016/0277-9536(95)00030-B
   HSIAO WCL, 1995, SOC SCI MED, V41, P1047, DOI 10.1016/0277-9536(94)00421-O
   Hsiung PC, 2001, INT J STD AIDS, V12, P602, DOI 10.1258/0956462011923787
   Hu SW, 2004, AIDS PATIENT CARE ST, V18, P587, DOI 10.1089/1087291042404701
   Huang J, 2005, AIDS PATIENT CARE ST, V19, P769, DOI 10.1089/apc.2005.19.769
   Joint United Nations Programme on HIVAIDS Staff & World Health Organization Staff, 2006, AIDS EP UPD, V0, P0
   LI VC, 1993, AIDS CARE, V5, P305, DOI 10.1080/09540129308258613
   LI VC, 1992, AIDS EDUC PREV, V4, P1
   LIU YL, 1995, SOC SCI MED, V41, P1085, DOI 10.1016/0277-9536(95)00428-A
   Massiah E, 2004, REV PANAM SALUD PUBL, V16, P395, DOI 10.1590/S1020-49892004001200005
   McCarthy GM, 1999, AM J PUBLIC HEALTH, V89, P541, DOI 10.2105/AJPH.89.4.541
   Meng XD, 2006, AIDS PATIENT CARE ST, V20, P213, DOI 10.1089/apc.2006.20.213
   Metsch LR, 2004, AM J PUBLIC HEALTH, V94, P1186, DOI 10.2105/AJPH.94.7.1186
   Moh U, 2003, JOINT ASSESSMENT HIV, V0, P0
   PREVOT S, 1992, ARCH VIROL, V0, P5
   Quach L, 2005, AIDS PATIENT CARE ST, V19, P335, DOI 10.1089/apc.2005.19.335
   Rahlenbeck SI, 2004, J ASSOC NURSE AIDS C, V15, P56, DOI 10.1177/1055329003252057
   The Ministry of Health of the Peoples Republic of China Joint United Nations Programme on HIV/AIDS and World Health Organization, 2006, 2005 UPD HIV AIDS EP, V0, P0
   Watts J, 2004, LANCET, V363, P1370, DOI 10.1016/S0140-6736(04)16087-X
   World Health Organization, 1990, RES PACK KNOWL ATT B, V0, P0
   Wu ZY, 1999, AIDS EDUC PREV, V11, P353
   Wu ZY, 2002, AIDS EDUC PREV, V14, P379, DOI 10.1521/aeap.14.6.379.24074
   Yan Y, 2001, ZHONGHUA LIU XING BING XUE ZA ZHI, V22, P428
   Yan Y, 1999, ZHONGHUA LIU XING BING XUE ZA ZHI, V20, P23
   Zhang KL, 2002, BMJ-BRIT MED J, V324, P803, DOI 10.1136/bmj.324.7341.803
NR 42
TC 21
Z9 21
U1 0
U2 1
PU MARY ANN LIEBERT, INC
PI NEW ROCHELLE
PA 140 HUGUENOT STREET, 3RD FL, NEW ROCHELLE, NY 10801 USA
SN 1087-2914
EI 1557-7449
J9 AIDS PATIENT CARE ST
JI Aids Patient Care STDS
PD AUG 15
PY 2007
VL 21
IS 8
BP 593
EP 601
DI 10.1089/apc.2006.0162
PG 9
WC Public, Environmental & Occupational Health; Infectious Diseases
SC Public, Environmental & Occupational Health; Infectious Diseases
GA 202QS
UT WOS:000248918700008
PM 17711384
DA 2023-03-20
ER

PT J
AU Mohammad, K
   Farahani, FKA
   Mohammadi, MR
   Alikhani, S
   Zare, M
   Tehrani, FR
   Ramezankhani, A
   Hasanzadeh, A
   Ghanbari, H
AF Mohammad, Kazem
   Farahani, Farideh Khalaj Abadi
   Mohammadi, Mohammad Reza
   Alikhani, Siamak
   Zare, Mohammad
   Tehrani, Fahimeh Ramezani
   Ramezankhani, Ali
   Hasanzadeh, Alireza
   Ghanbari, Hossein
TI Sexual risk-taking behaviors among boys aged 15-18 years in Tehran
SO JOURNAL OF ADOLESCENT HEALTH
LA English
DT Article
DE sexual risk-taking behavior; condom use; sexual partner; adolescent boys; young people; Tehran; Iran
ID adolescent substance use; condom use; youth; hiv; knowledge; students
AB Purpose: The purpose of this study is to evaluate the extent and potential correlates of sexual risk-taking behaviors among adolescent boys aged 15-18 in metropolitan Tehran. Methods: Data were collected from a population-based, cross-sectional survey of adolescent males (ages 15-18) residing in Tehran, Iran. Of 1385 subjects, 382 reported sexual experience (27.7%). The article is mainly considering sexually experienced subjects. Two factors were considered as sexual risk-taking behavior ("not using condom or inconsistent condom use in sexual contacts" and "ever had multiple sexual partners in lifetime." Several other factors were considered as independent variables and their relations were assessed using t test, X 2 test, and logistic regression models. Results: Having no access to Internet, feeling regretful at sexual debut, having one sexual partner in lifetime and lower knowledge of condoms are predictors of condom non-use. Older age, using alcoholic drinks, early sexual debut, and poor knowledge of reproductive physiology are predictors of multiple sexual partners among adolescent boys aged 15-18 years. Conclusion: Appropriate interventional programs should be implemented for adolescents in Iran to encourage and enable them to delay first sex and abstain unwanted and unplanned penetrative sex, to stress the health risks of alcohol use in terms of sexual health and finally to enhance their knowledge on different aspects of reproductive health particularly prevention against STI/HIV. (C) 2007 Society for Adolescent Medicine. All rights reserved.
C1 London Sch Hyg & Trop Med, Dept Epidemiol & Publ Hlth, Ctr Populat Studies, London WC1B 3DP, England.
   Univ Tehran Med Sci, Sch Publ Hlth, Dept Epidemiol & Biostat, Tehran, Iran.
   Shahid Beheshti Univ, Family Res Ctr, Tehran, Iran.
   Univ Tehran Med Sci, Dept Psychiat, Tehran, Iran.
   Univ Tehran Med Sci, Psychiat Res Ctr, Tehran, Iran.
   Minist Hlth & Educ, Ctr Dis Control, Tehran, Iran.
   Minist Hlth & Med Educ, Reprod Hlth Res Unit, Tehran, Iran.
   Shahid Beheshti Univ, Dept Hlth, Tehran, Iran.
   Natl Res Ctr Med Sci Iran, Tehran, Iran.
   Univ London, Univ London Kings Coll, London SW3 6LX, England.
C3 University of London; London School of Hygiene & Tropical Medicine; Tehran University of Medical Sciences; Shahid Beheshti University; Tehran University of Medical Sciences; Tehran University of Medical Sciences; Ministry of Health & Medical Education (MOHME); Shahid Beheshti University; University of London; King's College London
RP Farahani, FKA (corresponding author), London Sch Hyg & Trop Med, Dept Epidemiol & Publ Hlth, Ctr Populat Studies, 51 Bedford Sq, London WC1B 3DP, England.
EM farideh.farahani@lshtm.ac.uk
CR Aghajanian A, 1999, ASIA PAC POPUL J, V14, P21
   AWARD KZ, 2002, E MED HLTH J, V8, P732
   Blum, 2004, RISK PROTECTIVE FACT, V0, P0
   Caceres CF, 1997, AIDS, V11, P0
   CAMPENHOUDT LV, 1997, SEXUAL INTERACTION H, V0, P0
   *CDC DIV HIV AIDS, 2000, MAL LAT COND SEX TRA, V0, P0
   CLELAND J, 2000, TOPICS INDIVIDUAL IN, V0, P0
   Ford K, 1998, AIDS EDUC PREV, V10, P34
   Gammeltoft T, 2002, SOC SCI MED, V55, P483, DOI 10.1016/S0277-9536(01)00182-4
   Guo J, 2002, J ADOLESCENT HEALTH, V31, P354, DOI 10.1016/S1054-139X(02)00402-0
   Haeri S., 1994, EYE STORM WOMEN POST, V0, P98
   Huebner AJ, 2003, J ADOLESCENT HEALTH, V33, P71, DOI 10.1016/S1054-139X(03)00141-1
   Jessor R., 1977, PROBLEM BEHAV PSYCHO, V0, P0
   Kaljee LM, 2005, HEALTH EDUC RES, V20, P71, DOI 10.1093/her/cyg096
   Kotchick BA, 1999, J FAM PSYCHOL, V13, P93, DOI 10.1037/0893-3200.13.1.93
   Lau JTF, 2002, ARCH SEX BEHAV, V31, P535, DOI 10.1023/A:1020663500106
   LUSTER T, 1994, J MARRIAGE FAM, V56, P622, DOI 10.2307/352873
   Magnani RJ, 2002, J ADOLESCENT HEALTH, V30, P76, DOI 10.1016/S1054-139X(01)00328-7
   Maharaj P, 2006, INT FAM PLAN PERSPEC, V32, P28, DOI 10.1363/3202806
   Mohammodi MR, 2006, INT FAM PLAN PERSPEC, V32, P35, DOI 10.1363/3203506
   MOHRAZ M, 2003, AIDS SEM, V0, P0
   Murray NJ, 1998, INT FAM PLAN PERSPEC, V24, P139, DOI 10.2307/3038212
   NOJOOMI M, 2003, HAKIM LOCAL J SERIES, V6, P0
   Rock E M, 2003, J PEDIATR ADOLESC GYNECOL, V16, P369, DOI 10.1016/j.jpag.2003.09.003
   Staton M, 1999, HEALTH SOC WORK, V24, P147, DOI 10.1093/hsw/24.2.147
   TAIT R, 2006, IRAN BANS FAST INTEM, V0, P0
   Tapert SF, 2001, J ADOLESCENT HEALTH, V28, P181, DOI 10.1016/S1054-139X(00)00169-5
   Tavoosi A, 2004, BMC PUBLIC HEALTH, V4, P0, DOI 10.1186/1471-2458-4-17
   Yeh CH, 2002, PUBLIC HEALTH NURS, V19, P68, DOI 10.1046/j.1525-1446.2002.19009.x
NR 29
TC 43
Z9 44
U1 0
U2 5
PU ELSEVIER SCIENCE INC
PI NEW YORK
PA 360 PARK AVE SOUTH, NEW YORK, NY 10010-1710 USA
SN 1054-139X
EI 1879-1972
J9 J ADOLESCENT HEALTH
JI J. Adolesc. Health
PD OCT 15
PY 2007
VL 41
IS 4
BP 407
EP 414
DI 10.1016/j.jadohealth.2007.05.003
PG 8
WC Psychology, Developmental; Public, Environmental & Occupational Health; Pediatrics
SC Psychology; Public, Environmental & Occupational Health; Pediatrics
GA 218PU
UT WOS:000250028200014
PM 17875467
DA 2023-03-20
ER

PT J
AU Ijadunola, KT
   Abiona, TC
   Odu, OO
   Ijadunola, MY
AF Ijadunola, Kayode T.
   Abiona, Titilayo C.
   Odu, Olusola O.
   Ijadunola, Macellina Y.
TI College students in Nigeria underestimate their risk of contracting HIVAIDS infection
SO EUROPEAN JOURNAL OF CONTRACEPTION AND REPRODUCTIVE HEALTH CARE
LA English
DT Article
DE college students; risk perceptions; HIV/AIDS infection; Nigeria
ID adolescents; behavior
AB Objectives To assess the perceptions of personal risk of acquiring HIV/AIDS infection among students of selected tertiary institutions in Osun State, Nigeria and to determine the correlates of perceptions of personal risk of infection. Methods The study employed a cross-sectional descriptive design. An interviewer-administered questionnaire was applied to the 405 study participants and correlates of perceptions of personal risk of HIV infection were evaluated using multiple logistic regression analysis, confidence intervals and odd ratios. Results Only 15% of the students perceived themselves to be at moderate-to-high risk of acquiring HIV infection compared with 85% who perceived themselves to be at little or no risk. Investigators' assessment of risk status of the participants revealed that 77% of the participants were actually at high risk of infection and only 23% at low risk. The sensitivity, specificity and negative predictive value of the students' self-perception of personal risk compared with their assessed risk were 7, 58 and 16%, respectively, with a Kappa statistic of 0.178. The only significant correlate of self-perception of personal risk was a recent symptom of sexually transmitted infections. Conclusions College students exhibited an 'optimism bias' associating high rates of HIV risk indicators with low levels of perceived personal risk of infection. This has implications for HIV/AIDS control in Nigeria.
C1 Obafemi Awolowo Univ, Coll Hlth Sci, Dept Community Hlth, Ife, Osun State, Nigeria.
   Ladoke Akintola Univ Technol, Fac Clin Sci, Dept Community Med, Osogbo, Nigeria.
C3 Obafemi Awolowo University
RP Ijadunola, KT (corresponding author), Obafemi Awolowo Univ, Coll Hlth Sci, Dept Community Hlth, POB 2064,OAU Post Off, Ife, Osun State, Nigeria.
EM kijadun@yahoo.com
CR Abramson JH, 1999, COMPUTER PROGRAMS EP, V0, P0
   BALDO M, 1993, 9 INT C AIDS BERL JU, V0, P0
   Crosby R, 2001, SEX TRANSM DIS, V28, P208, DOI 10.1097/00007435-200104000-00004
   Crosby RA, 1999, J SEX EDUC THER, V24, P9, DOI 10.1080/01614576.1999.11074278
   ENG TR, 1997, HIDDEN EPIDEMIC CONF, V0, P0
   Ethier KA, 2003, SEX TRANSM INFECT, V79, P408, DOI 10.1136/sti.79.5.408
   FISHER JD, 1992, PSYCHOL BULL, V111, P455, DOI 10.1037/0033-2909.111.3.455
   Fisher JD., 2000, AIDS PREVENT MENT H, V0, PP3, DOI 10.1007/978-1-4615-4137-0_1
   JOSEPH R, 2004, HIV AIDS PREVENTION, V0, P0
   MORE SM, 1992, J ADOLESCENT RES, V7, P177
   PATH, 2009, HIV SRH CONVERGENCE, V0, P0
   Poppen PJ, 1997, AIDS EDUC PREV, V9, P373
   QUADREL MJ, 1993, AM PSYCHOL, V48, P102, DOI 10.1037/0003-066X.48.2.102
   Reitman D, 1996, AIDS EDUC PREV, V8, P499
   Tversky Amos, 1988, JUDGEMENT UNCERTAINT, V3, P11
   UNDP, 2004, HIV AIDS CHALL SUST, V0, P0
   WEINSTEIN ND, 1989, PRIM PREV P, V13, P142
   Whaley AL, 1999, J ADOLESCENT HEALTH, V24, P376, DOI 10.1016/S1054-139X(98)00153-0
   Witte K, 1998, HEALTH EDUC BEHAV, V25, P571, DOI 10.1177/109019819802500505
NR 19
TC 14
Z9 15
U1 1
U2 3
PU TAYLOR & FRANCIS LTD
PI ABINGDON
PA 2-4 PARK SQUARE, MILTON PARK, ABINGDON OR14 4RN, OXON, ENGLAND
SN 1362-5187
EI 1473-0782
J9 EUR J CONTRACEP REPR
JI Eur. J. Contracept. Reprod. Health Care
PD JUN 15
PY 2007
VL 12
IS 2
BP 131
EP 137
DI 10.1080/13625180601068461
PG 7
WC Public, Environmental & Occupational Health; Obstetrics & Gynecology
SC Public, Environmental & Occupational Health; Obstetrics & Gynecology
GA 193BS
UT WOS:000248249000007
PM 17559011
DA 2023-03-20
ER

PT J
AU Higgins, LT
   Sun, CH
AF Higgins, Louise T.
   Sun, Chunhui
TI Gender, social background and sexual attitudes among Chinese students
SO CULTURE HEALTH & SEXUALITY
LA English
DT Article
DE China; partner selection; sexual behaviour
ID behaviors; hiv; perceptions; knowledge; province; culture; women; men
AB Chinese society is changing rapidly. As a result of the political and economic reforms of the 'socialist market economy', for example, people have more choices than before. To examine current attitudes to sexual behaviour and marriage, 1100 university students from different parts of China were asked to talk about their views on marriage and choosing a marriage partner, and to describe their own sexual behaviours. Views about 'male superiority' in marriage, for age, education and height persisted, especially for women. Overall, attitudes to sexual behaviours were less open then in the West. However, young people from the cities with educated/professional parents showed more liberal attitudes than those from rural backgrounds. While some attitudes are changing, evidence concerning behaviour change is not so clear. There are important implications for the HIV/AIDS awareness programmes and sex education.
C1 W Chester Univ, Chester CH1 4BJ, Cheshire, England.
   Beijing Normal Univ, Beijing 100875, Peoples R China.
C3 University of Chester; Beijing Normal University
RP Higgins, LT (corresponding author), W Chester Univ, Parkgate Rd, Chester CH1 4BJ, Cheshire, England.
EM l.higgins@chester.ac.uk
CR BREINER SJ, 1992, CHILD PSYCHIAT HUM D, V23, P53, DOI 10.1007/BF00709750
   Bullough V.L., 2003, J PSYCHOL HUMAN SEXU, V14, P17, DOI 10.1300/J056v14n02_03
   BUSS DM, 1990, J CROSS CULT PSYCHOL, V21, P5, DOI 10.1177/0022022190211001
   BUSSE W W, 1989, DRUGS, V37, P1
   Cao YH, 1998, PSYCHOL REP, V82, P201, DOI 10.2466/pr0.1998.82.1.201
   CHENG H, 2000, CHINESE J CLIN PSYCH, V8, P150
   Choi KH, 2006, AIDS EDUC PREV, V18, P33, DOI 10.1521/aeap.2006.18.1.33
   Choi KH, 2004, AIDS EDUC PREV, V16, P19, DOI 10.1521/aeap.16.1.19.27721
   *COMM ED, 1990, MAN RUL STUD COMM HI, V0, P0
   CUI YT, 2001, P 3 PAN AS PAC C MEN, V0, P144
   CUI YT, 2001, P 3 PAN AS PAC C MEN, V0, P26
   Farrer J, 2003, CHINA J, V50, P1, DOI 10.2307/3182244
   Farrer James, 2002, OPENING UP YOUTH SEX, V0, P0
   Graham MJ, 1999, J BIOSOC SCI, V31, P257, DOI 10.1017/S0021932099002576
   Heaven PCL, 1999, PERS INDIV DIFFER, V27, P109, DOI 10.1016/S0191-8869(98)00216-5
   Higgins LT, 2002, SEX ROLES, V46, P75, DOI 10.1023/A:1016565426011
   HUANG HY, 1998, FAMILY FAMILY THERAP, V0, P168
   Huang J, 2005, AIDS PATIENT CARE ST, V19, P769, DOI 10.1089/apc.2005.19.769
   HUI CH, 1989, J CROSS CULT PSYCHOL, V20, P296, DOI 10.1177/0022022189203004
   JOWELL R, 2000, BRIT SOCIAL ATTITUDE, V0, P0
   LIU TB, 1997, CHINESE MENTAL HLTH, V11, P148
   [骆伯巍 Luo Bowei], 2002, 中国心理卫生杂志 CHINESE MENTAL HEALTH JOURNAL, V16, P124
   *MIN ED PEOPL REP, 2000, RUL RECR COLL STUD 2, V0, P0
   Pan S., 1994, J PSYCHOL HUMAN SEXU, V6, P1, DOI 10.1300/J056V06N02_01
   Pierce CA, 1996, SOC BEHAV PERSONAL, V24, P143, DOI 10.2224/sbp.1996.24.2.143
   Sidel Ruth, 1972, WOMEN CHILD CARE CHI, V0, P0
   STARR JB, 1998, UNDERSTANDING CHINA, V0, P0
   STENING BW, 1984, J SOC PSYCHOL, V122, P151, DOI 10.1080/00224545.1984.9713475
   Wu Jing, 2003, J LESBIAN GAY PSYCHO, V7, P117, DOI 10.1300/J236V07N01_08
   Zhang HS, 2004, AIDS BEHAV, V8, P105, DOI 10.1023/B:AIBE.0000030242.46843.71
   ZHANG HX, 1999, WOMEN CHINA EC SOCIA, V0, P0
   Zhang K, 1999, AIDS CARE, V11, P581, DOI 10.1080/09540129947730
   Zhang M, 2002, ASIA PAC J CLIN NUTR, V11, P13, DOI 10.1046/j.1440-6047.2002.00259.x
   ZHAO XJ, 2001, P 3 PAN AS PAC C MEN, V0, P99
   Zuo JP, 2001, J MARRIAGE FAM, V63, P1122, DOI 10.1111/j.1741-3737.2001.01122.x
   ZUO XP, 1999, CHINESE MENTAL HLTH, V13, P301
   赵冰洁, 2002, 中国临床心理学杂志 CHINESE JOURNAL OF CLINICAL PSYCHOLOGY, V10, P111
NR 37
TC 40
Z9 41
U1 2
U2 21
PU ROUTLEDGE JOURNALS, TAYLOR & FRANCIS LTD
PI ABINGDON
PA 4 PARK SQUARE, MILTON PARK, ABINGDON OX14 4RN, OXFORDSHIRE, ENGLAND
SN 1369-1058
EI 
J9 CULT HEALTH SEX
JI Cult. Health Sex
PD JUN 15
PY 2007
VL 9
IS 1
BP 31
EP 42
DI 10.1080/13691050600963914
PG 12
WC Family Studies; Social Sciences, Biomedical
SC Family Studies; Biomedical Social Sciences
GA 151QL
UT WOS:000245305500003
PM 17364712
DA 2023-03-20
ER

PT J
AU Holm-Hansen, C
   Nyombi, B
   Nyindo, M
AF Holm-Hansen, Carol
   Nyombi, Balthazar
   Nyindo, Mramba
TI Saliva-based HIV testing among secondary school students in Tanzania using the OraQuick (R) rapid HIV1/2 antibody assay
SO ORAL-BASED DIAGNOSTICS
LA English
DT Article; Proceedings Paper
DE saliva testing; HIV; secondary school students
AB HIV prevalence and knowledge concerning HIV prevention among secondary school students in Tanzania was investigated. Approximately 50% of all secondary school students in Hai district and Moshi town were included in the study. Saliva samples were obtained using the OraQuick (R) rapid HIV-1/2 antibody assay. Forty-one (1.0%) and 211 (5.5%) students at the rural and urban schools, respectively, tested positive for HIV antibodies in saliva. HIV knowledge and beliefs varied significantly. Noninvasive saliva sample collection for HIV testing was highly acceptable. HIV infection is considerably more widespread among students attending urban rather than rural schools in the population investigated.
C1 Norwegian Inst Publ Hlth, Div Infect Dis Control, NO-0403 Oslo, Norway.
   Tumaini Univ, KCMC Stn, Moshi, Tanzania.
   Univ Oslo, NO-0318 Oslo, Norway.
   Muslim Univ Morogoro, Morogoro, Tanzania.
C3 Norwegian Institute of Public Health (NIPH); University of Oslo
RP Holm-Hansen, C (corresponding author), Norwegian Inst Publ Hlth, Div Infect Dis Control, POB 4404 Nydalen, NO-0403 Oslo, Norway.
EM carol.holm-hansen@fhi.no
CR Holm-Hansen C, 1993, CLIN DIAGN VIROL, V1, P207, DOI 10.1016/0928-0197(93)90002-M
   *NACP MOH, 2000, 15 NACP MOH, V0, P0
NR 2
TC 13
Z9 14
U1 0
U2 3
PU BLACKWELL PUBLISHING
PI OXFORD
PA 9600 GARSINGTON RD, OXFORD OX4 2DQ, OXEN, ENGLAND
SN 0077-8923
EI 
J9 ANN NY ACAD SCI
JI Ann.NY Acad.Sci.
PD JUN 15
PY 2007
VL 1098
IS 
BP 461
EP 466
DI 10.1196/annals.1384.036
PG 6
WC Dentistry, Oral Surgery & Medicine; Medical Laboratory Technology; Multidisciplinary Sciences
SC Dentistry, Oral Surgery & Medicine; Medical Laboratory Technology; Science & Technology - Other Topics
GA BGC93
UT WOS:000246091500035
PM 17435152
DA 2023-03-20
ER

PT J
AU Loch, JD
   Clotet, J
   Goldim, JR
AF Loch, Jussara de Azambuja
   Clotet, Joaquim
   Goldim, Jose Roberto
TI Privacy and confidentiality in adolescent health care: Perceptions and behavior of a group of 711 college students
SO REVISTA DA ASSOCIACAO MEDICA BRASILEIRA
LA Portuguese
DT Article
DE adolescent behavior; privacy; confidentiality
ID services; access; paper
AB OBJECTIVE. To understand the opinion and behavior of a group of college students about the degree of privacy considered appropriate in several clinical settings and in which situations breach of confidentiality is admitted. METHODS, An anonymous questionnaire about confidentiality In clinical settings was answered by 71 1 college students The study had a transversal descriptive, qualitative-quantitative design. We studied recognition of the ethical criteria for confidentiality limitations, and in which situations, common in adolescent morbidity, disclosure of this Information is accepted. Data analysis used EpiInfo 6.04 and Microsoft Excel, 1997. The research was approved by PUCRS' IRB. RESULTS. The Ideal situation for disclosing Information was considered by 82% of the adolescents as the previous granting of authorization, which differs from other forms of breaching confidentiality, In cases of non-authorized disclosure, most of them admitted that It In case of suicidal ideation (85016), violence (84.2%), sexual abuse (81.7%), nervous anorexia (81.3%) and risk of life to third parties (72.3%). Half of them agree to it in HIV/AIDS (57.9%), drug abuse (51,7%) and STD (44,7961) situations; less than one third accept it in situations of pregnancy (33.6%), homosexuality (20.7%) and sexual activity (15061). CONCLUSION Participants assigned different grades to the value of confidentiality In their health care, accepting that Information may be disclosed to others when the patient authorizes, The higher the risk to their integrity, the easier It was for them to admit nonauthorized disclosure of information, however In aspects related to their sexuality disclosure is practically denied.
RP Loch, JD (corresponding author), Rua Ramiro Barcelos 2400 2 Andar, BR-90035003 Porto Alegre, RS, Brazil.
EM ppgped@vortex.ufrgs.br
CR [Anonymous], 1995, J ADOLESC HEALTH, V16, P413
   Beauchamp TL., 1994, PRINCIPLES BIOMEDICA, V0, P0
   BEE HA, 1996, CRIANCA DESENVOLVIME, V0, P298
   CLOTET J, 2003, BIOETICA CLINICA, V0, P44
   COBLE YD, 1993, JAMA-J AM MED ASSOC, V269, P1420, DOI 10.1001/jama.1993.03500110088042
   *COD CIV, 2001, AT AC LEG COMPL, V0, P0
   Engligh A, 1998, J ADOLESCENT HEALTH, V22, P278, DOI 10.1016/S1054-139X(98)00008-1
   English A, 1995, J ADOLESCENT HEALTH, V17, P277, DOI 10.1016/1054-139X(95)00183-S
   FEIJO RB, 2002, ORGANIZADORES ADOLES, V0, P398
   Felice ME, 1996, PEDIATRICS, V97, P746
   Felice ME, 1999, PEDIATRICS, V104, P1161
   FRANCISCONI CF, 1998, ASPECTOS BIOETICOS C, V0, P269
   Gans JE, 1995, J ADOLESCENT HEALTH, V17, P306, DOI 10.1016/1054-139X(95)00182-R
   Ginsburg KR, 1997, PEDIATRICS, V100, P922, DOI 10.1542/peds.100.6.922
   *I BRAS GEOGR EST, 1999, PESQ NAC AM DOM, V0, P0
   Klein JD, 1998, ARCH PEDIAT ADOL MED, V152, P676
   KLEIN JD, 1992, J ADOLESCENT HEALTH, V13, P162, DOI 10.1016/1054-139X(92)90084-O
   KOTTOW MH, 1992, INTRO BIOETICA, V0, P0
   LOCH JA, 2001, THESIS U CHILE, V0, P0
   Loch JA, 2003, BIOETICA, V11, P51
   LUBAN D, 1992, SECRECY CONFIDENTIAL, V0, P1131
   MADDALENO M, 1999, ORG PANAMERICANA SLA, V0, P185
   *MIN SAUD, 1999, PROM SAUD, V1, P35
   *MIN SAUD, 1996, RES 196 96 DIR NORM, V0, P0
   Oselka G, 2000, REV ASSOC MED BRAS (1992), V46, P306, DOI 10.1590/S0104-42302000000400024
   SCHIEDERMAYER DL, 1991, PRINCIPLES BIOMEDICA, V2, P33
   Siegel DM, 1998, J ADOLESCENT HEALTH, V23, P20, DOI 10.1016/S1054-139X(97)00274-7
   Styffe E J, 1997, NURS ADM Q, V21, P21
   WINSLADE W, 1995, ENCY BIOETHICS, V0, P451
NR 29
TC 3
Z9 12
U1 0
U2 9
PU ASSOC MEDICA BRASILEIRA
PI SAO PAULO
PA RUA SAO CARLOS DO PINHAL 324, CAIXA POSTAL 8904, SAO PAULO, SP, BRAZIL
SN 0104-4230
EI 
J9 REV ASSOC MED BRAS
JI Rev. Assoc. Med. Bras.
PD MAY-JUN 15
PY 2007
VL 53
IS 3
BP 240
EP 246
DI 
PG 7
WC Medicine, General & Internal
SC General & Internal Medicine
GA 281ZX
UT WOS:000254538500021
PM 17665072
DA 2023-03-20
ER

PT J
AU Pick, S
   Givaudan, M
   Sirkin, J
   Ortega, I
AF Pick, Susan
   Givaudan, Martha
   Sirkin, Jenna
   Ortega, Isaac
TI Communication as a protective factor: Evaluation of a life skills HIV/AIDS prevention program for Mexican elementary-school students
SO AIDS EDUCATION AND PREVENTION
LA English
DT Article
ID health-promotion; adolescents; behavior; intercourse; education; assets; impact; hiv
AB Literature suggests that communication is a protective factor against high-risk sexual behavior. This study assessed the impact of a fourth-grade communication-centered life skills program on attitudes, norms, self-efficacy, behaviors, and intentions toward communication about difficult subjects. Participants included 1,581 low-income Mexican elementary-school children, divided into experimental and control groups. Teachers were trained to replicate the program as part of the school curriculum over 15 to 20 weeks. Students completed self-report questionnaires before and after the program. Multilevel analyses demonstrated the program's statistically significant positive impact on communication about attitudes, self-efficacy, intentions, and behavior; perception of sociocultural norms regarding communication transformed as a result of the program. Gender significantly predicted differences in communication: with respect to attitudes, self-efficacy, and intentions. The results show that early intervention programs targeting communication about difficult subjects can prevent risky sexual behavior and its consequences (e.g., HIV/AIDS) and influence perception of norms and gender roles.
C1 Univ Nacl Autonoma Mexico, IMIFAP, Mexico City, DF, Mexico.
   Brandeis Univ, Heller Sch Social Policy & Management, Waltham, MA 02254 USA.
   Univ Yucatan, Mexico City, DF, Mexico.
C3 Universidad Nacional Autonoma de Mexico; Brandeis University; Universidad Autonoma de Yucatan
RP Sirkin, J (corresponding author), Univ Nacl Autonoma Mexico, IMIFAP, Mexico City, DF, Mexico.
EM pick@imifap.org.mx; jsirkin@brandeis.edu
CR AJZEN I, 1991, ORGAN BEHAV HUM DEC, V50, P179, DOI 10.1016/0749-5978(91)90020-T
   Ajzen I., 1980, UNDERSTANDING ATTITU, V0, P0
   Albarracin D, 2001, PSYCHOL BULL, V127, P142, DOI 10.1037//0033-2909.127.1.142
   Albarracin D, 1998, J APPL SOC PSYCHOL, V28, P657, DOI 10.1111/j.1559-1816.1998.tb01725.x
   ALCANTARA L, 2006, UNIVERSAL, V0, P17
   AMUCHASTEGUI A, 2001, SEX ED, V1, P259, DOI 10.1080/14681810120080659
   ANZALDO C, 2005, INDICES MARGINACTION, V0, P0
   Bandura A, 1998, PSYCHOL HEALTH, V13, P623, DOI 10.1080/08870449808407422
   Basen-Engquist K, 1999, HEALTH EDUC RES, V14, P25, DOI 10.1093/her/14.1.25
   BOK M, 1998, J HIV AIDS PREVENTIO, V2, P88
   *CENSIDA, 2006, AIDS MEX MEX CIT NAT, V0, P0
   *CONAPO, 2004, DIA INT JUV, V0, P0
   DANKLEFS SE, 2004, DISSERT ABSTR, V64, P4665
   DiIorio C., 2003, J HIV AIDS PREVENTIO, V5, P7, DOI 10.1300/J129v05n03_02
   DiIoro C, 1999, J ADOLESCENT HEALTH, V24, P181, DOI 10.1016/S1054-139X(98)00115-3
   Dwivedi K, 2004, PROMOTING EMOTIONAL, V0, P0
   Elias M. J., 1996, SOCIAL PROBLEM SOLVI, V0, P0
   FARQUHAR C, 1990, CHILDREN SOC, V4, P293
   Feeney JA, 1999, J APPL SOC PSYCHOL, V29, P1964, DOI 10.1111/j.1559-1816.1999.tb00159.x
   Fishbein M, 2000, AIDS CARE, V12, P273, DOI 10.1080/09540120050042918
   Flay BR, 2002, AM J HEALTH BEHAV, V26, P407, DOI 10.5993/AJHB.26.6.2
   Fulkerson JA, 2006, J ADOLESCENT HEALTH, V39, P337, DOI 10.1016/j.jadohealth.2005.12.026
   GASKINSW, 2002, J HIV AIDS PREVENTIO, V5, P31
   GILLIAM GA, 2001, HIV AIDS CHILD ENGLI, V0, P105
   Givaudan M, 2005, J APPL SOC PSYCHOL, V35, P1089, DOI 10.1111/j.1559-1816.2005.tb02161.x
   GIVAUDAN M, 1997, QUALITIVE EVALUATION, V0, P0
   Gomby DS, 1995, FUTURE CHILD, V5, P6, DOI 10.2307/1602365
   Goodson P, 1997, J ADOLESCENT HEALTH, V21, P147, DOI 10.1016/S1054-139X(97)00004-9
   HERNANDEZ RM, 1996, ACTA SOCIOLOGICA MEX, V0, P113
   HuertaFranco R, 1996, ADOLESCENCE, V31, P179
   Karofsky PS, 2001, J ADOLESCENT HEALTH, V28, P41, DOI 10.1016/S1054-139X(00)00156-7
   Kealey KA, 2000, HEALTH EDUC BEHAV, V27, P64, DOI 10.1177/109019810002700107
   Kirby D, 2002, J SEX RES, V39, P27, DOI 10.1080/00224490209552116
   KIRBY D, 1994, PREVENTING AIDS THEO, V0, P117
   Kirby D., 2001, EMERGING ANSWERS RES, V0, P0
   Larson RW, 2000, AM PSYCHOL, V55, P170, DOI 10.1037/0003-066X.55.1.170
   Leffert N., 1998, APPL DEV SCI, V2, P209, DOI 10.1207/s1532480xads0204_4
   Magnani R, 2005, J ADOLESCENT HEALTH, V36, P289, DOI 10.1016/j.jadohealth.2004.02.025
   MAYPOLE JS, 1998, J HIV AIDS PREVENTIO, V2, P107
   ORLANDI MA, 1998, HDB HLTH BEHAV CHANG, V0, P335
   Oshi D.C., 2005, SEX ED, V5, P93, DOI 10.1080/1468181042000301911
   Parera Nuria, 2004, J PEDIATR ADOLESC GYNECOL, V17, P267, DOI 10.1016/j.jpag.2004.05.002
   Pick S., 2007, PSICOLOGIA EDUCACAO, V23, P203
   PICK S, 1996, QUIERO PUEDO PROGRAM, V0, P0
   PICK S, 1996, ADOLESCENT SEXUALITY, V0, P0
   PINEO LK, 2002, DISSERT ABSTR, V62, P4232
   Rosenstock IM, 1994, HLTH BELIEF MODEL HI, V0, P5
   ROTHERAMBORUS MJ, 1995, AIDS EDUC PREV, V7, P320
   Schaalma HP, 2004, ARCH SEX BEHAV, V33, P259, DOI 10.1023/B:ASEB.0000026625.65171.1d
   Schonfeld DJ, 2000, CHILD ADOL PSYCH CL, V9, P375
   *SECR HLTH, 2003, ENC NAC SAL REPR ENS, V0, P0
   SIEGEL DM, 2001, ARCHIVES PEDIAT ADOL, V155, P1
   Vesely SK, 2004, J ADOLESCENT HEALTH, V34, P356, DOI 10.1016/S1054-139X(03)00333-1
   WHITT JK, 1995, J PEDIATR PSYCHOL, V20, P37, DOI 10.1093/jpepsy/20.1.37
   Wilder A., 2002, JOURNAL OF TECHNOLOGY IN HUMAN SERVICES, V20, P83, DOI 10.1300/J017v20n01_09
   World Health Organization (WHO), 1997, LIF SKILLS ED SCH, V0, P0
NR 56
TC 19
Z9 20
U1 0
U2 13
PU GUILFORD PUBLICATIONS INC
PI NEW YORK
PA 370 SEVENTH AVE, SUITE 1200, NEW YORK, NY 10001-1020 USA
SN 0899-9546
EI 1943-2755
J9 AIDS EDUC PREV
JI Aids Educ. Prev.
PD OCT 15
PY 2007
VL 19
IS 5
BP 408
EP 421
DI 10.1521/aeap.2007.19.5.408
PG 14
WC Education & Educational Research; Public, Environmental & Occupational Health
SC Education & Educational Research; Public, Environmental & Occupational Health
GA 223RZ
UT WOS:000250391300004
PM 17967111
DA 2023-03-20
ER

PT J
AU Sumnall, HR
   Beynon, CM
   Conchie, SM
   Riley, SCE
   Cole, JC
AF Sumnall, H. R.
   Beynon, C. M.
   Conchie, S. M.
   Riley, S. C. E.
   Cole, J. C.
TI An investigation of the subjective experiences of sex after alcohol or drug intoxication
SO JOURNAL OF PSYCHOPHARMACOLOGY
LA English
DT Article
DE substance use; sexual behaviour; sexually transmitted infection
ID risk behaviors; sensation seeking; college-students; ecstasy users; safer sex; hiv risk; psychometric property; young-adults; mdma ecstasy; gay men
AB Despite tong-standing concern over the sexual health of the population there has been little work undertaken in the UK investigating sexual risk taking and sexual behaviours in the context of substance use. To investigate this further, 270 non-drug treatment seeking members of the public aged between 18 and 66 were administered a questionnaire containing the Alcohol Use Disorders Identification Test (AUDIT), the Drug Abuse Screening Test (DAST), the Severity of Dependence Scale (SDS), the Sexual Risks Scale and Attitudes toward condom use (SRSA), the Sexual Sensation Seeking Scale (SSSS); the Hospital Anxiety and Depression Scale (HADS), and questions pertaining to sexual episodes proximal to substance use. The population reported a varied history of substances and despite there not being self-awareness of problematic drug use, 39.4% reported above the cut-off mark of six on the DAST. An even greater percentage (57.8%) reported a score above eight on the AUDIT indicating hazardous or harmful drinking behaviour. The substance most often associated with sexual episodes was alcohol, followed by cannabis and ecstasy, and all were most frequently consumed in private houses. Sexual activity after drug use was most frequently circumstantial (i.e. the individual hadn't taken the substance for the specific purposes of sex), and was significantly associated with use of cannabis and ecstasy. The second most frequently reported association between drug use and sex was facilitation of a sexual encounter (i.e. to tower sexual inhibitions, increase self esteem and confidence), which was associated with use of alcohol, cannabis, cocaine and ecstasy. Although it was not possible to identify differences in subjective sexual changes after use of particular drugs, subjects reported that compared to sex after alcohol, sex on other drugs was more pleasurable and satisfying, with a greater perception of interpersonal contact with the partner and a greater willingness to sexually experiment. However, this tatter change was not associated with changes in the type of sexual activity engaged in. Regression analysis revealed that the greatest subjective changes in sexual experiences were reported by younger participants who had ingested either ecstasy or cannabis prior to the sexual episode. These results are discussed in the context of sexual risk taking and suggest areas of intervention focus which may address substance use and sexual risk taking together.
C1 Liverpool John Moores Univ, Ctr Publ Hlth, Liverpool L3 2AY, Merseyside, England.
   Univ Liverpool, Sch Psychol, Liverpool L69 3BX, Merseyside, England.
   Univ Bath, Dept Psychol, Bath BA2 7AY, Avon, England.
C3 Liverpool John Moores University; University of Liverpool; University of Bath
RP Sumnall, HR (corresponding author), Liverpool John Moores Univ, Ctr Publ Hlth, Castle House,N St, Liverpool L3 2AY, Merseyside, England.
EM h.sumnall@ljmu.ac.uk
CR ABEL EL, 1981, DRUG ALCOHOL DEPEN, V8, P1, DOI 10.1016/0376-8716(81)90082-X
   Agocha VB, 1999, PERS SOC PSYCHOL B, V25, P746, DOI 10.1177/0146167299025006009
   BABOR T, 2000, ALCOHOL USE DISORDER, V0, P0
   Bechara A, 2002, NEUROPSYCHOLOGIA, V40, P1690, DOI 10.1016/S0028-3932(02)00016-7
   Bellis M., 2004, ADICCIONES, V16, P249
   Bellis MA, 2004, SEX TRANSM INFECT, V80, P43, DOI 10.1136/sti.2003.005199
   Bellis MA, 2002, J EPIDEMIOL COMMUN H, V56, P235, DOI 10.1136/jech.56.3.235
   Blume AW, 2003, J PSYCHOACTIVE DRUGS, V35, P395, DOI 10.1080/02791072.2003.10400025
   Booth RE, 2000, DRUG ALCOHOL DEPEN, V58, P219, DOI 10.1016/S0376-8716(99)00094-0
   Borjesson WI, 2001, ADDICT BEHAV, V26, P707, DOI 10.1016/S0306-4603(00)00154-4
   Buckner JD, 2006, BEHAV RES THER, V44, P1007, DOI 10.1016/j.brat.2005.08.002
   BUFFUM J, 1986, J PSYCHOACTIVE DRUGS, V18, P355, DOI 10.1080/02791072.1986.10472369
   Castilla J, 1999, DRUG ALCOHOL DEPEN, V56, P47, DOI 10.1016/S0376-8716(99)00008-3
   Cha YM, 2006, PHARMACOL BIOCHEM BE, V83, P448, DOI 10.1016/j.pbb.2006.03.006
   CLARK P, 2001, REEMERGING SYPHILIS, V0, P0
   CLIFT SM, 1993, PERS INDIV DIFFER, V15, P403, DOI 10.1016/0191-8869(93)90068-E
   Cole JC, 2006, J PSYCHOPHARMACOL, V20, P518, DOI 10.1177/0269881105058572
   Cole JC, 2003, PHARMACOL THERAPEUT, V98, P35, DOI 10.1016/S0163-7258(03)00003-2
   Coleman L., 2005, UNDERAGE RISKY DRINK, V0, P0
   Cooper ML, 2002, J STUD ALCOHOL, V0, PP101, DOI 10.15288/jsas.2002.s14.101
   Crawford JR, 2001, BRIT J CLIN PSYCHOL, V40, P429, DOI 10.1348/014466501163904
   Crenshaw TL, 1996, SEXUAL PHARM DRUGS A, V0, P0
   DAVIDSON ES, 1993, ADDICT BEHAV, V18, P445, DOI 10.1016/0306-4603(93)90062-E
   DeHart DD, 1997, J SEX RES, V34, P11, DOI 10.1080/00224499709551860
   Derogatis L. R., 1978, DEROGATIS SEXUAL FUN, V0, P0
   Earleywine M., 2005, MIND ALTERING DRUGS, V0, P0
   Elliott L, 1998, ADDICT RES, V6, P319, DOI 10.3109/16066359808993310
   *EUR MON CTR DRUGS, 2005, ANN DRUGS REP 2004 S, V0, P0
   Evenden JL, 1999, PSYCHOPHARMACOLOGY, V146, P348, DOI 10.1007/PL00005481
   Eysenck S.B.G., 1993, IMPULSIVE CLIENT THE, V0, PP141, DOI 10.1037/10500-009
   Falck RS, 1997, SEX TRANSM DIS, V24, P204, DOI 10.1097/00007435-199704000-00004
   Field M, 2006, PSYCHOPHARMACOLOGY, V186, P255, DOI 10.1007/s00213-006-0385-4
   Fortenberry JD, 2005, HEALTH PSYCHOL, V24, P252, DOI 10.1037/0278-6133.24.3.252
   Foxman B, 2006, SEX TRANSM DIS, V33, P156, DOI 10.1097/01.olq.0000187210.53010.10
   Friedman RS, 2005, ADDICTION, V100, P672, DOI 10.1111/j.1360-0443.2005.01056.x
   Garside R, 2001, INT J STD AIDS, V12, P582, DOI 10.1258/0956462011923750
   GAVIN DR, 1989, BRIT J ADDICT, V84, P301
   GAY GR, 1982, J PSYCHOACTIVE DRUGS, V14, P111, DOI 10.1080/02791072.1982.10471918
   Glennon RA, 2002, PHARMACOL BIOCHEM BE, V72, P307, DOI 10.1016/S0091-3057(01)00770-5
   GOLDMAN MS, 1985, J CONSULT CLIN PSYCH, V57, P512
   GOSSOP M, 1995, ADDICTION, V90, P607, DOI 10.1111/j.1360-0443.1995.tb02199.x
   Gouzoulis-Mayfrank E, 1999, PSYCHOPHARMACOLOGY, V142, P41, DOI 10.1007/s002130050860
   Griffiths RR, 2006, PSYCHOPHARMACOLOGY, V187, P268, DOI 10.1007/s00213-006-0457-5
   GUSTAFSON R, 1993, ALCOHOL ALCOHOLISM, V28, P469
   Hathaway AD, 2003, ADDICT RES THEORY, V11, P441, DOI 10.1080/1606635021000041807
   HERMANN J, 2002, NATL CROSS SITE EVAL, V0, P0
   Holdstock L, 2001, ALCOHOL CLIN EXP RES, V25, P540, DOI 10.1111/j.1530-0277.2001.tb02248.x
   Jentsch JD, 1999, PSYCHOPHARMACOLOGY, V146, P373, DOI 10.1007/PL00005483
   Johnson AM, 2001, LANCET, V358, P1835, DOI 10.1016/S0140-6736(01)06883-0
   Jones BT, 2003, ADDICTION, V98, P1069, DOI 10.1046/j.1360-0443.2003.00426.x
   KALICHMAN SC, 1994, J PERS ASSESS, V62, P385, DOI 10.1207/s15327752jpa6203_1
   KALICHMAN SC, 1995, J PERS ASSESS, V65, P586, DOI 10.1207/s15327752jpa6503_16
   Kalichman SC, 2004, PSYCHOL ADDICT BEHAV, V18, P367, DOI 10.1037/0893-164X.18.4.367
   Klitzman RL, 2002, DRUG ALCOHOL DEPEN, V66, P115, DOI 10.1016/S0376-8716(01)00189-2
   LARRAT EP, 1994, EPIDEMIOLOGY, V5, P398, DOI 10.1097/00001648-199407000-00004
   Lyvers M, 2000, EXP CLIN PSYCHOPHARM, V8, P225, DOI 10.1037/1064-1297.8.2.225
   McElrath K, 2005, SUBST USE MISUSE, V40, P1461, DOI 10.1081/JA-200066814
   MURPHY DL, 1998, ADV ALCOHOL SUBSTANC, V3, P89
   Myers T, 2004, ADDICT RES THEORY, V12, P213, DOI 10.1080/16066350310001640161
   Palamar JJ, 2006, INT J DRUG POLICY, V17, P23, DOI 10.1016/j.drugpo.2005.11.002
   Passie T, 2005, MED HYPOTHESES, V64, P899, DOI 10.1016/j.mehy.2004.11.044
   *PRIM MIN STAT UN, 2004, ALC HARM RED STRAT E, V0, P0
   Riley SCE, 2001, ADDICTION, V96, P1035, DOI 10.1046/j.1360-0443.2001.967103513.x
   Roe S., 2005, DRUG MISUSE DECLARED, V0, P0
   Rohsenow DJ, 2004, ADDICT BEHAV, V29, P537, DOI 10.1016/j.addbeh.2003.08.024
   Romanelli Frank, 2003, TOP HIV MED, V11, P25
   Santelli JS, 2001, FAM PLANN PERSPECT, V33, P200, DOI 10.2307/2673782
   SCHAFER J, 1991, J CONSULT CLIN PSYCH, V59, P558, DOI 10.1037/0022-006X.59.4.558
   *SHEU, 2004, TRENDS YOUNG PEOPL E, V0, P0
   Shiffman S, 1998, HEALTH PSYCHOL, V17, P3, DOI 10.1037/h0092706
   Sumnall HR, 2006, J PSYCHOPHARMACOL, V20, P670, DOI 10.1177/0269881106060764
   Sumnall HR, 2004, DRUG ALCOHOL DEPEN, V76, P93, DOI 10.1016/j.drugalcdep.2004.04.006
   Swift W, 1998, ADDICTION, V93, P1681, DOI 10.1046/j.1360-0443.1998.931116816.x
   Tancer M, 2003, DRUG ALCOHOL DEPEN, V72, P33, DOI 10.1016/S0376-8716(03)00172-8
   Theall KP, 2006, AIDS BEHAV, V10, P169, DOI 10.1007/s10461-005-9059-1
   WALKER I, 2003, ED EARNINGS PRODUCTI, V0, P0
   Weinhardt L S, 2000, ANNU REV SEX RES, V11, P125
   Wiederman MW, 1999, J SEX RES, V36, P59, DOI 10.1080/00224499909551968
   Wilkinson AV, 2002, PSYCHOL HEALTH, V17, P697, DOI 10.1080/0887044021000054746
   WILLIAMS SS, 1992, J APPL SOC PSYCHOL, V22, P921, DOI 10.1111/j.1559-1816.1992.tb00934.x
   Wise RA, 1996, ANNU REV NEUROSCI, V19, P319, DOI 10.1146/annurev.ne.19.030196.001535
   Zemishlany Z, 2001, EUR PSYCHIAT, V16, P127, DOI 10.1016/S0924-9338(01)00550-8
   ZIGMOND AS, 1983, ACTA PSYCHIAT SCAND, V67, P361, DOI 10.1111/j.1600-0447.1983.tb09716.x
NR 84
TC 40
Z9 41
U1 0
U2 13
PU SAGE PUBLICATIONS LTD
PI LONDON
PA 1 OLIVERS YARD, 55 CITY ROAD, LONDON EC1Y 1SP, ENGLAND
SN 0269-8811
EI 1461-7285
J9 J PSYCHOPHARMACOL
JI J. Psychopharmacol.
PD JUL 15
PY 2007
VL 21
IS 5
BP 525
EP 537
DI 10.1177/0269881106075590
PG 13
WC Clinical Neurology; Neurosciences; Pharmacology & Pharmacy; Psychiatry
SC Neurosciences & Neurology; Pharmacology & Pharmacy; Psychiatry
GA 200WJ
UT WOS:000248793200010
PM 17446200
DA 2023-03-20
ER

PT J
AU Moser, AM
   Reggiani, C
   Urbanetz, A
AF Moser, Angela Maria
   Reggiani, Claudete
   Urbanetz, Almir
TI Risky sexual behavior among university students in health science courses
SO REVISTA DA ASSOCIACAO MEDICA BRASILEIRA
LA Portuguese
DT Article
ID condom use; knowledge; attitudes; aids
AB OBJECTIVE. To evaluate the sexual behavior of female students enrolled in the Deportment of Health Science of the Federal University of Parana and the Deportment of Biological and Health Science of the State University of Parana at the Cascavel campus. METHODs. All the female students, 18 to 24 years of age, enrolled in the above departments in June 2001 were included in the final sample comprised 572 students in Curitiba and 395 in Cascavel. The study evaluated age, family relationship, religiousness, participation in sex education classes and age at initiation of sexual activity. The use of contraceptive methods and condoms, as well as the number of partners, were variables used to evaluate sexual behavior. Safe sex was defined as the use of a condom by monogamous students in oil or in the mojority of sexual intercourse and the use of condoms by polygamous students during oil sexual intercourse. Unsafe sex was defined as the occasional use of condoms by monogamous students and systematic non-use by polygamous students. The data was collected by a self-administered questionnaire. Data analysis was carried out using SPSS and the Pearson and Yates chi-square test, the Wilcoxon-Gehon "p" test, bivariate analysis and logistic regression. RESULTS. There was no statistically significant difference in the risky sexual behavior between students and the city in which they were studying. Around 50% of the students aged 18 to 20 and 70% of those 21 to 24 years of age were sexually active, Abstinence was associated with lower age, greater attendance at religious services and a good relationship between the student and her parents, The practice of safe sex was directly associated with a lower age and living away from home. Participation in sex education classes was associated with greater abstinence but not with safe sex. This relation was not maintained after multivariate analysis. CONCLUSION. A healthy family relationship and. religiousness was associated with safe sexual practices. The percentage of students who still practice unsafe sex is considerable and these results show that being a university student in a health science course does not ensure safe sexual behavior.
C1 [Moser, Angela Maria; Reggiani, Claudete; Urbanetz, Almir] Univ Fed Parana, Trabalho Realizado Dept Tocoginecol, Programe Pos Graduacao Tocoginecol, BR-80060000 Curitiba, Parana, Brazil.
C3 Universidade Federal do Parana
RP Moser, AM (corresponding author), Rua Rio Branco 1250, Medianeira, PR USA.
EM angelamoser@arnet.com.br
CR Bosompra K, 2001, SOC SCI MED, V52, P1057, DOI 10.1016/S0277-9536(00)00213-6
   CAETANO ME, 2004, REV BRAS GINECOL OBS, V15, P190
   Carneiro RM, 1999, FAC MED U FED PERNAM, V44, P113
   de Bruyn L, 2002, SAMJ S AFR MED J, V92, P202
   DELUCA L, 1988, GO ATUAL, V7, P19
   DIAZ M, 1991, REPRODUCAO, V6, P239
   Eisenstein M, 2005, NAT METHODS, V2, P6, DOI 10.1038/nmeth0105-6a
   FAGUNDES ML, 1993, FEMINA, V21, P593
   Karofsky PS, 2001, J ADOLESCENT HEALTH, V28, P41, DOI 10.1016/S1054-139X(00)00156-7
   KASSIRER A, 1997, J SEX EDUC THER, V22, P5
   KIRBY D, 1992, ADOLESCENTS AIDS GEN, V0, P0
   McKelvey RS, 1999, AUST NZ J PSYCHIAT, V33, P260, DOI 10.1046/j.1440-1614.1999.00549.x
   *MIN SAUD, 2002, B EPIDEMIOLOGICO AID, V15, P0
   Peltzer K, 2000, E AFR MED J, V77, P46
   PINHEIRO MLE, 2000, ADOLESCENTE MODERNID, V0, P232
   Poulson RL, 1998, J AM COLL HEALTH, V46, P227, DOI 10.1080/07448489809600227
   Short R, 1998, INT J GYNECOL OBSTET, V63, PS147, DOI 10.1016/S0020-7292(98)00197-0
   Siegel DM, 1999, J ADOLESCENT HEALTH, V25, P336, DOI 10.1016/S1054-139X(99)00054-3
   SVENSON LW, 1990, CAN J PUBLIC HEALTH, V81, P139
   Szepesvari R, 1999, E AFR MED J, V76, P658
   TURNER C, 1988, J BIOSOC SCI, V20, P445, DOI 10.1017/S0021932000017569
   UNAIDS, 1997, IMP HIV SEX HLTH ED, V0, P0
NR 22
TC 10
Z9 12
U1 0
U2 5
PU ASSOC MEDICA BRASILEIRA
PI SAO PAULO
PA RUA SAO CARLOS DO PINHAL 324, CAIXA POSTAL 8904, SAO PAULO, SP, BRAZIL
SN 
EI 1806-9282
J9 REV ASSOC MED BRAS
JI Rev. Assoc. Med. Bras.
PD MAR-APR 15
PY 2007
VL 53
IS 2
BP 116
EP 121
DI 10.1590/S0104-42302007000200014
PG 6
WC Medicine, General & Internal
SC General & Internal Medicine
GA 281ZW
UT WOS:000254538400014
PM 17568913
DA 2023-03-20
ER

PT J
AU Chung, PJ
   Travis, R
   Kilpatrick, SD
   Elliott, MN
   Lui, C
   Khandwala, SB
   Dancel, TM
   Vollandt, L
   Schuster, MA
AF Chung, Paul J.
   Travis, Raphael, Jr.
   Kilpatrick, Shelley D.
   Elliott, Marc N.
   Lui, Camillia
   Khandwala, Shefali B.
   Dancel, Theresa M.
   Vollandt, Lori
   Schuster, Mark A.
TI Acculturation and parent-adolescent communication about sex in Filipino-American families: A community-based participatory research study
SO JOURNAL OF ADOLESCENT HEALTH
LA English
DT Article
DE acculturation; adolescent; Asian Americans; parent-child relations; sexual behavior
ID high-school-students; asian-american; behaviors; intercourse; prevalence; adjustment; california; sexuality; alcohol
AB Purpose: To examine whether acculturation is associated with parent-adolescent communication about sex in Filipino-American families. Filipino-Americans, the United States' second-largest Asian and Pacific Islander (API) group, have more adolescent pregnancy and HIV infection than other APIs. High-quality parent-adolescent communication about sex has been associated with healthy sexual development, and acculturation has been associated with various increased health risks. Whether acculturation affects parent-adolescent communication is unknown. Methods: We surveyed 120 pairs of Filipino-American parents and adolescents at a single large high school. We asked adolescents about their frequency of parent-adolescent communication about sex and measured adolescent acculturation in two ways: disagreement with traditional Asian values and preferential use of English. In bivariate and multivariate regressions, we examined whether adolescent acculturation was associated with adolescent reports of parent-adolescent communication. Results: Few adolescents (22%) reported regularly discussing sex with parents. Although most adolescents (72%) agreed with traditional Asian values, most (63%) preferred using English. In bivariate regressions, less parent-adolescent communication about sex was associated with less adolescent agreement with traditional Asian values (p, =.002) and more adolescent English use (p =.009). In multivariate regressions, these associations were largely explained by adolescent perceptions of parent knowledge about their whereabouts and activities. Conclusions: Acculturation may influence Filipino-American parent-adolescent communication about sex and, consequently, Filipino-American adolescent sexual health. Health care and public health providers may need to tailor adolescent sexual health programs based on acculturation or other immigration-related factors. (c) 2007 Society for Adolescent Medicine. All rights reserved.
C1 Univ Calif Los Angeles, David Geffen Sch Med, Dept Pediat, Los Angeles, CA 90024 USA.
   RAND Corp, Santa Monica, CA USA.
   Univ Calif Los Angeles, Sch Publ Hlth, Dept Community Hlth Sci, Los Angeles, CA 90024 USA.
   SW Baptist Univ, Dept Behav Sci, Bolivar, MO USA.
   Asian Am Drug Abuse Program Inc, Los Angeles, CA USA.
   Los Angeles Unified Sch Dist, Hlth Educ Programs, Los Angeles, CA USA.
   Univ Calif Los Angeles, Sch Publ Hlth, Dept Hlth Serv, Los Angeles, CA 90024 USA.
C3 University of California System; University of California Los Angeles; University of California Los Angeles Medical Center; David Geffen School of Medicine at UCLA; RAND Corporation; University of California System; University of California Los Angeles; University of California System; University of California Los Angeles
RP Chung, PJ (corresponding author), Univ Calif Los Angeles, David Geffen Sch Med, Dept Pediat, 1072 Gayley Ave, Los Angeles, CA 90024 USA.
EM paulchung@mednet.ucla.edu
FU PHS HHS [U48/CCU915773] Funding Source: Medline; NCCDPHP CDC HHS [U48/DP000056] Funding Source: Medline
CR [Anonymous], 2003, COMMUNITY BASED PART, V0, P0
   BARON RM, 1986, J PERS SOC PSYCHOL, V51, P1173, DOI 10.1037/0022-3514.51.6.1173
   BROWN BB, 1993, CHILD DEV, V64, P467, DOI 10.1111/j.1467-8624.1993.tb02922.x
   Centers for Disease Control and Prevention (CDC), 2006, MMWR MORB MORTAL WKLY REP, V55, P121
   Chung PJ, 2005, AMBUL PEDIATR, V5, P50, DOI 10.1367/A04-059R.1
   Chung Ruth H Gim, 2004, CULTUR DIVERS ETHNIC MINOR PSYCHOL, V10, P66
   Cobas JA, 1996, AM J PUBLIC HEALTH, V86, P394, DOI 10.2105/AJPH.86.3.394
   DeBaryshe B. D., 2001, ADOLESCENT FAMILY HL, V2, P63
   dela Cruz F A, 2000, J TRANSCULT NURS, V11, P191
   Ebin VJ, 2001, J ADOLESCENT HEALTH, V28, P62, DOI 10.1016/S1054-139X(00)00162-2
   Fasula AM, 2006, J ADOLESCENT HEALTH, V38, P193, DOI 10.1016/j.jadohealth.2004.12.009
   FLETCHER AC, 1995, DEV PSYCHOL, V31, P300, DOI 10.1037/0012-1649.31.2.300
   Gebbie KM, 2002, WHO WILL KEEP PUBLIC, V0, P0
   Grunbaum JA, 2000, J ADOLESCENT HEALTH, V27, P322, DOI 10.1016/S1054-139X(00)00093-8
   Hahm HC, 2006, PERSPECT SEX REPRO H, V38, P28, DOI 10.1363/3802806
   Hahm HC, 2003, J ADOLESCENT HEALTH, V33, P119, DOI 10.1016/S1054-139X(03)00058-2
   Horan Patricia F., 1993, ETHNICITY AND DISEASE, V3, P97
   Hosmer D.W., 2000, APPL LOGISTIC REGRES, V2nd ed., P0
   Jaccard J, 2003, J ADOLESCENT HEALTH, V33, P84, DOI 10.1016/S1054-139X(03)00133-2
   Jacobson KC, 2000, J RES ADOLESCENCE, V10, P65, DOI 10.1207/SJRA1001_4
   KHABAGNOTE F, 2004, DISS ABST INT B, V64, P4044
   Kim BSK, 1999, J COUNS PSYCHOL, V46, P342, DOI 10.1037/0022-0167.46.3.342
   Lanier MM, 1999, J ADOLESCENT HEALTH, V25, P182, DOI 10.1016/S1054-139X(99)00012-9
   Leung MW, 2004, INT J EPIDEMIOL, V33, P499, DOI 10.1093/ije/dyh010
   MacDorman MF, 2002, PEDIATRICS, V110, P1037, DOI 10.1542/peds.110.6.1037
   Meschke LL, 2002, J ADOLESCENT HEALTH, V31, P264, DOI 10.1016/S1054-139X(02)00499-8
   Miller BC, 2002, J SEX RES, V39, P22, DOI 10.1080/00224490209552115
   Okazaki S, 2002, J SEX RES, V39, P34, DOI 10.1080/00224490209552117
   Perrino T, 2000, CLIN CHILD FAM PSYCHOL REV, V3, P81, DOI 10.1023/A:1009571518900
   *SAN FRANC DEP PUB, 2005, Q AIDS SURV REP HIV, V0, P0
   Schuster MA, 1998, J ADOLESCENT HEALTH, V23, P221, DOI 10.1016/S1054-139X(97)00210-3
   Shou SI, 1997, J ADOLESCENT HEALTH, V20, P68, DOI 10.1016/S1054-139X(96)00323-0
   Sieving Renee E, 2002, PEDIATR REV, V23, P407
   Tang H, 2005, CANCER-AM CANCER SOC, V104, P2982, DOI 10.1002/cncr.21523
   Tseng V, 2000, J MARRIAGE FAM, V62, P465, DOI 10.1111/j.1741-3737.2000.00465.x
   UNGER JB, 2004, J COMMUNITY HLTH, V29, P427
   WEITZ TA, 2001, FHS2001002 UCSF CTR, V0, P0
   Wong MM, 2004, ADDICT BEHAV, V29, P127, DOI 10.1016/S0306-4603(03)00079-0
NR 39
TC 24
Z9 24
U1 1
U2 12
PU ELSEVIER SCIENCE INC
PI NEW YORK
PA 360 PARK AVE SOUTH, NEW YORK, NY 10010-1710 USA
SN 1054-139X
EI 1879-1972
J9 J ADOLESCENT HEALTH
JI J. Adolesc. Health
PD JUN 15
PY 2007
VL 40
IS 6
BP 543
EP 550
DI 10.1016/j.jadohealth.2007.01.004
PG 8
WC Psychology, Developmental; Public, Environmental & Occupational Health; Pediatrics
SC Psychology; Public, Environmental & Occupational Health; Pediatrics
GA 174FA
UT WOS:000246925900009
PM 17531761
DA 2023-03-20
ER

PT J
AU Ross, DA
   Changalucha, J
   Obasi, AIN
   Todd, J
   Plummer, ML
   Cleophas-Mazige, B
   Anemona, A
   Everett, D
   Weiss, HA
   Mabey, DC
   Grosskurth, H
   Hayes, RJ
   Balira, R
   Wight, D
   Gavyole, A
   Makokha, MJ
   Mosha, F
   Terris-Prestholt, F
   Parry, JV
AF Ross, David A.
   Changalucha, John
   Obasi, Angela I. N.
   Todd, Jim
   Plummer, Mary L.
   Cleophas-Mazige, Bernadette
   Anemona, Alessandra
   Everett, Dean
   Weiss, Helen A.
   Mabey, David C.
   Grosskurth, Heiner
   Hayes, Richard J.
   Balira, Rebecca
   Wight, Daniel
   Gavyole, Awene
   Makokha, Maende J.
   Mosha, Frank
   Terris-Prestholt, Fern
   Parry, John V.
TI Biological and behavioural impact of an adolescent sexual health intervention in Tanzania: a community-randomized trial
SO AIDS
LA English
DT Article
DE adolescents; HIV; pregnancy prevention; sexually transmitted infections; Tanzania
ID trichomonas-vaginalis; immunodeficiency-virus; transmitted diseases; aids education; risk reduction; self-report; hiv; prevalence; prevention; infection
AB Objective: The impact of a multicomponent intervention programme on the sexual health of adolescents was assessed in rural Tanzania. Design: A community-randomized trial. Methods: Twenty communities were randomly allocated to receive either a specially designed programme of interventions (intervention group) or standard activities (comparison group). The intervention had four components: community activities; teacher-led, peer-assisted sexual health education in years 5-7 of primary school; training and supervision of health workers to provide 'youth-friendly' sexual health services; and peer condom social marketing. Impacts on HIV incidence, herpes simplex virus 2 (HSV2) and other sexual health outcomes were evaluated over approximately 3 years in 9645 adolescents recruited in late 1998 before entering years 5, 6 or 7 of primary school. Results: The intervention had a significant impact on knowledge and reported attitudes, reported sexually transmitted infection symptoms, and several behavioural outcomes. Only five HIV seroconversions occurred in boys, whereas in girls the adjusted rate ratio (intervention versus comparison) was 0.75 [95% confidence interval (CI) 0.34, 1.66]. Overall HSV2 prevalences at follow-up were 11.9% in male and 21.1% in female participants, with adjusted prevalence ratios of 0.92 (CI 0.69, 1.22) and 1.05 (CI 0.83, 1.32), respectively. There was no consistent beneficial or adverse impact on other biological outcomes. The beneficial impact on knowledge and reported attitudes was confirmed by results of a school examination in a separate group of students in mid-2002. Conclusion: The intervention substantially improved knowledge, reported attitudes and some reported sexual behaviours, especially in boys, but had no consistent impact on biological outcomes within the 3-year trial period. (C) 2007 Lippincott Williams & Wilkins.
C1 Univ London London Sch Hyg & Trop Med, Infect Dis Epidemiol Unit, London WC1E 7HT, England.
   Mwanza Ctr, Natl Inst Med Res, Mwanza, Tanzania.
C3 University of London; London School of Hygiene & Tropical Medicine; National Institute of Medical Research
RP Ross, DA (corresponding author), Univ London London Sch Hyg & Trop Med, Infect Dis Epidemiol Unit, Keppel St, London WC1E 7HT, England.
EM david.ross@lshtm.ac.uk
FU Medical Research Council [MC_U130031238, G0501954] Funding Source: Medline; Medical Research Council [G0501954, MC_U130031238] Funding Source: researchfish; MRC [G0501954, MC_U130031238] Funding Source: UKRI
CR Bennett S, 2002, INT J EPIDEMIOL, V31, P839, DOI 10.1093/ije/31.4.839
   Boerma JT, 2002, SEX TRANSM INFECT, V78, PI97, DOI 10.1136/sti.78.suppl_1.i97
   Buve A, 2001, AIDS, V15, PS5, DOI 10.1097/00002030-200108004-00002
   CATANIA JA, 1990, PSYCHOL BULL, V108, P339, DOI 10.1037/0033-2909.108.3.339
   Clark LR, 1997, J ADOLESCENT HEALTH, V21, P91, DOI 10.1016/S1054-139X(97)00042-6
   CONNELL JA, 1990, LANCET, V335, P1366, DOI 10.1016/0140-6736(90)91245-6
   CONNELL JA, 1993, J MED VIROL, V41, P159, DOI 10.1002/jmv.1890410212
   Crucitti T, 2003, SEX TRANSM INFECT, V79, P393, DOI 10.1136/sti.79.5.393
   DiCenso A, 2002, BMJ-BRIT MED J, V324, P1426, DOI 10.1136/bmj.324.7351.1426
   Gallant M, 2004, SOC SCI MED, V58, P1337, DOI 10.1016/S0277-9536(03)00331-9
   Grunseit A., 1997, IMPACT HIV SEXUAL HL, V0, P0
   Hayes RJ, 2005, CONTEMP CLIN TRIALS, V26, P430, DOI 10.1016/j.cct.2005.04.006
   Jemmott JB, 2000, AIDS, V14, P0
   Johnson BT, 2003, ARCH PEDIAT ADOL MED, V157, P381, DOI 10.1001/archpedi.157.4.381
   KENGNE P, 1994, CELL MOL BIOL, V40, P819
   KIRBY D, 1995, BRIT MED J, V311, P403, DOI 10.1136/bmj.311.7002.403
   Kirby D., 1999, CONT PEDIAT, V16, P83
   Klepp KI, 1997, AM J PUBLIC HEALTH, V87, P1931, DOI 10.2105/AJPH.87.12.1931
   MacPhail C, 2002, INT J STD AIDS, V13, P331, DOI 10.1258/0956462021925162
   Matasha E, 1998, AIDS CARE, V10, P571, DOI 10.1080/09540129848433
   McFarlane M, 1999, J ADOLESCENT HEALTH, V25, P199, DOI 10.1016/S1054-139X(98)00156-6
   Obasi AI, 2001, TROP MED INT HEALTH, V6, P517, DOI 10.1046/j.1365-3156.2001.00738.x
   Pequegnat W, 2000, AIDS, V14, P0
   Peterman TA, 2000, SEX TRANSM DIS, V27, P446, DOI 10.1097/00007435-200009000-00004
   Plummer ML, 2004, SEX TRANSM INFECT, V80, P49, DOI 10.1136/sti.2004.011924
   Robin L, 2004, J ADOLESCENT HEALTH, V34, P3, DOI 10.1016/S1054-139X(03)00244-1
   Shaio MF, 1997, J CLIN MICROBIOL, V35, P132, DOI 10.1128/JCM.35.1.132-138.1997
   Shuey DA, 1999, HEALTH EDUC RES, V14, P411, DOI 10.1093/her/14.3.411
   TEMMERMAN M, 1994, SEX TRANSM DIS, V21, P0
   *UNAIDS, 2002, YOUNG PEOPL HIV AIDS, V0, P0
   *UNAIDS, 2003, AIDS EP UPD DEC 2002, V0, P0
   Wight D, 1999, CULT HEALTH SEX, V1, P55, DOI 10.1080/136910599301166
   Wight D, 2002, BMJ-BRIT MED J, V324, P1430, DOI 10.1136/bmj.324.7351.1430
   Wight D, 2000, HEALTH EDUC RES, V15, P25, DOI 10.1093/her/15.1.25
NR 34
TC 183
Z9 189
U1 1
U2 22
PU LIPPINCOTT WILLIAMS & WILKINS
PI PHILADELPHIA
PA TWO COMMERCE SQ, 2001 MARKET ST, PHILADELPHIA, PA 19103 USA
SN 0269-9370
EI 1473-5571
J9 AIDS
JI Aids
PD SEP 12
PY 2007
VL 21
IS 14
BP 1943
EP 1955
DI 10.1097/QAD.0b013e3282ed3cf5
PG 13
WC Immunology; Infectious Diseases; Virology
SC Immunology; Infectious Diseases; Virology
GA 213DA
UT WOS:000249645000014
PM 17721102
DA 2023-03-20
ER

PT J
AU Xiao, LH
   Cama, VA
   Cabrera, L
   Ortega, Y
   Pearson, J
   Gilman, RH
AF Xiao, Lihua
   Cama, Vitaliano A.
   Cabrera, Lilia
   Ortega, Ynes
   Pearson, Julie
   Gilman, Robert H.
TI Possible transmission of Cryptosporidium canis among children and a dog in a household
SO JOURNAL OF CLINICAL MICROBIOLOGY
LA English
DT Article
ID sporadic cryptosporidiosis; veterinary students; outbreak; calves; infections; community; diarrhea; west; hiv
AB In a longitudinal cohort diarrhea study, a girl living in Lima, Peru, and her brother and dog were diagnosed with Cryptosporidium canis infections during the same period. Both children had transient diarrhea, but the dog was asymptomatic. This is the first report of possible transmission of cryptosporidiosis between humans and dogs.
C1 Ctr Dis Control & Prevent, Div Parasit Dis, Natl Ctr Infect Dis, Atlanta, GA 30341 USA.
   Asoc Benefica PRISMA, Lima, Peru.
   Univ Georgia, Griffin, GA 30223 USA.
   Johns Hopkins Univ, Baltimore, MD 21205 USA.
C3 Centers for Disease Control & Prevention - USA; University System of Georgia; University of Georgia; Johns Hopkins University
RP Xiao, LH (corresponding author), Ctr Dis Control & Prevent, Div Parasit Dis, Natl Ctr Infect Dis, Bldg 22,Mail Stop F-12,4770 Buford Highway, Atlanta, GA 30341 USA.
EM lxiao@cdc.gov
FU NIAID NIH HHS [R21 AI059661, P01 AI051976, R21 AI 059661, 5P01AI051976] Funding Source: Medline
CR BAUER D, 1994, IRISH MED J, V87, P184
   Cama V, 2006, EMERG INFECT DIS, V12, P1025, DOI 10.3201/eid1206.060015
   CORBETTFEENEY G, 1987, J INFECTION, V14, P79, DOI 10.1016/S0163-4453(87)90938-8
   CURRENT WL, 1983, NEW ENGL J MED, V308, P1252, DOI 10.1056/NEJM198305263082102
   Enriquez C, 2001, REV ENVIRON HEALTH, V16, P117
   Glaser CA, 1998, J ACQ IMMUN DEF SYND, V17, P79, DOI 10.1097/00042560-199801010-00012
   Goh S, 2004, EMERG INFECT DIS, V10, P1007, DOI 10.3201/eid1006.030325
   Katsumata T, 1998, AM J TROP MED HYG, V59, P628, DOI 10.4269/ajtmh.1998.59.628
   LEVINE JF, 1988, J AM VET MED ASSOC, V193, P1413
   MIRON D, 1991, PEDIATR INFECT DIS J, V10, P438, DOI 10.1097/00006454-199106000-00004
   MOLBAK K, 1994, AM J EPIDEMIOL, V139, P734, DOI 10.1093/oxfordjournals.aje.a117064
   Morgan UM, 2000, APPL ENVIRON MICROB, V66, P2220, DOI 10.1128/AEM.66.5.2220-2223.2000
   POHJOLA S, 1986, SCAND J INFECT DIS, V18, P173, DOI 10.3109/00365548609032325
   REIF JS, 1989, AM J PUBLIC HEALTH, V79, P1528, DOI 10.2105/AJPH.79.11.1528
   Robertson B, 2002, EPIDEMIOL INFECT, V128, P419, DOI 10.1017/S0950268802006933
   Robinson RA, 2002, J R SOC PROMO HEALTH, V122, P95, DOI 10.1177/146642400212200210
   Smith KE, 2004, PEDIATR INFECT DIS J, V23, P1098, DOI 10.1097/01.inf.0000145409.74116.e5
   Xiao LH, 2001, J INFECT DIS, V183, P492, DOI 10.1086/318090
   Xiao LH, 2004, CURR OPIN INFECT DIS, V17, P483, DOI 10.1097/00001432-200410000-00014
NR 19
TC 58
Z9 65
U1 0
U2 4
PU AMER SOC MICROBIOLOGY
PI WASHINGTON
PA 1752 N ST NW, WASHINGTON, DC 20036-2904 USA
SN 0095-1137
EI 
J9 J CLIN MICROBIOL
JI J. Clin. Microbiol.
PD JUN 15
PY 2007
VL 45
IS 6
BP 2014
EP 2016
DI 10.1128/JCM.00503-07
PG 3
WC Microbiology
SC Microbiology
GA 179JT
UT WOS:000247286500060
PM 17442794
DA 2023-03-20
ER

PT J
AU Aras, S
   Orcin, E
   Ozan, S
   Semin, S
AF Aras, Sahbal
   Orcin, Esmahan
   Ozan, Sema
   Semin, Semih
TI Sexual behaviours and contraception among university students in Turkey
SO JOURNAL OF BIOSOCIAL SCIENCE
LA English
DT Article
ID high-school-students; college-students; risk behaviors; hiv-infection; adolescents; knowledge; attitudes; education; nigeria
AB The aim of this study was to evaluate the sexual attitudes and behaviours of university students. An anonymous questionnaire was administered to 550 final-year university students aged 20-25 years in Izmir, Turkey. Male students opposed premarital sexual intercourse for both genders more than female students did. The frequency of sexual intercourse among male students (61.2%) was higher than that among female students (18.3%). The mean age of first sexual intercourse was lower among male than among female respondents. The rate of condom use at first sexual intercourse was 47.4%. The frequency of having two or more past sexual partners and masturbation was higher among males than females. It was found that there were culture-specific and gender-dependent differences in sexual attitudes and behaviours of the university students. These results may help in the planning of education and health policies in Turkey.
C1 Dokuz Eylul Univ, Dept Child Psychiat, Izmir, Turkey.
   Dokuz Eylul Univ, Dept Radiat Oncol, Izmir, Turkey.
   Dokuz Eylul Univ, Dept Med Educ, Izmir, Turkey.
   Dokuz Eylul Univ, Dept Med Eth, Izmir, Turkey.
C3 Dokuz Eylul University; Dokuz Eylul University; Dokuz Eylul University; Dokuz Eylul University
RP Aras, S (corresponding author), Dokuz Eylul Univ, Dept Child Psychiat, Izmir, Turkey.
CR *ADV YOUGH, 2003, AD SEX HLTH EUR US W, V0, P0
   *ADV YOUGH, 2003, AD SEX BEH, V1, P0
   Aral SO, 1995, AIDS EDUC PREV, V7, P544
   ASKUN D, 2000, THESIS BOGAZICI U IS, V0, P0
   AVSAROGLU A, 1994, 4 NAT C PUBL HLTH DI, V0, P0
   AYDOGAN A, 2001, MILLIYET, V0, P0
   Bass, 1981, CHILD ADOLESCENT DEV, V0, P0
   BERNE L, 1999, ADVOCATES YOUTH, V0, P0
   Brener N, 2002, JAMA-J AM MED ASSOC, V288, P1842
   BULUT A, 2002, PROJECT IMPROVEMENT, V0, P0
   CARKOGLU A, 2004, RELIG SOC POLITICS T, V0, P0
   Cok F., 2001, CULTURE, V0, P0
   DiIorio C, 2000, J ADV NURS, V32, P658, DOI 10.1046/j.1365-2648.2000.01525.x
   DONMEZ L, 1999, HIV AIDS, V2, P147
   EKSI A, 1990, CHILD YOUTH PARENTS, V0, P0
   EKSI A, 1982, OUR YOUTH THEIR PROB, V0, P0
   Eskin M, 2005, ARCH SEX BEHAV, V34, P185, DOI 10.1007/s10508-005-1796-8
   *FAM RES I, 2001, DEM INF TURK FAM DAT, V0, P0
   Feldmann J, 2002, CURR OPIN OBSTET GYN, V14, P489, DOI 10.1097/00001703-200210000-00008
   FINCANCIOGLU N, 1995, REPROD HLTH SEXUAL E, V0, P3
   Ford K, 2002, SEX TRANSM DIS, V29, P13, DOI 10.1097/00007435-200201000-00003
   Glaziou P, 1999, AIDS, V13, P1982, DOI 10.1097/00002030-199910010-00025
   Gokengin D, 2003, J SCHOOL HEALTH, V73, P258
   Hagan JF, 2001, PEDIATRICS, V108, P498
   Haggstrom-Nordin E, 2002, J ADOLESCENT HEALTH, V30, P288, DOI 10.1016/S1054-139X(01)00401-3
   ILBARS Z, 2002, APPROACH VIRGINITY C, V0, P0
   Kaplan HI, 1998, KAPLAN SADOCKS SYNOP, V0, P0
   KAPLAN P, 2000, RADIKAL, V0, P0
   KAYA S, 1991, THESIS DOKUZ EYLUL U, V0, P0
   MAIN DS, 1994, PREV MED, V23, P409, DOI 10.1006/pmed.1994.1056
   Mandiracioglu A., 1993, 3 PUBLIC HLTH DAYS, V0, P178
   Mogilevkina I, 2001, J AM COLL HEALTH, V49, P269, DOI 10.1080/07448480109596313
   ORCIN E, 2001, 2 INT C AD ITS DIS C, V0, P213
   Oshi DC, 2005, J BIOSOC SCI, V37, P175, DOI 10.1017/S0021932004006820
   OZERUZ B, 1999, THESIS MARMARA U IST, V0, P0
   OZTURK O, 1995, MENTAL HLTH ITS DISO, V0, P0
   REPOSSI A, 1994, REV MED CHILE, V122, P27
   SCHMIDT G, 1994, ARCH SEX BEHAV, V23, P489, DOI 10.1007/BF01541494
   SEZGIN B, 1998, STRATEGY HLTH, V0, P0
   Siegel DM, 1999, J ADOLESCENT HEALTH, V25, P336, DOI 10.1016/S1054-139X(99)00054-3
   Slap GB, 2003, BMJ-BRIT MED J, V326, P15, DOI 10.1136/bmj.326.7379.15
   STEIN TS, 2000, KAPLAN SADOCKS COMPR, V0, P0
   UNER S, 2000, HACETTEPE PUBLIC HLT, V4, P0
   Wellings F, 2001, LANCET, V358, P1843, DOI 10.1016/S0140-6736(01)06885-4
   *WHO UNAIDS, 1998, GLOB HIV AIDS SURV R, V0, P0
   YATES A, 2002, CHILD ADOLESCENT PSY, V0, P0
   YILMAZER T, 2001, 2 INT C AD ITS DIS C, V0, P203
NR 47
TC 27
Z9 28
U1 0
U2 9
PU CAMBRIDGE UNIV PRESS
PI NEW YORK
PA 32 AVENUE OF THE AMERICAS, NEW YORK, NY 10013-2473 USA
SN 0021-9320
EI 1469-7599
J9 J BIOSOC SCI
JI J. Biosoc. Sci.
PD JAN 15
PY 2007
VL 39
IS 1
BP 121
EP 135
DI 10.1017/S0021932006001258
PG 15
WC Demography; Public, Environmental & Occupational Health; Social Sciences, Biomedical
SC Demography; Public, Environmental & Occupational Health; Biomedical Social Sciences
GA 138HP
UT WOS:000244354000008
PM 16448584
DA 2023-03-20
ER

PT J
AU Jodati, AR
   Nourabadi, GR
   Hassanzadeh, S
   Dastgiri, S
   Sedaghat, K
AF Jodati, A. R.
   Nourabadi, G. R.
   Hassanzadeh, S.
   Dastgiri, S.
   Sedaghat, K.
TI Impact of education in promoting the knowledge of and attitude to HIV/AIDS prevention: a trial on 17,000 Iranian students
SO INTERNATIONAL JOURNAL OF STD & AIDS
LA English
DT Article
DE HIV; AIDS; education; Iran; knowledge; attitude
ID communication; aids; hiv
AB The aim of this study was to assess the impact of an educational course on knowledge and attitude of students regarding HIV/AIDS prevention in Tabriz, Iran. The study was conducted by self-assessment technique among university students before and after an educational training programme. The findings showed that the knowledge of students increased significantly (P < 0.05). The attitude to the problem also improved positively in the subjects (P < 0.05). It is concluded that short-term training courses and continuous educational programmes (i.e. peer education, etc.) should be provided to young students through the course materials in the universities and schools promoting the awareness and attitude to this ever-increasing health problem.
C1 Tabriz Univ Med Sci, Shahid Madani Univ Hosp, Dept Cardiac Surg, Tabriz, Iran.
   Tabriz Univ Med Sci, Shahid Madani Univ Hosp, Dept Epidemiol, Tabriz, Iran.
C3 Tabriz University of Medical Science; Tabriz University of Medical Science
RP Jodati, AR (corresponding author), Tabriz Univ Med Sci, Shahid Madani Univ Hosp, Dept Cardiac Surg, Tabriz, Iran.
EM jodatiar@yahoo.com
CR *AM ASS WORLD HLTH, 1999, WORLD AIDS DAY 1999, V0, P1
   Amirkhanian Y. A., 2004, CENTRAL EUROPEAN JOURNAL OF PUBLIC HEALTH, V12, P12
   BELL C, 2003, LONG RUN EC COSTS AI, V0, P0
   Guo lei, 2001, HIV AIDS PREVENTION, V0, P58
   Kelly JA, 2004, SCIENCE, V305, P1953, DOI 10.1126/science.1100733
   KINSLER J, 2004, HLTH ED RES, V0, P0
   *MIN HLTH MED ED U, 2004, MAN CHAMP DIS, V0, P0
   Norr Kathleen F, 2004, HEALTH CARE WOMEN INT, V25, P210
   Peltzer K, 2000, PSYCHOL REP, V87, P593
   Powell HL, 2004, HEALTH COMMUN, V16, P427, DOI 10.1207/s15327027hc1604_3
   *UNAIDS TEAM GROUP, 2004, REP GLOB AIDS EP EX, V0, P0
   1994, 1900, P1, V0, P0
NR 12
TC 10
Z9 10
U1 0
U2 8
PU SAGE PUBLICATIONS LTD
PI LONDON
PA 1 OLIVERS YARD, 55 CITY ROAD, LONDON EC1Y 1SP, ENGLAND
SN 0956-4624
EI 1758-1052
J9 INT J STD AIDS
JI Int. J. STD AIDS
PD JUN 15
PY 2007
VL 18
IS 6
BP 407
EP 409
DI 10.1258/095646207781024829
PG 3
WC Immunology; Infectious Diseases
SC Immunology; Infectious Diseases
GA 188EX
UT WOS:000247903200011
PM 17609032
DA 2023-03-20
ER

PT J
AU Prachakul, W
   Grant, JS
   Keltner, NL
AF Prachakul, Worawan
   Grant, Joan S.
   Keltner, Norman L.
TI Relationships among functional social support, HIV-related stigma, social problem solving, and depressive symptoms in people living with HIV: A pilot study
SO JANAC-JOURNAL OF THE ASSOCIATION OF NURSES IN AIDS CARE
LA English
DT Article
DE social support; HIV-related stigma; social problem solving; depressive symptoms; people living with HIV
ID improvement group intervention; active antiretroviral therapy; emotional distress; positive women; medication adherence; family caregivers; college-students; infected men; disease; hiv/aids
AB This cross-sectional exploratory study examined relationships among functional social support, HIV-related stigma, social problem solving, and depressive symptoms in a convenience sample of 30 men and nonpregnant women who sought care at two HIV outpatient clinics in the southeastern United States. Participants completed a set of self-report questionnaires at these clinics during scheduled regular visits. Data were analyzed using descriptive statistics. Consistent with other HIV studies, participants in this sample were at high risk for depression. Depressive symptoms were associated with more perceived HIV-related stigma, less social support provided by others, and dysfunctional social problem solving. These results are preliminary but important in identifying potential components for effective interventions to reduce the risk of depressive symptoms in persons with HIV.
C1 Khon Kaen Univ, Khon Kaen, Thailand.
C3 Khon Kaen University
CR American Psychiatric Association, 2000, DIAGN STAT MAN MENT, V0, P0, DOI DOI 10.1176/APPI.BOOKS.9780890425787
   Antoni MH, 2006, PSYCHOSOM MED, V68, P143, DOI 10.1097/01.psy.0000195749.60049.63
   Balfour L, 2006, AIDS CARE, V18, P830, DOI 10.1080/09540120500466820
   Bastardo YM, 2000, AIDS CARE, V12, P673, DOI 10.1080/095401200750003842
   Berger BE, 2001, RES NURS HEALTH, V24, P518, DOI 10.1002/nur.10011
   Boulet JR, 2005, ADV HEALTH SCI EDUC, V10, P53, DOI 10.1007/s10459-004-4297-y
   Carrico AW, 2005, CHRONIC ILLN, V1, P207, DOI 10.1179/174239505X55996
   Carrieri MP, 2006, JAIDS-J ACQ IMM DEF, V41, P477, DOI 10.1097/01.qai.0000186364.27587.0e
   Catz SL, 2000, HEALTH PSYCHOL, V19, P124, DOI 10.1037/0278-6133.19.2.124
   Cohen S., 1984, SOCIAL SUPPORT THEOR, V0, P73
   Cohen S, 1985, SOCIAL SUPPORT HLTH, V0, P1
   Cox LE, 2002, SOC WORK HEALTH CARE, V35, P425, DOI 10.1300/J010v35n01_06
   DZurilla T., 2010, HDB COGNITIVE BEHAV, VThird Edition, P0
   DZurilla TJ, 1998, J CLIN PSYCHOL, V54, P1091, DOI 10.1002/(SICI)1097-4679(199812)54:8<1091::AID-JCLP9>3.3.CO;2-A
   DZurilla TJ, 2002, SOCIAL PROBLEM SOLVI, V0, P0
   DZurilla T. J., 2004, SOCIAL PROBLEM SOLVI, V0, PP11, DOI 10.1037/10805-001
   Eller L S, 2001, CLIN NURS RES, V10, P401
   Eller LS, 2006, NURS CLIN N AM, V41, P437, DOI 10.1016/j.cnur.2006.04.001
   ELLIOTT T, 2004, SOCIAL PROBLEM SOLVI, V0, PP117, DOI 10.1037/10805-007
   ELLIOTT TR, 1992, J COUNS PSYCHOL, V39, P219, DOI 10.1037/0022-0167.39.2.219
   Esposito CL, 2002, J TRAUMA STRESS, V15, P137, DOI 10.1023/A:1014860024980
   GANT LM, 1995, SOC WORK, V40, P215
   Grant JS, 2002, STROKE, V33, P2060, DOI 10.1161/01.STR.0000020711.38824.E3
   Grant JS, 2001, REHABIL PSYCHOL, V46, P44, DOI 10.1037/0090-5550.46.1.44
   Hackl KL, 1997, HEALTH SOC WORK, V22, P53, DOI 10.1093/hsw/22.1.53
   Heckman TG, 2004, HEALTH PSYCHOL, V23, P94, DOI 10.1037/0278-6133.23.1.94
   Heckman TG, 2002, ANN BEHAV MED, V24, P141, DOI 10.1207/S15324796ABM2402_11
   HECKMAN TG, 1999, J MENTAL HLTH AGING, V5, P311
   Heckman TG, 2006, ANN BEHAV MED, V32, P27, DOI 10.1207/s15324796abm3201_4
   Johnson JG, 2001, J CONSULT CLIN PSYCH, V69, P1056, DOI 10.1037//0022-006X.69.6.1056
   Johnson MO, 2006, HEALTH PSYCHOL, V25, P355, DOI 10.1037/0278-6133.25.3.355
   Kalichman SC, 2000, PSYCHIATR SERV, V51, P903, DOI 10.1176/appi.ps.51.7.903
   Keltner NL, 2000, PERSPECT PSYCHIATR C, V36, P69
   Koopman C, 2000, AIDS CARE, V12, P663, DOI 10.1080/095401200750003833
   Lee RS, 2002, AIDS BEHAV, V6, P309, DOI 10.1023/A:1021144511957
   Leserman J, 1999, PSYCHOSOM MED, V61, P397, DOI 10.1097/00006842-199905000-00021
   Lichtenstein B, 2002, AIDS PATIENT CARE ST, V16, P27, DOI 10.1089/108729102753429370
   Lyon DE, 2001, APPL NURS RES, V14, P3, DOI 10.1053/apnr.2001.9235
   Mizuno Y, 2003, AIDS CARE, V15, P689, DOI 10.1080/09540120310001595177
   Nezu AM, 1989, PROBLEM SOLVING THER, V0, P0
   Nezu CM, 1999, J PSYCHOSOC ONCOL, V16, P27, DOI 10.1300/J077v16n03_03
   Olatunji Bunmi O, 2006, TOP HIV MED, V14, P112
   PHILLIPS KD, 2001, SO ONLINE J NURSING, V3, P0
   POWER C, 1995, J ACQ IMMUN DEF SYND, V8, P273, DOI 10.1097/00042560-199503010-00008
   PRACHAKUL W, 2007, UNPUB FUNCTIONAL SOC, V0, P0
   RADLOFF L S, 1977, APPLIED PSYCHOLOGICAL MEASUREMENT, V1, P385, DOI 10.1177/014662167700100306
   Remien RH, 2006, AM J COMMUN PSYCHOL, V38, P275, DOI 10.1007/s10464-006-9083-y
   Rivera P, 2007, NEUROREHABILITATION, V22, P3
   Schrimshaw EW, 2003, J BEHAV MED, V26, P297, DOI 10.1023/A:1024200910092
   SCHULZ R, 1991, PSYCHOL AGING, V6, P569, DOI 10.1037/0882-7974.6.4.569
   Serovich JM, 2001, AIDS CARE, V13, P335, DOI 10.1080/09540120120043982
   Sikkema KJ, 2000, AIDS CARE, V12, P613, DOI 10.1080/095401200750003798
   Simoni JM, 2005, WOMEN HEALTH, V42, P1, DOI 10.1300/J013v42n04_01
   Sowell RL, 1997, PUBLIC HEALTH NURS, V14, P302, DOI 10.1111/j.1525-1446.1997.tb00379.x
   van Servellen G, 2002, WESTERN J NURS RES, V24, P49, DOI 10.1177/01939450222045707
   Vollman MW, 2007, J CARDIOVASC NURS, V22, P125, DOI 10.1097/00005082-200703000-00009
   Williams PL, 2006, PEDIATRICS, V118, PE1745, DOI 10.1542/peds.2006-0493
NR 57
TC 75
Z9 76
U1 0
U2 13
PU ELSEVIER SCIENCE INC
PI NEW YORK
PA 360 PARK AVE SOUTH, NEW YORK, NY 10010-1710 USA
SN 1055-3290
EI 1552-6917
J9 J ASSOC NURSE AIDS C
JI J. Assoc. Nurses Aids Care
PD NOV-DEC 15
PY 2007
VL 18
IS 6
BP 67
EP 76
DI 10.1016/j.jana.2007.08.002
PG 10
WC Nursing
SC Nursing
GA 233WK
UT WOS:000251120800008
PM 17991600
DA 2023-03-20
ER

PT J
AU Jemmott, JB
   Heeren, GA
   Ngwane, Z
   Hewitt, N
   Jemmott, LS
   Shell, R
   O'Leary, A
AF Jemmott, J. B., III
   Heeren, G. A.
   Ngwane, Z.
   Hewitt, N.
   Jemmott, L. S.
   Shell, R.
   O'Leary, A.
TI Theory of planned behaviour predictors of intention to use condoms among Xhosa adolescents in South African
SO AIDS CARE-PSYCHOLOGICAL AND SOCIO-MEDICAL ASPECTS OF AIDS/HIV
LA English
DT Article
ID risk-reduction interventions; reasoned action; metaanalysis; prevention; american; efficacy; students; women; sex
AB HIV/AIDS is taking a heavy toll on South African youth. Reducing their risk for HIV requires an understanding of the determinants of their HIV risk behaviours that are amendable to intervention-induced change. This study draws upon the theory of planned behaviour to identify the modifiable determinants of the intention to use condoms among Xhosa-speaking South African adolescents. The participants were 390 Xhosa-speaking 6th grade students ( mean age = 12.1 years) in public schools in the township of Mdantsane, South Africa who completed an anonymous questionnaire. Multiple regression revealed that attitude and perceived behavioural control were significantly related to the intention to use condoms, whereas subjective norm was not, controlling for sexual experience, gender, and language preference. Consistent with this were additional analyses using beliefs as predictors: Hedonistic behavioural beliefs and control beliefs about condom-use negotiation and technical skills predicted intention, whereas normative beliefs did not. The theory of planned behaviour may be a useful model of condom use among Xhosa-speaking South African adolescents. An emphasis on beliefs about the adverse effects of condom use on sexual enjoyment, the ability to negotiate condom use, and the ability to use condoms correctly might improve the efficacy of HIV/STD interventions for such adolescents.
C1 Univ Penn, Annenberg Sch Commun, Philadelphia, PA 19104 USA.
   Haverford Coll, Haverford, PA 19041 USA.
   Univ Western Cape, ZA-7535 Bellville, South Africa.
C3 University of Pennsylvania; Haverford College; University of the Western Cape
RP Jemmott, JB (corresponding author), Univ Penn, Annenberg Sch Commun, 3535 Market St, Philadelphia, PA 19104 USA.
EM jjemmott@asc.upenn.edu
FU NIMH NIH HHS [R01 MH065867] Funding Source: Medline
CR AJZEN I, 1991, ORGAN BEHAV HUM DEC, V50, P179, DOI 10.1016/0749-5978(91)90020-T
   Ajzen I., 1980, UNDERSTANDING ATTITU, V0, P0
   Albarracin D, 2001, PSYCHOL BULL, V127, P142, DOI 10.1037//0033-2909.127.1.142
   Armitage CJ, 2001, BRIT J SOC PSYCHOL, V40, P471, DOI 10.1348/014466601164939
   Bandura A., 1986, SOCIAL FDN THOUGHT A, V0, P0
   BARON RM, 1986, J PERS SOC PSYCHOL, V51, P1173, DOI 10.1037/0022-3514.51.6.1173
   Boer H, 2005, AIDS EDUC PREV, V17, P590, DOI 10.1521/aeap.2005.17.6.590
   Bosompra K, 2001, SOC SCI MED, V52, P1057, DOI 10.1016/S0277-9536(00)00213-6
   Buga GAB, 1996, S AFR MED J, V86, P523
   CATANIA JA, 1989, J SEX RES, V26, P514, DOI 10.1080/00224498909551532
   *CENTR STAT SERV, 1998, OCT HOUS SURV 1994 9, V0, P0
   Chitamun S, 2003, S AFR J PSYCHOL, V33, P154, DOI 10.1177/008124630303300303
   Fekadu Z, 2001, SOC BEHAV PERSONAL, V29, P671, DOI 10.2224/sbp.2001.29.7.671
   Fishbein M, 1975, BELIEF ATTITUDE INTE, V0, P0
   Giles M, 2005, AIDS CARE, V17, P729, DOI 10.1080/09540120500038181
   Godin G, 1996, AM J HEALTH PROMOT, V11, P87, DOI 10.4278/0890-1171-11.2.87
   Harrison A, 2000, S AFR J SCI, V96, P285
   JEMMOTT JB, 1992, J ADOLESCENT HEALTH, V13, P512, DOI 10.1016/1054-139X(92)90016-5
   Jemmott JB, 1998, JAMA-J AM MED ASSOC, V279, P1529, DOI 10.1001/jama.279.19.1529
   Jemmott JB, 2005, ARCH PEDIAT ADOL MED, V159, P440, DOI 10.1001/archpedi.159.5.440
   Jemmott John B. Iii, 1992, ETHNICITY AND DISEASE, V2, P371
   JEMMOTT LS, 1992, NURS RES, V41, P273
   *JOINT UN PROGR HI, 2000, AIDS EP UPD DEC 2000, V0, P0
   *KAIS FAM FDN, 2001, PROSP COLD FACTS POR, V0, P0
   Lugoe W, 1999, J HEALTH PSYCHOL, V4, P497, DOI 10.1177/135910539900400404
   Mashegoane S, 2004, PSYCHOL REP, V95, P407, DOI 10.2466/PR0.95.6.407-417
   OLeary A, 1992, J AM COLL HEALTH, V40, P254
   Peltzer K, 2000, E AFR MED J, V77, P46
   Sanderson CA, 1996, J APPL SOC PSYCHOL, V26, P2076, DOI 10.1111/j.1559-1816.1996.tb01788.x
   Sheeran P, 1999, J APPL SOC PSYCHOL, V29, P1624, DOI 10.1111/j.1559-1816.1999.tb02045.x
   Sheeran P, 1998, BRIT J SOC PSYCHOL, V37, P231, DOI 10.1111/j.2044-8309.1998.tb01167.x
   SHISANA O, 2005, S AFRICAN NATL HIV P, V0, P0
   Webb TL, 2006, PSYCHOL BULL, V132, P249, DOI 10.1037/0033-2909.132.2.249
   WILSON D, 1992, PSYCHOL HEALTH, V7, P99, DOI 10.1080/08870449208520013
NR 34
TC 58
Z9 60
U1 0
U2 11
PU ROUTLEDGE JOURNALS, TAYLOR & FRANCIS LTD
PI ABINGDON
PA 2-4 PARK SQUARE, MILTON PARK, ABINGDON OX14 4RN, OXON, ENGLAND
SN 0954-0121
EI 1360-0451
J9 AIDS CARE
JI Aids Care-Psychol. Socio-Med. Asp. Aids-Hiv
PD JUN 15
PY 2007
VL 19
IS 5
BP 677
EP 684
DI 10.1080/09540120601084308
PG 8
WC Health Policy & Services; Public, Environmental & Occupational Health; Psychology, Multidisciplinary; Respiratory System; Social Sciences, Biomedical
SC Health Care Sciences & Services; Public, Environmental & Occupational Health; Psychology; Respiratory System; Biomedical Social Sciences
GA 180EP
UT WOS:000247345400014
PM 17505930
DA 2023-03-20
ER

PT J
AU Liu, H
   Yu, S
   Cottrell, L
   Lunn, S
   Deveaux, L
   Brathwaite, NV
   Marshall, S
   Li, X
   Stanton, B
AF Liu, Hongjie
   Yu, Shuli
   Cottrell, Lesley
   Lunn, Sonja
   Deveaux, Lynette
   Brathwaite, Nanika V.
   Marshall, Sharon
   Li, Xiaoming
   Stanton, Bonita
TI Personal values and involvement in problem behaviors among Bahamian early adolescents: a cross-sectional study
SO BMC PUBLIC HEALTH
LA English
DT Article
ID value self-confrontation; sensation seeking; college-students; educational-goals; value priority; substance use; drug-use; risk; transmission; parents
AB Background: Few studies, particularly in developing countries, have explored the relationship between adolescents and parental values with adolescent problem behaviors. The objectives of the study are to ( 1) describe adolescents' personal values, their problem behaviors, and the relationships thereof according to gender and ( 2) examine the relationship between parental values, adolescent values, and adolescents' problem behaviors among sixth-grade students and one of their parents. Methods: The data used in these analyses were from the baseline assessment of a school-based HIV risk reduction intervention being conducted and evaluated among sixth grade students and one of their parents across 9 elementary schools in The Bahamas. Personal values were measured by the Portrait Values Questionnaire (PVQ). Seven reported problem behaviors were queried from the students, which included physical fight with a friend, drank alcohol, beer, or wine, smoked a cigarette, pushed or carried any drugs, carried a gun, knife, screwdriver or cutlass to use as a weapon, had sex and used marijuana or other illicit drugs over the past 6 months. Multilevel modeling for binary data was performed to estimate the associations between adolescent and parental values and adolescent problem behaviors. Results: Among 785 students, 47% of the students reported at least one problem behavior. More boys (54%) reported having one or more problem behaviors than girls (41%, p < 0.01). Boys compared to girls expressed a higher level of self-enhancement ( means score: 36.5 vs. 35.1; p = 0.03), while girls expressed a higher level of self-transcendence (42.3 vs. 40.7; p = 0.03). The results of multilevel modeling indicates that boys with a higher level of self-enhancement and girls with a higher level of openness to change and a lower level of conservation were more likely to report engagement in problem behaviors. Only two parental values (self-transcendence and conservation) were low or modestly correlated with youth' values ( openness to change and self-enhancement). Parental-reported values documented limited association on adolescents' reported values and behaviors. Conclusion: In designing interventions for reducing adolescents' problem behaviors, it may be important to understand the values associated with specific problem behaviors. Further exploration regarding lack of association between adolescent and parental values and problem behaviors is needed.
C1 Wayne State Univ, Sch Med, Carman & Ann Adams Dept Pediat, Detroit, MI 48201 USA.
   W Virginia Univ, Morgantown, WV 26506 USA.
   Bahamas Minist Hlth, Off AIDS, Nassau, Bahamas.
C3 Wayne State University; West Virginia University
RP Liu, H (corresponding author), Wayne State Univ, Sch Med, Carman & Ann Adams Dept Pediat, 4201 St Antonie St,UHC 6D, Detroit, MI 48201 USA.
EM hongjie@med.wayne.edu; syu@med.wayne.edu; lcottrell@hsc.wvu.edu; slunn@coralwave.com; lyndeveaux@hotmail.com; nanikab@excite.com; smarshal@med.wayne.edu; xiaoming_li@wayne.edu; bstanton@med.wayne.edu
FU NIMH NIH HHS [R01 MH069229, 1R01 MH069229] Funding Source: Medline
CR ACOCK AC, 1980, J MARRIAGE FAM, V42, P501, DOI 10.2307/351895
   Arthur MW, 2002, EVALUATION REV, V26, P575, DOI 10.1177/019384102237850
   BAKAN D, 1966, DUALITY HUMAN EXISTA, V0, P0
   Ball-Rokeach SJ, 1984, GREAT AM VALUES TEST, V0, P0
   Bardi A, 2003, PERS SOC PSYCHOL B, V29, P1207, DOI 10.1177/0146167203254602
   Bensley LS, 1999, J ADOLESCENT HEALTH, V24, P163
   BEUTEL AM, 1995, AM SOCIOL REV, V60, P436, DOI 10.2307/2096423
   CASHMORE JA, 1985, CHILD DEV, V56, P493
   Chernoff RA, 1999, COGNITIVE THER RES, V23, P453, DOI 10.1023/A:1018764219771
   CHODOROW NJ, 1990, THEORETICAL PERSPECTIVES ON SEXUAL DIFFERENCE, V0, P114
   CONNELL RW, 1972, PUBLIC OPIN QUART, V36, P323, DOI 10.1086/268014
   CONROY WJ, 1979, UNDERSTANDING HUMAN, V0, P199
   Daly M., 1983, SEX EVOLUTION BEHAV, V0, P0
   DEVEAUX L, 2007, ARCH PEDIAT ADOLESCE, V0, P0
   Donohew RL, 1999, J STUD ALCOHOL, V60, P622, DOI 10.15288/jsa.1999.60.622
   FEATHER NT, 1987, MOTIVATION INTENTION, V0, P31
   Goff BG, 1999, ADOLESCENCE, V34, P47
   GRUBE JW, 1994, J SOC ISSUES, V50, P153, DOI 10.1111/j.1540-4560.1994.tb01202.x
   GRUSEC JE, 1994, DEV PSYCHOL, V30, P4, DOI 10.1037/0012-1649.30.1.4
   Guilamo-Ramos V, 2005, J ADOLESCENT HEALTH, V36, P82, DOI 10.1016/j.jadohealth.2003.12.013
   Hitlin S, 2004, ANNU REV SOCIOL, V30, P359, DOI 10.1146/annurev.soc.30.012703.110640
   Hoyle RH, 2002, PERS INDIV DIFFER, V32, P401, DOI 10.1016/S0191-8869(01)00032-0
   Johnson MK, 2002, SOC FORCES, V80, P1307, DOI 10.1353/sof.2002.0028
   KARP DR, 2000, VALUES THEORY RESEAR, V0, P3212
   KERCKHOFF AC, 1974, SOCIOMETRY, V37, P307, DOI 10.2307/2786385
   Knafo A, 2003, CHILD DEV, V74, P595, DOI 10.1111/1467-8624.7402018
   MAIO GR, 1995, J EXP SOC PSYCHOL, V31, P266, DOI 10.1006/jesp.1995.1013
   Okagaki L, 1999, J GENET PSYCHOL, V160, P303, DOI 10.1080/00221329909595401
   PARSONS T., 2000, FAM SOC INTERACT, V0, P0
   Prince-Gibson E, 1998, SOC PSYCHOL QUART, V61, P49, DOI 10.2307/2787057
   Raboteg-Saric Z, 2001, NORD J PSYCHIAT, V55, P203
   ROBERTS REL, 1999, SELF SOC AGING PROCE, V0, P0
   Rokeach M., 2008, UNDERSTANDING HUMAN, V0, P0
   Saroglou V, 2004, PERS INDIV DIFFER, V37, P721, DOI 10.1016/j.paid.2003.10.005
   Schwartz SH, 2005, J PERS SOC PSYCHOL, V89, P1010, DOI 10.1037/0022-3514.89.6.1010
   SCHWARTZ SH, 1988, J PERS SOC PSYCHOL, V54, P396, DOI 10.1037/0022-3514.54.3.396
   Schwartz SH, 2004, J RES PERS, V38, P230, DOI 10.1016/S0092-6566(03)00069-2
   SCHWARTZ SH, 1995, J CROSS CULT PSYCHOL, V26, P92, DOI 10.1177/0022022195261007
   Schwartz SH, 2001, J CROSS CULT PSYCHOL, V32, P519, DOI 10.1177/0022022101032005001
   Schwartz SH, 2001, J CROSS CULT PSYCHOL, V32, P268, DOI 10.1177/0022022101032003002
   SCHWARTZ SH, 1992, ADV EXP SOC PSYCHOL, V25, P1, DOI 10.1016/s0065-2601(08)60281-6
   SHEER VC, 1994, HUM COMMUN RES, V21, P280, DOI 10.1111/j.1468-2958.1994.tb00348.x
   Simons R. L., 1991, J EARLY ADOLESC, V11, P466, DOI 10.1177/0272431691114005
   Smith PB, 2002, J CROSS CULT PSYCHOL, V33, P188, DOI 10.1177/0022022102033002005
   SMITH TE, 1982, J MARRIAGE FAM, V44, P661, DOI 10.2307/351587
   STANTON B, 1995, AIDS EDUC PREV, V7, P160
   THOMAS LE, 1974, PSYCHOL REP, V34, P1038, DOI 10.2466/pr0.1974.34.3c.1038
   Trivers R.L., 1972, SEXUAL SELECTION DES, V0, PP136, DOI 10.1002/AJPA.1330400226
   WHITBECK LB, 1988, J MARRIAGE FAM, V50, P829, DOI 10.2307/352651
   WILSON M, 1985, ETHOL SOCIOBIOL, V6, P59, DOI 10.1016/0162-3095(85)90041-X
   Yanovitzky I, 2006, J HEALTH COMMUN, V11, P269, DOI 10.1080/10810730600613856
   Yanovitzky I, 2005, HEALTH COMMUN, V17, P67, DOI 10.1207/s15327027hc1701_5
   YU S, 2006, IN PRESS SOCIAL BEHA, V0, P0
   ZUCKERMAN M, 1990, ADDICT BEHAV, V15, P209, DOI 10.1016/0306-4603(90)90064-5
   Zuckerman M., 1994, BEHAV EXPRESSIONS BI, V0, Pxiv
NR 55
TC 14
Z9 15
U1 1
U2 9
PU BMC
PI LONDON
PA CAMPUS, 4 CRINAN ST, LONDON N1 9XW, ENGLAND
SN 1471-2458
EI 
J9 BMC PUBLIC HEALTH
JI BMC Public Health
PD JUL 2
PY 2007
VL 7
IS 
BP 
EP 
DI 10.1186/1471-2458-7-135
PG 9
WC Public, Environmental & Occupational Health
SC Public, Environmental & Occupational Health
GA 191WX
UT WOS:000248163800003
PM 17605792
DA 2023-03-20
ER

PT J
AU Mutonyi, H
   Nielsen, W
   Nashon, S
AF Mutonyi, Harriet
   Nielsen, Wendy
   Nashon, Samson
TI Building scientific literacy in HIV/AIDS education: A case study of Uganda
SO INTERNATIONAL JOURNAL OF SCIENCE EDUCATION
LA English
DT Article
ID conceptual change; science; instruction; framework; design
AB The term scientific literacy is defined differently in different contexts. The term literacy simply refers to the ability for one to read and write, but recent studies in language literacy have extended this definition. New literacy research seeks a redefinition in terms of how skills are used rather than how they are learned. Contemporary perspectives on literacy as a transfer of learned skills into daily life practises capture the understanding of what it means to be scientifically literate. Scientific literacy requires students to be able to use their scientific knowledge independently in the everyday world. Some models for teaching towards scientific literacy have been suggested including inquirybased learning embedded in constructivist epistemologies. The inquiry-based model is posited to be effective at bringing about in-depth understanding of scientific concepts through engaging students' preconceptions. In order to establish whether directly engaging students' preconceptions can lead to in-depth understanding of the science of HIV/AIDS, a case study was designed to elucidate students' prior knowledge. From questionnaires and classroom observations, Ugandan Grade 11 students' persistent preconceptions were explored in follow-up focus group discussions. The inquiry process was used to engage students with their own perceptions of HIV/AIDS during the focus group discussions. Findings suggest that students need to dialogue with each other as they reflect on their beliefs about HIV/AIDS. Dialogue enabled students to challenge their beliefs while making connections between 'school' and 'home' knowledge.
C1 Univ British Columbia, Curriculum Studies, Vancouver, BC V6T 1Z4, Canada.
C3 University of British Columbia
RP Nielsen, W (corresponding author), Univ British Columbia, Curriculum Studies, 2125 Main Mall, Vancouver, BC V6T 1Z4, Canada.
EM nielsenw@gmail.com
CR Aikenhead G., 1996, STUD SCI EDUC, V27, P1, DOI 10.1080/03057269608560077
   Aikenhead GS, 1999, J RES SCI TEACH, V36, P269, DOI 10.1002/(SICI)1098-2736(199903)36:3<269::AID-TEA3>3.3.CO;2-K
   Anderson G., 1990, FUNDAMENTALS ED RES, V0, P0
   Asera R, 1997, AIDS CARE, V9, P5, DOI 10.1080/09540129750125299
   Ausubel D.P., 1968, ED PSYCHOL COGNITIVE, V6, P0
   Bransford J, 2000, J APPL DEV PSYCHOL, V21, P59, DOI 10.1016/S0193-3973(99)00051-9
   Butler DL, 2004, TEACH TEACH EDUC, V20, P435, DOI 10.1016/j.tate.2004.04.003
   CLEMENT J, 1993, J RES SCI TEACH, V30, P1241, DOI 10.1002/tea.3660301007
   Cobb P., 1994, EDUC RESEARCHER, V23, P13, DOI 10.3102/0013189X023007013
   COBERN WW, 1996, SCI EDUC, V80, P574
   DRIVER R, 1989, INT J SCI EDUC, V11, P481, DOI 10.1080/0950069890110501
   Driver R., 1983, PUPIL SCI, V0, P0
   Duit R, 2003, INT J SCI EDUC, V25, P671, DOI 10.1080/09500690305016
   Duit R., 1998, INT HDB SCI ED, V0, P3
   Edelson DC, 2001, J RES SCI TEACH, V38, P355, DOI 10.1002/1098-2736(200103)38:3<355::AID-TEA1010>3.0.CO;2-M
   EREMU J, 2005, ACAD STARS TOHO CANT, V0, P0
   Erickson F., 1986, HDB RES TEACHING, VIII, P119
   Erickson G., 1979, SCI EDUC, V63, P221, DOI 10.1002/SCE.3730630210
   Fontana A, 2000, HDB QUALITATIVE RES, V2, P645
   GALLAGHER JJ, 1991, INTERPRETIVE RES SCI, V0, P85
   GAY LR, 2003, ED RES COMPTENCIES A, V0, P0
   GOLDMAN AE, 1962, J MARKETING, V26, P61, DOI 10.2307/1248305
   Hewson P., 1998, INT HDB SCI ED, V0, P199
   HEWSON P W, 1982, EUROPEAN JOURNAL OF SCIENCE EDUCATION, V4, P61
   Hewson P. W., 1992, RES PHYS LEARNING TH, V0, P59
   HEWSON PW, 1984, INSTR SCI, V13, P1, DOI 10.1007/BF00051837
   HEWSON PW, 1988, SCI EDUC, V72, P597, DOI 10.1002/sce.3730720506
   HEWSON PW, 1996, IMPROVING TEACHING L, V0, P131
   Jegede O. J., 1995, STUDIES SCI ED, V25, P97, DOI 10.1080/03057269508560051
   Kelly George., 2020, PSYCHOL PERSONAL CON, V0, P0
   Kinsman J, 2001, HEALTH EDUC RES, V16, P85, DOI 10.1093/her/16.1.85
   KIWAWULO C, 2004, TALK KIDS SEX, V0, P0
   Lincoln, 2003, LANDSCAPE QUALITATIV, V0, P292
   Linn MC, 2000, INT J SCI EDUC, V22, P781, DOI 10.1080/095006900412275
   Mathison S., 1988, EDUC RESEARCHER, V17, P13, DOI 10.3102/0013189X017002013
   Merriam S., 1998, CASE STUDY RES ED, V0, P0
   *MON, 2004, UG WOM STILL QUIET, V0, P0
   MUTONYI H, 2005, INFLUENCE PRE CONCEP, V0, P0
   Nashon S., 2004, ALBERTA J SCI ED, V36, P39
   NASHON S, 2000, OISE PAPERS STSE ED, V0, P209
   Nashon S. M., 2003, CANADIAN J SCI MATH, V3, P333
   Nyanzi S, 2001, AIDS CARE, V13, P83, DOI 10.1080/09540120020018206
   Perkins D. N., 1989, EDUC RESEARCHER, V18, P16, DOI https://doi.org/10.3102/0013189X018001016
   Posner G. J., 1982, SCI ED, V66, P211, DOI 10.1002/SCE.3730660207
   RESNICK LB, 1963, HARVARD EDUC REV, V33, P439
   Rogers A., 1994, WOMEN LITERACY INCOM, V0, P0
   Rutherford J., 1990, SCI ALL AM, V0, P0
   Solomon J., 1993, CHILDRENS INFORMAL I, V0, P85
   Stake R., 1995, ART CASE STUDY RES, V0, P0
   Stake Robert, 1998, STRATEGIES QUALITATI, V0, P0
   Strike K. A., 1985, COGNITIVE STRUCTURE, V0, P211
   Strike K. A., 1992, PHILOS SCI COGNITIVE, V0, P147
   SUTHERLAND R, 2003, LEARNING TEACHING WO, V0, P0
   *UG MIN ED, 1992, HLTH ED SYLL 2 SCH, V0, P0
   *UN NAT AIDS, 2004, AIDS EP UPD SUB SAH, V0, P0
NR 55
TC 5
Z9 5
U1 0
U2 7
PU ROUTLEDGE JOURNALS, TAYLOR & FRANCIS LTD
PI ABINGDON
PA 4 PARK SQUARE, MILTON PARK, ABINGDON OX14 4RN, OXFORDSHIRE, ENGLAND
SN 0950-0693
EI 
J9 INT J SCI EDUC
JI Int. J. Sci. Educ.
PD JUN 15
PY 2007
VL 29
IS 11
BP 1363
EP 1385
DI 10.1080/09500690601028925
PG 23
WC Education & Educational Research
SC Education & Educational Research
GA 196NN
UT WOS:000248489400004
DA 2023-03-20
ER

PT J
AU Davis, C
   Sloan, M
   MacMaster, S
   Kilbourne, B
AF Davis, Cindy
   Sloan, Melissa
   MacMaster, Samuel
   Kilbourne, Barbara
TI HIV/AIDS knowledge and sexual activity: An examination of racial differences in a college sample
SO HEALTH & SOCIAL WORK
LA English
DT Article
DE AIDS; HIV; prevention; race
ID aids precautions; self-efficacy; condom use; students; attitudes; risk; education; intention; age
AB The threat of HIV/AIDS to African American's health has become the focus of much concern. This study investigated the potential differences between African Americans' and white college students' current and future sexual behaviors and safer sex behaviors with HIV/AIDS awareness, condom use self-efficacy, and safer sex attitudes. A convenience sample of 156 college students from three public universities was used. Of those who were sexually active, more African American than white respondents reported they used condoms frequently, and more African Americans indicated they would use condoms regularly in the future. No racial differences were found in intentions for future casual sex, condom use self-efficacy, or attitudes toward safer sex practices. Although the results suggest that for this sample African American college students appear to have internalized safer sex messages to a greater degree, both groups reported a lack of consistent safe-sex practices, which may put them at risk of HIV/AIDS.
C1 Univ Tennessee, Coll Social Work, Nashville, TN 37210 USA.
   Drew Univ, Madison, NJ 07940 USA.
   Tennessee State Univ, Nashville, TN 37203 USA.
C3 University of Tennessee System; University of Tennessee Knoxville; Drew University; Tennessee State University
RP Davis, C (corresponding author), Univ Tennessee, Coll Social Work, 193E Polk Ave, Nashville, TN 37210 USA.
EM cdavis3@utk.edu
CR AJULUCHUKWU D, 1999, HIV AIDS PREVENTION, V0, P0
   Anastasi MC, 1999, J AM COLL HEALTH, V48, P13, DOI 10.1080/07448489909595667
   Barker JC, 1998, HUM ORGAN, V57, P273, DOI 10.17730/humo.57.3.4064h66n46811451
   Barkley TW, 2000, HEALTH EDUC RES, V15, P485, DOI 10.1093/her/15.4.485
   BARLING NR, 1990, PSYCHOL REP, V67, P883, DOI 10.2466/PR0.67.7.883-890
   BATES LW, 1993, PSYCHOL REP, V72, P603, DOI 10.2466/pr0.1993.72.2.603
   Bazargan M, 2000, J NATL MED ASSOC, V92, P391
   Bruce KE, 2001, AIDS EDUC PREV, V13, P428, DOI 10.1521/aeap.13.5.428.24140
   Bruce KE, 1998, AIDS EDUC PREV, V10, P75
   *CDCP, 2002, YOUNG PEOPL RISK HIV, V0, P0
   *CDCP, 2004, MMWR-MORBID MORTAL W, V53, P755
   *CDCP, 2004, HIV AIDS COLL STUD C, V0, P0
   *CDCP, 2004, HIV AIDS SURV REP CA, V0, P0
   *CDECP, 2005, MORBIDITY MORTALITY, V54, P1
   Davis C, 1999, EDUC PSYCHOL MEAS, V59, P481, DOI 10.1177/00131649921969992
   DAVIS C, 2006, HIV AIDS PREVENTION, V7, P29
   DIAZ T, 1994, AM J PREV MED, V10, P217, DOI 10.1016/S0749-3797(18)30594-4
   Duncan C, 2002, J NATL MED ASSOC, V94, P944
   Fishbein M, 1975, BELIEF ATTITUDE INTE, V0, P0
   GAYLE HD, 1990, NEW ENGL J MED, V323, P1538, DOI 10.1056/NEJM199011293232206
   GUPTA G, 1993, POLICY SERIES, V1, P0
   Hightow LB, 2005, JAIDS-J ACQ IMM DEF, V38, P531, DOI 10.1097/01.qai.0000155037.10628.cb
   *I MED, 2003, UN TREATM CONFR RAC, V0, P0
   JEMMOTT LS, 1991, NURS RES, V40, P228
   Leone P., 2004, MORBIDITY AND MORTALITY WEEKLY REPORT, V53, P731
   Lewis JE, 1997, J AM COLL HEALTH, V45, P147, DOI 10.1080/07448481.1997.9936875
   Li XM, 2004, HEALTH PROMOT INT, V19, P345, DOI 10.1093/heapro/dah308
   MACMASTER SA, 2005, AFRICAN AM WOMEN HIV, V0, P0
   Marin BV, 1998, AM J COMMUN PSYCHOL, V26, P53, DOI 10.1023/A:1021882107615
   MOORE SM, 1991, J GENET PSYCHOL, V152, P5, DOI 10.1080/00221325.1991.9914673
   Odusanya O O, 2004, AFR J MED MED SCI, V33, P45
   Opt SK, 2004, J PSYCHOL, V138, P389, DOI 10.3200/JRLP.138.5.389-403
   ROSENBERG PS, 1994, NEW ENGL J MED, V330, P789, DOI 10.1056/NEJM199403173301114
   Schwarzer R., 1993, MEASUREMENT PERCEIVE, V0, P0
   St Lawrence JS, 1998, AM J COMMUN PSYCHOL, V26, P7, DOI 10.1023/A:1021877906707
   U. S. Census Bureau, 2000, POV STAT POP 1999 AG, V0, P0
   *UNAIDS, 2004, 2004 REP GLOB AIDS E, V0, P0
   Wong CY, 2001, J SEX RES, V38, P118, DOI 10.1080/00224490109552079
NR 38
TC 29
Z9 31
U1 0
U2 6
PU OXFORD UNIV PRESS INC
PI CARY
PA JOURNALS DEPT, 2001 EVANS RD, CARY, NC 27513 USA
SN 0360-7283
EI 1545-6854
J9 HEALTH SOC WORK
JI Health Soc. Work
PD AUG 15
PY 2007
VL 32
IS 3
BP 211
EP 218
DI 10.1093/hsw/32.3.211
PG 8
WC Social Work
SC Social Work
GA 202XT
UT WOS:000248938600007
PM 17896678
DA 2023-03-20
ER

PT J
AU Shobo, Y
AF Shobo, Yetunde
TI Youth's perceptions of HIV infection risk: a sex-specific test of two risk models
SO AJAR-AFRICAN JOURNAL OF AIDS RESEARCH
LA English
DT Article
DE additive risk model; Africa; cross-sectional study; cumulative risk model; high-risk behavioural factors; male-female differentials; multiple partners; Nigeria; risk perception; sexual behaviour; vulnerability to HIV infection
ID african-american children; unrealistic optimism; protective factors; problem behavior; health; aids; transmission; adolescents; family; students
AB The study examines the associations between the cumulative and additive risk models and Nigerian youth's likelihood of perceiving vulnerability to HIV infection. Both models of risk seem to provide unique contributions to such understanding. The analysis is based on data from the 2003 Demographic and Health survey in Nigeria. For males, the model of cumulative risk revealed a consistent and positive association between the number of risk factors experienced and perceived vulnerability to HIV infection. For females, the same model revealed that those who had experienced two risk factors perceived more vulnerability to HIV infection than those who had experienced three risk factors. The model of additive risk revealed that having had a sexually transmitted disease was associated with males' perceptions of vulnerability to HIV infection, whereas past sexual activity and having had multiple sexual partners were linked to females' perceptions of vulnerability. These sex-specific findings are highly relevant for HIV prevention and intervention programmes for youth in sub-Saharan Africa as we strive to reverse current trends in the epidemic.
C1 Penn State Univ, Dept Human Dev & Family Studies, University Pk, PA 16802 USA.
C3 Pennsylvania Commonwealth System of Higher Education (PCSHE); Pennsylvania State University; Pennsylvania State University - University Park
RP Shobo, Y (corresponding author), Penn State Univ, Dept Human Dev & Family Studies, 113 Henderson Bldg S, University Pk, PA 16802 USA.
EM yas103@psu.edu
FU Population Policy Communication at the Population Reference Bureau (PRB)
CR Ackerman BP, 1999, CHILD DEV, V70, P1415, DOI 10.1111/1467-8624.00103
   Ampofo A A, 2001, AFR J REPROD HEALTH, V5, P196, DOI 10.2307/3583335
   AMPOFO AA, 1999, VIVRE PENSER SIDA AF, V0, P0
   Blanc AK, 2001, STUD FAMILY PLANN, V32, P189, DOI 10.1111/j.1728-4465.2001.00189.x
   BROWN BB, 2002, WORLDS YOUTH ADOLESC, V0, P0
   Caldwell JC, 2000, POPUL DEV REV, V26, P117, DOI 10.1111/j.1728-4457.2000.00117.x
   Call KT, 2002, J RES ADOLESCENCE, V12, P69, DOI 10.1111/1532-7795.00025
   *COMM POP BOARD CH, 2005, GROW UP GLOB CHANG T, V0, P0
   Deater-Deckard K, 1998, DEV PSYCHOPATHOL, V10, P469, DOI 10.1017/S0954579498001709
   Dekovic M, 1999, J YOUTH ADOLESCENCE, V28, P667, DOI 10.1023/A:1021635516758
   *FED MIN HLTH NIG, 2002, HIV AIDS NIG OV EP, V0, P0
   Flisher AJ, 1996, S AFR MED J, V86, P1090
   *FMOH NASCP, 2005, 2005 NAT HIV SER SEN, V0, P0
   Forehand R, 1998, J ABNORM CHILD PSYCH, V26, P119, DOI 10.1023/A:1022669805492
   Furstenberg F. F., 1999, MANAGING MAKE IT URB, V0, P0
   GARMEZY N, 1985, RECENT RES DEV MENTA, V0, P0
   Gray RH, 2001, LANCET, V357, P1149, DOI 10.1016/S0140-6736(00)04331-2
   HAMILTON JR, 2000, ALL THINGS CONSIDERE, V0, P0
   HOLLAND J, 1990, SOCIOL HEALTH ILL, V12, P336, DOI 10.1111/1467-9566.ep11347264
   *ICRW, 2001, CRIT ROL YOUTH GLOB, V0, P0
   JESSOR R, 1995, DEV PSYCHOL, V31, P923, DOI 10.1037/0012-1649.31.6.923
   Jessor R., 1977, PROBLEM BEHAV PSYCHO, V0, P0
   Jones DJ, 2002, J MARRIAGE FAM, V64, P105, DOI 10.1111/j.1741-3737.2002.00105.x
   *KAIS FAM FDN, 2005, HIV AIDS POL FACT SH, V0, P0
   Klein K, 2000, J CLIN CHILD PSYCHOL, V29, P53, DOI 10.1207/S15374424jccp2901_6
   KRITZ MM, 1995, WOMEN DEMOGRAPHIC CH, V0, P0
   MERSON MH, 1993, SCIENCE, V260, P1266, DOI 10.1126/science.8493570
   *NACA, 2002, RIS PREV HIV AIDS NE, V0, P0
   *NIC, 2002, NEXT WAV HIV AIDS NI, V0, P0
   *NPC ORC MACR, 2004, NIG DEM HLTH SURV 20, V0, P0
   Population Reference Bureau, 2004, WORLD POP DAT SHEET, V0, P0
   Royce RA, 1997, NEW ENGL J MED, V336, P1072, DOI 10.1056/NEJM199704103361507
   Rutter M., 1978, AGGRESSION ANTISOCIA, V0, P0
   SAMEROFF AJ, 1998, FAMILY RISK COMPETEN, V0, P0
   SHEER VC, 1994, HUM COMMUN RES, V21, P280, DOI 10.1111/j.1468-2958.1994.tb00348.x
   SMITH AMA, 1995, J ADOLESCENCE, V18, P229, DOI 10.1006/jado.1995.1016
   Stephenson J, 2000, JAMA-J AM MED ASSOC, V284, P167, DOI 10.1001/jama.284.2.167
   SUMMERS T, 2002, TIP ICEBERG GLOBAL I, V0, P0
   *UNAIDS, 2004, REP GLOB AIDS EP, V0, P0
   WEINSTEIN ND, 1980, J PERS SOC PSYCHOL, V39, P806, DOI 10.1037/0022-3514.39.5.806
   WEINSTEIN ND, 1982, J BEHAV MED, V5, P441, DOI 10.1007/BF00845372
   Whelan D., 1999, GENDER HIV AIDS TAKI, V0, P0
NR 42
TC 6
Z9 7
U1 1
U2 2
PU NATL INQUIRY SERVICES CENTRE PTY LTD
PI GRAHAMSTOWN
PA 19 WORCESTER STREET, PO BOX 377, GRAHAMSTOWN 6140, SOUTH AFRICA
SN 1608-5906
EI 1727-9445
J9 AJAR-AFR J AIDS RES
JI AJAR-Afr. J. Aids Res.
PD JUN 15
PY 2007
VL 6
IS 1
BP 1
EP 8
DI 10.2989/16085900709490393
PG 8
WC Public, Environmental & Occupational Health
SC Public, Environmental & Occupational Health
GA 340FU
UT WOS:000258632300002
PM 25875339
DA 2023-03-20
ER

PT J
AU Opt, S
   Loffredo, D
   Knowles, L
   Fletcher, C
AF Opt, Susan
   Loffredo, Donald
   Knowles, Laura
   Fletcher, Claire
TI College students and HIV/AIDS: A comparison of nontraditional and traditional student perspectives
SO JOURNAL OF AMERICAN COLLEGE HEALTH
LA English
DT Article
DE college health; HIV/AIDS; HIV/AIDS prevention; HIV knowledge; HIV perceptions; HIV testing; sexual practices
ID prevalence; impact; risk
AB Objective and Participants: The authors compared nontraditional college students' knowledge and perceptions of HIV/AIDS and sexual practices with previously reported results about traditional students. Methods: Nontraditional students completed an online survey with questions based on national HIV/ AIDS surveys. Traditional students completed the same survey with paper and pencil. Results: Overall, the authors found more similarities than differences between the 2 groups. The findings support previous research that suggests that although college students are knowledgeable about HIV and its risks, they express little personal concern about becoming infected. The authors also discuss how apparent differences between nontraditional and traditional students regarding personal concern about becoming infected, relationship status, and information sources may influence the development of effective prevention strategies geared toward nontraditional college students. Conclusions: Institutional leaders need to adapt to these differences, and researchers should undertake additional studies to clarify these differences so that college students may be more effectively educated about HIV/AIDS and encouraged to get tested.
C1 Salem State Coll, Dept Commun, Salem, MA 01970 USA.
   Univ Houston, Victoria Dept Psychol, Houston, TX 77004 USA.
   Univ Houston, Victorias Business Sch, Houston, TX 77004 USA.
C3 Massachusetts System of Public Higher Education; Salem State University; University of Houston System; University of Houston; University of Houston Victoria; University of Houston System; University of Houston
RP Loffredo, D (corresponding author), Salem State Coll, Dept Commun, Salem, MA 01970 USA.
EM loffredod@uhv.edu
CR Anastasi MC, 1999, J AM COLL HEALTH, V48, P13, DOI 10.1080/07448489909595667
   *ASS PRESS, 2004, ASS PRESS PSOS PUBL, V0, P0
   Brener ND, 2001, J AM COLL HEALTH, V49, P223, DOI 10.1080/07448480109596307
   *CDCP, 2004, HIV AIDS SURV REP 20, V0, P0
   Demmer C, 2001, PSYCHOL REP, V88, P431, DOI 10.2466/PR0.88.2.431-442
   DILORIO C, 2000, J ADV NURS, V32, P658
   Fierros-Gonzalez R, 2002, PSYCHOL REP, V90, P117, DOI 10.2466/PR0.90.1.117-130
   *FLOR DEP HLTH, 2003, VIT STAT ANN REP, V0, P0
   GAYLE HD, 1990, NEW ENGL J MED, V323, P1538, DOI 10.1056/NEJM199011293232206
   Hightow LB, 2005, JAIDS-J ACQ IMM DEF, V38, P531, DOI 10.1097/01.qai.0000155037.10628.cb
   *KAIS FAM FDN, 2002, 2002 NAT SURV PUBL A, V0, P0
   Lance, 2001, COLL STUDENT J, V35, P401
   Lewis JE, 1997, J AM COLL HEALTH, V45, P147, DOI 10.1080/07448481.1997.9936875
   Mattson M, 2002, AM J HEALTH BEHAV, V26, P121, DOI 10.5993/AJHB.26.2.5
   Netting Nancy S, 2004, ADOLESCENCE, V39, P19
   Opt SK, 2004, J PSYCHOL, V138, P389, DOI 10.3200/JRLP.138.5.389-403
   Petro-Nustas Wasileh, 2002, J TRANSCULT NURS, V13, P118, DOI 10.1177/104365960201300204
   Selik R. M., 2004, MORBIDITY AND MORTALITY WEEKLY REPORT, V53, P1106
   *TEX DEP STAT HLTH, 2002, ICD10 DEATH STAT STA, V0, P0
   The Kaiser Family Foundation, 2000, NAT SURV TEENS HIV A, V0, P0
   Troth A, 2000, HEALTH COMMUN, V12, P195, DOI 10.1207/S15327027HC1202_5
   Van den Eijnden RJJM, 1998, PSYCHOL HEALTH, V13, P467
   2004, 1900, P15, V0, P0
NR 28
TC 16
Z9 16
U1 0
U2 4
PU ROUTLEDGE JOURNALS, TAYLOR & FRANCIS LTD
PI ABINGDON
PA 2-4 PARK SQUARE, MILTON PARK, ABINGDON OX14 4RN, OXON, ENGLAND
SN 0744-8481
EI 1940-3208
J9 J AM COLL HEALTH
JI J. Am. Coll. Health
PD SEP-OCT 15
PY 2007
VL 56
IS 2
BP 165
EP 174
DI 10.3200/JACH.56.2.165-174
PG 10
WC Education & Educational Research; Public, Environmental & Occupational Health
SC Education & Educational Research; Public, Environmental & Occupational Health
GA 222QM
UT WOS:000250312000010
PM 17967763
DA 2023-03-20
ER

PT J
AU Roberto, AJ
   Zimmerman, RS
   Carlyle, KE
   Abner, EL
AF Roberto, Anthony J.
   Zimmerman, Rick S.
   Carlyle, Kellie E.
   Abner, Erin L.
TI A computer-based approach to preventing pregnancy, STD, and HIV in rural adolescents
SO JOURNAL OF HEALTH COMMUNICATION
LA English
DT Article
ID self-efficacy; fear appeals; assisted-instruction; condom use; risk; sex; behavior; model
AB A computer- and Internet-based intervention was designed to influence several variables related to the prevention of pregnancy, sexually transmitted diseases (STDs), and human immunodeficiency virus (HIV) in rural adolescents. The intervention was guided by the extended parallel process model and was evaluated using a pre-test-post-test control group design with random assignment at the school level. Three hundred and twenty-six tenth-grade males and females enrolled in two rural Appalachian public high schools completed the survey at both points in time. Results indicate the vast majority (88.5%) of students in the experimental school completed at least one activity (M = 3.46) for those doing at least one activity. Further, both the overall program and all but one of the activities were rated positively by participants. Regarding the effects of the intervention, results indicate that students in the experimental school were less likely to initiate sexual activity and had greater general knowledge, greater condom negotiation self-efficacy, more favorable attitudes toward waiting to have sex, and greater situational self-efficacy than in the control school. In tandem, the results suggest that the computer-based programs may be a cost-effective and easily replicable means of providing teens with basic information and skills necessary to prevent pregnancy, STDs, and HIV.
C1 Ohio State Univ, Sch Commun, Columbus, OH 43210 USA.
   Univ Kentucky, Dept Commun, Lexington, KY USA.
C3 University System of Ohio; Ohio State University; University of Kentucky
RP Roberto, AJ (corresponding author), Ohio State Univ, Sch Commun, 3050 Derby Hall,154 N Oval Mall, Columbus, OH 43210 USA.
EM roberto.14@osu.edu
CR Albarracin D, 2001, PSYCHOL BULL, V127, P142, DOI 10.1037//0033-2909.127.1.142
   BALDWIN JI, 1990, J SEX RES, V27, P245, DOI 10.1080/00224499009551555
   Bandura Albert, 1997, SELF EFFICACY EXERCI, V0, P0
   Barak A, 2001, J SEX RES, V38, P324, DOI 10.1080/00224490109552103
   Barth R. P, 1996, REDUCING RISK, V3rd, P0
   Basen-Engquist K, 1999, HEALTH EDUC RES, V14, P25, DOI 10.1093/her/14.1.25
   BASENENGQUIST K, 1992, HEALTH EDUC QUART, V19, P263, DOI 10.1177/109019819201900209
   BECK C, 2001, COMMUNICATING BETTER, V0, P0
   Bennett T, 1997, FAM PLANN PERSPECT, V29, P256, DOI 10.2307/2953413
   Blinn-Pike L, 1999, FAM RELAT, V48, P295, DOI 10.2307/585640
   Brien T M, 1994, J AM COLL HEALTH, V42, P167
   Bull SS, 2001, HEALTH EDUC RES, V16, P661, DOI 10.1093/her/16.6.661
   CARTER J, 1999, NAT HIV PREV C ATL G, V0, P0
   *CDC, 1995, HIV AIDS SURV REP YE, V0, P0
   *CDC, 2002, YOUNG PEOPL RISK HIV, V0, P0
   *CDC, 1998, UNPUB, V0, P0
   *CDC, 2004, MMWR-MORBID MORTAL W, V53, P0
   Chewning B, 1999, PATIENT EDUC COUNS, V38, P227, DOI 10.1016/S0738-3991(99)00014-2
   *CNN, 2004, COMP GAM TEACH NUTR, V0, P0
   *CNN, 2004, DOCT PERF WEB BROK T, V0, P0
   Cooper K.B., 2002, NATION ONLINE AM ARE, V0, P0
   DAllesandri D, 2003, J HIV AIDS PREVENTIO, V5, P111
   DiClemente R J, 1989, AIDS EDUC PREV, V1, P70
   Dillard J. P, 2002, PERSUASION HDB DEV T, V0, P0
   Donohew L, 2000, PERS INDIV DIFFER, V28, P1079, DOI 10.1016/S0191-8869(99)00158-0
   Evans AE, 2000, J ADOLESCENT HEALTH, V26, P244, DOI 10.1016/S1054-139X(99)00093-2
   Fishbein M, 1975, BELIEF ATTITUDE INTE, V0, P0
   Fogg B.J., 2003, PERSUASIVE TECHNOLOG, V0, P0
   Hoyle R., 2002, PERSONALITY INDIVIDU, V32, P402
   KASEN S, 1992, HEALTH EDUC QUART, V19, P187, DOI 10.1177/109019819201900204
   Keller SN, 2002, J SEX RES, V39, P67, DOI 10.1080/00224490209552123
   KIRBY D, 2000, AIDS PREVENT MENT H, V0, P83
   Lockyer L., 1999, HIGHER ED RES DEV, V18, P233, DOI 10.1080/0729436990180206
   Maibach E. W., 1995, DESIGNING HLTH MESSA, V0, PP41, DOI 10.4135/9781452233451.N3
   McKay DL, 2004, HEALTH EDUC BEHAV, V31, P355, DOI 10.1177/1090198104263353
   Murray-Johnson L., 2001, INT Q COMMUNITY HLTH, V20, P323, DOI 10.2190/91KL-5R3E-HH8L-GV25
   *NAT CAMP PREV TEE, 2004, STAT PROF KENT TEEN, V0, P0
   National Cancer Institute, 2001, MAK HLTH COMM PROGR, V0, P0
   National Research Council, 2000, NETW HLTH PRESCR INT, V0, P0
   PAPERNY DM, 1989, PEDIATRICS, V83, P742
   PROCHASKA JO, 1983, J CONSULT CLIN PSYCH, V51, P390, DOI 10.1037/0022-006X.51.3.390
   REUTERS, 2004, TOY HELP AFGHAN WOME, V0, P0
   Rice R.E., 2001, PUBLIC COMMUNICATION, V0, P0
   Rice R.E., 2001, INTERNET HLTH COMMUN, V0, P0
   Roberto AJ, 2002, J APPL COMMUN RES, V30, P210, DOI 10.1080/00909880216584
   Roberto AJ, 2000, J COMMUN, V50, P157, DOI 10.1111/j.1460-2466.2000.tb02867.x
   ROBERTO AJ, 2003, NAT HIV PREV C ATL G, V0, P0
   Seidner A. L., 1996, COMPUTERS IN HUMAN SERVICES, V13, P1, DOI 10.1300/J407v13n04_01
   Sheeran P, 1999, PSYCHOL BULL, V125, P90, DOI 10.1037/0033-2909.125.1.90
   Smith MU, 2000, PREV MED, V30, P441, DOI 10.1006/pmed.2000.0666
   Springston JK, 2004, PUBLIC RELAT REV, V30, P483, DOI 10.1016/j.pubrev.2004.08.005
   Tan-Wilhelm D, 2000, AM J IND MED, V37, P205, DOI 10.1002/(SICI)1097-0274(200002)37:2<205::AID-AJIM6>3.0.CO;2-3
   Tay Richard, 2002, HEALTH MARK Q, V19, P55, DOI 10.1300/J026v19n04_05
   Thomas R, 1997, HEALTH EDUC BEHAV, V24, P71, DOI 10.1177/109019819702400108
   Thompson TL, 2003, HDB HLTH COMMUNICATI, V0, P0
   US Department of Health and Human Services, 2000, HLTH PEOPL 2010 UND, V0, P0
   VENTURE SJ, 2002, NATL VITAL STAT REPO, V50, P0
   Weinstock H, 2004, PERSPECT SEX REPRO H, V36, P6, DOI 10.1111/j.1931-2393.2004.tb00002.x
   Witte K, 2000, HEALTH EDUC BEHAV, V27, P591, DOI 10.1177/109019810002700506
   WITTE K, 1992, COMMUN MONOGR, V59, P329, DOI 10.1080/03637759209376276
   Witte K, 1998, HEALTH EDUC BEHAV, V25, P571, DOI 10.1177/109019819802500505
   Witte K., 2001, EFFECTIVE HLTH RISK, V0, P0
   Witte K., 2002, INT Q COMMUNITY HEAL, V21, P163, DOI 10.2190/qlkp-py9c-mpyv-fxty
   ZIMMERMAN RS, 2003, KENT HIV STD PREGN P, V0, P0
NR 65
TC 81
Z9 81
U1 0
U2 26
PU TAYLOR & FRANCIS INC
PI PHILADELPHIA
PA 530 WALNUT STREET, STE 850, PHILADELPHIA, PA 19106 USA
SN 1081-0730
EI 1087-0415
J9 J HEALTH COMMUN
JI J. Health Commun.
PD JAN-FEB 15
PY 2007
VL 12
IS 1
BP 53
EP 76
DI 10.1080/10810730601096622
PG 24
WC Communication; Information Science & Library Science
SC Communication; Information Science & Library Science
GA 135AJ
UT WOS:000244125900006
PM 17365349
DA 2023-03-20
ER

PT J
AU DiClementi, JD
   Berrenberg, JL
   Giese, L
AF DiClementi, Jeannie D.
   Berrenberg, Joy L.
   Giese, Lisa
TI Association between hypnotizability, perceived self-efficacy, and provider contact in a healthy college student sample: An analogue adherence study
SO JOURNAL OF APPLIED SOCIAL PSYCHOLOGY
LA English
DT Article; Proceedings Paper
ID time spent; physician
AB This study examines the relationship between hypnotizability, perceived self-efficacy, provider contact, and participants' ability to complete an analogue task modeled after HIV medication schedules. Participants (n=74) completed the Hypnotic Induction Profile, received instructions designed to manipulate their perceptions of self-efficacy, and assigned to provider contact conditions (high vs. low). Participants were given jellybeans, a schedule for consuming them, and report logs. A main effect for susceptibility was found, such that participants rated high in susceptibility were more successful in following the schedule than those low in susceptibility. This is consistent with previous research that found initial positive responses to therapeutic interventions among highly hypnotizable psychiatric patients. Suggestions for modifying adherence interventions depending on level of hypnotizability.
C1 Univ Colorado, Denver, CO 80202 USA.
C3 University of Colorado System; University of Colorado Denver
RP DiClementi, JD (corresponding author), Indiana Univ Purdue Univ, 2101 E Coliseum Blvd, Ft Wayne, IN 46805 USA.
EM diclemej@IPFW.edu
CR Amigo S, 1999, DISSOCIAT TRAUM MEM, V0, P311
   Barnier A. J., 1999, CONT HYPNOSIS, V16, P1, DOI 10.1002/ch.144
   Bock BC, 1997, INT J BEHAV MED, V4, P60, DOI 10.1207/s15327558ijbm0401_4
   CARDENA E, 1991, HUMAN SUGGESTIBILITY, V0, P93
   CRAWFORD HJ, 1993, J ABNORM PSYCHOL, V102, P534, DOI 10.1037/0021-843X.102.4.534
   CZAJKOWSKI SM, 1998, HDB HLTH BEHAV CHANG, V0, P515
   DECKARD GJ, 1995, HEALTH CARE MANAGE R, V20, P40, DOI 10.1097/00004010-199502010-00005
   DiMatteo M R, 1994, JAMA, V271, P83, DOI 10.1001/jama.271.1.79
   DIXON M, 1990, J ABNORM PSYCHOL, V99, P336, DOI 10.1037/0021-843X.99.4.336
   Dugdale DC, 1999, J GEN INTERN MED, V14, PS34, DOI 10.1046/j.1525-1497.1999.00263.x
   DUNBARJACOB JM, 1998, HDB HLTH BEHAV CHANG, V0, P357
   Evans FJ, 2000, AM J CLIN HYPN, V43, P1, DOI 10.1080/00029157.2000.10404252
   Gross DA, 1998, J FAM PRACTICE, V47, P133
   Ickovics JR, 1997, J CLIN EPIDEMIOL, V50, P385, DOI 10.1016/S0895-4356(97)00041-3
   LEEDHAM B, 1995, HEALTH PSYCHOL, V14, P74, DOI 10.1037/0278-6133.14.1.74
   Lin CT, 2001, ARCH INTERN MED, V161, P1437, DOI 10.1001/archinte.161.11.1437
   Mehta S, 1997, AIDS, V11, P1665, DOI 10.1097/00002030-199714000-00002
   NACE EP, 1982, J CLIN PSYCHIAT, V43, P129
   Rudman LA, 1999, J APPL SOC PSYCHOL, V29, P834, DOI 10.1111/j.1559-1816.1999.tb02028.x
   Singh N, 1996, AIDS CARE, V8, P261, DOI 10.1080/09540129650125696
   Spiegel H, 1978, TRANCE TREATMENT CLI, V0, P0
NR 21
TC 1
Z9 1
U1 0
U2 3
PU WILEY
PI HOBOKEN
PA 111 RIVER ST, HOBOKEN 07030-5774, NJ USA
SN 0021-9029
EI 1559-1816
J9 J APPL SOC PSYCHOL
JI J. Appl. Soc. Psychol.
PD FEB 15
PY 2007
VL 37
IS 2
BP 370
EP 379
DI 10.1111/j.0021-9029.2007.00164.x
PG 10
WC Psychology, Social
SC Psychology
GA 129UE
UT WOS:000243754800009
DA 2023-03-20
ER

PT J
AU Sanderson, CA
   Yopyk, DJA
AF Sanderson, Catherine A.
   Yopyk, Darren J. A.
TI Improving condom use intentions and behavior by changing perceived partner norms: An evaluation of condom promotion videos for college students
SO HEALTH PSYCHOLOGY
LA English
DT Article
DE HIV prevention; intervention; video-based; condom promotion; partner norms
ID aids-risk behavior; gay men; preventive behavior; african-american; sexual-behavior; reasoned action; predictors; skills; intervention; information
AB Objective: To examine the effectiveness of 2 condom promotion videotapes on self-efficacy, intentions, and behavior. Design: Two hundred twenty college students completed social- cognitive and behavioral measures and were then randomly assigned to receive one of two 30-min condom promotion videotapes (male or female student presenters) or to a wait-list control condition. Participants who watched I of the videotapes completed immediate postlest measures, and 85% of participants completed a 4-month follow-up. Main Outcome Measures: Self-efficacy for condom use, intentions to use condoms, use of condom during last sex, and consistent condom use over the last month. Results: Participants who received either video reported greater self-efficacy to refuse to have unprotected sex and intentions than controls at follow-up. Individuals who received either video were more likely than controls to report using a condom during last sex with a regular partner, and those who watched the female presenter were more likely to report consistent condom use. Conclusion: Participants benefited in terms of self-efficacy and intentions from receiving either video, but both men and women benefited more in terms of condom use behavior from receiving the female video. Future research is needed to determine whether opposite-sex speaker videos could be beneficial with a larger (and more sexually active) sample and whether these effects are maintained over time.
C1 Amherst Coll, Dept Psychol, Amherst, MA 01002 USA.
   Univ Massachusetts, Dept Psychol, Amherst, MA USA.
C3 Amherst College; University of Massachusetts System; University of Massachusetts Amherst
RP Sanderson, CA (corresponding author), Amherst Coll, Dept Psychol, Box 2236, Amherst, MA 01002 USA.
EM casanderson@amherst.edu
CR Ajzen I., 1980, UNDERSTANDING ATTITU, V0, P0, DOI DOI 10.1007/978-3-642-69746-3_2
   Albarracin D, 2003, HEALTH PSYCHOL, V22, P166, DOI 10.1037/0278-6133.22.2.166
   BARON RM, 1986, J PERS SOC PSYCHOL, V51, P1173, DOI 10.1037/0022-3514.51.6.1173
   Brafford L J, 1991, J AM COLL HEALTH, V39, P219
   Bryan A, 2002, HEALTH PSYCHOL, V21, P71, DOI 10.1037//0278-6133.21.1.71
   Bryan AD, 1999, PERS SOC PSYCHOL B, V25, P275, DOI 10.1177/0146167299025003001
   CARON SL, 1993, J SEX RES, V30, P252, DOI 10.1080/00224499309551709
   CATANIA JA, 1989, J SEX RES, V26, P514, DOI 10.1080/00224498909551532
   *CDCP, 2004, SEX TRANSM DIS SURV, V0, P0
   Cohen J., 1988, STAT POWER ANAL BEHA, V0, P0
   Conley TD, 2004, PERS RELATIONSHIP, V11, P539, DOI 10.1111/j.1475-6811.2004.00097.x
   DiClemente RJ, 1990, AIDS EDUC PREV, V2, P201
   DILORIO C, 2000, J ADV NURS, V32, P658
   Douglas KA, 1997, J AM COLL HEALTH, V46, P55, DOI 10.1080/07448489709595589
   Fisher J D, 1990, AIDS EDUC PREV, V2, P322
   FISHER JD, 1988, AM PSYCHOL, V43, P914, DOI 10.1037/0003-066X.43.11.914
   Fisher JD, 1996, HEALTH PSYCHOL, V15, P114, DOI 10.1037/0278-6133.15.2.114
   FISHER JD, 1994, HEALTH PSYCHOL, V13, P238, DOI 10.1037/0278-6133.13.3.238
   Fisher Jeffrey D., 1992, P117, V0, P0
   FISHER WA, 1995, HEALTH PSYCHOL, V14, P255, DOI 10.1037/0278-6133.14.3.255
   Fisherd J. D., 1990, SOCIAL INFLUENCE PRO, V1, P39
   GALLIGAN RF, 1993, J APPL SOC PSYCHOL, V23, P1685, DOI 10.1111/j.1559-1816.1993.tb01061.x
   Hammer JC, 1996, J APPL SOC PSYCHOL, V26, P375, DOI 10.1111/j.1559-1816.1996.tb01855.x
   JACOBSON NS, 1991, J CONSULT CLIN PSYCH, V59, P12, DOI 10.1037/0022-006X.59.1.12
   JANSSEN M, 2004, PSYCHOL HEALTH MED, V9, P115
   Jaworski BC, 2001, J ADOLESCENT HEALTH, V29, P417, DOI 10.1016/S1054-139X(01)00271-3
   Jemmott Loretta Sweet, 2002, J ASSOC NURSES AIDS CARE, V13, P59, DOI 10.1016/S1055-3290(06)60201-X
   Joseph J.G., 1987, PSYCHOL HEALTH, V1, P73
   KASHIMA Y, 1993, BRIT J SOC PSYCHOL, V32, P227, DOI 10.1111/j.2044-8309.1993.tb00997.x
   KELLY JA, 1990, AM J PUBLIC HEALTH, V80, P416, DOI 10.2105/AJPH.80.4.416
   MACDONALD NE, 1990, JAMA-J AM MED ASSOC, V263, P3155, DOI 10.1001/jama.263.23.3155
   MAGURA S, 1994, AIDS CARE, V6, P595, DOI 10.1080/09540129408258673
   MCKUSICK L, 1990, AM J PUBLIC HEALTH, V80, P978, DOI 10.2105/AJPH.80.8.978
   Miller Lynn Carol, 1993, P85, V0, P0
   Misovich S., 1997, REV GEN PSYCHOL, V1, P72, DOI https://doi.org/10.1037/1089-2680.1.1.72
   Mizuno Y, 2000, J APPL SOC PSYCHOL, V30, P1381, DOI 10.1111/j.1559-1816.2000.tb02526.x
   NORRIS AE, 1995, J APPL SOC PSYCHOL, V25, P1801, DOI 10.1111/j.1559-1816.1995.tb01819.x
   REINISCH JM, 1992, FAM PLANN PERSPECT, V24, P116, DOI 10.2307/2135541
   Rhodes F, 1989, J AM COLL HEALTH, V37, P266
   Sanderson CA, 1996, J APPL SOC PSYCHOL, V26, P1495, DOI 10.1111/j.1559-1816.1996.tb00082.x
   SANDERSON CA, 1999, HEALTH PSYCHOL, V18, P1
   Scholes D, 2003, AIDS, V17, P1547, DOI 10.1097/00002030-200307040-00016
   Scholly K, 2005, J AM COLL HEALTH, V53, P159, DOI 10.3200/JACH.53.4.159-166
   SIKKEMA KJ, 1995, AIDS EDUC PREV, V7, P145
   SOLOMON MZ, 1989, AM J PUBLIC HEALTH, V79, P453, DOI 10.2105/AJPH.79.4.453
   Svenson GR, 2002, AIDS EDUC PREV, V14, P515, DOI 10.1521/aeap.14.8.515.24111
   Tulloch HE, 2004, J AM COLL HEALTH, V52, P263, DOI 10.3200/JACH.52.6.263-267
   Weinstock H, 2004, PERSPECT SEX REPRO H, V36, P6, DOI 10.1111/j.1931-2393.2004.tb00002.x
   WILLIAMS SS, 1992, J APPL SOC PSYCHOL, V22, P921, DOI 10.1111/j.1559-1816.1992.tb00934.x
NR 49
TC 20
Z9 20
U1 0
U2 10
PU AMER PSYCHOLOGICAL ASSOC
PI WASHINGTON
PA 750 FIRST ST NE, WASHINGTON, DC 20002-4242 USA
SN 0278-6133
EI 1930-7810
J9 HEALTH PSYCHOL
JI Health Psychol.
PD JUL 15
PY 2007
VL 26
IS 4
BP 481
EP 487
DI 10.1037/0278-6133.26.4.481
PG 7
WC Psychology, Clinical; Psychology
SC Psychology
GA 187EB
UT WOS:000247829100012
PM 17605568
DA 2023-03-20
ER

PT J
AU Bloom, SS
   Griffiths, PL
AF Bloom, Shelah S.
   Griffiths, Paula L.
TI Female autonomy as a contributing factor to women's HIV-related knowledge and behaviour in three culturally contrasting states in India
SO JOURNAL OF BIOSOCIAL SCIENCE
LA English
DT Article
ID tamil-nadu; contraceptive use; college-students; fertility; infection; hiv/aids; spread; urban
AB Factors contributing to India's vulnerability to the AIDS epidemic include pervasive poverty, low levels of education and high gender stratification. This study uses data collected in the 1998-99 National Family Health Survey-2 (NFHS-2) to investigate the relationship between aspects of women's autonomy and four measures of HIV-related knowledge and behaviour - awareness and knowledge of HIV/AIDS, condom awareness and condom use - in three culturally contrasting states in India: Kerala (n=2884), Karnataka (n=4357) and Uttar Pradesh (n=8981). The NFHS-2 is a nationally representative survey of India, with a sampling scheme that was designed such that each state sample can be generalized back to represent ever-married women aged 15-49 living in the state. Kerala scores highest in the four health outcome measures, followed by Karnataka and then Uttar Pradesh, but condom use is lowest in Karnataka. Kerala also leads in the four dimensions of autonomy examined and in socio-demographic status, followed again by Karnataka and Uttar Pradesh. Despite these observed differences, in all three states, women with greater autonomy as measured by this study were more likely to be knowledgeable about AIDS and condoms and to use condoms, after controlling for socio-demographic factors. These results concur with other studies focusing on women's autonomy and health outcomes around the world, and point to the importance of incorporating a gender-based approach to AIDS prevention programmes in India.
C1 Univ N Carolina, Dept Maternal & Child Hlth, Chapel Hill, NC 27599 USA.
   Univ N Carolina, Carolina Populat Ctr, Chapel Hill, NC USA.
   Loughborough Univ Technol, Dept Human Sci, Loughborough LE11 3TU, Leics, England.
C3 University of North Carolina; University of North Carolina Chapel Hill; University of North Carolina; University of North Carolina Chapel Hill; Loughborough University
RP Bloom, SS (corresponding author), Univ N Carolina, Dept Maternal & Child Hlth, Chapel Hill, NC 27599 USA.
CR BALK D, 1994, POP STUD-J DEMOG, V48, P21, DOI 10.1080/0032472031000147456
   Balk D, 1997, HEALTH TRANSIT REV, V7 Suppl, P421
   Balk D, 1997, POP STUD-J DEMOG, V51, P153, DOI 10.1080/0032472031000149886
   Basu I, 2004, JAIDS-J ACQ IMM DEF, V36, P845, DOI 10.1097/00126334-200407010-00012
   Bloom SS, 2001, DEMOGRAPHY, V38, P67, DOI 10.1353/dem.2001.0001
   DEVI RD, 1993, ASIA PACIFIC POPULAT, V8, P59
   Dharmalingam A, 1996, POP STUD-J DEMOG, V50, P187, DOI 10.1080/0032472031000149296
   Gangakhedkar RR, 1997, JAMA-J AM MED ASSOC, V278, P2090, DOI 10.1001/jama.278.23.2090
   Hawkes S, 2002, SEX TRANSM INFECT, V78, PI31, DOI 10.1136/sti.78.suppl_1.i31
   *IIPS ORC MACR, 2000, NAT FAM HLTH SURV 19, V0, P0
   JEJEEBHOY SJ, 1991, STUD FAMILY PLANN, V22, P217, DOI 10.2307/1966478
   JEJEEBHOY SJ, 1997, SEM FEM EMP DEM PROC, V0, P0
   Jejeebhoy SJ, 1995, WOMENS ED AUTONOMY R, V0, P0
   Kattumuri R, 2003, INT J STD AIDS, V14, P552, DOI 10.1258/095646203767869174
   Khan HTA, 1997, CONTRACEPTION, V55, P91, DOI 10.1016/S0010-7824(96)00278-8
   Lal SS, 2000, NATL MED J INDIA, V13, P231
   MORGAN SP, 1995, POPUL DEV REV, V21, P541, DOI 10.2307/2137749
   *NACO, 2006, SURV HIV INF AIDS CA, V0, P0
   Newmann S, 2000, INT J STD AIDS, V11, P250, DOI 10.1258/0956462001915796
   Rani M, 2003, STUD FAMILY PLANN, V34, P173, DOI 10.1111/j.1728-4465.2003.00173.x
   Sachdev P, 1998, SOC WORK HEALTH CARE, V26, P37, DOI 10.1300/J010v26n04_03
   SCHULER SR, 1994, STUD FAMILY PLANN, V25, P65, DOI 10.2307/2138085
   SIMOES EAF, 1993, J ACQ IMMUN DEF SYND, V6, P1030
   Singh U, 1997, AIDS, V11, P1519
   Solomon S, 2003, NAT IMMUNOL, V4, P719, DOI 10.1038/ni0803-719
   Solomon S, 1998, INT J STD AIDS, V9, P98, DOI 10.1258/0956462981921756
   TSUI A, 1996, PERFORMANCE INDICATO, V0, P0
   UNAIDS, 2000, NATL AIDS PROGRAMMES, V0, P0
   UNAIDS & WHO, 2005, AIDS EP UPD, V0, P0
   VERMA RK, 2004, SEXUALITY TIME AIDS, V0, P156
   Visaria L, 1996, GIRLS SCHOOLING, V0, P235
NR 32
TC 21
Z9 21
U1 0
U2 2
PU CAMBRIDGE UNIV PRESS
PI NEW YORK
PA 32 AVENUE OF THE AMERICAS, NEW YORK, NY 10013-2473 USA
SN 0021-9320
EI 1469-7599
J9 J BIOSOC SCI
JI J. Biosoc. Sci.
PD JUL 15
PY 2007
VL 39
IS 4
BP 557
EP 573
DI 10.1017/S0021932006001623
PG 17
WC Demography; Public, Environmental & Occupational Health; Social Sciences, Biomedical
SC Demography; Public, Environmental & Occupational Health; Biomedical Social Sciences
GA 186BH
UT WOS:000247753600006
PM 17018172
DA 2023-03-20
ER

PT J
AU Dessunti, EM
   Reis, AOA
AF Dessunti, Elma Mathias
   Advincula Reis, Alberto Olavo
TI Psychosocial and behavioral factors associated to STD/AIDS risk among health students
SO REVISTA LATINO-AMERICANA DE ENFERMAGEM
LA English
DT Article
DE acquired immunodeficiency syndrome; sexually transmitted diseases; risk factors; sexual behavior; prevention & control
ID reduction model
AB This study aimed to identify and compare psychosocial and behavioral factors associated to STD/AIDS risk among students enrolled in the first and last years of the Nursing and Medical Undergraduate Programs at State University of Londrina. A convenience sample was selected from 263 enrolled students, and the 183 students who were sexually active (70.4%) had their data assessed. The Aids Risk Reduction Model framework was used to design the questionnaire in which a 5% statistical significance level was considered. Some risk factors were identified such as the perception of invulnerability, multiple sexual partners, consumption of alcoholic beverages before intercourse, and the discontinuous use or no use of condom. The risk factors are common both to the freshman and senior students, with no significant differences related to the passage of time or to the students' higher educational level. Senior students tend to be monogamous which makes them feel safer and decrease the use of condom with their sexual partners.
C1 [Dessunti, Elma Mathias] Univ Estadual Londrina, Londrina, Brazil.
   [Advincula Reis, Alberto Olavo] Univ Sao Paulo, Coll Publ Hlth, BR-05508 Sao Paulo, Brazil.
C3 Universidade Estadual de Londrina; Universidade de Sao Paulo
RP Dessunti, EM (corresponding author), Univ Estadual Londrina, Londrina, Brazil.
EM elma@sercomtel.com.br
CR Adler MW, 1996, GENITOURIN MED, V72, P83
   BENTO I, 1999, J BRAS DOENCAS SEX T, V11, P17
   BERQUO E, 1999, COMPORTAMENTO SEXUAL, V0, P0
   Boyer CB, 1997, AIDS, V11, P359, DOI 10.1097/00002030-199703110-00014
   Catania J. A., 1998, HDB SEXUALITY RELATE, V0, P544
   CATANIA JA, 1990, HEALTH EDUC QUART, V17, P53, DOI 10.1177/109019819001700107
   CATANIA JA, 1994, HEALTH PSYCHOL, V13, P548, DOI 10.1037/0278-6133.13.6.548
   CATANIA JA, 1990, PSYCHOSOCIAL MEASURE, V0, P0
   FACANHA MC, 2000, J BRAS DOENCAS SEX T, V12, P88
   Gir E, 1999, REV LAT AM ENFERMAGEM, V7, P11, DOI 10.1590/S0104-11691999000100003
   LIMA SR, 2000, J BRAS DOENCAS SEX T, V12, P87
   MANN J, 1996, AIDS WORLD, V2, P0
   *MIN SAUD, 1997, COORD DOENC SEX TRAN, V0, P0
   PAIVA V, 1996, ORGANIZADORS SEXUALI, V0, P213
   Svenson LW, 1997, HEALTH PROMOT INT, V12, P61, DOI 10.1093/heapro/12.1.61
   *WHO, 2001, GLOB OV, V0, P0
NR 16
TC 5
Z9 6
U1 0
U2 3
PU UNIV SAO PAULO, ESCOLA DE ENFERMAGEM DE RIBEIRAO PRETO
PI RIBEIRAO PRETO
PA AV BANDEIRANTES, 3900, RIBEIRAO PRETO, SP 14040-902  A, BRAZIL
SN 1518-8345
EI 
J9 REV LAT-AM ENFERM
JI Rev. Latino-Am. Enfermagem
PD MAR-APR 15
PY 2007
VL 15
IS 2
BP 267
EP 274
DI 10.1590/S0104-11692007000200012
PG 8
WC Nursing
SC Nursing
GA 272GE
UT WOS:000253847100012
PM 17546359
DA 2023-03-20
ER

PT J
AU Das, J
   Dercon, S
   Habyarimana, J
   Krishnan, P
AF Das, Jishnu
   Dercon, Stefan
   Habyarimana, James
   Krishnan, Pramila
TI Teacher shocks and student learning - Evidence from Zambia
SO JOURNAL OF HUMAN RESOURCES
LA English
DT Article
ID impact; markets; risk
AB A large literature examines the link between shocks to households and the educational attainment of children. We use new panel data to estimate the impact of shocks to teachers on student learning in Mathematics and English. Using absenteeism in the 30 days preceding the survey as a measure of these shocks, we find no impact for the full sample, but a large impact for a subsample for which we can control for unobserved changes in teacher heterogeneity: A 5 percent increase in the teacher's absence rate reduces learning by 4 to 8 percent of average gains over the year Health problems-primarily teachers' own illness and the illnesses of their family members-account for more than 60 percent of teacher absences. This is not surprising in a country struggling with an HIV/AIDS epidemic.
C1 World Bank, Dev Res Grp, Publ Serv Team, Washington, DC 20433 USA.
   Univ Oxford, Oxford OX1 2JD, England.
   Georgetown Univ, GPPI, Washington, DC 20057 USA.
   Univ Cambridge, Jesus Coll, Cambridge CB2 1TN, England.
C3 The World Bank; University of Oxford; Georgetown University; University of Cambridge
RP Das, J (corresponding author), World Bank, Dev Res Grp, Publ Serv Team, Washington, DC 20433 USA.
EM jph35@georgetown.edu
CR AHN H, 1993, J ECONOMETRICS, V58, P3, DOI 10.1016/0304-4076(93)90111-H
   Angrist JD, 2001, J LABOR ECON, V19, P343, DOI 10.1086/319564
   BANERJEE A, 2006, IN PRESS Q J EC, V0, P0
   BELL C, 2003, 3518 WORLD BANK, V0, P0
   Bennell P, 2005, J DEV STUD, V41, P440, DOI 10.1080/0022038042000313327
   Chaudhury N, 2004, WORLD BANK ECON REV, V18, P423, DOI 10.1093/wber/lhh047
   Chaudhury N, 2004, TEACHER HLTH CARE PR, V0, P0
   CHAUDHURY N, 2004, 3217 WORLD BANK, V0, P0
   DASJISHNU, 2004, 3602 WORLD BANK, V0, P0
   DASJISHNU, 2004, AFRICA HUMAN DEV WOR, V62, P0
   Deaton A, 1980, EC CONSUMER BEHAV, V0, P0
   Deaton A, 1992, UNDERSTANDING CONSUM, V0, P0
   Dehejia RH, 2002, REV ECON STAT, V84, P151, DOI 10.1162/003465302317331982
   DEJANVRY A, 2004, UNPUB CAN CONDITIONA, V0, P0
   EHRENBERG RG, 1991, J HUM RESOUR, V26, P72, DOI 10.2307/145717
   FOSTER AD, 1995, ECON J, V105, P551, DOI 10.2307/2235017
   GLEWWE P, 2001, TXB TEST SCORES EVID, V0, P0
   Grassly NC, 2003, AIDS, V17, P1039, DOI 10.1097/00002030-200305020-00013
   HANUSHEK EA, 1986, J ECON LIT, V24, P1141
   JACOBSON S, 1991, PLANNING CHANGING, V21, P78
   JACOBSON SL, 1989, J HUM RESOUR, V24, P280, DOI 10.2307/145856
   Jacoby HG, 1997, REV ECON STUD, V64, P311, DOI 10.2307/2971716
   PARK A, 2002, UNPUB DO TEACHERS AF, V0, P0
   Rivkin SG, 2005, ECONOMETRICA, V73, P417, DOI 10.1111/j.1468-0262.2005.00584.x
   Rockoff JE, 2004, AM ECON REV, V94, P247, DOI 10.1257/0002828041302244
   SANDMO A, 1969, ECONOMETRICA, V37, P586, DOI 10.2307/1910436
   TODD P, 2003, ECON J, V113, P0
   World Bank, 2003, WORLD DEV REPORT 200, V0, P0, DOI DOI 10.1596/0-8213-5468-x
NR 28
TC 29
Z9 29
U1 0
U2 7
PU UNIV WISCONSIN PRESS
PI MADISON
PA JOURNAL DIVISION, 1930 MONROE ST, 3RD FL, MADISON, WI 53711 USA
SN 0022-166X
EI 1548-8004
J9 J HUM RESOUR
JI J. Hum. Resour.
PD FAL 15
PY 2007
VL 42
IS 4
BP 820
EP 862
DI 
PG 43
WC Economics; Industrial Relations & Labor
SC Business & Economics
GA 237UK
UT WOS:000251401700005
DA 2023-03-20
ER

PT J
AU Keselman, A
   Kaufman, DR
   Kramer, S
   Patel, VL
AF Keselman, Alla
   Kaufman, David R.
   Kramer, Sharon
   Patel, Vimla L.
TI Fostering conceptual change and critical reasoning about HIV and AIDS
SO JOURNAL OF RESEARCH IN SCIENCE TEACHING
LA English
DT Article
ID health literacy; knowledge; science; instruction; argument; models; impact; learn
AB One of the challenges of science education is for students to develop scientific knowledge that is personally meaningful and applicable to real-life issues. This article describes a middle-school science intervention fostering adolescents' critical reasoning in the context of HIV by strengthening their conceptual understanding of HIV biology. The intervention included two components: critical reasoning activities that fostered knowledge integration and application to real-world problem solving, and science writing activities that promoted argument building. Two seventh-grade classes participated in the study. One class participated in the critical reasoning and writing activities (CR & W); the other class participated in critical reasoning activities only (CR group). Results demonstrate significant pre- and posttest improvements on measures of students' HIV knowledge, HIV understanding, and critical reasoning about realistic scenarios in the context. of HIV, with the improvements being greater in the CR&W group. The discussion focuses on the role of conceptual knowledge in health reasoning, the role of science writing in fostering knowledge integration, and the benefits of a "thinking curriculum" approach to integrated health and science education. (C) 2007 Wiley Periodicals, Inc.
C1 Aquilent Inc, Natl Lib Med, Bethesda, MD 20894 USA.
   Columbia Univ, Dept Biomed Informat, Lab Decis Making & Cognit, New York, NY 10027 USA.
   Community Act Sch, New York, NY USA.
   Arizona State Univ, Ctr Decis Making & Cognit, Dept Biomed Informat, Phoenix, AZ USA.
   Univ Arizona, Coll Med, Phoenix, AZ USA.
C3 National Institutes of Health (NIH) - USA; NIH National Library of Medicine (NLM); Columbia University; Arizona State University; Arizona State University-Downtown Phoenix; University of Arizona
RP Keselman, A (corresponding author), Aquilent Inc, Natl Lib Med, 38A Lister Hill Ctr,Room 7S713E,8600 Rockville Pi, Bethesda, MD 20894 USA.
EM keselmana@mail.nih.gov
CR Altman DG, 1999, PRACTICAL STAT MED R, V0, P0
   American Association for the Advancement of Science, 1993, BENCHM SCI LIT, V0, P0
   ANDERSON JE, 1990, FAM PLANN PERSPECT, V22, P252, DOI 10.2307/2135681
   Baker DW, 2002, AM J PUBLIC HEALTH, V92, P1278, DOI 10.2105/AJPH.92.8.1278
   Bangert-Drowns RL, 2004, REV EDUC RES, V74, P29, DOI 10.3102/00346543074001029
   Bereiter C., 1987, PSYCHOL WRITTEN COMP, V0, P0
   Bransford J. D., 2000, PEOPLE LEARN BRAIN M, VExpanded, P0
   Chi M. T. H., 2002, RECONSIDERING CONCEP, V0, PP3, DOI 10.1007/0-306-47637-1_1
   CHI MTH, 1981, COGNITIVE SCI, V5, P121, DOI 10.1207/s15516709cog0502_2
   Doherty Carole, 2005, J NURS MANAG, V13, P119, DOI 10.1111/j.1365-2934.2004.00498.x
   DURANT RH, 1992, J ADOLESCENT HEALTH, V13, P499, DOI 10.1016/1054-139X(92)90014-3
   EYLON BS, 1988, REV EDUC RES, V58, P251, DOI 10.2307/1170256
   GALBRAITH D, 1992, INSTR SCI, V21, P45, DOI 10.1007/BF00119655
   Galbraith D., 1999, KNOWING WHAT WRITE C, V0, PP1, DOI 10.5117/9789053563076
   Galbraith D., 1999, KNOWING WHAT WRITE C, V0, P139
   GLASER R, 1989, ANNU REV PSYCHOL, V40, P631, DOI 10.1146/annurev.ps.40.020189.003215
   Hack TF, 2006, PSYCHO-ONCOL, V15, P9, DOI 10.1002/pon.907
   Hand B, 1999, INT J SCI EDUC, V21, P1021, DOI 10.1080/095006999290165
   Hand B., 2001, WRITING LEARNING TOO, V0, PP105, DOI 10.1007/978-94-010-0740-5_7
   Harris KR, 1996, MAKING WRITING PROCE, V0, P0
   HAYES DA, 1987, J READING BEHAV, V19, P333, DOI 10.1080/10862968709547610
   Jimenez-Aleixandre MP, 2000, SCI EDUC, V84, P757, DOI 10.1002/1098-237X(200011)84:6<757::AID-SCE5>3.0.CO;2-F
   Kalichman SC, 2000, AM J PREV MED, V18, P325, DOI 10.1016/S0749-3797(00)00121-5
   Keselman A, 2004, SCI EDUC, V88, P548, DOI 10.1002/sce.10135
   Keys CW, 1999, SCI EDUC, V83, P115, DOI 10.1002/(SICI)1098-237X(199903)83:2<115::AID-SCE2>3.0.CO;2-Q
   Kindig D. A., 2004, HLTH LITERACY PRESCR, V0, P0
   Kirby D, 2002, J SEX RES, V39, P27, DOI 10.1080/00224490209552116
   Klein PD, 1999, EDUC PSYCHOL REV, V11, P203, DOI 10.1023/A:1021913217147
   Klein PD, 2004, INSTR SCI, V32, P191, DOI 10.1023/B:TRUC.0000024189.74263.bd
   KUHN D, 1992, COGNITION INSTRUCT, V9, P285, DOI 10.1207/s1532690xci0904_1
   KUHN D, 1993, SCI EDUC, V77, P319, DOI 10.1002/sce.3730770306
   Linn MC, 2003, SCI EDUC, V87, P517, DOI 10.1002/sce.10086
   Patel VL, 2000, ADV INSTR P, V5, P329
   Patel VL, 2001, J AM MED INFORM ASSN, V8, P324, DOI 10.1136/jamia.2001.0080324
   Patterson EW, 2001, INT J SCI EDUC, V23, P1
   Penner DE, 1997, J RES SCI TEACH, V34, P125
   PERKINS DN, 1985, J EDUC PSYCHOL, V77, P562, DOI 10.1037/0022-0663.77.5.562
   Schillinger D, 2002, JAMA-J AM MED ASSOC, V288, P475, DOI 10.1001/jama.288.4.475
   SIVARAMAKRISHNAN M, 1993, J NUTR EDUC, V25, P121
   SIVARAMAKRISHNAN M, 1993, SOC SCI MED, V37, P937, DOI 10.1016/0277-9536(93)90148-W
   Venable T. L, 1998, J COLL SCI TEACH, V28, P33
   VOSNIADOU S, 1992, COGNITIVE PSYCHOL, V24, P535, DOI 10.1016/0010-0285(92)90018-W
   VOSNIADOU S, 1999, NEW PERSPECTIVES CON, V0, P0
   Watts M, 2001, INT J SCI EDUC, V23, P197, DOI 10.1080/09500690120685
   YANG E, 2002, ANN M NAT ASS RES SC, V0, P0
   Yore LD, 2003, INT J SCI EDUC, V25, P689, DOI 10.1080/09500690305018
   Zarcadoolas C, 2005, HEALTH PROMOT INT, V20, P195, DOI 10.1093/heapro/dah609
NR 48
TC 30
Z9 30
U1 1
U2 13
PU WILEY
PI HOBOKEN
PA 111 RIVER ST, HOBOKEN 07030-5774, NJ USA
SN 0022-4308
EI 1098-2736
J9 J RES SCI TEACH
JI J. Res. Sci. Teach.
PD AUG 15
PY 2007
VL 44
IS 6
BP 844
EP 863
DI 10.1002/tea.20173
PG 20
WC Education & Educational Research
SC Education & Educational Research
GA 194JQ
UT WOS:000248341100005
DA 2023-03-20
ER

PT J
AU Jaworski, BC
   Carey, MP
AF Jaworski, Beth C.
   Carey, Michael P.
TI Development and psychometric evaluation of a self-administered questionnaire to measure knowledge of sexually transmitted diseases
SO AIDS AND BEHAVIOR
LA English
DT Article
DE STD; HIV knowledge; questionnaires; psychometrics
ID aids-risk behavior; correlation-coefficient; college-students; hiv-infection; urban women; validation; adults; reduce; trial; model
AB This research developed and evaluated a brief but comprehensive measure of knowledge about sexually transmitted diseases (STDs) for use in research and applied settings. Questionnaire construction involved a review of empirical precedents as well as qualitative work with STI) experts (n = 6) and the target population (n = 40). Eighty-five items were piloted (n = 50) and tested (n = 391) with college students. Item- and test-level analyses identified items that were eliminated to shorten the questionnaire. Factor analyses revealed a two-factor model of STI) knowledge, including a Cause/Cure factor and a General Knowledge factor. Six supplemental items were added to the final questionnaire for their public health value and resulted in the 27-item STD-Knowledge Questionnaire (STD-KQ). The STD-KQ dernon.strated internal consistency (alpha =.86) and test-retest reliability (r =.88) over a brief period. Evidence for the validity of the STD-KQ was obtained through a comparison with a validated HIV knowledge questionnaire (Carey & Schroder, 2002); treatment outcome sensitivity was obtained in response to an educational program. Use of the STD-KQ will enable researchers and health educators to identify knowledge deficits, measure knowledge for theory testing, evahlate risk reduction programs, and assess treatment response in research and applied settings.
C1 Syracuse Univ, Ctr Hlth & Behav, Syracuse, NY 13244 USA.
   Calif State Univ San Bernardino, San Bernardino, CA 92407 USA.
C3 Syracuse University; California State University System; California State University San Bernardino
RP Carey, MP (corresponding author), Syracuse Univ, Ctr Hlth & Behav, 430 Huntington Hall, Syracuse, NY 13244 USA.
EM mpcarey@syr.edu
FU NIMH NIH HHS [R01 MH054929-04, R01 MH054929-05, R01-MH54929] Funding Source: Medline
CR BECKER MH, 1974, HEALTH EDUC QUART, V2, P409, DOI 10.1177/109019817400200407
   BENTLER PM, 2005, EQS VERSION 6 1, V0, P0
   Bloom B. S., 1971, HDB FORMATIVE SUMMAT, V0, P0
   Brown E J, 2000, ABNF J, V11, P37
   BROWN MB, 1977, PSYCHOMETRIKA, V42, P347, DOI 10.1007/BF02293655
   Bryan AD, 1996, HEALTH PSYCHOL, V15, P371, DOI 10.1037/0278-6133.15.5.371
   CAMPBELL DT, 1959, PSYCHOL BULL, V56, P81, DOI 10.1037/h0046016
   Carey M.P., 1997, AIDS BEHAV, V1, P61, DOI 10.1023/A:1026218005943
   Carey MP, 2000, HEALTH PSYCHOL, V19, P3, DOI 10.1037/0278-6133.19.1.3
   Carey MP, 1997, J CONSULT CLIN PSYCH, V65, P531, DOI 10.1037/0022-006X.65.4.531
   Carey MP, 2004, J CONSULT CLIN PSYCH, V72, P252, DOI 10.1037/0022-006X.72.2.252
   Carey MP, 2002, AIDS EDUC PREV, V14, P172, DOI 10.1521/aeap.14.2.172.23902
   Crocker L., 1986, INTRO CLASSICAL MODE, V0, P0
   *CTR DIS CONTR PRE, 2000, TRACK HIDD EP TRENDS, V0, P0
   *CTR DIS CONTR PRE, 2003, MMWR-MORBID MORTAL W, V50, P1
   DeVellis R. F., 2017, SCALE DEV THEORY APP, V26, P0
   Fishbein M, 1975, BELIEF ATTITUDE INTE, V0, P0
   FISHER JD, 1992, PSYCHOL BULL, V111, P455, DOI 10.1037/0033-2909.111.3.455
   Floyd FJ, 1995, PSYCHOL ASSESSMENT, V7, P286, DOI 10.1037/1040-3590.7.3.286
   Greenbaum Thomas L., 2000, MODERATING FOCUS GRO, V0, P0
   Haynes SN, 1995, PSYCHOL ASSESSMENT, V7, P238, DOI 10.1037/1040-3590.7.3.238
   *I MED, 1997, HIDD EP CONFRONT SEX, V0, P0
   Jaworski BC, 2001, J ADOLESCENT HEALTH, V29, P417, DOI 10.1016/S1054-139X(01)00271-3
   KALICHMAN SC, 2003, INSIDE STORY AIDS EX, V0, P0
   KELLY JA, 1989, J BEHAV THER EXP PSY, V20, P227, DOI 10.1016/0005-7916(89)90027-X
   MACCALLUM R, 1986, PSYCHOL BULL, V100, P107, DOI 10.1037/0033-2909.100.1.107
   Miller WC, 2004, JAMA-J AM MED ASSOC, V291, P2229, DOI 10.1001/jama.291.18.2229
   Morgan D L, 1998, FOCUS GROUP GUIDEBOO, V1, P0
   OLSSON U, 1979, PSYCHOMETRIKA, V44, P443, DOI 10.1007/BF02296207
   SATORRA A, 1990, COMPUT STAT DATA AN, V10, P235, DOI 10.1016/0167-9473(90)90004-2
   Satorra A., 1994, ANAL LATENT VARIABLE, V0, P399
   Sawyer RG, 1996, AM J HEALTH BEHAV, V20, P208
   Ullman J., 2001, USING MULTIVARIATE S, V4, P653
   *US DEP HHS, 2000, HLTH PEOPL 2010 NAT, V0, P0
   WALTZ C, 2004, MEASUREMENT NURSING, V0, P0
   West S.G., 1995, STRUCTURAL EQUATION, V0, PP56, DOI 10.1016/J.STUEDUC.2012.09.001
   WORTHKE W, 1993, TESTING STRUCTURAL E, V0, P294
   Yacobi E, 1999, PREV MED, V28, P535, DOI 10.1006/pmed.1999.0486
NR 38
TC 86
Z9 87
U1 1
U2 15
PU SPRINGER/PLENUM PUBLISHERS
PI NEW YORK
PA 233 SPRING ST, NEW YORK, NY 10013 USA
SN 1090-7165
EI 
J9 AIDS BEHAV
JI AIDS behav.
PD JUL 15
PY 2007
VL 11
IS 4
BP 557
EP 574
DI 10.1007/s10461-006-9168-5
PG 18
WC Public, Environmental & Occupational Health; Social Sciences, Biomedical
SC Public, Environmental & Occupational Health; Biomedical Social Sciences
GA 178ST
UT WOS:000247241100006
PM 17016760
DA 2023-03-20
ER

PT J
AU Hong, Y
   Li, XM
   Mao, R
   Stanton, B
AF Hong, Yan
   Li, Xiaoming
   Mao, Rong
   Stanton, Bonita
TI Internet use among Chinese college students: Implications for sex education and HIV prevention
SO CYBERPSYCHOLOGY & BEHAVIOR
LA English
DT Article
ID risk behaviors; sexuality; perceptions; attitudes; gender
AB The Internet has gained great popularity among Chinese college students, but studies on Internet use behaviors and their relationship with sexual risk perception and behaviors have been limited. A survey was conducted among 1,845 college students in an eastern province of China, in order to assess the pattern of Internet use among Chinese college students, to examine the relationship of Internet use and HIV knowledge and susceptibility, and to explore the relationship of online risk behaviors with sexual status, sexual intention, and sexual perceptions. Data suggest that many students used the Internet frequently and often spent long hours online. Differences between genders and across grades were observed in the patterns of students' Internet use. Male students reported much higher rates of visiting pornographic websites or engaging in other online risk behaviors. Students' HIV knowledge or susceptibility did not differ by the extent of Internet use, but online risks were positively associated with their sexual status, sexual intention, and sexual perceptions. Students who were sexually active, planned to have sex, or possessed permissive attitudes toward pre- marital sex were more likely to report online risk behaviors such as visiting pornographic sites, cyberbullying, or distributing erotic materials via the Internet. The data underscore the importance to provide students with appropriate guidance on their Internet use, especially for reducing online risks and utilizing Internet as a source for sex education and HIV prevention.
C1 Wayne State Univ, Sch Med, Prevent Res Ctr, Carman & Ann Adams Dept Pediat, Detroit, MI 48201 USA.
   Nanjing Univ, Inst Mental Hlth, Nanjing 210008, Peoples R China.
C3 Wayne State University; Nanjing University
RP Hong, Y (corresponding author), Wayne State Univ, Sch Med, Prevent Res Ctr, Carman & Ann Adams Dept Pediat, 4201 St Antoine St,UHC 6D, Detroit, MI 48201 USA.
EM yanhong2007@gmail.com
CR Anderton JP, 2005, J HEALTH COMMUN, V10, P665, DOI 10.1080/10810730500269007
   Barak A, 2001, J SEX RES, V38, P324, DOI 10.1080/00224490109552103
   Barak A, 2000, CYBERPSYCHOL BEHAV, V3, P517, DOI 10.1089/109493100420133
   Barak A, 1999, J PSYCHOL HUM SEX, V11, P63, DOI 10.1300/J056v11n01_04
   Bonebrake K, 2002, CYBERPSYCHOL BEHAV, V5, P551, DOI 10.1089/109493102321018196
   Chen XG, 2004, DRUG ALCOHOL DEPEN, V76, P153, DOI 10.1016/j.drugalcdep.2004.04.013
   *CINIC, 2005, CHIN INT NETW DEV ST, V0, P0
   *CINIC, 2003, CHIN INT NETW DEV ST, V0, P0
   Cooper A, 1999, PROF PSYCHOL-RES PR, V30, P154, DOI 10.1037/0735-7028.30.2.154
   Cottrell L, 2005, PREV MED, V40, P189, DOI 10.1016/j.ypmed.2004.05.019
   Cui L.J., 2003, PSYCHOL SCI, V26, P64
   Fisher WA, 2000, CYBERPSYCHOL BEHAV, V3, P575, DOI 10.1089/109493100420188
   Gao Y, 2001, REPROD FERT DEVELOP, V13, P729, DOI 10.1071/RD01082
   Goodson P, 2001, ARCH SEX BEHAV, V30, P101, DOI 10.1023/A:1002724116437
   Goodson P., 2000, J SEX EDUC THER, V25, P252, DOI 10.1080/01614576.2000.11074358
   Li F., 2005, CHINA DAILY 0726, V0, P4
   LI J, 2001, CHINESE J CLIN PYSCH, V10, P200
   Li XM, 2004, HEALTH PROMOT INT, V19, P345, DOI 10.1093/heapro/dah308
   Li Y, 2004, INT FAM PLAN PERSPEC, V30, P128, DOI 10.1363/3012804
   McFarlane M, 2002, J ADOLESCENT HEALTH, V31, P11, DOI 10.1016/S1054-139X(02)00373-7
   Odell PM, 2000, CYBERPSYCHOL BEHAV, V3, P855, DOI 10.1089/10949310050191836
   Perry TT, 1998, INTERNET RES, V8, P136, DOI 10.1108/10662249810211593
   QI X, 2002, 1 SIN US C RES TRAIN, V0, P0
   ROFFMAN DM, 1997, J SEX EDUC THER, V22, P49
   Sherman RC, 2000, CYBERPSYCHOL BEHAV, V3, P885, DOI 10.1089/10949310050191854
   STANTON B, 1995, AIDS EDUC PREV, V7, P160
   Steele JR, 1999, J SEX RES, V36, P331, DOI 10.1080/00224499909552005
   WANG S, 2000, CHINESE J PUBLIC HLT, V21, P172
   Zhang HS, 2004, AIDS BEHAV, V8, P105, DOI 10.1023/B:AIBE.0000030242.46843.71
NR 29
TC 32
Z9 33
U1 2
U2 29
PU MARY ANN LIEBERT INC
PI NEW ROCHELLE
PA 140 HUGUENOT STREET, 3RD FL, NEW ROCHELLE, NY 10801 USA
SN 1094-9313
EI 
J9 CYBERPSYCHOL BEHAV
JI CyberPsychol. Behav.
PD APR 15
PY 2007
VL 10
IS 2
BP 161
EP 169
DI 10.1089/cpb.2006.9973
PG 9
WC Communication; Psychology, Applied
SC Communication; Psychology
GA 163WD
UT WOS:000246193000001
PM 17474831
DA 2023-03-20
ER

PT J
AU Jacob, WJ
   Shaw, SA
   Morisky, DE
   Hite, SJ
   Nsubuga, YK
AF Jacob, W. James
   Shaw, Stacey A.
   Morisky, Donald E.
   Hite, Steven J.
   Nsubuga, Yusuf K.
TI HIV/AIDS education: What African youth say is effective
SO FAMILIES IN SOCIETY-THE JOURNAL OF CONTEMPORARY SOCIAL SERVICES
LA English
DT Article
ID aids education; risk-reduction; hiv; behavior; program; communication; challenges; prevalence; tanzania; family
AB This study on HIV/AIDS-education programs was conducted with the Uganda Ministry of Education and Sports in a national sample of 76 secondary schools in Uganda. Participants included secondary students (N = 883) who critiqued their formal and informal school curricula and offered youth perspectives regarding what teaching mediums and programs of HIV/AIDS prevention are most effective. Results indicated that HIV/AIDS education is not taught in their respective school curricula. Students report on informal ways that are helpful in learning about AIDS, recommend changes to their school's curriculum, and report that reactions from various groups in their lives to HIV/AIDS education in their school would be positive. This study provides students, parents of students, educators, social workers, and policymakers with insights on how to better develop, update, and improve HIV/AIDS programs.
C1 Univ Calif Los Angeles, Grad Sch Educ & Informat Studies, Ctr Int & Dev Educ, Los Angeles, CA 90095 USA.
   Brigham Young Univ, Sch Social Work, Provo, UT 84602 USA.
   Univ Calif Los Angeles, Sch Publ Hlth, Los Angeles, CA 90024 USA.
   Brigham Young Univ, Educ Leadership & Fdn Dept, Provo, UT 84602 USA.
C3 University of California System; University of California Los Angeles; Brigham Young University; University of California System; University of California Los Angeles; Brigham Young University
RP Jacob, WJ (corresponding author), Univ Calif Los Angeles, Grad Sch Educ & Informat Studies, Ctr Int & Dev Educ, Box 951521,Moore Hall, Los Angeles, CA 90095 USA.
EM wjacob@gseis.ucla.edu
CR Ajzen I., 1980, UNDERSTANDING ATTITU, V0, P0, DOI DOI 10.1007/978-3-642-69746-3_2
   [Anonymous], 2004, HLTH PROGRAM PLANNIN, V0, P0
   Antle BJ, 2001, SOC WORK, V46, P159, DOI 10.1093/sw/46.2.159
   BARNETT E, 1995, HLTH HIV AIDS ED PRI, V0, P0
   BENNELL P, 2002, IMPACT HIV AIDS EP E, V0, P0
   Bhargava A, 2003, BMJ-BRIT MED J, V326, P1387, DOI 10.1136/bmj.326.7403.1387
   BLANC A, 2000, RELATIONSHIP SEXUAL, V0, P0
   BREWER J, 1989, MULTIMETHOD RES SYNT, V175, P13
   DICLEMENTE RJ, 2002, PROSPECTS, V32, P135
   EVIAN CR, 1990, S AFR MED J, V78, P517
   Faithfull J, 1997, AM J ORTHOPSYCHIAT, V67, P144, DOI 10.1037/h0080219
   FARMER P, 2003, CHRON HIGHER EDUC, V49, P0
   Fawole IO, 1999, HEALTH EDUC RES, V14, P675, DOI 10.1093/her/14.5.675
   Fetscherin M, 2008, J ELECTRON COMMER RE, V9, P231
   Fischer RL, 2003, FAM SOC-J CONTEMP H, V84, P339, DOI 10.1606/1044-3894.113
   FISHER JD, 1992, PSYCHOL BULL, V111, P455, DOI 10.1037/0033-2909.111.3.455
   Fitzgerald AM, 1999, J ADOLESCENT HEALTH, V25, P52, DOI 10.1016/S1054-139X(98)00120-7
   Ford N, 2003, J HEALTH COMMUN, V8, P599, DOI 10.1080/713852167
   Foster G., 2000, PSYCHOL HLTH MED, V5, P55, DOI 10.1080/135485000106007
   Fylkesnes K, 1997, AIDS, V11, P339, DOI 10.1097/00002030-199703110-00012
   GRAHAM A, 2000, FAMILIES HOUSEHOLDS, V0, P0
   Hammersley M., 1992, WHATS WRONG ETHNOGRA, V0, P0
   Hargreaves JR, 2002, TROP MED INT HEALTH, V7, P489, DOI 10.1046/j.1365-3156.2002.00889.x
   Harvey B, 2000, INT J STD AIDS, V11, P105, DOI 10.1258/0956462001915453
   HENSLIN J, 1992, MARRIAGE FAMILY CHAN, V0, P0
   HOLSINGER DB, 2004, PRIVATE SECONDARY ED, V0, P0
   Hoyle R. H., 2002, RES METHODS SOCIAL R, V7th, P0
   Hyde K.A.L., 2002, HIV AIDS ED UGANDA W, V0, P0
   Jacob J, 2004, J CHILDREN POVERTY, V10, P3, DOI 10.1080/1079612042000199207
   Jacob WJ, 2006, RES GLOB CHILD ADVOC, V0, P63
   Janssens A., 1993, FAMILY SOCIAL CHANGE, V0, P0
   Kelly M J, 2001, CHALLENGING CHALLENG, V0, P0
   KELLY MJ, 2000, PLANNING ED CONTEXT, V66, P0
   Kilian AHD, 1999, AIDS, V13, P391, DOI 10.1097/00002030-199902250-00012
   KLEPP KI, 1994, AIDS, V8, P1157, DOI 10.1097/00002030-199408000-00019
   Klepp KI, 1997, AM J PUBLIC HEALTH, V87, P1931, DOI 10.2105/AJPH.87.12.1931
   KUHN L, 1994, AIDS CARE, V6, P161, DOI 10.1080/09540129408258627
   Macintyre K, 2001, AIDS EDUC PREV, V13, P160, DOI 10.1521/aeap.13.2.160.19736
   MALINGA F, 2000, ADEA NEWSLETTER, V12, P13
   Mannah S., 2002, PROSPECTS, V32, P155
   *MIN GEND LAB SOC, 2004, NAT ORPH OTH VULN CH, V0, P0
   Mirembe R, 2002, COMP EDUC, V38, P291, DOI 10.1080/0305006022000014151
   *MOES, 2002, REG SEC SCH, V0, P0
   Nsubuga YK, 2006, RES GLOB CHILD ADVOC, V0, P43
   Obbo C., 1995, CULTURE SEXUAL RISK, V0, P79
   OKTECH R, 2004, 15 INT AIDS C BANGK, V0, P0
   Okware S, 2001, B WORLD HEALTH ORGAN, V79, P1113
   Olowo-Freers BPA, 1992, PURSUIT FULFILLMENT, V0, P0
   Olson TD, 2006, RES GLOB CHILD ADVOC, V0, P225
   Pistella CLY, 1998, FAM SOC-J CONTEMP H, V79, P206, DOI 10.1606/1044-3894.1814
   SILBERMAN JM, 1995, J CONTINUING SOCIAL, V6, P5
   Skatkin M. S., 1994, NADEZHDA KRUPSKAYA1, V3, P49
   Terry D.J., 1993, THEORY REASONED ACTI, V0, P0
   *UNAIDS, 1998, MEAS SUCC UG VAL MON, V0, P0
   *UNAIDS, 2001, UG HIV AIDS REL DISC, V0, P0
   *UNAIDS UNICEF USA, 2004, CHILDR BRINK 2004, V0, P0
   UNAIDS/WHO, 2004, AIDS EP UPD 2004, V0, P0
   United Nations Childrens Fund (UNICEF), 2003, AFR ORPH GEN, V0, P0
   VALADEZ JJ, 2004, 15 INT AIDS C BANGK, V0, P0
   Visser M, 1996, S AFR J PSYCHOL, V26, P103, DOI 10.1177/008124639602600206
   *WHO UNESCO, 1999, SCH HLTH ED PREV AID, V0, P0
   WOLFE C, 1998, FAMILY CIVIL SOC STA, V0, P0
   *WORLD BANK, 2000, INT ACT HIV AIDS AFR, V0, P0
NR 63
TC 2
Z9 2
U1 0
U2 2
PU SAGE PUBLICATIONS INC
PI THOUSAND OAKS
PA 2455 TELLER RD, THOUSAND OAKS, CA 91320 USA
SN 1044-3894
EI 1945-1350
J9 FAM SOC
JI Fam. Soc.
PD JAN-MAR 15
PY 2007
VL 88
IS 1
BP 104
EP 114
DI 10.1606/1044-3894.3597
PG 11
WC Family Studies; Social Work
SC Family Studies; Social Work
GA 150VW
UT WOS:000245248700012
DA 2023-03-20
ER

PT J
AU Klingberg-Allvin, M
   Van Tam, V
[truncated: 36,052 more chars]
