# Supplementary material for: Studies on HIV/AIDS Among Students: Bibliometric Analysis
Source: Interact J Med Res. 2023 Aug 4;12:e46042. doi: 10.2196/46042 (PMC10439465; doi:10.2196/46042)
Supplement: Multimedia Appendix 1 [file ijmr_v12i1e46042_app1.zip › Multimedia Appendix 1/download2008u95.txt]

PT J
AU Sherman, SG
   Gann, D
   German, D
   Sirirojn, B
   Thompson, N
   Aramrattana, A
   Celentano, D
AF Sherman, Susan G.
   Gann, Donald
   German, Danielle
   Sirirojn, Bangorn
   Thompson, Nicholas
   Aramrattana, Apinun
   Celentano, David
TI A qualitative study of sexual behaviours among methamphetamine users in Chiang Mai, Thailand: a typology of risk
SO DRUG AND ALCOHOL REVIEW
LA English
DT Article
DE HIV sexual risk; methamphetamine; youth
ID human-immunodeficiency-virus; vocational school students; hiv risk; drug-use; substance use; condom use; amphetamine; prevention; youth; rai
AB Introduction and Aims. Methamphetamine (MA) has become the leading drug of abuse in northern Thailand over the past several years, particularly among youth. The current qualitative study explores the relationship between sexual behaviours and MA. Design and Methods. Between March 2002 and January 2003, 48 in-depth interviews with young MA users aged 15-2 years in Chiang Mai. Interviews were transcribed verbatim in Thai and translated into English. Data were analysed inductively using the constant comparative method common to grounded theory methods. Atlas-ti was used for data management. The current analysis was stratified by gender. Results. Participants were 44% male and the median age was 20 years. At the time of the interviews, 70% were not using MA. A typology of experiences with and feelings about MA's relationship to sexual activity emerged: (1) enhanced libido - individuals who found that MA enhances their sexual experiences (n=13); (2) decreased libido or no effect - individuals who found that MA detracted from sexual desire (n=22); and (3) virgins (n=13). Discussion and Conclusions. Participants reported several distinct patterns of relationship between MA and sex. Tailored interventions are needed that address specific patterns of sexual behaviors among youth in order to promote sustainable safer sex behaviours in this population.
C1 [Sherman, Susan G.; Gann, Donald; German, Danielle; Celentano, David] Johns Hopkins Bloomberg Sch Publ Hlth, Dept Epidemiol, Baltimore, MD USA.
   [Sirirojn, Bangorn; Thompson, Nicholas; Aramrattana, Apinun] Chiang Mai Univ, Res Inst Hlth Sci, Chiang Mai 50000, Thailand.
C3 Johns Hopkins University; Johns Hopkins Bloomberg School of Public Health; Chiang Mai University
RP Sherman, SG (corresponding author), 625 N Wolfe St,E6543, Baltimore, MD 21205 USA.
EM ssherman@jhsph.edu
FU NIDA NIH HHS [DA14702] Funding Source: Medline; NATIONAL INSTITUTE ON DRUG ABUSE [R01DA014702] Funding Source: NIH RePORTER
CR Allen DR, 2003, AIDS BEHAV, V7, P9, DOI 10.1023/A:1022553121782
   Farrell M, 2002, ADDICTION, V97, P771, DOI 10.1046/j.1360-0443.2002.00195.x
   Frosch D, 1996, J SUBST ABUSE TREAT, V13, P483, DOI 10.1016/S0740-5472(96)00098-0
   Jenkins RA, 2002, AIDS EDUC PREV, V14, P228, DOI 10.1521/aeap.14.3.228.23894
   KALL K, 1995, AIDS CARE, V7, P171, DOI 10.1080/09540129550126696
   Kilmarx PH, 2000, AIDS, V14, P2731, DOI 10.1097/00002030-200012010-00013
   KIPKE MD, 1995, ARCH PEDIAT ADOL MED, V149, P513, DOI 10.1001/archpedi.1995.02170180043006
   Lertpiriyasuwat C, 2003, AIDS, V17, P1969, DOI 10.1097/00002030-200309050-00016
   Liu A, 2006, INT FAM PLAN PERSPEC, V32, P126, DOI 10.1363/3212606
   Manopaiboon C, 2003, J ADOLESCENCE, V26, P517, DOI 10.1016/S0140-1971(03)00054-X
   McNall M, 1999, ARCH PEDIAT ADOL MED, V153, P1130, DOI 10.1001/archpedi.153.11.1130
   Melbye K, 2002, DRUG ALCOHOL DEPEN, V68, P245, DOI 10.1016/S0376-8716(02)00218-1
   Mills S, 1997, AIDS, V11, P0
   Molitor F, 1999, AM J DRUG ALCOHOL AB, V25, P475, DOI 10.1081/ADA-100101874
   Morrison L, 2004, QUAL HEALTH RES, V14, P328, DOI 10.1177/1049732303261624
   Nemoto T, 2002, PUBLIC HEALTH REP, V117, P0
   *OFF NARC CONTR BO, 2002, 1032545 OFF NAR CONT, V0, P0
   PAUL JP, 1993, AIDS EDUC PREV, V5, P11
   Poshyachina V., 1993, BULLETIN ON NARCOTICS, V45, P77
   Razak MH, 2003, JAIDS-J ACQ IMM DEF, V33, P259, DOI 10.1097/00126334-200306010-00023
   Ruangkanchanasetr S, 2005, J ADOLESCENT HEALTH, V36, P227, DOI 10.1016/j.jadohealth.2004.01.013
   Sattah MV, 2002, ADDICTION, V97, P801, DOI 10.1046/j.1360-0443.2002.00131.x
   Sherman S., 2007, PUBLIC HLTH HUMAN RI, V0, P222
   Shoptaw S, 1998, J ADDICT DIS, V17, P19, DOI 10.1300/J069v17n04_03
   Strauss A., 1990, BASICS QUALITATIVE R, V0, P0
   Thato S, 2003, J NURS SCHOLARSHIP, V35, P157, DOI 10.1111/j.1547-5069.2003.00157.x
   *UNAIDS, 2002, REP GLOB HIV AIDS, V0, P0
   van Griensven F, 2001, PEDIATRICS, V108, P0, DOI 10.1542/peds.108.1.e13
   Verachai Viroj, 2001, JOURNAL OF THE MEDICAL ASSOCIATION OF THAILAND, V84, P24
   YAHNA Y, 2004, ASIA FACING HIGHER H, V0, P0
NR 31
TC 17
Z9 18
U1 0
U2 4
PU WILEY
PI HOBOKEN
PA 111 RIVER ST, HOBOKEN 07030-5774, NJ USA
SN 0959-5236
EI 1465-3362
J9 DRUG ALCOHOL REV
JI Drug Alcohol Rev.
PD JUN 15
PY 2008
VL 27
IS 3
BP 263
EP 269
DI 10.1080/09595230801956520
PG 7
WC Substance Abuse
SC Substance Abuse
GA 279ZR
UT WOS:000254395200007
PM 18368607
DA 2023-03-20
ER

PT J
AU Huang, H
   Ye, XX
   Cai, Y
   Shen, LX
   Xu, G
   Shi, R
   Jin, XM
AF Huang, Hong
   Ye, Xiuxia
   Cai, Yong
   Shen, Lixiao
   Xu, Gang
   Shi, Rong
   Jin, Xinming
TI Study on peer-led school-based HIV/AIDS prevention among youths in a medium-sized city in China
SO INTERNATIONAL JOURNAL OF STD & AIDS
LA English
DT Article
DE HIV/AIDS; peer education; senior high student; appraisal; China
ID sexual risk reduction; university-students; education; aids; knowledge; behavior; gender
AB HIV/AIDS epidemic is crucial in China; however, few studies were performed on youths. This study was performed to examine the effectiveness of peer-led HIV prevention intervention on HIV-related knowledge, attitudes and behaviour intention in senior high-school students in San-ming, a medium-sized city in Fujian province. Three thousand and sixty-eight students completed self-administered questionnaires before and after intervention, of which 981 students (the intervention group) accepted peer-led HIV/ AIDS prevention intervention and others (the control groups) continued the usual teacher-led health education curriculum. Significant increases were observed in the intervention group in HIV-related knowledge, in attitudes and in behaviour intention after intervention. The results of this research also indicated an inconsistent level of HIV/AIDS knowledge and attitude among students, with a significant gender, health education history and style difference in session delivery. More concerted efforts in HIV prevention are needed to improve young people's sexual health.
C1 [Huang, Hong; Ye, Xiuxia; Shen, Lixiao; Jin, Xinming] Shanghai Jiao Tong Univ, Shanghai XinHua Hosp, Sch Med, Shanghai Childrens Med Ctr,Shanghai Key Lab Child, Shanghai 200092, Peoples R China.
   [Cai, Yong; Xu, Gang; Shi, Rong] Shanghai Jiao Tong Univ, Sch Publ Hlth, Dept Epidemiol, Shanghai 200092, Peoples R China.
C3 Shanghai Jiao Tong University; Shanghai Jiao Tong University
RP Huang, H (corresponding author), Shanghai Jiao Tong Univ, Shanghai XinHua Hosp, Sch Med, Shanghai Childrens Med Ctr,Shanghai Key Lab Child, 1665 KongJiang Rd, Shanghai 200092, Peoples R China.
EM hhong@shsmu.edu.cn
CR Borgia P, 2005, J ADOLESCENT HEALTH, V36, P508, DOI 10.1016/j.jadohealth.2004.03.005
   BOYER CB, 1991, SOC SCI MED, V33, P11, DOI 10.1016/0277-9536(91)90446-J
   Cai RG, 2004, J COSMOL ASTROPART P, V0, P0, DOI DOI 10.1088/1475-7516/2004/08/017
   CAI Y, 2006, CHIN J SCH HLTH, V27, P199
   Chen Bin, 2005, ZHONGHUA NAN KE XUE, V11, P744
   CHEN G, 2005, STRAIT J PREV MED, V11, P19
   Fishbein M, 1999, AM J PUBLIC HEALTH, V89, P336, DOI 10.2105/AJPH.89.3.336
   Gao Y, 2001, REPROD FERT DEVELOP, V13, P729, DOI 10.1071/RD01082
   Grunseit A, 1997, J ADOLESCENT RES, V12, P421, DOI 10.1177/0743554897124002
   [黄红 Huang Hong], 2004, 上海第二医科大学学报 ACTA UNIVERSITATIS MEDICINALIS SECONDAE SHANGHAI, V24, P680
   Huang J, 2005, AIDS PATIENT CARE ST, V19, P769, DOI 10.1089/apc.2005.19.769
   Kirby D, 1997, AIDS EDUC PREV, V9, P44
   Kirby D, 2006, WHO TECH REP SER, V938, P103
   Li XM, 2004, HEALTH PROMOT INT, V19, P345, DOI 10.1093/heapro/dah308
   LIANG X, 2006, CHIN J PUBLIC HLTH, V22, P1028
   Longshore D, 2006, AIDS BEHAV, V10, P93, DOI 10.1007/s10461-005-9053-7
   Ma QQ, 2006, BMC PUBLIC HEALTH, V6, P0, DOI 10.1186/1471-2458-6-232
   McLean D A, 1994, J AM COLL HEALTH, V42, P220
   SHEN LX, 2005, J APPL CLIN PEDIAT, V20, P167
   Siegel DM, 2001, ARCH PEDIAT ADOL MED, V155, P1117, DOI 10.1001/archpedi.155.10.1117
   Smith MU, 2000, AIDS EDUC PREV, V12, P49
   ZENG W, 2000, J FUJIAN MED U, V34, P194
   ZHAO G, 2006, J CHIN SCH HLTH, V27, P658
NR 24
TC 15
Z9 19
U1 2
U2 16
PU SAGE PUBLICATIONS LTD
PI LONDON
PA 1 OLIVERS YARD, 55 CITY ROAD, LONDON EC1Y 1SP, ENGLAND
SN 0956-4624
EI 1758-1052
J9 INT J STD AIDS
JI Int. J. STD AIDS
PD MAY 15
PY 2008
VL 19
IS 5
BP 342
EP 346
DI 10.1258/ijsa.2007.007208
PG 5
WC Immunology; Infectious Diseases
SC Immunology; Infectious Diseases
GA 305KI
UT WOS:000256176900012
PM 18482967
DA 2023-03-20
ER

PT J
AU Zimmerman, RS
   Cupp, PK
   Donohew, L
   Sionean, CK
   Feist-Price, S
   Helme, D
AF Zimmerman, Rick S.
   Cupp, Pamela K.
   Donohew, Lewis
   Sionean, C. Kristin
   Feist-Price, Sonja
   Helme, Donald
TI Effects of a school-based, theory-driven HIV and pregnancy prevention curriculum
SO PERSPECTIVES ON SEXUAL AND REPRODUCTIVE HEALTH
LA English
DT Article
ID sexual risk-taking; sensation seeking; african-american; decision-making; marijuana use; adolescents; behaviors; interventions; program; impact
AB CONTEXT. Although a number of interventions are effective at reducing risky adolescent sexual behavior, it may be possible to make them even more effective by addressing adolescents' approaches to risk-taking. METHODS: Schools were assigned to teach one of three curricula in a quasi-experimental intervention study. the school's standard pregnancy and HIV prevention curriculum; the Reducing the Risk curriculum; ora modified Reducing the Risk curriculum, adopted for high sensation seekers and impulsive decision makers. A sample of 1,944 students from 17 schools was surveyed at three time points between 1995 and 1997. Mixed models regression and logistic regression were used to examine the difference in impact among curricula. RESULTS: Differences in the impact of the original and modified Reducing the Risk interventions were not significant for the total sample or for high sensation seekers and impulsive decision makers separately. Students from both intervention groups demonstrated short-term improvements in knowledge, students who received their schools' standard curriculum were significantly more likely than those assigned to either intervention to have initiated sexual intercourse by the third time point (odds ratio, 2.4). CONCLUSION: More work is necessary to understand the best ways to design classroom messages that will be effective in reducing the risk behaviors of high sensation seekers and impulsive decision makers.
C1 Univ Kentucky, Louisville, KY USA.
   Univ Illinois, Coll Appl Hlth Sci, Champaign, IL 61820 USA.
   Wake Forest Univ, Winston Salem, NC 27109 USA.
C3 University of Kentucky; University of Illinois System; University of Illinois Urbana-Champaign; Wake Forest University
RP Zimmerman, RS (corresponding author), Univ Kentucky, Louisville, KY USA.
EM rzimmerman@pire.org
FU NATIONAL INSTITUTE ON ALCOHOL ABUSE AND ALCOHOLISM [R01AA010747] Funding Source: NIH RePORTER; NIAAA NIH HHS [AA10747] Funding Source: Medline
CR *AE CAS FDN, 2006, KIDS COUNT DAT BOOK, V0, P0
   Barth R. P, 1996, REDUCING RISK, V3rd, P0
   Benotsch EG., 2001, SEXUAL ADDICTION COM, V8, P83, DOI 10.1080/10720160127561
   Brien T M, 1994, J AM COLL HEALTH, V42, P167
   Bryk A.S., 1992, HIERARCHICAL LINEAR, V0, P0
   Cecil H, 1998, J AM COLL HEALTH, V47, P113, DOI 10.1080/07448489809595631
   Centers for Disease Control and Prevention, 2007, HIV AIDS SURV REP 20, V17, P1
   Comeau N, 2001, ADDICT BEHAV, V26, P803, DOI 10.1016/S0306-4603(01)00238-6
   Coyle K, 2001, PUBLIC HEALTH REP, V116, P82, DOI 10.1093/phr/116.S1.82
   Donohew L, 2000, PERS INDIV DIFFER, V28, P1079, DOI 10.1016/S0191-8869(99)00158-0
   DONOHEW L, 1990, DRUG ALCOHOL ABUSE P, V0, P49
   DONOHEW L, 1991, PERSUASIVE COMMUNICA, V0, P143
   EISEN M, 1990, FAM PLANN PERSPECT, V22, P261, DOI 10.2307/2135683
   GREENE JP, 2002, HIGH SCH GRADUATION, V0, P0
   HELME D, 2007, EFFECTS RADIO PUBLIC, V0, P0
   Jemmott LS, 1995, BE PROUD BE RESPONSI, V0, P0
   Kalichman SC, 1998, PSYCHOL ADDICT BEHAV, V12, P262, DOI 10.1037/0893-164X.12.4.262
   KIRBY D, 1991, FAM PLANN PERSPECT, V23, P253, DOI 10.2307/2135776
   KIRBY D, 1992, J SCHOOL HEALTH, V62, P280, DOI 10.1111/j.1746-1561.1992.tb01244.x
   KIRBY D, 1985, J SEX EDUC THER, V11, P28
   Kirby D., 2005, SEXUAL RISK PROTECTI, V0, P0
   Laird J., 2006, DROPOUT RATES US 200, V0, P0
   LANGER LM, 1993, HEALTH PSYCHOL, V12, P227
   *LEG MOM, 2007, OV FED ABST ONLY FUN, V0, P0
   Li XM, 2001, J ADOLESCENT HEALTH, V28, P46, DOI 10.1016/S1054-139X(00)00173-7
   Malow RM, 2001, J SUBST ABUSE, V13, P103, DOI 10.1016/S0899-3289(01)00069-4
   Palmgreen P, 2001, AM J PUBLIC HEALTH, V91, P292, DOI 10.2105/AJPH.91.2.292
   Pinkerton S. D., 1998, JOURNAL OF HIV/AIDS PREVENTION AND EDUCATION FOR ADOLESCENTS AND CHILDREN, V2, P5, DOI 10.1300/J129v02n02_02
   Resnick MD, 1997, JAMA-J AM MED ASSOC, V278, P823, DOI 10.1001/jama.278.10.823
   ROBBINS C, 1985, J MARRIAGE FAM, V47, P567, DOI 10.2307/352259
   ROBIN LE, 1999, NAT HIV PREV C ATL A, V0, P0
   Rotheram-Borus MJ, 2000, AIDS, V14, PS33, DOI 10.1097/00002030-200006001-00005
   Stanton BF, 1996, ARCH PEDIAT ADOL MED, V150, P363, DOI 10.1001/archpedi.1996.02170290029004
   WALTER HJ, 1993, JAMA-J AM MED ASSOC, V270, P725, DOI 10.1001/jama.270.6.725
   WEBSTER C, 1997, IMPULSIVITY THEORY A, V0, P0
   Zuckerman M, 1994, BEHAV EXPRESSIONS BI, V0, P0
NR 36
TC 29
Z9 30
U1 0
U2 14
PU BLACKWELL PUBLISHING
PI OXFORD
PA 9600 GARSINGTON RD, OXFORD OX4 2DQ, OXON, ENGLAND
SN 1538-6341
EI 
J9 PERSPECT SEX REPRO H
JI Perspect. Sex Reprod. Health
PD MAR 15
PY 2008
VL 40
IS 1
BP 42
EP 51
DI 10.1363/4004208
PG 10
WC Demography; Family Studies
SC Demography; Family Studies
GA 280KQ
UT WOS:000254426100005
PM 18318871
DA 2023-03-20
ER

PT J
AU Long, W
   Millsap, CA
AF Long, Wesley
   Millsap, C. A.
TI Fear of AIDS and Homophobia Scales in an Ethnic Population of University Students
SO JOURNAL OF SOCIAL PSYCHOLOGY
LA English
DT Article
DE ethnicity; Fear of AIDS and Homophobia Scales; HIV/AIDS
AB This replication extended R. A. Bouton et al.'s (1987) Fear of AIDS and Homophobia Scales to an ethnic sample of university students in an attempt to understand the relation between the expression of fear of HIV/AIDS and homophobia in ethnic groups. The results of the present study suggest that ethnic groups have a greater fear of HIV/AIDS, as they were more homophobic than the sample surveyed by R. A. Bouton et al. Although the correlation between fear of AIDS and homophobia was significant, results suggest the relation between them is weaker than it was 20 years prior to the present study. The ethnic populations represented in this study did not have greater fear of AIDS by gender. Considering ethnicity, female and male participants showed significant differences in homophobia. As in the original study, male participants were more homophobic than were female participants.
C1 [Long, Wesley] Univ Oklahoma, Dept Human Relat, Norman, OK 73019 USA.
   [Millsap, C. A.] Univ Oklahoma, Dept Educ Psychol, Norman, OK 73019 USA.
C3 University of Oklahoma System; University of Oklahoma - Norman; University of Oklahoma System; University of Oklahoma - Norman
RP Long, W (corresponding author), Univ Oklahoma, Dept Human Relat, PHSC Bldg,601 Elm Ave,Room 728, Norman, OK 73019 USA.
EM wlong@ou.edu
CR BOUTON RA, 1987, J PERS ASSESS, V51, P606, DOI 10.1207/s15327752jpa5104_13
   Fenton K. A., 2006, MORBIDITY AND MORTALITY WEEKLY REPORT, V55, P585
NR 2
TC 10
Z9 13
U1 1
U2 6
PU ROUTLEDGE JOURNALS, TAYLOR & FRANCIS LTD
PI ABINGDON
PA 2-4 PARK SQUARE, MILTON PARK, ABINGDON OX14 4RN, OXON, ENGLAND
SN 0022-4545
EI 1940-1183
J9 J SOC PSYCHOL
JI J. Soc. Psychol.
PD OCT 15
PY 2008
VL 148
IS 5
BP 637
EP 640
DI 10.3200/SOCP.148.5.637-640
PG 4
WC Psychology, Social
SC Psychology
GA 364SU
UT WOS:000260356400010
PM 18958981
DA 2023-03-20
ER

PT J
AU Onah, HE
   Agbata, TA
   Obi, SN
AF Onah, H. E.
   Agbata, T. A.
   Obi, S. N.
TI Attitude to sperm donation among medical students in Enugu, South-Eastern Nigeria
SO JOURNAL OF OBSTETRICS AND GYNAECOLOGY
LA English
DT Article
DE Enugu; medical students; Nigeria; sperm donation
ID donor insemination; semen donation
AB This study investigated the knowledge, attitude and practices of a sample of Nigerian medical students towards sperm donation. It was a self-administered semi-structured questionnaire survey of fifth and final year medical students of the College of Medicine, University of Nigeria, Enugu campus, South-eastern Nigeria. Out of 205 eligible medical students in both classes, 180 (87.8%) responded. There were 99 male and 81 female respondents. Their ages ranged from 20 to 30 years with a mean of 24.0 +/- 2.0 years. All the participants were Christians. A total of 177 (98.3%) of the respondents were aware of the practice of sperm donation for the treatment of infertility, while three students had never heard of it. A total of 15 (15.2%) of the male respondents reported their willingness to donate their sperm for infertile couples. The main motivation for wanting to donate sperm was a desire to help infertile couples. A total of 24 (30%) of the female respondents were willing to accept donor semen should the need arise. The leading factors which discouraged the male respondents from donating semen were that the practice was either against their religious belief (41.7%) or in their opinion, was morally wrong (22.6%). Some 10.7% were afraid of a possible adverse effect on future fertility, while 9.5% were afraid of being screened for sexually transmitted infections, 20 (35%) of the female respondents would not accept donor semen because of the psychological and emotional effects of having to bring up a child that is not their husband's,13 (23%) said it was against their religious faith, while 10 (18%) believed that adopting a child was better than accepting donor semen. Eight (14%) were afraid of contracting HIV infection through donor semen, while six (11%) declined because they would not want the paternity of their child to be questioned later. With respect to the participants' views on identity disclosure, 35 (90%) of the 39 respondents willing to donate or accept sperm objected to their identities being disclosed to the recipient couples or the donor, while four (10%) did not mind. It was concluded that, despite the high level of awareness of sperm donation among medical students in Enugu, the majority of them were unfavourably disposed to it and none had ever practiced it. Public enlightenment through the mass media and correction of false notions about infertility treatment will go a long way in addressing this problem.
C1 [Onah, H. E.; Agbata, T. A.; Obi, S. N.] Univ Nigeria, Teaching Hosp, Dept Obstet & Gynaecol, Enugu, Nigeria.
C3 University of Nigeria
RP Onah, HE (corresponding author), PO 3709,Gen PO, Enugu 400001, Nigeria.
EM hyacinon@yahoo.com
CR BARRATT CLR, 1989, BRIT J OBSTET GYNAEC, V96, P461, DOI 10.1111/j.1471-0528.1989.tb02423.x
   BARRATT CLR, 1990, FERTIL STERIL, V54, P375
   COOK R, 1995, HUM REPROD, V10, P951, DOI 10.1093/oxfordjournals.humrep.a136069
   COOPER SL, 1998, CHOOSING ASSISTED RE, V0, P4
   Daniels K., 1998, DONOR INSEMINATION I, V0, P0
   DANIELS K R, 1987, CLINICAL REPRODUCTION AND FERTILITY, V5, P177
   Daniels KR, 1997, SOC SCI MED, V44, P673, DOI 10.1016/S0277-9536(96)00220-1
   Daniels KR., 1989, J REPROD INFANT PSYC, V7, P121, DOI 10.1080/02646838908403583
   Ikechebelu J I, 2002, J OBSTET GYNAECOL, V22, P306, DOI 10.1080/01443610220130643
   KNOPPERS B, 1986, OTTAWA LAW REV, V18, P663
   LUI SC, 1995, HUM REPROD, V10, P234, DOI 10.1093/humrep/10.1.234
   Lui SC, 1996, HUM REPROD, V11, P2061
   PEDERSON JN, 1991, HUMAN REPROD, V6, P307
   POLGE C, 1949, NATURE, V164, P666, DOI 10.1038/164666a0
   PURDIE A, 1992, NEW ZEAL MED J, V105, P27
   PURDIE A, 1994, HUM REPROD, V9, P1355, DOI 10.1093/oxfordjournals.humrep.a138709
   SAUER MV, 1989, J REPROD MED, V34, P362
   WALTERS L, 1987, HASTINGS CTR REPORT, V0, P0
NR 18
TC 7
Z9 9
U1 2
U2 6
PU TAYLOR & FRANCIS INC
PI PHILADELPHIA
PA 530 WALNUT STREET, STE 850, PHILADELPHIA, PA 19106 USA
SN 0144-3615
EI 1364-6893
J9 J OBSTET GYNAECOL
JI J. Obstet. Gynaecol.
PD JAN 15
PY 2008
VL 28
IS 1
BP 96
EP 99
DI 10.1080/01443610701811928
PG 4
WC Obstetrics & Gynecology
SC Obstetrics & Gynecology
GA 278UZ
UT WOS:000254313100020
PM 18259910
DA 2023-03-20
ER

PT J
AU Wu, S
   Li, L
   Wu, Z
   Cao, HY
   Lin, CJ
   Yan, ZH
   Jia, MH
   Cui, HX
AF Wu, Sheng
   Li, Li
   Wu, Zunyou
   Cao, Haijun
   Lin, Chunqing
   Yan, Zhihua
   Jia, Manhong
   Cui, Haixia
TI Universal precautions in the era of HIV/AIDS: Perception of health service providers in Yunnan, China
SO AIDS AND BEHAVIOR
LA English
DT Article
DE universal precautions; China; HIV; AIDS; qualitative research
ID care workers; training-program; physicians; knowledge; attitudes; exposures; students; nurses; impact; hiv
AB With a rising HIV/AIDS epidemic, it has become especially important for health service providers in China to understand and correctly adhere to universal precautions. Using qualitative interview data, perspectives from both health administrators and service providers working at all levels of China's health care system were examined. Service providers admitted selective adherence and non-adherence to universal precautions in their daily medical practice, and gave their explanations for such behaviors. Lack of time to put on protective gear, gear's interference with medical procedures, lack of administrative support, heavy workload in hospitals, inaccurate risk assessment, and beliefs that compliance with universal precautions is unnecessary, time consuming and costly were mentioned as reasons behind noncompliance. Effective universal precaution interventions need to target both administrators and providers, and address both structural barriers and individual attitudinal and behavioral factors.
C1 [Wu, Sheng; Li, Li] Univ Calif Los Angeles, Ctr Community Hlth, Jane & Terry Semel Inst Neurosci & Human Behav, Los Angeles, CA 90024 USA.
   [Wu, Zunyou; Yan, Zhihua; Cui, Haixia] Chinese Ctr Dis Control & Prevent, Beijing, Peoples R China.
   [Cao, Haijun; Lin, Chunqing] Univ Calif Los Angeles, Sch Publ Hlth, Los Angeles, CA 90024 USA.
   [Jia, Manhong] Yunnan Ctr Dis Control & Prevent, Kunming, Peoples R China.
C3 University of California System; University of California Los Angeles; Chinese Center for Disease Control & Prevention; University of California System; University of California Los Angeles
RP Wu, S (corresponding author), Univ Calif Los Angeles, Ctr Community Hlth, Jane & Terry Semel Inst Neurosci & Human Behav, 10920 Wilshire Blvd,Suite 350, Los Angeles, CA 90024 USA.
EM shwu@ucla.edu
FU NIMH NIH HHS [R01MH070931, R01 MH070931-03, R01 MH070931] Funding Source: Medline
CR BEEKMANN SE, 1994, CLIN INFECT DIS, V18, P562, DOI 10.1093/clinids/18.4.562
   *CDCP, 1988, MMWR-MORBID MORTAL W, V37, P377
   *CHIN CDCP, 2004, HIV AIDS SURV REP, V0, P0
   *CHIN MIN HLTH, 2006, OCC EXP PREV GUID HL, V0, P0
   Chinese Ministry of Health Joint United Nations Programme on HIV/AIDS World Health Organization, 2006, 2005 UPD HIV AIDS EP, V0, P0
   DIEKEMA DJ, 1995, PREV MED, V24, P580, DOI 10.1006/pmed.1995.1092
   Gruber M, 1989, CLIN NURSE SPEC, V3, P182, DOI 10.1097/00002800-198900340-00006
   Ji G, 2005, J HOSP INFECT, V59, P235, DOI 10.1016/j.jhin.2004.09.027
   Kermode M, 2005, AM J INFECT CONTROL, V33, P27, DOI 10.1016/j.ajic.2004.07.014
   MUHR T, 1997, ATLAS TI COMPUTER SO, V0, P0
   Pruss-Ustun A., 2003, SHARPS INJURIES GLOB, V0, P0
   Regina C, 2002, INT J NURS STUD, V39, P157, DOI 10.1016/S0020-7489(01)00021-9
   Roup B J, 1997, AM J CRIT CARE, V6, P218
   Sagoe-Moses C, 2001, NEW ENGL J MED, V345, P538, DOI 10.1056/NEJM200108163450711
   SANDELOWSKI M, 1986, ADV NURS SCI, V8, P27, DOI 10.1097/00012272-198604000-00005
   SOKAS RK, 1993, ACAD MED, V68, P374, DOI 10.1097/00001888-199305000-00022
   Sridhar M. R., 2004, INDIAN JOURNAL OF PEDIATRICS, V71, P617, DOI 10.1007/BF02724121
   State Council AIDS Working Committee Office and UN Theme Group on HIV / AIDS in China, 2004, JOINT ASS HIV AIDS P, V0, P0
   Turner J G, 1993, ANNU REV NURS RES, V11, P205
   U.S. Embassy, 2000, AIDS CHIN YUNN PROV, V0, P0
   van Servellen G M, 1988, J CONTIN EDUC NURS, V19, P4
   VANWISSEN KA, 1993, J ADV NURS, V18, P912, DOI 10.1046/j.1365-2648.1993.18060912.x
   Walsh G, 1992, BR J NURS, V1, P66
   Wang HH, 2003, J ADV NURS, V41, P187, DOI 10.1046/j.1365-2648.2003.02519.x
   Wenrich MD, 1996, AM J PREV MED, V12, P116, DOI 10.1016/S0749-3797(18)30354-4
   WILLIAMS CO, 1994, AM J INFECT CONTROL, V22, P138
   WONG ES, 1991, JAMA-J AM MED ASSOC, V265, P1123, DOI 10.1001/jama.265.9.1123
   World Health Organization, 2002, WORLD HLTH REP 2002, V0, P0
   Wu ZY, 2004, AIDS EDUC PREV, V16, P7, DOI 10.1521/aeap.16.3.5.7.35521
NR 29
TC 16
Z9 16
U1 1
U2 4
PU SPRINGER/PLENUM PUBLISHERS
PI NEW YORK
PA 233 SPRING ST, NEW YORK, NY 10013 USA
SN 1090-7165
EI 1573-3254
J9 AIDS BEHAV
JI AIDS Behav.
PD SEP 15
PY 2008
VL 12
IS 5
BP 806
EP 814
DI 10.1007/s10461-007-9278-8
PG 9
WC Public, Environmental & Occupational Health; Social Sciences, Biomedical
SC Public, Environmental & Occupational Health; Biomedical Social Sciences
GA 339LD
UT WOS:000258578200015
PM 17641967
DA 2023-03-20
ER

PT J
AU Helion, AM
   Reddy, DM
   Kies, AL
   Morris, DR
   Wilson, CM
AF Helion, Alicia M.
   Reddy, Diane M.
   Kies, Ashley L.
   Morris, Deirdre R.
   Wilson, Clarissa M.
TI Influence of communicator's race on efficacy of an HIV/STD prevention intervention among African American and Caucasian college students
SO PUBLIC HEALTH NURSING
LA English
DT Article
DE African Americans; communication; health promotion; human immunodeficiency virus; sexually transmitted diseases (STDs)
ID sexual-behavior; hiv prevention; women; aids; impact; urban; risk; attitudes; messages
AB Objectives: The present research examined the influence of communicator's race on the efficacy of intervention videos in the reduction of human immunodeficiency virus (HIV) and other sexually transmitted diseases (STDs) among African American and Caucasian college females. Design: Experimental HIV/STD prevention digital versatile disks (DVDs) featured a White female as a primary or a secondary communicator relative to a Black female, while a control DVD featured 2 Black females. Respondents watched 1 DVD and completed questionnaires before and after viewing the DVD as well as 2 and 4 weeks later. Sample: 79 African American females and 88 Caucasian females participated. Measurements: Perceptions of the DVDs, HIV/STD risk, intentions to use condoms, and number of condoms purchased after viewing the videos were assessed. Results: The intervention was effective in increasing intentions to use condoms with a current partner across the follow-up periods. There was no effect of race of communicator on any variable for African American or Caucasians. Conclusions: While communicator's race did not affect this intervention, more research is necessary. Future studies should use multiple Black and White communicators to isolate the role of race and should be conducted where larger samples of African American college students can be recruited.
C1 [Helion, Alicia M.] Lakeland Coll, Sheboygan, WI 53082 USA.
   [Reddy, Diane M.; Kies, Ashley L.; Morris, Deirdre R.; Wilson, Clarissa M.] Univ Wisconsin, Milwaukee, WI 53201 USA.
C3 University of Wisconsin System; University of Wisconsin Milwaukee
RP Helion, AM (corresponding author), Lakeland Coll, Chase 206,POB 359, Sheboygan, WI 53082 USA.
EM heliona@lakeland.edu
FU University of Wisconsin System Institute
CR Aaker JL, 2000, J CONSUM PSYCHOL, V9, P127, DOI 10.1207/S15327663JCP0903_1
   Armstrong KL, 2005, J BLACK PSYCHOL, V31, P67, DOI 10.1177/0095798404268462
   BIGGAR RJ, 1989, J ACQ IMMUN DEF SYND, V2, P497
   Bogart LM, 2005, JAIDS-J ACQ IMM DEF, V38, P213, DOI 10.1097/00126334-200502010-00014
   *CDCP, 2005, TRENDS REPORTABLE SE, V0, P0
   *CDCP, 2006, HIV AIDS AFR AM, V0, P0
   Doljanac RF, 1998, J BEHAV MED, V21, P451, DOI 10.1023/A:1018784326191
   Dushay RA, 2001, AM J DRUG ALCOHOL AB, V27, P501, DOI 10.1081/ADA-100104515
   FINLEY R, 1999, SURVEYMONKEY COM, V0, P0
   Herek GM, 1998, AM J COMMUN PSYCHOL, V26, P705, DOI 10.1023/A:1022157914906
   KALICHMAN SC, 1993, J CONSULT CLIN PSYCH, V61, P291, DOI 10.1037/0022-006X.61.2.291
   LOPES CE, 1995, AM J HEALTH PROMOT, V9, P257, DOI 10.4278/0890-1171-9.4.257
   MCGUIRE E, 1992, AM J PREV MED, V8, P226, DOI 10.1016/S0749-3797(18)30810-9
   Mize SJS, 2002, AIDS CARE, V14, P163, DOI 10.1080/09540120220104686
   Schneider TR, 2001, HEALTH PSYCHOL, V20, P256, DOI 10.1037//0278-6133.20.4.256
   SEVERN JJ, 1990, COLL STUDENT J, V24, P296
   STEVENSON HC, 1994, J BLACK STUD, V25, P62, DOI 10.1177/002193479402500104
   Whittler T. E., 1989, PSYCHOL MARKET, V6, P287, DOI 10.1002/MAR.4220060405
   Whittler TE, 2002, J CONSUM PSYCHOL, V12, P291, DOI 10.1207/S15327663JCP1204_02
   Williams PB, 2003, FAM COMMUNITY HEALTH, V26, P108, DOI 10.1097/00003727-200304000-00004
NR 20
TC 5
Z9 5
U1 0
U2 4
PU WILEY-BLACKWELL
PI MALDEN
PA COMMERCE PLACE, 350 MAIN ST, MALDEN 02148, MA USA
SN 0737-1209
EI 
J9 PUBLIC HEALTH NURS
JI Public Health Nurs.
PD SEP-OCT 15
PY 2008
VL 25
IS 5
BP 440
EP 450
DI 10.1111/j.1525-1446.2008.00728.x
PG 11
WC Public, Environmental & Occupational Health; Nursing
SC Public, Environmental & Occupational Health; Nursing
GA 339WD
UT WOS:000258607100008
PM 18816361
DA 2023-03-20
ER

PT J
AU Friedman, MS
   Marshal, MP
   Stall, R
   Cheong, J
   Wright, ER
AF Friedman, Mark S.
   Marshal, Michael P.
   Stall, Ron
   Cheong, JeeWon
   Wright, Eric R.
TI Gay-related Development, Early Abuse and Adult Health Outcomes Among Gay Males
SO AIDS AND BEHAVIOR
LA English
DT Article
DE HIV; Homosexuality; Abuse; Psychosexual development
ID sex sexual-behavior; mental-health; bisexual youth; community settings; probability sample; suicidal ideation; school-students; risk behaviors; hiv prevalence; us population
AB This study examined relationships between timing of gay-related developmental milestones, early abuse, and emergence of poor health outcomes in adulthood among 1,383 gay/bisexual men in the Urban Men's Health Study. Latent Profile Analysis grouped participants as developing early, middle or late based on the achievement of four phenomena including age of first awareness of same-sex sexual attractions and disclosure of sexual orientation. Participants who developed early were more likely, compared to others, to experience forced sex and gay-related harassment before adulthood. They were more likely to be HIV seropositive and experience gay-related victimization, partner abuse and depression during adulthood. Early forced-sex, gay-related harassment and physical abuse were associated with several negative health outcomes in adulthood including HIV infection, partner abuse, and depression. This analysis suggests that the experience of homophobic attacks against young gay/bisexual male youth helps to explain heightened rates of serious health problems among adult gay men.
C1 [Friedman, Mark S.; Stall, Ron] Univ Pittsburgh, Grad Sch Publ Hlth, Pittsburgh, PA 15261 USA.
   [Marshal, Michael P.] Univ Pittsburgh, Sch Med, Pittsburgh, PA USA.
   [Cheong, JeeWon] Univ Pittsburgh, Dept Psychol, Pittsburgh, PA 15260 USA.
   [Wright, Eric R.] Indiana Univ Purdue Univ, Sch Publ & Environm Affairs, Indianapolis, IN 46202 USA.
C3 Pennsylvania Commonwealth System of Higher Education (PCSHE); University of Pittsburgh; Pennsylvania Commonwealth System of Higher Education (PCSHE); University of Pittsburgh; Pennsylvania Commonwealth System of Higher Education (PCSHE); University of Pittsburgh; Indiana University System; Indiana University-Purdue University Indianapolis
RP Friedman, MS (corresponding author), Univ Pittsburgh, Grad Sch Publ Hlth, 130 DeSoto St,2nd Floor, Pittsburgh, PA 15261 USA.
EM Msf11@pitt.edu
FU NIAAA NIH HHS [L30 AA014540, L30 AA014540-02, K01 AA015100-04, K01 AA015100-02, L30 AA014540-03, K01 AA015100-03, K01 AA015100] Funding Source: Medline
CR *4 H CTR YOUTH DEV, 2004, CONS HARR BAS ACT PE, V0, P3255
   ALDERSON KG, 2003, CANADIAN J HUMAN SEX, V12, P72
   Sifakis F., 2005, MORBIDITY AND MORTALITY WEEKLY REPORT, V54, P597
   Bernstein JY, 1997, J INTERPERS VIOLENCE, V12, P483, DOI 10.1177/088626097012004001
   Blair J, 1999, J SEX RES, V36, P39, DOI 10.1080/00224499909551965
   Bontempo DE, 2002, J ADOLESCENT HEALTH, V30, P364, DOI 10.1016/S1054-139X(01)00415-3
   Brewer DD, 2006, SEX TRANSM DIS, V33, P250, DOI 10.1097/01.olq.0000194595.90487.ed
   CASS VC, 1979, J HOMOSEXUAL, V4, P219, DOI 10.1300/J082v04n03_01
   Catania JA, 2001, AM J PUBLIC HEALTH, V91, P907, DOI 10.2105/AJPH.91.6.907
   Chassin L, 2002, J CONSULT CLIN PSYCH, V70, P67, DOI 10.1037//0022-006X.70.1.67
   Cochran SD, 2004, ADDICTION, V99, P989, DOI 10.1111/j.1360-0443.2004.00759.x
   Cochran SD, 2000, AM J EPIDEMIOL, V151, P516
   Cochran SD, 2000, AM J PUBLIC HEALTH, V90, P573, DOI 10.2105/AJPH.90.4.573
   Cochran SD, 2003, J CONSULT CLIN PSYCH, V71, P53, DOI 10.1037/0022-006X.71.1.53
   DAugelli A. R., 2002, CLIN CHILD PSYCHOL P, V7, P1359
   DAugelli AR, 2002, SCHOOL PSYCHOL QUART, V17, P148, DOI 10.1521/scpq.17.2.148.20854
   DAUGELLI AR, 1993, AM J COMMUN PSYCHOL, V21, P421, DOI 10.1007/BF00942151
   Diamond LM, 1998, DEV PSYCHOL, V34, P1085, DOI 10.1037/0012-1649.34.5.1085
   Diamond LM, 2003, J CLIN CHILD ADOLESC, V32, P490, DOI 10.1207/S15374424JCCP3204_1
   DOLL LS, 1992, CHILD ABUSE NEGLECT, V16, P855, DOI 10.1016/0145-2134(92)90087-8
   Elze DE, 2002, SOC WORK RES, V26, P89, DOI 10.1093/swr/26.2.89
   Faulkner AH, 1998, AM J PUBLIC HEALTH, V88, P262, DOI 10.2105/AJPH.88.2.262
   FAVA GA, 1982, PSYCHOTHER PSYCHOSOM, V38, P141, DOI 10.1159/000287622
   Fergusson DM, 1999, ARCH GEN PSYCHIAT, V56, P876, DOI 10.1001/archpsyc.56.10.876
   Garofalo R, 1999, ARCH PEDIAT ADOL MED, V153, P487
   Garofalo R, 1998, PEDIATRICS, V101, P895, DOI 10.1542/peds.101.5.895
   Glew G, 2000, PEDIATR REV, V21, P183, DOI 10.1542/pir.21-6-183
   *HARR INT, 2005, TEAS TORM SCH CLIM A, V0, P3255
   HERMAN DB, 1994, AM J PUBLIC HEALTH, V84, P1849, DOI 10.2105/AJPH.84.11.1849
   Herrell R, 1999, ARCH GEN PSYCHIAT, V56, P867, DOI 10.1001/archpsyc.56.10.867
   HERSHBERGER SL, 1995, DEV PSYCHOL, V31, P65, DOI 10.1037/0012-1649.31.1.65
   Hershberger SL, 1997, J ADOLESCENT RES, V12, P477, DOI 10.1177/0743554897124004
   Jorm AF, 2002, BRIT J PSYCHIAT, V180, P423, DOI 10.1192/bjp.180.5.423
   Kaltiala-Heino R, 1999, BRIT MED J, V319, P348, DOI 10.1136/bmj.319.7206.348
   LAMPINEN TM, 2006, BRIT COLUMBIA MED J, V48, P22
   Lyness JM, 1997, ARCH INTERN MED, V157, P449, DOI 10.1001/archinte.157.4.449
   MacKellar DA, 2006, SEX TRANSM DIS, V33, P183, DOI 10.1097/01.olq.0000204507.21902.b3
   MacKinnon DP, 2007, ANNU REV PSYCHOL, V58, P593, DOI 10.1146/annurev.psych.58.110405.085542
   Mills TC, 2001, AM J PUBLIC HEALTH, V91, P980, DOI 10.2105/AJPH.91.6.980
   MUTHEN LK, 2002, MPLUS USERS GUIDE, V0, P3255
   Nansel TR, 2001, JAMA-J AM MED ASSOC, V285, P2094, DOI 10.1001/jama.285.16.2094
   OLWEUS D, 1993, BULLYING SCH WHAT WE, V0, P3255
   PILKINGTON NW, 1995, J COMMUNITY PSYCHOL, V23, P34, DOI 10.1002/1520-6629(199501)23:1<34::AID-JCOP2290230105>3.0.CO;2-N
   RADLOFF L S, 1977, APPLIED PSYCHOLOGICAL MEASUREMENT, V1, P385, DOI 10.1177/014662167700100306
   REMAFEDI G, 1991, PEDIATRICS, V87, P869
   Remafedi G, 1998, AM J PUBLIC HEALTH, V88, P57, DOI 10.2105/AJPH.88.1.57
   Rigby K, 1999, SUICIDE LIFE-THREAT, V29, P119
   Russell ST, 2001, AM J PUBLIC HEALTH, V91, P1276, DOI 10.2105/AJPH.91.8.1276
   Russell ST, 2001, AM J PUBLIC HEALTH, V91, P903, DOI 10.2105/AJPH.91.6.903
   Safren SA, 1999, J CONSULT CLIN PSYCH, V67, P859, DOI 10.1037/0022-006X.67.6.859
   Salmon G., 2000, CLIN CHILD PSYCHOL P, V5, P563, DOI 10.1177/1359104500005004010
   Sandfort TGM, 2001, ARCH GEN PSYCHIAT, V58, P85, DOI 10.1001/archpsyc.58.1.85
   Savin-Williams RC, 2001, J ADOLESCENCE, V24, P5, DOI 10.1006/jado.2000.0369
   SCHNEIDER SG, 1989, SUICIDE LIFE-THREAT, V19, P381
   SLEE PT, 1995, PERS INDIV DIFFER, V18, P57, DOI 10.1016/0191-8869(94)00114-8
   Stall R, 2003, AM J PUBLIC HEALTH, V93, P939, DOI 10.2105/AJPH.93.6.939
   STALL R, 1900, P3255, V0, P0
   Tang H, 2004, CANCER CAUSE CONTROL, V15, P797, DOI 10.1023/B:CACO.0000043430.32410.69
   TROIDEN RR, 1988, J ADOLESCENT HEALTH, V9, P105, DOI 10.1016/0197-0070(88)90056-3
   Valleroy LA, 2000, JAMA-J AM MED ASSOC, V284, P198, DOI 10.1001/jama.284.2.198
   VERMUNT JK, 2002, ADV LATENT CLASS ANA, V0, P3255
   Woody GE, 2001, J ACQ IMMUN DEF SYND, V27, P86, DOI 10.1097/00126334-200105010-00015
   Xia Q, 2006, JAIDS-J ACQ IMM DEF, V41, P238, DOI 10.1097/01.qai.0000185574.98472.36
NR 63
TC 123
Z9 123
U1 2
U2 29
PU SPRINGER/PLENUM PUBLISHERS
PI NEW YORK
PA 233 SPRING ST, NEW YORK, NY 10013 USA
SN 1090-7165
EI 1573-3254
J9 AIDS BEHAV
JI AIDS Behav.
PD NOV 15
PY 2008
VL 12
IS 6
BP 891
EP 902
DI 10.1007/s10461-007-9319-3
PG 12
WC Public, Environmental & Occupational Health; Social Sciences, Biomedical
SC Public, Environmental & Occupational Health; Biomedical Social Sciences
GA 359CC
UT WOS:000259962800008
PM 17990094
DA 2023-03-20
ER

PT J
AU El-Gadi, S
   Abudher, A
   Sammud, M
AF El-Gadi, Saleh
   Abudher, Abdulhafid
   Sammud, Mohamed
TI HIV-related knowledge and stigma among high school students in Libya
SO INTERNATIONAL JOURNAL OF STD & AIDS
LA English
DT Article
DE stigma; HIV/AIDS; young people; Libya; schools
ID aids
AB This study aims to measure indicators of HIV-related stigma among students of high schools in the North West of Libya. The results will be part of baseline data and evaluation of the impact of successive interventions. Understanding the behaviour of risk groups in a society, such as young people, is essential in order to draw effective prevention strategies. Behavioural surveillance surveys have been shown to make an important and useful contribution to informing the response to HIV. This study was part of a large Knowledge, Attitude, Beliefs and Practice survey. A self-administrated questionnaire method was used. The response rates were high (83-92%). Despite high level of stigma shown by both boys and girls in the study, 91% of students supported providing free care to HIV infected individuals. The HIV intervention programmes for young people should operate within a comprehensive strategy to combat HIV/AIDS. The stigmatizing and the discriminatory perceptions of HIV infected individuals should be addressed as part of the education campaign.
C1 [El-Gadi, Saleh] Homerton Univ Hosp NHS Fdn Trust, Dept Sexual Hlth, London, England.
RP El-Gadi, S (corresponding author), Homerton Univ Hosp NHS Fdn Trust, Dept Sexual Hlth, London, England.
EM saleh.el-gadi@homerton.nhs.uk
CR BALDO M, 1993, 9 INT C AIDS BERL 6, V0, P0
   Chesney MA, 1999, AM BEHAV SCI, V42, P1162, DOI 10.1177/00027649921954822
   *DRUG CONTR COOP U, 2004, DRUG AB HIV AIDS RES, V0, P0
   Herek GM, 1999, AM BEHAV SCI, V42, P1106, DOI 10.1177/00027649921954787
   KOULA M, 2002, EUR J PUBLIC HEALTH, V12, P2
   Thomson C, 1999, HEALTH EDUC RES, V14, P357, DOI 10.1093/her/14.3.357
   *UNESCO, 2003, LEARN LIF GUID FAM L, V0, P0
   Valdiserri RO, 1997, AIDS EDUC PREV, V9, P2
NR 11
TC 11
Z9 11
U1 0
U2 2
PU ROYAL SOC MEDICINE PRESS LTD
PI LONDON
PA 1 WIMPOLE STREET, LONDON W1G 0AE, ENGLAND
SN 0956-4624
EI 
J9 INT J STD AIDS
JI Int. J. STD AIDS
PD MAR 15
PY 2008
VL 19
IS 3
BP 178
EP 183
DI 10.1258/ijsa.2007.007170
PG 6
WC Immunology; Infectious Diseases
SC Immunology; Infectious Diseases
GA 292EB
UT WOS:000255248200009
PM 18397558
DA 2023-03-20
ER

PT J
AU Haist, SA
   Lineberry, MJ
   Griffith, CH
   Hoellein, AR
   Talente, GM
   Wilson, JF
AF Haist, Steven A.
   Lineberry, Michelle J.
   Griffith, Charles H.
   Hoellein, Andrew R.
   Talente, Gregg M.
   Wilson, John F.
TI Sexual history inquiry and HIV counseling: Improving clinical skills and medical knowledge through an interactive workshop utilizing standardized patients
SO ADVANCES IN HEALTH SCIENCES EDUCATION
LA English
DT Article
DE HIV counseling; Patient simulation; Sexual history; Standardized patient; Undergraduate medical education
ID risk-assessment; students; education; behavior
AB Background Sexual history and HIV counseling (SHHIVC) are essential clinical skills. Our project's purpose was to evaluate a standardized patient educational intervention teaching third-year medical students SHHIVC. Methods A four-hour standardized patient workshop was delivered to one-half of the class each of three consecutive years at one medical school. Approximately 3.5 weeks later, all students engaged in a standardized patient examination including one station assessing SHHIVC, answered an open-ended written exercise following the standardized patient encounter, and completed a written examination including sexual history and HIV-related questions. Results Workshop participants scored higher than non-participants on SHHIVC items on the standardized patient station (P < .0001), written exam (P < .0001), and open-ended written exercise after the standardized patient encounter (P = .024). Conclusions Our SHHIVC curriculum was associated with students demonstrating better clinical skills on a SHHIVC standardized patient examination station and more SHHIVC knowledge on two measures of medical knowledge than students not participating in the SHHIVC educational intervention.
C1 [Haist, Steven A.; Lineberry, Michelle J.; Griffith, Charles H.; Hoellein, Andrew R.] Univ Kentucky, Dept Internal Med, Lexington, KY 40536 USA.
   [Talente, Gregg M.] E Carolina Univ, Dept Internal Med, Greenville, NC 27858 USA.
   [Wilson, John F.] Univ Kentucky, Dept Behav Sci, Lexington, KY 40536 USA.
C3 University of Kentucky; University of North Carolina; East Carolina University; University of Kentucky
RP Haist, SA (corresponding author), Univ Kentucky, Dept Internal Med, Lexington, KY 40536 USA.
EM sahaist@email.uky.edu
FU Health Resources Services Administration [D56HP00038]; University of Kentucky Institutional Review Board
CR CDC, 2001, MORBIDITY AND MORTALITY WEEKLY REPORT, V50, P1
   *CDCP, 2006, STDS TOD, V0, P0
   Cushing A, 2005, MED TEACH, V27, P422, DOI 10.1080/01421590500046502
   Davis D, 1999, JAMA-J AM MED ASSOC, V282, P867, DOI 10.1001/jama.282.9.867
   Epstein RM, 2001, J GEN INTERN MED, V16, P176, DOI 10.1046/j.1525-1497.2001.02299.x
   Epstein RM, 1998, ANN INTERN MED, V128, P435, DOI 10.7326/0003-4819-128-6-199803150-00003
   Gorter S, 2000, ACAD MED, V75, P1130, DOI 10.1097/00001888-200011000-00022
   Haist SA, 2004, J GEN INTERN MED, V19, P549, DOI 10.1111/j.1525-1497.2004.30204.x
   Kidd J, 2001, MED TEACH, V23, P252, DOI 10.1080/01421590120043008
   Madan AK, 1998, AM J PREV MED, V15, P114, DOI 10.1016/S0749-3797(98)00026-9
   MCCANCE KL, 1991, AM J PREV MED, V7, P141, DOI 10.1016/S0749-3797(18)30929-2
   MERRILL JM, 1990, SOUTHERN MED J, V83, P613, DOI 10.1097/00007611-199006000-00004
   Ng C J, 2002, MED J MALAYSIA, V57 Suppl E, P44
   Rabin DL, 1998, AIDS CARE, V10, PS75, DOI 10.1080/09540129850124389
   RABIN DL, 1994, ANN INTERN MED, V121, P513, DOI 10.7326/0003-4819-121-7-199410010-00007
   Skelton JR, 2001, MED EDUC, V35, P603, DOI 10.1046/j.1365-2923.2001.00926.x
   Stanton M, 1997, ACAD MED, V72, P430, DOI 10.1097/00001888-199705000-00059
   Temple-Smith M, 1996, AUST FAM PHYSICIAN, V25, P0
   Torgerson CJ, 2002, MED EDUC, V36, P1002, DOI 10.1046/j.1365-2923.2002.01335.x
   VOLLMER S, 1989, ACAD MED, V64, P474, DOI 10.1097/00001888-198908000-00012
NR 20
TC 11
Z9 11
U1 0
U2 2
PU SPRINGER
PI DORDRECHT
PA VAN GODEWIJCKSTRAAT 30, 3311 GZ DORDRECHT, NETHERLANDS
SN 1382-4996
EI 1573-1677
J9 ADV HEALTH SCI EDUC
JI Adv. Health Sci. Educ.
PD OCT 15
PY 2008
VL 13
IS 4
BP 427
EP 434
DI 10.1007/s10459-006-9053-z
PG 8
WC Education & Educational Research; Education, Scientific Disciplines; Health Care Sciences & Services
SC Education & Educational Research; Health Care Sciences & Services
GA 367AC
UT WOS:000260523900005
PM 17206466
DA 2023-03-20
ER

PT J
AU Maharaj, P
   Cleland, J
AF Maharaj, P.
   Cleland, J.
TI Ethnicity and sexual lifestyles among college students in a high-risk environment, Durban, South Africa
SO AIDS CARE-PSYCHOLOGICAL AND SOCIO-MEDICAL ASPECTS OF AIDS/HIV
LA English
DT Article
DE behavioral strategies; sexual lifestyle; students
AB The aim of the study is to examine the protective behavioural strategies used by college students in response to high levels of HIV infection, with a particular emphasis on ethnic variations. The data for the study are drawn largely from self-completed questionnaires among college students in Durban. The results suggest that abstinence is most common protective factor among Indian and white students. However, among African students, abstinence is less common, particularly for men, despite the fact that concern about HIV is high in this group. Among the sexually active, the majority have more than one sexual partner. However, condom use among all sexually active students is high. Almost 70% reported using condoms at last sexual intercourse but consistent use remains elusive.
C1 [Maharaj, P.] Univ KwaZulu Natal, Sch Dev Studies, Durban, South Africa.
   [Cleland, J.] London Sch Hyg & Trop Med, Ctr Populat Studies, London WC1, England.
C3 University of Kwazulu Natal; University of London; London School of Hygiene & Tropical Medicine
RP Maharaj, P (corresponding author), Univ KwaZulu Natal, Sch Dev Studies, Durban, South Africa.
EM Maharajp7@ukzn.ac.za
CR Bessinger R., 2003, SEXUAL BEHAV HIV FER, V0, P0
   *DEP HLTH, 2005, NAT PROV HIV SYPH SE, V0, P0
   GARDNER R, 1999, CLOSING CONDOM GAP P, V0, P0
   IEASA, 2004, STUD S AFR GUID S AF, V0, P0
   *LOV, 2000, IMP CAT RES BOOK MER, V0, P0
   Maharaj P, 2006, INT FAM PLAN PERSPEC, V32, P28, DOI 10.1363/3202806
   Maharaj P, 2006, REPROD HEALTH MATTER, V14, P104, DOI 10.1016/S0968-8080(06)28253-3
   RUTENBERG M, 2001, TRANSITIONS ADULTHOO, V1, P0
   SHISANA O, 2005, S AFRICAN NATL HIV P, V0, P0
   Simbayi LC, 2004, AIDS CARE, V16, P605, DOI 10.1080/09540120410001716405
NR 10
TC 13
Z9 13
U1 0
U2 1
PU ROUTLEDGE JOURNALS, TAYLOR & FRANCIS LTD
PI ABINGDON
PA 4 PARK SQUARE, MILTON PARK, ABINGDON OX14 4RN, OXFORDSHIRE, ENGLAND
SN 0954-0121
EI 
J9 AIDS CARE
JI Aids Care-Psychol. Socio-Med. Asp. Aids-Hiv
PD JUN 15
PY 2008
VL 20
IS 7
BP 838
EP 841
DI 10.1080/09540120701742284
PG 4
WC Health Policy & Services; Public, Environmental & Occupational Health; Psychology, Multidisciplinary; Respiratory System; Social Sciences, Biomedical
SC Health Care Sciences & Services; Public, Environmental & Occupational Health; Psychology; Respiratory System; Biomedical Social Sciences
GA 345DW
UT WOS:000258977300011
PM 18608055
DA 2023-03-20
ER

PT J
AU Shen, LX
   Hong, H
   Cai, Y
   Jin, XM
   Shi, R
AF Shen, L. X.
   Hong, H.
   Cai, Y.
   Jin, X. M.
   Shi, R.
TI Effectiveness of peer education in HIV/STD prevention at different types of senior high schools in Shanghai, People's Republic of China
SO INTERNATIONAL JOURNAL OF STD & AIDS
LA English
DT Article
DE high school; HIV/STD prevention; peer education; adolescent
ID sex-education; hiv/aids; attitudes; program; aids; information; knowledge; students
AB The epidemic of HIV/AIDS greatly threatens Chinese youth. Our study was intended to examine the effectiveness of the peer education method in HIV/AIDS prevention in different types of senior high schools in Shanghai. A peer education intervention was conducted in 10 different types of senior high schools, including three key senior schools, four ordinary senior schools and three vocational schools in Shanghai for three months. A cohort of 1910 students was surveyed (n = 976 intervention group, n = 934 control group) through anonymous questionnaires, both pre- and postintervention. There were significant differences in the results among these different types of senior schools. Peer education is an efficient method of increasing the knowledge of AIDS/sexually transmitted diseases in senior school students. However, the contents and the schedule should be different between different types of schools, and students in vocational schools require more health education.
C1 [Hong, H.] Shanghai Jiao Tong Univ, Sch Med, Shanghai 200025, Peoples R China.
   [Shen, L. X.] Shanghai Jiao Tong Univ, Sch Med, Xinhua Hosp, Dept Children & Adolescents Hlth Care, Shanghai 200092, Peoples R China.
   [Shen, L. X.] Shanghai Key Lab Childrens Environm Hlth, Shanghai 200092, Peoples R China.
   [Hong, H.] Fudan Univ, Childrens Hosp, Dept Child Hlth Care, Shanghai 200032, Peoples R China.
   [Shi, R.] Shanghai Jiao Tong Univ, Sch Publ Hlth, Dept Epidemiol, Shanghai 200025, Peoples R China.
   [Jin, X. M.] Shanghai Jiao Tong Univ, Sch Med, Shanghai Childrens Med Ctr, Dept Dev & Behav Pediat, Shanghai 200027, Peoples R China.
C3 Shanghai Jiao Tong University; Shanghai Jiao Tong University; Fudan University; Shanghai Jiao Tong University; Shanghai Jiao Tong University
RP Hong, H (corresponding author), Shanghai Jiao Tong Univ, Sch Med, 227 S Chongqing Rd, Shanghai 200025, Peoples R China.
EM huanghong096@hotmail.com
FU Foundation of Project HOPE, Hong Kong [05PH21006]
CR ASHWORTH CS, 1992, J ADOLESCENT HEALTH, V13, P582, DOI 10.1016/1054-139X(92)90372-I
   Buseh AG, 2002, INT J NURS STUD, V39, P525, DOI 10.1016/S0020-7489(01)00058-X
   Cai RG, 2004, J COSMOL ASTROPART P, V0, P0, DOI DOI 10.1088/1475-7516/2004/08/017
   Gao Y, 2001, REPROD FERT DEVELOP, V13, P729, DOI 10.1071/RD01082
   Huang J, 2005, AIDS PATIENT CARE ST, V19, P769, DOI 10.1089/apc.2005.19.769
   KINDEBERG T, 1994, HEALTH EDUC RES, V9, P171, DOI 10.1093/her/9.2.171
   Kinsler J, 2004, HEALTH EDUC RES, V19, P730, DOI 10.1093/her/cyg091
   Kirby D, 2006, WHO TECH REP SER, V938, P103
   Li T., 2007, MODERN PREVENTIVE ME, V34, P2407
   Liu B, 2007, CHIN J SCH HLTH, V28, P21
   LOU JH, 2007, CHIN J PUBLIC HLTH, V23, P985
   Ma QQ, 2006, BMC PUBLIC HEALTH, V6, P0, DOI 10.1186/1471-2458-6-232
   MELLANBY AR, 1995, BMJ-BRIT MED J, V12, P414
   Pearlman DN, 2002, J ADOLESCENT HEALTH, V31, P31, DOI 10.1016/S1054-139X(02)00379-8
   RENEE RJ, 2004, NELSON TXB PEDIAT, V0, P667
   RICKERT VI, 1991, J ADOLESCENT HEALTH, V12, P38, DOI 10.1016/0197-0070(91)90039-O
   UNAIDS/WHO (United Nations Programme on HIV/AIDS/World Health Organization), 2006, AIDS EP UPD, V0, P0
   Yang HH, 2006, INT J ENG EDUC, V22, P300
   ZHAO W, 2007, CHIN PRIMARY HLTH CA, V21, P56
NR 20
TC 13
Z9 13
U1 1
U2 7
PU SAGE PUBLICATIONS LTD
PI LONDON
PA 1 OLIVERS YARD, 55 CITY ROAD, LONDON EC1Y 1SP, ENGLAND
SN 0956-4624
EI 1758-1052
J9 INT J STD AIDS
JI Int. J. STD AIDS
PD NOV 15
PY 2008
VL 19
IS 11
BP 761
EP 767
DI 10.1258/ijsa.2008.008053
PG 7
WC Immunology; Infectious Diseases
SC Immunology; Infectious Diseases
GA 373DB
UT WOS:000260950100008
PM 18931270
DA 2023-03-20
ER

PT J
AU So, HJ
   Brush, TA
AF So, Hyo-Jeong
   Brush, Thomas A.
TI Student perceptions of collaborative learning, social presence and satisfaction in a blended learning environment: Relationships and critical factors
SO COMPUTERS & EDUCATION
LA English
DT Article
DE blended learning; collaborative learning; post-secondary education
ID online
AB The purpose of this study was to examine the relationships of the students' perceived levels of collaborative learning, social presence and overall satisfaction in a blended learning environment. This research studied the relationship of these three variables and identified critical factors related to them. The participants were 48 graduate students who took a blended-format course in health education and worked on a collaborative group project related to the development of a comprehensive HIV-AIDS prevention plan. Data was collected from the Student Perception Questionnaire and face-to-face interviews. The analysis of quantitative data indicated that student perceptions of collaborative learning have statistically positive relationships with perceptions of social presence and satisfaction. This means that students who perceived high levels of collaborative learning tended to be more satisfied with their distance course than those who perceived low levels of collaborative learning. Similarly, students with high perceptions of collaborative learning perceived high levels of social presence as well. Surprisingly, the relationship between social presence and overall satisfaction was positive but not statistically significant. Interview data revealed that (a) course structure, (b) emotional support, and (c) communication medium were critical factors associated with student perceptions of collaborative learning, social presence, and satisfaction. Explanations about findings and implications for instructional design are discussed in the conclusion. (C) 2007 Elsevier Ltd. All rights reserved.
C1 [So, Hyo-Jeong] Nanyang Technol Univ, Natl Inst Educ, Singapore 637616, Singapore.
   [Brush, Thomas A.] Indiana Univ, Bloomington, IN USA.
C3 Nanyang Technological University & National Institute of Education (NIE) Singapore; Nanyang Technological University; National Institute of Education (NIE) Singapore; Indiana University System; Indiana University Bloomington
RP So, HJ (corresponding author), Nanyang Technol Univ, Natl Inst Educ, 1 Nanyang Walk, Singapore 637616, Singapore.
EM hyojeong.so@nie.edu.sg
CR ALLEN E, 2003, SIZING OPPORTUNITY Q, V0, P0
   Allen M., 2002, AMERICAN JOURNAL OF DISTANCE EDUCATION, V16, P83, DOI 10.1207/S15389286AJDE1602_3
   AYCOCK A, 2002, TEACHING TECHNOLOGY, V0, P8
   Bernard R.M., 2000, DISTANCE EDUC, V21, P260, DOI 10.1080/0158791000210205
   Bonk C., 2002, J DISTANCE ED, V17, P97
   Carr-Chellman A, 2000, J DISTANCE ED, V15, P39
   Charalambos V., 2004, EDUCATIONAL MEDIA INTERNATIONAL, V41, P135, DOI 10.1080/09523980410001678593
   Chih-Hsiung Tu, 2001, EDUCATIONAL MEDIA INTERNATIONAL, V38, P45, DOI 10.1080/09523980010021235
   Chih-Hsiung Tu, 2002, AMERICAN JOURNAL OF DISTANCE EDUCATION, V16, P131, DOI 10.1207/S15389286AJDE1603_2
   CLARK RC, 2002, ELEARNING SCI INSTRU, V0, P0
   Curtis DD., 2001, J ASYNCHRONOUS LEARN, V5, P21, DOI 10.24059/OLJ.V5I1.1885
   Driver M., 2002, INTERNET AND HIGHER EDUCATION, V5, P35, DOI 10.1016/S1096-7516(01)00076-8
   Gabriel M. A., 2004, J DISTANCE ED, V19, P54
   GADDIS B, 2000, ASS ED COMM TECHN DE, V0, P0
   GARRISON Randy, 2000, INT REV RES OPEN DIS, V1, P0, DOI 10.19173/IRR0DL.V1I1.2
   GRAHAM M, 1999, J ASYNCHRONOUS LEARN, V3, P32
   Gunawardena C.N., 1997, AM J DIST ED, V11, P8, DOI 10.1080/08923649709526970
   Gunawardena C. N., 2004, HDB RES ED COMMUNICA, V0, P355
   HAKKARAINEN K, 2002, CSCL, V2, P129
   Hara N, 2000, INSTR SCI, V28, P115, DOI 10.1023/A:1003764722829
   Harasim L.M., 1993, GLOBAL NETWORKS COMP, V0, P15
   Hillman D. C., 1994, AM J DISTANCE EDUC, V8, P30, DOI 10.1080/08923649409526853
   JOHANSEN R, 1988, SMALL GROUP COMMUNIC, V5, P0
   Jung I, 2002, INNOV EDUC TEACH INT, V39, P153, DOI 10.1080/13558000210121399
   Kitchen D., 1998, JOURNAL OF EDUCATIONAL TECHNOLOGY SYSTEMS, V27, P245
   LALLY V, 1999, RES PAPERS ED, V14, P147, DOI 10.1080/0267152990140205
   Lombard Matthew, 1997, J COMPUTER MEDIATED, V3, P0, DOI 10.1111/j.1083-6101.1997.tb00072.x
   Miyake Naomi, 2002, CSCL, V0, P0
   MOORE ID, 1991, HYDROL PROCESS, V5, P1, DOI 10.1002/hyp.3360050102
   Moore MG, 1989, AM J DISTANCE ED, V3, P1, DOI 10.1080/08923648909526659
   Osguthorpe RT., 2003, Q REV DISTANCE ED, V4, P227
   Parkinson D., 2003, TECHTRENDS, V47, P22, DOI 10.1007/BF02763508
   Phipps R., 1999, WHATS DIFFERENCE REV, V0, P0
   Poth, 2018, QUAL INQ, V0, P0
   RAFAELI S, 1988, ADV COMMUNICATION SC, V0, P0
   Richardson J.C., 2019, ONLINE LEARN, V7, P68, DOI 10.24059/OLJ.V7I1.1864
   Rourke L., 2001, J DISTANCE ED, V14, P51, DOI 10.1080/08923640109527071
   Russo T, 2005, EDUC TECHNOL SOC, V8, P54
   Saba F., 1994, AM J DISTANCE EDUC, V9, P36
   Shin N., 2002, OPEN LEARNING J OPEN, V17, P121, DOI 10.1080/02680510220146887
   SHORT John, 1976, SOCIAL PSYCHOL TELEC, V0, P0
   SO HJ, 2005, 10 CSCL C TAIP TAIW, V0, P0
   Stacey E., 1999, J 501 ED, V14, P14
   STACEY E, 2002, RES DISTANCE ED, V5, P138
   TAMMELIN M, 1998, MEDIA ED PUBLICATION, V8, P0
   Tu Chih-Hsiung, 2002, INT J E LEARNING, V0, P34
   Vrasidas C., 1999, AM J DISTANCE EDUC, V13, P22
   Vygotsky L. S, 1978, MIND SOC DEV HIGHER, V0, P0, DOI DOI 10.2307/J.CTVJF9VZ4
   WALTHER JB, 1992, COMMUN RES, V19, P52, DOI 10.1177/009365092019001003
   YAVERBAURN GJ, 1998, WEBNET 98 WORLD C WW, V0, P0
NR 50
TC 547
Z9 559
U1 38
U2 625
PU PERGAMON-ELSEVIER SCIENCE LTD
PI OXFORD
PA THE BOULEVARD, LANGFORD LANE, KIDLINGTON, OXFORD OX5 1GB, ENGLAND
SN 0360-1315
EI 1873-782X
J9 COMPUT EDUC
JI Comput. Educ.
PD AUG 15
PY 2008
VL 51
IS 1
BP 318
EP 336
DI 10.1016/j.compedu.2007.05.009
PG 19
WC Computer Science, Interdisciplinary Applications; Education & Educational Research
SC Computer Science; Education & Educational Research
GA 318PG
UT WOS:000257103500022
DA 2023-03-20
ER

PT J
AU Hattingh, A
   de Kock, DM
AF Hattingh, Annemarie
   de Kock, D. M.
TI Perceptions of teacher roles in an experience-rich teacher education programme
SO INNOVATIONS IN EDUCATION AND TEACHING INTERNATIONAL
LA English
DT Article
DE pre-service teacher education; practice-theory; teacher-as-self; visual image collages; metaphorical role perceptions
ID student-teachers; beliefs
AB Prospective teachers enrolling for teacher education programmes often bring with them fixed images and beliefs about the roles they see themselves fulfilling ill the teaching profession. The aim of this research was to uncover, firstly, beginning student teachers' initial perceptions of the roles that they see themselves performing, and secondly, to understand how, after authentic school-based experiences, the student teachers have subsequently (re)arranged their perceptions of teacher roles. Interviews were conducted based on visual collages that the student teachers constructed and analysed by means of metaphorical lenses. We found that the teacher education programme with its strong focus on the teacher-as-self had indeed challenged some of the traditional roles that student teachers saw themselves fulfilling. One such significant change was revealed by their assertions that they cannot be sole knowledge providers but must rather be facilitators of learning, challenging students through the design of powerful learning environments to use the multiple information sources of the knowledge age. Another overwhelming role perception was that of Mother (caring and nurturing) elicited by the HIV/Aids pandemic, which would leave many learners orphaned in the Southern African context.
C1 [Hattingh, Annemarie; de Kock, D. M.] Univ Pretoria, Fac Educ, ZA-0002 Pretoria, South Africa.
C3 University of Pretoria
RP Hattingh, A (corresponding author), Univ Pretoria, Fac Educ, ZA-0002 Pretoria, South Africa.
EM annemarie.hattingh@up.ac.za
CR ARNON R, 1999, TEACHER THINKING ABO, V0, P0
   Beijaard D, 2004, TEACH TEACH EDUC, V20, P107, DOI 10.1016/j.tate.2003.07.001
   Ben-Peretz M, 2003, TEACH TEACH EDUC, V19, P277, DOI 10.1016/S0742-051X(02)00100-2
   Bullough R., 1997, J EDUC TEACHING, V23, P215, DOI 10.1080/02607479719972
   CALDERHEAD J, 1989, TEACH TEACH EDUC, V5, P43, DOI 10.1016/0742-051X(89)90018-8
   Carrim N., 2003, CHANGING PATTERNS TE, V0, P306
   FEINMANNEMSER S, 1983, HDB TEACHING POLICY, V0, P150
   Fischman G., 2001, EDUC RES-UK, V30, P28, DOI 10.3102/0013189X030008028
   Furlong J., 2000, TEACHER ED TRANSITIO, V0, P0
   HOLLINGSWORTH S, 1989, AM EDUC RES J, V26, P160, DOI 10.3102/00028312026002160
   INBAR D, 1996, ED RES, V28, P77
   KAGAN DM, 1992, REV EDUC RES, V62, P129, DOI 10.3102/00346543062002129
   Korthagen FAJ, 2004, TEACH TEACH EDUC, V20, P77, DOI 10.1016/j.tate.2003.10.002
   Korthagen Fred A.J., 2001, LINKING PRACTICE THE, V0, P0
   Loughran JJ., 1996, DEV REFLECTIVE PRACT, V0, P0
   Margaritidis M, 2000, IEEE PERS COMMUN, V7, P36, DOI 10.1109/98.892257
   Mattson E., 2003, CHANGING PATTERNS TE, V0, P284
   Novoa Antonio, 2000, PAEDAGOG HIST, V36, P21
   PAJARES MF, 1992, REV EDUC RES, V62, P307, DOI 10.2307/1170741
   Richardson V, 1997, CONSTRUCTIVIST TEACH, V0, P3
   Rogan AI, 2005, QUAL INQ, V11, P628, DOI 10.1177/1077800405276777
   ROGAN AI, 2004, NEGOTIATING PA UNPUB, V0, P0
   SAMUAL M, 2003, CHANGING PATTERNS TE, V0, P306
   Schon D. A., 1987, ED REFLECTIVE PRACTI, V0, P0
   Skinner B. F, 1971, FREEDOM DIGNITY, V0, P0
   Tatto MT, 1998, J TEACH EDUC, V49, P66, DOI 10.1177/0022487198049001008
   Tillema HH, 2000, TEACH TEACH EDUC, V16, P575, DOI 10.1016/S0742-051X(00)00016-0
   TOBIN G, 2000, GOOD GUYS DONT WEAR, V0, P0
   Von Glasersfeld E., 2001, PROSPECTS, V31, P161, DOI 10.1007/BF03220058
   WEINSTEIN CS, 1990, TEACH TEACH EDUC, V6, P279, DOI 10.1016/0742-051X(90)90019-2
   WUBBELS T, 1992, TEACH TEACH EDUC, V8, P137, DOI 10.1016/0742-051X(92)90004-M
NR 31
TC 13
Z9 14
U1 3
U2 10
PU ROUTLEDGE JOURNALS, TAYLOR & FRANCIS LTD
PI ABINGDON
PA 4 PARK SQUARE, MILTON PARK, ABINGDON OX14 4RN, OXFORDSHIRE, ENGLAND
SN 1470-3297
EI 
J9 INNOV EDUC TEACH INT
JI Innov. Educ. Teach. Int.
PD NOV 15
PY 2008
VL 45
IS 4
BP 321
EP 332
DI 10.1080/14703290802377216
PG 12
WC Education & Educational Research
SC Education & Educational Research
GA 399ST
UT WOS:000262820300002
DA 2023-03-20
ER

PT J
AU Hou, SL
AF Hou, Su-l
TI Using an online survey to assess knowledge of HIV in general and testing specifically among black and white college students
SO JOURNAL OF THE NATIONAL MEDICAL ASSOCIATION
LA English
DT Article
DE HIV/AIDS; knowledge, attitudes and beliefs; historically black colleges and universities
ID risk; behaviors; hiv/aids; sex; prevention; university; gender; women; aids
AB Background: Although there have been studies examining HIV knowledge among college population, current study is the first providing comparable information on HIV knowledge in general and testing specifically via online surveys among black and white college students. Methods: Blacks (N=222) were recruited from 15 historically black college and universities (HBCUs) and whites (N=335) from a traditionally white institution. Results: The majority of the students were aged 18-24 years. Reliability of the overall knowledge scale showed good internal consistency for both samples (alpha=0.70). Students overall scored higher on items related to HIV/AIDS in general (81.5% correct) and lower on items related to HIV testing (71.6% correct), with no significant difference between groups. However, blacks rated significantly higher on their subjective (or "perceived") HIV general knowledge (item mean 3.55 vs. 3.26) and testing specific knowledge (item mean 3.13 vs. 2.54) (p < 0.01). Results showed that blacks were 6.9 times more likely to have been tested for HIV. Subjective HIV testing knowledge (OR=2.9) and nonheterosexual orientation (OR=3.2) were also significant predictors to prior testing behavior. Conclusions: The knowledge scale assessed via the Internet demonstrated satisfactory reliabilities among diverse college students. Data showed that HBCU black students perceived significant higher knowledge levels, despite results showing similar knowledge scores as white students. Results have implications on HIV prevention among students attending their race/ethnic dominant institutions.
C1 Univ Georgia, Coll Publ Hlth, Dept Hlth Promot & Behav, Athens, GA 30602 USA.
C3 University System of Georgia; University of Georgia
RP Hou, SL (corresponding author), Univ Georgia, Coll Publ Hlth, Dept Hlth Promot & Behav, 309 Ramsey Ctr, Athens, GA 30602 USA.
EM shou@uga.edu
CR Bazargan M, 2000, J NATL MED ASSOC, V92, P391
   Braithwaite R, 1998, J MULTICULT COUNS D, V26, P177, DOI 10.1002/j.2161-1912.1998.tb00197.x
   Centers for Disease Control and Prevention (CDC), 2006, MMWR MORB MORTAL WKLY REP, V55, P121
   Chng C. L., 2006, COLL STUD J, V40, P25
   Dorr N, 1999, AIDS EDUC PREV, V11, P14
   Ferguson YO, 2006, AIDS CARE, V18, P323, DOI 10.1080/09540120500162122
   Fulop MP, 1996, J AM COLL HEALTH, V45, P11, DOI 10.1080/07448481.1996.9937540
   Gross Susan M, 2005, J NATL MED ASSOC, V97, P1608
   Hightow LB, 2006, SEX TRANSM DIS, V33, P585, DOI 10.1097/01.olq.0000216031.93089.68
   HOU S, 2004, AM J HLTH ED, V35, P328, DOI 10.1080/19325037.2004.10604772
   Hou SI, 2005, AIDS CARE, V17, P329, DOI 10.1080/09540120412331299816
   Hou SI, 2007, AM J HEALTH EDUC, V38, P9, DOI 10.1080/19325037.2007.10598937
   Laws MA, 2006, J HEALTH CARE POOR U, V17, P143, DOI 10.1353/hpu.2006.0007
   Mattson M, 2002, AM J HEALTH BEHAV, V26, P121, DOI 10.5993/AJHB.26.2.5
   NAVALINE HA, 1994, AIDS RES HUM RETROV, V10, P0
   Norman Lisa R, 2005, MEDGENMED, V7, P70, DOI 10.1186/1758-2652-7-1-70
   Nunnally J. C., 1994, PSYCHOMETRIC THEORY, V0, P0
   Opt SK, 2004, J PSYCHOL, V138, P389, DOI 10.3200/JRLP.138.5.389-403
   Payne NS, 2006, J NATL MED ASSOC, V98, P1912
   Pealer Lisa, 2003, HEALTH PROMOT PRACT, V4, P171, DOI 10.1177/1524839902250772
   Pealer LN, 2001, HEALTH EDUC BEHAV, V28, P547, DOI 10.1177/109019810102800503
   PHILLIPS KA, 1993, AM J PUBLIC HEALTH, V83, P1460, DOI 10.2105/AJPH.83.10.1460
   Powell Dorothy L, 2003, J NATL BLACK NURSES ASSOC, V14, P34
   Prince A, 1998, J AM COLL HEALTH, V47, P11, DOI 10.1080/07448489809595614
   Singleton Enrica Kinchen, 2002, ABNF J, V13, P78
   Wang Y, 2005, ADDICT BEHAV, V30, P1437, DOI 10.1016/j.addbeh.2005.01.008
NR 28
TC 4
Z9 4
U1 0
U2 5
PU NATL MED ASSOC
PI WASHINGON
PA 1012 10TH ST, N W, WASHINGON, DC 20001 USA
SN 0027-9684
EI 1943-4693
J9 J NATL MED ASSOC
JI J. Natl. Med. Assoc.
PD JUL 15
PY 2008
VL 100
IS 7
BP 826
EP 832
DI 10.1016/S0027-9684(15)31377-8
PG 7
WC Medicine, General & Internal
SC General & Internal Medicine
GA 329CO
UT WOS:000257844700007
PM 18672560
DA 2023-03-20
ER

PT J
AU Reynolds, PP
AF Reynolds, P. Preston
TI A Legislative History of Federal Assistance for Health Professions Training in Primary Care Medicine and Dentistry in the United States, 1963-2008
SO ACADEMIC MEDICINE
LA English
DT Article
ID title vii; internal-medicine
AB This article reviews the legislative history of Title VII of the United States Public Health Service Act. It describes three periods of federal support for health professions training in medicine and dentistry. During the first era, 1963 to 1975, federal support led to an increase in the overall production of physicians and dentists, primarily through grants for construction, renovation, and expansion of schools. The second period, 1976 to 199 1, witnessed a shift in federal support to train physicians, dentists, and physician assistants in the fields of primary care defined as family medicine, general internal medicine, and general pediatrics. During this era, divisions of general internal medicine and general pediatrics, and departments of family medicine, were established in nearly every medical and osteopathic medical school. All three disciplines conducted primary care residencies, medical student clerkships, and faculty development programs. The third period, 1992 to present, emphasized the policy goals of caring for vulnerable populations, greater diversity in the health professions, and curricula innovations to prepare trainees for the future practice of medicine and dentistry. Again, Title VII grantees met these policy goals by designing curricula and creating clinical experiences to teach care of the homeless, persons with HIV, the elderly, and other vulnerable populations. Many grantees recruited underrepresented minorities into their programs as trainees and as faculty, and all of them designed and implemented new curricula to address emerging health priorities. This article is part of a theme issue of Academic Medicine on the Title VII health professions training programs.
C1 [Reynolds, P. Preston] Univ Virginia, Ctr Biomed Eth & Humanities, Dept Med, Div Gen Med Geriatr & Palliat Care, Charlottesville, VA USA.
C3 University of Virginia
RP Reynolds, PP (corresponding author), POB 800761, Charlottesville, VA 22908 USA.
EM ppr8q@virginia.edu
CR *ADV COMM TRAIN PR, 2003, TRAIN CULT COMP PRIM, V0, P0
   Altshuler L, 2008, ACAD MED, V83, P1088, DOI 10.1097/ACM.0b013e31818902e5
   Beck E, 2008, ACAD MED, V83, P1094, DOI 10.1097/ACM.0b013e3181890484
   BORDLEY J, 1990, 2 CENTURIES AM MED 1, V0, P0
   BOWMAN M, 1984, FAM MED, V16, P43
   *CARN COMM HIGH ED, 1970, HIGH ED NAT HLTH POL, V0, P0
   Cawley JF, 2008, ACAD MED, V83, P1049, DOI 10.1097/ACM.0b013e3181890533
   *COUNC GRAD MED ED, 2005, 7 US DEP HHS COUNC G, V0, P0
   Davis AK, 2008, ACAD MED, V83, P1021, DOI 10.1097/ACM.0b013e31818906c9
   *DEP HLTH ED WELF, 1959, PHYS GROW AM REP SUR, V0, P0
   *DEP HLTH ED WELF, 1958, ADV MED RES ED DEP H, V0, P0
   DIETRICK J, 1953, MED SCH US MIDCENTUR, V0, P0
   Duffy R, 1997, J DENT EDUC, V61, P804
   Flexner A., 1910, MED ED US CANADA REP, V0, P0
   FRIEDMAN RH, 1982, ANN INTERN MED, V96, P233, DOI 10.7326/0003-4819-96-2-233
   FRIEDMAN RH, 1994, J GEN INTERN MED, V9, PS90, DOI 10.1007/BF02598123
   Glicken AD, 2008, ACAD MED, V83, P1107, DOI 10.1097/ACM.0b013e3181890aa0
   *GRAD MED ED NAT A, 1980, REP GRAD MED ED COMM, V0, P0
   Green AR, 2008, ACAD MED, V83, P1071, DOI 10.1097/ACM.0b013e3181890b16
   Hedgecock J, 2008, ACAD MED, V83, P1057, DOI 10.1097/ACM.0b013e3181892830
   JOHNSON LB, 1965, ANN MESSAGE C STATE, V0, P0
   KENNEDY JF, 1963, ANN MESSAGE C STATE, V0, P0
   Kohrs FP, 2001, FAM MED, V33, P124
   Lawler F H, 1990, FAM MED, V22, P343
   LEROY L, 1977, DELIBERATIONS COMPRO, V0, P0
   Lipkin M, 2008, ACAD MED, V83, P1064, DOI 10.1097/ACM.0b013e31818928ab
   Ludmerer K., 1985, LEARNING HEAL DEV AM, V0, P0
   MATHIEU OR, 1987, AM J DIS CHILD, V141, P754, DOI 10.1001/archpedi.1987.04460070056023
   Newton W, 2008, ACAD MED, V83, P1030, DOI 10.1097/ACM.0b013e3181892933
   Ng MW, 2008, ACAD MED, V83, P1039, DOI 10.1097/ACM.0b013e3181890d57
   NOBLE J, 1992, ANN INTERN MED, V116, P482, DOI 10.7326/0003-4819-116-6-482
   *PRES COMM HLTH NE, 1953, BUILD AM HLTH FIND R, V2, P0
   *PRES COMM HLTH NE, 1953, BUILD AM HLTH FIND R, V1, P0
   Reynolds PP, 2008, ACAD MED, V83, P1015, DOI 10.1097/ACM.0b013e3181892966
   Reynolds PP, 1997, AM J PUBLIC HEALTH, V87, P1850, DOI 10.2105/AJPH.87.11.1850
   Rich EC, 2008, ACAD MED, V83, P1002, DOI 10.1097/ACM.0b013e31818900e0
   Schofield J.R, 1984, NEW EXPANDED MED SCH, V0, P0
   Shannon SC, 2008, ACAD MED, V83, P1060, DOI 10.1097/ACM.0b013e31818927d2
   Stevens Rosemary, 1971, AM MED PUBLIC INTERE, V0, P0
   Voss JD, 2008, ACAD MED, V83, P1080, DOI 10.1097/ACM.0b013e31818927f8
NR 42
TC 14
Z9 14
U1 0
U2 3
PU LIPPINCOTT WILLIAMS & WILKINS
PI PHILADELPHIA
PA TWO COMMERCE SQ, 2001 MARKET ST, PHILADELPHIA, PA 19103 USA
SN 1040-2446
EI 1938-808X
J9 ACAD MED
JI Acad. Med.
PD NOV 15
PY 2008
VL 83
IS 11
BP 1004
EP 1014
DI 10.1097/ACM.0b013e318189278c
PG 11
WC Education, Scientific Disciplines; Health Care Sciences & Services
SC Education & Educational Research; Health Care Sciences & Services
GA 466IL
UT WOS:000267654700009
PM 18971650
DA 2023-03-20
ER

PT J
AU Lowe, J
AF Lowe, John
TI A Cultural Approach to Conducting HIV/AIDS and Hepatitis C Virus Education Among Native American Adolescents
SO JOURNAL OF SCHOOL NURSING
LA English
DT Article
DE Native American; historical trauma; Cherokee self-reliance; HIV/AIDS; hepatitis C virus; cultural dynamic
ID risk behaviors; alaska natives; indians; youth
AB This pilot study tests the feasibility of using a Talking Circle approach and measures cultural values and beliefs within a HIV/AIDS and hepatitis C virus (HCV) prevention program conducted among a Native American (Cherokee) youth population. A descriptive correlation design was used to examine the relationship between Cherokee self-reliance and HIV/AIDS and HCV knowledge, attitudes, and behaviors. The study used three questionnaires that were administered before and after the prevention program to collect data from a convenience sample of 41 students at a public high school within the boundaries of the Cherokee Nation in Oklahoma. Statistical analysis revealed immediate differences between pretests and posttests related to knowledge, attitudes, and behavioral intentions concerning HIV/AIDS and HCV and the cultural dynamic of Cherokee self-reliance.
C1 Florida Atlantic Univ, Christine E Lynn Coll Nursing, Davie, FL USA.
C3 State University System of Florida; Florida Atlantic University
RP Lowe, J (corresponding author), Florida Atlantic Univ, Christine E Lynn Coll Nursing, Davie, FL USA.
CR Aguilera S, 2005, J PSYCHOACTIVE DRUGS, V37, P299, DOI 10.1080/02791072.2005.10400523
   BALKO R, 2005, RESTRICTING COLD MED, V0, P0
   Bertolli J, 2004, AIDS EDUC PREV, V16, P218, DOI 10.1521/aeap.16.3.218.35442
   BIRD M, 2003, STATEMENT ME BIRD MS, V0, P0
   *CDCP, 2003, HIV AIDS SURVEILLANC, V14, P20
   Crow K, 1993, J NURS EDUC, V32, P198
   Cutilli CC, 2006, ORTHOP NURS, V25, P218
   DUFFY J, 1997, BIOL CONSEQUENCES EU, V0, P233
   EVANS M, 2006, NATL METHAMPHE UNPUB, V0, P0
   Frank JW, 2000, AM J PUBLIC HEALTH, V90, P344, DOI 10.2105/AJPH.90.3.344
   Garwick AW, 2008, J ADOLESCENT HEALTH, V42, P81, DOI 10.1016/j.jadohealth.2007.08.004
   Halverson M. S., 2007, EARLY AM REV, V7, P6
   Henderson DA, 1999, JAMA-J AM MED ASSOC, V281, P2127, DOI 10.1001/jama.281.22.2127
   Hodge E, 1999, CANC RES THERAPY, V8, P103
   *IND HLTH SERV, 2000, TRENDS IND HLTH, V0, P0
   Jones David, 2004, RATIONALIZING EPIDEM, V0, P0
   Jones DS, 2006, AM J PUBLIC HEALTH, V96, P2122, DOI 10.2105/AJPH.2004.054262
   KURT K, 2005, STOPPING METH LABS H, V0, P0
   Lowe J., 2003, J ADDICT NURS, V14, P209, DOI https://doi.org/10.1080/jan.14.4.209.214
   Lowe John, 2006, PEDIATR NURS, V32, P495
   Lowe J, 2007, J ASSOC NURSE AIDS C, V18, P15, DOI 10.1016/j.jana.2007.01.009
   Lowe John, 2002, J TRANSCULT NURS, V13, P287, DOI 10.1177/104365902236703
   Malouf Carling I., 1986, HDB N AM INDIANS, V11, P499
   MANKILLER W, 1991, PHI KAPPA PHI J, V0, P5
   Mitchell CM, 2002, AIDS EDUC PREV, V14, P401, DOI 10.1521/aeap.14.6.401.24076
   Mooney James, 1982, MYTHS CHEROKEE SACRE, V0, P0
   NEUMEISTER A, 2007, J NATL MED ASSOC, V99, P299
   Oropeza Laura, 2002, CLIN GUIDE WORKING N, V0, P0
   Potthoff SJ, 1998, ARCH PEDIAT ADOL MED, V152, P157
   SRINIVASAN S, 2001, J HUMAN BEHAV SOCIAL, V3, P135, DOI 10.1300/J137V03N03_
   STRUTHERS R, 2002, COMPLEMENTARY ALTERN, V0, P124
   Thornton Russel., 1987, AM INDIAN HOLOCAUST, V0, P0
   United States Commission on Civil Rights, 2004, BROK PROM EV NAT AM, V0, P0
   VANDERKOLK BA, 2001, M TAK NETW SANT AN N, V0, P0
   Vernon Irene S., 2001, KILLING US QUIETLY N, V0, P0
   Walters KL, 2002, PUBLIC HEALTH REP, V117, P0
   Weaver H., 1999, J HUM BEHAV SOC ENVI, V2, P19, DOI https://doi.org/10.1300/J137v02n01_03
   YWAHOO D, 1987, VOICES OUR ANCESTORS, V0, P0
NR 38
TC 7
Z9 7
U1 0
U2 4
PU SAGE PUBLICATIONS INC
PI THOUSAND OAKS
PA 2455 TELLER RD, THOUSAND OAKS, CA 91320 USA
SN 1059-8405
EI 
J9 J SCH NURS
JI J. Sch. Nurs.
PD AUG 15
PY 2008
VL 24
IS 4
BP 229
EP 238
DI 10.1177/1059840508319866
PG 10
WC Nursing
SC Nursing
GA 483SV
UT WOS:000268989300008
PM 18757356
DA 2023-03-20
ER

PT J
AU Gangamma, R
   Slesnick, N
   Toviessi, P
   Serovich, J
AF Gangamma, Rashmi
   Slesnick, Natasha
   Toviessi, Paula
   Serovich, Julianne
TI Comparison of HIV risks among gay, lesbian, bisexual and heterosexual homeless youth
SO JOURNAL OF YOUTH AND ADOLESCENCE
LA English
DT Article
DE youth; gay; HIV; homeless
ID high-school-students; sexual orientation; runaway adolescents; substance-abuse; mental-health; young men; behavior; depression; victimization; association
AB Youth who are homeless and gay, lesbian or bisexual (GLB) are one of the most disenfranchised and marginalized groups in our society. The purpose of this study is to examine and compare HIV in GLB homeless youth with their heterosexual counterparts. Participants for this study included 268 youth involved in treatment outcome studies with substance abusing homeless youth. Results suggest that GLB youth have greater HIV risks and that these risks are greater among bisexual females. In examining the predictors of sexual health risks, survival sex emerged as the most significant. Survival sex was high among females regardless of their sexual orientation and also among gay males. Implications of these findings suggest that a greater emphasis needs to be paid to preventive interventions among this population.
C1 [Gangamma, Rashmi; Slesnick, Natasha; Toviessi, Paula; Serovich, Julianne] Ohio State Univ, Dept Human Dev & Family Sci, Columbus, OH 43210 USA.
C3 University System of Ohio; Ohio State University
RP Slesnick, N (corresponding author), Ohio State Univ, Dept Human Dev & Family Sci, 135 Campbell Hall,1787 Neil Ave, Columbus, OH 43210 USA.
EM Slesnick.5@osu.edu
FU NIDA NIH HHS [R01 DA013549-07, R01 DA013549-04, R01 DA013549] Funding Source: Medline
CR ACHENBACH TM, 1982, MANUAL CHILD BEHAV C, V0, P0
   ALONSO AG, 2004, SCI ENG, V64, P4020
   [Anonymous], 1999, NOWHERE GROW HOMELES, V0, P0, DOI DOI 10.4324/9781315125398
   ASHWORTH CS, 1992, J ADOLESCENT HEALTH, V13, P582, DOI 10.1016/1054-139X(92)90372-I
   BECK AT, 1961, ARCH GEN PSYCHIAT, V4, P561, DOI 10.1001/archpsyc.1961.01710120031004
   Bontempo DE, 2002, J ADOLESCENT HEALTH, V30, P364, DOI 10.1016/S1054-139X(01)00415-3
   Busseri MA, 2006, J YOUTH ADOLESCENCE, V35, P563, DOI 10.1007/s10964-006-9071-4
   CASS VC, 1979, J HOMOSEXUAL, V4, P219, DOI 10.1300/J082v04n03_01
   Cochran BN, 2002, AM J PUBLIC HEALTH, V92, P773, DOI 10.2105/AJPH.92.5.773
   Darling N, 2005, J FAM PSYCHOL, V19, P456, DOI 10.1037/0893-3200.19.3.456
   DAUGELLI AR, 1989, AM J COMMUN PSYCHOL, V17, P317, DOI 10.1007/BF00931039
   DICLEMENTE RJ, 1991, J ADOLESCENT HEALTH, V12, P385, DOI 10.1016/0197-0070(91)90052-N
   Ebner Deborah L, 2003, SEMIN PEDIATR INFECT DIS, V14, P32, DOI 10.1053/spid.2003.127215
   Faulkner AH, 1998, AM J PUBLIC HEALTH, V88, P262, DOI 10.2105/AJPH.88.2.262
   Fergusson DM, 1999, ARCH GEN PSYCHIAT, V56, P876, DOI 10.1001/archpsyc.56.10.876
   Garofalo R, 1998, PEDIATRICS, V101, P895, DOI 10.1542/peds.101.5.895
   Greene JM, 1996, SUBST USE MISUSE, V31, P1041, DOI 10.3109/10826089609072286
   HETRICK ES, 1987, J HOMOSEXUAL, V14, P25, DOI 10.1300/J082v14n01_03
   Hirshfield S, 2004, AIDS CARE, V16, P1036, DOI 10.1080/09540120412331292525
   KANN L, 1991, J SCHOOL HEALTH, V61, P397, DOI 10.1111/j.1746-1561.1991.tb07875.x
   Kipke MD, 1997, SUBST USE MISUSE, V32, P969, DOI 10.3109/10826089709055866
   Lock J, 1999, J AM ACAD CHILD PSY, V38, P297, DOI 10.1097/00004583-199903000-00017
   MAXWELL BE, 1992, J YOUTH ADOLESCENCE, V21, P139, DOI 10.1007/BF01537333
   MEYER IH, 1995, J HEALTH SOC BEHAV, V36, P38, DOI 10.2307/2137286
   MILLER WR, 1994, J STUD ALCOHOL, V0, PP112, DOI 10.15288/jsas.1994.s12.112
   MINER MH, 1991, J YOUTH ADOLESCENCE, V20, P545, DOI 10.1007/BF01540637
   Molnar BE, 1998, CHILD ABUSE NEGLECT, V22, P213, DOI 10.1016/S0145-2134(97)00137-3
   Morrison LL, 2001, J ADOLESCENCE, V24, P39, DOI 10.1006/jado.2000.0361
   NORMAN WH, 1983, COGNITIVE THER RES, V7, P133, DOI 10.1007/BF01190066
   Perdue T, 2003, AIDS EDUC PREV, V15, P81, DOI 10.1521/aeap.15.1.81.23842
   PETERSEN AC, 1991, J YOUTH ADOLESCENCE, V20, P247, DOI 10.1007/BF01537611
   Rosario M, 2002, J CONSULT CLIN PSYCH, V70, P967, DOI 10.1037//0022-006X.70.4.000
   Rotheram-Borus Mary Jane, 2003, PREV SCI, V4, P173, DOI 10.1023/A:1024697706033
   ROTHERAMBORUS MJ, 1991, AM PSYCHOL, V46, P1188, DOI 10.1037/0003-066X.46.11.1188
   RUSH AJ, 1986, PSYCHIAT RES, V18, P65
   Saewyc E. M., 2004, JOURNAL OF ADOLESCENT HEALTH, V35, P345, DOI 10.1016/j.jadohealth.2004.06.002
   SAVINWILLIAMS RC, 1993, ADOLESCENT SEXUALITY, V0, P0
   SHAFFER D, 1992, DIAGNOSTIC INTERVIEW, V0, P0
   Slesnick Natasha, 2004, ALCOHOL TREAT Q, V22, P21
   SOBELL LC, 1992, MEASURING ALCOHOL CONSUMPTION, V0, PP41, DOI 10.1007/978-1-4612-0357-5_3
   SOLORIO MR, 2006, J ADOLESCENT HEALTH, V16, P0
   Stein JA, 2005, AIDS CARE, V17, P433, DOI 10.1080/09540120412331291724
   STEVENS P, 2001, NEONATAL NURS, V30, P439
   Tonigan JS, 1997, J STUD ALCOHOL, V58, P358, DOI 10.15288/jsa.1997.58.358
   Travers R, 1999, CANADIAN J HUMAN SEX, V8, P271
   TROIDEN RR, 1989, J HOMOSEXUAL, V17, P43, DOI 10.1300/J082v17n01_02
   Tyler KA, 2002, CHILD ABUSE NEGLECT, V26, P1261, DOI 10.1016/S0145-2134(02)00413-1
   van Wormer K, 2003, ADOLESCENCE, V38, P409
   Washburn-Ormachea JM, 2004, J YOUTH ADOLESCENCE, V33, P31, DOI 10.1023/A:1027330213113
   Westerberg Verner S., 1998, SUBST ABUS, V19, P179, DOI 10.1023/A:1021429429459
   Whitbeck LB, 2000, CHILD DEV, V71, P721, DOI 10.1111/1467-8624.00181
   Whitbeck LB, 2004, J SEX RES, V41, P329, DOI 10.1080/00224490409552240
   ZERA D, 1992, ADOLESCENCE, V27, P849
NR 53
TC 93
Z9 94
U1 0
U2 20
PU SPRINGER/PLENUM PUBLISHERS
PI NEW YORK
PA 233 SPRING ST, NEW YORK, NY 10013 USA
SN 0047-2891
EI 1573-6601
J9 J YOUTH ADOLESCENCE
JI J. Youth Adolesc.
PD APR 15
PY 2008
VL 37
IS 4
BP 456
EP 464
DI 10.1007/s10964-007-9171-9
PG 9
WC Psychology, Developmental
SC Psychology
GA 270XV
UT WOS:000253754400007
PM 18607514
DA 2023-03-20
ER

PT J
AU Chinsembu, KC
   Siziya, S
   Mulla, AS
   Rudtsikira, E
AF Chinsembu, Kazhila C.
   Siziya, Seter
   Mulla, Adamson S.
   Rudtsikira, Emmanuel
TI Prevalence and social correlates of sexual intercourse among schoolgoing adolescents in Namibia
SO SAHARA J-JOURNAL OF SOCIAL ASPECTS OF HIV-AIDS
LA English
DT Article
DE Namibia; adolescent sexuality; sexual intercourse; HIV and AIDS
ID hiv-infection; northern namibia; risk behavior; cape-town; youth; perceptions; supervision; intentions; students; aids
AB Adolescent sexuality is an important public health issue, as it affects risk to contract HIV and other sexually transmitted infections. The assessment of prevalence of sexual intercourse among adolescents is of public health significance, as it may guide policies and programmes aimed at reducing the transmission of sexually transmitted infections among this age group. This cross-sectional study using standardised methodology was conducted to assess the prevalence and correlates of sexual intercourse among Namibian schoolgoing adolescents in 2004. Overall the prevalence of sexual intercourse was 33.2% (44.0% males and 24.8% females). Variables positively associated with the outcome in multivariate analysis were male gender (OR=2.39; 95% CI (1.81, 3.17)), cigarette smoking (OR= 1.67; 95% CI (1.07, 2.63)), alcohol drinking (OR= 1.63; 95% Cl (1. 18, 2.26)), and drug use (OR=9.82; 95% CI (6.28, 15.36). Parental supervision was negatively associated with sexual intercourse in the last 12 months (OR=0.73; 95% Cl (0.56, 0.94)). Efforts to control unhealthy lifestyles (smoking, alcohol and illicit drug use) may impact on adolescents' sexual activity.
C1 [Chinsembu, Kazhila C.] Univ Namibia, Dept Biol Sci, Windhoek, Namibia.
   [Siziya, Seter] Univ Zambia, Sch Med, Dept Community Med, Lusaka, Zambia.
   [Rudtsikira, Emmanuel] San Diego State Univ, Sch Publ Hlth, Div Epidemiol & Biostat, San Diego, CA 92182 USA.
C3 University of Namibia; University of Zambia; California State University System; San Diego State University
RP Chinsembu, KC (corresponding author), Univ Namibia, Dept Biol Sci, Windhoek, Namibia.
EM kchinsembu@unam.na
CR Anderson KG, 2007, INT FAM PLAN PERSPEC, V33, P98, DOI 10.1363/3309807
   Aras S, 2007, J SCHOOL HEALTH, V77, P359, DOI 10.1111/j.1746-1561.2007.00220.x
   BRENER ND, 1995, AM J EPIDEMIOL, V141, P575, DOI 10.1093/oxfordjournals.aje.a117473
   Chen L, 2007, PLOS ONE, V2, P0, DOI 10.1371/journal.pone.0001001
   COHEN D, 1998, 31 UNDP HIV, V0, P0
   Crosby RA, 1996, J SCHOOL HEALTH, V66, P186, DOI 10.1111/j.1746-1561.1996.tb06273.x
   Desrichard O, 2007, J SAFETY RES, V38, P447, DOI 10.1016/j.jsr.2007.01.012
   Ekundayo OJ, 2007, THESCIENTIFICWORLDJO, V7, P493, DOI 10.1100/tsw.2007.94
   Fitzgerald AM, 1999, J ADOLESCENT HEALTH, V25, P52, DOI 10.1016/S1054-139X(98)00120-7
   Frojd S, 2007, NORD J PSYCHIAT, V61, P296, DOI 10.1080/08039480701415277
   Garenne M, 2006, J BIOSOC SCI, V38, P145, DOI 10.1017/S0021932005007261
   Ghys Peter D, 2003, AIDS, V17 Suppl 4, PS45, DOI 10.1097/00002030-200317004-00005
   *GOV REP NAM, 2002, NAT STRAT PLAN HIV A, V0, P0
   Hallfors D, 2002, J SCHOOL HEALTH, V72, P205, DOI 10.1111/j.1746-1561.2002.tb06548.x
   Harris L, 2007, CHILD CARE HLTH DEV, V33, P448, DOI 10.1111/j.1365-2214.2006.00695.x
   Kalichman SC, 2007, ADDICT BEHAV, V32, P2304, DOI 10.1016/j.addbeh.2007.01.026
   Kamwi R, 2006, LANCET, V367, P1978, DOI 10.1016/S0140-6736(06)68879-X
   Kingon Y S, 2001, J HOLIST NURS, V19, P102, DOI 10.1177/089801010101900202
   Kuate-Defo Bartbelemy, 2004, AFR J REPROD HEALTH, V8, P13, DOI 10.2307/3583175
   Kuzman M, 2007, COLLEGIUM ANTROPOL, V31, P121
   LOWRAY R, 2006, CULTURE HLTH SEXUALI, V8, P435
   Luke N, 2005, INT FAM PLAN PERSPEC, V31, P6, DOI 10.1363/3100605
   Mufune P, 2003, CULT HEALTH SEX, V5, P425, DOI 10.1080/136910501165631
   MUFUNE P, 2004, 2002 BASELINE SURVEY, V0, P0
   Notkola V, 2004, AIDS, V18, P1061, DOI 10.1097/00002030-200404300-00015
   Palen LA, 2006, J ADOLESCENT HEALTH, V39, P761, DOI 10.1016/j.jadohealth.2006.04.016
   Roccella M, 2006, MINERVA PEDIATR, V58, P347
   Rothman KJ, 2005, AM J PUBLIC HEALTH, V95, PS144, DOI 10.2105/AJPH.2004.059204
   Rudatsikira E, 2007, TANZAN HEALTH RES BULL, V9, P159
   Rudatsikira Emmanuel, 2007, CLIN PRACT EPIDEMIOL MENT HEALTH, V3, P13, DOI 10.1186/1745-0179-3-13
   Siziya S, 2007, RURAL REMOTE HEALTH, V7, P728
   Siziya S, 2008, BMC PEDIATR, V8, P0, DOI 10.1186/1471-2431-8-6
   Sorrell JBJ, 2005, CULT HEALTH SEX, V7, P585, DOI 10.1080/13691050500250198
   Stanton BF, 1999, AIDS EDUC PREV, V11, P132
   *UN DEV PROGR, 1999, NAM HUM DEV REP 1999, V0, P0
   *UNAIDS, 2006, HIV AIDS EST DAT 200, V0, P0
   Wang B, 2007, BMC PUBLIC HEALTH, V7, P0, DOI 10.1186/1471-2458-7-189
   WARREN CW, 2008, MMWR SURVEILLANCE SU, V25, P57
   Weiser SD, 2006, PLOS MED, V3, P1940, DOI 10.1371/journal.pmed.0030392
   ZIMBA RF, 1995, SCHOOL PSYCHOL INT, V16, P67, DOI 10.1177/0143034395161006
   2004, 1900, V9, V0, P36
NR 41
TC 13
Z9 13
U1 1
U2 7
PU TAYLOR & FRANCIS LTD
PI ABINGDON
PA 2-4 PARK SQUARE, MILTON PARK, ABINGDON OR14 4RN, OXON, ENGLAND
SN 1729-0376
EI 1813-4424
J9 SAHARA J-J SOC ASP H
JI Sahara J-J. Soc. Asp. HIV/AIDS
PD SEP 15
PY 2008
VL 5
IS 3
BP 129
EP 135
DI 10.1080/17290376.2008.9724911
PG 7
WC Health Policy & Services; Public, Environmental & Occupational Health
SC Health Care Sciences & Services; Public, Environmental & Occupational Health
GA 370IL
UT WOS:000260755800004
PM 18979046
DA 2023-03-20
ER

PT J
AU Goodenow, C
   Szalacha, LA
   Robin, LE
   Westheimer, K
AF Goodenow, Carol
   Szalacha, Laura A.
   Robin, Leah E.
   Westheimer, Kim
TI Dimensions of sexual orientation and HIV-related risk among adolescent females: Evidence from a statewide survey
SO AMERICAN JOURNAL OF PUBLIC HEALTH
LA English
DT Article
ID human-immunodeficiency-virus; new-york-city; bisexual women; abuse history; drug-use; behaviors; transmission; identity; gay; prevalence
AB Objectives. We examined the relationship of 2 dimensions of sexual orientation-sexual identity and sex of partners-with self-reported behaviors and experiences to identify factors that may place adolescent females at risk of HIV/AIDS. Methods. We gathered data on sexually experienced female high school students from 4 waves of a population-based survey. We used logistic regression analyses to investigate the association between their sexual identity (3666 heterosexual; 184 lesbian, gay, or bisexual; 113 not sure) and sex of partners (3714 male only, 79 female only, and 180 both males and females) with HIV-related risk behaviors. Results. Self-defined sexual identity was often inconsistent with sex of sexual partners. Sexual identities other than heterosexual and having same-sex partners (either exclusively or in addition to male partners) were associated with high rates of several HIV-related risk behaviors. Coerced sexual contact was significantly associated with every risk outcome. AIDS education in school predicted lower HIV risk on 4 of 6 indicators. Conclusions. Programs to prevent HIV infection among adolescent females should take into account the complexity of sexual orientation and should address the needs and behaviors of sexual-minority youths.
C1 [Goodenow, Carol] Massachusetts Dept Educ, Malden, MA 02114 USA.
   [Szalacha, Laura A.] Univ Illinois, Coll Nursing, Chicago, IL USA.
   [Robin, Leah E.] Ctr Dis Control & Prevent, Div Adolescent & Sch Hlth, Atlanta, GA USA.
C3 University of Illinois System; University of Illinois Chicago; University of Illinois Chicago Hospital; Centers for Disease Control & Prevention - USA
RP Goodenow, C (corresponding author), Massachusetts Dept Educ, 350 Main St, Malden, MA 02114 USA.
EM cgoodenow@earthlink.net
FU PHS HHS [CCU122623] Funding Source: Medline
CR Bensley LS, 1999, J ADOLESCENT HEALTH, V24, P173
   BEVIER PJ, 1995, AM J PUBLIC HEALTH, V85, P1366, DOI 10.2105/AJPH.85.10.1366
   BLAKE S, 1998, COMMONWEALTH MASSACH, V0, P0
   Blake SM, 2001, AM J PUBLIC HEALTH, V91, P940, DOI 10.2105/AJPH.91.6.940
   Bontempo DE, 2002, J ADOLESCENT HEALTH, V30, P364, DOI 10.1016/S1054-139X(01)00415-3
   CASS VC, 1979, J HOMOSEXUAL, V4, P219, DOI 10.1300/J082v04n03_01
   Cochran S. D., 1996, WOMENS HLTH RES GEND, V2, P75
   COCHRAN SD, 1996, WOMENS HLTH RES GEND, V2, P11
   Diamant AL, 1999, ARCH INTERN MED, V159, P2730, DOI 10.1001/archinte.159.22.2730
   Diamond LM, 2000, DEV PSYCHOL, V36, P241, DOI 10.1037//0012-1649.36.2.241
   EINHORN L, 1994, AIDS EDUC PREV, V6, P514
   Erikson, 1968, IDENTITY YOUTH CRISI, V0, P0
   Fethers K, 2000, SEX TRANSM INFECT, V76, P345, DOI 10.1136/sti.76.5.345
   Friedman SR, 2003, AM J PUBLIC HEALTH, V93, P902, DOI 10.2105/AJPH.93.6.902
   FUTTERMAN D, 1993, PEDIATRICS, V91, P730
   GOMEZ CA, 1996, WOMENS HLTH RES GEND, V2, P91
   Gonzales V, 1999, AM J PUBLIC HEALTH, V89, P1841, DOI 10.2105/AJPH.89.12.1841
   Goodenow C, 2006, PSYCHOL SCHOOLS, V43, P573, DOI 10.1002/pits.20173
   Goodenow C, 2002, AM J PUBLIC HEALTH, V92, P203, DOI 10.2105/AJPH.92.2.203
   Herdt Gilbert, 1993, CHILDREN HORIZONS, V0, P0
   Johnson BT, 2003, ARCH PEDIAT ADOL MED, V157, P381, DOI 10.1001/archpedi.157.4.381
   KIRBY D, 1994, PUBLIC HEALTH REP, V109, P339
   Laumann EO, 1994, SOCIAL ORG SEXUALITY, V0, P0
   LEMP GF, 1995, AM J PUBLIC HEALTH, V85, P1549, DOI 10.2105/AJPH.85.11.1549
   Luster T, 1997, FAM PLANN PERSPECT, V29, P204, DOI 10.2307/2953396
   Maguen S, 2000, J SEX RES, V37, P169, DOI 10.1080/00224490009552034
   MARMOR M, 1986, ANN INTERN MED, V105, P969, DOI 10.7326/0003-4819-105-6-969_1
   *MASS DEP ED, 1996, 1995 YOUTH RISK BEH, V0, P0
   *MASS DEP ED, 1998, 1997 YOUTH RISK BEH, V0, P0
   *MASS DEP ED, 2002, 2001 YOUTH RISK BEH, V0, P0
   *MASS DEP ED, 2000, 1999 YOUTH RISK BEH, V0, P0
   Moore J, 1996, WOMENS HLTH, V2, P49
   Norman AD, 1996, PUBLIC HEALTH REP, V111, P347
   PETERSEN LR, 1992, J ACQ IMMUN DEF SYND, V5, P853
   RICH JD, 1993, CLIN INFECT DIS, V17, P1003, DOI 10.1093/clinids/17.6.1003
   Rosario M, 1999, AIDS EDUC PREV, V11, P476
   Rotheram-Borus MJ, 1999, ARCH SEX BEHAV, V28, P159, DOI 10.1023/A:1018719922709
   RUSSELL ST, 2002, J BISEXUALITY, V0002, P0
   Russell ST, 2002, AM J PUBLIC HEALTH, V92, P198, DOI 10.2105/AJPH.92.2.198
   RUST PC, 1992, SOC PROBL, V39, P366, DOI 10.1525/sp.1992.39.4.03x0044r
   Saewyc E, 2006, AM J PUBLIC HEALTH, V96, P1104, DOI 10.2105/AJPH.2005.065870
   Saewyc EM, 1999, FAM PLANN PERSPECT, V31, P127, DOI 10.2307/2991695
   SAEWYC EM, 2004, J ADOLESC HLTH, V3, P0
   Stock JL, 1997, FAM PLANN PERSPECT, V29, P200, DOI 10.2307/2953395
   TROIDEN RR, 1988, J ADOLESCENT HEALTH, V9, P105, DOI 10.1016/0197-0070(88)90056-3
   TRONCOSO AR, 1995, MEDICINA-BUENOS AIRE, V55, P334
   Udry JR, 2002, J ADOLESCENT HEALTH, V31, P84, DOI 10.1016/S1054-139X(02)00374-9
   Ziemba-Davis M, 1996, WOMENS HLTH, V2, P61
NR 48
TC 116
Z9 118
U1 0
U2 4
PU AMER PUBLIC HEALTH ASSOC INC
PI WASHINGTON
PA 800 I STREET, NW, WASHINGTON, DC 20001-3710 USA
SN 0090-0036
EI 
J9 AM J PUBLIC HEALTH
JI Am. J. Public Health
PD JUN 15
PY 2008
VL 98
IS 6
BP 1051
EP 1058
DI 10.2105/AJPH.2005.080531
PG 8
WC Public, Environmental & Occupational Health
SC Public, Environmental & Occupational Health
GA 308BK
UT WOS:000256363100020
PM 18445809
DA 2023-03-20
ER

PT J
AU Knebel, E
   Puttkammer, N
   Demes, A
   Devirois, R
   Prismy, M
AF Knebel, Elisa
   Puttkammer, Nancy
   Demes, Adrien
   Devirois, Ruth
   Prismy, Mona
TI Developing a competency-based curriculum in HIV for nursing schools in Haiti
SO HUMAN RESOURCES FOR HEALTH
LA English
DT Article
AB Background: Preparing health workers to confront the HIV/AIDS epidemic is an urgent challenge in Haiti, where the HIV prevalence rate is 2.2% and approximately 10 100 people are taking antiretroviral treatment. There is a critical shortage of doctors in Haiti, leaving nurses as the primary care providers for much of the population. Haiti's approximately 1000 nurses play a leading role in HIV/AIDS prevention, care and treatment. However, nurses do not receive sufficient training at the pre-service level to carry out this important work. Methods: To address this issue, the Ministry of Health and Population collaborated with the International Training and Education Center on HIV over a period of 12 months to create a competency-based HIV/AIDS curriculum to be integrated into the 4-year baccalaureate programme of the four national schools of nursing. Results: Using a review of the international health and education literature on HIV/AIDS competencies and various models of curriculum development, a Haiti-based curriculum committee developed expected HIV/AIDS competencies for graduating nurses and then drafted related learning objectives. The committee then mapped these learning objectives to current courses in the nursing curriculum and created an 'HIV/AIDS Teaching Guide' for faculty on how to integrate and achieve these objectives within their current courses. The curriculum committee also created an 'HIV/AIDS Reference Manual' that detailed the relevant HIV/AIDS content that should be taught for each course. Conclusion: All nursing students will now need to demonstrate competency in HIV/AIDS-related knowledge, skills and attitudes during periodic assessment with direct observation of the student performing authentic tasks. Faculty will have the responsibility of developing exercises to address the required objectives and creating assessment tools to demonstrate that their graduates have met the objectives. This activity brought different administrators, nurse leaders and faculty from four geographically dispersed nursing schools to collaborate on a shared goal using a process that could be easily replicated to integrate any new topic in a resource-constrained pre-service institution. It is hoped that this experience provided stakeholders with the experience, skills and motivation to strengthen other domains of the pre-service nursing curriculum, improve the synchronization of didactic and practical training and develop standardized, competency-based examinations for nursing licensure in Haiti.
C1 [Demes, Adrien; Prismy, Mona] I TECH, Petion Ville, Haiti.
   [Knebel, Elisa; Puttkammer, Nancy] Univ Washington, I TECH, Seattle, WA 98104 USA.
   [Devirois, Ruth] Angle Rues Rigaud & Lambert, Inst Haitien Sante Communautaire, Petionville, BP, Haiti.
C3 University of Washington; University of Washington Seattle
RP Demes, A (corresponding author), I TECH, Delmas 95,Route Jacquet 14, Petion Ville, Haiti.
EM eknebel@u.washington.edu; nputt@u.washington.edu; adriendemems@itech-haiti.org; r19derivois2000@yahoo.fr; zeline611@yahoo.com
CR Bharat S, 2007, REPROD HEALTH MATTER, V15, P93, DOI 10.1016/S0968-8080(07)29030-5
   Carraccio C, 2002, ACAD MED, V77, P361, DOI 10.1097/00001888-200205000-00003
   *COL U SCH NURS AS, 2004, COMP TO CURR TOOLK, V0, P0
   Disaster Prevention and Preparedness Commission (DPPC), 2002, EM FOOD CRIS AF REG, V0, P0
   Foss GF, 2004, J NURS EDUC, V43, P368
   Giddens JF, 2007, J NURS EDUC, V46, P65, DOI 10.3928/01484834-20070201-05
   GIMBELSHERR S, 2007, HUM RESOUR HEALTH, V28, P7
   Hirschhorn Lisa R, 2006, HUM RESOUR HEALTH, V4, P1, DOI 10.1186/1478-4491-4-1
   *I TECH, 2006, NEEDS ASS HAIT NURS, V0, P0
   Kupperschmidt BR, 1997, J PROF NURS, V13, P90, DOI 10.1016/S8755-7223(97)80009-9
   Latimer DG, 2006, J PROF NURS, V22, P79, DOI 10.1016/j.profnurs.2006.01.012
   McCarthy EA, 2006, PLOS MED, V3, P989, DOI 10.1371/journal.pmed.0030304
   MINISTERE DE LA SANTE PUBLIQUE ET DE LA POPULATION, 2005, PLAN STRAT NAT REF S, V0, P0
   *MSPP, 2008, PROGR NAT LUTT CONTR, V0, P0
   *NAT HIV NURS ASS, 2007, NHIVNA NAT HIV NURS, V0, P0
   *NAT POSTS ED COOP, 2002, DEF ASS LEARN EXPL C, V0, P0
   TANNER C, 2004, J NURS EDUC, V40, P387
   World Health Organization, 2001, NURS MIDW HLTH WHO E, V0, P0
   World Health Organization, 2005, COR COMP RES INT CON, V0, P0
   World Health Organization, 2007, TASK SHIFT TACKL HLT, V0, P0
NR 21
TC 10
Z9 11
U1 0
U2 14
PU BMC
PI LONDON
PA CAMPUS, 4 CRINAN ST, LONDON N1 9XW, ENGLAND
SN 1478-4491
EI 
J9 HUM RESOUR HEALTH
JI Hum. Resour. Health
PD AUG 29
PY 2008
VL 6
IS 
BP 
EP 
DI 10.1186/1478-4491-6-17
PG 7
WC Health Policy & Services; Industrial Relations & Labor
SC Health Care Sciences & Services; Business & Economics
GA 432FV
UT WOS:000265119800001
PM 18759986
DA 2023-03-20
ER

PT J
AU Elkington, KS
   Teplin, LA
   Mericle, AA
   Welty, LJ
   Romero, EG
   Abram, KM
AF Elkington, Katherine S.
   Teplin, Linda A.
   Mericle, Amy A.
   Welty, Leah J.
   Romero, Erin G.
   Abram, Karen M.
TI HIV/sexually transmitted infection risk behaviors in delinquent youth with psychiatric disorders: A longitudinal study
SO JOURNAL OF THE AMERICAN ACADEMY OF CHILD AND ADOLESCENT PSYCHIATRY
LA English
DT Article
DE human immunodeficiency virus/sexually transmitted infection; risk behaviors; substance use disorders; psychiatric disorders; delinquent youth
ID adolescent substance use; high-school-students; hiv-risk; sexual risk; juvenile detainees; young adulthood; depressive symptoms; community sample; drug-users; association
AB Objectives: To examine the prevalence and persistence of 20 human immunodeficiency virus (HIV)/sexually transmitted infection (STI) sexual and drug use risk behaviors and to predict their occurrence in four mutually exclusive diagnostic groups of delinquent youths: major mental disorder (MMD), substance use disorder (SUD), comorbid MMD and SUD (MMD+SUD), and neither disorder. Method: At the baseline interview, HIV/STI risk behaviors were assessed in 800 juvenile detainees, ages 10 to 18 years; youths were reinterviewed approximately 3 years later. The final sample (N = 689) includes 298 females and 391 males. Results: The prevalence and persistence of HIV/STI risk behaviors were high in all of the diagnostic groups. Youths with an SUD at baseline were greater than 10 times more likely to be sexually active and to have vaginal sex at follow-up than youths with MMD+SUD (adjusted odds ratio [AOR] 10.86, 95% confidence interval [CI] 1.43-82.32; AOR 11.63, 95% Cl 1.49-90.89, respectively) and four times more likely to be sexually active and to have vaginal sex than youths with neither disorder (AOR 4.20, 95% CI 1.06-16.62; AOR 4.73, 95% CI 1.21-18.50, respectively). Youths with an MMD at baseline were less likely to have engaged in unprotected vaginal and oral sex at follow-up compared with youths with neither disorder (AOR 0.11, 95% CI 0.02-0.50; AOR 0.07, 95% CI 0.01-0.34, respectively), and with youths with an SUD (AOR 0.10, 95% CI 0.02-0.50; AOR 0.10, 95% Cl 0.02-0.47, respectively). Youths with MMD+SUD were less likely (AOR 0.28, 95% CI 0.09-0.92) to engage in unprotected oral sex compared with those with neither disorder. Conclusions: Irrespective of diagnostic group, delinquent youths are at great risk for HIV/STIs as they enter into adulthood. SUD increases risk. Because detained youths are released after approximately 2 weeks, their risk behaviors become a community health problem. Pediatricians and child and adolescent psychiatrists must collaborate with corrections professionals to develop HIV/STI interventions and ensure that programs started in detention centers continue after youths are released.
C1 [Teplin, Linda A.; Abram, Karen M.] Northwestern Univ, Dept Psychiat & Behav Sci, Feinberg Sch Med, Psycholegal Studies, Chicago, IL 60611 USA.
   [Elkington, Katherine S.] New York State Psychiat Inst & Hosp, HIV Ctr Clin & Behav Studies, New York, NY 10032 USA.
   [Welty, Leah J.] Northwestern Univ, Dept Prevent Med, Feinberg Sch Med, Chicago, IL 60611 USA.
C3 Northwestern University; Feinberg School of Medicine; New York State Psychiatry Institute; Northwestern University; Feinberg School of Medicine
RP Teplin, LA (corresponding author), Northwestern Univ, Dept Psychiat & Behav Sci, Feinberg Sch Med, Psycholegal Studies, 710 N Lake Shore Dr,Suite 900, Chicago, IL 60611 USA.
EM psycho-legal@northwestern.edu
FU NIDA NIH HHS [R01 DA022953, R01DA019380, R01DA22953, R01 DA019380, R01 DA028763] Funding Source: Medline; NIMH NIH HHS [P30 MH043520-21, R01 MH059463, T32 MH019139-20, P30 MH43520, R01MH54197, T32 MH019139, T32 MH19139, R01 MH059463-05, R01 MH054197-05, L30 MH081329, P30 MH043520, R01MH59463] Funding Source: Medline
CR Abram KM, 2003, ARCH GEN PSYCHIAT, V60, P1097, DOI 10.1001/archpsyc.60.11.1097
   [Anonymous], 1977, SAMPLING TECHNIQUES, V0, P0
   Apostolopoulos Y, 2002, INT J STD AIDS, V13, P733, DOI 10.1258/095646202320753673
   BROWN LK, 2006, J ADOLESC HLTH, V39, P0
   Capaldi DM, 2002, DEV PSYCHOL, V38, P394, DOI 10.1037//0012-1649.38.3.394
   Carroll ST, 2002, PEDIATRICS, V109, P1021, DOI 10.1542/peds.109.6.1021
   *CDCP, 2006, HIV AIDS SURV REP 20, V17, P1
   *CDCP, 2006, MMWR SURVEILL SUMM, V55, P0
   *CDCP, 2000, YOUNG PEOPL RISK HIV, V0, P0
   CHAWARSKI MC, 1996, NIDA RES MONOGRAPH, V174, P0
   Christakis DA, 2001, PEDIATRICS, V107, P524, DOI 10.1542/peds.107.3.524
   Collins RL, 2005, AIDS BEHAV, V9, P73, DOI 10.1007/s10461-005-1683-2
   DANGELO LJ, 1996, ISSUES CLIN CHILD PS, V0, P333
   Deas-Nesmith D, 1999, J SUBST ABUSE TREAT, V16, P169, DOI 10.1016/S0740-5472(98)00040-3
   DICLEMENTE RJ, 1993, AM J PSYCHIAT, V150, P324
   DiClemente RJ, 2001, PEDIATRICS, V108, P0, DOI 10.1542/peds.108.5.e85
   DOWLING S, 1994, ASSESSMENT, V1, P382
   Eitle D, 2005, ADDICT BEHAV, V30, P963, DOI 10.1016/j.addbeh.2004.09.015
   Guo J, 2002, J ADOLESCENT HEALTH, V31, P354, DOI 10.1016/S1054-139X(02)00402-0
   Hedberg VA, 1996, ARCH PEDIAT ADOL MED, V150, P603, DOI 10.1001/archpedi.1996.02170310037007
   Jainchill N, 1999, PSYCHOL ADDICT BEHAV, V13, P163, DOI 10.1037/0893-164X.13.3.163
   Kipke MD, 1996, SUBST USE MISUSE, V31, P1167, DOI 10.3109/10826089609063971
   KORN EL, 1990, AM STAT, V44, P270, DOI 10.2307/2684345
   Krohn MD, 1997, J HEALTH SOC BEHAV, V38, P87, DOI 10.2307/2955363
   Lehrer JA, 2006, PEDIATRICS, V118, P189, DOI 10.1542/peds.2005-1320
   LEVY P, 1999, SAMPLING POPULATIONS, V0, P0
   Logan TK, 2002, REV GEN PSYCHOL, V6, P325, DOI 10.1037//1089-2680.6.4.325
   LONG GE, 1994, CLIN INFECT DIS, V18, P610, DOI 10.1093/clinids/18.4.610
   McClelland GM, 2004, J AM ACAD CHILD PSY, V43, P1215, DOI 10.1097/01.chi.0000134489.58054.9c
   McKinnon K, 1996, J CLIN PSYCHIAT, V57, P506, DOI 10.4088/JCP.v57n1101
   Milburn NG, 2006, AM J COMMUN PSYCHOL, V37, P63, DOI 10.1007/s10464-005-9005-4
   NEEDLE R, 1995, PSYCHOL ADDICT BEHAV, V9, P242, DOI 10.1037/0893-164X.9.4.242
   Newcomb M. D., 1988, CONSEQUENCES ADOLESC, V0, P0
   Newcomb MD, 2001, PROF PSYCHOL-RES PR, V32, P239, DOI 10.1037/0735-7028.32.3.239
   Prendergast ML, 2001, J CONSULT CLIN PSYCH, V69, P389, DOI 10.1037//0022-006X.69.3.389
   Ramrakha S, 2000, BMJ-BRIT MED J, V321, P263, DOI 10.1136/bmj.321.7256.263
   Romero EG, 2007, PEDIATRICS, V119, PE1126, DOI 10.1542/peds.2006-0128
   Scheier L M, 1991, J SUBST ABUSE, V3, P277
   Shaffer D, 1996, J AM ACAD CHILD PSY, V35, P865, DOI 10.1097/00004583-199607000-00012
   Shrier LA, 1997, J ADOLESCENT HEALTH, V20, P377, DOI 10.1016/S1054-139X(96)00180-2
   Sickmund M., 2001, CENSUS JUVENILES RES, V0, P0
   SORENSON JL, 2002, SCI PRACT PERSP 0704, V0, P0
   STIFFMAN AR, 1992, J NERV MENT DIS, V180, P314, DOI 10.1097/00005053-199205000-00005
   TEMPLE MT, 1993, J ACQ IMMUN DEF SYND, V6, P393
   Teplin LA, 2002, ARCH GEN PSYCHIAT, V59, P1133, DOI 10.1001/archpsyc.59.12.1133
   Teplin LA, 2005, AM J PUBLIC HEALTH, V95, P1773, DOI 10.2105/AJPH.2005.067819
   Teplin LA, 2005, PSYCHIAT SERV, V56, P823, DOI 10.1176/appi.ps.56.7.823
   Teplin LA, 2003, AM J PUBLIC HEALTH, V93, P906, DOI 10.2105/AJPH.93.6.906
   Tolou-Shams M, 2008, J STUD ALCOHOL DRUGS, V69, P58, DOI 10.15288/jsad.2008.69.58
   Tubman JG, 2003, J BEHAV MED, V26, P473, DOI 10.1023/A:1025776102574
   Valois RF, 1999, J ADOLESCENT HEALTH, V25, P328, DOI 10.1016/S1054-139X(99)00051-8
   Watters JK, 1994, STREET YOUTH RISK AI, V0, P0
   WEATHERBY NL, 1994, EVAL PROGRAM PLANN, V17, P347, DOI 10.1016/0149-7189(94)90035-3
NR 55
TC 48
Z9 48
U1 0
U2 12
PU ELSEVIER SCIENCE INC
PI NEW YORK
PA STE 800, 230 PARK AVE, NEW YORK, NY 10169 USA
SN 0890-8567
EI 1527-5418
J9 J AM ACAD CHILD PSY
JI J. Am. Acad. Child Adolesc. Psychiatr.
PD AUG 15
PY 2008
VL 47
IS 8
BP 901
EP 911
DI 10.1097/CHI.0b013e318179962b
PG 11
WC Psychology, Developmental; Pediatrics; Psychiatry
SC Psychology; Pediatrics; Psychiatry
GA 331WR
UT WOS:000258043800011
PM 18645421
DA 2023-03-20
ER

PT J
AU Woolf, SE
   Maisto, SA
AF Woolf, Sarah E.
   Maisto, Stephen A.
TI Gender differences in condom use behavior? The role of power and partner-type
SO SEX ROLES
LA English
DT Article
DE gender; power; condom; partner-type; sex
ID sexual decision-making; hiv-prevention; safer sex; sensation seeking; college-students; aids-prevention; women; risk; perspectives; strategy
AB The primary goal of this study was to experimentally investigate the theory of gender and power (Wingood and DiClemente, Health Education and Behavior 27:539-565, 2000) in order to better understand gender differences in condom use behavior. The influence of relationship power (equal or low), partner-type (serious or casual), and gender on difficulty implementing condom use was explored using experimental vignettes. Heterosexual, sexually active, undergraduate students from a private university in the United States (N=203) indicated how "difficult" it would be to implement condom use in a variety of situations. Results revealed a significant main effect for power and partner-type, qualified by a significant three-way interaction. The consistency of these findings with the predictions of the theory and methodological limitations are discussed.
C1 [Woolf, Sarah E.; Maisto, Stephen A.] Syracuse Univ, Dept Psychol, Syracuse, NY 13244 USA.
C3 Syracuse University
RP Woolf, SE (corresponding author), Syracuse Univ, Dept Psychol, Syracuse, NY 13244 USA.
EM sewoolf@syr.edu
CR Amaro H, 2000, SEX ROLES, V42, P723, DOI 10.1023/A:1007059708789
   AMARO H, 1995, AM PSYCHOL, V50, P437, DOI 10.1037/0003-066X.50.6.437
   Anderson JE, 2003, AM J PUBLIC HEALTH, V93, P912, DOI 10.2105/AJPH.93.6.912
   Anderson JE, 1999, FAM PLANN PERSPECT, V31, P24, DOI 10.2307/2991553
   [Anonymous], 1982, MEASURING SOCIAL JUD, V0, P0
   *ASHA, 1998, SEX TRANSM DIS AM MA, V0, P0
   BEM SL, 1974, J CONSULT CLIN PSYCH, V42, P155, DOI 10.1037/h0036215
   Bowleg L, 2000, SEX ROLES, V42, P613, DOI 10.1023/A:1007099422902
   Brafford L J, 1991, J AM COLL HEALTH, V39, P219
   Bralock Anita R, 2007, HEALTH CARE WOMEN INT, V28, P247, DOI 10.1080/07399330601180123
   Bruhin E, 2003, AIDS CARE, V15, P389, DOI 10.1080/0954012031000105441
   Bryan AD, 1997, HEALTH PSYCHOL, V16, P468, DOI 10.1037/0278-6133.16.5.468
   CAMPBELL CA, 1995, SOC SCI MED, V41, P197, DOI 10.1016/0277-9536(94)00322-K
   Castaneda DM, 1998, SEX ROLES, V39, P369, DOI 10.1023/A:1018819025311
   *CDCP, 2000, FACT SHEET PUBL HLTH, V0, P0
   *CDCP, 2002, HIV AIDS SURV WOM, V0, P0
   Connell R.W., 1987, GENDER POWER, V0, P0
   Crawford M, 2003, J SEX RES, V40, P13, DOI 10.1080/00224490309552163
   DiClemente RJ, 2004, JAMA-J AM MED ASSOC, V292, P171, DOI 10.1001/jama.292.2.171
   FALBO T, 1980, J PERS SOC PSYCHOL, V38, P618, DOI 10.1037/0022-3514.38.4.618
   Faul F, 1992, GPOWER PRIORI POSTHO, V0, P0
   FELMLEE DH, 1994, SEX ROLES, V31, P275, DOI 10.1007/BF01544589
   Finkelstein MA, 2000, SOC BEHAV PERSONAL, V28, P539, DOI 10.2224/sbp.2000.28.6.539
   Finkelstein MA, 1997, BASIC APPL SOC PSYCH, V19, P101
   FULLILOVE MT, 1990, J SEX RES, V27, P47, DOI 10.1080/00224499009551541
   Gaither GA, 2003, J PERS ASSESS, V81, P157, DOI 10.1207/S15327752JPA8102_07
   Gavey N, 1999, PSYCHOL WOMEN QUART, V23, P349, DOI 10.1111/j.1471-6402.1999.tb00366.x
   Gomez CA, 1996, J SEX RES, V33, P355, DOI 10.1080/00224499609551853
   Gutierrez L, 2000, SEX ROLES, V42, P581, DOI 10.1023/A:1007047306063
   Harvey SM, 2004, WOMEN HEALTH, V39, P1, DOI 10.1300/J013v39n03_01
   Harvey SM, 2004, SEX TRANSM DIS, V31, P185, DOI 10.1097/01.OLQ.0000114943.03419.C4
   Harvey SM, 2003, J SEX RES, V40, P50, DOI 10.1080/00224490309552166
   HELWEGLARSEN M, 1994, HEALTH PSYCHOL, V13, P224, DOI 10.1037/0278-6133.13.3.224
   Hobfoll SE, 1998, AM J COMMUN PSYCHOL, V26, P133, DOI 10.1023/A:1021838325362
   HOLLAND J, 1992, SOCIOL REV, V40, P645, DOI 10.1111/j.1467-954X.1992.tb00406.x
   HOLLAND J, 1992, AIDS CARE, V4, P273, DOI 10.1080/09540129208253099
   HOLLAND J, 1990, SOCIOL HEALTH ILL, V12, P336, DOI 10.1111/1467-9566.ep11347264
   Hynie M, 1998, J SEX RES, V35, P370, DOI 10.1080/00224499809551955
   Hynie M, 2003, PSYCHOL WOMEN QUART, V27, P75, DOI 10.1111/1471-6402.t01-2-00009
   Impett EA, 2003, J SEX RES, V40, P87, DOI 10.1080/00224490309552169
   KALICHMAN SC, 1994, J PERS ASSESS, V62, P385, DOI 10.1207/s15327752jpa6203_1
   Kinsey A., 1948, SEXUAL BEHAV HUMAN M, V0, P0
   Lawrence JSS, 2001, AM J COMMUN PSYCHOL, V29, P937, DOI 10.1023/A:1012919700096
   Logan TK, 2002, PSYCHOL BULL, V128, P851, DOI 10.1037//0033-2909.128.6.851
   LOTTES IL, 1994, SEX ROLES, V31, P31, DOI 10.1007/BF01560276
   Maisto SA, 2002, J STUD ALCOHOL, V63, P476, DOI 10.15288/jsa.2002.63.476
   MAXWELL C, 1995, AIDS CARE, V7, P277, DOI 10.1080/09540129550126515
   MILLER CL, 1992, PSYCHOL WOMEN QUART, V16, P415, DOI 10.1111/j.1471-6402.1992.tb00265.x
   Misovich S., 1997, REV GEN PSYCHOL, V1, P72, DOI https://doi.org/10.1037/1089-2680.1.1.72
   MURSTEIN BI, 1995, PERS RELATIONSHIP, V2, P199, DOI 10.1111/j.1475-6811.1995.tb00086.x
   Pett MA, 1997, NONPARAMETRIC STAT H, V0, P0
   Pulerwitz J, 2002, AIDS CARE, V14, P789, DOI 10.1080/0954012021000031868
   Pulerwitz J, 2000, SEX ROLES, V42, P637, DOI 10.1023/A:1007051506972
   Quina K, 2000, SEX ROLES, V42, P523, DOI 10.1023/A:1007043205155
   Salazar LF, 2004, PREV SCI, V5, P137, DOI 10.1023/B:PREV.0000037638.20810.01
   Sanders-Phillips K, 2002, PUBLIC HEALTH REP, V117, P0
   Seal DW, 1997, J SEX RES, V34, P39, DOI 10.1080/00224499709551865
   Shearer CL, 2005, SEX ROLES, V52, P311, DOI 10.1007/s11199-005-2675-4
   Soet JE, 1999, PSYCHOL WOMEN QUART, V23, P707, DOI 10.1111/j.1471-6402.1999.tb00393.x
   SPRECHER S, 1985, SEX ROLES, V12, P449, DOI 10.1007/BF00287608
   Sprecher S, 1997, SEX ROLES, V37, P361, DOI 10.1023/A:1025601423031
   Tschann JM, 2002, J ADOLESCENT HEALTH, V31, P17, DOI 10.1016/S1054-139X(01)00418-9
   WIGHT D, 1992, AIDS CARE, V4, P11, DOI 10.1080/09540129208251616
   Wingood GM, 2000, HEALTH EDUC BEHAV, V27, P539, DOI 10.1177/109019810002700502
   Wingood GM, 1998, AM J COMMUN PSYCHOL, V26, P29, DOI 10.1023/A:1021830023545
   Wingood GM, 1996, AM J PREV MED, V12, P209, DOI 10.1016/S0749-3797(18)30344-1
   Woodsong C, 1999, SOC SCI MED, V49, P567, DOI 10.1016/S0277-9536(99)00060-X
   WORTH D, 1989, STUD FAMILY PLANN, V20, P297, DOI 10.2307/1966433
   WYATT GE, 1994, PSYCHOL WOMEN QUART, V18, P611, DOI 10.1111/j.1471-6402.1994.tb01050.x
   Yoder JD, 2003, PSYCHOL WOMEN QUART, V27, P281, DOI 10.1111/1471-6402.00108
   Zierler S, 1997, ANNU REV PUBL HEALTH, V18, P401, DOI 10.1146/annurev.publhealth.18.1.401
NR 71
TC 67
Z9 68
U1 0
U2 22
PU SPRINGER/PLENUM PUBLISHERS
PI NEW YORK
PA 233 SPRING ST, NEW YORK, NY 10013 USA
SN 0360-0025
EI 1573-2762
J9 SEX ROLES
JI Sex Roles
PD MAY 15
PY 2008
VL 58
IS 9-10
BP 689
EP 701
DI 10.1007/s11199-007-9381-3
PG 13
WC Psychology, Developmental; Psychology, Social; Women's Studies
SC Psychology; Women's Studies
GA 286MN
UT WOS:000254850100009
DA 2023-03-20
ER

PT J
AU Smith, E
   Palen, LA
   Caldwell, L
   Flisher, A
   Graham, J
   Mathews, C
   Wegner, L
   Vergnani, T
AF Smith, Edward A.
   Palen, Lori-Ann
   Caldwell, Linda L.
   Flisher, Alan J.
   Graham, John W.
   Mathews, Catherine
   Wegner, Lisa
   Vergnani, Tania
TI Substance Use and Sexual Risk Prevention in Cape Town, South Africa: An Evaluation of the HealthWise Program
SO PREVENTION SCIENCE
LA English
DT Article
DE Adolescence; Intervention; Sexual behavior; South Africa; Substance use; Adolescent substance use; Adolescent sexual behavior; HIV prevention
ID high-school-students; missing data; behavior; youth; adolescence; promotion; hiv/aids
AB Sexual behavior and substance use represent major threats to the health and well-being of South African adolescents, especially in light of the high prevalence of HIV infection in this population. However, there is currently a lack of evidence-based school programs designed to address health risk behaviors. The current study details the evaluation of HealthWise South Africa, a leisure, life skills, and sexuality education intervention for eighth and ninth grade students. We hypothesized that, compared to controls, HealthWise participants would have delayed sexual initiation, reduced rates of current sexual activity, increased use of and perceived access to condoms, and lower rates of lifetime and past use of multiple substances. Longitudinal data were analyzed using logistic regression of multiply imputed data. Results indicate that HealthWise was effective in increasing the perception of condom availability for both genders (OR=1.6). As compared to HealthWise participants, control participants also had steeper increases in recent and heavy use of alcohol (OR=1.4 [95% C.I.=1.1-1.8], 1.6 [1.2-2.2], respectively) and recent and heavy cigarette use (OR=1.4 [1.1-1.7], 1.4 [1.1-1.8], respectively). There were also several significant gender by treatment interactions, which are discussed. These results suggest that HealthWise is a promising approach to reducing multiple health risk behaviors among the population of school-going South African adolescents.
C1 [Smith, Edward A.; Palen, Lori-Ann; Caldwell, Linda L.; Graham, John W.] Penn State Univ, State Coll, PA USA.
   [Flisher, Alan J.; Mathews, Catherine] Univ Cape Town, ZA-7925 Cape Town, South Africa.
   [Flisher, Alan J.] Univ Bergen, Bergen, Norway.
   [Wegner, Lisa; Vergnani, Tania] Univ Western Cape, Cape Town, South Africa.
C3 Pennsylvania Commonwealth System of Higher Education (PCSHE); Pennsylvania State University; University of Cape Town; University of Bergen; University of the Western Cape
RP Smith, E (corresponding author), S-109 Henderson Bldg, University Pk, PA 16802 USA.
EM eas8@psu.edu
FU NIDA NIH HHS [R01 DA01749, T32 DA017629-01A1] Funding Source: Medline
CR Aaro LE, 2006, SCAND J PUBLIC HEALT, V34, P150, DOI 10.1080/14034940510032356
   Blum RW, 2002, J ADOLESCENT HEALTH, V31, P28, DOI 10.1016/S1054-139X(02)00411-1
   BOTVIN GJ, 1995, APPL PREV PSYCHOL, V4, P167, DOI 10.1016/S0962-1849(05)80056-3
   Caldwell L., 2004, WORLD LEISURE J, V3, P4, DOI 10.1080/04419057.2004.9674362
   Caldwell L. L., 2004, TIMEWISE TAKING CHAR, V0, P0
   Caldwell LL, 2004, J LEISURE RES, V36, P310, DOI 10.1080/00222216.2004.11950026
   *CARN COUNC AD DEV, 1992, MATT TIM RISK OPP NO, V0, P0
   COFFMAN DL, 2008, 16 ANN M SOC PREV RE, V0, P0
   Collins LM, 2001, PSYCHOL METHODS, V6, P330, DOI 10.1037//1082-989X.6.4.330
   DARROCH J, 2001, FAM PLANN PERSPECT, V33, P281
   Flay B R, 2001, PREV SCI, V2, P71, DOI 10.1023/A:1011591613728
   Flay BR, 2002, AM J HEALTH BEHAV, V26, P407, DOI 10.5993/AJHB.26.6.2
   Flisher AJ, 1996, S AFR MED J, V86, P1090
   FORD DH, 1992, DEV SYSTEMS THEORY I, V0, P259
   Gilbert L, 2002, SOC SCI MED, V54, P1093, DOI 10.1016/S0277-9536(01)00083-1
   Graham J.W., 2003, HDB PSYCHOL RES METH, V2, P87
   GRAHAM JW, 1900, V60, V0, P0
   Guo J, 2002, J ADOLESCENT HEALTH, V31, P354, DOI 10.1016/S1054-139X(02)00402-0
   HalpernFelsher BL, 1996, J ADOLESCENT HEALTH, V19, P331, DOI 10.1016/S1054-139X(96)00024-9
   Hedeker D, 1997, PSYCHOL METHODS, V2, P64, DOI 10.1037/1082-989X.2.1.64
   Irby M., 2002, RETHINKING LEISURE T, V0, P0
   JESSOR R, 1987, BRIT J ADDICT, V82, P331
   Kaaya SF, 2002, SOC DYNAMICS, V28, P64
   *KAIS FAM FDN, 2002, SUBST US RISK SEX BE, V0, P0
   Kelly K., 2001, PATHWAYS ACTION HIV, V0, P0
   Kirby D., 2001, FAMILY PLANNING PERS, V33, P1
   Larson RW, 2000, AM PSYCHOL, V55, P170, DOI 10.1037/0003-066X.55.1.170
   Lerner RM, 2001, HUM DEV, V44, P29, DOI 10.1159/000057039
   MUKOMA W, 2007, PROMOTING ADOLESCENT, V0, P267
   Noar SM, 2006, ARCH SEX BEHAV, V35, P327, DOI 10.1007/s10508-006-9028-4
   Palen LA, 2008, EVALUATION REV, V32, P257, DOI 10.1177/0193841X07307829
   Palen LA, 2006, J ADOLESCENT HEALTH, V39, P761, DOI 10.1016/j.jadohealth.2006.04.016
   Reddy SP., 2003, UMTHENTHE UHLABA USA, V0, P0
   Sahai H., 1996, STAT EPIDEMIOLOGY ME, V0, P0
   Schafer JL, 2002, PSYCHOL METHODS, V7, P147, DOI 10.1037//1082-989X.7.2.147
   SCHRIER L, 1996, J ADOLESCENT HEALTH, V20, P377, DOI 10.1016/S1054-139X(96)00180-2
   Selvin S., 1996, STAT ANAL EPIDEMIOLO, V0, P0
   SHISANA O, 2005, S AFRICAN NATL HIV P, V0, P0
   Silbereisen R. K., 1994, ADOLESCENCE CONTEXT, V0, P3
   Simbayi LC, 2005, AIDS BEHAV, V9, P53, DOI 10.1007/s10461-005-1681-4
   Singh S, 2000, INT FAM PLAN PERSPEC, V26, P21, DOI 10.2307/2648286
   Statistics South Africa, 2007, LAB FORC SURV, V0, P0
   Tapert SF, 2001, J ADOLESCENT HEALTH, V28, P181, DOI 10.1016/S1054-139X(00)00169-5
   Taylor M, 2003, J SCHOOL HEALTH, V73, P97, DOI 10.1111/j.1746-1561.2003.tb03580.x
   *UNAIDS, 2007, AIDS EP UPD, V0, P0
   United Nations Development Programme, 2006, HUM DEV REP 2006, V0, P0
   WEGNER L, 2007, HLTH ED RES, V0, P0, DOI DOI 10.1093/HER/CYM1064
NR 48
TC 52
Z9 52
U1 0
U2 13
PU SPRINGER/PLENUM PUBLISHERS
PI NEW YORK
PA 233 SPRING ST, NEW YORK, NY 10013 USA
SN 1389-4986
EI 1573-6695
J9 PREV SCI
JI Prev. Sci.
PD DEC 15
PY 2008
VL 9
IS 4
BP 311
EP 321
DI 10.1007/s11121-008-0103-z
PG 11
WC Public, Environmental & Occupational Health
SC Public, Environmental & Occupational Health
GA 369AX
UT WOS:000260666100008
PM 18836890
DA 2023-03-20
ER

PT J
AU Harris, GE
   Larsen, D
AF Harris, Gregory E.
   Larsen, Denise
TI Understanding hope in the face of an HIV diagnosis and high-risk behaviors
SO JOURNAL OF HEALTH PSYCHOLOGY
LA English
DT Article
DE counseling; high-risk behaviors; HIV/AIDS; hope; psychotherapy
ID men; infection; women; care; expectations; dimensions; narratives; students; health; time
AB The purpose of this article is to: (a) explore and describe experiences of hope in the context of high-risk behaviors; and (b) identify sources of hope for participants dealing with an HIV diagnosis. Following qualitative case study methodology along with philosophical hermeneutics, 12 people diagnosed with HIV or AIDS were interviewed to understand their experiences of hope. Participants were selected based on self-report for continuing or increasing high-risk behaviors following diagnosis. Results include participant descriptions of hope as well as five higher order categories that highlight sources of hope following an HIV diagnosis. Implications for treatment of those newly diagnosed and engaged in high-risk behaviors are discussed.
C1 [Harris, Gregory E.] Mem Univ Newfoundland, Fac Educ, St John, NF, Canada.
   [Larsen, Denise] Univ Alberta, Edmonton, AB, Canada.
C3 Memorial University Newfoundland; University of Alberta
RP Harris, GE (corresponding author), Mem Univ Newfoundland, Fac Educ, GA Hickman Bldg, St John, NF, Canada.
EM gharris@mun.ca
CR AKANDE A, 1994, SOC SCI MED, V38, P339, DOI 10.1016/0277-9536(94)90403-0
   Carson V, 1990, PERSPECT PSYCHIATR CARE, V26, P28
   CATALAN J, 1992, BRIT J PSYCHIAT, V161, P774, DOI 10.1192/bjp.161.6.774
   Catalan J, 1995, AIDS CARE, V7, P0
   Chammas G. Y., 1999, DISS ABSTR INT, V60, P1027
   Cheavens JS, 2005, INTERDISCIPLINARY PERSPECTIVES ON HOPE, V0, P119
   Coleman C L, 1999, J ASSOC NURSES AIDS CARE, V10, P42, DOI 10.1016/S1055-3290(06)60231-8
   COLEMAN LC, 1997, DISS ABSTR INT, V57, P7448
   COUSINS N, 1989, HEAD 1 BIOL HOPE NEW, V0, P0
   Cutcliffe J. R., 2004, INSPIRATION HOPE BER, V0, P0
   Davies ML, 1997, SOC SCI MED, V44, P561, DOI 10.1016/S0277-9536(96)00177-3
   Diamond C, 2000, AM J PUBLIC HEALTH, V90, P115, DOI 10.2105/AJPH.90.1.115
   DUFAULT K, 1985, NURS CLIN N AM, V20, P379
   Duggleby W, 2005, CAN J NURS RES, V37, P70
   Eliott J, 2005, INTERDISCIPLINARY PERSPECTIVES ON HOPE, V0, P3
   Ellis J., 1998, TEACHING UNDERSTANDI, V0, P0
   Ezzy D, 2000, SOC SCI MED, V50, P605, DOI 10.1016/S0277-9536(99)00306-8
   Farran C. J., 1995, HOPE HOPELESSNESS CR, V0, P0
   Frank J.D., 1973, PERSUASION HEALING C, V0, P0
   Frankl V. E., 1963, MANS SEARCH MEANING, V0, P0
   Fredrickson B.L., 1998, REV GEN PSYCHOL, V2, P300, DOI https://doi.org/10.1037/1089-2680.2.3.300
   Gadamer Hans-Georg, 1977, PHILOS HERMENEUTICS, V0, P0
   HAFEN BQ, 1996, MIND BODY HLTH EFFEC, V0, P443
   Harris GE, 2006, AIDS CARE, V18, P731, DOI 10.1080/09540120500307735
   HARRISON RL, 1993, THESIS NEW YORK U, V0, P0
   Health Canada, 2002, HIV AIDS COMM BAS RE, V0, P0
   Heinrich CR, 2003, WESTERN J NURS RES, V25, P367, DOI 10.1177/0193945903025004002
   HEINRICH CR, 1999, DISS ABSTR INT, V60, P0
   Herth K, 2005, INTERDISCIPLINARY PERSPECTIVES ON HOPE, V0, P169
   Herth K A, 1989, ONCOL NURS FORUM, V16, P67
   Hook MK, 1999, ETHICS BEHAV, V9, P365, DOI 10.1207/s15327019eb0904_6
   ICKOVICS JR, 1994, JAMA-J AM MED ASSOC, V272, P443, DOI 10.1001/jama.272.6.443
   Irving LM, 1998, J PERS, V66, P195, DOI 10.1111/1467-6494.00009
   JEVNE R, 1993, HUM MED, V9, P121
   Jevne R. F., 1991, IT ALL BEGINS HOPE P, V0, P0
   Jevne RF, 2005, INTERDISCIPLINARY PERSPECTIVES ON HOPE, V0, P259
   Kylma J, 2001, ISSUES MENT HEALTH NURS, V22, P353, DOI 10.1080/01612840151136894
   Larsen D, 2005, J ADV NURS, V52, P515, DOI 10.1111/j.1365-2648.2005.03614.x
   Marcel G., 1967, READINGS EXISTENTIAL, V0, P277
   Martin J, 2001, THEOR PSYCHOL, V11, P193, DOI 10.1177/0959354301112003
   Mascaro N, 2006, J HUMANIST PSYCHOL, V46, P168, DOI 10.1177/0022167805283779
   McEnany GW, 1996, NURS CLIN N AM, V31, P57
   MENNINGER K, 1959, AM J PSYCHIAT, V116, P481, DOI 10.1176/ajp.116.6.481
   Meredith K, 1997, AIDS CARE, V9, P513, DOI 10.1080/713613195
   Merriam S.B., 1998, QUALITATIVE RES CASE, V0, P0
   Michael ST, 2005, DEATH STUD, V29, P435, DOI 10.1080/07481180590932544
   MILLER J, 1983, COPING CHRONIC ILLNE, V0, P287
   Miller J F, 1991, AACN CLIN ISSUES CRIT CARE NURS, V2, P307
   Miller JF, 2000, COPING CHRONIC ILLNE, V0, P0
   Moore S L, 2005, J PSYCHIATR MENT HEALTH NURS, V12, P100, DOI 10.1111/j.1365-2850.2004.00802.x
   Morgan G., 1986, IMAGES ORG, V0, P0
   Morse J M, 1995, IMAGE J NURS SCH, V27, P277
   Nekolaichuk C. L., 2005, ESSENTIAL CONCEPTS N, V0, P179
   Nekolaichuk CL, 1998, J PALLIAT CARE, V14, P36, DOI 10.1177/082585979801400107
   Packer M. J., 1989, ENTERING CIRCLE HERM, V0, P0
   Plattner IE, 2006, AIDS CARE, V18, P241, DOI 10.1080/09540120500456227
   Preissle J., 1984, ETHNOGRAPHY QUALITAT, V0, P0
   Siegel K, 1999, AIDS EDUC PREV, V11, P53
   Smith B, 2005, SOC SCI MED, V61, P1095, DOI 10.1016/j.socscimed.2005.01.011
   Smith D. G., 1994, PEDAGON MEDITATIONS, V0, P0
   SNYDER CR, 1995, J COUNS DEV, V73, P355, DOI 10.1002/j.1556-6676.1995.tb01764.x
   Stake RE, 1994, HDB QUALITATIVE RES, V0, P236
   STEPHENSON C, 1991, J ADV NURS, V16, P1456, DOI 10.1111/j.1365-2648.1991.tb01593.x
   VAILLOT MC, 1970, AM J NURS, V70, P268
   van Servellen G, 1993, J ASSOC NURSES AIDS CARE, V4, P11
   WATTS MS, 2001, DISS ABSTR INT, V62, P1605
   Weinsheimer Joel, 1989, TRUTH METHOD, V2nd, P0
   Westburg NG, 2004, AIDS BEHAV, V8, P1, DOI 10.1023/B:AIBE.0000017520.33843.8f
   Wong-Wylie G., 2003, CANADIAN J COUNSELLI, V37, P35
NR 69
TC 22
Z9 22
U1 0
U2 1
PU SAGE PUBLICATIONS LTD
PI LONDON
PA 1 OLIVERS YARD, 55 CITY ROAD, LONDON EC1Y 1SP, ENGLAND
SN 1359-1053
EI 
J9 J HEALTH PSYCHOL
JI J. Health Psychol.
PD APR 15
PY 2008
VL 13
IS 3
BP 401
EP 415
DI 10.1177/1359105307088143
PG 15
WC Psychology, Clinical
SC Psychology
GA 296JC
UT WOS:000255538300009
PM 18420773
DA 2023-03-20
ER

PT J
AU Ajayi, YO
   Ajayi, EO
AF Ajayi, Y. O.
   Ajayi, E. O.
TI Dental students' knowledge of human immunodeficiency virus
SO JOURNAL OF DENTISTRY
LA English
DT Article
DE human immunodeficiency virus; dental students; knowledge; cross-infection
ID hiv-infection
AB Objective: This study evaluated final year dental students' knowledge of human immunodeficiency virus (HIV), lesions associated with HIV, potential transmission routes of HIV, and their perception of the teaching received on cross-infection precautions, virology, sterilization practice and procedure, barrier dentistry and recognition of blood-borne virus risk group. Methodology: Structured questionnaires on knowledge of human immunodeficiency virus were filled by final year dental students of University of Lagos, Nigeria. A total of 35 out of 37 questionnaires were returned filled giving a response rate of 94.6%. Results: Most of the students rated the teaching they received on cross-infection precautions, sterilization practice and procedure, as adequate. More than a quarter (28.5%) of the students rated the teaching they received on virology and recognition of blood-borne virus risk group to be less than adequate. Most of the students were able to recognize the association of oral Kaposi sarcoma, oral candidiasis, oral hairy leukoplakia, and salivary gland enlargement with HIV infection. There was a much lower level of knowledge of oral melanotic hyperpigmentation and idiopathic thrombocytopaenic pupura. Their knowledge of HIV and its potential transmission routes were adequate. Conclusion: This study revealed that final year dental students of the University of Lagos in southwestern region of Nigeria had adequate knowledge of routes of transmission of HIV in clinical practice. However, there is need for improvement in teaching of the students on virology and recognition of blood-borne virus risk group. (c) 2008 Elsevier Ltd. All rights reserved.
C1 [Ajayi, Y. O.] Univ Lagos, Coll Med, Sch Dent Sci, Dept Restorat Dent, Lagos, Nigeria.
   [Ajayi, E. O.] Univ Benin, Coll Med Sci, Dept Prevent Dent, Benin, Nigeria.
C3 University of Lagos; University of Benin
RP Ajayi, YO (corresponding author), Univ Lagos, Coll Med, Sch Dent Sci, Dept Restorat Dent, PMB 12003, Lagos, Nigeria.
EM yet_busk@yahoo.com
CR AGBELUSI GA, 2004, NIGERIAN DENT J, V1, P17
   BARR C E, 1992, DYSPHAGIA, V7, P126, DOI 10.1007/BF02493444
   *CDC, 1991, MORBIDITY MORTALITY, V40, P0
   GILBERT AD, 1994, J DENT, V22, P229, DOI 10.1016/0300-5712(94)90116-3
   GLICK M, 1991, J AM DENT ASSOC, V122, P106
   Hartshorne J E, 1994, J DENT ASSOC S AFR, V49, P161
   KORTING HC, 1988, J CLIN MICROBIOL, V26, P2626, DOI 10.1128/JCM.26.12.2626-2631.1988
   Obuekwe ON, 2007, NIGER DENT J, V15, P3
   Oliveira ER, 2002, AIDS CARE, V14, P569, DOI 10.1080/09540120220133099
   Samaranayake L P, 1992, DENT UPDATE, V19, P56
   SCHIODT M, 1990, ORAL SURG ORAL MED O, V69, P591, DOI 10.1016/0030-4220(90)90242-K
   SILVERMAN S, 1986, J AM DENT ASSOC, V112, P187, DOI 10.14219/jada.archive.1986.0321
   Tilliss T S, 1991, CLIN PREV DENT, V13, P5
   *UNAIDS WHO, 2005, AIDS EP UPD JOINT, V0, P29
   *UNAIDS WHO, 2006, UNAIDS 2006 REP GLOB, V0, P0
NR 15
TC 9
Z9 10
U1 0
U2 1
PU ELSEVIER SCI LTD
PI OXFORD
PA THE BOULEVARD, LANGFORD LANE, KIDLINGTON, OXFORD OX5 1GB, OXON, ENGLAND
SN 0300-5712
EI 1879-176X
J9 J DENT
JI J. Dent.
PD MAY 15
PY 2008
VL 36
IS 5
BP 374
EP 378
DI 10.1016/j.jdent.2008.02.008
PG 5
WC Dentistry, Oral Surgery & Medicine
SC Dentistry, Oral Surgery & Medicine
GA 300AE
UT WOS:000255795900012
PM 18336987
DA 2023-03-20
ER

PT J
AU Wicker, S
   Rabenau, HF
AF Wicker, Sabine
   Rabenau, Holger F.
TI Risk of needlestick injuries during medical school
SO LABORATORIUMSMEDIZIN-JOURNAL OF LABORATORY MEDICINE
LA English
DT Article
DE bloodborne viruses; medical students; needlestick injury; occupational infections
ID health-care workers; occupational exposures; german university; sharps injury; body-fluids; students; stick
AB Introduction: Healthcare workers (HCWs) are exposed to bloodborne pathogens (e. g., contaminated devices). In the healthcare environment, needlestick injuries (NSI) represent a major risk factor in the transmission of hepatitis B virus (HBV), hepatitis C virus (HCV), and human immunodeficiency virus (HIV). Medical students are at risk of occupational exposure to bloodborne viruses following needlestick injuries during medical education. Reporting of needlestick injuries is an important step for initiating early prophylaxis or treatment. In the case of a bloodborne infection, pursuant to insure law could result in a claim. The objective of the present study was to describe occupational blood exposure of medical students through needlestick injuries. Methods: Sixth-year medical students were invited to complete an anonymous questionnaire. Results: In our study, 58.8% (n = 183/311) of medical students recalled at least one needlestick injury during their studies. Overall, 284 needlestick injuries were reported. Only 38.3% of medical students reported all NSI to the appropriate hospital personnel. The main reason (54.0%) for not reporting NSI was being ashamed of having an NSI. Conclusions: Occupational exposure to blood is a common problem among medical students. Efforts are required to ensure greater awareness among medical students about the risk of bloodborne pathogens. Proper training in procedures and how to act in case of injury
C1 [Wicker, Sabine] Goethe Univ Frankfurt, Univ Hosp, Occupat Hlth Serv, D-60590 Frankfurt, Germany.
   [Wicker, Sabine; Rabenau, Holger F.] Goethe Univ Frankfurt, Univ Hosp, Inst Med Virol, D-60590 Frankfurt, Germany.
C3 Goethe University Frankfurt; Goethe University Frankfurt Hospital; Goethe University Frankfurt; Goethe University Frankfurt Hospital
RP Wicker, S (corresponding author), Goethe Univ Frankfurt, Univ Hosp, Occupat Hlth Serv, Theodor Stern Kai 7, D-60590 Frankfurt, Germany.
EM Sabine.Wicker@kgu.de
CR Birenbaum D, 2002, ACAD MED, V77, P185, DOI 10.1097/00001888-200202000-00023
   Cardo DM, 1997, NEW ENGL J MED, V337, P1485, DOI 10.1056/NEJM199711203372101
   Chan G. C. T., 2007, SMJ SINGAPORE MEDICAL JOURNAL, V48, P166
   Deisenhammer S, 2006, J HOSP INFECT, V63, P263, DOI 10.1016/j.jhin.2006.01.019
   Elliott SKF, 2005, J HOSP INFECT, V60, P374, DOI 10.1016/j.jhin.2005.01.033
   Fisman DN, 2007, INFECT CONT HOSP EP, V28, P10, DOI 10.1086/510569
   Haiduven DJ, 1999, J HOSP INFECT, V41, P151, DOI 10.1016/S0195-6701(99)90053-1
   Hofmann F, 2002, GESUNDHEITSWESEN, V64, P259, DOI 10.1055/s-2002-28353
   Keita-Perse O, 1998, PRESSE MED, V27, P1723
   KOENIG S, 1995, AM J INFECT CONTROL, V23, P40, DOI 10.1016/0196-6553(95)90007-1
   Makary MA, 2007, NEW ENGL J MED, V356, P2693, DOI 10.1056/NEJMoa070378
   Norsayani MY, 2003, J OCCUP HEALTH, V45, P172, DOI 10.1539/joh.45.172
   Osborn EHS, 1999, ANN INTERN MED, V130, P45, DOI 10.7326/0003-4819-130-1-199901050-00009
   Panlilio AL, 2004, INFECT CONT HOSP EP, V25, P556, DOI 10.1086/502439
   Patterson JMM, 2003, AM J INFECT CONTROL, V31, P226, DOI 10.1067/mic.2003.44
   Pellissier G, 2006, J HOSP INFECT, V63, P60, DOI 10.1016/j.jhin.2005.12.006
   Pruss-Ustun A, 2005, AM J IND MED, V48, P482, DOI 10.1002/ajim.20230
   Rosenthal E, 1999, JAMA-J AM MED ASSOC, V281, P1660, DOI 10.1001/jama.281.17.1660
   Schmid K, 2007, J HOSP INFECT, V65, P124, DOI 10.1016/j.jhin.2006.10.002
   Sepkowitz KA, 2005, EMERG INFECT DIS, V11, P1003, DOI 10.3201/eid1107.401038
   Shen C, 1999, AM J INFECT CONTROL, V27, P435, DOI 10.1016/S0196-6553(99)70010-6
   Smith Derek R., 2005, JOURNAL OF UOEH, V27, P137
   Trim JC, 2003, J HOSP INFECT, V53, P237, DOI 10.1053/jhin.2002.1378
   Trinkoff AM, 2007, INFECT CONT HOSP EP, V28, P156, DOI 10.1086/510785
   WICKER S, 2008, MED ED IN PRESS, V0, P0
   WICKER S, 2007, ARBEITSSCH ERGONOMIE, V57, P42
   Wicker S, 2008, INT ARCH OCC ENV HEA, V81, P347, DOI 10.1007/s00420-007-0219-7
   Yazdanpanah Y, 2005, CLIN INFECT DIS, V41, P1423, DOI 10.1086/497131
NR 28
TC 0
Z9 0
U1 0
U2 2
PU WALTER DE GRUYTER GMBH
PI BERLIN
PA GENTHINER STRASSE 13, D-10785 BERLIN, GERMANY
SN 0342-3026
EI 1439-0477
J9 LABORATORIUMSMEDIZIN
JI LaboratoriumsMedizin
PD JUN 15
PY 2008
VL 32
IS 4
BP 
EP 
DI 10.1515/JLM.2008.037et
PG 6
WC Medical Laboratory Technology
SC Medical Laboratory Technology
GA V12NA
UT WOS:000207604700016
DA 2023-03-20
ER

PT J
AU Kayembe, KP
   Mapatano, MA
   Busangu, FA
   Nyandwe, KJ
   Mashinda, KD
   Musema, MG
   Kibungu, JP
   Matamba, TL
   Mayala, MG
AF Kayembe, Kalambayi Patrick
   Mapatano, Mala Ali
   Busangu, Fatuma Alphonsine
   Nyandwe, Kyloka Jean
   Mashinda, Kulimba Desire
   Musema, Mulakilwa Godefroid
   Kibungu, Jocelyne Pemba
   Matamba, Tshingombe Leonard
   Mayala, Mabasi Godefroid
TI Correlates of ever had sex and of recent sex among teenagers and young unmarried adults in the Democratic Republic of Congo
SO AIDS AND BEHAVIOR
LA English
DT Article
DE teenagers; young adults; correlates; first sex; recent sex; Democratic Republic of Congo
ID secondary-school students; sub-saharan africa; condom use; risk behaviors; female adolescents; hiv-1 infection; youth; initiation; american; partners
AB The future of the HIV/AIDS epidemic in the Democratic Republic of Congo will depend on the behavior that teenagers and young adults are likely to adopt. Documenting teenagers and young adults behavior can help design effective interventions. The premarital sexual activity of 13,091 teenagers and young adults aged 15-24 years was examined. Logistic regression models were used to identify the correlates of ever had sex and recent sex. Ever had sex and recent sex were associated with older individuals, males, school dropouts, those addicted to alcohol and drug use, those living alone or with friends, those involved in an income generating activity, those with low capacity to resist sex, those with low socio-economic status and those living in permissive milieu. Controlling access to alcohol and drugs, teaching teenagers skills to resist sex, getting schools involved in teaching values of abstinence and delayed sex, could impact the age at first sex and trigger the adoption of lower risk behavior.
C1 [Kayembe, Kalambayi Patrick; Mapatano, Mala Ali; Busangu, Fatuma Alphonsine; Nyandwe, Kyloka Jean; Mashinda, Kulimba Desire; Musema, Mulakilwa Godefroid; Kibungu, Jocelyne Pemba] Univ Kinshasa, Kinshasa Sch Publ Hlth, Kinshasa Sch Med, Dept Epidemiol, BP 11850, Kinshasa, DEM REP CONGO.
   [Matamba, Tshingombe Leonard] Programme Natl Approvisionnement Med, Kinshasa, DEM REP CONGO.
   [Mayala, Mabasi Godefroid] Family Hlth Int, Kinshasa, DEM REP CONGO.
C3 Universite de Kinshasa
RP Kayembe, KP (corresponding author), Univ Kinshasa, Kinshasa Sch Publ Hlth, Kinshasa Sch Med, Dept Epidemiol, BP 11850, Kinshasa, DEM REP CONGO.
EM patkayembe@yahoo.fr; mapatano@hotmail.com; afatuma@yahoo.fr; nyandwekyloka@yahoo.fr; dmashinda@yahoo.fr; gmusema@yahoo.com; kibungupemba@yahoo.fr; mataleo@yahoo.fr; m_mayala@yahoo.fr
CR Agha S, 2006, J ADOLESCENT HEALTH, V38, P550, DOI 10.1016/j.jadohealth.2005.04.012
   Alexander E, 1997, J AM BOARD FAM PRACT, V10, P96
   Almeida Maria da Conceição C., 2006, CAD. SAÚDE PÚBLICA, V22, P1397, DOI 10.1590/S0102-311X2006000700005
   Bachanas PJ, 2002, J PEDIATR PSYCHOL, V27, P373, DOI 10.1093/jpepsy/27.4.373
   Brodbeck J, 2006, AIDS BEHAV, V10, P599, DOI 10.1007/s10461-006-9103-9
   Buhi ER, 2007, J ADOLESCENT HEALTH, V40, P4, DOI 10.1016/j.jadohealth.2006.09.027
   Buve A, 2002, LANCET, V359, P2011, DOI 10.1016/S0140-6736(02)08823-2
   Caceres CF, 2000, J ADOLESCENT HEALTH, V27, P361, DOI 10.1016/S1054-139X(00)00096-3
   Cohen DA, 2006, INT J STD AIDS, V17, P151, DOI 10.1258/095646206775809213
   Cohen DA, 2002, PEDIATRICS, V110, P0, DOI 10.1542/peds.110.6.e66
   Collins RL, 2004, PEDIATRICS, V114, PE280, DOI 10.1542/peds.2003-1065-L
   Crosby RA, 2003, SEX TRANSM DIS, V30, P57, DOI 10.1097/00007435-200301000-00012
   de Visser RO, 2003, AUST NZ J PUBL HEAL, V27, P198, DOI 10.1111/j.1467-842X.2003.tb00808.x
   DiClemente RJ, 2002, SEX TRANSM DIS, V29, P20, DOI 10.1097/00007435-200201000-00004
   DILORIO C, 2004, J ADOLESCENT HEALTH, V35, P528, DOI 10.1016/J.JADOHEALTH.2004.02.013
   Djamba Y K, 1997, AFR J REPROD HEALTH, V1, P67, DOI 10.2307/3583377
   Family Health International (FHI), 2000, BEH SURV SURV GUID R, V0, P0
   Gregson S, 2001, INT J STD AIDS, V12, P189, DOI 10.1258/0956462011917009
   Gupta N, 2003, ARCH SEX BEHAV, V32, P41, DOI 10.1023/A:1021841312539
   Howard DE, 2005, J ADOLESCENT HEALTH, V36, P372, DOI 10.1016/j.jadohealth.2004.07.007
   Karim AM, 2003, INT FAM PLAN PERSPEC, V29, P14, DOI 10.2307/3180997
   Kelly RJ, 2003, JAIDS-J ACQ IMM DEF, V32, P446, DOI 10.1097/00126334-200304010-00016
   Kingree JB, 2003, DRUG ALCOHOL DEPEN, V72, P197, DOI 10.1016/S0376-8716(03)00196-0
   Kinsman SB, 1998, PEDIATRICS, V102, P1185, DOI 10.1542/peds.102.5.1185
   Lugoe WL, 1996, AIDS CARE, V8, P443, DOI 10.1080/09540129650125632
   Martin A, 2005, J AM ACAD CHILD PSY, V44, P358, DOI 10.1097/01.chi.0000153226.26850.fd
   Meekers D, 2000, J BIOSOC SCI, V32, P467, DOI 10.1017/S0021932000004673
   MILLSTEIN SG, 1995, J ADOLESCENT HEALTH, V17, P83, DOI 10.1016/1054-139X(95)00065-Z
   Monasch R, 2006, WHO TECH REP SER, V938, P15
   ODonnell L, 2001, FAM PLANN PERSPECT, V33, P268, DOI 10.2307/3030194
   Odimegwu Clifford, 2005, AFR J REPROD HEALTH, V9, P125
   Pettifor AE, 2005, TROP MED INT HEALTH, V10, P971, DOI 10.1111/j.1365-3156.2005.01483.x
   Raine TR, 1999, J ADOLESCENT HEALTH, V24, P304, DOI 10.1016/S1054-139X(98)00109-8
   RAU B, 2003, 6 INT LAB ORG, V0, P0
   REFAAT A, 2004, E MEDITERR HEALTH J, V10, P71
   Romer D, 1999, ARCH PEDIAT ADOL MED, V153, P1055, DOI 10.1001/archpedi.153.10.1055
   Sayles JN, 2006, JAIDS-J ACQ IMM DEF, V43, P226, DOI 10.1097/01.qai.0000230527.17459.5c
   Shors AR, 2006, DERMATOL CLIN, V24, P413, DOI 10.1016/j.det.2006.06.004
   Sionean B, 2001, SEX TRANSM DIS, V28, P236
   Sionean C, 2002, J ADOLESCENT HEALTH, V30, P55, DOI 10.1016/S1054-139X(01)00318-4
   Slap GB, 2003, BMJ-BRIT MED J, V326, P15, DOI 10.1136/bmj.326.7379.15
   Taffa N, 2002, INT J STD AIDS, V13, P714, DOI 10.1258/095646202760326480
   Thurman TR, 2006, AIDS BEHAV, V10, P627, DOI 10.1007/s10461-006-9104-8
   Twa-Twa J M, 1997, HEALTH TRANSIT REV, V7 Suppl, P67
   Yang XS, 2006, AIDS BEHAV, V10, P71, DOI 10.1007/s10461-005-9028-8
NR 45
TC 15
Z9 16
U1 0
U2 5
PU SPRINGER/PLENUM PUBLISHERS
PI NEW YORK
PA 233 SPRING ST, NEW YORK, NY 10013 USA
SN 1090-7165
EI 1573-3254
J9 AIDS BEHAV
JI AIDS Behav.
PD JUL 15
PY 2008
VL 12
IS 4
BP 585
EP 593
DI 10.1007/s10461-007-9290-z
PG 9
WC Public, Environmental & Occupational Health; Social Sciences, Biomedical
SC Public, Environmental & Occupational Health; Biomedical Social Sciences
GA 315VJ
UT WOS:000256908000007
PM 17665302
DA 2023-03-20
ER

PT J
AU Turner-Musa, JO
   Rhodes, WA
   Harper, PTH
   Quinton, SL
AF Turner-Musa, Jocelyn O.
   Rhodes, Warren A.
   Harper, P. Thandi Hicks
   Quinton, Sylvia L.
TI HIP-HOP TO PREVENT SUBSTANCE USE AND HIV AMONG AFRICAN-AMERICAN YOUTH: A PRELIMINARY INVESTIGATION
SO JOURNAL OF DRUG EDUCATION
LA English
DT Article
ID music videos; rap music; protective factors; sexual-behavior; drug-use; adolescents; risk; alcohol; impact; populations
AB Substance use and HIV risk behaviors are increasing among African-American youth. Interventions that incorporate youth values and beliefs are needed to reduce this trajectory. Hip-hop plays an important role in the lives of many African-American youth and provides a context within which to prevent risky behaviors. The current study examines the efficacy of a hip-hop based substance use and HIV preventive intervention that targets African-American middle-school youth. The sample consists of 68 middle-school students who completed baseline and 6-month follow-up assessments. Findings suggest that students in the intervention group were significantly more likely to have higher knowledge of perception of drug risk and more knowledge about HIV/AIDS compared to students in the comparison group at the 6-month post-intervention assessment. Discussion is centered on implications of hip-hop as a viable approach for preventing substance use and HIV within a high-risk group.
C1 [Turner-Musa, Jocelyn O.] Morgan State Univ, Dept Psychol, Baltimore, MD 21251 USA.
   [Rhodes, Warren A.] Delaware State Univ, Delaware, OH USA.
   [Harper, P. Thandi Hicks] Youth Popular Culture Inst Inc, Clinton, NY USA.
C3 Morgan State University
RP Turner-Musa, JO (corresponding author), Morgan State Univ, Dept Psychol, 1700 E Cold Spring Lane,Jenkins Room 410, Baltimore, MD 21251 USA.
EM jocelyn.turnermusa@morgan.edu
FU CSAP SAMHSA HHS [5H79SP10536] Funding Source: Medline
CR AKERS L, 1977, DEVIANT BEHAV SOCIAL, V0, P0
   ANDERSON C, 2003, J PERS SOC PSYCHOL, V84, P950
   BANDURA A, 1986, SOCIAL FDN THOUGHT A, V0, P0
   BARONGAN C, 1995, PSYCHOL WOMEN QUART, V19, P195, DOI 10.1111/j.1471-6402.1995.tb00287.x
   Belgrave FZ, 2004, J DRUG EDUC, V34, P267, DOI 10.2190/H40Y-D098-GCFA-EL74
   Catalano R.F., 1996, DELINQUENCY CRIME CU, V0, P149
   *CDCP, 2005, 16 CDC US DEP HLTH H, V0, P0
   Coyle K, 1999, J SCHOOL HEALTH, V69, P181, DOI 10.1111/j.1746-1561.1999.tb06383.x
   DuRant RH, 1997, AM J PUBLIC HEALTH, V87, P1131, DOI 10.2105/AJPH.87.7.1131
   FISHER JD, 1992, PSYCHOL BULL, V111, P455, DOI 10.1037/0033-2909.111.3.455
   Fitzgibbon ML, 1998, PREV MED, V27, P838, DOI 10.1006/pmed.1998.0367
   Fitzpatrick KM, 1997, J HEALTH SOC BEHAV, V38, P131, DOI 10.2307/2955421
   Forsyth AJM, 1997, ADDICTION, V92, P1317
   GFROERER J, 2004, ANAL SERIES A, V17, P0
   Gil AG, 2004, AM J PUBLIC HEALTH, V94, P1603, DOI 10.2105/AJPH.94.9.1603
   HARPER P, 2006, HIP HOP DEV EXPLORIN, V0, P0
   HARPER P, 2005, HIP HOP 2 PREVENT SU, V0, P0
   HAWKINS JD, 1992, PSYCHOL BULL, V112, P64, DOI 10.1037/0033-2909.112.1.64
   Hogan M, 1996, PEDIATRICS, V98, P1219
   JEMMOTT JB, 1992, AM J PUBLIC HEALTH, V82, P372, DOI 10.2105/AJPH.82.3.372
   Johnston L. D., 2006, NIH PUBLICATION, V0, P67
   Jones Kenneth, 1997, HOWARD J COMMUN, V8, P343
   Kellam SG, 1992, PREVENTING ANTISOCIA, V0, P162
   LEIGH BC, 1993, AM PSYCHOL, V48, P1035, DOI 10.1037/0003-066X.48.10.1035
   Lyles CM, 2007, AM J PUBLIC HEALTH, V97, P133, DOI 10.2105/AJPH.2005.076182
   Malow RM, 1997, PSYCHIATR SERV, V48, P185
   Malow RM, 2001, J SUBST ABUSE, V13, P103, DOI 10.1016/S0899-3289(01)00069-4
   *MEE, 2004, THIS IS MY REAL PRIC, V0, P0
   Miranda D, 2004, J YOUTH ADOLESCENCE, V33, P113, DOI 10.1023/B:JOYO.0000013423.34021.45
   Morehouse E, 2000, ADOLESCENCE, V35, P1
   Peters RJ, 2003, J DRUG EDUC, V33, P415, DOI 10.2190/NXJ6-U60J-XTY0-09MP
   Resnicow K, 2000, J COMMUNITY PSYCHOL, V28, P271, DOI 10.1002/(SICI)1520-6629(200005)28:3<271::AID-JCOP4>3.0.CO;2-I
   RHODES W, 2006, PROMOTING HIP UNPUB, V0, P0
   STATON B, 1996, ARCH PEDIAT ADOL MED, V150, P363
   Stephens T, 1998, PATIENT EDUC COUNS, V35, P127, DOI 10.1016/S0738-3991(98)00050-0
   STEWART J, 2005, J AFRICAN AM HIST, V0, P196
   SUSSMAN S, 1995, INT J ADDICT, V30, P1141, DOI 10.3109/10826089509055832
   Tapert SF, 2001, J ADOLESCENT HEALTH, V28, P181, DOI 10.1016/S1054-139X(00)00169-5
   *USDHHS, 2000, HLTH PEOPL 2010, V0, P0
   Wingood GM, 2003, AM J PUBLIC HEALTH, V93, P437, DOI 10.2105/AJPH.93.3.437
NR 40
TC 18
Z9 18
U1 0
U2 10
PU BAYWOOD PUBL CO INC
PI AMITYVILLE
PA 26 AUSTIN AVE, PO BOX 337, AMITYVILLE, NY 11701 USA
SN 0047-2379
EI 
J9 J DRUG EDUC
JI J. Drug Educ.
PD JUN 15
PY 2008
VL 38
IS 4
BP 351
EP 365
DI 10.2190/DE.38.4.c
PG 15
WC Substance Abuse; Education, Scientific Disciplines
SC Substance Abuse; Education & Educational Research
GA 431QN
UT WOS:000265078000003
PM 19438067
DA 2023-03-20
ER

PT J
AU Whitehead, SJ
   Leelawiwat, W
   Jeeyapant, S
   Chaikummao, S
   Papp, J
   Kilmarx, PH
   Markowitz, LE
   Tappero, JW
   Chaowanachan, T
   Uthaivoravit, W
   van Griensven, F
AF Whitehead, Sara J.
   Leelawiwat, Wanna
   Jeeyapant, Supaporn
   Chaikummao, Supaporn
   Papp, John
   Kilmarx, Peter H.
   Markowitz, Lauri E.
   Tappero, Jordan W.
   Chaowanachan, Thanyanan
   Uthaivoravit, Wat
   van Griensven, Frits
TI Increase in sexual risk behavior and prevalence of Chlamydia trachomatis among adolescents in Northern Thailand
SO SEXUALLY TRANSMITTED DISEASES
LA English
DT Article
ID human-immunodeficiency-virus; transmitted-diseases; drug-use; hiv; trial
AB Background: Monitoring changes in adolescent sexual risk behaviors and sexually transmitted infections is critical for evaluating the effectiveness of human immunodeficiency virus and other prevention programs, but population-based data on adolescents in Thailand are limited. We report findings from 2 cross-sectional surveys conducted in 1999 and 2002 among 15-to 21-year-old vocational students. Methods: In 1999 and 2002, 1725 and 966 students, respectively, were interviewed using computer-assisted self-interview methods. Urine samples were collected and tested for Chlamydia trachomatis and Neisseria gonorrhoeae by polymerase chain reaction. Results: From 1999 to 2002 C. trachomatis prevalence increased from 3.2% to 7.5% (P < 0.001) in women and from 2.5% to 6.0% (P < 0.001) in men. There was an increase in the reported mean lifetime number of steady sexual partners among both men (3.4-4.7, P = 0.01) and women (2.5-3.3, P < 0.001), and in the mean lifetime number of casual partners among men (1.1-2.1, P < 0.001) and women (0.3-1.1, P = 0.04). Reported consistent condom use decreased significantly among women with casual partners (43%-19%, P = 0.03) but not among men (25%-31%, P = 0.31). Conclusions: Our study identified important increases in the prevalence of chlamydial infection and in sexual risk behaviors among Thai adolescents over a 3-year period. These findings are consistent with other studies suggesting profound social changes are changing norms of adolescent sexual behavior in Thailand, and highlight the need for adolescent sexual health services and prevention programming.
C1 [Whitehead, Sara J.; Leelawiwat, Wanna; Jeeyapant, Supaporn; Chaikummao, Supaporn; van Griensven, Frits] US CDC Collaborat, Thailand MOPH, Nonthaburi 11000, Thailand.
   [Whitehead, Sara J.; Papp, John; Kilmarx, Peter H.; Markowitz, Lauri E.; Tappero, Jordan W.; Chaowanachan, Thanyanan; van Griensven, Frits] US Ctr Dis Control & Prevent, Atlanta, GA USA.
   [Uthaivoravit, Wat] Chiang Rai Hosp, Chiang Rai, Thailand.
C3 Centers for Disease Control & Prevention - USA
RP Whitehead, SJ (corresponding author), US CDC Collaborat, Thailand MOPH, POB 139, Nonthaburi 11000, Thailand.
EM svw7@th.cdc.gov
FU US Centers for Disease Control and Prevention
CR Bandea CI, 2001, SEX TRANSM INFECT, V77, P419, DOI 10.1136/sti.77.6.419
   *BUR EP, 2006, AIDS TB STI SIT THAI, V0, P0
   Des Jarlais DC, 1999, LANCET, V353, P1657, DOI 10.1016/S0140-6736(98)07026-3
   Geisler WM, 2003, SEX TRANSM DIS, V30, P160, DOI 10.1097/00007435-200302000-00013
   HANENBERG RS, 1994, LANCET, V344, P243, DOI 10.1016/S0140-6736(94)93004-X
   Kilmarx PH, 2000, AIDS, V14, P2731, DOI 10.1097/00002030-200012010-00013
   Liu A, 2006, INT FAM PLAN PERSPEC, V32, P126, DOI 10.1363/3212606
   Lysen M, 2004, J CLIN MICROBIOL, V42, P1641, DOI 10.1128/JCM.42.4.1641-1647.2004
   Metzger DS, 2000, AM J EPIDEMIOL, V152, P99, DOI 10.1093/aje/152.2.99
   *MIN PUBL HLTH, 2004, SEX TRANSM DIS CLUST, V0, P0
   Morrison L, 2004, QUAL HEALTH RES, V14, P328, DOI 10.1177/1049732303261624
   Paz-Bailey G, 2003, SEX TRANSM DIS, V30, P320, DOI 10.1097/00007435-200304000-00009
   Peeling RW, 2006, SEX TRANSM INFECT, V82, PV1, DOI 10.1136/sti.2006.024265
   TEERARATKUL A, 2006, 16 INT AIDS C AUG 13, V0, P0
   Thianthai C, 2004, CULT HEALTH SEX, V6, P189, DOI 10.1080/1369105031000156379
   Turner CF, 1998, SCIENCE, V280, P867, DOI 10.1126/science.280.5365.867
   van Griensven F, 2006, AM J EPIDEMIOL, V163, P271, DOI 10.1093/aje/kwj038
   van Griensven F, 2001, PEDIATRICS, V108, P0, DOI 10.1542/peds.108.1.e13
   VanLandingham B, 2002, INT FAM PLAN PERSPEC, V28, P6
   Vuttanont U, 2006, LANCET, V368, P2068, DOI 10.1016/S0140-6736(06)69836-X
   *WHO, 2001, WHOCDSCRDEDC200110, V0, P0
   *WHO THAIL MIN PUB, 2005, EXT REV HLTH SECT RE, V0, P0
   Yamazaki T, 2005, JPN J INFECT DIS, V58, P211
NR 23
TC 7
Z9 8
U1 0
U2 3
PU LIPPINCOTT WILLIAMS & WILKINS
PI PHILADELPHIA
PA TWO COMMERCE SQ, 2001 MARKET ST, PHILADELPHIA, PA 19103 USA
SN 0148-5717
EI 1537-4521
J9 SEX TRANSM DIS
JI Sex. Transm. Dis.
PD OCT 15
PY 2008
VL 35
IS 10
BP 883
EP 888
DI 10.1097/OLQ.0b013e31817bbc9a
PG 6
WC Infectious Diseases
SC Infectious Diseases
GA 360NB
UT WOS:000260063100010
PM 18580819
DA 2023-03-20
ER

PT J
AU Worthington, C
   Myers, T
   O'Brien, K
   Nixon, S
   Cockerill, R
   Bereket, T
AF Worthington, Catherine
   Myers, Ted
   O'Brien, Kelly
   Nixon, Stephanie
   Cockerill, Rhonda
   Bereket, Tarik
TI Rehabilitation professionals and human immunodeficiency virus care: Results of a national Canadian survey
SO ARCHIVES OF PHYSICAL MEDICINE AND REHABILITATION
LA English
DT Article; Proceedings Paper
DE acquired immunodeficiency syndrome; health care surveys; HIV; rehabilitation
ID aids; knowledge; attitudes; hiv; education; hiv/aids; experience; students
AB Objective: To describe rehabilitation professionals' practices, knowledge and training, professional views, and service delivery issues for people living with human immunodeficiency virus (HIV) or acquired immune deficiency syndrome (PHAs) in Canada. Design: Nationwide cross-sectional postal survey. Setting: Canada. Participants: Random sample (N=2105) of occupational therapists, physical therapists, speech-language pathologists, and physiatrists who had practiced in the past year. Interventions: Not applicable. Main Outcome Measures: Survey items on current practices, HIV knowledge and training, professional views on rehabilitation and HIV, and HIV rehabilitation service delivery issues. Results: Seventy-four percent (1492/2006) of the traceable sample responded, 53% (n = 1058) of whom yielded completed surveys. Sixty-one percent of survey respondents never knowingly had served an HIV-positive patient. Of this group, 27% indicated these were patients they would like to work with, 27% indicated they were unwilling, and 46% were unsure. The 39% who knowingly had served PHAs had served an average of 4 PHAs in the last year, and less than 25% of their HIV patients' rehabilitation issues were HIV-related. Conclusions: Despite the role rehabilitation professionals have to play in the care of PHAs, only a minority serves PHAs. Results of this survey show a potential gap between the documented rehabilitative needs of PHAs and services provided by the rehabilitation professional community.
C1 [Worthington, Catherine] Univ Calgary, Fac Social Work, Calgary, AB T2N 1N4, Canada.
   [Worthington, Catherine; Myers, Ted; O'Brien, Kelly; Cockerill, Rhonda; Bereket, Tarik] Univ Toronto, Fac Med, HIV Social Behav & Epidemiol Studies Unit, Toronto, ON, Canada.
   [O'Brien, Kelly; Nixon, Stephanie] Univ Toronto, Fac Med, Dept Phys Therapy, Toronto, ON, Canada.
   [O'Brien, Kelly; Cockerill, Rhonda] Univ Toronto, Fac Med, Dept Hlth Policy Management & Evaluat, Toronto, ON, Canada.
   [Nixon, Stephanie] Univ KwaZulu Natal, Hlth Econ & HIV AIDS Res Div, Durban, South Africa.
C3 University of Calgary; University of Toronto; University of Toronto; University of Toronto; University of Kwazulu Natal
RP Worthington, C (corresponding author), Univ Calgary, Fac Social Work, 2500 Univ Dr NW, Calgary, AB T2N 1N4, Canada.
EM cworth@ucalgary.ca
CR All AC, 1997, J REHABIL, V63, P45
   Anderson DG, 1997, ACAD MED, V72, P144, DOI 10.1097/00001888-199702000-00023
   Balogun JA, 1998, PHYS THER, V78, P1073, DOI 10.1093/ptj/78.10.1073
   Crystal S, 2000, MED CARE, V38, P1210, DOI 10.1097/00005650-200012000-00008
   Dillman D., 2000, MAIL INTERNET SURVEY, V0, P0
   *FED PROV TERR ADV, 2004, NAT PORTR REP GOV RE, V0, P0
   GLYNN M, 2005, P NAT HIV PREV C 200, V0, P0
   HELD SL, 1993, PHYS THER, V73, P156, DOI 10.1093/ptj/73.3.156
   *HLTH CAN, 2004, HIV AIDS EP UPD NAT, V0, P0
   LEVINSON SF, 1991, ARCH PHYS MED REHAB, V72, P690
   LEVINSON SF, 2005, PHYS MED REHABILITAT, V0, P1795
   Nixon S, 2000, PHYSIOTHER CAN, V52, P189
   ODell MW, 1998, ARCH PHYS MED REHAB, V79, P1200, DOI 10.1016/S0003-9993(98)90262-3
   OCONNELL PG, 1991, AM J PHYS MED REHAB, V70, P195, DOI 10.1097/00002060-199108000-00007
   ODELL MW, 1992, AM J PHYS MED REHAB, V71, P183, DOI 10.1097/00002060-199206000-00010
   ODELL MW, 1993, AM J PHYS MED REHAB, V72, P90, DOI 10.1097/00002060-199304000-00006
   Palella FJ, 1998, NEW ENGL J MED, V338, P853, DOI 10.1056/NEJM199803263381301
   Puckree T, 2002, INT J REHABIL RES, V25, P231, DOI 10.1097/00004356-200209000-00009
   RICHARDSON JL, 1987, MED CARE, V25, P675, DOI 10.1097/00005650-198708000-00001
   Rusch Melanie, 2004, HEALTH QUAL LIFE OUTCOMES, V2, P46, DOI 10.1186/1477-7525-2-46
   SAMUEL J C, 1989, AIDS CARE, V1, P287, DOI 10.1080/09540128908253034
   Sheen D, 1997, PHYSIOTHERAPY, V83, P190
   Solomon P, 2003, TEACH LEARN MED, V15, P257, DOI 10.1207/S15328015TLM1504_08
   Solomon P, 2003, MED TEACH, V25, P408, DOI 10.1080/0142159031000137418
   Useh U, 2003, PHYSIOTHERAPY, V89, P720
   WEYANT RJ, 1994, AIDS, V8, P117, DOI 10.1097/00002030-199401000-00017
   World Health Organization, 2001, INT CLASS FUNCT DIS, V0, P0
   Worthington C, 2005, AIDS PATIENT CARE ST, V19, P258, DOI 10.1089/apc.2005.19.258
   WORTHINGTON C, 2005, CAN J INFECT DIS SA, V16, P0
   WORTHINGTON C, 2006, 16 INT C HIV AIDS, V0, P0
NR 30
TC 31
Z9 31
U1 1
U2 5
PU W B SAUNDERS CO-ELSEVIER INC
PI PHILADELPHIA
PA 1600 JOHN F KENNEDY BOULEVARD, STE 1800, PHILADELPHIA, PA 19103-2899 USA
SN 0003-9993
EI 1532-821X
J9 ARCH PHYS MED REHAB
JI Arch. Phys. Med. Rehabil.
PD JAN 15
PY 2008
VL 89
IS 1
BP 105
EP 113
DI 10.1016/j.apmr.2007.10.009
PG 9
WC Rehabilitation; Sport Sciences
SC Rehabilitation; Sport Sciences
GA 249LB
UT WOS:000252228600018
PM 18164339
DA 2023-03-20
ER

PT J
AU Bankole, OM
   Mabekoje, OO
AF Bankole, O. M.
   Mabekoje, O. O.
TI Awareness and opinions about HIV/AIDS among secondary school teachers in Ogun State, Nigeria
SO SCIENTIFIC RESEARCH AND ESSAYS
LA English
DT Article
DE HIV/AIDS; Knowledge, attitudes; information sources, secondary school teachers
ID sexual-behavior; university-students; education-program; aids knowledge; oral sex; risk; adolescents; transmission; attitudes
AB Information is vital to enable people have accurate understanding of the modes of transmission and prevention strategies of HIV/AIDS, and in this regard, teachers are expected to play a major role in the provision of information to promote awareness leading to behavioral change among students. The teachers' knowledge and perception about the disease will influence how they are able to perform this role. It is against this background that we sought to assess the knowledge and opinions of 514 secondary school teachers in Ogun State, Nigeria about HIV/AIDS using the survey questionnaire method. The overall mean knowledge scores on facts and modes of transmissions of HIV/AIDS for all the respondents were 5.7 out of 7 and 13.9 out of 17, respectively. Misunderstandings particularly on the likelihood of HIV transmission during oral sex, from donated blood, from mother to child during pregnancy and during breast-feeding were frequent among the teachers. The respondents who expressed favourable attitudes ranged from 22.2 to 50.8% for the various expressions which expressed positive and negative perception about people living with HIV/AIDS. Television (81.3%), radio ((72.2%), newspapers (64.0%) and friends (56.6%) were the major sources of information on HIV/AIDS, while least utilized sources were the library (11.3%), telephone hotlines (9.7%) and internet (8.2%). Only 16.5% of the teachers mentioned ever discussing HIV issues with students. The problems identified as obstacles to teaching of HIV/AIDS to students included lack of adequate knowledge, the fear that it might promote promiscuity among students and lack of special training on the subject. We recommend regular training workshops for the teachers to increase and update their knowledge of HIV/AIDS so that they could have the confidence of passing HIV/AIDS knowledge to students. The paper also recommends the involvement of libraries in activities that will promote easy access and retrieval of HIV/AIDS information materials.
C1 [Bankole, O. M.] Olabisi Onabanjo Univ, Univ Lib, Ago Iwoye, Ogun State, Nigeria.
   [Mabekoje, O. O.] Olabisi Onabanjo Univ, Dept Microbiol, Ago Iwoye, Ogun State, Nigeria.
RP Bankole, OM (corresponding author), Olabisi Onabanjo Univ, Univ Lib, PMB 2002, Ago Iwoye, Ogun State, Nigeria.
EM olubankebankole@yahoo.co.uk
CR Alubo O, 2002, INT J HEALTH SERV, V32, P551, DOI 10.2190/1WJW-TG1X-LT8X-VCND
   BADAWI GA, 2005, LIB CHALLENGES NIGER, V0, P0
   BADAWI GA, 2005, 43 NAT ANN C AGM NLA, V0, P13
   Betts SC, 2003, J ADOLESCENT HEALTH, V33, P165, DOI 10.1016/S1054-139X(02)00565-7
   Brook U, 1999, PATIENT EDUC COUNS, V36, P271, DOI 10.1016/S0738-3991(98)00142-6
   Chapin JR, 2000, ADOLESCENCE, V35, P799
   Chifunyise T, 2002, EVAL PROGRAM PLANN, V25, P377, DOI 10.1016/S0149-7189(02)00049-6
   Dube L, 2005, INT INF LIBR REV, V37, P315, DOI 10.1016/j.iilr.2005.10.001
   Durrance JC, 2003, LIBR TRENDS, V51, P541
   Edwards S, 1998, SEX TRANSM INFECT, V74, P95, DOI 10.1136/sti.74.2.95
   *FED MIN ED, 2002, NAT SEX ED, V0, P0
   Federal Ministry of Health Nigeria, 2001, TECHN REP 2001 NAT H, V0, P0
   Federal Ministry of Health Nigeria, 2003, NAT HIV AIDS REPR HL, V0, P0
   Grunseit A, 1997, J ADOLESCENT RES, V12, P421, DOI 10.1177/0743554897124002
   Harding AK, 1999, J R SOC PROMO HEALTH, V119, P23, DOI 10.1177/146642409911900105
   HART G, 2000, CAPE LIB, V45, P9
   ISIBOR MD, 2004, JOURNALISTS KNOWLEDG, V0, P0
   Kinsman J, 2001, HEALTH EDUC RES, V16, P85, DOI 10.1093/her/16.1.85
   Kirby D., 2001, EMERGING ANSWERS RES, V0, P0
   Klepp KI, 1997, AM J PUBLIC HEALTH, V87, P1931, DOI 10.2105/AJPH.87.12.1931
   Lau C, 2004, CROAT MED J, V45, P402
   Luan WS, 2005, EDUC TECHNOL SOC, V8, P90
   *MMMR, 2004, JAMA-J AM MED ASSOC, V292, P2459
   MONTAZERI A, 2005, PATIENT EDUC COUNS, V57, P299
   *NAT INT COUNC, 2002, NEXT WAV HIV AIDS NI, V0, P0
   Nwokocha Ada R C, 2002, J PEDIATR ADOLESC GYNECOL, V15, P93, DOI 10.1016/S1083-3188(01)00150-4
   ODUSANYA OK, 2006, HIV AIDS AFR J LIB A, V16, P69
   Ogunbodede EO, 2004, INT DENT J, V54, P352
   Olayinka BA, 1997, E AFR MED J, V74, P554
   Orji E O, 2005, J OBSTET GYNAECOL, V25, P269, DOI 10.1080/01443610500107395
   Oshi DC, 2005, J BIOSOC SCI, V37, P175, DOI 10.1017/S0021932004006820
   Owolabi A T, 2005, J OBSTET GYNAECOL, V25, P174, DOI 10.1080/01443610500051460
   Page-Shafer K, 2002, AIDS, V16, P2350, DOI 10.1097/00002030-200211220-00022
   SHAPIRO D, 2000, 35 PIS RES DIV POP S, V0, P0
   Shuey DA, 1999, HEALTH EDUC RES, V14, P411, DOI 10.1093/her/14.3.411
   Slap GB, 2003, BMJ-BRIT MED J, V326, P15, DOI 10.1136/bmj.326.7379.15
   Smith DJ, 2004, STUD FAMILY PLANN, V35, P223, DOI 10.1111/j.0039-3665.2004.00027.x
   STROUSE JS, 1995, ADOLESCENCE, V30, P505
   TAWILAH J, 2002, E MEDITERR HLTH J, V8, P6
   Ungan M, 2003, PATIENT EDUC COUNS, V51, P163, DOI 10.1016/S0738-3991(02)00190-8
   Vaughan PW, 2000, J HEALTH COMMUN, V5, P81, DOI 10.1080/10810730050019573
   Visser M, 1996, S AFR J PSYCHOL, V26, P103, DOI 10.1177/008124639602600206
   *WHO, 2001, SEX TRANSM INF BRIEF, V0, P0
   WIESENMAYER RL, 1999, J SCI EDUC TECHNOL, V8, P123
   NIGERIA AFR J REPROD, 1900, P101, V0, P0
NR 46
TC 7
Z9 7
U1 0
U2 3
PU ACADEMIC JOURNALS
PI VICTORIA ISLAND
PA P O BOX 5170-00200 NAIROBI, VICTORIA ISLAND, LAGOS 73023, NIGERIA
SN 1992-2248
EI 
J9 SCI RES ESSAYS
JI Sci. Res. Essays
PD JUN 15
PY 2008
VL 3
IS 6
BP 245
EP 253
DI 
PG 9
WC Multidisciplinary Sciences
SC Science & Technology - Other Topics
GA 358GD
UT WOS:000259904200006
DA 2023-03-20
ER

PT J
AU Gilbert, SS
AF Gilbert, Sarah S.
TI THE INFLUENCE OF ISLAM ON AIDS PREVENTION AMONG SENEGALESE UNIVERSITY STUDENTS
SO AIDS EDUCATION AND PREVENTION
LA English
DT Article
ID hiv
AB Few studies have attempted to quantify Islam's contributions to HIV/AIDS prevention. Senegal has involved Muslim leaders in its prevention campaign for over a decade. Senegal also has the lowest HIV/AIDS prevalence rate in sub-Saharan Africa. This study examines how Islam influences AIDS prevention by testing whether Senegalese participants' religiosity scores explain their risky decisions associated with sex, condom use, and drug use. Participants with higher religiosity scores were more likely to abstain from sex. However, participants high in religiosity were not more likely to report that they did not use condoms when sexually active.
C1 [Gilbert, Sarah S.] Univ Penn, Dept Psychol, Philadelphia, PA 19104 USA.
C3 University of Pennsylvania
RP Gilbert, SS (corresponding author), 3720 Walnut St,Solomon Lab Bldg, Philadelphia, PA 19104 USA.
EM sarahsg@sas.upenn.edu
CR ANIS J, 1995, ISLAM SIDA, V0, P0
   Biaya T. K., 2001, AFR STUD REV, V44, P71, DOI 10.2307/525575
   COULON C, 1980, AFRIQUE NOIRE, V11, P0
   FALL CN, 2006, ISLAM AIDS YOUTH, V0, P0
   Gray PB, 2004, SOC SCI MED, V58, P1751, DOI 10.1016/S0277-9536(03)00367-8
   *JOINT UN PROGR HI, 2006, 2006 REP GLOB AIDS E, V0, P0
   KATZ Y, 1999, MEASURES RELIGIOSITY, V0, P72
   Koenig HG, 1998, HDB RELIG MENTAL HLT, V0, P0
   Meda N, 1999, AIDS, V13, P1397, DOI 10.1097/00002030-199907300-00018
   NDIAYE MM, 2003, THESIS GASTONBERGER, V0, P0
   SIDIBE CA, 2002, THESIS U COCODY ABDI, V0, P0
   *US AIDS INT DEV, 2002, ENQ SURV COMP, V0, P0
NR 13
TC 27
Z9 27
U1 0
U2 3
PU GUILFORD PUBLICATIONS INC
PI NEW YORK
PA 72 SPRING STREET, NEW YORK, NY 10012 USA
SN 0899-9546
EI 
J9 AIDS EDUC PREV
JI Aids Educ. Prev.
PD OCT 15
PY 2008
VL 20
IS 5
BP 399
EP 407
DI 10.1521/aeap.2008.20.5.399
PG 9
WC Education & Educational Research; Public, Environmental & Occupational Health
SC Education & Educational Research; Public, Environmental & Occupational Health
GA 361UE
UT WOS:000260151800003
PM 18956981
DA 2023-03-20
ER

PT J
AU Brissett, D
   Griffiths-Irving, J
AF Brissett, D.
   Griffiths-Irving, J.
TI Speak Up! Speak Out! Building HIV and AIDS Awareness among Jamaican School Children
SO WEST INDIAN MEDICAL JOURNAL
LA English
DT Article
AB Background and Purpose: The Government of Jamaica, through the Ministry of Health and other ministries, assisted by international funding agencies and members of non-governmental organizations, has diligently led the charge to reduce the incidence of HIV and AIDS in Jamaica. Yet, the continued escalation in the infection rate attested to the need for education towards the reduction of stigma and discrimination, factors that fuel the spread of the virus. Significant efforts were made to woo corporations in Jamaica to redouble their efforts and provide resources to address the continued escalation of the AIDS epidemic in Jamaica. Scotiabank Jamaica responded with a unique educational initiative. Methods: The Scotiabank National Primary Schools HIV and AIDS Debating Competition in 20062007 was conducted over a seven-month period. It was opened to primary-level, government and private institutions islandwide. Results: A total of 91 institutions competed with each other debating 16 moots (ie topics) in 417 debates from the first preliminary rounds through to the final. Moots reflected curricular and extracurricular concerns, emphasized the values of compassion, healthy lifestyles, critical thinking and child rights; they also sent messages of anti-discrimination, and parental and community responsibilities. Whereas communication between the organizers and the schools was sometimes challenging, schools subscribed to the activity (debates) for the awareness it brought and for the potential for developing students. Attempts were also made to raise awareness among teachers, parents and the general community. Conclusion: Feedback at the end acclaimed the debates as a valuable strategy for building awareness as well as development of student potential and unity around a common cause.
C1 [Brissett, D.; Griffiths-Irving, J.] Bank Nova Scotia, Kingston, Jamaica.
RP Griffiths-Irving, J (corresponding author), Scotiabank Jama, Kingston, Jamaica.
EM Joylene.griffiths-irving@scotiabank.com
FU Ministry of Education and Youth; Ministry of Health, Jamaica; Scotiabank
CR CLARKE W, 2007, ADDRESS OCCASION GRA, V0, P0
   Duflo E. D., 2006, ED HIV AIDS PREVENTI, V0, P0
   HULL S, 2007, REPORT ROAD SHOWS, V0, P0
   *MIN ED YOUTH JAM, 1998, HLTH FAM LIF ED HFLE, V0, P0
   *MIN ED YOUTH JAM, 2001, NAT POL HIV AIDS MAN, V0, P0
   SMITH G, 2000, MONOGRAPH U NEW S WA, V0, P0
   WAUGH R, 2005, COMMUNICATION 0328, V0, P0
   2007, 1900, P1, V0, P0
NR 12
TC 2
Z9 2
U1 0
U2 1
PU UNIV WEST INDIES FACULTY MEDICAL SCIENCES
PI KINGSTON
PA MONA CAMPUS, KINGSTON 7, JAMAICA
SN 0043-3144
EI 
J9 W INDIAN MED J
JI West Ind. Med. J.
PD JUN 15
PY 2008
VL 57
IS 3
BP 315
EP 320
DI 
PG 6
WC Medicine, General & Internal
SC General & Internal Medicine
GA 366XT
UT WOS:000260517600027
PM 19583136
DA 2023-03-20
ER

PT J
AU Chan, MF
   Ho, A
   Day, MC
AF Chan, Moon Fai
   Ho, Aly
   Day, Mary Christine
TI Investigating the knowledge, attitudes and practice patterns of operating room staff towards standard and transmission-based precautions: results of a cluster analysis
SO JOURNAL OF CLINICAL NURSING
LA English
DT Article
DE infection control; nurses; nursing; theatres
ID health-care workers; universal precautions; infection-control; students; surgery; nurses; hiv
AB To examine the relationship on knowledge, attitudes and practice levels of operating room staff towards the standard precautions and transmission-based precautions, and to identify profiles of them based on their demographic variables and their knowledge, attitudes and practices towards the standard precautions and the transmission-based precautions. During January 2006, 113 staff working in the operating room of a public hospital completed a self-reported questionnaire. Demographic information, knowledge, attitudes and practices scores were collected. Two-step cluster analysis yielded two clusters. Clusters 1 and 2 consisted of 50.4% (n = 57) and 49.6% (n = 56), respectively. Cluster 1 subjects were younger, had a higher educational attainment level and worked at a more senior level than Cluster 2 subjects. They reported good knowledge, positive attitudes and practices. Cluster 2 subjects were characterized by relatively poor knowledge, negative attitudes and practices. Significant differences towards standard and transmission-based precautions were found between clusters, except attitudes towards choosing protective personal equipment (p = 0.095) and practices on wearing gowns and eye shields/goggles (p = 0.759). Attitudes of Cluster 2 staffs were highly significant, but weakly correlated with practices (r(s) = 0.39, p < 0.05). This study clearly profiles knowledge, attitudes and practice patterns of operating room staff, which may benefit healthcare educators in planning and developing appropriate educational programmes, may help organizations to provide a safe workplace climate and may aid healthcare workers to learn the importance of personal responsibility in preventing infectious disease transmission to patients, co-workers and even themselves. To date, the only protection against infection is to minimize risk by modifying behaviour and practice patterns. Education and communication play a major role of the precautions. Tailoring interventions to fit different specific groups of operating room staff is needed to improve compliance with the standard and transmission-based precautions.
C1 [Chan, Moon Fai] Kiang Wu Nursing Coll Macau, Macau, Peoples R China.
   [Ho, Aly] Queen Mary Hosp, Hong Kong, Hong Kong, Peoples R China.
   [Day, Mary Christine] Hong Kong Polytech Univ, Sch Nursing, Hong Kong, Hong Kong, Peoples R China.
C3 Kiang Wu Nursing College of Macau; University of Hong Kong; Hong Kong Polytechnic University
RP Chan, MF (corresponding author), Kiang Wu Nursing Coll Macau, Macau, Peoples R China.
EM tonychan@kwnc.edu.mo
CR Akduman D, 1999, INFECT CONT HOSP EP, V20, P110, DOI 10.1086/501601
   Askarian M, 2005, INFECT CONT HOSP EP, V26, P105, DOI 10.1086/502495
   Bauer P, 1991, NURS MANAGE, V22, P48Q, DOI 10.1097/00006247-199108000-00016
   BORTON D, 1997, NURSING HORSHAM, V27, P45
   Chan MF, 2005, MED INFORM INTERNET, V30, P55, DOI 10.1080/14639230400026939
   DeJoy D M, 2000, J OCCUP HEALTH PSYCHOL, V5, P127, DOI 10.1037/1076-8998.5.1.127
   Diaz RI, 1997, ACCIDENT ANAL PREV, V29, P643, DOI 10.1016/S0001-4575(97)00015-8
   GEMERTPIJNEN JV, 2006, J HOSP INFECT, V62, P166
   GERSHON RRM, 1995, AM J INFECT CONTROL, V23, P225, DOI 10.1016/0196-6553(95)90067-5
   Glenn L L, 1995, J RURAL HEALTH, V11, P158, DOI 10.1111/j.1748-0361.1995.tb00411.x
   Gould D, 1996, INT J NURS STUD, V33, P143, DOI 10.1016/0020-7489(95)00048-8
   HAIR JF, 1992, MULTIVARIATE ANAL RE, V0, P351
   HAMMOND JS, 1990, J TRAUMA, V30, P555, DOI 10.1097/00005373-199005000-00005
   Ho PL, 2003, RESPIROLOGY, V8, PS41, DOI 10.1046/j.1440-1843.2003.00523.x
   HORNBY AS, 2000, OXFORD ADV LEARNERS, V0, P265
   Huang Jin, 2002, J CONTIN EDUC NURS, V33, P217
   Jeffe DB, 1998, INFECT CONT HOSP EP, V19, P767
   Jeffe DB, 1997, INFECT CONT HOSP EP, V18, P710
   Jensen SL, 1997, EUR J SURG, V163, P163
   Kermode M, 2005, AM J INFECT CONTROL, V33, P27, DOI 10.1016/j.ajic.2004.07.014
   Kim KM, 2001, AM J INFECT CONTROL, V29, P295, DOI 10.1067/mic.2001.114837
   Kim LE, 2001, INFECT CONT HOSP EP, V22, P522, DOI 10.1086/501945
   MarinBertolin S, 1997, PLAST RECONSTR SURG, V99, P956, DOI 10.1097/00006534-199704000-00003
   MAXIMS PS, 1999, QUANTITATIVE RES MET, V0, P395
   Michalsen A, 1997, J OCCUP ENVIRON MED, V39, P130, DOI 10.1097/00043764-199702000-00010
   *OQ ADV, 2003, STAT SOL, V0, P0
   Osborne S, 2003, AM J INFECT CONTROL, V31, P415, DOI 10.1067/mic.2003.68
   OSBORNE SR, 2001, ACORN J, V14, P16
   PANLILIO A, 2004, 5 INT C AIDS POST SE, V0, P45
   POLIT DF, 1995, NURSING RES PRINCIPL, V0, P325
   Preston Deborah Bray, 2002, J ASSOC NURSES AIDS CARE, V13, P34
   Regina C, 2002, INT J NURS STUD, V39, P157, DOI 10.1016/S0020-7489(01)00021-9
   Roane C M, 1993, PEDIATR NURS, V19, P453
   Ronk L L, 1994, AORN J, V59, P253, DOI 10.1016/S0001-2092(07)65325-3
   Siegel DM, 1998, J ADOLESCENT HEALTH, V23, P20, DOI 10.1016/S1054-139X(97)00274-7
   SLOVIC P, 1980, SOC RISK ASSESSMENT, V0, P189
   Sulzbach-Hoke L M, 1996, CLIN NURSE SPEC, V10, P30, DOI 10.1097/00002800-199601000-00011
   Thorne CD, 2004, J OCCUP ENVIRON MED, V46, P613, DOI 10.1097/01.jom.0000134191.92225.f2
   WILLIAMS CO, 1994, AM J INFECT CONTROL, V22, P138
   Young EW, 1996, INT J NURS STUD, V33, P249, DOI 10.1016/0020-7489(95)00057-7
NR 41
TC 39
Z9 41
U1 0
U2 7
PU WILEY
PI HOBOKEN
PA 111 RIVER ST, HOBOKEN 07030-5774, NJ USA
SN 0962-1067
EI 1365-2702
J9 J CLIN NURS
JI J. Clin. Nurs.
PD APR 15
PY 2008
VL 17
IS 8
BP 1051
EP 1062
DI 10.1111/j.1365-2702.2007.01998.x
PG 12
WC Nursing
SC Nursing
GA 270ZU
UT WOS:000253759500008
PM 18179532
DA 2023-03-20
ER

PT J
AU Hargreaves, JR
   Morison, LA
   Kim, JC
   Bonell, CP
   Porter, JDH
   Watts, C
   Busza, J
   Phetla, G
   Pronyk, PM
AF Hargreaves, J. R.
   Morison, L. A.
   Kim, J. C.
   Bonell, C. P.
   Porter, J. D. H.
   Watts, C.
   Busza, J.
   Phetla, G.
   Pronyk, P. M.
TI The association between school attendance, HIV infection and sexual behaviour among young people in rural South Africa
SO JOURNAL OF EPIDEMIOLOGY AND COMMUNITY HEALTH
LA English
DT Article
ID sub-saharan africa; population-based surveys; economic asymmetry; socioeconomic-status; risk behaviors; prevalence; women; education; uganda; epidemic
AB Objectives: To investigate whether the prevalence of HIV infection among young people, and sexual behaviours associated with increased HIV risk, are differentially distributed between students and those not attending school or college. Design: A random population sample of unmarried young people (916 males, 1003 females) aged 14-25 years from rural South Africa in 2001. Methods: Data on school attendance and HIV risk characteristics came from structured face-to-face interviews. HIV serostatus was assessed by oral fluid ELISA. Logistic regression models specified HIV serostatus and high-risk behaviours as outcome variables. The primary exposure was school attendance. Models were adjusted for potential confounders. Results: HIV knowledge, communication about sex and HIV testing were similarly distributed among students and non-students. The lifetime number of partners was lower for students of both sexes (adjusted odds ratio (aOR) for more than three partners for men 0.67; 95% CI 0.44 to 1.00; aOR for more than two partners for women 0.69; 95% CI 0.46 to 1.04). Among young women, fewer students reported having partners more than three years older than themselves (aOR 0.58; 95% CI 0.37 to 0.92), having sex more than five times with a partner (aOR 0.57; 95% CI 0.37 to 0.87) and unprotected intercourse during the past year (aOR 0.60; 95% CI 0.40 to 0.91). Male students were less likely to be HIV positive than non-students (aOR 0.21; 95% CI 0.06 to 0.71). Conclusions: Attending school was associated with lower-risk sexual behaviours and, among young men, lower HIV prevalence. Secondary school attendance may influence the structure of sexual networks and reduce HIV risk. Maximising school attendance may reduce HIV transmission among young people.
C1 [Hargreaves, J. R.; Morison, L. A.; Kim, J. C.; Bonell, C. P.; Porter, J. D. H.; Watts, C.; Busza, J.; Pronyk, P. M.] London Sch Hyg & Trop Med, Infect Dis Epidemiol Unit, London WC1E 7HT, England.
   [Hargreaves, J. R.; Kim, J. C.; Phetla, G.; Pronyk, P. M.] Univ Witwatersrand, Sch Publ Hlth, Rural AIDS & Dev Act Res Programme, Acornhoek, South Africa.
C3 University of London; London School of Hygiene & Tropical Medicine; University of Witwatersrand
RP Hargreaves, JR (corresponding author), London Sch Hyg & Trop Med, Infect Dis Epidemiol Unit, Keppel St, London WC1E 7HT, England.
EM james.hargreaves@lshtm.ac.uk
FU Economic and Social Research Council [ES/E003818/1] Funding Source: researchfish; ESRC [ES/E003818/1] Funding Source: UKRI
CR Auvert B, 2001, AIDS, V15, PS15, DOI 10.1097/00002030-200108004-00003
   BRAEMHER S, 2000, YOUTH 2000 STUDY YOU, V0, P0
   Campbell C, 2002, SOC SCI MED, V55, P331, DOI 10.1016/S0277-9536(01)00289-1
   CAMPBELL C, 2003, WHY HIV AIDS PREVENT, V0, P0
   CATANIA JA, 1990, PSYCHOL BULL, V108, P339, DOI 10.1037/0033-2909.108.3.339
   COLLINSON MA, 2005, AFRICAN MIGRATION CO, V0, P0
   Crampin AC, 2003, AIDS, V17, P1817, DOI 10.1097/00002030-200308150-00011
   de Walque D, 2005, TROP MED INT HEALTH, V10, P993, DOI 10.1111/j.1365-3156.2005.01475.x
   Doherty IA, 2005, J INFECT DIS, V191, PS42, DOI 10.1086/425277
   FILMER D, 1998, SOCIOECONOMIC CORREL, V0, P0
   Fylkesnes K, 1997, AIDS, V11, P339, DOI 10.1097/00002030-199703110-00012
   Fylkesnes K, 2001, AIDS, V15, P907, DOI 10.1097/00002030-200105040-00011
   Glynn JR, 2004, TROP MED INT HEALTH, V9, P4, DOI 10.1046/j.1365-3156.2003.01168.x
   Glynn JR, 2001, AIDS, V15, PS51, DOI 10.1097/00002030-200108004-00006
   Glynn JR, 2001, AIDS, V15, P2025, DOI 10.1097/00002030-200110190-00016
   Gregson S, 2004, SOC SCI MED, V58, P2119, DOI 10.1016/j.socscimed.2003.09.001
   Gregson S, 2002, LANCET, V359, P1896, DOI 10.1016/S0140-6736(02)08780-9
   GROSSKURTH H, 1995, AIDS, V9, P927, DOI 10.1097/00002030-199508000-00015
   Hargreaves JR, 2007, WORLD DEV, V35, P212, DOI 10.1016/j.worlddev.2005.10.021
   Hargreaves JR, 2002, TROP MED INT HEALTH, V7, P489, DOI 10.1046/j.1365-3156.2002.00889.x
   Hargreaves JR, 2002, TROP MED INT HEALTH, V7, P793, DOI 10.1046/j.1365-3156.2002.00943.x
   Kelly RJ, 2003, JAIDS-J ACQ IMM DEF, V32, P446, DOI 10.1097/00126334-200304010-00016
   Kilian AHD, 1999, AIDS, V13, P391, DOI 10.1097/00002030-199902250-00012
   Kwesigabo G, 1998, J ACQ IMMUN DEF SYND, V17, P262, DOI 10.1097/00042560-199803010-00012
   Lagarde E, 2001, AIDS, V15, P1399, DOI 10.1097/00002030-200107270-00009
   LESTRADEJEFFERI.J, 2000, PEOPLE S AFRICA POPU, V0, P0
   Luke N, 2005, INT FAM PLAN PERSPEC, V31, P6, DOI 10.1363/3100605
   Luke N, 2003, STUD FAMILY PLANN, V34, P67, DOI 10.1111/j.1728-4465.2003.00067.x
   MacPhail C, 2002, INT J STD AIDS, V13, P331, DOI 10.1258/0956462021925162
   Magnani R, 2005, J ADOLESCENT HEALTH, V36, P289, DOI 10.1016/j.jadohealth.2004.02.025
   Michelo C, 2006, AIDS, V20, P1031, DOI 10.1097/01.aids.0000222076.91114.95
   Pronyk PM, 2006, LANCET, V368, P1973, DOI 10.1016/S0140-6736(06)69744-4
   Rogers W., 1994, STATA TECHNICAL B, V3, P0, DOI 10.1016/J.IJFORECAST.2005.03.004
   Rose D, 2002, PUBLIC HEALTH NUTR, V5, P383, DOI 10.1079/PHN2001320
   *RUR AIDS DEV ACT, 2002, EV MON, V1, P0
   Smith J, 1999, INT J STD AIDS, V10, P452, DOI 10.1258/0956462991914456
   *UNAIDS, 2004, REP GLOB HIV AIDS EP, V0, P0
   *UNICEF, 2004, STAT WORLDS CHILD, V0, P0
   Victora CG, 1997, INT J EPIDEMIOL, V26, P224, DOI 10.1093/ije/26.1.224
   Wojcicki JM, 2005, J BIOSOC SCI, V37, P1, DOI 10.1017/S0021932004006534
NR 40
TC 108
Z9 108
U1 1
U2 10
PU B M J PUBLISHING GROUP
PI LONDON
PA BRITISH MED ASSOC HOUSE, TAVISTOCK SQUARE, LONDON WC1H 9JR, ENGLAND
SN 0143-005X
EI 
J9 J EPIDEMIOL COMMUN H
JI J. Epidemiol. Community Health
PD FEB 15
PY 2008
VL 62
IS 2
BP 113
EP 119
DI 10.1136/jech.2006.053827
PG 7
WC Public, Environmental & Occupational Health
SC Public, Environmental & Occupational Health
GA 250LP
UT WOS:000252301900005
PM 18192598
DA 2023-03-20
ER

PT J
AU LaBrie, JW
   Pedersen, ER
   Thompson, AD
   Earleywine, M
AF LaBrie, Joseph W.
   Pedersen, Eric R.
   Thompson, Alysha D.
   Earleywine, Mitch
TI A brief decisional balance intervention increases motivation and behavior regarding condom use in high-risk heterosexual college men
SO ARCHIVES OF SEXUAL BEHAVIOR
LA English
DT Article
DE motivational interviewing; risky sex; condom use; decisional balance; men; college students
ID sexually-transmitted diseases; hiv-prevention; alcohol; sex; information; reliability; readiness; infection; drinking; students
AB Male college students constitute one of a number of at-risk populations susceptible to receiving and transferring sexually transmitted infections. Interventions designed to increase condom use have produced mixed results, but increasing motivation to use condoms may decrease risky sexual behavior. The current study examined the decisional balance, a component of Motivational Interviewing (MI), as an intervention to promote condom use. A total of 41 college men at-risk for negative outcomes from both unsafe sex and drinking participated. They reported both infrequent condom use and heavy drinking. Immediately following a decisional balance on condom use, three separate measures of motivation to change condom use increased. Further, participants reported increases in actual condom use at a 30-day follow-up. Participants did not alter their drinking behavior or their motivation to decrease problematic alcohol use. The findings provide preliminary support for the efficacy of a brief decisional balance intervention to increase safer-sex motivation and behaviors, but similar designs with true control groups receiving assessment only and larger numbers of participants are required before they can be generalized to the greater population of college students. College health professionals might adopt similar brief motivational enhancement interventions with the decisional balance to promote safer sex among at-risk college students.
C1 [LaBrie, Joseph W.; Pedersen, Eric R.; Thompson, Alysha D.] Loyola Marymount Univ, Dept Psychol, Los Angeles, CA 90045 USA.
   [Earleywine, Mitch] SUNY Albany, Dept Psychol, Albany, NY 12222 USA.
C3 Loyola Marymount University; State University of New York (SUNY) System; State University of New York (SUNY) Albany
RP LaBrie, JW (corresponding author), Loyola Marymount Univ, Dept Psychol, 1 LMU Dr Suite 4700, Los Angeles, CA 90045 USA.
EM jlabrie@lmu.edu
FU NIAAA NIH HHS [U18AA015451-01, U18 AA015451] Funding Source: Medline
CR Budd RJ, 1996, BRIT J HEALTH PSYCH, V1, P365, DOI 10.1111/j.2044-8287.1996.tb00517.x
   Carey MP, 2000, HEALTH PSYCHOL, V19, P3, DOI 10.1037/0278-6133.19.1.3
   Carey MP, 1997, J CONSULT CLIN PSYCH, V65, P531, DOI 10.1037/0022-006X.65.4.531
   Carey MP, 2004, J CONSULT CLIN PSYCH, V72, P252, DOI 10.1037/0022-006X.72.2.252
   Carey MP, 2001, INT J STD AIDS, V12, P365, DOI 10.1258/0956462011923309
   CATANIA JA, 1992, SCIENCE, V258, P1101, DOI 10.1126/science.1439818
   CATANIA JA, 1990, PSYCHOL BULL, V108, P339, DOI 10.1037/0033-2909.108.3.339
   *CDCP, 2000, HIV AIDS AM AM YOUTH, V0, P0
   *CDCP, 2005, TRENDS REP SEX TRANS, V0, P0
   Centers for Disease Control and Prevention, 2002, HIV AIDS SURVEILLANC, V14, P1
   CHOI KH, 1994, AM J PUBLIC HEALTH, V84, P2003, DOI 10.2105/AJPH.84.12.2003
   Cline R J, 1991, J AM COLL HEALTH, V40, P55
   Corbin WR, 2002, HEALTH PSYCHOL, V21, P229, DOI 10.1037//0278-6133.21.3.229
   DOLCINI MM, 1993, FAM PLANN PERSPECT, V25, P208, DOI 10.2307/2136073
   Douglas KA, 1997, J AM COLL HEALTH, V46, P55, DOI 10.1080/07448489709595589
   Eitel P, 1999, ANN BEHAV MED, V21, P12, DOI 10.1007/BF02895028
   EXNER TM, 1999, AIDS BEHAV, V3, P347, DOI 10.1023/A:1025493503255
   Fisher JD, 1996, HEALTH PSYCHOL, V15, P114, DOI 10.1037/0278-6133.15.2.114
   Flood M, 2003, CULT HEALTH SEX, V5, P353, DOI 10.1080/1369105011000028273
   GRIMLEY DM, 1993, HEALTH EDUC QUART, V20, P455, DOI 10.1177/109019819302000407
   HELWEGLARSEN M, 1994, HEALTH PSYCHOL, V13, P224, DOI 10.1037/0278-6133.13.3.224
   Dooley Samuel W., 2008, MORBIDITY AND MORTALITY WEEKLY REPORT, V57, P1
   Kalichman SC, 1996, J CONSULT CLIN PSYCH, V64, P687
   Kelly JA, 1995, CHANGING HIV RISK BE, V0, P0
   KNIGHT CL, 1995, DISSERT ABSTR, V56, P512
   LaBrie JW, 2006, ADDICT BEHAV, V31, P254, DOI 10.1016/j.addbeh.2005.05.001
   LaBrie JW, 2005, PSYCHOL ADDICT BEHAV, V19, P112, DOI 10.1037/0893-164X.19.1.112
   LAUMANN EO, 1994, SOCIAL ORGANIZATION, V0, P0
   Mann L., 1977, DECISION MAKING PSYC, V0, P0
   Miller W. R., 2002, MOTIVATIONAL INTERVI, V0, P0
   Morrison-Beedy D, 2005, RES NURS HEALTH, V28, P3, DOI 10.1002/nur.20056
   OLeary A., 2001, HEALTH PSYCHOL, V20, P369
   Prochaska J.O., 1986, TREATING ADDICTIVE B, V0, PP3, DOI 10.1007/978-1-4613-2191-0_
   PROCHASKA JO, 1994, HEALTH EDUC QUART, V21, P471, DOI 10.1177/109019819402100410
   ROLLNICK S, 1992, BRIT J ADDICT, V87, P743
   Schaalma HP, 2004, ARCH SEX BEHAV, V33, P259, DOI 10.1023/B:ASEB.0000026625.65171.1d
   Seal DW, 2004, ARCH SEX BEHAV, V33, P211, DOI 10.1023/B:ASEB.0000026621.21559.cf
   Sobell L. C., 2003, ASSESSING ALCOHOL PR, V0, P78
   SOBELL MB, 1986, ADDICT BEHAV, V11, P149, DOI 10.1016/0306-4603(86)90040-7
   Turner J C, 1993, J AM COLL HEALTH, V41, P187
   TURNER JC, 1994, AIDS EDUC PREV, V6, P266
   *UNAIDS, 1997, POS PAP INT HIV STD, V0, P0
   Weinhardt LS, 2000, J BEHAV MED, V23, P393, DOI 10.1023/A:1005505018784
   Weinhardt LS, 1998, ANN BEHAV MED, V20, P25, DOI 10.1007/BF02893805
NR 44
TC 26
Z9 26
U1 2
U2 9
PU SPRINGER/PLENUM PUBLISHERS
PI NEW YORK
PA 233 SPRING ST, NEW YORK, NY 10013 USA
SN 0004-0002
EI 1573-2800
J9 ARCH SEX BEHAV
JI Arch. Sex. Behav.
PD APR 15
PY 2008
VL 37
IS 2
BP 330
EP 339
DI 10.1007/s10508-007-9195-y
PG 10
WC Psychology, Clinical; Social Sciences, Interdisciplinary
SC Psychology; Social Sciences - Other Topics
GA 277SE
UT WOS:000254234200013
PM 17653840
DA 2023-03-20
ER

PT J
AU Wentling, T
   Windsor, E
   Schilt, K
   Lucal, B
AF Wentling, Tre
   Windsor, Elroi
   Schilt, Kristen
   Lucal, Betsy
TI Teaching transgender
SO TEACHING SOCIOLOGY
LA English
DT Article; Proceedings Paper
ID student resistance; gender-roles; sex; experience; classroom; health; discrimination; inequality; sexuality; hiv
AB The recent visibility of transgender lives demonstrates the dawning of a new period in the potential to include transgender topics in sociology courses. The focus on transgender individuals, communities, and inclusive initiatives are gaining momentum on many public and private college and university campuses, awakening old and new curiosities, igniting student activists and advocates everywhere. Such developments provide an important opportunity for instructors who are motivated to create trans-friendly syllabi, courses, and classrooms. In this article, we briefly explore how transgender people have been used to teach sociological concepts and provide strategies to positively integrate transgender communities into the classroom. Ultimately, we intend this article to show new and more sensitive ways to include transgender experiences into a wide range of sociological courses.
C1 [Wentling, Tre] Syracuse Univ, Dept Sociol, Syracuse, NY 13244 USA.
   [Windsor, Elroi] Georgia State Univ, Dept Sociol, Atlanta, GA 30303 USA.
C3 Syracuse University; University System of Georgia; Georgia State University
RP Wentling, T (corresponding author), Syracuse Univ, Dept Sociol, 302 Maxwell Hall, Syracuse, NY 13244 USA.
EM tlwentli@maxwell.syr.edu
CR [Anonymous], 2002, GENDERQUEER VOICES S, V0, P0
   [Anonymous], 2000, SEXING BODY GENDER P, V0, P0
   [Anonymous], 2005, BREAKING BOWLS DEGEN, V0, P0
   [Anonymous], 2000, INVISIBLE LIVES ERAS, V0, P0
   BACH R, 2002, MANAGING HOSTILITY C, V0, P0
   BAUD J, 2006, CRUEL UNUSUAL, V0, P0
   Beam C., 2007, TRANSPARENT LOVE FAM, V0, P0
   BERHEIDE CW, 1985, TEACH SOCIOL, V12, P267, DOI 10.2307/1318280
   BERNSTEIN S, 2006, NOBODY PASSES REJECT, V0, P0
   Broadas K.W, 2006, TRANSGENDER RIGHTS, V0, P93
   Butler J., 1990, GENDER TROUBLE FEMIN, V0, P0
   CALIFIARICE P, 2000, VILLAGE VOICE QUEER, V0, P0
   Cameron L., 1996, BODY ALCHEMY TRANSSE, V0, P0
   Clements-Nolle K, 2001, AM J PUBLIC HEALTH, V91, P915, DOI 10.2105/AJPH.91.6.915
   Clements-Nolle K, 2006, J HOMOSEXUAL, V51, P53, DOI 10.1300/J082v51n03_04
   Cromwell J., 1999, TRANSMEN FTMS IDENTI, V0, P0
   CURRY TJ, 1983, TEACH SOCIOL, V10, P361, DOI 10.2307/1317365
   DAVIS NJ, 1992, TEACH SOCIOL, V20, P232, DOI 10.2307/1319065
   De Welde K, 2003, TEACH SOCIOL, V31, P73
   Feinberg Leslie, 1996, TRANSGENDER WARRIORS, V0, P0
   Flynn T., 2006, TRANSGENDER RIGHTS, V0, P32
   Garfinkel H., 1967, STUDIES ETHNOMETHODO, V0, P0
   Gibson M, 2000, COLL COMPOS COMMUN, V52, P69, DOI 10.2307/358545
   Goffman Erving., 1976, STUDIES ANTHR VISUAL, V0, P0
   Haddad AT, 2002, TEACH SOCIOL, V30, P328, DOI 10.2307/3211481
   Halberstam J., 1998, FEMALE MASCULINITY, V0, P0
   HARVEY P, 1986, TEACH SOCIOL, V14, P181, DOI 10.2307/1318473
   Hedley M, 2001, TEACH SOCIOL, V29, P195, DOI 10.2307/1318717
   HESS DJ, 1983, TEACH SOCIOL, V10, P371, DOI 10.2307/1317366
   Howey Noelle, 2002, DRESS CODES 3 GIRLHO, V0, P0
   Hussey W, 2006, J HOMOSEXUAL, V51, P129, DOI 10.1300/J082v51n01_07
   Kenagy GP, 2005, HEALTH SOC WORK, V30, P19, DOI 10.1093/hsw/30.1.19
   Kenagy GP, 2002, AIDS CARE, V14, P127, DOI 10.1080/09540120220098008
   KESSLER SJ, 1990, SIGNS, V16, P3, DOI 10.1086/494643
   Kessler SJ., 1978, GENDER ETHNOMETHODOL, V0, P0
   Khayatt D, 1999, GLQ-J LESBIAN GAY ST, V5, P107, DOI 10.1215/10642684-5-1-107
   Kotula Dean, 2002, PHALLUS PALACE FEMAL, V0, P0
   Lev AI, 2004, TRANSGENDER EMERGENC, V0, P0
   Lombardi EL, 2001, J HOMOSEXUAL, V42, P89, DOI 10.1300/J082v42n01_05
   Lorber J, 1996, SOCIOL INQ, V66, P143, DOI 10.1111/j.1475-682X.1996.tb00214.x
   Lorber J., 1994, PARADOXES GENDER, V0, P0
   LUCAL B, 2007, MIDW SOC SOC M APR 4, V0, P0
   LURIE S, 2007, TRANSGENDER TRAINING, V0, P0
   MacNevin AL, 2004, TEACH SOCIOL, V32, P314, DOI 10.1177/0092055X0403200306
   MARECH R, 2007, SEX MATTERS SEXUALIT, V0, P0
   Mateik Tara, 2003, TOILET TRAINING, V0, P0
   Messner MA, 2000, GENDER SOC, V14, P765, DOI 10.1177/089124300014006004
   OBrien E, 1999, TEACH SOCIOL, V27, P145, DOI 10.2307/1318700
   Preves Sharon, 2003, INTERSEX IDENTITY CO, V0, P0
   Prosser Jay, 1998, 2 SKINS BODY NARRATI, V0, P0
   Raymond J., 1979, TRANSSEXUAL EMPIRE M, V0, P0
   Rosenbloom SR, 2001, TEACH SOCIOL, V29, P439, DOI 10.2307/1318945
   Rubin Henry, 2003, SELF MADE MEN IDENTI, V0, P0
   Schilt K, 2006, GENDER SOC, V20, P465, DOI 10.1177/0891243206288077
   Silin JG, 1999, GLQ-J LESBIAN GAY ST, V5, P95, DOI 10.1215/10642684-5-1-95
   Stone Sandy, 1991, BODYGUARDS CULTURAL, V0, P0
   West C, 1987, GENDER SOC, V1, P125, DOI 10.1177/0891243287001002002
NR 59
TC 26
Z9 26
U1 0
U2 11
PU SAGE PUBLICATIONS INC
PI THOUSAND OAKS
PA 2455 TELLER RD, THOUSAND OAKS, CA 91320 USA
SN 0092-055X
EI 1939-862X
J9 TEACH SOCIOL
JI Teach. Sociol.
PD JAN 15
PY 2008
VL 36
IS 1
BP 49
EP 57
DI 10.1177/0092055X0803600107
PG 9
WC Education & Educational Research; Sociology
SC Education & Educational Research; Sociology
GA 311XW
UT WOS:000256634700008
DA 2023-03-20
ER

PT J
AU Luo, Y
   He, GP
AF Luo, Yang
   He, Guo-Ping
TI Pregnant women's awareness and knowledge of mother-to-child transmission of HIV in South Central China
SO ACTA OBSTETRICIA ET GYNECOLOGICA SCANDINAVICA
LA English
DT Article
DE mother-to-child transmission; HIV/AIDS; pregnant women; awareness; knowledge
ID college-students; attitudes; hiv/aids; perceptions; behavior; sex
AB Objective. China has, in recent years, seen an increase in the number of HIV-positive children due to the increase in number of HIV-positive women. The purpose of this study was to investigate the awareness and knowledge of mother-to-child transmission of HIV and its prevention among pregnant women attending the antenatal clinics in South Central China. Methods. The study was carried out in three antenatal clinics of three hospitals from February 2005 to March 2006, and it was based on personal interviews and questionnaires designed to assess the pregnant women's awareness about HIV/AIDS, evaluate their knowledge of possible routes of transmission, particularly mother-to-child transmission, and determine their familiarity with measures that prevent vertical transmission from mother to child. Two thousand three hundred and ninety pregnant women were included in the study. Results. All individuals were aware of HIV/AIDS. The majority (91%) of those women were aware that HIV/AIDS can coexist with pregnancy but only 64% had heard about mother-to-child transmission. Transplacental route, vaginal delivery and breastfeeding were identified as routes of transmission from mother to child by 85%, 60% and 20% of respondents, respectively. Cesarean section was believed to be a route of transmission by 55% of respondents, but no one identified cesarean section as a method of prevention of mother-to-child transmission. Conclusions. The level of awareness and knowledge of HIV/AIDS among pregnant women attending our antenatal clinics seems to be superficial; more education and knowledge about mother-to-child transmission are needed in China.
C1 [He, Guo-Ping] Cent S Univ, Sch Nursing, Dept Cummunity Nursing, Changsha 410013, Hunan, Peoples R China.
   [Luo, Yang] Cent S Univ, Sch Nursing, Dept Clin Nursing, Changsha 410013, Hunan, Peoples R China.
C3 Central South University; Central South University
RP He, GP (corresponding author), Cent S Univ, Sch Nursing, Dept Cummunity Nursing, 172 Tongzipo Rd, Changsha 410013, Hunan, Peoples R China.
CR Abiodun MO, 2007, J NATL MED ASSOC, V99, P758
   Addo Vn, 2005, GHANA MED J, V39, P50
   Chen X, 2007, CHEM MATER, V19, P3, DOI 10.1021/cm062485h
   CHEN Y, 2005, PRACT PREV MED, V6, P1322
   Cohen J, 2004, SCIENCE, V304, P1430, DOI 10.1126/science.304.5676.1430
   Huang J, 2005, AIDS PATIENT CARE ST, V19, P769, DOI 10.1089/apc.2005.19.769
   LEGINS K, 2005, 8 CORPORATE RESPONSE, V0, P0
   Li XM, 2004, HEALTH PROMOT INT, V19, P345, DOI 10.1093/heapro/dah308
   Lonn E, 2007, AIDS PATIENT CARE ST, V21, P48, DOI 10.1089/apc.2006.0063
   Qian Han-Zhu, 2006, HARM REDUCT J, V3, P4, DOI 10.1186/1477-7517-3-4
   Thorne C, 2007, DRUG SAFETY, V30, P203, DOI 10.2165/00002018-200730030-00004
   Volmink J, 2007, ANTIRETROVIRALS REDU, V0, P0
   Zhang HS, 2004, AIDS BEHAV, V8, P105, DOI 10.1023/B:AIBE.0000030242.46843.71
   Zhang K, 1999, AIDS CARE, V11, P581, DOI 10.1080/09540129947730
   Zhang KL, 2002, BMJ-BRIT MED J, V324, P803, DOI 10.1136/bmj.324.7341.803
   ZHANG YH, 2005, PRACT PREV MED, V12, P1337
NR 16
TC 8
Z9 9
U1 0
U2 8
PU WILEY-BLACKWELL
PI MALDEN
PA COMMERCE PLACE, 350 MAIN ST, MALDEN 02148, MA USA
SN 0001-6349
EI 
J9 ACTA OBSTET GYN SCAN
JI Acta Obstet. Gynecol. Scand.
PD JUN 15
PY 2008
VL 87
IS 8
BP 831
EP 836
DI 10.1080/00016340802226342
PG 6
WC Obstetrics & Gynecology
SC Obstetrics & Gynecology
GA 337QI
UT WOS:000258450200007
PM 18607833
DA 2023-03-20
ER

PT J
AU O'Brien, K
   Bone, G
   Zack, E
   Solomon, P
AF O'Brien, Kelly
   Bone, Gillian
   Zack, Elisse
   Solomon, Patty
TI HIV and rehabilitation: development of a conceptual framework for curriculum planning
SO INTERNATIONAL JOURNAL OF REHABILITATION RESEARCH
LA English
DT Article
DE curriculum; disability evaluation; education; health professional; HIV/AIDS; interprofessional relations; rehabilitation; theoretical models
ID education-program; knowledge; attitudes; hiv/aids; aids; students; care
AB The overall purpose of this paper is to present the development of a conceptual framework of existing HIV curricula and educational resources on to inform future curriculum planning for the education of rehabilitation professionals on rehabilitation in the context of HIV/AIDS. We conducted a scoping review of the literature from 1980 onwards to identify existing HIV curricula and resources used with current or future health professionals. Preliminary findings were reviewed with a national Advisory Committee and a framework was developed to inform future curriculum planning. The Conceptual Framework of Existing HIV Curricula for Health Professionals classified curricula based on whether it was interprofessional or uniprofessional, and targeted to rehabilitation professionals or more broadly included other health professionals. This framework consisted of four intersecting components that represented different types of curricula: (a) interprofessional HIV curricula specific to rehabilitation professionals, (b) uniprofessional HIV curricula specific to rehabilitation professionals, (c) interprofessional HIV curricula for health professionals, and (d) uniprofessional HIV curricula for health professionals. Evidence from the framework suggested that an interprofessional HIV curriculum designed for rehabilitation professionals may be an ideal model from which to build future HIV rehabilitation curricula. In summary, a range of HIV curricula exist that vary in the type of educational approach and the range of health professionals targeted. Future development, implementation, and evaluation of an interprofessional education curriculum will help to increase knowledge and capacity among current and future rehabilitation professionals so that they may better meet the needs of people living with HIV/AIDS in Canada.
C1 [O'Brien, Kelly] Univ Toronto, Dept Phys Therapy, Toronto, ON M5G 1V7, Canada.
   [Bone, Gillian; Zack, Elisse] Canadian Working Grp HIV & Rehabil, Toronto, ON, Canada.
   [Bone, Gillian] Lyndhurst Ctr, Toronto Rehabil Inst, Toronto, ON, Canada.
   [Solomon, Patty] McMaster Univ, Sch Rehabil Sci, IAHS, Hamilton, ON, Canada.
C3 University of Toronto; University of Toronto; University Health Network Toronto; Toronto Rehabilitation Institute; McMaster University
RP O'Brien, K (corresponding author), Univ Toronto, Dept Phys Therapy, 500 Univ Ave,Room 160, Toronto, ON M5G 1V7, Canada.
EM kelly.obrien@utoronto.ca
CR All AC, 1997, J REHABIL, V63, P45
   Anderson DG, 1997, ACAD MED, V72, P144, DOI 10.1097/00001888-199702000-00023
   Arksey H, 2005, INT J SOC RES METHOD, V8, P19, DOI 10.1080/1364557032000119616
   Balogun JA, 1998, PHYS THER, V78, P1073, DOI 10.1093/ptj/78.10.1073
   *BAYL INT PED AIDS, 2006, HIV CURR HLTH PROF, V0, P0
   BOOTH W, 2006, IMPROVING CARE INTER, V0, P0
   *CAN PUBL HLTH ASS, 2003, DES DEL HIV AIDS TRA, V0, P0
   *CAN WORK GROUP HI, 2003, GUID MULT SECT WORKS, V0, P0
   Curran VR, 2005, EDUC HEALTH, V18, P32, DOI 10.1080/13576280500042606
   DAMOUR D, 2004, INTERPROFESSIONAL ED, V0, PCH10
   DEON M, 2005, EVALUATION INTERPROF, V0, P0
   *DEP PHYS THER U T, 2007, HIV AIDS ED SYST APP, V0, P0
   Galantino M L, 1995, J INT ASSOC PHYSICIANS AIDS CARE, V1, P15
   HELD SL, 1993, PHYS THER, V73, P156, DOI 10.1093/ptj/73.3.156
   Johnston G, 2000, J HEALTH ADM EDUC, V18, P407
   LEVINSON SF, 1991, ARCH PHYS MED REHAB, V72, P690
   Lewis D A, 2000, EUR J DENT EDUC, V4, P65, DOI 10.1034/j.1600-0579.2000.040203.x
   OCONNELL PG, 1991, AM J PHYS MED REHAB, V70, P195, DOI 10.1097/00002060-199108000-00007
   ODELL MW, 1993, AM J PHYS MED REHAB, V72, P90, DOI 10.1097/00002060-199304000-00006
   Palella FJ, 1998, NEW ENGL J MED, V338, P853, DOI 10.1056/NEJM199803263381301
   POLIMENI A, 2007, HIV AIDS REHABILITAI, V0, P0
   Rosensweet E, 1992, CLIN PODIATR MED SURG, V9, P883
   Rusch Melanie, 2004, HEALTH QUAL LIFE OUTCOMES, V2, P46, DOI 10.1186/1477-7525-2-46
   Solomon P, 2003, TEACH LEARN MED, V15, P257, DOI 10.1207/S15328015TLM1504_08
   Solomon P, 2003, MED TEACH, V25, P408, DOI 10.1080/0142159031000137418
   STANTON DL, 1994, J ACQ IMMUN DEF SYND, V7, P1050
   *WELL CENTR HOSP, 1998, COMPR GUID CAR PERS, V0, P0
   WEYANT RJ, 1994, AIDS, V8, P117, DOI 10.1097/00002030-199401000-00017
   World Health Organization Centers for Disease Control and Prevention Department of Health & Human Services, 2004, PREV MOTH TO CHILD T, V0, P0
   Worthington C, 2005, AIDS PATIENT CARE ST, V19, P258, DOI 10.1089/apc.2005.19.258
   Worthington C, 2008, ARCH PHYS MED REHAB, V89, P105, DOI 10.1016/j.apmr.2007.10.009
   Zwarentein M, 2009, COCHRANE DB SYST REV, V0, P0, DOI DOI 10.1002/14651858.CD000072.pub2
NR 32
TC 2
Z9 3
U1 0
U2 7
PU LIPPINCOTT WILLIAMS & WILKINS
PI PHILADELPHIA
PA TWO COMMERCE SQ, 2001 MARKET ST, PHILADELPHIA, PA 19103 USA
SN 0342-5282
EI 1473-5660
J9 INT J REHABIL RES
JI Int. J. Rehabil. Res.
PD SEP 15
PY 2008
VL 31
IS 3
BP 189
EP 197
DI 10.1097/MRR.0b013e3282fb782d
PG 9
WC Rehabilitation
SC Rehabilitation
GA 349AI
UT WOS:000259250800001
PM 18708841
DA 2023-03-20
ER

PT J
AU Cong, L
   Ono-Kihara, M
   Xu, G
   Ma, Q
   Pan, X
   Zhang, D
   Homma, T
   Kihara, M
AF Cong, Liming
   Ono-Kihara, Masako
   Xu, Guozhang
   Ma, Qiaoqin
   Pan, Xiaohong
   Zhang, Dandan
   Homma, Takayuki
   Kihara, Masahiro
TI The characterisation of sexual behaviour in Chinese male university students who have sex with other men: A cross-sectional study
SO BMC PUBLIC HEALTH
LA English
DT Article
ID hiv-infection; transmitted-diseases; bisexual men; risk; abuse
AB Background: The risks for Chinese male university students who have sex with other men (MSM) have not been compared with those for non-MSM students. This information is important for the development of targeted HIV prevention programmes for this population. Methods: Sexually active MSM and non-MSM students were compared for demographic characteristics, sexual behaviour, and related psychosocial variables using bivariate analyses. The data were a subset drawn from a large-scale cross-sectional questionnaire survey of sexually active male students conducted at two universities in a large city in Zhejiang Province, China, in 2003. Results: Of 1824 sexually active male students, 68 (3.7%) reported having had sex with a man at least once; 33.8% of these 68 men had also had female partners. Compared with non-MSM students, MSM students were 3-6.5 times more likely to have had sexual encounters with casual or commercial sex partners and were three times less likely to have protected sex in the past year or during their lifetime. They were three to five times more likely to have had multiple partners and 15 times more likely to have had a sexually transmitted disease (STD). In addition, the MSM students knew half as much about HIV and had less condom-decision than did non-MSM students and were two times more accepting of commercial sex. However, the MSM students were twice as aware of the risks for HIV infection. Conclusion: MSM composed 3-4% of the male sexually active university student population studied and was found to be at greater risk than non-MSM students for STD/HIV infection. There is an urgent need for STD/HIV programmes in university health services that take into consideration the sexuality and psychosocial issues of MSM students.
C1 [Cong, Liming; Ma, Qiaoqin; Pan, Xiaohong] Ctr Dis Control & Prevent Zhejiang Prov, Hangzhou, Zhejiang, Peoples R China.
   [Ono-Kihara, Masako; Xu, Guozhang; Kihara, Masahiro] Kyoto Univ, Sch Publ Hlth, Dept Global Hlth & Socioepidemiol, Kyoto, Japan.
   [Zhang, Dandan] Ctr Dis Control & Prevent Ningbo Municipal, Ningbo, Peoples R China.
   [Homma, Takayuki] Kanazawa Univ, Inst Med Pharmaceut & Hlth Sci, Fac Pharm, Dept Drug Management & Policy, Kanazawa, Ishikawa, Japan.
C3 Kyoto University; Kanazawa University
RP Ma, Q (corresponding author), Ctr Dis Control & Prevent Zhejiang Prov, Hangzhou, Zhejiang, Peoples R China.
EM conglm@hotmail.com; okmasako@pbh.med.kyoto-u.ac.jp; xugzh@nbcdc.org.cn; qiaoqinma@yahoo.com.cn; xhpan310009@yahoo.com.cn; zhangdd@nbcdc.org.cn; honma-kyt@umin.ac.jp; poghse@pbh.med.kyoto-u.ac.jp
CR BARTHOLOW BN, 1994, CHILD ABUSE NEGLECT, V18, P747
   CARBALLODIEGUEZ A, 1995, CHILD ABUSE NEGLECT, V19, P595, DOI 10.1016/0145-2134(95)00018-4
   Chan R, 1998, AIDS, V12 Suppl B, P0
   CHAN R, 1998, AIDS S, V12, P0
   He Q, 2006, AIDS BEHAV, V10, PS17, DOI 10.1007/s10461-006-9125-3
   Hu Q, 2006, CHINESE J HLTH ED, V22, P647
   Jiang J, 2006, SEX TRANSM DIS, V33, P118, DOI 10.1097/01.olq.0000199763.14766.2b
   Lu CG, 2006, GUIZHOU MED J, V30, P202
   Ma QQ, 2006, BMC PUBLIC HEALTH, V6, P0, DOI 10.1186/1471-2458-6-232
   *MAP, 2001, STAT TRENDS HIV AIDS, V0, P0
   *PROGR OFF CHIN BI, 2007, WORK FRAM CHIN BILL, V0, P0
   Sandfort T, 1998, SOC AS AIDS, V0, P68
   [State Council AIDS Working Committee Office UN Theme Group on HIV/AIDS in China], 2007, JOINT ASS HIV AIDS P, V0, P0
   State Council AIDS Working Committee Office and UN Theme Group on HIV / AIDS in China, 2004, JOINT ASS HIV AIDS P, V0, P0
   Strathdee SA, 1998, J ACQ IMMUN DEF SYND, V19, P61, DOI 10.1097/00042560-199809010-00010
   *TCDC, 2005, UPD HIV AIDS STAT TA, V0, P0
   van Griensven F, 2005, AIDS, V19, P521, DOI 10.1097/01.aids.0000162341.50933.e8
   Wang C. H., 2007, CHINESE J HLTH LAB T, V17, P883
   *WHO MIN HLTH JOIN, 2006, 2005 UPD HIV AIDS EP, V0, P0
   Zhang B., 2005, SEXUALITY GENDER RIG, V0, P113
   Zhang BC, 2005, CELL RES, V15, P858, DOI 10.1038/sj.cr.7290359
   Zhang Bing, 2002, COMPUTER INTEGRATED MANUFACTURING SYSTEMS, V8, P197
   Zhang LW, 2004, INT J PSYCHOL, V39, P46
   Zhang Yan-Zhou, 2007, ACTA ZOOTAXONOMICA SINICA, V32, P6
   ZHENG H, 2006, CHINA TROPICAL MED, V6, P1686
   Zhong Q., 2006, CHIN J AIDS STD, V23, P484
   Zhu Y. W., 2007, PREVENTIVE MED TRIBU, V13, P490
NR 27
TC 23
Z9 29
U1 0
U2 6
PU BMC
PI LONDON
PA CAMPUS, 4 CRINAN ST, LONDON N1 9XW, ENGLAND
SN 1471-2458
EI 
J9 BMC PUBLIC HEALTH
JI BMC Public Health
PD JUL 22
PY 2008
VL 8
IS 
BP 
EP 
DI 10.1186/1471-2458-8-250
PG 7
WC Public, Environmental & Occupational Health
SC Public, Environmental & Occupational Health
GA 336RV
UT WOS:000258383200001
PM 18647381
DA 2023-03-20
ER

PT J
AU Ntata, PRT
   Muula, AS
   Siziya, S
   Kayambazinthu, EE
AF Ntata, Pierson R. T.
   Muula, Adamson S.
   Siziya, Seter
   Kayambazinthu, Edrinnie E.
TI Gender differences in university students' HIV/AIDS-related knowledge and sexual behaviours in Malawi: a pilot study
SO SAHARA J-JOURNAL OF SOCIAL ASPECTS OF HIV-AIDS
LA English
DT Article
DE University students; HIV/AIDS-related knowledge; sexual behaviours; Malawi
ID transmitted infections; rural district; women; risk; men; intercourse; condom; aids; age
AB A cross-sectional study was conducted among first-year university students in Malawi to determine distributions of HIV/AIDS-related knowledge, and sexual behaviours. A total of 314 (199 male and 115 female) students were eligible to participate, and of these 221 (70.4%) participated in the survey. Generally, levels of HIV/AIDS-related knowledge were similar between sexes. Overall, 68.9% of students of both sexes felt that they knew enough about HIV/AIDS. Altogether, 83.3% of students reported that they knew where to access HIV testing on campus, but only 19.0% reported that they knew their HIV status. Some 60.3% of students who had never been tested intended to have an HIV test. A history of having ever been tested was not associated with sex. Most (68.4%) students felt that they were not at risk of acquiring HIV infection. Overall, 66.8% of students knew where to get a condom on campus, and 38.7% stated that they knew exactly how to use it. About half (52.6%) of the students used a condom at last vaginal sexual intercourse. Having multiple sex partners in the last 12 months was reported by 40.4% of students.
C1 [Ntata, Pierson R. T.] Univ Malawi, Sociol Chancellor Coll, Zomba, Malawi.
   [Siziya, Seter] Univ Zambia, Sch Med, Lusaka, Zambia.
   [Muula, Adamson S.] Loma Linda Univ, Sch Publ Hlth, Loma Linda, CA 92350 USA.
C3 University of Malawi; University of Zambia; Loma Linda University
RP Muula, AS (corresponding author), Univ Malawi, Sociol Chancellor Coll, Zomba, Malawi.
EM muula@email.unc.edu
CR Dude A, 2007, STUD FAMILY PLANN, V38, P89, DOI 10.1111/j.1728-4465.2007.00120.x
   Fishbein M, 1975, BELIEF ATTITUDE INTE, V0, P0
   Hallett TB, 2007, SEX TRANSM INFECT, V83, PI50, DOI 10.1136/sti.2006.023606
   Houston AM, 2007, J PEDIATR ADOL GYNEC, V20, P299, DOI 10.1016/j.jpag.2007.01.006
   Ike S O, 2007, NIGER J CLIN PRACT, V10, P105
   Kumwenda N, 2006, SEX TRANSM DIS, V33, P646, DOI 10.1097/01.olq.0000223283.27142.9f
   Kuzman M, 2007, COLLEGIUM ANTROPOL, V31, P121
   Lorway R, 2006, CULT HEALTH SEX, V8, P435, DOI 10.1080/13691050600844262
   Muula AS, 2007, CROAT MED J, V48, P398
   *NSO ORC, 2005, MAL DEM HLTH SURV 20, V0, P0
   Peltzer K, 2001, CURATIONIS, V24, P53
   Peltzer Karl, 2004, INDIAN J MED SCI, V58, P95
   Pettifor AE, 2007, AIDS, V21, P861, DOI 10.1097/QAD.0b013e3280f00fb3
   RHOSH J, 2005, SOCIAL ASPECTS HIV A, V2, P320
   Roberts ST, 2006, ARCH PSYCHIAT NURS, V20, P32, DOI 10.1016/j.apnu.2005.08.008
   Swidler A, 2007, STUD FAMILY PLANN, V38, P147, DOI 10.1111/j.1728-4465.2007.00127.x
   Wade AS, 2005, AIDS, V19, P2133, DOI 10.1097/01.aids.0000194128.97640.07
   Zachariah R, 2003, TROP DOCT, V33, P220, DOI 10.1177/004947550303300411
   Zachariah R, 2002, T ROY SOC TROP MED H, V96, P617, DOI 10.1016/S0035-9203(02)90330-5
   Zachariah R, 2002, T ROY SOC TROP MED H, V96, P232, DOI 10.1016/S0035-9203(02)90085-4
NR 20
TC 13
Z9 13
U1 0
U2 1
PU TAYLOR & FRANCIS LTD
PI ABINGDON
PA 2-4 PARK SQUARE, MILTON PARK, ABINGDON OR14 4RN, OXON, ENGLAND
SN 1729-0376
EI 1813-4424
J9 SAHARA J-J SOC ASP H
JI Sahara J-J. Soc. Asp. HIV/AIDS
PD DEC 15
PY 2008
VL 5
IS 4
BP 201
EP 205
DI 10.1080/17290376.2008.9724920
PG 5
WC Health Policy & Services; Public, Environmental & Occupational Health
SC Health Care Sciences & Services; Public, Environmental & Occupational Health
GA 397WD
UT WOS:000262692000005
PM 19194602
DA 2023-03-20
ER

PT J
AU Yankah, E
   Aggleton, P
AF Yankah, Ekua
   Aggleton, Peter
TI EFFECTS AND EFFECTIVENESS OF LIFE SKILLS EDUCATION FOR HIV PREVENTION IN YOUNG PEOPLE
SO AIDS EDUCATION AND PREVENTION
LA English
DT Article
ID school-based intervention; aids education; risk-reduction; sex-education; program; impact; students; youth; tanzania
AB For 20 years, "life skills" education has been advocated as a key component of HIV and AIDS education for young people. But what do terms Such is life skills imply, and what evidence is there that a life skills-based approach really works) This article reviews the literature oil the effects and effectiveness Of life skills-based education for HIV prevention. Evaluated interventions were identified by using three search strategies. The review identified a Surprising number of rigorously designed and evaluated interventions from Africa, Latin America, Asia, and the Pacific. Most interventions used life skills training Lis a component of the overall education strategy. Programs worked best to positively influence knowledge, attitudes, intentions, skills, and abilities. Programs rarely produced consistent effects oil sexual behavior. Also, life skills, training had little effect on biological outcomes. The narrow focus on achieving behavioral outcomes may he at the loss of documenting other positive impacts.
C1 [Yankah, Ekua; Aggleton, Peter] Univ London, Thomas Coram Res Unit, Inst Educ, London WC1H 0AA, England.
C3 University of London; University College London; UCL Institute of Education
RP Aggleton, P (corresponding author), Univ London, Thomas Coram Res Unit, Inst Educ, 27-28 Woburn Sq, London WC1H 0AA, England.
EM p.aggleton@ioe.ac.uk
CR [Anonymous], 2001, UN GEN ASS SPEC SESS, V0, P0
   ANTUNES MC, 1997, AIDS S1, V11, P0
   APLASCA MRA, 1995, AIDS, V9, P0
   BHATTACHARJEE P, 2005, STEPPING STONES REV, V0, P0
   Boler T., 2005, LIFE SKILLS BASED ED, V0, P0
   Botvin GJ, 2006, PREV SCI, V7, P403, DOI 10.1007/s11121-006-0057-y
   Botvin GJ, 2003, J CHILD ADOLES SUBST, V12, P1, DOI 10.1300/J029v12n04_01
   CACERES CF, 1994, J ADOLESCENT HEALTH, V15, P582, DOI 10.1016/1054-139X(94)90143-Q
   CASEY N, 1999, EU HIV AIDS PROGRAM, V0, P0
   CHACKO TV, 2005, 2 IND ASS SOC SCI HL, V0, P0
   CREWE M, 2007, REGIONAL CITIZENSHIP, V0, P0
   Deffenbacher JL, 1996, J COUNS PSYCHOL, V43, P149, DOI 10.1037/0022-0167.43.2.149
   DEWEISS SP, 1993, INT J ADOLESCENT MED, V6, P211
   Gallant M, 2004, SOC SCI MED, V58, P1337, DOI 10.1016/S0277-9536(03)00331-9
   Griffin KW, 2003, PREV MED, V36, P1, DOI 10.1006/pmed.2002.1133
   Harvey B, 2000, INT J STD AIDS, V11, P105, DOI 10.1258/0956462001915453
   James S, 2006, AIDS EDUC PREV, V18, P281, DOI 10.1521/aeap.2006.18.4.281
   Jewkes R, 2007, EVALUATION STEPPING, V0, P0
   Kinsler J, 2004, HEALTH EDUC RES, V19, P730, DOI 10.1093/her/cyg091
   Kinsman J, 2001, HEALTH EDUC RES, V16, P85, DOI 10.1093/her/16.1.85
   KIPPAX S, 2003, EFFECTIVE SEXUAL HLT, V0, PP17, DOI 10.1093/ACPROF:OSO/9780198508496.003.0002
   Kippax S, 1998, CRITICAL PUBLIC HLTH, V8, P371, DOI 10.1080/09581599808402921
   KIRBY D, 1995, BRIT MED J, V311, P403, DOI 10.1136/bmj.311.7002.403
   KIRBY D, 1994, PUBLIC HEALTH REP, V109, P339
   Kirby D, 2006, SEX HIV ED PROGRAMS, V0, P0
   Kirby D., 2005, IMPACT SEX HIV ED PR, V0, P0
   Klepp KI, 1997, AM J PUBLIC HEALTH, V87, P1931, DOI 10.2105/AJPH.87.12.1931
   Magnani R, 2005, J ADOLESCENT HEALTH, V36, P289, DOI 10.1016/j.jadohealth.2004.02.025
   MANN J, 1996, AIDS WORLD, V2, P0
   Martinez-Donate AP, 2004, J SEX RES, V41, P267, DOI 10.1080/00224490409552234
   MATICKATYNDALE E, 2004, PRIMARY SCH ACTION B, V0, P0
   MCCAULEY A, 2004, PROGRAMMING HIV PREV, V0, P0
   MELLANBY AR, 1995, BRIT MED J, V311, P414, DOI 10.1136/bmj.311.7002.414
   Mellanby AR, 2001, HEALTH EDUC RES, V16, P481, DOI 10.1093/her/16.4.481
   MURRAY N, 2000, EVALUATION INTEGRATE, V0, P0
   OLEN D, 1994, PARENTING 1 TIME GET, V0, P0
   Owero J, 2006, JOINING HANDS INTEGR, V0, P0
   Paine Katie, 2002, AFR J AIDS RES, V1, P39, DOI 10.2989/16085906.2002.9626543
   REDDY P, 2003, HORIZONS RES SUMMARY, V0, P0
   Rehfeld J. E, 1994, ALCHEMY LEADER, V0, P0
   Ross DA, 2007, AIDS, V21, P1943, DOI 10.1097/QAD.0b013e3282ed3cf5
   Speizer IS, 2003, J ADOLESCENT HEALTH, V33, P324, DOI 10.1016/S1054-139X(02)00535-9
   SPRAFKIN RP, 1993, PSYCHOL PRACTITIONER, V0, P0
   Stanton BF, 1998, AIDS, V12, P2473, DOI 10.1097/00002030-199818000-00017
   TIENDREBEOGO G, 2003, 119 USAID AFR BUR IN, V0, P0
   Trower P., 1978, SOCIAL SKILLS MENTAL, V0, P0
   UN, 2006, POL DECL HIV AIDS, V0, P0
   UNAIDS, 1997, IMP HIV SEX HLTH ED, V0, P0
   *UNAIDS, 2006, LIF SKILLS, V0, P0
   UNAIDS, 2005, INT HIV PREV UNAIDS, V0, P0
   *UNICEF, 2007, BAS ED GEND EQ, V0, P0
   *UNICEF, 2007, LIF SKILLS INTR, V0, P0
   *UNICEF ROSA, 2005, LIF SKILLS BAS ED S, V0, P0
   Van de Ven P, 1999, HEALTH EDUC RES, V14, P461, DOI 10.1093/her/14.4.461
   Visser M, 1996, S AFR J PSYCHOL, V26, P103, DOI 10.1177/008124639602600206
   Walker D, 2006, BMJ-BRIT MED J, V332, P1189, DOI 10.1136/bmj.38796.457407.80
   WHO, 2006, WHO TECHN REP SER, V938, P0
   WHO, 2003, SKILLS HLTH SKILLS B, V0, P83
   *WHO W PAC REG OFF, 2003, VAL AD INV FUT ED PA, V0, P0
   Wight D, 2002, BMJ-BRIT MED J, V324, P1430, DOI 10.1136/bmj.324.7351.1430
NR 60
TC 38
Z9 39
U1 0
U2 12
PU GUILFORD PUBLICATIONS INC
PI NEW YORK
PA 370 SEVENTH AVE, SUITE 1200, NEW YORK, NY 10001-1020 USA
SN 0899-9546
EI 1943-2755
J9 AIDS EDUC PREV
JI Aids Educ. Prev.
PD DEC 15
PY 2008
VL 20
IS 6
BP 465
EP 485
DI 10.1521/aeap.2008.20.6.465
PG 21
WC Education & Educational Research; Public, Environmental & Occupational Health
SC Education & Educational Research; Public, Environmental & Occupational Health
GA 382CU
UT WOS:000261583400001
PM 19072524
DA 2023-03-20
ER

PT J
AU Valimaki, M
   Makkonen, P
   Blek-Vehkaluoto, M
   Mockiene, V
   Istomina, N
   Raid, U
   Vanska, ML
   Suominen, T
AF Valimaki, Maritta
   Makkonen, Pekka
   Blek-Vehkaluoto, Mari
   Mockiene, Vida
   Istomina, Natalja
   Raid, Ulla
   Vanska, Maj-Lis
   Suominen, Tarja
TI Willingness to care for patients with HIV/AIDS
SO NURSING ETHICS
LA English
DT Article
DE educational needs; HIV/AIDS; willingness to care
ID attitudes; knowledge; students; nurses; aids
AB This study aims to describe and compare nurses' willingness to provide care for patients with HIV/AIDS and factors associated with this in three countries. An international cross-sectional survey was conducted among nurses working in medical, surgical and gynaecology units in Finland (n = 427), Estonia (n = 221) and Lithuania (n = 185) in early 2006. The response rates were 75% (n = 322) in Finland, 54% (n = 119) in Estonia and 86% (n = 160) in Lithuania. A modified version of a scale developed in 1994 by Dubbert et al. was applied. Our findings showed a general willingness of the nurse participants to provide care for patients with HIV/AIDS. However, this willingness varied both among and within countries and was also related to specific nursing interventions. The results underline the importance of providing education on ethical issues related to HIV/AIDS care in Europe and tailoring the content of this education to meet nurses' national educational needs.
C1 [Valimaki, Maritta] Univ Turku, Dept Nursing Sci, Turku 20014, Finland.
   [Valimaki, Maritta; Makkonen, Pekka] Hosp Dist SW Finland, Turku, Finland.
   [Makkonen, Pekka; Suominen, Tarja] Univ Kuopio, FIN-70211 Kuopio, Finland.
   [Blek-Vehkaluoto, Mari] Finnish Heart Assoc, Helsinki Dist Off, Helsinki, Finland.
   [Mockiene, Vida; Istomina, Natalja] Univ Klaipeda, Klaipeda, Lithuania.
   [Raid, Ulla] W Tallinn Cent Hosp, Tallinn, Estonia.
   [Vanska, Maj-Lis] Helsinki Polytech Stadia, Helsinki, Finland.
C3 University of Turku; University of Turku; University of Eastern Finland; Klaipeda University
RP Valimaki, M (corresponding author), Univ Turku, Dept Nursing Sci, Turku 20014, Finland.
EM mava@utu.fi
FU Research Foundation for Nursing Education in Finland
CR Burns N., 2009, PRACTICE NURSING RES, V0, P0
   Dubbert P M, 1994, NURS ADM Q, V18, P16
   Handford CD, 2006, COCHRANE DB SYST REV, V0, P0, DOI DOI 10.1002/14651858.CD004348
   *INT COUNC NURS, 2003, ICN COD ETH NURS, V0, P0
   *JOINT UN PROGR HI, 2005, INT HIV PREV, V0, P0
   Kemppainen J, 1992, J CONTIN EDUC NURS, V23, P110
   Lohrmann C, 2000, J ADV NURS, V31, P696, DOI 10.1046/j.1365-2648.2000.01326.x
   Mahlungulu S, 2007, COCHRANE DB SYST REV, V0, P0, DOI DOI 10.1002/14651858.CD004536.pub2
   Maze C.D., 2000, J CLIN NURS, V14, P546
   McCann TV, 1998, J ADV NURS, V27, P267, DOI 10.1046/j.1365-2648.1998.00513.x
   Nixon S, 2005, COCHRANE DB SYST REV, V0, P0, DOI DOI 10.1002/14651858.CD001796.pub2
   OSullivan S, 2000, INTENSIVE CRIT CARE NURS, V16, P181, DOI 10.1054/iccn.2000.6181
   Pang SMC, 2003, NURS ETHICS, V10, P295, DOI 10.1191/0969733003ne607oa
   Peate I, 2002, NURS EDUC TODAY, V22, P492, DOI 10.1054/nedt.2002.0747
   Reintjes R, 2007, EUR J PUBLIC HEALTH, V17, P375, DOI 10.1093/eurpub/ckl256
   RELF M, 2003, NURS J ASS NURSES AI, V15, P60
   Roebuck Beatrice AddeHeather L, 2005, ABNF J, V16, P77
   Rueda S, 2006, COCHRANE DB SYST REV, V0, P0, DOI DOI 10.1002/14651858.CD001442.pub2
   Suominen T, 2000, HOITOTIEDE, V12, P184
   Thompson IE, 2000, NURSING ETHICS, V0, P0
   Tzeng Huey-Ming, 2003, OUTCOMES MANAG, V7, P186
   Valimaki M, 1998, J ADV NURS, V27, P752, DOI 10.1046/j.1365-2648.1998.00612.x
   van de Mortel Thea F, 2003, CONTEMP NURSE, V16, P133
   Veatch Robert, 1997, MED ETHICS, V0, P0
   WALLACK JJ, 1989, HOSP COMMUNITY PSYCH, V40, P507
   *WHO, 2003, EUR035037600 WHO, V0, P0
   *WHO, 2006, IDS EP UPD SPEC REP, V0, P0
   *WHO, 2007, EURO0407 WHO, V0, P0
   World Health Organization, 2006, HIV AIDS EUR MOV DEA, V0, P188
   2001, 1900, V8, V0, P77
NR 30
TC 8
Z9 8
U1 0
U2 6
PU SAGE PUBLICATIONS LTD
PI LONDON
PA 1 OLIVERS YARD, 55 CITY ROAD, LONDON EC1Y 1SP, ENGLAND
SN 0969-7330
EI 1477-0989
J9 NURS ETHICS
JI Nurs. Ethics
PD SEP 15
PY 2008
VL 15
IS 5
BP 586
EP 600
DI 10.1177/0969733008092868
PG 15
WC Ethics; Nursing
SC Social Sciences - Other Topics; Nursing
GA 347FJ
UT WOS:000259125700004
PM 18687814
DA 2023-03-20
ER

PT J
AU Bisol, CA
   Sperb, TM
   Brewer, TH
   Kato, SK
   Shor-Posner, G
AF Bisol, Claudia Alquati
   Sperb, Tania Mara
   Brewer, Toye H.
   Kato, Sergio Kakuta
   Shor-Posner, Gail
TI HIV/AIDS KNOWLEDGE AND HEALTH.-RELATED ATTITUDES AND BEHAVIORS AMONG DEAF AND HEARING ADOLESCENTS IN SOUTHERN BRAZIL
SO AMERICAN ANNALS OF THE DEAF
LA English
DT Article
ID hard-of-hearing; college-students; sexual-behavior; information; aids; prevention; risk
AB HIV/AIDS KNOWLEDGE and health-related attitudes and behaviors among deaf and hearing adolescents in southern Brazil are described. Forty-two deaf students attending a special nonresidential public school for the deaf and 50 hearing students attending a regular public school, ages 15-21 years, answered a computer-assisted questionnaire. (There was simultaneous video translation of questions to Brazilian Sign Language.) A branched decision-tree structure was used to determine level of sexual experience and hearing status. Deaf participants scored lower on HIV/AIDS knowledge, demonstrating a need to improve school-based instruction and develop campaigns tailored to this group's requirements. Though the hearing students reported more sexual activity than the deaf students, no other significant differences were found in health-related attitudes and behaviors. Two findings of concern are the high rate of sexual abuse reported by deaf participants and the large number of deaf adolescents reporting having a friend with AIDS.
C1 [Sperb, Tania Mara] Univ Fed Rio Grande do Sul, BR-90046900 Porto Alegre, RS, Brazil.
   [Brewer, Toye H.] Univ Miami, Sch Med, Coral Gables, FL 33124 USA.
   [Kato, Sergio Kakuta] Pontificia Univ Catolica Rio Grande Do Sul, Porto Alegre, RS, Brazil.
   [Shor-Posner, Gail] Univ Miami, Miller Sch Med, Dept Epidemiol & Publ Hlth, Div Dis Prevent, Miami, FL 33136 USA.
C3 Universidade Federal do Rio Grande do Sul; University of Miami; Pontificia Universidade Catolica Do Rio Grande Do Sul; University of Miami
FU FIC NIH HHS [D43 TW 000017] Funding Source: Medline
CR Bajos N, 1997, SOC SCI MED, V44, P25, DOI 10.1016/S0277-9536(96)00091-3
   Baker-Duncan N, 1997, AM ANN DEAF, V142, P368, DOI 10.1353/aad.2012.0344
   Barnett S, 1999, FAM MED, V31, P17
   Bat-Chava Y, 2005, AIDS CARE, V17, P623, DOI 10.1080/09540120412331291751
   BECKER MH, 1988, AM J PUBLIC HEALTH, V78, P394, DOI 10.2105/AJPH.78.4.394
   BISOL CA, 2008, J QUALITATIVE HLTH R, V18, P565
   Borges Ana Luiza Vilela, 2005, CAD. SAÚDE PÚBLICA, V21, P499, DOI 10.1590/S0102-311X2005000200016
   Castro MG, 2004, JUVENTUDES SEXUALIDA, V0, P0
   Chapin JR, 2000, ADOLESCENCE, V35, P799
   Embry RA, 2007, AM ANN DEAF, V151, P488
   GLAT R, 2004, SAUDE SEXUAL DEFICIE, V0, P0
   Groce N, 2006, INT J REHABIL RES, V29, P319, DOI 10.1097/MRR.0b013e328010c68f
   HAMILTON P, 2005, STUDY KNOWLEDGE VALU, V0, P0
   Heuttel KL, 2001, AM ANN DEAF, V146, P280, DOI 10.1353/aad.2012.0067
   Job J, 2004, AM ANN DEAF, V149, P264, DOI 10.1353/aad.2004.0025
   JOSEPH JM, 1995, AM ANN DEAF, V140, P338, DOI 10.1353/aad.2012.0379
   Kissinger P, 1999, AM J EPIDEMIOL, V149, P950, DOI 10.1093/oxfordjournals.aje.a009739
   Kvam MH, 2004, CHILD ABUSE NEGLECT, V28, P241, DOI 10.1016/j.chiabu.2003.09.017
   MARCHESI A, 1993, DESARROLLO COGNITIVO, V0, P0
   Meirelles Viviany, 2004, ESTUD. PSICOL. (NATAL), V9, P131, DOI 10.1590/S1413-294X2004000100015
   Michaud PA, 1999, J ADOLESCENT HEALTH, V25, P84, DOI 10.1016/S1054-139X(98)00158-X
   NOIA J, 2004, J ADOLESCENT HEALTH, V35, P62
   Paiva V, 2006, REV SAUDE PUBL, V40, P109, DOI 10.1590/S0034-89102006000800015
   Paiva Vera, 2002, PSICOL. USP, V13, P55, DOI 10.1590/S0103-65642002000100004
   Patil S., 2000, EXPLORING SEXUAL VUL, V0, P0
   SUAREZ CIV, 2006, ABUSO SEXUAL INFANTI, V0, P0
   The Joint United Nations Programme on HIV and AIDS United Nations Childrens Fund United Nations Population Fund & World Health Organization, 2006, PREV HIV AIDS YOUNG, V0, P0
   Williams PG, 2002, J CONSULT CLIN PSYCH, V70, P828, DOI 10.1037//0022-006X.70.3.828
   Woodroffe T, 1998, AIDS CARE, V10, P377, DOI 10.1080/09540129850124154
NR 29
TC 23
Z9 29
U1 0
U2 6
PU GALLAUDET UNIV PRESS
PI WASHINGTON
PA 800 FLORIDA AVE NE, WASHINGTON, DC 20002 USA
SN 0002-726X
EI 1543-0375
J9 AM ANN DEAF
JI Am. Ann. Deaf
PD FAL 15
PY 2008
VL 153
IS 4
BP 349
EP 356
DI 
PG 8
WC Education, Special; Rehabilitation
SC Education & Educational Research; Rehabilitation
GA 384QZ
UT WOS:000261760600002
PM 19146071
DA 2023-03-20
ER

PT J
AU Lemieux, AF
   Fisher, JD
   Pratto, F
AF Lemieux, Anthony F.
   Fisher, Jeffrey D.
   Pratto, Felicia
TI A music-based HIV prevention intervention for urban adolescents
SO HEALTH PSYCHOLOGY
LA English
DT Article
DE HIV prevention; urban adolescents; music; opinion leaders; IMB model
ID african-american adolescents; risk-reduction; sexual-behavior; condom use; model
AB Objective: This research examines the process of conducting and evaluating a music-based HIV prevention intervention among urban adolescents, and is informed by the information, motivation, behavioral skills (IMB) model. Design: Musically talented opinion leaders were recruited to write, record, and distribute HIV prevention therned music to their peers to increase HIV prevention motivation, behavioral skills, and behaviors. In this 3-month field experiment, participants were 306 students enrolled in health classes at each of three large multiracial urban high schools (one treatment school; two control schools). Main Outcome Measures: Measures of HIV prevention inforniation, motivation, behavioral skills, and behaviors, both pre- and postintervention. Results and Conclusion: Results indicate that the intervention influenced several aspects of HIV prevention motivation, behavioral skills, and condom use and HIV testing behaviors. This research demonstrates that the incorporation of music into HIV prevention interventions for adolescents has the potential to be effective.
C1 [Lemieux, Anthony F.] SUNY Coll Purchase, Sch Nat & Social Sci, Purchase, NY 10577 USA.
   [Lemieux, Anthony F.; Fisher, Jeffrey D.; Pratto, Felicia] Univ Connecticut, Ctr Hlth Intervent & Prevent, Storrs, CT 06269 USA.
   [Fisher, Jeffrey D.; Pratto, Felicia] Univ Connecticut, Dept Psychol, Storrs, CT 06269 USA.
C3 State University of New York (SUNY) System; University of Connecticut; University of Connecticut
RP Lemieux, AF (corresponding author), SUNY Coll Purchase, Sch Nat & Social Sci, 735 Anderson Hill Rd, Purchase, NY 10577 USA.
EM anthony.lemieux@purchase.edu
FU NIMH NIH HHS [F31 MH65060-01, F31 MH065060] Funding Source: Medline
CR Allen M, 2007, LEA COMMUN SER, V0, P263
   [Anonymous], 2000, AIDS PREVENT MENT H, V0, P0
   Bandura A, 1994, PREVENTING AIDS THEO, V0, PP25, DOI 10.1007/978-1-4899-1193-3_3
   *CDCP, 2004, COHEN J, V16, P5
   Cook T., 1979, QUASI EXPT DESIGN AN, V0, P0
   Dishion TJ, 1999, AM PSYCHOL, V54, P755, DOI 10.1037/0003-066X.54.9.755
   Fisher JD, 2002, HEALTH PSYCHOL, V21, P177, DOI 10.1037//0278-6133.21.2.177
   FISHER JD, 1992, PSYCHOL BULL, V111, P455, DOI 10.1037/0033-2909.111.3.455
   Fisher JD., 2000, AIDS PREVENT MENT H, V0, PP3, DOI 10.1007/978-1-4615-4137-0_1
   Fisher Jeffrey D., 1992, P117, V0, P0
   Frith Simon, 1996, QUESTIONS CULTURAL I, V0, PP108, DOI 10.4135/9781446221907
   GAVIN LA, 1989, DEV PSYCHOL, V25, P827, DOI 10.1037/0012-1649.25.5.827
   Gregory A. H., 1997, SOCIAL PSYCHOL MUSIC, V0, P123
   IGUARTA JJ, 2003, J HEALTH COMMUN, V8, P513
   Jemmott JB, 1998, JAMA-J AM MED ASSOC, V279, P1529, DOI 10.1001/jama.279.19.1529
   Jemmott JB, 1999, AM J COMMUN PSYCHOL, V27, P161, DOI 10.1007/BF02503158
   Jemmott JB, 2000, AIDS, V14, P0
   JEMMOTT JB, 2000, AIDS PREVENT MENT H, V0, P103
   Johnson BT, 2003, ARCH PEDIAT ADOL MED, V157, P381, DOI 10.1001/archpedi.157.4.381
   KELLY JA, 1992, AM J PUBLIC HEALTH, V82, P1483, DOI 10.2105/AJPH.82.11.1483
   KELLY JA, 1991, AM J PUBLIC HEALTH, V81, P168, DOI 10.2105/AJPH.81.2.168
   KENNY DA, 1975, PSYCHOL BULL, V82, P345
   Kirby D, 1999, J SCHOOL HEALTH, V69, P89, DOI 10.1111/j.1746-1561.1999.tb07214.x
   KIRBY D, 1994, PREVENTING AIDS THEO, V0, P117
   KIRBY D, 2000, AIDS PREVENT MENT H, V0, P83
   Lewis Ci, 1987, POPULAR MUSIC COMMUN, V0, P198
   LULL J, 1987, POPULAR MUSIC COMMUN, V0, P140
   Misovich S, 1998, HDB SEXUALITY RELATE, V0, P0
   Mullen PD, 2002, J ACQ IMMUN DEF SYND, V30, PS94, DOI 10.1097/01.QAI.0000019980.12814.DF
   North, 1997, SOCIAL PSYCHOL MUSIC, V0, P67
   Petty RE, 1986, COMMUNICATION PERSUA, V0, P0
   RICHTER DL, 1993, J SCHOOL HEALTH, V63, P91, DOI 10.1111/j.1746-1561.1993.tb06087.x
   Roe K., 1987, POPULAR MUSIC COMMUN, V0, P212
   Russell P. A., 1997, SOCIAL PSYCHOL MUSIC, V0, P141
   SCHAALMA H, 1993, HEALTH EDUC RES, V8, P255, DOI 10.1093/her/8.2.255
   Singhal A., 2004, ENTERTAINMENT ED SOC, V0, P0
   Singhal Arvind, 1999, ENTERTAINMENT ED COM, V0, P0
   Steele JR, 1999, J SEX RES, V36, P331, DOI 10.1080/00224499909552005
   Stephens T, 1998, PATIENT EDUC COUNS, V35, P127, DOI 10.1016/S0738-3991(98)00050-0
   UNAIDS, 2006, REP GLOB AIDS EP, V0, P0
   *UNAIDS WHO, 2002, EP FACT SHEETS HIV A, V0, P0
   *US OFF NAT AIDS P, 2000, YOUTH HIV AIDS 2000, V0, P0
   WOHLWILL JF, 1973, STUDY BEHAV DEV, V0, P0
   Zillmann D., 1997, SOCIAL PSYCHOL MUSIC, V0, P161
NR 46
TC 41
Z9 41
U1 0
U2 10
PU AMER PSYCHOLOGICAL ASSOC
PI WASHINGTON
PA 750 FIRST ST NE, WASHINGTON, DC 20002-4242 USA
SN 0278-6133
EI 1930-7810
J9 HEALTH PSYCHOL
JI Health Psychol.
PD MAY 15
PY 2008
VL 27
IS 3
BP 349
EP 357
DI 10.1037/0278-6133.27.3.349
PG 9
WC Psychology, Clinical; Psychology
SC Psychology
GA 323LE
UT WOS:000257446800008
PM 18624599
DA 2023-03-20
ER

PT J
AU Odu, OO
   Asekun-Olarinmoye, EO
   Bamidele, JO
   Egbewale, BE
   Amusan, OA
   Olowu, AO
AF Odu, O. O.
   Asekun-Olarinmoye, E. O.
   Bamidele, J. O.
   Egbewale, B. E.
   Amusan, O. A.
   Olowu, A. O.
TI Knowledge, attitudes to HIV/AIDS and sexual behaviour of students in a tertiary institution in south-western Nigeria
SO EUROPEAN JOURNAL OF CONTRACEPTION AND REPRODUCTIVE HEALTH CARE
LA English
DT Article
DE knowledge; attitude; sexual behaviour; youth; HIV/AIDS; Nigeria
ID aids-risk behavior; substance use; programs; africa
AB Objective To determine the knowledge, attitude and sexual behaviour of students in a tertiary institution in south western Nigeria with regard to HIV/AIDS. Methods Descriptive cross-sectional survey conducted between January and March 2005. Information was collected from 368 students of a tertiary institution in Ede, Osun State, Nigeria. Participants were selected by a multi-stage sampling method and data obtained using a semi-structured pre-tested questionnaire. Results Most (89.4%) respondents were aware of the existence of HIV/AIDS, and knew the aetiology, routes of transmission, signs and symptoms, and preventive measures against the disease. While a little over half (59.8%) of the respondents revealed that they could hug people with HIV/AIDS, one out of four (27.2%) stated that these persons should be isolated from the community. Less than a quarter (22.3%) of the respondents believed that they were vulnerable to HIV/AIDS. More than half (58.2%) had ever had sex; the mean age at their first sexual exposure (for all respondents) was 16.7 +/- 4.4 years. Almost half (48.2%) of the 191 currently sexually active respondents had multiple sexual partners. Of the sexually active respondents, 75.9% claimed to have ever used condoms; among these, male respondents were more likely to have ever used condoms than their female counterparts (p < 0.05). Conclusion The study revealed a gap in the knowledge of HIV/AIDS and an inappropriate sexual behaviour among respondents. Meaningful strategies, such as an innovative and culturally sensitive adolescent sexual and reproductive health programme that focuses on modification of sexual behaviour should be adopted to allow young people to prevent transmission of the HIV/AIDS virus.
C1 [Odu, O. O.; Asekun-Olarinmoye, E. O.; Bamidele, J. O.; Egbewale, B. E.; Amusan, O. A.; Olowu, A. O.] LAUTECH, Fac Clin Sci, Dept Community Med, Osogbo, Osun State, Nigeria.
RP Odu, OO (corresponding author), LAUTECH, Fac Clin Sci, Dept Community Med, PMB 4400, Osogbo, Osun State, Nigeria.
EM borbordoc2@yahoo.com
CR Federal Ministry of Health, 2006, NAT HIV AIDS REPR HL, V0, P0
   Federal Ministry of Health (FMOH), 2001, NAT REPR HLTH POL ST, V0, P0
   Fisher AA., 1991, HDB FAMILY PLANNING, VSecond, P0
   Fisher JD, 1996, HEALTH PSYCHOL, V15, P114, DOI 10.1037/0278-6133.15.2.114
   FISHER JD, 1992, PSYCHOL BULL, V111, P455, DOI 10.1037/0033-2909.111.3.455
   *FMOH, 2004, NAT HIV SER PREV SEN, V0, P0
   *FMOH, 1999, AD SEX REPR HLTH COU, V0, P0
   Hochbaum GM, 1970, HLTH BEHAV, V0, P0
   Hughes J, 1998, STUD FAMILY PLANN, V29, P233, DOI 10.2307/172161
   Ijadunola KT, 2007, EUR J CONTRACEP REPR, V12, P131, DOI 10.1080/13625180601068461
   Iwuagwu S C, 2000, J OBSTET GYNAECOL, V20, P507, DOI 10.1080/014436100434712
   Jinadu M K, 1993, CLIN NURS RES, V2, P111, DOI 10.1177/105477389300200110
   KIRBY D, 1994, PUBLIC HEALTH REP, V109, P339
   LEMA VN, 1992, KNOWLEDGE ATTITUDES, V0, P0
   Liu A, 2006, INT FAM PLAN PERSPEC, V32, P126, DOI 10.1363/3212606
   MATASHA E, 2000, E AFR MED J, V77, P34
   MoreauGruet F, 1996, AIDS CARE, V8, P641, DOI 10.1080/09540129650125362
   *NAT POP COMM, 2004, NIG DEM HLTH SURV 20, V0, P169
   NYAGERO JM, 2000, E AFR MED J, V77, P6
   OBIERO CO, 2000, E AFR MED J, V77, P11
   Ogbuji C Q, 2005, AFR J MED MED SCI, V34, P25
   Oladepo O, 1994, AFR J MED MED SCI, V23, P119
   ORUBULOYE IO, 1992, STUD FAMILY PLANN, V23, P343, DOI 10.2307/1966892
   OYEDIRAN KA, 1994, ADOLESCENT REPROD HL, V0, P0
   Quinn TC, 2001, B WORLD HEALTH ORGAN, V79, P1156
   QUINN TC, 1986, SCIENCE, V234, P955, DOI 10.1126/science.3022379
   SADDIQ AU, 2001, AFR J CLIN EXP MICRO, V2, P23
   Svenson LW, 1997, HEALTH PROMOT INT, V12, P61, DOI 10.1093/heapro/12.1.61
   Tapert SF, 2001, J ADOLESCENT HEALTH, V28, P181, DOI 10.1016/S1054-139X(00)00169-5
   TENDOWAMBUA L, 2000, E AFR MED J, V77, P15
   *UN SYST NIG, 2001, COMM COUNT ASS, V0, P141
   UNDP, 2004, HIV AIDS CHALL SUST, V0, P0
NR 32
TC 18
Z9 19
U1 0
U2 1
PU TAYLOR & FRANCIS LTD
PI ABINGDON
PA 2-4 PARK SQUARE, MILTON PARK, ABINGDON OR14 4RN, OXON, ENGLAND
SN 1362-5187
EI 1473-0782
J9 EUR J CONTRACEP REPR
JI Eur. J. Contracept. Reprod. Health Care
PD MAR 15
PY 2008
VL 13
IS 1
BP 90
EP 96
DI 10.1080/13625180701617670
PG 7
WC Public, Environmental & Occupational Health; Obstetrics & Gynecology
SC Public, Environmental & Occupational Health; Obstetrics & Gynecology
GA 277VG
UT WOS:000254242200013
PM 17886156
DA 2023-03-20
ER

PT J
AU Seal, DW
   Smith, M
   Coley, B
   Perry, J
   Gamez, M
AF Seal, David Wyatt
   Smith, Michael
   Coley, Brenda
   Perry, June
   Gamez, Maria
TI Urban heterosexual couples' sexual scripts for three shared sexual experiences
SO SEX ROLES
LA English
DT Article
DE sexual scripts; heterosexuals; couples; young adults
ID hiv-prevention; dating relationships; gender; behavior; women; partners; motives; adolescents; students; culture
AB A heterogeneous sample of 38 young adult heterosexual couples living in a US city (N = 76) provided narratives about their first, most physically arousing, and most emotionally intimate sexual experiences. Physical arousal and passion and emotional intimacy intrapsychic scripts were evident across all three sexual experiences, although both discourses encompassed multiple sub-themes. First sexual occasions generally adhered to more traditional interpersonal sexual scripts, while greater mutuality was observed in the other two sexual experiences. Traditional interpersonal scripts were most prevalent within couples in which there was a greater male-to-female age differential and in which the male partner was older or Black. Our findings reinforce the need to systematically examine sexual scripts among underrepresented populations and across diverse types of sexual experiences.
C1 [Seal, David Wyatt] Med Coll Wisconsin, Ctr AIDS Intervent Res, Dept Psychiat & Behav Med, Milwaukee, WI 53202 USA.
   [Smith, Michael] Susquehanna Univ, Dept Psychol, Selinsgrove, PA USA.
   [Coley, Brenda] Diverse & Resilient Inc, Milwaukee, WI USA.
   [Perry, June] New Concept Self Dev Ctr Inc, Milwaukee, WI USA.
   [Gamez, Maria] Bilingual Commun Serv, Greendale, WI USA.
C3 Medical College of Wisconsin; Susquehanna University
RP Seal, DW (corresponding author), Med Coll Wisconsin, Ctr AIDS Intervent Res, Dept Psychiat & Behav Med, 2071 N Summit Ave, Milwaukee, WI 53202 USA.
EM dseal@mcw.edu
CR Agurcia CA, 2001, ARCH PEDIAT ADOL MED, V155, P822, DOI 10.1001/archpedi.155.7.822
   AMARO H, 1995, AM PSYCHOL, V50, P437, DOI 10.1037/0003-066X.50.6.437
   Bettor L, 1995, PERS RELATIONSHIP, V2, P359, DOI 10.1111/j.1475-6811.1995.tb00098.x
   Brooks G.R., 1995, CENTERFOLD SYNDROME, V0, P0
   Browning JR, 2000, ARCH SEX BEHAV, V29, P135, DOI 10.1023/A:1001903705153
   Byers E. S., 1996, J PSYCHOL HUMAN SEXU, V8, P7, DOI 10.1300/J056V08N01_02
   Cooper ML, 1998, J PERS SOC PSYCHOL, V75, P1528, DOI 10.1037/0022-3514.75.6.1528
   CORBIN J, 1990, Z SOZIOL, V19, P418, DOI 10.1007/BF00988593
   Darroch JE, 1999, FAM PLANN PERSPECT, V31, P160, DOI 10.2307/2991588
   EHRHARDT AA, 1992, J PSYCHOL HUMAN SEXU, V5, P37
   Ford K, 2004, INT J STD AIDS, V15, P260, DOI 10.1258/095646204773557802
   Gagnon J, 1973, SEXUAL CONDUCT SOCIA, V0, P0
   Gomez CA, 1996, J SEX RES, V33, P355, DOI 10.1080/00224499609551853
   Gowen LK, 2004, J YOUTH ADOLESCENCE, V33, P167, DOI 10.1023/B:JOYO.0000013428.41781.a0
   HALL JM, 1991, ADV NURS SCI, V13, P16, DOI 10.1097/00012272-199103000-00005
   Hill CA, 1996, J SEX RES, V33, P27, DOI 10.1080/00224499609551812
   Hill CA, 1997, J SEX RES, V34, P139, DOI 10.1080/00224499709551878
   Hiller J, 2005, J MENS HLTH GENDER, V2, P339, DOI 10.1016/j.jmhg.2005.05.003
   HYNIE M, 1995, PSYCHOL WOMEN QUART, V19, P563, DOI 10.1111/j.1471-6402.1995.tb00093.x
   Hynie M, 1998, J SEX RES, V35, P370, DOI 10.1080/00224499809551955
   LEIGH BC, 1989, J SEX RES, V26, P199, DOI 10.1080/00224498909551506
   Littleton HL, 2003, SEX ROLES, V49, P465, DOI 10.1023/A:1025824505185
   Meston CM, 2007, ARCH SEX BEHAV, V36, P477, DOI 10.1007/s10508-007-9175-2
   Metts S., 1996, COMMUNICATION YB, V19, P49, DOI 10.1080/23808985.1996.11678928
   Morse J.M., 1994, HDB QUALITATIVE RES, V0, P0
   OSullivan LF, 1998, J SEX RES, V35, P234, DOI 10.1080/00224499809551938
   OLIVER MB, 1993, PSYCHOL BULL, V114, P29, DOI 10.1037/0033-2909.114.1.29
   Ortiz-Torres B, 2003, CULT HEALTH SEX, V5, P1, DOI 10.1080/713804639
   Ortiz-Torres B, 2000, AM J COMMUN PSYCHOL, V28, P859, DOI 10.1023/A:1005167917916
   OSULLIVAN LF, 1995, SEX ROLES, V33, P159, DOI 10.1007/BF01544609
   OSULLIVAN LF, 1992, J SEX RES, V29, P435, DOI 10.1080/00224499209551658
   Peplau LA, 2003, CURR DIR PSYCHOL SCI, V12, P37, DOI 10.1111/1467-8721.01221
   Rosenthal D, 1998, AIDS CARE, V10, P35, DOI 10.1080/09540129850124569
   SANDELOWSKI M, 1986, ADV NURS SCI, V8, P27, DOI 10.1097/00012272-198604000-00005
   Schwartz Pepper, 1998, GENDER SEXUALITY, V0, P0
   Seal David W., 2007, SEXUAL SELF CONSTRUC, V0, P141
   Seal DW, 2003, CULT HEALTH SEX, V5, P295, DOI 10.1080/136910501171698
   SEAL DW, 2000, J PSYCHOL HUMAN SEXU, V11, P51, DOI 10.1300/J056V11N04_03
   SIMON W, 1986, ARCH SEX BEHAV, V15, P97, DOI 10.1007/BF01542219
   Strauss A., 1994, HDB QUALITATIVE RES, V0, PP273, DOI 10.1007/BF00988593
   TIEFER L, 1995, SEX IS NOT NATURAL A, V0, P0
   WYATT GE, 1994, AM PSYCHOL, V49, P748, DOI 10.1037/0003-066X.49.8.748
NR 42
TC 24
Z9 24
U1 0
U2 5
PU SPRINGER/PLENUM PUBLISHERS
PI NEW YORK
PA 233 SPRING ST, NEW YORK, NY 10013 USA
SN 0360-0025
EI 
J9 SEX ROLES
JI Sex Roles
PD MAY 15
PY 2008
VL 58
IS 9-10
BP 626
EP 638
DI 10.1007/s11199-007-9369-z
PG 13
WC Psychology, Developmental; Psychology, Social; Women's Studies
SC Psychology; Women's Studies
GA 286MN
UT WOS:000254850100003
DA 2023-03-20
ER

PT J
AU Buffardi, AL
   Thomas, KK
   Holmes, KK
   Manhart, LE
AF Buffardi, Anne L.
   Thomas, Kathy K.
   Holmes, King K.
   Manhart, Lisa E.
TI Moving upstream: Ecosocial and psychosocial correlates of sexually transmitted infections among young adults in the United States
SO AMERICAN JOURNAL OF PUBLIC HEALTH
LA English
DT Article
ID randomized controlled-trial; hiv-risk behaviors; american female adolescents; substance use; african-american; prevention intervention; reduction interventions; socioeconomic-status; social epidemiology; school-students
AB Objectives. We determined the associations of ecosocial factors and psychosocial factors with having a prevalent sexually transmitted infection (STI), recent STI diagnoses, and sexual risk behaviors. Methods. Young adults aged 18 to 27 years in the National Longitudinal Study of Adolescent Health (n = 14322) provided ecosocial, psychosocial, behavioral, and STI-history data. Urine was tested for Chlamydia trachomatis and Neisseria gonorrhoeae by ligase chain reaction and for Trichomonas vaginalis, human papillomavirus, and Mycoplasma genitalium by polymerase chain reaction. Results. Prevalent STI was associated with housing insecurity (adjusted odds ratio [AOR] = 1.3; 95% confidence interval [CI] = 1.00, 1.72), exposure to crime (AOR = 1.4; 95% CI = 1.02,1:80), and having been arrested (AOR = 1.4; 95% Cl = 1.07, 1.84). STI prevalence increased linearly from 4.9% for 0 factors to 14.6% for 4 or more (P <.001, for trend). Nearly all contextual conditions predicted more lifetime partners and earlier sexual debut. Recent STI diagnosis was associated with childhood sexual abuse, gang participation, frequent alcohol use, and depression, adjusted for sexual risk behaviors. Conclusions. Often present before sexual debut, contextual conditions enhance STI risk by increasing sexual risk behaviors and likelihood of exposure to infection. These findings suggest that upstream conditions such as housing and safety contribute to the burden of STIs and are appropriate targets for future intervention.
C1 [Buffardi, Anne L.; Thomas, Kathy K.; Holmes, King K.; Manhart, Lisa E.] Univ Washington, Ctr AIDS & STDs, Seattle, WA 98104 USA.
C3 University of Washington; University of Washington Seattle
RP Manhart, LE (corresponding author), Univ Washington, Ctr AIDS & STDs, 325 9th Ave,Box 359931, Seattle, WA 98104 USA.
EM lmanhart@u.washington.edu
FU NIAID NIH HHS [P30 AI027757, U19 AI 31448, P30 AI 27757, U19 AI031448] Funding Source: Medline; NICHD NIH HHS [P01-HD31921, P01 HD031921] Funding Source: Medline
CR Aidala A, 2005, AIDS BEHAV, V9, P251, DOI 10.1007/s10461-005-9000-7
   Bauer HM, 2002, SEX TRANSM DIS, V29, P411, DOI 10.1097/00007435-200207000-00009
   Bensley LS, 2000, AM J PREV MED, V18, P151, DOI 10.1016/S0749-3797(99)00084-7
   Boyer CB, 2000, J ADOLESCENT HEALTH, V27, P102, DOI 10.1016/S1054-139X(99)00113-5
   Celentano DD, 2006, SEX TRANSM DIS, V33, P265, DOI 10.1097/01.olq.0000187207.10992.4e
   Clatts MC, 2005, J ADOLESCENCE, V28, P201, DOI 10.1016/j.adolescence.2005.02.003
   Cohen D, 2000, AM J PUBLIC HEALTH, V90, P230, DOI 10.2105/AJPH.90.2.230
   Colfax G, 2005, J URBAN HEALTH, V82, PI62, DOI 10.1093/jurban/jti025
   Colfax G, 2004, AM J EPIDEMIOL, V159, P1002, DOI 10.1093/aje/kwh135
   Cook RL, 2005, SEX TRANSM DIS, V32, P156, DOI 10.1097/01.olq.0000151418.03899.97
   Cook RL, 2006, SEX TRANSM DIS, V33, P565, DOI 10.1097/01.olq.0000206422.40319.54
   Coyle KK, 2006, AIDS EDUC PREV, V18, P187, DOI 10.1521/aeap.2006.18.3.187
   Crosby R, 2004, AM J PREV MED, V27, P404, DOI 10.1016/j.amepre.2004.07.017
   Decker MR, 2005, PEDIATRICS, V116, PE272, DOI 10.1542/peds.2005-0194
   DiCenso A, 2002, BMJ-BRIT MED J, V324, P1426, DOI 10.1136/bmj.324.7351.1426
   DiClemente RJ, 2004, JAMA-J AM MED ASSOC, V292, P171, DOI 10.1001/jama.292.2.171
   DiClemente RJ, 2001, PEDIATRICS, V108, P0, DOI 10.1542/peds.108.5.e85
   Dutro SM, 2003, SEX TRANSM DIS, V30, P756, DOI 10.1097/01.OLQ.0000078821.27933.88
   Ethier KA, 2006, J ADOLESCENT HEALTH, V38, P268, DOI 10.1016/j.jadohealth.2004.12.010
   Greenberg JB, 2001, INT J STD AIDS, V12, P777, DOI 10.1258/0956462011924380
   Guo J, 2002, J ADOLESCENT HEALTH, V31, P354, DOI 10.1016/S1054-139X(02)00402-0
   Hallfors DD, 2005, AM J PREV MED, V29, P163, DOI 10.1016/j.amepre.2005.06.002
   Hamburger ME, 2004, AIDS BEHAV, V8, P333, DOI 10.1023/B:AIBE.0000044080.04397.97
   Hammett TM, 2006, SEX TRANSM DIS, V33, PS17, DOI 10.1097/01.olq.0000218852.83584.7f
   Harwell TS, 1999, SEX TRANSM DIS, V26, P265, DOI 10.1097/00007435-199905000-00005
   He H, 1998, WOMEN HEALTH, V27, P161, DOI 10.1300/J013v27n01_10
   Hillis SD, 2000, PEDIATRICS, V106, P0, DOI 10.1542/peds.106.1.e11
   Hutton HE, 2004, AM J PSYCHIAT, V161, P912, DOI 10.1176/appi.ajp.161.5.912
   Jemmott JB, 1998, JAMA-J AM MED ASSOC, V279, P1529, DOI 10.1001/jama.279.19.1529
   Jemmott JB, 2005, ARCH PEDIAT ADOL MED, V159, P440, DOI 10.1001/archpedi.159.5.440
   Johnson PJ, 2002, PERSPECT SEX REPRO H, V34, P62, DOI 10.2307/3030208
   Kahn RH, 2005, SEX TRANSM DIS, V32, P255, DOI 10.1097/01.olq.0000158496.00315.04
   Kalichman Seth C, 2004, J CHILD SEX ABUS, V13, P1, DOI 10.1300/J070v13n01_01
   Kamb ML, 1998, JAMA-J AM MED ASSOC, V280, P1161, DOI 10.1001/jama.280.13.1161
   Koblin BA, 2006, AIDS, V20, P731, DOI 10.1097/01.aids.0000216374.61442.55
   KRIEGER N, 1994, SOC SCI MED, V39, P887, DOI 10.1016/0277-9536(94)90202-X
   Krieger N, 2005, J EPIDEMIOL COMMUN H, V59, P350, DOI 10.1136/jech.2004.024562
   Krieger N, 2001, INT J EPIDEMIOL, V30, P668, DOI 10.1093/ije/30.4.668
   Kushel MB, 2005, AM J PUBLIC HEALTH, V95, P1747, DOI 10.2105/AJPH.2005.065094
   Levins R, 1999, INT J HEALTH SERV, V29, P261, DOI 10.2190/WLVK-D0RR-KVBV-A1DH
   LINK BG, 1995, J HEALTH SOC BEHAV, V35, P80, DOI 10.2307/2626958
   Lonczak HS, 2002, ARCH PEDIAT ADOL MED, V156, P438, DOI 10.1001/archpedi.156.5.438
   Manhart LE, 2002, SEX TRANSM DIS, V29, P133, DOI 10.1097/00007435-200203000-00003
   Manhart LE, 2006, SEX TRANSM DIS, V33, P502, DOI 10.1097/01.olq.0000204545.89516.0a
   Margolis AD, 2006, SEX TRANSM DIS, V33, P175, DOI 10.1097/01.olq.0000187232.49111.48
   McLaren L, 2005, J EPIDEMIOL COMMUN H, V59, P6, DOI 10.1136/jech.2003.018044
   Mertz KJ, 2000, SEX TRANSM DIS, V27, P201, DOI 10.1097/00007435-200004000-00004
   Mertz KJ, 2002, SEX TRANSM DIS, V29, P834, DOI 10.1097/00007435-200212000-00016
   Miller WC, 2005, SEX TRANSM DIS, V32, P593, DOI 10.1097/01.olq.0000179874.76360.ad
   Miller WC, 2004, JAMA-J AM MED ASSOC, V291, P2229, DOI 10.1001/jama.291.18.2229
   Mullen PD, 2002, J ACQ IMMUN DEF SYND, V30, PS94, DOI 10.1097/01.QAI.0000019980.12814.DF
   Newbern EC, 2004, SEX TRANSM DIS, V31, P533, DOI 10.1097/01.olq.0000137898.17919.35
   Noell J, 2001, CHILD ABUSE NEGLECT, V25, P137, DOI 10.1016/S0145-2134(00)00223-4
   OLeary A, 2003, AIDS CARE, V15, P17, DOI 10.1080/0954012021000039725
   Ohene SA, 2005, SEX TRANSM DIS, V32, P358, DOI 10.1097/01.olq.0000154505.68167.d1
   Parsons JT, 2003, AIDS EDUC PREV, V15, P383, DOI 10.1521/aeap.15.6.383.24043
   Poulin C, 2001, ADDICTION, V96, P607, DOI 10.1046/j.1360-0443.2001.9646079.x
   Poundstone KE, 2004, EPIDEMIOL REV, V26, P22, DOI 10.1093/epirev/mxh005
   Robertson MJ, 2004, AM J PUBLIC HEALTH, V94, P1207, DOI 10.2105/AJPH.94.7.1207
   Rohde P, 2001, J ADOLESCENCE, V24, P447, DOI 10.1006/jado.2001.0382
   Salazar LF, 2006, SEX TRANSM INFECT, V82, P55, DOI 10.1136/sti.2005.015289
   Shrier LA, 2001, PREV MED, V33, P179, DOI 10.1006/pmed.2001.0869
   Shrier LA, 1997, J ADOLESCENT HEALTH, V20, P377, DOI 10.1016/S1054-139X(96)00180-2
   Silverman JG, 2001, JAMA-J AM MED ASSOC, V286, P572, DOI 10.1001/jama.286.5.572
   Silverman JG, 2004, PEDIATRICS, V114, P220, DOI 10.1542/peds.114.2.e220
   Singer M, 2003, MED ANTHROPOL Q, V17, P423, DOI 10.1525/maq.2003.17.4.423
   Singer MC, 2006, SOC SCI MED, V63, P2010, DOI 10.1016/j.socscimed.2006.05.012
   Sionean B, 2001, SEX TRANSM DIS, V28, P236
   Smereck GAD, 1998, AM J DRUG ALCOHOL AB, V24, P299, DOI 10.3109/00952999809001714
   Stall R, 2003, AM J PUBLIC HEALTH, V93, P939, DOI 10.2105/AJPH.93.6.939
   Stoner BP, 2000, SEX TRANSM DIS, V27, P215, DOI 10.1097/00007435-200004000-00006
   Upchurch DM, 2004, PERSPECT SEX REPRO H, V36, P276, DOI 10.1363/3627604
   Upchurch DM, 2004, WOMEN HEALTH ISS, V14, P75, DOI 10.1016/j.whi.2004.03.006
   Voisin DR, 2005, AM J ORTHOPSYCHIAT, V75, P497, DOI 10.1037/0002-9432.75.4.497
   Voisin DR, 2004, SEX TRANSM INFECT, V80, P440, DOI 10.1136/sti.2004.010926
   Weinstock H, 2004, PERSPECT SEX REPRO H, V36, P6, DOI 10.1111/j.1931-2393.2004.tb00002.x
   Wenzel SL, 2006, J ADOLESCENT HEALTH, V38, P536, DOI 10.1016/j.jadohealth.2005.03.019
   Wingood GM, 2004, JAIDS-J ACQ IMM DEF, V37, PS58, DOI 10.1097/01.qai.0000140603.57478.a9
   Wingood GM, 1997, AM J PREV MED, V13, P380, DOI 10.1016/S0749-3797(18)30158-2
   Winstanley EL, 2006, DRUG ALCOHOL DEPEN, V82, PS1, DOI 10.1016/S0376-8716(06)80001-3
   Zierler S, 1997, ANNU REV PUBL HEALTH, V18, P401, DOI 10.1146/annurev.publhealth.18.1.401
NR 82
TC 72
Z9 72
U1 0
U2 21
PU AMER PUBLIC HEALTH ASSOC INC
PI WASHINGTON
PA 800 I STREET, NW, WASHINGTON, DC 20001-3710 USA
SN 0090-0036
EI 1541-0048
J9 AM J PUBLIC HEALTH
JI Am. J. Public Health
PD JUN 15
PY 2008
VL 98
IS 6
BP 1128
EP 1136
DI 10.2105/AJPH.2007.120451
PG 9
WC Public, Environmental & Occupational Health
SC Public, Environmental & Occupational Health
GA 308BK
UT WOS:000256363100031
PM 18445794
DA 2023-03-20
ER

PT J
AU Gute, G
   Eshbaugh, EM
AF Gute, Gary
   Eshbaugh, Elaine M.
TI Personality as a predictor of hooking up among college students
SO JOURNAL OF COMMUNITY HEALTH NURSING
LA English
DT Article
ID risky sexual-behavior; sensation seeking; alcohol-use; 5-factor model; substance use; condom use; drug-use; hiv; expectancy; extroversion
AB Hookups-casual sexual encounters that may or may not include intercourse-are common on college campuses. Previous research has suggested that these casual sexual encounters may have serious health-related consequences. Understanding the relationships among multiple predictors of hooking up is important if high-risk prevention programming among college students is to be effective. This study considers each of the Big Five personality traits as predictors of hooking-up behaviors in a sample of Midwestern undergraduates (N = 247). Fifty-six percent of women and 63% of men reported engaging in a hookup. In general, Extraversion was positively associated with hooking up behaviors; Conscientiousness was negatively associated with hooking up. Relationships between personality and hooking up were significant while controlling for alcohol use. Implications for prevention programming on college campuses are discussed.
C1 [Gute, Gary; Eshbaugh, Elaine M.] Univ No Iowa, Cedar Falls, IA 50614 USA.
C3 University of Northern Iowa
RP Gute, G (corresponding author), Univ No Iowa, 235 Lantham Hall, Cedar Falls, IA 50614 USA.
EM gary.gute@uni.edu
CR Aluja A, 2003, PERS INDIV DIFFER, V35, P671, DOI 10.1016/S0191-8869(02)00244-1
   Bancroft J, 2004, J SEX RES, V41, P181, DOI 10.1080/00224490409552226
   BARNES GE, 1984, PERS INDIV DIFFER, V5, P159, DOI 10.1016/0191-8869(84)90048-5
   BENTLER PM, 1979, ARCH SEX BEHAV, V8, P405, DOI 10.1007/BF01541197
   Chng C. L., 1994, J HLTH ED, V25, P154
   Cohen LL, 1996, J SEX RES, V33, P291, DOI 10.1080/00224499609551846
   Cooper ML, 2002, J STUD ALCOHOL, V0, PP101, DOI 10.15288/jsas.2002.s14.101
   Costa P.T., 2008, SAGE HDB PERSONALITY, V0, PP179, DOI 10.4135/9781849200479.n9
   COSTA PT, 1991, PERS INDIV DIFFER, V12, P887, DOI 10.1016/0191-8869(91)90177-D
   Dingle GA, 1997, PSYCHOL BULL, V122, P56, DOI 10.1037/0033-2909.122.1.56
   DUSENBURY L, 1994, ADDICT BEHAV, V19, P363, DOI 10.1016/0306-4603(94)90059-0
   Eysenck H. J., 1979, PSYCHOL SEX, V0, P0
   Eysenck HJ., 1976, SEX AND PERSONALITY, V0, P0
   Gaither GA, 2003, J PERS ASSESS, V81, P157, DOI 10.1207/S15327752JPA8102_07
   Grello CM, 2006, J SEX RES, V43, P255, DOI 10.1080/00224490609552324
   Heaven PCL, 2003, PERS INDIV DIFFER, V35, P411, DOI 10.1016/S0191-8869(02)00203-9
   Hoyle RH, 2000, J PERS, V68, P1203, DOI 10.1111/1467-6494.00132
   Jackson D., 1967, PERSONALITY RES FORM, V0, P0
   Justus AN, 2000, ALCOHOL CLIN EXP RES, V24, P1028, DOI 10.1111/j.1530-0277.2000.tb04646.x
   Kalichman SC, 1996, ARCH SEX BEHAV, V25, P141, DOI 10.1007/BF02437933
   Kaly PW, 2002, J COLL STUDENT DEV, V43, P838
   Katz EC, 2000, COGNITIVE THER RES, V24, P1, DOI 10.1023/A:1005460107337
   KNOX D, 1981, FAM RELAT, V30, P255, DOI 10.2307/584138
   LaBrie JW, 2000, J SEX RES, V37, P321, DOI 10.1080/00224490009552054
   LaBrie JW, 2002, J SEX RES, V39, P145, DOI 10.1080/00224490209552134
   Lambert TA, 2003, J SEX RES, V40, P129, DOI 10.1080/00224490309552174
   LEIGH BC, 1993, AM PSYCHOL, V48, P1035, DOI 10.1037/0003-066X.48.10.1035
   Manning WD, 2006, J ADOLESCENT RES, V21, P459, DOI 10.1177/0743558406291692
   MCCRAE RR, 1990, EUR J PERSONALITY, V4, P119, DOI 10.1002/per.2410040205
   MCCRAE RR, 1987, J PERS SOC PSYCHOL, V52, P81, DOI 10.1037/0022-3514.52.1.81
   MCCRAE RR, 1986, J PERS, V54, P430, DOI 10.1111/j.1467-6494.1986.tb00403.x
   MILLER JD, 2003, PERSONALITY INDIVIDU, V36, P1611
   OLIVER MB, 1993, PSYCHOL BULL, V114, P29, DOI 10.1037/0033-2909.114.1.29
   Paul EL, 2000, J SEX RES, V37, P76, DOI 10.1080/00224490009552023
   Piedmont RL, 1998, REVISED NEO PERSONAL, V0, P0
   PINKERTON SD, 1995, PERS INDIV DIFFER, V19, P713, DOI 10.1016/0191-8869(95)00109-J
   Regan P. C., 1999, J PSYCHOL HUMAN SEXU, V11, P1, DOI 10.1300=J056v11n01_01
   Santelli JS, 2001, FAM PLANN PERSPECT, V33, P200, DOI 10.2307/2673782
   Shafer AB, 2001, J RES PERS, V35, P313, DOI 10.1006/jrpe.2000.2316
   Smith CD, 1998, J ALCOHOL DRUG EDUC, V44, P70
   Trobst KK, 2002, J RES PERS, V36, P117, DOI 10.1006/jrpe.2001.2334
   Vicary J. R., 2002, J PRIM PREV, V22, P299, DOI 10.1023/A:1013621821924
   Zuckerman M, 1994, BEHAV EXPRESSIONS BI, V0, P0
   Zuckerman M., 1979, SENSATION SEEKING OP, V0, P0
NR 44
TC 66
Z9 67
U1 1
U2 28
PU ROUTLEDGE JOURNALS, TAYLOR & FRANCIS LTD
PI ABINGDON
PA 2-4 PARK SQUARE, MILTON PARK, ABINGDON OX14 4RN, OXON, ENGLAND
SN 0737-0016
EI 1532-7655
J9 J COMMUN HEALTH NURS
JI J. Community Health Nurs.
PD JAN-MAR 15
PY 2008
VL 25
IS 1
BP 26
EP 43
DI 10.1080/07370010701836385
PG 18
WC Nursing
SC Nursing
GA 267YO
UT WOS:000253545300003
PM 18444064
DA 2023-03-20
ER

PT J
AU Hong, Y
   Li, XM
   Stanton, B
   Fang, XY
   Lin, DH
   Wang, J
   Mao, R
   Yang, HM
AF Hong, Yan
   Li, Xiaoming
   Stanton, Bonita
   Fang, Xiaoyi
   Lin, Danhua
   Wang, Jing
   Mao, Rong
   Yang, Hongmei
TI Expressions of HIV-Related Stigma among Rural-to-Urban Migrants in China
SO AIDS PATIENT CARE AND STDS
LA English
DT Article
ID aids-related stigma; hiv/aids stigma; attitudes; discrimination; stigmatization; framework; students; behavior; care
AB In China, HIV-related stigma is considered as a formidable barrier in the combat against the HIV epidemic. There have been few qualitative investigations on HIV-related stigma in China, especially among a vulnerable population of rural-to-urban migrants. Based on 90 in-depth interviews conducted in 2002-2003 with rural-tourban migrants in Beijing and Nanjing, China, this study examines the forms and expressions of HIV-related stigma from migrants' perspectives regarding HIV infection and individuals at risk of HIV infection. Consistent with the general framework on stigma, Chinese rural-to-urban migrants' attitudes toward HIV infected individuals take forms of denial, indifference, labeling, separation, rejection, status loss, shame, hopelessness, and fear. These stigmatizing attitudes were mainly derived from fears of AIDS contagion and its negative consequences, fears of being associated with the diseases, and culturally relevant moral judgments. In addition to universal AIDS stigma, both traditional Chinese culture and socially marginalized position of rural migrant population have contributed to culturally unique aspects of stigmatizing attitudes among rural-to-urban migrants. These multifaceted manifestations of HIV-related stigma suggest that HIV stigma reduction intervention needs to address multiple aspects of HIV stigma and stigmatization including personal, cultural, institutional, and structural factors.
C1 [Li, Xiaoming; Stanton, Bonita] Wayne State Univ, Prevent Res Ctr, Carman & Ann Adams Dept Pediat, Sch Med, Detroit, MI 48201 USA.
   [Hong, Yan] Texas A&M Hlth Sci Ctr, Sch Rural Publ Hlth, Dept Social & Behav Hlth, College Stn, TX USA.
   [Fang, Xiaoyi; Lin, Danhua] Beijing Normal Univ, Inst Dev Psychol, Beijing 100875, Peoples R China.
   [Wang, Jing; Mao, Rong] Nanjing Univ, Inst Mental Hlth, Nanjing 210008, Peoples R China.
   [Yang, Hongmei] Populat Serv Int, Washington, DC USA.
C3 Wayne State University; Texas A&M University System; Texas A&M University College Station; Texas A&M Health Science Center; Beijing Normal University; Nanjing University
RP Li, XM (corresponding author), Wayne State Univ, Prevent Res Ctr, Carman & Ann Adams Dept Pediat, Sch Med, 4201 St Antoine St,UHC 6D, Detroit, MI 48201 USA.
EM xiaoming_li@wayne.edu
FU National Institute of Mental Health (NIMH) [R01MH064878]
CR ALONZO AA, 1995, SOC SCI MED, V41, P303, DOI 10.1016/0277-9536(94)00384-6
   Anderson AF, 2003, AIDS CARE, V15, P177, DOI 10.1080/0954012031000068326
   *BMBS, 2002, MIBR POP DEV CORR PO, V0, P0
   Brown L, 2003, AIDS EDUC PREV, V15, P49, DOI 10.1521/aeap.15.1.49.23844
   Busza JR, 2001, AIDS CARE, V13, P441, DOI 10.1080/09540120120057978
   Cai GX, 2007, AIDS PATIENT CARE ST, V21, P593, DOI 10.1089/apc.2006.0162
   Castro A, 2005, AM J PUBLIC HEALTH, V95, P53, DOI 10.2105/AJPH.2003.028563
   *CHIN MIN HLTH UNA, 2006, UPD HIV STD EP RESP, V0, P0
   *CHIN POP DEV RES, 2004, STAT COUNC NOT STREN, V0, P0
   *CHIN PUBL SCI TEC, 2003, BE SELF CLEAN SELF R, V0, P0
   Devine PG, 1999, AM BEHAV SCI, V42, P1212, DOI 10.1177/00027649921954732
   GIL VE, 1991, J SEX RES, V28, P521, DOI 10.1080/00224499109551622
   GILMORE N, 1994, SOC SCI MED, V39, P1339, DOI 10.1016/0277-9536(94)90365-4
   Goffman, 1966, BEHAV PUBLIC PLACES, V0, P0
   GOLDIN CS, 1994, SOC SCI MED, V39, P1359, DOI 10.1016/0277-9536(94)90366-2
   Herdt G., 2001, AIDS BEHAV, V5, P141, DOI 10.1023/A:1011378811611
   HEREK GM, 1991, J SEX RES, V28, P99, DOI 10.1080/00224499109551597
   Herek GM, 2002, J LAW MED ETHICS, V30, P594, DOI 10.1111/j.1748-720X.2002.tb00428.x
   Herek GM, 1999, AM BEHAV SCI, V42, P1130, DOI 10.1177/0002764299042007006
   Herek GM, 1999, AM BEHAV SCI, V42, P1106, DOI 10.1177/00027649921954787
   Hong Y, 2006, AIDS BEHAV, V10, P421, DOI 10.1007/s10461-005-9039-5
   La Pelle Nancy, 2004, FIELD METHOD, V16, P85, DOI 10.1177/1525822x03259227
   LeCompte MD, 1999, ANAL INTERPRETING ET, V0, P0
   Lee MB, 2005, HEALTH PSYCHOL, V24, P435, DOI 10.1037/0278-6133.24.4.435
   Letamo G, 2003, J HEALTH POPUL NUTR, V21, P347
   Li L, 2007, AIDS PATIENT CARE ST, V21, P753, DOI 10.1089/apc.2006.0219
   Li XA, 2006, CARDIOVASC TOXICOL, V6, P1, DOI 10.1385/CT:6:1:1
   Li XM, 2004, AIDS EDUC PREV, V16, P538, DOI 10.1521/aeap.16.6.538.53787
   Lieber E, 2006, AIDS BEHAV, V10, P463, DOI 10.1007/s10461-005-9047-5
   Link BG, 2001, ANNU REV SOCIOL, V27, P363, DOI 10.1146/annurev.soc.27.1.363
   Liu H, 2005, SEX TRANSM INFECT, V81, P511, DOI 10.1136/sti.2005.014977
   Liu HJ, 2006, AIDS PATIENT CARE ST, V20, P133, DOI 10.1089/apc.2006.20.133
   Liu HJ, 2002, SEX TRANSM DIS, V29, P335, DOI 10.1097/00007435-200206000-00005
   Lonn E, 2007, AIDS PATIENT CARE ST, V21, P48, DOI 10.1089/apc.2006.0063
   Malcolm A., 1998, CRIT PUBLIC HEALTH, V8, P347, DOI 10.1080/09581599808402920
   MEISENHELDER JB, 1989, ADV NURS SCI, V11, P29, DOI 10.1097/00012272-198901000-00007
   *NMBS, 2003, STAT REP EC SOC DEV, V0, P0
   Parker R, 2003, SOC SCI MED, V57, P13, DOI 10.1016/S0277-9536(02)00304-0
   Reidpath DD, 2005, AIDS CARE, V17, PS117, DOI 10.1080/09540120500120195
   Rubin HJ., 2011, QUALITATIVE INTERVIE, V0, P0
   Rutledge SE, 2005, AIDS PATIENT CARE ST, V19, P186, DOI 10.1089/apc.2005.19.186
   Ryan G. W., 2000, HDB QUALITATIVE RES, V0, P0
   Ryan GW, 2004, FIELD METHOD, V16, P109, DOI 10.1177/1525822X03261269
   STAFFORD MC, 1986, DILEMMA DIFFERENCE, V0, P7791
   Strauss A., 1987, QUALITATIVE ANAL SOC, V0, P0
   Tie, 1999, DIS MONIT, V14, P229
   UNAIDS, 2002, HIV AIDS CHIN TIT PE, V0, P0
   UNAIDS, 2000, HIV AIDS REL STIGM D, V0, P0
   UNAIDS/WHO (United Nations Programme on HIV/AIDS/World Health Organization), 2006, AIDS EP UPD, V0, P0
   *US EMB BEIJ, 1997, HIV AIDS WAHT CHIN E, V0, P0
   Valdiserri RO, 2002, AM J PUBLIC HEALTH, V92, P341, DOI 10.2105/AJPH.92.3.341
   Varas-Diaz N, 2005, QUAL HEALTH RES, V15, P169, DOI 10.1177/1049732304272059
   *WHO, 2002, STIGM DISCR LIV LET, V0, P0
   Wu ZY, 2007, LANCET, V369, P679, DOI 10.1016/S0140-6736(07)60315-8
   *XINH NEWS AG, 2003, CHIN PRIM MIN SHOOK, V0, P0
   Yang Y, 2005, AIDS CARE, V17, PS129, DOI 10.1080/09540120500119874
   Zhang K, 1999, AIDS CARE, V11, P581, DOI 10.1080/09540129947730
   Zhang Li, 2001, STRANGERS CITY RECON, V0, P0
   Zhang LY, 2008, HEALTH EDUC, V108, P130, DOI 10.1108/09654280810855586
NR 60
TC 33
Z9 35
U1 0
U2 18
PU MARY ANN LIEBERT, INC
PI NEW ROCHELLE
PA 140 HUGUENOT STREET, 3RD FL, NEW ROCHELLE, NY 10801 USA
SN 1087-2914
EI 1557-7449
J9 AIDS PATIENT CARE ST
JI Aids Patient Care STDS
PD OCT 15
PY 2008
VL 22
IS 10
BP 823
EP 831
DI 10.1089/apc.2008.0001
PG 9
WC Public, Environmental & Occupational Health; Infectious Diseases
SC Public, Environmental & Occupational Health; Infectious Diseases
GA 367SX
UT WOS:000260574000009
PM 18847389
DA 2023-03-20
ER

PT J
AU Trepka, MJ
   Kim, S
   Pekovic, V
   Zamor, P
   Velez, E
   Gabaroni, MV
AF Trepka, Mary Jo
   Kim, Sunny
   Pekovic, Vukosava
   Zamor, Peggy
   Velez, Elvira
   Gabaroni, Mariela V.
TI High-risk sexual behavior among students of a minority-serving university in a community with a high HIV/AIDS prevalence
SO JOURNAL OF AMERICAN COLLEGE HEALTH
LA English
DT Article
DE college students; National College Health Assessment; sexual behavior; sexually transmitted diseases; student health services; university
ID human-immunodeficiency-virus; college-students; perceptions; alcohol
AB Objective: The authors used a stratified cluster sampling design to inform campus sexually transmitted diseases prevention programs. Participants and Methods: They conducted a cross-sectional study of students (N = 1,130) at a large, urban, minority-serving university in South Florida using the 2004 National College Health Assessment Survey instrument. Results: Of the 1, 130 participants, 14.0% reported risky sexual behavior (having more than 1 sexual partner in 1 year and not using a condom the last time they had vaginal intercourse), and 11.9% reported consistent risky sexual behavior (having more than 1 partner in 1 year and not using condoms most or all of the time during the past 30 days). In multivariable analysis, past-month alcohol use had the strongest independent association with both risky and consistent risky sexual behavior. Illicit drug use was marginally significant in both models. Conclusions: Administrators should address the use of alcohol and other drugs on campus in planning interventions to promote safe sexual behavior.
C1 [Trepka, Mary Jo; Kim, Sunny; Pekovic, Vukosava; Zamor, Peggy] Florida Int Univ, Stempel Sch Publ Hlth, Dept Epidemiol & Biostat, Miami, FL 33199 USA.
   [Velez, Elvira; Gabaroni, Mariela V.] Florida Int Univ, Univ Hlth Serv, Miami, FL 33199 USA.
C3 State University System of Florida; Florida International University; State University System of Florida; Florida International University
RP Trepka, MJ (corresponding author), Florida Int Univ, Stempel Sch Publ Hlth, Dept Epidemiol & Biostat, Univ Pk,HLSII 595,11200 SW 8th St, Miami, FL 33199 USA.
EM trepkam@fiu.edu
CR Adimora AA, 2005, J INFECT DIS, V191, PS115, DOI 10.1086/425280
   *AM COLL HLTH ASS, 2005, AM COLL HLTH ASS NAT, V0, P0
   Amer Coll Hlth Assoc, 2006, J AM COLL HEALTH, V55, P5
   BALDWIN JD, 1988, J SEX RES, V25, P181, DOI 10.1080/00224498809551454
   Bon SR, 2001, J PSYCHOL, V135, P165, DOI 10.1080/00223980109603688
   CDC, 2001, MORBIDITY AND MORTALITY WEEKLY REPORT, V50, P1
   *CDCP, 2005, SEX TRANSM DIS SURV, V0, P0
   Center for Disease Control and Prevention, 2005, HIV AIDS SURV REP 20, V16, P0
   Chernoff RA, 2005, AIDS EDUC PREV, V17, P91, DOI 10.1521/aeap.17.3.91.62902
   Cooper ML, 2002, J STUD ALCOHOL, V0, PP101, DOI 10.15288/jsas.2002.s14.101
   Crosby Richard A, 2005, SEX HEALTH, V2, P19, DOI 10.1071/SH04047
   Douglas KA, 1997, J AM COLL HEALTH, V46, P55, DOI 10.1080/07448489709595589
   Fierros-Gonzalez R, 2002, PSYCHOL REP, V90, P117, DOI 10.2466/PR0.90.1.117-130
   GAYLE HD, 1990, NEW ENGL J MED, V323, P1538, DOI 10.1056/NEJM199011293232206
   Gurman T, 2004, J AM COLL HEALTH, V52, P169, DOI 10.3200/JACH.52.4.169-178
   Hosmer D.W., 2000, APPL LOGISTIC REGRES, V0, P0, DOI DOI 10.1002/0471722146
   LATMAN NS, 1995, SEX TRANSM DIS, V22, P104, DOI 10.1097/00007435-199503000-00005
   Lewis JE, 1997, J AM COLL HEALTH, V45, P147, DOI 10.1080/07448481.1997.9936875
   Markos AR, 2005, INT J STD AIDS, V16, P123, DOI 10.1258/0956462053057639
   Poundstone KE, 2004, EPIDEMIOL REV, V26, P22, DOI 10.1093/epirev/mxh005
   Scholly K, 2005, J AM COLL HEALTH, V53, P159, DOI 10.3200/JACH.53.4.159-166
   Seal DW, 1996, AIDS CARE, V8, P453, DOI 10.1080/09540129650125641
   Smedley B.D., 2003, UNEQUAL TREATMENT CO, V0, P0, DOI DOI 10.17226/12875
   US Department of Health and Human Services, 2000, HLTH PEOPL 2010 UND, V0, P0
   Wechsler H, 2002, J AM COLL HEALTH, V50, P203, DOI 10.1080/07448480209595713
   Weinstock H, 2004, PERSPECT SEX REPRO H, V36, P6, DOI 10.1111/j.1931-2393.2004.tb00002.x
NR 26
TC 22
Z9 22
U1 0
U2 8
PU ROUTLEDGE JOURNALS, TAYLOR & FRANCIS LTD
PI ABINGDON
PA 2-4 PARK SQUARE, MILTON PARK, ABINGDON OX14 4RN, OXON, ENGLAND
SN 0744-8481
EI 1940-3208
J9 J AM COLL HEALTH
JI J. Am. Coll. Health
PD JUL-AUG 15
PY 2008
VL 57
IS 1
BP 77
EP 84
DI 10.3200/JACH.57.1.77-84
PG 8
WC Education & Educational Research; Public, Environmental & Occupational Health
SC Education & Educational Research; Public, Environmental & Occupational Health
GA 334BX
UT WOS:000258198400010
PM 18682349
DA 2023-03-20
ER

PT J
AU Tortolero, SR
   Markham, CM
   Addy, RC
   Baumler, ER
   Escobar-Chaves, SL
   Basen-Engquist, KM
   McKirahan, NK
   Parcel, GS
AF Tortolero, Susan R.
   Markham, Christine M.
   Addy, Robert C.
   Baumler, Elizabeth R.
   Escobar-Chaves, Soledad Liliana
   Basen-Engquist, Karen M.
   McKirahan, Nicole K.
   Parcel, Guy S.
TI Safer choices 2: Rationale, design issues, and baseline results in evaluating school-based health promotion for alternative
SO CONTEMPORARY CLINICAL TRIALS
LA English
DT Article
DE randomized controlled trial; group randomized trial; adolescent; sexual behavior; HIV infections/prevention and control; sexually transmitted diseases/prevention and control; pregnancy in adolescence/prevention and control; sex education; African-Americans; Hispanic-Americans; unsafe sex
ID sexual-behaviors; risk behaviors; adolescents; hiv; youth; reduction; students; program; impact; abuse
AB Background: Students attending 'alternative' high schools form relatively small, highly mobile high-risk populations, presenting challenges for the design and implementation of HIV-, other STI-, and pregnancy-prevention interventions. This paper describes the rationale, study design, and baseline results for the Safer Choices 2 program. Study design: Modified group-randomized intervention trial with cross-over of schools but not of students. The study cohort was defined a priori as those who completed the baseline measures and were still enrolled at the time of first follow-up. Design results: Of 940 students initially enrolled in the study, 711 (76%) formed the study cohort. There were significant demographic differences between those included and those excluded from the study cohort in sex, age, sexual experience, experience with pregnancy, drug use, and some psychosocial measures. There were no significant differences between the intervention and control groups within the study cohort, The only significant difference between those students excluded from the intervention group and those excluded from the control group was reported age at first intercourse. Baseline data results: Students (n=940) enrolled were predominately African-American (29.7%) and Hispanic (61.31%); 57.3% were female; 66% had ever had sex; and reported drug use in the previous 30 days ran from 4.3% (cocaine) to 26.9% (marijuana). Of the 627 sexually experienced, 41.8% reported their age at first intercourse as 13 years or younger; 28.5% reported ever being or having gotten someone pregnant; 74% reported sex in the past 3 months. Of the 464 sexually active in the last 3 months, 55.4% reported unprotected intercourse and 31.3% reported using drugs beforehand. Conclusion: The cross-over design will provide a rigorous test of the intervention; however, loss to follow-up of this population can result in some selection bias. Students attending dropout prevention and recovery schools are at high risk for HIV, STIs, and pregnancy, and are in need of interventions. (C) 2007 Elsevier Inc. All rights reserved.
C1 [Tortolero, Susan R.; Markham, Christine M.; Addy, Robert C.; Baumler, Elizabeth R.; Escobar-Chaves, Soledad Liliana; Basen-Engquist, Karen M.; McKirahan, Nicole K.; Parcel, Guy S.] Univ Texas Houston, Hlth Sci Ctr, Sch Publ Hlth, Ctr Hlth Promot & Prevent Res, Houston, TX 77030 USA.
C3 University of Texas System; University of Texas Health Science Center Houston; University of Texas School Public Health
RP Tortolero, SR (corresponding author), Univ Texas Houston, Hlth Sci Ctr, Sch Publ Hlth, Ctr Hlth Promot & Prevent Res, Houston, TX 77030 USA.
EM Susan.Tortolero@uth.tmc.edu
FU NICHD NIH HHS [R01 HD038457, R01 HD 38457-02, R01 HD038457-02] Funding Source: Medline
CR BANDURA A, 1986, SOCIAL FDN THOUGHT A, V0, P0
   Basen-Engquist K, 1999, HEALTH EDUC RES, V14, P25, DOI 10.1093/her/14.1.25
   Buzi RS, 2003, ADOLESCENCE, V38, P595
   [Anonymous], 2000, MMWR RECOMM REP, V49, P1
   Coyle K, 2001, PUBLIC HEALTH REP, V116, P82, DOI 10.1093/phr/116.S1.82
   DES J, 1999, LANCET, V353, P1657, DOI 10.1016/S0140-6736(98)07026-3
   DILORENZO TA, 1993, J ADOLESCENT HEALTH, V14, P301, DOI 10.1016/1054-139X(93)90178-R
   Ellen JM, 2002, J ADOLESCENT HEALTH, V31, P26, DOI 10.1016/S1054-139X(01)00404-9
   GRAHAM JW, 1984, EVALUATION REV, V8, P247, DOI 10.1177/0193841X8400800206
   Green SB, 2002, EPIDEMIOL REV, V24, P4, DOI 10.1093/epirev/24.1.4
   Grunbaum JA, 2000, J SCHOOL HEALTH, V70, P5, DOI 10.1111/j.1746-1561.2000.tb06439.x
   GWADZ M, 1992, AIDS EDUC PREV, V0, P69
   Hubbard BM, 1998, J SCHOOL HEALTH, V68, P243, DOI 10.1111/j.1746-1561.1998.tb06347.x
   JEMMOTT JB, 1992, AM J PUBLIC HEALTH, V82, P372, DOI 10.2105/AJPH.82.3.372
   Jemmott JB, 2000, AIDS, V14, P0
   Jennings TE, 2002, INT J STD AIDS, V13, P781, DOI 10.1258/095646202320753754
   KIRBY D, 1991, FAM PLANN PERSPECT, V23, P6, DOI 10.2307/2135395
   Kirby D., 2001, EMERGING ANSWERS RES, V0, P0
   Kish JL, 1965, SURVEY SAMPLING, V0, P0
   Lessler J T, 1997, NIDA RES MONOGR, V167, P366
   MACKAY AP, 2000, DHHS PUBLICATION NAT, V0, P0
   MAIN DS, 1994, PREV MED, V23, P409, DOI 10.1006/pmed.1994.1056
   Markham CM, 2003, PERSPECT SEX REPRO H, V35, P174, DOI 10.1363/3517403
   Murray DM., 1998, DESIGN ANAL GROUP RA, V0, P0
   *NIH NAT I ALL INF, 2005, HIV INF AD YOUNG AD, V0, P0
   Perlis TE, 2004, ADDICTION, V99, P885, DOI 10.1111/j.1360-0443.2004.00740.x
   Tortolero SR, 2005, HEALTH PROMOT PRACT, V6, P286, DOI 10.1177/1524839904266472
   Turner CF, 1998, SCIENCE, V280, P867, DOI 10.1126/science.280.5365.867
   WALTER HJ, 1993, JAMA-J AM MED ASSOC, V270, P725, DOI 10.1001/jama.270.6.725
   Weinstock H, 2004, PERSPECT SEX REPRO H, V36, P6, DOI 10.1111/j.1931-2393.2004.tb00002.x
   Weller NF, 1999, J SCHOOL HEALTH, V69, P22, DOI 10.1111/j.1746-1561.1999.tb02338.x
   2005, 1900, V159, V0, P440
NR 32
TC 15
Z9 15
U1 0
U2 8
PU ELSEVIER SCIENCE INC
PI NEW YORK
PA 360 PARK AVE SOUTH, NEW YORK, NY 10010-1710 USA
SN 1551-7144
EI 
J9 CONTEMP CLIN TRIALS
JI Contemp. Clin. Trials
PD JAN 15
PY 2008
VL 29
IS 1
BP 70
EP 82
DI 10.1016/j.cct.2007.05.003
PG 13
WC Medicine, Research & Experimental; Pharmacology & Pharmacy
SC Research & Experimental Medicine; Pharmacology & Pharmacy
GA 254JY
UT WOS:000252584100008
PM 17611167
DA 2023-03-20
ER

PT J
AU Nasir, EF
   Astrom, AN
   David, J
   Ali, RW
AF Nasir, Elwalid Fadul
   Astrom, Anne Nordrehaug
   David, Jamil
   Ali, Rouf Wahab
TI HIV and AIDS related knowledge, sources of information, and reported need for further education among dental students in Sudan - a cross sectional study
SO BMC PUBLIC HEALTH
LA English
DT Article
ID human-immunodeficiency-virus; health-care workers; attitudes; infection; settings; hiv/aids; blood; risk
AB Background: Information on the HIV and AIDS- related knowledge among dental students provides a crucial foundation for efforts aimed at developing an appropriate dental curriculum on HIV and AIDS, and for attracting the attention of dental school educators towards the subject. Purposes: Focusing on a census of dental students attending their 3rd, 4th and 5th study year at publicly and privately funded dental faculties in Khartoum, this study aimed to assess the prevalence and socioeconomic correlates of dental students' knowledge, sources of information and reported need for further education related to HIV and AIDS. Methods: At the time of the survey ( March - May 2007), the total number of dental students registered was 782 of which 642 ( response rate 82%, mean age 21.7 year, 72% girls) completed anonymous self-administered questionnaires in supervised class room settings. Results: A total of 49% and 86% had correct sum scores with respect to knowledge of transmission through contamination and through shaking hands and eating, respectively. About half the dental students recognized a need for further education across HIV related issues, varying from 75% ( basic HIV/ AIDS related issues) to 84% ( patient management). Only 38% of the students had correct sum scores regarding various occupational groups at risk for contacting HIV and AIDS. Multiple logistic regression analysis revealed that compared to privately funded dental school students, publicly funded dental school students were less likely to have correct knowledge about modes of HIV transmission ( OR = 0.6) and occupational risk groups ( OR = 0.6) and to have received information from lectures/ health care workers ( OR = 0.5). Conclusion: Students attending privately funded schools were more knowledgeable about various HIV related issues than students from publicly funded schools. About half of the students investigated had received HIV/ AIDS information from various sources and reported need for further education. This suggests that students are not adequately prepared for treating patients with HIV infection and AIDS and that the dental school curriculum needs improvements. Differences between public and private dental schools should be considered when planning such improvements.
C1 [Nasir, Elwalid Fadul; Ali, Rouf Wahab] Univ Sci & Technol, Fac Dent, Khartoum, Sudan.
   [Astrom, Anne Nordrehaug; David, Jamil] Univ Bergen, Ctr Int Hlth, N-5020 Bergen, Norway.
   [Nasir, Elwalid Fadul; Astrom, Anne Nordrehaug; David, Jamil] Univ Bergen, Inst Clin Dent, Fac Med & Odontol, N-5020 Bergen, Norway.
C3 University of Bergen; University of Bergen
RP Nasir, EF (corresponding author), Univ Sci & Technol, Fac Dent, Khartoum, Sudan.
EM elwalid.nasir@odfa.uib.no; Anne.Aastrom@cih.uib.no; Jamil.David@cih.uib.no; raoufwahab@yahoo.com
FU University of Bergen
CR Askarian M, 2007, INFECT CONT HOSP EP, V28, P234, DOI 10.1086/509860
   Borsum K M, 2004, EUR J DENT EDUC, V8, P105, DOI 10.1111/j.1600-0579.2004.00326.x
   Brook U, 1999, PATIENT EDUC COUNS, V36, P271, DOI 10.1016/S0738-3991(98)00142-6
   Chan R., 1997, ANNALS ACADEMY OF MEDICINE SINGAPORE, V26, P581
   Cohen L A, 2001, J DENT EDUC, V65, P249
   Coogan MM, 2005, B WORLD HEALTH ORGAN, V83, P700
   Crossley ML, 2004, BRIT DENT J, V196, P749, DOI 10.1038/sj.bdj.4811382
   Darling M, 1992, J DENT ASSOC S AFR, V47, P399
   GACHIGO JN, 2000, SADJ, V56, P587
   HIRSCHMAN RS, 1984, J APPL SOC PSYCHOL, V14, P184, DOI 10.1111/j.1559-1816.1984.tb02231.x
   Kemppainen JK, 1996, J ADV NURS, V24, P296, DOI 10.1046/j.1365-2648.1996.18910.x
   Kermode M, 2005, AM J INFECT CONTROL, V33, P34, DOI 10.1016/j.ajic.2004.07.015
   KHANDWALLA HE, 2000, SEXUALLY TRANSMITTED, V0, P383
   Kitaura H, 1997, J DENT, V25, P279, DOI 10.1016/S0300-5712(96)00030-9
   Kopacz DR, 1999, HEALTH EDUC RES, V14, P1, DOI 10.1093/her/14.1.1
   Lohrmann C, 2000, J ADV NURS, V31, P696, DOI 10.1046/j.1365-2648.2000.01326.x
   LYIMO E, 2007, THESIS U BERGEN BERG, V0, P0
   Marchal B, 2005, TROP MED INT HEALTH, V10, P300, DOI 10.1111/j.1365-3156.2005.01397.x
   Moszynski P, 2002, BRIT MED J, V325, P618, DOI 10.1136/bmj.325.7365.618
   Mulligan Roseann, 2006, J DENT EDUC, V70, P857
   NASIR FW, 2004, SADJ, V59, P288
   Oliveira ER, 2002, AIDS CARE, V14, P569, DOI 10.1080/09540120220133099
   Rich JA, 1996, J NATL MED ASSOC, V88, P87
   Rudolph M J, 1999, SADJ, V54, P594
   Seacat Jason P, 2003, J DENT EDUC, V67, P630
   Shaikh Farah D, 2007, PSYCHOL HEALTH MED, V12, P7, DOI 10.1080/13548500500477667
   Tavoosi A, 2004, BMC PUBLIC HEALTH, V4, P0, DOI 10.1186/1471-2458-4-17
   *UNAIDS U WHO, 2004, ASS EP SIT, V0, P0
   VALDISERRI RO, 2000, J ACQ IMMUN DEF SYND, V0, P97
   *WHO, 2005, SUMM COUNTR PROF HIV, V0, P0
NR 30
TC 34
Z9 37
U1 0
U2 2
PU BMC
PI LONDON
PA CAMPUS, 4 CRINAN ST, LONDON N1 9XW, ENGLAND
SN 1471-2458
EI 
J9 BMC PUBLIC HEALTH
JI BMC Public Health
PD AUG 14
PY 2008
VL 8
IS 
BP 
EP 
DI 10.1186/1471-2458-8-286
PG 9
WC Public, Environmental & Occupational Health
SC Public, Environmental & Occupational Health
GA 342PX
UT WOS:000258797100001
PM 18702806
DA 2023-03-20
ER

PT J
AU Kawai, K
   Kaaya, SF
   Kajula, L
   Mbwambo, J
   Kilonzo, GP
   Fawzi, WW
AF Kawai, Kosuke
   Kaaya, Sylvia F.
   Kajula, Lusajo
   Mbwambo, Jessie
   Kilonzo, Gad P.
   Fawzi, Wafaie W.
TI Parents' and teachers' communication about HIV and sex in relation to the timing of sexual initiation among young adolescents in Tanzania
SO SCANDINAVIAN JOURNAL OF PUBLIC HEALTH
LA English
DT Article
DE Adolescents; communication; HIV; parents; sexual initiation; Tanzania; teachers
ID reproductive health; anal intercourse; school-students; south-africa; 1st sex; behavior; infection; zimbabwe; women; risk
AB Aims: Early sexual debut is associated with increased HIV risk among young adolescents in sub-Saharan Africa. Our study examines parents' and teachers' communication about sexual matters in relation to the timing of sexual initiation among students aged 12 - 14 years old inDares Salaam, Tanzania. Methods: Virgin primary school students were followed prospectively for 6 months to assess sexual initiation. Socio-demographic, psychosocial, and behavioural factors were assessed with a structured questionnaire. Univariate and multivariate logistic regression analyses were performed. Results: Of 2477 adolescents, 26.9% of students reported communicating about HIV and sex with parents and 35.6% communicated with teachers. Communication with teachers about HIV and sex was associated with delayed sexual initiation among adolescents after adjusting for potential confounding factors ( OR=0.59, 95% CI=0.40-0.89, p=0.01). However, parental communication was not associated with the timing of sexual initiation. The perception that most peers are sexually active was a significant predictor of early sexual debut ( test for linear trend, p=0.002). Students who do not live with a biological mother were marginally more likely to initiate sex compared to those who live with a biological mother ( OR=1.39, 95% CI=0.97-1.99, p=0.08). Conclusions: Teachers can play an effective role in discussing HIV and sex with young adolescents. Our study highlights the necessity of responsible adults discussing sexual matters with young adolescents in sub-Saharan Africa. More research is required to better understand the role of parental communication about sexual matters and strategies for improving the quality of parental communication.
C1 [Kawai, Kosuke; Fawzi, Wafaie W.] Harvard Univ, Sch Publ Hlth, Dept Epidemiol, Boston, MA 02115 USA.
   [Kaaya, Sylvia F.; Kajula, Lusajo; Mbwambo, Jessie; Kilonzo, Gad P.] Muhumbili Univ Hlth & Allied Sci, Dept Psychiat, Dar Es Salaam, Tanzania.
   [Fawzi, Wafaie W.] Harvard Univ, Sch Publ Hlth, Dept Nutr, Boston, MA 02115 USA.
C3 Harvard University; Harvard T.H. Chan School of Public Health; Muhimbili University of Health & Allied Sciences; Harvard University; Harvard T.H. Chan School of Public Health
RP Kawai, K (corresponding author), Harvard Univ, Sch Publ Hlth, Dept Epidemiol, 677 Huntington Ave, Boston, MA 02115 USA.
EM kkawai@hsph.harvard.edu
FU EC-INCO [ICA4-CT-2002-10038]
CR Aaro LE, 2006, SCAND J PUBLIC HEALT, V34, P150, DOI 10.1080/14034940510032356
   Adu-Mireku Samuel, 2003, AFR HEALTH SCI, V3, P7
   Ahmed N, 2006, HEALTH EDUC RES, V21, P621, DOI 10.1093/her/cyl031
   AJZEN I, 1991, ORGAN BEHAV HUM DEC, V50, P179, DOI 10.1016/0749-5978(91)90020-T
   AsiimweOkiror G, 1997, AIDS, V11, P1757, DOI 10.1097/00002030-199714000-00013
   Babalola Stella, 2005, AFR J REPROD HEALTH, V9, P49
   Bandura A, 2004, HEALTH EDUC BEHAV, V31, P143, DOI 10.1177/1090198104263660
   Brody S, 2003, INT J STD AIDS, V14, P431, DOI 10.1258/095646203322025704
   Campbell C, 2002, SOC SCI MED, V55, P331, DOI 10.1016/S0277-9536(01)00289-1
   Gregson S, 2006, SCIENCE, V311, P664, DOI 10.1126/science.1121054
   Gregson S, 2004, SOC SCI MED, V58, P2119, DOI 10.1016/j.socscimed.2003.09.001
   Harrison A, 2005, SEX TRANSM INFECT, V81, P259, DOI 10.1136/sti.2004.011486
   Holtzman D, 1995, FAM PLANN PERSPECT, V27, P235, DOI 10.2307/2136175
   Kaaya SF, 2002, SCAND J PUBLIC HEALT, V30, P148, DOI 10.1080/14034940210133807
   Kajula L, 2005, CROSS GENERATION COM, V0, P0
   Kinsman SB, 1998, PEDIATRICS, V102, P1185, DOI 10.1542/peds.102.5.1185
   Kiragu K, 1996, AIDS STD HEALTH PROMOT EXCH, V0, P11
   Lane T, 2006, AIDS, V20, P123, DOI 10.1097/01.aids.0000198083.55078.02
   LESHABARI MT, 1997, HLTH TRANSITION R S3, V7, P29
   Masatu MC, 2003, SCAND J PUBLIC HEALT, V31, P216, DOI 10.1080/14034940210164894
   Matasha E, 1998, AIDS CARE, V10, P571, DOI 10.1080/09540129848433
   Mathew R. M., 2006, JOURNAL OF MEDICAL SCIENCES (PAKISTAN), V6, P537
   McNeely C, 2002, J ADOLESCENT HEALTH, V31, P256, DOI 10.1016/S1054-139X(02)00350-6
   Mturi Akim J, 2003, AFR J REPROD HEALTH, V7, P25, DOI 10.2307/3583210
   Munguti K, 1997, SOC SCI MED, V44, P1553, DOI 10.1016/S0277-9536(97)00014-2
   Perrino T, 2000, CLIN CHILD FAM PSYCHOL REV, V3, P81, DOI 10.1023/A:1009571518900
   Pettifor AE, 2004, AIDS, V18, P1435, DOI 10.1097/01.aids.0000131338.61042.b8
   Plummer ML, 2004, TROP MED INT HEALTH, V9, P737, DOI 10.1111/j.1365-3156.2004.01254.x
   Resnick MD, 1997, JAMA-J AM MED ASSOC, V278, P823, DOI 10.1001/jama.278.10.823
   UNAIDS, 2006, REP GLOB AIDS EP, V0, P0
NR 30
TC 32
Z9 33
U1 0
U2 2
PU SAGE PUBLICATIONS LTD
PI LONDON
PA 1 OLIVERS YARD, 55 CITY ROAD, LONDON EC1Y 1SP, ENGLAND
SN 1403-4948
EI 1651-1905
J9 SCAND J PUBLIC HEALT
JI Scand. J. Public Health
PD NOV 15
PY 2008
VL 36
IS 8
BP 879
EP 888
DI 10.1177/1403494808094243
PG 10
WC Public, Environmental & Occupational Health
SC Public, Environmental & Occupational Health
GA 385PX
UT WOS:000261827200015
PM 19004907
DA 2023-03-20
ER

PT J
AU Li, YL
   Scott, CS
   Li, L
AF Li, Yinglan
   Scott, Craig S.
   Li, Li
TI Chinese nursing students' HIV/AIDS knowledge, attitudes, and practice intentions
SO APPLIED NURSING RESEARCH
LA English
DT Article
ID provide care; willingness; barriers; nurses
AB Nurses have important roles in human immunodeficiency virus (HIV)/acquired immunodeficiency syndrome (AIDS) treatment and educational programs. Chinese senior nursing students completed a survey on HIV/AIDS knowledge, attitudes, and practice intentions. A weak positive relationship between attitudes and practice intentions (r = .140, P = .036) was noted. No significant associations between knowledge levels, attitudes, and practice intentions were found. Although the majority exhibited adequate knowledge of basic HIV transmission mechanisms, many disconcerting misconceptions were evident. Although most were empathetic to people with HIV/AIDS, stigmatization of high-risk groups persisted. Improved patient care will require intensified educational efforts and more positive attitudes toward persons with HIV/AIDS. (c) 2008 Elsevier Inc. All rights reserved.
C1 [Li, Yinglan] Cent S Univ, Xiangya Hosp, Dept Nursing, Changsha 410008, Hunan, Peoples R China.
   [Scott, Craig S.] Univ Washington, Sch Med, Det Med Educ & Biomed Informat, Seattle, WA 98195 USA.
   [Li, Li] Cent S Univ, Sch Nursing, Changsha 410013, Hunan, Peoples R China.
C3 Central South University; University of Washington; University of Washington Seattle; Central South University
RP Li, YL (corresponding author), Cent S Univ, Xiangya Hosp, Dept Nursing, Changsha 410008, Hunan, Peoples R China.
CR Adebajo Sylvia Bolanle, 2003, AFR J REPROD HEALTH, V7, P103, DOI 10.2307/3583350
   *CHIN MIN HLTH, 2004, REP AIDS KNOWL ATT B, V0, P0
   Dubbert P M, 1994, NURS ADM Q, V18, P16
   Fink R, 2005, J NURS ADMIN, V35, P121
   Froman R D, 2001, SCH INQ NURS PRACT, V15, P161
   JEMMOTT LS, 1992, NURS RES, V41, P172
   Kumar Avdhesh, 1999, JOURNAL OF COMMUNICABLE DISEASES, V31, P217
   Mahat G, 2006, J ADV NURS, V53, P583, DOI 10.1111/j.1365-2648.2006.03758.x
   McCann TV, 1998, J ADV NURS, V27, P267, DOI 10.1046/j.1365-2648.1998.00513.x
   McCann TV, 1997, J ADV NURS, V25, P1033, DOI 10.1046/j.1365-2648.1997.19970251033.x
   OKADA K, 1993, AIDS CARE, V5, P305
   Quach L, 2005, AIDS PATIENT CARE ST, V19, P335, DOI 10.1089/apc.2005.19.335
   Rondahl G, 2003, J ADV NURS, V41, P454, DOI 10.1046/j.1365-2648.2003.02553.x
   Stewart D, 1999, J ADV NURS, V30, P740, DOI 10.1046/j.1365-2648.1999.01140.x
   STIERNBOG M, 1994, NIPPON KOSHU EISEI Z, V41, P538
   Valverde EE, 2006, J ASSOC NURSE AIDS C, V17, P18, DOI 10.1016/j.jana.2006.03.002
   WANG HH, 2003, J NURSING SCI, V18, P166
NR 17
TC 24
Z9 25
U1 1
U2 8
PU W B SAUNDERS CO-ELSEVIER INC
PI PHILADELPHIA
PA 1600 JOHN F KENNEDY BOULEVARD, STE 1800, PHILADELPHIA, PA 19103-2899 USA
SN 0897-1897
EI 
J9 APPL NURS RES
JI Appl. Nurs. Res.
PD AUG 15
PY 2008
VL 21
IS 3
BP 147
EP 152
DI 10.1016/j.apnr.2006.10.004
PG 6
WC Nursing
SC Nursing
GA 341RQ
UT WOS:000258732900006
PM 18684408
DA 2023-03-20
ER

PT J
AU Allemano, E
AF Allemano, Eric
TI HIV and AIDS: Responding to a threat to education for sustainable development
SO NATURAL RESOURCES FORUM
LA English
DT Article
DE education for sustainable development (ESD); HIV; AIDS and education; HIV; AIDS and education for sustainable development; EDUCAIDS; HIV; AIDS and the education sector; HIV; AIDS and teachers; Education Sector policy on HIV; AIDS; anti-AIDS clubs; education for orphans and other vulnerable children (OVCs); curriculum on HIV; AIDS
AB The article seeks to sensitize the development community, particularly outside the education sector, about the issues surrounding education as a vehicle for promoting sustainable development in an AIDS environment in Africa. By illustrating how the epidemic impacts education sector staff as well as parents and students at all levels, the article intends to suggest how national authorities, NGOs and donor agencies can work out strategies to enhance the role of education in promoting sustainable development in Africa. Analysis will demonstrate how the AIDS epidemic weakens the education sector, particularly in countries with a generalized epidemic (defined as more than 3% of the adult population being HIV-positive), undermining the sector's ability to contribute to general literacy and sustainable development. The article will demonstrate that HIV and AIDS is still not fully accepted as an educational issue, which has hampered efforts to deal with its ravages in the educational sector. The need for holistic policy frameworks for supporting teachers and administrators living with HIV and AIDS will be discussed as well as how changes in curriculum and better relations with the community are important in addressing the needs of students. The article will highlight options for developing innovative responses to HIV and AIDS in African education, showing how different forms of education can serve as vehicles for responding to the challenges of the epidemic. The examples emphasize the importance of learner-centered instruction and partnerships with the health sector and other resources needed in an AIDS-affected environment. Key messages of the article are that the HIV and AIDS epidemic is a multi-sectoral problem and that responding to it effectively in the education sector requires coherent responses that address the needs of learners and instructors, including those who are personally affected or infected by HIV and AIDS. Adapting the Education for Sustainable Development initiative to address the challenges posed by the epidemic must be supported by policy development, leadership and advocacy. Diverse partnerships are essential, as the education sector alone cannot deal with the challenge of HIV and AIDS to sustainable development.
EM eric.allemano@yahoo.fr
CR Bennell P.S., 2002, CTR INT ED, V0, P1
   Boler T, 2005, DEADLY INERTIA CROSS, V0, P0
   Cohen, 2002, HUMAN CAPITAL HIV EP, V0, P0
   *EDUCAIDS, 2006, LINK EDUCAIDS OTH ON, V0, P0
   *KENEPOTE, 2005, HIV AIDS PLANN WORKS, V0, P0
   Kirby D, 2005, IMPACT SEX HIV ED PR, V0, P0
   MALDE A, 2005, UNPUB MONOGRAPH, V0, P0
   Mensch BS, 2001, STUD FAMILY PLANN, V32, P285, DOI 10.1111/j.1728-4465.2001.00285.x
   *MIN ED, 2001, 6 MIN ED, V0, P0
   OTIENO D, 2005, ED SUST FUT C ORG CT, V0, P0
   Paden M., 2007, J ED SUSTAINABLE DEV, V1, P127
   Price-Smith AT., 2004, HIV AIDS STATE CAPAC, V0, P0
   Tamukong J., 2004, IMPACT HIV AIDS TEAC, V0, P0
   The World Bank, 2002, ED HIV AIDS WIND HOP, V0, P0
   *UNAIDS, 2006, 2006 REP GLOB AIDS E, V0, P0
   *UNDP BOTSW, 2000, BOTSW HUM DEV REP 20, V0, P0
   *UNESCO BREDA, 2006, STRAT ED SUST DEV SU, V0, P0
   *UNICEF, 2004, LIF SKILLS ED FOC HI, V0, P0
   UNICEF, 2021, REIM GIRLS ED SOL KE, V0, P0
   UNICEF, 2006, AFR ORPH VULN GEN CH, V0, P0
   *WIK, 2007, HIV AIDS AFR, V0, P0
NR 26
TC 1
Z9 1
U1 0
U2 10
PU BLACKWELL PUBLISHING
PI OXFORD
PA 9600 GARSINGTON RD, OXFORD OX4 2DQ, OXON, ENGLAND
SN 0165-0203
EI 
J9 NAT RESOUR FORUM
JI Nat. Resour. Forum
PD MAY 15
PY 2008
VL 32
IS 2
BP 142
EP 151
DI 10.1111/j.1477-8947.2008.00188.x
PG 10
WC Environmental Sciences; Environmental Studies
SC Environmental Sciences & Ecology
GA 295SA
UT WOS:000255493000007
DA 2023-03-20
ER

PT J
AU Van Dyk, AC
AF Van Dyk, Alta C.
TI Perspectives of South African school children on HIV/AIDS, and the implications for education programmes
SO AJAR-AFRICAN JOURNAL OF AIDS RESEARCH
LA English
DT Article
DE attitudes; children and youth; developmental phases; health knowledge; misconceptions; myths; school children; school health education
ID life skills education; risk behaviors; aids; prevention; illness; adolescents; knowledge; students; grade; attitudes
AB The study explores and describes South African school children's perspectives of HIV and AIDS, and links this to their respective cognitive developmental stage. The paper highlights developmental differences in the children's perceptions of HIV or AIDS and makes specific recommendations for improving HIV/AIDS education in school. A questionnaire of mainly open-ended questions was used to survey the HIV/AIDS-related perceptions of 1 904 school-going children aged 6 to 19 years. In-depth content analyses as well as basic statistical analyses were performed on the data. Although the school children had a good basic knowledge of HIV/AIDS and generally positive attitudes towards HIV and AIDS, they believed many misconceptions and myths. The children were mostly very afraid of HIV or AIDS and felt extremely vulnerable to HIV infection. The particular developmental phase was the strongest predictor of a child's understanding of HIV/AIDS. The findings have been used to formulate guidelines for the development or enhancement of age-appropriate HIV/AIDS education programmes or curricula in schools. It is hoped that teachers, educators and youth workers will use these findings to re-evaluate and adjust their HIV/AIDS education programmes and messages to fit the needs of the young people in their care.
C1 Univ S Africa, Dept Psychol, ZA-0003 Unisa, South Africa.
C3 University of South Africa
RP Van Dyk, AC (corresponding author), Univ S Africa, Dept Psychol, POB 392, ZA-0003 Unisa, South Africa.
EM vdykac@unisa.ac.za
CR BERGER CS, 1991, DEV PERSON CHILDHOOD, V0, P0
   BIBACE R, 1980, PEDIATRICS, V66, P912
   Brookes H, 2004, NATL HOUSEHOLD HIV P, V0, P0
   BROWN LK, 1990, J SCHOOL HEALTH, V60, P270, DOI 10.1111/j.1746-1561.1990.tb05933.x
   BURBACH DJ, 1986, HEALTH PSYCHOL, V5, P307, DOI 10.1037/0278-6133.5.3.307
   Coolican H., 2009, RES METHODS STAT PSY, V0, P0
   DAVIDSON D, 1988, AIDS CHALLENGE PREVE, V0, P0
   Department of Education, 1999, NAT POL HIV AIDS LEA, V0, P0
   ELKIND D, 1978, ADOLESCENCE, V13, P127
   Ellen JM, 1996, J ADOLESCENT HEALTH, V18, P177, DOI 10.1016/1054-139X(94)00103-L
   FASSLER D, 1990, J AM ACAD CHILD PSY, V29, P459, DOI 10.1097/00004583-199005000-00019
   Kaljee LM, 2005, AIDS EDUC PREV, V17, P185, DOI 10.1521/aeap.17.4.185.66534
   Karnell AP, 2006, AIDS EDUC PREV, V18, P295, DOI 10.1521/aeap.2006.18.4.295
   Kistner J, 1997, AIDS EDUC PREV, V9, P285
   KOHLBERG L, 1985, PSYCHOL MORAL DEV, V0, P0
   Louw D, 2005, HUMAN DEV, V0, P0
   Magnani R, 2005, J ADOLESCENT HEALTH, V36, P289, DOI 10.1016/j.jadohealth.2004.02.025
   Manuel S, 2005, CULT HEALTH SEX, V7, P293, DOI 10.1080/13691050412331321302
   MAYPOLE JS, 1998, J HIV AIDS PREVENTIO, V2, P107
   MONTAUK SL, 1989, J SCHOOL HEALTH, V59, P291, DOI 10.1111/j.1746-1561.1989.tb04728.x
   OSBORNE ML, 1993, J PEDIATR PSYCHOL, V18, P177, DOI 10.1093/jpepsy/18.2.177
   Pedlow CT, 2004, ANN BEHAV MED, V27, P172, DOI 10.1207/s15324796abm2703_5
   Peltzer K, 2003, SOC BEHAV PERSONAL, V31, P825, DOI 10.2224/sbp.2003.31.8.825
   Peltzer K, 2003, CHILD CARE HLTH DEV, V29, P385, DOI 10.1046/j.1365-2214.2003.00356.x
   PERRIN EC, 1981, PEDIATRICS, V67, P841
   Piaget J., 1973, CHILDS CONCEPTION WO, V0, P0
   Piaget J., 1969, PSYCHOL CHILD, V0, P0
   QUACKENBUSH M, 1988, AIDS CHALLENGE PREVE, V0, P0
   RADEMEYER A, 2004, BEELD 1029, V0, P3
   SCHONFELD DJ, 1993, PEDIATRICS, V92, P389
   SHISANA O, 2005, S AFRICAN NATL HIV P, V0, P0
   Shoemaker MR, 1996, AIDS EDUC PREV, V8, P403
   Stadler J, 2003, AIDS EDUC PREV, V15, P357, DOI 10.1521/aeap.15.5.357.23823
   Stephenson JM, 2004, LANCET, V364, P338, DOI 10.1016/S0140-6736(04)16722-6
   Taylor M, 2003, J SCHOOL HEALTH, V73, P97, DOI 10.1111/j.1746-1561.2003.tb03580.x
   THOM DP, 2005, HUMAN DEV, V0, P0
   Treichler P, 1999, HAVE THEORY EPIDEMIC, V0, P0
   UNAIDS, 2000, REP GLOB HIV AIDS EP, V0, P0
   United Nations Program on HIV/AIDS (UNAIDS), 2006, REP GLOB HIV AIDS EP, V0, P0
   Van Dyk A., 2005, HIV AIDS CARE COUNSE, V0, P0
   van Dyk AC, 2007, AJAR-AFR J AIDS RES, V6, P49, DOI 10.2989/16085900709490399
   Visser MJ, 2004, J HEALTH PSYCHOL, V9, P263, DOI 10.1177/1359105304040893
   WALSH ME, 1991, J PEDIATR PSYCHOL, V16, P273, DOI 10.1093/jpepsy/16.3.273
   WALSH ME, 1990, J SCHOOL HEALTH, V60, P256, DOI 10.1111/j.1746-1561.1990.tb05928.x
   Wong D. L, 1999, WHALEY WONGS NURSING, V0, P0
NR 45
TC 7
Z9 7
U1 0
U2 5
PU NATL INQUIRY SERVICES CENTRE PTY LTD
PI GRAHAMSTOWN
PA 19 WORCESTER STREET, PO BOX 377, GRAHAMSTOWN 6140, SOUTH AFRICA
SN 1608-5906
EI 1727-9445
J9 AJAR-AFR J AIDS RES
JI AJAR-Afr. J. Aids Res.
PD JUN 15
PY 2008
VL 7
IS 1
BP 79
EP 93
DI 10.2989/AJAR.2008.7.1.9.437
PG 15
WC Public, Environmental & Occupational Health
SC Public, Environmental & Occupational Health
GA 351UQ
UT WOS:000259451800009
PM 25871274
DA 2023-03-20
ER

PT J
AU Yahaya, LA
AF Yahaya, Lasiele Alabi
TI The Challenges of HIV/AIDS Counselling in Nigerian Secondary Schools: A Case Study of Kwara State
SO JOURNAL OF PSYCHOLOGY IN AFRICA
LA English
DT Article
DE HIV/AIDS; counselling; challenges; secondary schools; Nigeria
AB The study investigated the challenges of HIV/AIDS counselling in Nigerian secondary schools as expressed by school counsellors in Kwara state, Nigeria. The respondents comprised 132 purposively selected counsellors in Kwara state public secondary schools (Male=85; Female=47). Data were collected with the use of a survey instrument and the data were quantitatively analyzed. The study identified the challenges hindering effective implementation of HIV/AIDS counselling in Nigerian secondary schools as ignorance, non-existence of governmental policy on HIV/AIDS counselling in schools and negative attitudes of school administrators, students and teachers to HIV/AIDS. Geographical location and job status had significant influence on the respondents' views of the challenges facing HIV/AIDS counselling in Nigerian secondary schools. The Counselling Association of Nigeria (CASSON) should enlighten Nigerians on the importance of HIV/AIDS counselling in schools.
C1 Univ Ilorin, Dept Educ Guidance & Counselling, Ilorin, Kwara State, Nigeria.
C3 University of Ilorin
RP Yahaya, LA (corresponding author), Univ Ilorin, Dept Educ Guidance & Counselling, PMB 1515, Ilorin, Kwara State, Nigeria.
EM yalasie@yahoo.com
CR Adegoke A.A., 2003, ADOLESCENTS AFRICA R, V0, P0
   ADEYIPO K, 2007, SENS WORKSH KWAR STA, V0, P0
   ESERE MO, 2006, J PSYCHOL AFRICA, V2, P53
   Idowu A.I, 2004, GUIDANCE COUNSELLING, V0, P0
   *KWAR STAT ACT COM, 2006, HIV AIDS RESP REV ST, V0, P0
   *KWAR STAT TEACH S, 2007, STAT PUBL SCH KWAR S, V0, P0
   *NAT POL ED, 2002, SEC ED SECT, V0, P0
   OBIKEZE WS, 1997, THESIS U NIGERIA NSU, V0, P0
   TAYLOR EL, 1992, J HLTH ED, V23, P418
   UGWUEGBULEM CN, 2001, HIV AIDS GUIDANCE SE, V0, P0
NR 10
TC 0
Z9 0
U1 0
U2 0
PU ROUTLEDGE JOURNALS, TAYLOR & FRANCIS LTD
PI ABINGDON
PA 2-4 PARK SQUARE, MILTON PARK, ABINGDON OX14 4RN, OXON, ENGLAND
SN 1433-0237
EI 1815-5626
J9 J PSYCHOL AFR
JI J. Psychol. Afr.
PD JUN 15
PY 2008
VL 18
IS 3
BP 489
EP 491
DI 
PG 3
WC Psychology, Multidisciplinary
SC Psychology
GA 378HY
UT WOS:000261313000016
DA 2023-03-20
ER

PT J
AU Chen, B
   Lu, YN
   Wang, HX
   Ma, QL
   Zhao, XM
   Guo, JH
   Hu, K
   Wang, YX
   Huang, YR
   Chen, P
AF Chen, Bin
   Lu, Yong-Ning
   Wang, Hong-Xiang
   Ma, Qing-Liang
   Zhao, Xiao-Ming
   Guo, Jian-Hua
   Hu, Kai
   Wang, Yi-Xin
   Huang, Yi-Ran
   Chen, Pei
TI Sexual and reproductive health service needs of university/college students: updates from a survey in Shanghai, China
SO ASIAN JOURNAL OF ANDROLOGY
LA English
DT Article
DE reproductive health; reproductive health services; safe sex; sexual behavior; sexuality
ID education; communication; issue
AB Aim: To promote the provision of reproductive health services to young people by exploring the attitudes and perceptions of university students in Shanghai, China, toward reproductive health. Methods: From July 2004 to May 2006, 5 243 students from 14 universities in Shanghai took part in our survey. Topics covered the demands of reproductive health-care services, attitudes towards and experience with sex, exposure to pornographic material, and knowledge on sexual health and sexually transmitted infections (STIs)/AIDS. Results: Of the 5 067 students who provided valid answer sheets, 50.05% were female and 49.95% were male, 14.86% were medical students, and 85.14% had non-medical backgrounds. A total of 38.4% of respondents had received reproductive health education previously. The majority of students supported school-based reproductive health education, and also acquired information about sex predominantly from books, schoolmates, and the Internet. Premarital sexual behavior was opposed by 17.7% of survey participants, and 37.5% could identify all the three types of STIs listed in the questionnaire. Although 83.7% knew how HIV is transmitted, only 55.7% knew when to use a condom and 57.8% knew that the use of condoms could reduce the risk of HIV infection. Conclusion: The reproductive health service is lagging behind current attitudes and demands of university students. Although students' attitudes towards sexual matters are liberal, their knowledge about reproductive health and STIs/AIDS is still limited. It is therefore necessary to provide effective and confidential reproductive health services to young people.
C1 Shanghai Jiao Tong Univ, Sch Med, Renji Hosp,Shanghai Inst Androl, Dept Urol, Shanghai 200001, Peoples R China.
   Shanghai Jiao Tong Univ, Sch Med, Renji Hosp, Ctr Reprod Med, Shanghai 200001, Peoples R China.
C3 Shanghai Jiao Tong University; Shanghai Jiao Tong University
RP Chen, B (corresponding author), Shanghai Jiao Tong Univ, Sch Med, Renji Hosp,Shanghai Inst Androl, Dept Urol, Shanghai 200001, Peoples R China.
EM dr_binchen@126.com
CR Amer Coll Hlth Assoc, 2006, J AM COLL HEALTH, V55, P5
   Ancheta Rosedelia, 2005, J PEDIATR ADOLESC GYNECOL, V18, P105, DOI 10.1016/j.jpag.2005.01.005
   Brindis C, 2002, J ADOLESCENT HEALTH, V31, P296, DOI 10.1016/S1054-139X(02)00492-5
   Chen Bin, 2005, ZHONGHUA NAN KE XUE, V11, P744
   DiIoro C, 1999, J ADOLESCENT HEALTH, V24, P181, DOI 10.1016/S1054-139X(98)00115-3
   Gyarmathy VA, 2002, INT J STD AIDS, V13, P399, DOI 10.1258/095646202760029822
   Klein JD, 2005, J ADOLESCENT HEALTH, V37, PS94, DOI 10.1016/j.jadohealth.2005.05.004
   LI AL, 2000, CHINA PUBLIC HLTH, V16, P949
   Lou CH, 2006, J ADOLESCENT HEALTH, V39, P720, DOI 10.1016/j.jadohealth.2006.04.003
   McKee LG, 2007, BEHAV MODIF, V31, P435, DOI 10.1177/0145445506298411
   Normile D, 2000, SCIENCE, V288, P2312, DOI 10.1126/science.288.5475.2312
   Research on Sex Education among College Students, 2001, YOUTH STUDY, V12, P31
   Stephenson JM, 2003, CONTROL CLIN TRIALS, V24, P643, DOI 10.1016/S0197-2456(03)00070-9
   Tan YP, 2000, CHIN J FAMILY PLANNI, V9, P400
   The Ministry of Health of the Peoples Republic of China Joint United Nations Programme on HIV/AIDS and World Health Organization, 2006, 2005 UPD HIV AIDS EP, V0, P0
   Vuttanont U, 2006, LANCET, V368, P2068, DOI 10.1016/S0140-6736(06)69836-X
   Walsh-Childers K, 1997, AIDS EDUC PREV, V9, P564
   WEI LS, 2002, RES MED ED, V1, P62
   Yamamoto Kazuhiko, 2006, JOURNAL OF PHYSIOLOGICAL ANTHROPOLOGY, V25, P221, DOI 10.2114/jpa2.25.221
   ZHENG T, 2006, CHIN J HLTH ED, V22, P205
NR 20
TC 29
Z9 35
U1 2
U2 19
PU WOLTERS KLUWER MEDKNOW PUBLICATIONS
PI MUMBAI
PA WOLTERS KLUWER INDIA PVT LTD , A-202, 2ND FLR, QUBE, C T S  NO 1498A-2 VILLAGE MAROL, ANDHERI EAST, MUMBAI, 400059, INDIA
SN 1008-682X
EI 1745-7262
J9 ASIAN J ANDROL
JI Asian J. Androl.
PD JUL 15
PY 2008
VL 10
IS 4
BP 607
EP 615
DI 10.1111/j.1745-7262.2008.00413.x
PG 9
WC Andrology; Urology & Nephrology
SC Endocrinology & Metabolism; Urology & Nephrology
GA 309UD
UT WOS:000256484800011
PM 18478161
DA 2023-03-20
ER

PT J
AU Miller, AN
   Mutungi, M
   Facchini, E
   Barasa, B
   Ondieki, W
   Warria, C
AF Miller, Ann Neville
   Mutungi, Mike
   Facchini, Elena
   Barasa, Benard
   Ondieki, Wycliffe
   Warria, Charles
TI An outcome assessment of an ABC-based HIV peer education intervention among Kenyan university students
SO JOURNAL OF HEALTH COMMUNICATION
LA English
DT Article
ID condom use; prevention; behavior
AB This study reports an outcome assessment on an HIV peer education intervention at the main campus of Kenyatta University in Nairobi, Kenya. A quasiexperimental separate sample pretest-posttest design was used. Campuswide baseline and endline surveys were conducted with 632 and 746 students, respectively, soliciting information on HIV-related knowledge, attitudes, and behavior. After 2 years of on-campus intervention, no changes in behavior were evident with respect to either abstinence or number of sexual partners. Small but statistically significant changes were found in condom attitudes and behavior, and a large increase in HIV testing was evident. It is recommended that future research more specifically compare abstinence versus multiple option peer education programs, giving special attention to the role of peer educators as models.
C1 [Miller, Ann Neville] Univ Cent Florida, Nicholson Sch Commun, Orlando, FL 32826 USA.
   [Ondieki, Wycliffe] Liverpool VCT, Nairobi, Kenya.
   [Warria, Charles] Mildmay Int, Kisumu, Kenya.
C3 State University System of Florida; University of Central Florida
RP Miller, AN (corresponding author), Univ Cent Florida, Nicholson Sch Commun, Orlando, FL 32826 USA.
EM aemiller@mail.ucf.edu
CR Agha S, 2002, AIDS EDUC PREV, V14, P269, DOI 10.1521/aeap.14.5.269.23875
   Bandura A., 1977, SOCIAL LEARNING THEO, V0, P0
   Bessinger R., 2003, SEXUAL BEHAV HIV FER, V0, P0
   Cheluget B, 2006, SEX TRANSM INFECT, V82, PI21, DOI 10.1136/sti.2005.015990
   Cohen J., 2005, HUMAN RIGHTS WATCH, V17, P1
   Ebreo A, 2002, HEALTH EDUC BEHAV, V29, P411, DOI 10.1177/109019810202900402
   GRUNDLING JP, 2003, KNOWLEDGE ATTITUDE P, V0, P0
   Halperin DT, 2004, LANCET, V364, P1913, DOI 10.1016/S0140-6736(04)17487-4
   Harrison A, 2000, S AFR J SCI, V96, P285
   *IRESCO, 2002, PEER ED STRAT INCR C, V0, P0
   KATAHOIRE AR, 2005, REV KEY THEMES ISSUE, V0, P0
   Kelly M J, 2001, CHALLENGING CHALLENG, V0, P0
   Mbugua N., 2004, HIV AIDS AFRICA EPID, V0, P104
   *MIN HLTH, 2003, KEN DEM HLTH SURV, V0, P0
   ODIRILE LW, 2000, THESIS OHIO U, V0, P0
   OMOREGIE G, 2003, SEXUAL REPROD HLTH B, V0, P0
   Otaala B, 2000, IMPACT HIV AIDS U NA, V0, P0
   Parkin S, 2000, DRUG-EDUC PREV POLIC, V7, P293
   Peltzer K, 2002, INT J ADV COUNS, V24, P193, DOI 10.1023/A:1022991522264
   Pratt C. B., 2000, W J BLACK STUDIES, V24, P131
   SCHLEIFER R, 2002, HUMAN RIGHTS WATCH, V14, P3
   Shelton JD, 2004, BMJ-BRIT MED J, V328, P891, DOI 10.1136/bmj.328.7444.891
   Sinding SW, 2005, INT FAM PLAN PERSPEC, V31, P38, DOI 10.1363/3103805
   SKINNER D, 1991, AIDS CARE, V3, P317, DOI 10.1080/09540129108253079
   Sunmola AM, 2005, AIDS CARE, V17, P457, DOI 10.1080/09540120412331319732
   SVENSON G, 2005, FORMATIVE RES YOUTH, V0, P0
   Turner G, 1999, HEALTH EDUC RES, V14, P235, DOI 10.1093/her/14.2.235
   Volk JE, 2001, AIDS EDUC PREV, V13, P495, DOI 10.1521/aeap.13.6.495.21438
   Warwick I., 2004, LONDON REV ED, V2, P137, DOI 10.1080/1474846042000229476
   WILLIAMS G, 1997, YOUTH YOUTH, V0, P0
   Wolf RC, 2000, J HEALTH COMMUN, V5, P61, DOI 10.1080/10810730050019564
NR 31
TC 18
Z9 18
U1 0
U2 4
PU TAYLOR & FRANCIS INC
PI PHILADELPHIA
PA 530 WALNUT STREET, STE 850, PHILADELPHIA, PA 19106 USA
SN 1081-0730
EI 1087-0415
J9 J HEALTH COMMUN
JI J. Health Commun.
PD JUN 15
PY 2008
VL 13
IS 4
BP 345
EP 356
DI 10.1080/10810730802063470
PG 12
WC Communication; Information Science & Library Science
SC Communication; Information Science & Library Science
GA 317XR
UT WOS:000257054200004
PM 18569365
DA 2023-03-20
ER

PT J
AU Cai, Y
   Hong, H
   Shi, R
   Ye, X
   Xu, G
   Li, S
   Shen, L
AF Cai, Y.
   Hong, H.
   Shi, R.
   Ye, X.
   Xu, G.
   Li, S.
   Shen, L.
TI Long-term follow-up study on peer-led school-based HIV/AIDS prevention among youths in Shanghai
SO INTERNATIONAL JOURNAL OF STD & AIDS
LA English
DT Article
DE HIV/AIDS; peer education; follow-up; long-term effects
ID sex-education; students; risk
AB The HIV/AIDS epidemic is a major problem around the world and an increasing percentage of new HIV cases is reported to be by sexual transmission. Many studies have been carried out in the field of peer education on HIV/AIDS among young people, however, few studies focused on the long-term effect of this education. To evaluate both the short- and long-term effects of the peer education programme, we conducted a follow-up study to evaluate the related knowledge, attitudes and behaviour intention to HIV/AIDS among senior high-school students in Shanghai, China. We selected 1950 students from 10 senior high schools in Shanghai, from whom 968 students were selected at random for the intervention group and 982 students for the control group. The same questionnaires were carried out before intervention, one month and one year later in both the groups. In the intervention group, the knowledge score of reproductive health, HIV/AIDS and sexually transmitted disease rose from 21.66 to 31.72 one month later (P 0.001). After one year it was still 30.97, and there was no significant difference between one month and one year (P > 0.05). The behaviour intention to HIV/AIDS prevention, such as condom use during sexual intercourse also changed before and after the intervention. After both the one month and one-year follow-up intervention, we found that more students declared that they would use condoms during sexual intercourse when compared with the control group (P < 0.001). No change was seen in either knowledge or behaviour intention in the control group. These results showed that peer education on HIV/AIDS prevention among high-school students is both effective in promoting knowledge and in changing behaviour intention long term.
C1 [Hong, H.] Fudan Univ, Shanghai Paediat Hosp, Shanghai 200433, Peoples R China.
   [Cai, Y.; Shi, R.; Xu, G.; Li, S.] Shanghai Jiao Tong Univ, Sch Publ Hlth, Dept Epidemiol, Shanghai 200030, Peoples R China.
   [Ye, X.; Shen, L.] Shanghai Jiao Tong Univ, Shanghai Childrens Med Ctr, Shanghai XinHua Hosp, Shanghai Key Lab Childrens Environm Hlth,Sch Med, Shanghai 200030, Peoples R China.
C3 Fudan University; Shanghai Jiao Tong University; Shanghai Jiao Tong University
RP Hong, H (corresponding author), Fudan Univ, Shanghai Paediat Hosp, 227 S Chongqing Rd, Shanghai 200433, Peoples R China.
EM HHong@shsmu.edu.cn
FU Foundation of Project HOPE, Hong Kong [04PH21005]; China Ministry of Education [06JC880010]
CR [Anonymous], 2005, UPDATE HIV AIDS EPID, V0, P0
   Aten MJ, 2002, J ADOLESCENT HEALTH, V31, P70, DOI 10.1016/S1054-139X(02)00367-1
   CHEN G, 2005, STRAIT J PREV MED, V11, P19
   Gao Y, 2001, REPROD FERT DEVELOP, V13, P729, DOI 10.1071/RD01082
   [黄红 Huang Hong], 2004, 上海第二医科大学学报 ACTA UNIVERSITATIS MEDICINALIS SECONDAE SHANGHAI, V24, P680
   KELLY JA, 1991, AM J PUBLIC HEALTH, V8, P171
   Kirby D, 2006, WHO TECH REP SER, V938, P103
   LIANG X, 2006, CHIN J PUBLIC HLTH, V22, P1028
   Ma QQ, 2006, BMC PUBLIC HEALTH, V6, P0, DOI 10.1186/1471-2458-6-232
   Smith MU, 2000, AIDS EDUC PREV, V12, P49
   STLAWRENCE JS, 1994, AM J PUBLIC HEALTH, V84, P2027, DOI 10.2105/AJPH.84.12.2027
NR 11
TC 24
Z9 26
U1 1
U2 13
PU SAGE PUBLICATIONS LTD
PI LONDON
PA 1 OLIVERS YARD, 55 CITY ROAD, LONDON EC1Y 1SP, ENGLAND
SN 0956-4624
EI 1758-1052
J9 INT J STD AIDS
JI Int. J. STD AIDS
PD DEC 15
PY 2008
VL 19
IS 12
BP 848
EP 850
DI 10.1258/ijsa.2008.008129
PG 3
WC Immunology; Infectious Diseases
SC Immunology; Infectious Diseases
GA 387PU
UT WOS:000261964900012
PM 19050217
DA 2023-03-20
ER

PT J
AU Li, XM
   Stanton, B
   Wang, B
   Mao, R
   Zhang, HS
   Qu, MF
   Sun, ZF
   Wang, J
AF Li, Xiaoming
   Stanton, Bonita
   Wang, Bo
   Mao, Rong
   Zhang, Hongshia
   Qu, Minfeng
   Sun, Zhifeng
   Wang, Jing
TI Cultural adaptation of the focus on kids program for college students in China
SO AIDS EDUCATION AND PREVENTION
LA English
DT Article
ID hiv risk-reduction; sex-education; behavioral interventions; prevention program; young-people; condom use; adolescents; aids; perceptions; internet
AB This pilot study was designed to evaluate the efficacy of cultural adaptation of a social cognitive theory-based HIV risk reduction program delivered among college students in China. Three hundred eighty students from four universities in Nanjing, China, were assigned by classroom to either an intervention group receiving the culturally adapted HIV risk reduction curriculum or a control group. Data were collected at baseline and 6 months postintervention. Outcome measures included HIV-related knowledge and perceptions, intention of risk behaviors, and self-reported risk behaviors. The participation in the intervention was significantly associated with increased HIV-related knowledge (including knowledge of condom use) and protective perceptions (e.g., self-efficacy), and associated with decreased intention of engaging in sexual intercourse in the next 6 months. There was no intervention effect on sexual behaviors because of the relatively low rates of sexual activities. The results suggest that a social cognitive theory based HIV risk reduction program for young adults can be effective in changing HIV-related perceptions and intentions in China.
C1 [Li, Xiaoming; Stanton, Bonita; Wang, Bo] Wayne State Univ, Sch Med, Pediat Prevent Res Ctr, Detroit, MI 48201 USA.
   [Mao, Rong; Zhang, Hongshia; Qu, Minfeng; Sun, Zhifeng; Wang, Jing] Nanjing Univ, Inst Mental Hlth, Nanjing 210008, Peoples R China.
C3 Wayne State University; Nanjing University
RP Li, XM (corresponding author), Wayne State Univ, Sch Med, Pediat Prevent Res Ctr, 4201 St Antoine Blvd, Detroit, MI 48201 USA.
EM xiaoming_li@wayne.edu
CR AGGLETON P, 1999, PREVENTING HIV INFEC, V0, P231
   Bandura A., 1986, SOCIAL FDN THOUGHT A, V0, P0
   Beech H., 2005, TIME 0912, V0, P61
   Cao C. S., 2000, CHINESE J MATERNAL C, V15, P628
   Cottrell L, 2005, PREV MED, V40, P189, DOI 10.1016/j.ypmed.2004.05.019
   DONNER A, 1981, AM J EPIDEMIOL, V114, P906, DOI 10.1093/oxfordjournals.aje.a113261
   FISHBEIN M, 1991, FIN REP THEOR WORKSH, V0, P0
   FISHER JD, 1992, PSYCHOL BULL, V111, P455, DOI 10.1037/0033-2909.111.3.455
   GAO E, 2003, REPROD CONTRACEPTION, V0, P21
   Gao Y, 2001, REPROD FERT DEVELOP, V13, P729, DOI 10.1071/RD01082
   Gebhardt WA, 2006, ARCH SEX BEHAV, V35, P217, DOI 10.1007/s10508-005-9003-5
   Hong Y, 2007, CYBERPSYCHOL BEHAV, V10, P161, DOI 10.1089/cpb.2006.9973
   Jemmott JB, 2000, AIDS, V14, P0
   Kaljee LM, 2005, AIDS EDUC PREV, V17, P185, DOI 10.1521/aeap.17.4.185.66534
   Kirby D, 2006, WHO TECH REP SER, V938, P103
   LI A, 2000, 13 INT AIDS C DURB S, V0, P0
   Li F., 2005, CHINA DAILY 0726, V0, P4
   LI Y, 2001, CHINESE J MATERNAL C, V16, P487
   LOU C, 2003, REPROD CONTRACEPTION, V0, P346
   Lou CH, 2006, J ADOLESCENT HEALTH, V39, P720, DOI 10.1016/j.jadohealth.2006.04.003
   Lyles CM, 2007, AM J PUBLIC HEALTH, V97, P133, DOI 10.2105/AJPH.2005.076182
   MERSON M, 2000, AIDS S2, V4, P68
   MICHAEL F, 1986, CHINA AGES HIST CIVI, V0, P0
   Nisbett RE., 2003, GEOGRAPHY THOUGHT AS, V0, P0
   OLeary A., 2001, HEALTH PSYCHOL, V20, P369
   PHILLIPS M, 1996, CHINESE PSYCHOL, V0, P430
   Robin L, 2004, J ADOLESCENT HEALTH, V34, P3, DOI 10.1016/S1054-139X(03)00244-1
   Rogers R., 1983, SOCIAL PSYCHOPHYSIOL, V0, P153
   Rotheram-Borus MJ, 2000, AIDS, V14, P0
   Smith P.B., 1996, HDB CHINESE PSYCHOL, V0, P322
   STANTON B, 1995, AIDS EDUC PREV, V7, P160
   Stanton BF, 1996, ARCH PEDIAT ADOL MED, V150, P363, DOI 10.1001/archpedi.1996.02170290029004
   Stanton BF, 1998, AIDS, V12, P2473, DOI 10.1097/00002030-199818000-00017
   Starkman N, 2002, AIDS PATIENT CARE ST, V16, P313, DOI 10.1089/108729102320231144
   Stephenson J, 2004, LANCET, V363, P1177, DOI 10.1016/S0140-6736(04)15983-7
   STEWART W, 2000, 13 INT AIDS C DURB S, V0, P0
   Tu X, 1998, MED SOC, V11, P8
   Wang B, 2005, INT FAM PLAN PERSPEC, V31, P63, DOI 10.1363/3106305
   Wang B, 2007, J HIV AIDS PREVENTIO, V7, P43, DOI 10.1300/J499v07n02_04
   Xiaoming S., 2000, AIDS BEHAV, V4, P103
   Zhang HS, 2004, AIDS BEHAV, V8, P105, DOI 10.1023/B:AIBE.0000030242.46843.71
   Zhang S., 1993, AIDS B, V4, P78
   Zheng Yu-huang, 2002, HUNAN YIKE DAXUE XUEBAO, V27, P515
NR 43
TC 31
Z9 31
U1 0
U2 12
PU GUILFORD PUBLICATIONS INC
PI NEW YORK
PA 370 SEVENTH AVE, SUITE 1200, NEW YORK, NY 10001-1020 USA
SN 0899-9546
EI 1943-2755
J9 AIDS EDUC PREV
JI Aids Educ. Prev.
PD FEB 15
PY 2008
VL 20
IS 1
BP 1
EP 14
DI 10.1521/aeap.2008.20.1.1
PG 14
WC Education & Educational Research; Public, Environmental & Occupational Health
SC Education & Educational Research; Public, Environmental & Occupational Health
GA 268CG
UT WOS:000253554900001
PM 18312063
DA 2023-03-20
ER

PT J
AU Liddell, C
   Giles, M
   Rae, G
AF Liddell, Christine
   Giles, Melanie
   Rae, Gordon
TI The culture of condoms: Culturally grounded variables and their association with attitudes to condoms
SO PSYCHOSOMATIC MEDICINE
LA English
DT Article
DE HIV/AIDS; indigenous beliefs; AIDS; myths; culture; Africa; condoms
ID aids; hiv/aids; health; adolescents; students; beliefs
AB Objective: To examine attitudes toward condoms and their association, with culturally grounded beliefs among young South African adults. Methods: A questionnaire survey undertaken in three different locations (urban, rural, and mixed), including I 100 participants, and implementing both a cross-validational and a bootstrap multivariate design. Outcome measures were intention to use a condom at next sex and condom salience (i.e., confidence in the protective value of condoms). Culturally grounded predictors included traditional beliefs about illness, beliefs in ancestral protection, endorsement of AIDS myths, and mortality salience (CONTACT). Results: Participants exhibited strong endorsement of indigenous beliefs about illness and ancestral protection, and moderate endorsement of AIDS myths. Participants who viewed condoms as important for HIV prevention were more likely to show strong endorsement of both beliefs in ancestral protection and traditional beliefs about illness. Participants who strongly endorsed AIDS myths viewed condoms as less important and also had lower intention to use scores. Finally, participants who knew HIV positive people, and/or people who had died of HIV-related illnesses, had higher condom salience and higher intention to use scores. Conclusions: Results challenge the assumption that culturally grounded variables are inherently adversarial in their relationship to biomedical models of HIV prevention, and offer insights into how traditional beliefs and cultural constructions of HIV/AIDS might be used more effectively in HIV education programs.
C1 [Liddell, Christine; Giles, Melanie; Rae, Gordon] Univ Ulster, Sch Psychol, Coleraine BT52 1SA, Londonderry, North Ireland.
C3 Ulster University
RP Liddell, C (corresponding author), Univ Ulster, Sch Psychol, Cromore Rd, Coleraine BT52 1SA, Londonderry, North Ireland.
EM c.liddell@ulster.ac.uk
CR [Anonymous], 1977, BODY MIND ZULU MED, V0, P0
   Arbuckle J, 2003, AMOS 5 0 USERS GUIDE, V0, P0
   Ashforth A., 2005, WITCHCRAFT VIOLENCE, V0, P0
   Bosompra K, 2001, SOC SCI MED, V52, P1057, DOI 10.1016/S0277-9536(00)00213-6
   Buga GAB, 1996, S AFR MED J, V86, P523
   Camlin CS, 2003, AIDS EDUC PREV, V15, P231, DOI 10.1521/aeap.15.4.231.23831
   Chapman RR, 2006, MED ANTHROPOL Q, V20, P487, DOI 10.1525/maq.2006.20.4.487
   COHEN J, 1992, PSYCHOL BULL, V112, P155, DOI 10.1037/0033-2909.112.1.155
   DORRINGTON RE, 2006, IMPACT HIV AIDS S AF, V0, P0
   Eves R, 2003, CULT HEALTH SEX, V5, P249, DOI 10.1080/136910501171706
   Giles M, 2005, AIDS CARE, V17, P729, DOI 10.1080/09540120500038181
   GREEN EC, 1994, AIDS STD AFRICA, V0, P0
   HELMAN CG, 2002, CULTURE HLTH ILLNESS, V0, P0
   Henderson P. C., 2005, ANTHROPOL SOUTH AFR, V28, P78
   Hounton SH, 2005, BMC PUBLIC HEALTH, V5, P0, DOI 10.1186/1471-2458-5-8
   Kaler A, 1998, J S AFR STUD, V24, P347, DOI 10.1080/03057079808708580
   Keen I, 2006, J ROY ANTHROPOL INST, V12, P515, DOI 10.1111/j.1467-9655.2006.00350.x
   KELLY K, 2000, COMMUNITIES PRACTICE, V0, P0
   Leclerc-Madlala S, 2005, J S AFR STUD, V31, P845, DOI 10.1080/03057070500370761
   Liddell C, 2005, SOC SCI MED, V60, P691, DOI 10.1016/j.socscimed.2004.06.020
   Liddell C, 2006, ANN BEHAV MED, V32, P218, DOI 10.1207/s15324796abm3203_7
   Menard S., 1995, QUANT APPL SOCIAL SC, V0, P0
   Mutembei Aldin K., 2002, J ASIAN AFR STUD, V37.1, P1, DOI 10.1177/002190960203700101
   Nsamenang AB, 2006, INT J PSYCHOL, V41, P293, DOI 10.1080/00207590544000077
   Opt SK, 2004, J PSYCHOL, V138, P389, DOI 10.3200/JRLP.138.5.389-403
   Ross MW, 2006, JAIDS-J ACQ IMM DEF, V41, P342, DOI 10.1097/01.qai.0000209897.59384.52
   SHISANA O, 2005, S AFRICAN NATL HIV P, V0, P0
   SHISANA T, 2002, NELSON MANDELA HSRC, V0, P0
   Statistics South Africa, 2001, CENS 2001, V0, P0
   Steyerberg EW, 2001, J CLIN EPIDEMIOL, V54, P774, DOI 10.1016/S0895-4356(01)00341-9
   Tabachnick BG, 2007, USING MULTIVARIATE S, V0, P0
   Tanser F, 2006, J EPIDEMIOL COMMUN H, V60, P846, DOI 10.1136/jech.2005.043265
   Taylor M, 2007, ACTA PAEDIATR, V96, P287, DOI 10.1111/j.1651-2227.2007.00060.x
   Thwala JD, 2000, S AFR J PSYCHOL, V30, P1
   VANWARMELO NJ, 1938, HIST MATIWANE AMANGW, V0, P0
   Walker L., 2004, WAITING HAPPEN HIV A, V0, P0
   *WHO, 2002, IN 2 GEN HIV SURV SY, V0, P0
NR 37
TC 6
Z9 6
U1 0
U2 6
PU LIPPINCOTT WILLIAMS & WILKINS
PI PHILADELPHIA
PA TWO COMMERCE SQ, 2001 MARKET ST, PHILADELPHIA, PA 19103 USA
SN 0033-3174
EI 1534-7796
J9 PSYCHOSOM MED
JI Psychosom. Med.
PD MAY 15
PY 2008
VL 70
IS 4
BP 496
EP 504
DI 10.1097/PSY.0b013e31816fdf0e
PG 9
WC Psychiatry; Psychology; Psychology, Multidisciplinary
SC Psychiatry; Psychology
GA 301UY
UT WOS:000255922400017
PM 18434489
DA 2023-03-20
ER

PT J
AU Sarkar, NN
AF Sarkar, N. N.
TI Barriers to condom use
SO EUROPEAN JOURNAL OF CONTRACEPTION AND REPRODUCTIVE HEALTH CARE
LA English
DT Article
DE unprotected intercourse; social factors; psychological barriers; morality; ethnicity; religiosity; STIs; AIDS
ID female sex workers; african-american men; hiv transmission; unsafe sex; school-students; risk behaviors; andhra-pradesh; attitudes; partners; intervention
AB Objective To identify barriers to condom use. Methods Data were extracted through MEDLINE from papers published between 1993 and 2007. Surveys, reviews, clinical studies and comments were included in this review. The impact of cost, moral, social, personal and psychological factors were taken into consideration. Results Several factors were associated with non-use of a condom during sexual intercourse. Their cost often posed a barrier to condom use for the poor, even in developed countries. In many communities, moral values, ethnic and religious factors also played a role. Among other social factors, gender inequality, lack of a dialogue among partners with regard to condom use, and the stigma attached to the condom could all lead to unprotected sexual intercourse. Personal factors such as aversion to the condom, consumption of alcohol or use of drugs prior to sexual intercourse, and anxiety and depression all were negatively associated with condom use. Conclusion Their cost evidently poses a barrier to the use of condoms by the poor. Beside social stigmas and personal reluctance, prevailing moral norms and religious interdicts also adversely affect use of these devices in many communities. Because of their disastrous consequences in the domain of public health each of these barriers must be effectively addressed.
C1 All India Inst Med Sci, Dept Reprod Biol, New Delhi 110029, India.
C3 All India Institute of Medical Sciences (AIIMS) New Delhi
RP Sarkar, NN (corresponding author), All India Inst Med Sci, Dept Reprod Biol, New Delhi 110029, India.
EM n_n_Sarkar@yahoo.co.in
CR Abbey A, 2005, J STUD ALCOHOL, V66, P82, DOI 10.15288/jsa.2005.66.82
   Abel G, 2005, AUST NZ J PUBL HEAL, V29, P254, DOI 10.1111/j.1467-842X.2005.tb00764.x
   [Anonymous], 2006, LANCET, V367, P1550
   BEFENO KD, 2004, INT FAM PLAN PERSPEC, V30, P118
   Bhattacharya G, 2004, HEALTH EDUC BEHAV, V31, P101, DOI 10.1177/1090198103259204
   Brown G, 2006, LAT TRADE, V14, P2
   Bucardo J, 2004, ARCH SEX BEHAV, V33, P343, DOI 10.1023/B:ASEB.0000028887.96873.f3
   Choi SYP, 2007, CULT HEALTH SEX, V9, P489, DOI 10.1080/13691050701220446
   Crosby R, 2005, J AM COLL HEALTH, V54, P143, DOI 10.3200/JACH.54.3.143-148
   Crosby RA, 2004, SEX TRANSM INFECT, V80, P306, DOI 10.1136/sti.2003.008227
   Dandona L, 2005, AIDS, V19, P611, DOI 10.1097/01.aids.0000163938.01188.e4
   Devries KM, 2007, CAN J PUBLIC HEALTH, V98, P48, DOI 10.1007/BF03405385
   Essien EJ, 2005, BMC PUBLIC HEALTH, V5, P0, DOI 10.1186/1471-2458-5-3
   Essien EJ, 2005, INT J STD AIDS, V16, P739, DOI 10.1258/095646205774763135
   Essien EJ, 2006, MIL MED, V171, P1027, DOI 10.7205/MILMED.171.10.1027
   Fernandez-Esquer ME, 2004, J SEX RES, V41, P390, DOI 10.1080/00224490409552246
   Filipe EMV, 2005, INT J STD AIDS, V16, P56, DOI 10.1258/0956462052932764
   Fontes M, 2007, EUR J CONTRACEP REPR, V12, P36, DOI 10.1080/13625180601012378
   Haimov-Kochman R, 2007, EUR J CONTRACEP REPR, V12, P13, DOI 10.1080/13625180601092578
   Hart TA, 2005, AIDS BEHAV, V9, P505, DOI 10.1007/s10461-005-9021-2
   Hebling Eliana Maria, 2004, CAD. SAÚDE PÚBLICA, V20, P1211, DOI 10.1590/S0102-311X2004000500014
   Hounton SH, 2005, BMC PUBLIC HEALTH, V5, P0, DOI 10.1186/1471-2458-5-8
   Kaler A, 2004, STUD FAMILY PLANN, V35, P105, DOI 10.1111/j.1728-4465.2004.00012.x
   Khan Sharful Islam, 2004, SEX HEALTH, V1, P217, DOI 10.1071/SH04009
   King BM, 2005, PSYCHOL REP, V96, P586
   Krishnan AKS, 2007, AIDS EDUC PREV, V19, P334, DOI 10.1521/aeap.2007.19.4.334
   Kulczycki A, 2004, STUD FAMILY PLANN, V35, P246, DOI 10.1111/j.0039-3665.2004.00029.x
   Kumar GA, 2006, NATL MED J INDIA, V19, P306
   Lefkowitz ES, 2004, J SEX RES, V41, P150, DOI 10.1080/00224490409552223
   Lehrer JA, 2006, PEDIATRICS, V118, P189, DOI 10.1542/peds.2005-1320
   LESCANO CM, 2006, J ADOLESC HLTH, V39, P0
   Lightfoot M, 2005, JAIDS-J ACQ IMM DEF, V38, P61, DOI 10.1097/00126334-200501010-00012
   Manuel S, 2005, CULT HEALTH SEX, V7, P293, DOI 10.1080/13691050412331321302
   Martinez-Donate AP, 2004, AIDS EDUC PREV, V16, P172, DOI 10.1521/aeap.16.2.172.29395
   McElrath K, 2005, SUBST USE MISUSE, V40, P1461, DOI 10.1081/JA-200066814
   Naar-King S, 2006, HEALTH PSYCHOL, V25, P648, DOI 10.1037/0278-6133.25.5.648
   Oswalt SB, 2005, ARCH SEX BEHAV, V34, P663, DOI 10.1007/s10508-005-7920-y
   PARKES A, 2007, J ADOLESC HLTH, V40, P0
   Peltzer K, 2001, CURATIONIS, V24, P53
   RONALD AR, 1995, INFECT DIS CLIN N AM, V9, P287
   Rosengard C, 2005, PERSPECT SEX REPRO H, V37, P32, DOI 10.1363/3703205
   Rosengard C, 2006, AM J DRUG ALCOHOL AB, V32, P637, DOI 10.1080/00952990600919047
   Sayegh MA, 2006, J ADOLESCENT HEALTH, V39, P388, DOI 10.1016/j.jadohealth.2005.12.027
   SCHENKER JG, 1993, EUR J OBSTET GYN R B, V49, P15, DOI 10.1016/0028-2243(93)90102-I
   Smith LA, 2005, SOC WORK HEALTH CARE, V41, P71, DOI 10.1300/J010v41n02_05
   Sopheab H, 2006, JAIDS-J ACQ IMM DEF, V41, P81, DOI 10.1097/01.qai.0000174654.25535.f7
   Sunmola AM, 2005, AIDS CARE, V17, P208, DOI 10.1080/09540120512331325699
   Thomsen S, 2004, SEX TRANSM INFECT, V80, P430, DOI 10.1136/sti.2004.010421
   Tschann JM, 2002, J ADOLESCENT HEALTH, V31, P17, DOI 10.1016/S1054-139X(01)00418-9
   Voeten HACM, 2007, TROP MED INT HEALTH, V12, P174, DOI 10.1111/j.1365-3156.2006.01776.x
   Woods JL, 2006, J ADOLESCENT HEALTH, V39, P381, DOI 10.1016/j.jadohealth.2005.12.014
   Xia GM, 2005, AIDS EDUC PREV, V17, P143, DOI 10.1521/aeap.17.3.143.62904
NR 52
TC 100
Z9 100
U1 1
U2 13
PU TAYLOR & FRANCIS LTD
PI ABINGDON
PA 2-4 PARK SQUARE, MILTON PARK, ABINGDON OR14 4RN, OXON, ENGLAND
SN 1362-5187
EI 1473-0782
J9 EUR J CONTRACEP REPR
JI Eur. J. Contracept. Reprod. Health Care
PD JUN 15
PY 2008
VL 13
IS 2
BP 114
EP 122
DI 10.1080/13625180802011302
PG 9
WC Public, Environmental & Occupational Health; Obstetrics & Gynecology
SC Public, Environmental & Occupational Health; Obstetrics & Gynecology
GA 325JQ
UT WOS:000257585600002
PM 18465472
DA 2023-03-20
ER

PT J
AU German, D
   Sherman, SG
   Latkin, CA
   Sirirojn, B
   Thomson, N
   Sutcliffe, CG
   Aramrattana, A
   Celentano, DD
AF German, Danielle
   Sherman, Susan G.
   Latkin, Carl A.
   Sirirojn, Bangorn
   Thomson, Nicholas
   Sutcliffe, Catherine G.
   Aramrattana, Apinun
   Celentano, David D.
TI Young Thai women who use methamphetamine: Intersection of sexual partnerships, drug use, and social networks
SO INTERNATIONAL JOURNAL OF DRUG POLICY
LA English
DT Article
DE women; Thailand; methamphetamine; sex partners; social network
ID vocational school students; hiv-infection; risk-factors; northern thailand; amphetamine users; chiang-rai; condom use; behavior; men; prevention
AB Background: Given high rates of methamphetamine (MA) use among young people in Thailand and evidence of an association between MA and increased sexual risk behaviour, we examined the association between women's recent sexual partnerships, social network characteristics and drug and alcohol use. Methods: Female participants (n = 320) in an HIV behavioural trial among young (18-25 years) MA users in Chiang Mai completed a drug and sexual behaviour survey and social network inventory. Multinomial regression analyses accounting for clustered data examined individual and network characteristics associated with recent sexual partnership category. We compared women with only one male partner in the past year (39%) to those with multiple male partners (37%) and those with only female partners (24%). Results: Differences in levels of drug and alcohol use and social and sexual network characteristics were dependent on recent sexual partnership profiles. The multiple partner group reported an average of five male partners in the past year; 12% reported consistent condom use in the past 30 days. Compared to both groups, women with multiple male partners used MA more frequently, had larger non-sex networks with more MA users, were more likely to have an MA-using sex partner, and received less emotional support from their partners. Women with multiple male partners and only female partners reported more frequent alcohol use. Conclusions: Policy and intervention efforts targeting drug use and sexual behaviour among young Thai women are drastically needed and may benefit from consideration of the diversity within the population. These data point to the need for targeted prevention approaches that take into account the varying characteristics and social influences of these different groups of women. (c) 2007 Elsevier B.V. All rights reserved.
C1 [German, Danielle; Sherman, Susan G.; Latkin, Carl A.; Sutcliffe, Catherine G.; Celentano, David D.] Johns Hopkins Univ, Sch Publ Hlth, Dept Hlth Behav & Soc, Baltimore, MD 21231 USA.
   [Sirirojn, Bangorn; Aramrattana, Apinun] Chiang Mai Univ, Res Inst Hlth Sci, Chiang Mai 50000, Thailand.
   [Thomson, Nicholas] Monash Univ, Dept Epidemiol & Prevent Med, Melbourne, Vic 3004, Australia.
C3 Johns Hopkins University; Chiang Mai University; Monash University
RP German, D (corresponding author), Johns Hopkins Univ, Sch Publ Hlth, Dept Hlth Behav & Soc, 1629 E Baltimore St, Baltimore, MD 21231 USA.
EM dgerman@jhsph.edu
FU NIDA NIH HHS [1R01DA14702, R01 DA014702-04, R01 DA014702] Funding Source: Medline; NIMH NIH HHS [5F31MH073430, F31 MH073430, F31 MH073430-03] Funding Source: Medline
CR Allen DR, 2003, AIDS BEHAV, V7, P9, DOI 10.1023/A:1022553121782
   Ball A L, 1998, PUBLIC HEALTH REP, V113 Suppl 1, P170
   Bell AV, 2006, AM J PUBLIC HEALTH, V96, P1066, DOI 10.2105/AJPH.2004.061077
   Beyrer C, 2004, INT J STD AIDS, V15, P697, DOI 10.1258/0956462041944376
   Bond KC, 1999, SOC SCI MED, V49, P1599, DOI 10.1016/S0277-9536(99)00205-1
   Catania JA, 1996, HEALTH PSYCHOL, V15, P362
   Cochran SD, 2004, ADDICTION, V99, P989, DOI 10.1111/j.1360-0443.2004.00759.x
   Dickson-Gomez J, 2006, SUBST USE MISUSE, V41, P669, DOI 10.1080/10826080500411403
   Gonzales V, 1999, AM J PUBLIC HEALTH, V89, P1841, DOI 10.2105/AJPH.89.12.1841
   HANDO J, 1994, ADDICTION, V89, P79, DOI 10.1111/j.1360-0443.1994.tb00852.x
   JACKSON PA, 1999, LADY BOYS TORN BOYS, V0, P29
   Jenkins RA, 2002, AIDS EDUC PREV, V14, P228, DOI 10.1521/aeap.14.3.228.23894
   KALL K, 1995, AIDS CARE, V7, P171, DOI 10.1080/09540129550126696
   Kulsudjarit K, 2004, ANN NY ACAD SCI, V1025, P446, DOI 10.1196/annals.1316.055
   LATKIN C, 1995, DRUG ALCOHOL DEPEN, V38, P1, DOI 10.1016/0376-8716(94)01082-V
   Latkin C A, 1998, PUBLIC HEALTH REP, V113 Suppl 1, P151
   Latkin CA, 2003, SOC SCI MED, V56, P465, DOI 10.1016/S0277-9536(02)00047-3
   LATKIN CA, 2000, ADV MED SOC, V7, P261
   Lertpiriyasuwat C, 2003, AIDS, V17, P1969, DOI 10.1097/00002030-200309050-00016
   Liu A, 2006, INT FAM PLAN PERSPEC, V32, P126, DOI 10.1363/3212606
   Manopaiboon C, 2003, J ADOLESCENCE, V26, P517, DOI 10.1016/S0140-1971(03)00054-X
   Melbye K, 2002, DRUG ALCOHOL DEPEN, V68, P245, DOI 10.1016/S0376-8716(02)00218-1
   Miller M, 2002, AIDS CARE, V14, P801, DOI 10.1080/0954012021000031877
   Miller M, 2001, SOC SCI MED, V52, P967, DOI 10.1016/S0277-9536(00)00199-4
   Mills S, 1997, AIDS, V11, P0
   Morrison L, 2004, QUAL HEALTH RES, V14, P328, DOI 10.1177/1049732303261624
   Neaigus A, 1996, J ACQ IMMUN DEF SYND, V11, P499, DOI 10.1097/00042560-199604150-00011
   Nelson KE, 1996, NEW ENGL J MED, V335, P297, DOI 10.1056/NEJM199608013350501
   O-Prasertsawat Pratak, 2004, JOURNAL OF THE MEDICAL ASSOCIATION OF THAILAND, V87, P755
   Razak MH, 2003, JAIDS-J ACQ IMM DEF, V33, P259, DOI 10.1097/00126334-200306010-00023
   Rhodes T, 1998, SOC SCI MED, V46, P157, DOI 10.1016/S0277-9536(97)00156-1
   Rojanapithayakorn W, 1996, AIDS, V10, P1, DOI 10.1097/00002030-199601000-00001
   Sattah MV, 2002, ADDICTION, V97, P801, DOI 10.1046/j.1360-0443.2002.00131.x
   Scheer S, 2002, AM J PUBLIC HEALTH, V92, P1110, DOI 10.2105/AJPH.92.7.1110
   Sinnott Megan, 2004, TOMS DEES TRANSGENDE, V0, P0
   Srirak N, 2005, DRUG ALCOHOL DEPEN, V78, P141, DOI 10.1016/j.drugalcdep.2004.10.007
   Thato S, 2003, J NURS SCHOLARSHIP, V35, P157, DOI 10.1111/j.1547-5069.2003.00157.x
   Thaweesit S, 2004, CULT HEALTH SEX, V6, P205, DOI 10.1080/1369105031000156360
   UNAIDS, 2006, REP GLOB AIDS EP, V0, P0
   UNODC, 2005, WORLD DRUG REP, V0, P0
   van Griensven F, 2004, ARCH SEX BEHAV, V33, P137, DOI 10.1023/B:ASEB.0000014328.49070.8c
   van Griensven F, 2001, PEDIATRICS, V108, P0, DOI 10.1542/peds.108.1.e13
   VanLandingham B, 2002, INT FAM PLAN PERSPEC, V28, P6
   Verachai Viroj, 2001, JOURNAL OF THE MEDICAL ASSOCIATION OF THAILAND, V84, P24
   Vuttanont U, 2006, LANCET, V368, P2068, DOI 10.1016/S0140-6736(06)69836-X
NR 45
TC 15
Z9 16
U1 0
U2 6
PU ELSEVIER
PI AMSTERDAM
PA RADARWEG 29, 1043 NX AMSTERDAM, NETHERLANDS
SN 0955-3959
EI 1873-4758
J9 INT J DRUG POLICY
JI Int. J. Drug Policy
PD APR 15
PY 2008
VL 19
IS 2
BP 122
EP 129
DI 10.1016/j.drugpo.2007.11.010
PG 8
WC Substance Abuse
SC Substance Abuse
GA 298FY
UT WOS:000255673000006
PM 18191393
DA 2023-03-20
ER

PT J
AU Chan, KY
   Stoove, MA
   Sringernyuang, L
   Reidpath, DD
AF Chan, Kit Yee
   Stoove, Mark A.
   Sringernyuang, Luechai
   Reidpath, Daniel D.
TI Stigmatization of AIDS patients: Disentangling thai nursing students' attitudes towards HIV/AIDS, drug use, and commercial sex
SO AIDS AND BEHAVIOR
LA English
DT Article
DE HIV; AIDS; layering of stigma; quantitative methods; injecting drug use (IDU); commercial sex
ID hiv; discrimination; stigma; risk; men
AB This paper analyzes the interrelationships between the stigma of HIV/AIDS stigma and the co-stigmas of commercial sex (CS) and injecting drug use (IDU). Students of a Bangkok nursing college (N = 144) were presented with vignettes describing a person varying in the disease diagnoses (AIDS, leukemia, no disease) and co-characteristics (IDU, CS, blood transfusion, no co-characteristic). For each vignette, participants completed a social distance measure assessing their attitudes towards the hypothetical person portrayed. Multivariate analyses showed strong interactions between the stigmas of AIDS and IDU but not between AIDS and CS. Although AIDS was shown to be stigmatizing in and of itself, it was significantly less stigmatizing than IDU. The findings highlight the need to consider the non-disease-related stigmas associated with HIV as well as the actual stigma of HIV/AIDS in treatment and care settings. Methodological strengths and limitations were evaluated and implications for future research discussed.
C1 [Chan, Kit Yee] Deakin Univ, Sch Hlth & Social Dev, Melbourne, Vic 3125, Australia.
   [Stoove, Mark A.] Turning Point Alcohol & Drug Ctr, Melbourne, Vic, Australia.
   [Sringernyuang, Luechai] Mahidol Univ, Ctr Hlth Policy Studies, Bangkok 10700, Thailand.
   [Reidpath, Daniel D.] Brunel Univ, Ctr Publ Hlth Res, London, England.
C3 Deakin University; Turning Point Alcohol & Drug Centre - Australia; Mahidol University; Brunel University
RP Chan, KY (corresponding author), Deakin Univ, Sch Hlth & Social Dev, 221 Burwood Highway, Melbourne, Vic 3125, Australia.
EM kit.chan@deakin.edu.au
CR ASSANANGKORNCHA.S, 2000, DRUG ALCOHOL REV, V19, P17
   *BUR INT NARC LAW, 2004, THAIL INT NARC CONTR, V0, P0
   Celentano DD, 2003, J URBAN HEALTH, V80, P97
   Chan KY, 2003, REPROD HEALTH MATTER, V11, P40, DOI 10.1016/S0968-8080(03)02291-2
   CHAN KY, 2007, UNPUB QIAN CENG GAO, V0, P0
   Chandeying V, 2004, SEX HEALTH, V1, P209, DOI 10.1071/SH04032
   Chay-Nemeth C, 1998, J HEALTH COMMUN, V3, P217
   Cohen Leonard A, 2005, J DENT EDUC, V69, P896
   Collett D., 2003, TEXTS STAT SCI, V0, P0
   Demmer C, 1999, DEATH STUD, V23, P433, DOI 10.1080/074811899200948
   FORD N, 1991, SOC SCI MED, V33, P405, DOI 10.1016/0277-9536(91)90321-3
   GILMORE N, 1994, SOC SCI MED, V39, P1339, DOI 10.1016/0277-9536(94)90365-4
   Gouws E, 2006, SEX TRANSM INFECT, V82, PIII51, DOI 10.1136/sti.2006.020164
   Herek GM, 1999, AM BEHAV SCI, V42, P1130, DOI 10.1177/0002764299042007006
   Hox J., 2010, MULTILEVEL ANAL TECH, V2nd, P0, DOI 10.4324/9780203852279
   Kelly J A, 1988, J CONTIN EDUC NURS, V19, P78
   KELLY JA, 1987, J MED EDUC, V62, P549
   KELLY JA, 1987, AM J PUBLIC HEALTH, V77, P789, DOI 10.2105/AJPH.77.7.789
   Kitsiripornchai S, 1998, J ACQ IMMUN DEF SYND, V18, P282, DOI 10.1097/00042560-199807010-00013
   Klunklin Areewan, 2005, HEALTH CARE WOMEN INT, V26, P46, DOI 10.1080/07399330590885777
   KNODEL J, 1999, GENDERS SEXUALITIES, V0, P93
   KOWALEWSKI MR, 1988, J CONTEMP ETHNOGR, V17, P211, DOI 10.1177/089124188017002004
   LEIKER JJ, 1995, DEVIANT BEHAV, V16, P333, DOI 10.1080/01639625.1995.9968007
   LINK BG, 1983, AM J COMMUN PSYCHOL, V11, P261, DOI 10.1007/BF00893367
   Mann JM, 1999, HEALTH HUM RIGHTS, V216, P0
   MatickaTyndale E, 1997, SOC SCI MED, V44, P199, DOI 10.1016/S0277-9536(96)00146-3
   McBride CA, 1998, J APPL SOC PSYCHOL, V28, P595, DOI 10.1111/j.1559-1816.1998.tb01722.x
   *MEASURE DHS, 2002, DEM HLTH SURV, V0, P0
   Parker R, 2003, SOC SCI MED, V57, P13, DOI 10.1016/S0277-9536(02)00304-0
   Paxton S, 2005, AIDS CARE, V17, P413, DOI 10.1080/09540120412331299807
   Perngmark P, 2004, AIDS BEHAV, V8, P63, DOI 10.1023/B:AIBE.0000017526.29653.a5
   Reidpath DD, 2005, AIDS CARE, V17, P425, DOI 10.1080/09540120412331319769
   Renard R., 2001, OPIUM REDUCTION THAI, V0, P0
   Rhodes T, 2005, SOC SCI MED, V61, P1026, DOI 10.1016/j.socscimed.2004.12.024
   SACKMAN BS, 1978, INT J ADDICT, V13, P427, DOI 10.3109/10826087809045259
   SAENGTIENCHAI C, 1999, GENDERS SEXUALITIES, V0, P78
   Snijders, 2011, MULTILEVEL ANAL INTR, V0, P0
   Songwathana P, 2001, MED ANTHROPOL, V20, P1
   Sringernyuang L, 2005, AIDS CARE, V17, PS165, DOI 10.1080/09540120500120161
   Thianthai C, 2004, CULT HEALTH SEX, V6, P189, DOI 10.1080/1369105031000156379
   UNAIDS, 2005, REP THEOL WORKSH FOC, V0, P0
   *UNAIDS UNICEF WHO, 2004, THAIL EP FACT SHEETS, V0, P0
   *UNAIDS WHO, 2005, AIDS EP UPD, V0, P0
   Vongchak T, 2005, INT J DRUG POLICY, V16, P115, DOI 10.1016/j.drugpo.2004.11.003
   Wolffers I, 2003, LANCET, V361, P1981, DOI 10.1016/S0140-6736(03)13594-5
   *WORLD BANK, 2000, THAIL RESP AIDS BUIL, V0, P0
NR 46
TC 52
Z9 52
U1 0
U2 6
PU SPRINGER/PLENUM PUBLISHERS
PI NEW YORK
PA 233 SPRING ST, NEW YORK, NY 10013 USA
SN 1090-7165
EI 1573-3254
J9 AIDS BEHAV
JI AIDS Behav.
PD JAN 15
PY 2008
VL 12
IS 1
BP 146
EP 157
DI 10.1007/s10461-007-9222-y
PG 12
WC Public, Environmental & Occupational Health; Social Sciences, Biomedical
SC Public, Environmental & Occupational Health; Biomedical Social Sciences
GA 254BZ
UT WOS:000252562700016
PM 17364148
DA 2023-03-20
ER

PT J
AU Haack, S
AF Haack, Sally
TI Engaging Pharmacy Students with Diverse Patient Populations to Improve Cultural Competence
SO AMERICAN JOURNAL OF PHARMACEUTICAL EDUCATION
LA English
DT Article
DE experiential education; cultural competency; diversity
ID health; care
AB Objective. To develop and implement learning activities within an advanced pharmacy practice experience (APPE) to improve students' cultural competence. Design. During their AAPE at Community Access Pharmacy, students participated in topic discussions with faculty members, used interpreters to interview Hispanic patients, visited a Mexican grocery store, evaluated nontraditional medicine practices in the Hispanic community, and served as part of a patient care team at a homeless shelter and an HIV/AIDS clinic. The students reflected on these activities in daily logs and completed a final evaluation of their experiences. Assessment. Forty-three students completed the rotation from 2004-2007. Almost all learned something new about counseling patients with cultural/language differences (98%) and became more aware of financial barriers to health care and potential solutions to overcome them (93%). Students' reflections were positive and showed progression toward cultural competence. Conclusion. A culturally diverse patient population provided opportunities for APPE students to develop the skills necessary to become culturally competent pharmacists. Future work should focus on potential evaluation tools to assess curricular cultural competency outcomes in APPE's.
C1 [Haack, Sally] Drake Univ, Coll Pharm & Hlth Sci, Des Moines, IA 50311 USA.
RP Haack, S (corresponding author), 2507 Univ Ave, Des Moines, IA 50311 USA.
EM sally.haack@drake.edu
CR Assemi M, 2004, ANN PHARMACOTHER, V38, P781, DOI 10.1345/aph.1D402
   Assemi M, 2007, AM J PHARM EDUC, V71, P0, DOI 10.5688/aj7106110
   BERLIN EA, 1983, WESTERN J MED, V139, P934
   DEBITTNER MR, 2004, APHA PARTNERS SELF C, V10, P0
   Evans E, 2006, AM J PHARM EDUC, V70, P0, DOI 10.5688/aj700355
   KLEINMAN A, 1978, ANN INTERN MED, V88, P251, DOI 10.7326/0003-4819-88-2-251
   Mutha SAC., 2002, CULTURALLY COMPETENT, V0, P0
   Onyoni EM, 2007, AM J PHARM EDUC, V71, P0, DOI 10.5688/aj710224
   Quist Ryan M, 2006, RES SOCIAL ADM PHARM, V2, P420, DOI 10.1016/j.sapharm.2006.07.008
   Smedley BD, 2002, CONFRONTING RACIAL E, V0, P0, DOI DOI 10.17226/12875
   Smith WR, 2007, ANN INTERN MED, V147, P654, DOI 10.7326/0003-4819-147-9-200711060-00010
   THOM DH, 2006, BMC MED EDUC, V6, P38, DOI 10.1186/1472-6920-6-38
   Wells M I, 2000, J COMMUNITY HEALTH NURS, V17, P189, DOI 10.1207/S15327655JCHN1704_1
NR 16
TC 49
Z9 49
U1 0
U2 9
PU AMER ASSOC COLL PHARMACY
PI ALEXANDRIA
PA 1426 PRINCE STREET, ALEXANDRIA, VA 22314-2815 USA
SN 0002-9459
EI 1553-6467
J9 AM J PHARM EDUC
JI Am. J. Pharm. Educ.
PD JUN 15
PY 2008
VL 72
IS 5
BP 
EP 
DI 10.5688/aj7205124
PG 6
WC Education, Scientific Disciplines; Pharmacology & Pharmacy
SC Education & Educational Research; Pharmacology & Pharmacy
GA 367CL
UT WOS:000260530000029
PM 19214278
DA 2023-03-20
ER

PT J
AU Kwon, YM
   Yeun, EJ
   Kim, HY
   Youn, MS
   Cho, JY
   Lee, HJ
AF Kwon, Young Mi
   Yeun, Eun Ja
   Kim, Hee Young
   Youn, Mi Sun
   Cho, Ju Yeon
   Lee, Hee Joo
TI Application of the Transtheoretical Model to Identify Aspects Influencing Condom Use Among Korean College Students
SO WESTERN JOURNAL OF NURSING RESEARCH
LA English
DT Article
DE transtheoretical model; condom use; stage of change; self-efficacy; decisional balance; Korean context
ID sexual-behavior; self-efficacy; hiv; stage; risk; intervention; women
AB Increasing condom use requires an understanding of the influencing factors. Previous research has used psychosocial theories such as the social cognitive theory and health belief to explain AIDS risk factors and condom use. However, it is still difficult to effectively predict the multidimensional factors associated with condom use. The present study utilizes the transtheoretical model to investigate condom use among college students by examining stages of change for condom use and measuring decisional balance and self-efficacy for each stage. The aim was to identify the variables affecting condom use so as to provide scientific data that would aid the development of effective strategies for increasing condom use.
C1 [Yeun, Eun Ja] Konkuk Univ, Seoul, South Korea.
   [Kim, Hee Young] Chung Ang Univ, Seoul, South Korea.
   [Youn, Mi Sun] Suwon Womens Coll, Suwon, South Korea.
   [Cho, Ju Yeon] Suwon Sci Coll, Suwon, South Korea.
   [Lee, Hee Joo] Sangji Univ, Wonju, Kangwon Do, South Korea.
C3 Konkuk University; Chung Ang University; Sangji University
CR Ahn Ok-Hee, 2005, TAEHAN KANHO HAKHOE CHI, V35, P1285
   BOWEN AM, 1995, J CONSULT CLIN PSYCH, V63, P238, DOI 10.1037/0022-006X.63.2.238
   Brown-Peterside P, 2000, AIDS EDUC PREV, V12, P171
   Bryan A, 2002, HEALTH PSYCHOL, V21, P71, DOI 10.1037//0278-6133.21.1.71
   CHA ES, 2005, THESIS U PITTSBURGH, V0, P0
   CHANG SO, 2000, J KOREAN ACAD NURSIN, V30, P1265
   CHOI BH, 2002, STUDY KOREAN UNPUB, V0, P0
   Conley TD, 2005, J APPL SOC PSYCHOL, V35, P603, DOI 10.1111/j.1559-1816.2005.tb02137.x
   DEITRA LL, 2004, MATERNITY WOMENS HLT, V0, P0
   FAWCETT J, 1995, J CLIN PSYCHIAT, V56, P4
   KANG HS, 2001, THESIS YONSEI U SEOU, V0, P0
   KASEN S, 1992, HEALTH EDUC QUART, V19, P187, DOI 10.1177/109019819201900204
   KIM HK, 2004, THESIS WOMENS U SEOU, V0, P0
   KIM MS, 2004, J KOREAN SPORTS RES, V15, P659
   KO YS, 2001, THESIS EWHA WOMENS U, V0, P0
   *KOR CDCP, 2007, HIV AIDS STAT UNPUB, V0, P0
   KWON EJ, 2007, THESIS EWHA WOMANS U, V0, P0
   KWON JG, 1997, THESIS KOREA U SEOUL, V0, P0
   LEIGH BC, 1993, AM PSYCHOL, V48, P1035, DOI 10.1037/0003-066X.48.10.1035
   Mann L., 1977, DECISION MAKING PSYC, V0, P0
   NOAR SM, 2001, THESIS U RHODE ISLAN, V0, P0
   PAMELA BP, 2000, AIDS EDUC PREV, V12, P171
   Park S.H., 2003, J REPROD MED POPULAT, V16, P57
   PARK SH, 2002, J KOREAN PUBLIC HLTH, V28, P66
   Parsons JT, 2000, J ADOLESCENCE, V23, P377, DOI 10.1006/jado.2000.0326
   PROCHASKA JO, 1993, ADV EXERCISE ADHEREN, V0, P00161
   Rakowski W, 1996, HEALTH EDUC RES, V11, P77, DOI 10.1093/her/11.1.77
   Redding CA, 1999, PSYCHOL HEALTH, V14, P467
   Rosengard C, 2001, J ADOLESCENT HEALTH, V29, P200, DOI 10.1016/S1054-139X(01)00216-6
   SEO MJ, 2003, INT J WELFARE AGED, V9, P127
   SHEERAN P, 1994, PATIENT EDUC COUNS, V24, P199, DOI 10.1016/0738-3991(94)90065-5
   SOHN A, 2002, J KOREAN SOC HLTH ED, V19, P45
   Sohn A.R., 2003, J KOREAN SOC HLTH ST, V28, P76
   SOHN AR, 2005, J KOREAN SOC HLTH ED, V22, P49
   Stark MJ, 1998, J CONSULT CLIN PSYCH, V66, P967, DOI 10.1037/0022-006X.66.6.967
   *UNAIDS, 2006, 2006 REP GLOB UNPUB, V0, P0
   VINCENZI AE, 1992, PUBLIC HLTH NURSING, V9, P270
NR 37
TC 8
Z9 8
U1 1
U2 7
PU SAGE PUBLICATIONS INC
PI THOUSAND OAKS
PA 2455 TELLER RD, THOUSAND OAKS, CA 91320 USA
SN 0193-9459
EI 1552-8456
J9 WESTERN J NURS RES
JI West. J. Nurs. Res.
PD DEC 15
PY 2008
VL 30
IS 8
BP 991
EP 1004
DI 10.1177/0193945908319988
PG 14
WC Nursing
SC Nursing
GA 373FM
UT WOS:000260956400007
PM 18612093
DA 2023-03-20
ER

PT J
AU Jones, SG
   Patsdaughter, CA
   Jorda, ML
   Hamilton, M
   Malow, R
AF Jones, Sande Gracia
   Patsdaughter, Carol A.
   Jorda, Mary Louise
   Hamilton, Margaret
   Malow, Robert
TI SENORITAS: An HIV/sexually transmitted infection prevention project for Latina college students at a Hispanic-serving university
SO JANAC-JOURNAL OF THE ASSOCIATION OF NURSES IN AIDS CARE
LA English
DT Article; Proceedings Paper
DE college students; females; HIV education; HIV prevention; Latinas; Hispanics; Hispanic-serving institutions (HSIs); peer educators
ID behavioral skills model; risk-reduction; intervention; health; women
AB Few HIV prevention projects have specifically targeted Latina college students. These young women may be at risk for HIV infection because of developmental issues, normative behaviors, gender roles, and cultural beliefs that affect their sexual practices. The SENORITAS project (an acronym for Student Education Needed in Order to Reduce Infection and Transmission of AIDS/HIV and STIs [sexually transmitted infections]) is an innovative program designed for Latina college students at an urban Hispanic-serving institution in South Florida. The project has two major aims: (a) to provide age-appropriate, gender-specific, and culturally tailored HIV/STI prevention education for Latina college students through the use of a theoretically based, single-session peer education program: and (b) to improve the competence, comfort level, and skills of multiethnic nursing students as HIV prevention educators. This article discusses project development and design using the information-motivation-behavioral skill model for HIV prevention, describes implementation with peer educators, and concludes with progress to date and future directions.
C1 [Jones, Sande Gracia; Patsdaughter, Carol A.; Jorda, Mary Louise; Hamilton, Margaret] Florida Int Univ, Coll Nursing & Hlth Sci, Miami, FL 33199 USA.
   [Malow, Robert] Florida Int Univ, Stempel Sch Publ Hlth, AIDS Prevent Program, N Miami, FL USA.
C3 State University System of Florida; Florida International University; State University System of Florida; Florida International University
RP Jones, SG (corresponding author), Florida Int Univ, Coll Nursing & Hlth Sci, Miami, FL 33199 USA.
CR *CDCP, 2006, TABL 2 REP AIDS CAS, V0, P0
   Centers for Disease Control and Prevention, 2003, MMWR-MORBID MORTAL W, V52, P11
   Del Rio Carlos, 2003, TOP HIV MED, V11, P140
   Fisher JD, 2002, HEALTH PSYCHOL, V21, P177, DOI 10.1037//0278-6133.21.2.177
   FISHER JD, 1994, HEALTH PSYCHOL, V13, P238, DOI 10.1037/0278-6133.13.3.238
   *FLOR DEP HLTH, 2006, HIV AIDS HISP, V0, P0
   *FLOR INT U, 2008, FIU, V0, P0
   Gurman T, 2004, J AM COLL HEALTH, V52, P169, DOI 10.3200/JACH.52.4.169-178
   Jemmott L. S., 2002, J ASSOC NURSE AIDS C, V13, P56
   Jones SG, 2001, NURS PRACT FORUM, V12, P181
   KALICHMAN SC, 2001, INTERAMERICAN J PSYC, V35, P41
   Koch T, 2006, PARTICIPATORY ACTION, V0, P0
   LANDERS SJ, 2007, AMEDNEWS COM, V0, P0
   Lewis JE, 1997, J AM COLL HEALTH, V45, P147, DOI 10.1080/07448481.1997.9936875
   Marin Barbara VanOss, 2003, J TRANSCULT NURS, V14, P186, DOI 10.1177/1043659603014003005
   *MIAM DAD COUNT HL, 2006, HIV AIDS WOM FLOR MI, V0, P0
   *MIAM DAD COUNT HL, 2006, HIV AIDS FLOR MIAM D, V0, P0
   *MIAM DAD COUNT HL, 2006, HIV AIDS HISP FLOR M, V0, P0
   MISOVICH SJ, 2002, INFORM MOTIVATION BE, V0, P0
   Norris Anne E, 2002, MCN AM J MATERN CHILD NURS, V27, P103, DOI 10.1097/00005721-200203000-00010
   OLEARY A, 2000, AIDS PREVENT MENT H, V0, P179
   Peragallo N, 1996, PUBLIC HEALTH NURS, V13, P217, DOI 10.1111/j.1525-1446.1996.tb00243.x
   Peragallo N, 2005, NURS RES, V54, P108
   Reynolds KE, 2005, CLIN NURSE SPEC, V19, P255, DOI 10.1097/00002800-200509000-00009
   Roberts ST, 2006, ARCH PSYCHIAT NURS, V20, P32, DOI 10.1016/j.apnu.2005.08.008
   Schiffner Tiffany, 2006, CULTUR DIVERS ETHNIC MINOR PSYCHOL, V12, P687, DOI 10.1037/1099-9809.12.4.687
   Semaan S, 2006, SUBST USE MISUSE, V41, P1349, DOI 10.1080/10826080600838018
   SOET JE, 2003, SO ONLINE J NURSING, V1, P0
   Villarruel A M, 1998, J SOC PEDIATR NURS, V3, P69, DOI 10.1111/j.1744-6155.1998.tb00030.x
   Villarruel AM, 2005, J ASSOC NURSE AIDS C, V16, P23, DOI 10.1016/j.jana.2005.01.001
NR 30
TC 12
Z9 12
U1 0
U2 7
PU LIPPINCOTT WILLIAMS & WILKINS
PI PHILADELPHIA
PA TWO COMMERCE SQ, 2001 MARKET ST, PHILADELPHIA, PA 19103 USA
SN 1055-3290
EI 1552-6917
J9 J ASSOC NURSE AIDS C
JI J. Assoc. Nurses Aids Care
PD JUL-AUG 15
PY 2008
VL 19
IS 4
BP 311
EP 319
DI 10.1016/j.jana.2008.04.002
PG 9
WC Nursing
SC Nursing
GA 327WB
UT WOS:000257758100008
PM 18598906
DA 2023-03-20
ER

PT J
AU Lederman, RP
   Chan, WY
   Roberts-Gray, C
AF Lederman, Regina P.
   Chan, Wenyaw
   Roberts-Gray, Cynthia
TI Parent-adolescent relationship education (PARE): Program delivery to reduce risks for adolescent pregnancy and STDs
SO BEHAVIORAL MEDICINE
LA English
DT Article
DE adolescent pregnancy prevention; HIV/STD prevention; parent involvement
ID sexual risk; impact evaluation; prevention; youth; aids; intercourse; curriculum; onset
AB The first author recruited parent-adolescent dyads (N = 192) into after-school prevention education groups at middle schools in southeast Texas. This author placed participants in either (1) an Interactive Program (IP) in which they role-played, practiced resistance skills, and held parent-child discussions or (2) an Attention Control Program (ACP) that used the same curriculum but was delivered in a traditional, didactic format. Questionnaires administered at the beginning and end of the 4-session program and again after booster sessions in 3 subsequent semesters provided measures of social controls (eg, communication with parents) and self controls (eg, protection against risk) on the youths' sexual health behaviors. Linear mixed models adjusted for gender, age, and ethnicity showed that the IP in comparison with the ACP, achieved significant gains in social control by increasing parental rules about having sex and other risky behaviors and also enhanced students' self-control by increasing their knowledge about prevention and enhancing resistance responses when pressured to have sex.
C1 [Lederman, Regina P.] Univ Texas Galveston, Med Branch, Galveston, TX 77555 USA.
   [Chan, Wenyaw] Univ Texas Houston, Hlth Sci Ctr, Houstons Sch Publ Hlth, Houston, TX USA.
   [Roberts-Gray, Cynthia] Third Coast Res & Dev Inc, Galveston, TX USA.
C3 University of Texas System; University of Texas Medical Branch Galveston; University of Texas System; University of Texas Health Science Center Houston
RP Lederman, RP (corresponding author), Univ Texas Galveston, Med Branch, 301 Univ Blvd, Galveston, TX 77555 USA.
EM rlederma@utmb.edu
FU NINR NIH HHS [R01 NR04678, R01 NR004678-03] Funding Source: Medline
CR Ajzen I, 1985, ACTION CONTROL COGNI, V2, P11, DOI 10.1007/978-3-642-69746-3_2
   Albarracin D, 2001, PSYCHOL BULL, V127, P142, DOI 10.1037//0033-2909.127.1.142
   ALBERT B, 2004, VOCIE 2004 AM ADULTS, V0, P0
   BANDURA A, 1990, EVAL PROGRAM PLANN, V13, P9, DOI 10.1016/0149-7189(90)90004-G
   Bandura A, 1986, SOCIAL FDN ACTION, V0, P0
   Blake SM, 2001, FAM PLANN PERSPECT, V33, P52, DOI 10.2307/2673750
   Dittus PJ, 2000, J ADOLESCENT HEALTH, V26, P268, DOI 10.1016/S1054-139X(99)00096-8
   HAMBRICK M, 1985, FAM LIFE ED, V4, P12
   Johnson BT, 2003, ARCH PEDIAT ADOL MED, V157, P381, DOI 10.1001/archpedi.157.4.381
   Kalmuss D, 2003, PERSPECT SEX REPRO H, V35, P87, DOI 10.1363/3508703
   Kirby D, 1997, AIDS EDUC PREV, V9, P44
   Lammers C, 2000, J ADOLESCENT HEALTH, V26, P42, DOI 10.1016/S1054-139X(99)00041-5
   Lederman RP, 2004, BEHAV MED, V29, P155, DOI 10.3200/BMED.29.4.155-166
   Lederman RP, 2003, BEHAV MED, V29, P33, DOI 10.1080/08964280309596173
   MANLOVE J, 2002, PREVENTING TEENAGE P, V0, P0
   MILLER B, 1998, FAMILIES RES SYNTHES, V0, P0
   MILLER BC, 1993, FAM RELAT, V42, P392, DOI 10.2307/585339
   *SIECUS, 2002, INN APPR INCR PAR CO, V0, P0
   *STUD DRUNK DRIV, 2000, TEEN TOD 2000 LIB MU, V0, P0
   TERRY E, 2000, TRENDS SEXUAL ACTIVI, V0, P0
   TERRYHUMEN E, 2003, 14 YOUNGER SEXUAL BE, V0, P0
   The Kaiser Family Foundation, 2002, SEX SMART COMM SER N, V0, P0
   Unger JB, 2000, J ADOLESCENT HEALTH, V26, P205, DOI 10.1016/S1054-139X(99)00067-1
   Weeks K, 1997, AIDS EDUC PREV, V9, P90
   Weinstock H, 2004, PERSPECT SEX REPRO H, V36, P6, DOI 10.1111/j.1931-2393.2004.tb00002.x
   Wilson SN, 2000, FAM PLANN PERSPECT, V32, P252, DOI 10.2307/2648179
   Wright AJ, 2004, J ADOLESCENT HEALTH, V35, P380, DOI 10.1016/j.jadohealth.2003.12.008
NR 28
TC 42
Z9 43
U1 1
U2 17
PU HELDREF PUBLICATIONS
PI WASHINGTON
PA 1319 EIGHTEENTH ST NW, WASHINGTON, DC 20036-1802 USA
SN 0896-4289
EI 
J9 BEHAV MED
JI Behav. Med.
PD WIN 15
PY 2008
VL 33
IS 4
BP 137
EP 143
DI 10.3200/BMED.33.4.137-144
PG 7
WC Behavioral Sciences; Psychiatry
SC Behavioral Sciences; Psychiatry
GA 265HY
UT WOS:000253350900002
PM 18316271
DA 2023-03-20
ER

PT J
AU Sterk, CE
   Klein, H
   Elifson, KW
AF Sterk, Claire E.
   Klein, Hugh
   Elifson, Kirk W.
TI Young Adult Ecstasy Users and Multiple Sexual Partners: Understanding the Factors Underlying this HIV Risk Practice
SO JOURNAL OF PSYCHOACTIVE DRUGS
LA English
DT Article
DE drug users/abusers; Ecstasy users; HIV/AIDS; multiple sex partners; predictors; substance use/abuse
ID self-esteem; condom use; drug-users; mdma ecstasy; health-risk; hidden populations; college-students; gay men; behaviors; women
AB The purposes of this study are to (1) examine the extent to which young adult Ecstasy users recently reported having had multiple sex partners and (2) identify the factors predictive of engaging in this behavior. Potential predictors included demographic characteristics, background and experiences measures, childhood maltreatment experiences, substance use variables, and measures assessing psychological/psychosocial functioning. This research is based on a sample of 283 young adult recurrent users of the drug, Ecstasy. Study participants were recruited in Atlanta, Georgia between August 2002 and August 2004 using a targeted sampling and ethnographic mapping approach. Interviews took approximately two hours to complete. Nearly one-third of the study participants had more than one sex partner during the preceding month, and sexual protection rates tended to be low. Multivariate logistic regression analysis revealed seven predictors associated with an increased likelihood of having multiple sex partners: (1) being nonwhite, (2) knowing someone who was HIV-positive, (3) younger age of first sexual experience, (4) using Ecstasy for its touch-enhancing qualities, (5) higher self-esteem, (6) handling disagreements more dysfunctionally, and (7) not being involved in a romantic relationship. The HIV prevention- and intervention-related implications of these findings are discussed.
C1 [Sterk, Claire E.] Emory Univ, Rollins Sch Publ Hlth, Atlanta, GA 30322 USA.
   [Klein, Hugh; Elifson, Kirk W.] Georgia State Univ, Dept Sociol, Atlanta, GA 30303 USA.
   [Klein, Hugh] Kensington Res Inst, Silver Spring, MD USA.
C3 Emory University; Rollins School Public Health; University System of Georgia; Georgia State University
RP Klein, H (corresponding author), 401 Schuyler Rd, Silver Spring, MD 20910 USA.
EM hughk@aol.com
FU NIDA NIH HHS [R01 DA014232, R01-DA014232] Funding Source: Medline
CR Abel Elizabeth, 2004, HEALTH CARE WOMEN INT, V25, P761, DOI 10.1080/07399330490475601
   AJZEN I, 1991, ORGAN BEHAV HUM DEC, V50, P179, DOI 10.1016/0749-5978(91)90020-T
   ANGLIN MD, 1993, EVALUATION REV, V17, P91, DOI 10.1177/0193841X9301700107
   Belcher L, 2005, AIDS EDUC PREV, V17, P79, DOI 10.1521/aeap.17.1.79.58690
   Boeri MW, 2004, J DRUG ISSUES, V34, P831, DOI 10.1177/002204260403400406
   Boney-McCoy S, 1999, PERS SOC PSYCHOL B, V25, P954, DOI 10.1177/01461672992511004
   BROWN KM, 1999, THEORY REASONED ACTI, V0, P0
   Buchert R, 2004, AM J PSYCHIAT, V161, P1181, DOI 10.1176/appi.ajp.161.7.1181
   BUFFUM J, 1986, J PSYCHOACTIVE DRUGS, V18, P355, DOI 10.1080/02791072.1986.10472369
   Camlin CS, 2003, AIDS EDUC PREV, V15, P231, DOI 10.1521/aeap.15.4.231.23831
   de Visser R, 2004, AIDS CARE, V16, P315, DOI 10.1080/09540120410001665321
   Dennis M. L, 1995, GLOBAL APPRAISAL IND, V0, P0
   ELBASSEL N, 2001, FAMILIES SYSTEMS HLT, V19, P379, DOI 10.1037/H0089467
   FISHER JD, 2000, HDB HIV PREVENTION, V0, P0
   Flisher AJ, 2001, J ADOLESCENT HEALTH, V28, P235, DOI 10.1016/S1054-139X(00)00157-9
   Gerrard M, 2000, J PERS, V68, P1177, DOI 10.1111/1467-6494.00131
   Heckathorn DD, 1997, SOC PROBL, V44, P174, DOI 10.1525/sp.1997.44.2.03x0221m
   Higgins ST, 1995, EXP CLIN PSYCHOPHARM, V3, P205, DOI 10.1037/1064-1297.3.2.205
   Hollar DS, 1996, SOC BEHAV PERSONAL, V24, P75, DOI 10.2224/sbp.1996.24.1.75
   JACCARD J, 1995, J APPL SOC PSYCHOL, V25, P1831, DOI 10.1111/j.1559-1816.1995.tb01820.x
   Jackson FH, 1904, P LOND MATH SOC, V1, P63
   KLEIN H, 2006, ANN M AM PUBL HLTH A, V0, P0
   KLEIN H, 2004, ANN M AM PUBL HLTH A, V0, P0
   Klitzman RL, 2000, AM J PSYCHIAT, V157, P1162, DOI 10.1176/appi.ajp.157.7.1162
   Klitzman RL, 2002, DRUG ALCOHOL DEPEN, V66, P115, DOI 10.1016/S0376-8716(01)00189-2
   Lee SJ, 2003, J ADDICT DIS, V22, P47, DOI 10.1300/J069v22n04_05
   Locke T.F., 2005, PSYCHOL MEN MASCULIN, V6, P25, DOI 10.1037/1524-9220.6.1.25
   MacDonald TK, 2002, J EXP SOC PSYCHOL, V38, P299, DOI 10.1006/jesp.2001.1505
   Maranda MJ, 2004, J PSYCHOACTIVE DRUGS, V36, P315, DOI 10.1080/02791072.2004.10400032
   Mattison AM, 2001, J SUBST ABUSE, V13, P119, DOI 10.1016/S0899-3289(01)00060-8
   McCoul MD, 2001, PERS INDIV DIFFER, V31, P1303, DOI 10.1016/S0191-8869(00)00222-1
   MCLELLAN AT, 1985, J NERV MENT DIS, V173, P412, DOI 10.1097/00005053-198507000-00005
   McNair LD, 1998, J SEX MARITAL THER, V24, P29, DOI 10.1080/00926239808414666
   Montoya AG, 2002, HARVARD REV PSYCHIAT, V10, P212, DOI 10.1080/713854311
   Nadeau L, 2000, J SUBST ABUSE TREAT, V19, P319, DOI 10.1016/S0740-5472(00)00127-6
   NEEDLE R, 1995, PSYCHOL ADDICT BEHAV, V9, P242, DOI 10.1037/0893-164X.9.4.242
   Newcomb MD, 1998, J COUNS PSYCHOL, V45, P454, DOI 10.1037/0022-0167.45.4.454
   *NIDA, 2001, ECST WHAT WE KNOW DO, V0, P0
   NURCO DN, 1985, NIDA RES MONOGRAPH, V57, P0
   NYAMATHI A, 1995, HEALTH PSYCHOL, V14, P265, DOI 10.1037/0278-6133.14.3.265
   Polacsek M, 1999, AIDS EDUC PREV, V11, P38
   Roberts AC, 2003, ADDICT BEHAV, V28, P523, DOI 10.1016/S0306-4603(01)00255-6
   Sagrestano LM, 2005, AM J HEALTH BEHAV, V29, P12, DOI 10.5993/AJHB.29.1.2
   Scivoletto S, 2002, SUBST USE MISUSE, V37, P381, DOI 10.1081/JA-120002484
   Semple SJ, 2004, WOMEN HEALTH, V40, P35, DOI 10.1300/J013v40n03_03
   Sherman SG, 2001, DRUG ALCOHOL DEPEN, V64, P97, DOI 10.1016/S0376-8716(00)00236-2
   Smereck GAD, 1998, AM J DRUG ALCOHOL AB, V24, P299, DOI 10.3109/00952999809001714
   Smith GE, 1997, HEALTH PSYCHOL, V16, P137, DOI 10.1037/0278-6133.16.2.137
   Stein JA, 2005, AIDS CARE, V17, P433, DOI 10.1080/09540120412331291724
   Stein JA, 1999, PERS INDIV DIFFER, V26, P141
   STERK C, 1999, DRUGS SOC, V14, P107
   Sterk CE, 2006, J DRUG ISSUES, V36, P201, DOI 10.1177/002204260603600109
   Sterk CE, 2004, WOMEN HEALTH, V40, P75, DOI 10.1300/J013v40n04_05
   Verheyden SL, 2003, HUM PSYCHOPHARM CLIN, V18, P507, DOI 10.1002/hup.529
   WATTERS JK, 1989, SOC PROBL, V36, P416, DOI 10.1525/sp.1989.36.4.03a00070
   Wayment HA, 2003, J APPL SOC PSYCHOL, V33, P791, DOI 10.1111/j.1559-1816.2003.tb01925.x
   WELLS EA, 1994, DRUG ALCOHOL DEPEN, V36, P33, DOI 10.1016/0376-8716(94)90007-8
   Zemishlany Z, 2001, EUR PSYCHIAT, V16, P127, DOI 10.1016/S0924-9338(01)00550-8
NR 58
TC 10
Z9 11
U1 0
U2 7
PU HAIGHT-ASHBURY PUBL
PI SAN FRANCISCO
PA 409 CLAYTON ST, SAN FRANCISCO, CA 94117 USA
SN 0279-1072
EI 
J9 J PSYCHOACTIVE DRUGS
JI J. Psychoact. Drugs
PD SEP 15
PY 2008
VL 40
IS 3
BP 237
EP 244
DI 10.1080/02791072.2008.10400638
PG 8
WC Psychology, Clinical; Substance Abuse
SC Psychology; Substance Abuse
GA 366TG
UT WOS:000260505700003
PM 19004415
DA 2023-03-20
ER

PT J
AU Halpern, CT
   Mitchell, EMH
   Farhat, T
   Bardsley, P
AF Halpern, Carolyn Tucker
   Mitchell, Ellen M. H.
   Farhat, Tilda
   Bardsley, Phil
TI Effectiveness of web-based education on Kenyan and Brazilian adolescents' knowledge about HIV/AIDS, abortion law, and emergency contraception: Findings from TeenWeb
SO SOCIAL SCIENCE & MEDICINE
LA English
DT Article
DE Internet; Kenya; Brazil; adolescents; reproductive health; TeenWeb; schools; intervention
ID health information; internet use; sex-education; young-people; efficacy; program; access; trial
AB Little evidence is available about the utility of web-based health education for students in low resource settings. This paper reports results from an evaluation of the TeenWeb project, a multi-year, web-based health education intervention implemented in two urban settings: Nairobi, Kenya (N = 1178 school students) and Rio de Janeiro, Brazil (N = 714 School Students). A quasi-experimental, school-based pre-test/post-test design was implemented at each study site to determine if easy access to web-based reproductive health information, combined with intellectual "priming" about reproductive health topics, would result in improved knowledge and attitudes about topics such as condom use, access to HIV testing, emergency contraception and abortion laws. Students in web-access schools completed one web-based module approximately every 6-8 weeks, and in return, had access to the Internet for at least 30 min after completing each module. Although students were encouraged to access project-supplied web-based health information, freedom of web navigation was an incentive, so they Could choose to access other Internet content instead. Most measures showed statistically significant differences between students in "web" and "comparison" conditions at post-test, but only about half of the differences were in the hypothesized direction. Results of an embedded experiment employing more directed feedback tripled the likelihood of correctly reporting the duration of emergency contraception effectiveness. Review of URL logs Suggests that the modest results were due to inadequate exposure to educational materials. Future intervention should focus on teen's purposeful searching for health information when they are in personal circumstances of unmet health needs. (C) 2008 Elsevier Ltd. All rights reserved.
C1 [Halpern, Carolyn Tucker; Farhat, Tilda; Bardsley, Phil] Univ N Carolina, Chapel Hill, NC 27515 USA.
   [Mitchell, Ellen M. H.] Ipas, Chapel Hill, NC USA.
C3 University of North Carolina; University of North Carolina Chapel Hill
RP Halpern, CT (corresponding author), Univ N Carolina, Chapel Hill, NC 27515 USA.
EM carolyn_halpern@unc.edu; mirchelle@kncvtbc.nl; farhatti@mail.nih.gov; phil_bardsley@unc.edu
CR Barak A, 2001, J SEX RES, V38, P324, DOI 10.1080/00224490109552103
   Berger M, 2005, SOC SCI MED, V61, P1821, DOI 10.1016/j.socscimed.2005.03.025
   Borzekowski DLG, 2006, DEV PSYCHOL, V42, P450, DOI 10.1037/0012-1649.42.3.450
   Brown JB, 2004, J ADOLESCENT HEALTH, V35, P290, DOI 10.1016/j.jadohealth.2003.10.010
   *CAN INT DEV AG, 2003, CIDAS STRATEGY KNOWL, V0, P0
   *CENTR BUR STAT, 2004, DEM HLTH SURV KEN, V0, P0
   Etter JF, 2005, J MED INTERNET RES, V7, P0, DOI 10.2196/jmir.7.1.e2
   Flicker S, 2004, J MED INTERNET RES, V6, P77, DOI 10.2196/jmir.6.3.e32
   Goold PC, 2003, J FAM PLAN REPROD H, V29, P28, DOI 10.1783/147118903101196864
   Gould MS, 2002, J AM ACAD CHILD PSY, V41, P1182, DOI 10.1097/00004583-200210000-00007
   *GOV KEN PEN COD, 1985, HARV REV POP LAWS WO, V0, P68
   Gray NJ, 2005, SOC SCI MED, V60, P1467, DOI 10.1016/j.socscimed.2004.08.010
   Gross EF, 2004, J APPL DEV PSYCHOL, V25, P633, DOI 10.1016/j.appdev.2004.09.005
   Hansen DL, 2003, J MED INTERNET RES, V5, P0, DOI 10.2196/jmir.5.4.e25
   *IBGE, 2005, PESQ NAC AM DOM 2002, V0, P0
   *INT TEL UN, 2004, AFR TEL IND, V0, P0
   KOJANL SJ, 2003, RES BASED WEB DESIGN, V0, P0
   Lenhart A., 2005, TEENS TECHNOLOGY PEW, V0, P0
   Long JD, 2004, J NURS SCHOLARSHIP, V36, P134, DOI 10.1111/j.1547-5069.2004.04026.x
   Lou CH, 2006, J ADOLESCENT HEALTH, V39, P720, DOI 10.1016/j.jadohealth.2006.04.003
   Marks DF, 2002, J HEALTH PSYCHOL, V7, P5, DOI 10.1177/1359105302007001062
   *MIN ED BRAZ I NAC, 2003, CENS ESC, V0, P0
   *MIN ED BRAZ NAT C, 2001, SEX ED, V0, P0
   *MIN ED TECHN SPOR, 2003, KEN SCH CENS, V0, P0
   MITCHELL E, 2006, CULTURE HLTH SEXUALI, V8, P1
   Muia E, 2000, AFR J REPROD HEALTH, V4, P77, DOI 10.2307/3583245
   Muia E, 2002, CONTRACEPTION, V66, P255, DOI 10.1016/S0010-7824(02)00405-5
   *NCAPD, 2004, NAT PLAN ACT KEN AD, V0, P0
   *NCAPD, 2003, AD REPR HLTH DEV POL, V0, P0
   Oenema A, 2005, ANN BEHAV MED, V29, P54, DOI 10.1207/s15324796abm2901_8
   Rede Nacional Feminista de Saude DSeDR, 1998, J REDE, V16, P5
   RIDEOUT V, 2001, GENERATION RX COM YO, V0, P0
   RUA MG, 2001, AVALIACAO ACOES PREV, V0, P0
   Skinner H, 2003, SOC SCI MED, V57, P875, DOI 10.1016/S0277-9536(02)00455-0
   Skinner H, 2003, J MED INTERNET RES, V5, P0, DOI 10.2196/jmir.5.4.e32
   Strecher VJ, 2005, ADDICTION, V100, P682, DOI 10.1111/j.1360-0443.2005.01093.x
   *SWED INT DEV COOP, 2002, ICT TRANSF WORLD TRA, V0, P0
   Wantland Dean J, 2004, J MED INTERNET RES, V6, Pe40, DOI 10.2196/jmir.6.4.e40
   WATSON C, 2000, YOU YOUR LIFE YOUR D, V0, P0
   Zeng QT, 2004, INT J MED INFORM, V73, P45, DOI 10.1016/j.ijmedinf.2003.12.015
NR 41
TC 27
Z9 27
U1 0
U2 7
PU PERGAMON-ELSEVIER SCIENCE LTD
PI OXFORD
PA THE BOULEVARD, LANGFORD LANE, KIDLINGTON, OXFORD OX5 1GB, ENGLAND
SN 0277-9536
EI 
J9 SOC SCI MED
JI Soc. Sci. Med.
PD AUG 15
PY 2008
VL 67
IS 4
BP 628
EP 637
DI 10.1016/j.socscimed.2008.05.001
PG 10
WC Public, Environmental & Occupational Health; Social Sciences, Biomedical
SC Public, Environmental & Occupational Health; Biomedical Social Sciences
GA 346HY
UT WOS:000259060600015
PM 18556101
DA 2023-03-20
ER

PT J
AU Grov, C
   Bamonte, A
   Fuentes, A
   Parsons, JT
   Bimbi, DS
   Morgenstern, J
AF Grov, Christian
   Bamonte, Anthony
   Fuentes, Armando
   Parsons, Jeffrey T.
   Bimbi, David S.
   Morgenstern, Jon
TI Exploring the internet's role in sexual compulsivity and out of control sexual thoughts/behaviour: A qualitative study of gay and bisexual men in New York City
SO CULTURE HEALTH & SEXUALITY
LA English
DT Article
DE sexual compulsivity; gay and bisexual men; men who have sex with men; internet
ID hiv-seropositive men; sensation seeking; risk behaviors; college-students; swedish men; chat rooms; partners; prevalence; predictors; prevention
AB Sexual compulsivity and the internet have been investigated separately among gay and bisexual men for their connection to sexual risk behaviour, yet little research has addressed the intersection. This analysis explored qualitative interview data from 111 gay and bisexual men experiencing out of control sexual thoughts and/or behaviours, about the role of the internet in their lives. For some it facilitated their problematic sexual thoughts and behaviours and, to some extent, was a distraction from important facets of their lives. Equally, men identified strategies to limit their internet use and reduce these negative consequences. For some, the internet was attributed to being less discriminating about partners. In contrast, other men compared the internet to other venues for meeting sex partners (e.g. bars) and described the internet as a medium for reducing physical (cruising online versus cruising a dark alley) and sexual (multiple partners at bathhouses versus cyber-sex only) risk. Clinically, service providers should conduct more thorough assessments regarding the role of the internet in the lives of patients who experience sexual compulsivity, as many individual differences exist, and there may be positive benefits that stem from internet use.
C1 [Parsons, Jeffrey T.] CUNY Hunter Coll, Dept Psychol, New York, NY 10021 USA.
   [Grov, Christian; Bamonte, Anthony; Fuentes, Armando; Parsons, Jeffrey T.; Bimbi, David S.] Ctr HIV AIDS Educ Studies & Training, New York, NY USA.
   [Parsons, Jeffrey T.; Bimbi, David S.] CUNY, Grad Ctr, Dept Social & Personal Psychol, New York, NY USA.
   [Morgenstern, Jon] Columbia Univ, Dept Psychiat, Med Ctr, New York, NY USA.
C3 City University of New York (CUNY) System; Hunter College (CUNY); City University of New York (CUNY) System; Columbia University
RP Parsons, JT (corresponding author), CUNY Hunter Coll, Dept Psychol, 695 Pk Ave, New York, NY 10021 USA.
EM jeffrey.parsons@hunter.cuny.edu
FU NATIONAL INSTITUTE ON DRUG ABUSE [T32DA007233] Funding Source: NIH RePORTER; NIDA NIH HHS [T32 DA007233] Funding Source: Medline; PHS HHS [U62 CCU217852] Funding Source: Medline
CR Baum MD., 1994, THERAPISTS FRONT LIN, V0, P255
   Benotsch EG, 2002, ARCH SEX BEHAV, V31, P177, DOI 10.1023/A:1014739203657
   Benotsch EG, 1999, ADDICT BEHAV, V24, P857, DOI 10.1016/S0306-4603(99)00056-8
   Benotsch EG., 2001, SEXUAL ADDICTION COM, V8, P83, DOI 10.1080/10720160127561
   Bernard RH., 2000, SOCIAL RES METHODS Q, V0, P0
   Black DW, 1997, AM J PSYCHIAT, V154, P243
   BLACK DW, 1998, J PRACTICAL PSYCHIAT, V4, P219
   Bolding G, 2005, AIDS, V19, P961, DOI 10.1097/01.aids.0000171411.84231.f6
   Bolding G, 2004, AIDS CARE, V16, P993, DOI 10.1080/09540120412331292453
   Carnes P., 1991, DONT CALL IT LOVE RE, V0, P0
   Carnes P.J., 1983, OUT SHADOWS UNDERSTA, V0, P0
   *CDCP, 2003, HIV AIDS SURV REP HI, V0, P0
   CHIASSON MA, 2006, J URBAN HEALTH, V31, P1
   CHIASSON MA, 2005, 12 C RETR OPP INF BO, V0, P0
   COLEMAN E, 1992, PSYCHIAT ANN, V22, P320, DOI 10.3928/0048-5713-19920601-09
   COLEMAN E, 1992, COMPULSIVE SEXUAL BE, V0, P0
   Cooper A, 1999, PROF PSYCHOL-RES PR, V30, P154, DOI 10.1037/0735-7028.30.2.154
   Cooper A, 2002, J SEX MARITAL THER, V28, P105, DOI 10.1080/00926230252851861
   Cooper A., 2000, SEXUAL ADDICTION COM, V7, P5, DOI 10.1080/10720160008400205
   Dodge B, 2004, J SEX RES, V41, P343, DOI 10.1080/00224490409552241
   Elwood WN, 2003, J APPL COMMUN RES, V31, P277, DOI 10.1080/1369681032000132564
   First MB, 2002, STRUCTURED CLIN INTE, V0, P0
   GOODMAN A, 1993, J SEX MARITAL THER, V19, P225
   Grov C, 2006, AIDS CARE, V18, P990, DOI 10.1080/09540120500521137
   Gullette DL, 2005, J COMMUN HEALTH NURS, V22, P47, DOI 10.1207/s15327655jchn2201_5
   KAFKA MP, 1994, J CLIN PSYCHIAT, V55, P481
   KALICHMAN SC, 1994, J PERS ASSESS, V62, P385, DOI 10.1207/s15327752jpa6203_1
   KALICHMAN SC, 1995, J PERS ASSESS, V65, P586, DOI 10.1207/s15327752jpa6503_16
   Kalichman SC, 2001, J PERS ASSESS, V76, P379, DOI 10.1207/S15327752JPA7603_02
   Kalichman SC, 1997, AIDS CARE, V9, P441, DOI 10.1080/09540129750124984
   Kim AA, 2001, J ACQ IMMUN DEF SYND, V28, P89
   Liau A, 2006, SEX TRANSM DIS, V33, P576, DOI 10.1097/01.olq.0000204710.35332.c5
   McFarlane M, 2000, JAMA-J AM MED ASSOC, V284, P443, DOI 10.1001/jama.284.4.443
   Mettey A, 2003, SEX TRANSM INFECT, V79, P466, DOI 10.1136/sti.79.6.466
   Miles M., 1984, QUALITIVE DATA ANAL, V0, P0
   Missildine W., 2005, SEXUAL ADDICTION COM, V12, P1
   Muench Frederick, 2004, FOCUS, V19, P1
   Muench F, 2007, SEX ADDICT COMPULS, V14, P207, DOI 10.1080/10720160701480493
   OLEARY A, 2005, AIDS, V19, P1
   Parsons J. T., 2001, SEXUAL ADDICTION COM, V8, P101, DOI 10.1080/10720160127562
   Parsons JT, 2007, J ADDICT DIS, V26, P5, DOI 10.1300/J069v26n03_02
   Patton M. Q., 1990, QUALITATIVE EVALUATI, V0, P0
   REECE M, 2001, SEXUAL ADDICTION COM, V8, P157, DOI 10.1080/10720160127565
   Rhodes SD, 2002, AIDS EDUC PREV, V14, P41, DOI 10.1521/aeap.14.1.41.24334
   Ross M. W., 2002, SEX INTERNET GUIDEBO, V0, PP47, DOI 10.1080/09540120310001634047
   Ross MW, 2006, CULT HEALTH SEX, V8, P133, DOI 10.1080/13691050500485604
   Ross MW, 2005, J SEX RES, V42, P342, DOI 10.1080/00224490509552290
   Simoni Jane M, 2004, TOP HIV MED, V12, P109
   Strauss A., 1998, BASICS QUALITATIVE R, V0, P0
   Taylor M, 2004, SEX TRANSM DIS, V31, P552, DOI 10.1097/01.olq.0000137902.71284.b0
   Tikkanen R, 2003, AIDS EDUC PREV, V15, P122, DOI 10.1521/aeap.15.3.122.23833
   Tikkanen R, 2000, CYBERPSYCHOL BEHAV, V3, P605, DOI 10.1089/109493100420205
   WATTERS JK, 1989, SOC PROBL, V36, P416, DOI 10.1525/sp.1989.36.4.03a00070
NR 55
TC 27
Z9 28
U1 0
U2 6
PU ROUTLEDGE JOURNALS, TAYLOR & FRANCIS LTD
PI ABINGDON
PA 2-4 PARK SQUARE, MILTON PARK, ABINGDON OX14 4RN, OXON, ENGLAND
SN 1369-1058
EI 1464-5351
J9 CULT HEALTH SEX
JI Cult. Health Sex
PD JUN 15
PY 2008
VL 10
IS 2
BP 107
EP 124
DI 10.1080/13691050701564678
PG 18
WC Family Studies; Social Sciences, Biomedical
SC Family Studies; Biomedical Social Sciences
GA 258TT
UT WOS:000252893100001
PM 18247206
DA 2023-03-20
ER

PT J
AU Siziya, S
   Muula, AS
   Kazembe, LN
   Rudatsikira, E
AF Siziya, Seter
   Muula, Adamson S.
   Kazembe, Lawrence N.
   Rudatsikira, Emmanuel
TI Harmful lifestyles' clustering among sexually active in-school adolescents in Zambia
SO BMC PEDIATRICS
LA English
DT Article
ID risk behaviors; substance use; marijuana use; young-people; puerto-rican; alcohol; hiv; american; students; sex
AB Background: HIV is a leading cause of morbidity and mortality in Zambia. Like many other African nations with high HIV burden, heterosexual intercourse is the commonest mode of HIV spread. The estimation of prevalence and factors associated with sexual intercourse among in-school adolescents has potential to inform public health interventions aimed at reducing the burden of sex-related diseases in Zambia. Methods: We carried out secondary analysis of the Zambia Global School-Based Health Survey (GSHS) 2004; a cross sectional survey that aims to study health-related behaviors among in-school adolescents. We estimated frequencies of relevant socio-demographic variables. The associations between selected explanatory variables and self-reported history of sexual intercourse within the last 12 months were assessed using logistic regression analysis. Results: Data from 2136 in-school adolescents who participated in the Zambia Global School-Based Health Survey of 2004 were available for analysis. Out of these respondents, 13.4% reported that they had sexual intercourse in the past 12 months prior to the survey; 16.4% and 9.7% among males and females respectively. In multivariable logistic regression analysis, with age less than 15 years as the referent the adjusted odds ratio (AOR) of having engaged in sexual intercourse in adolescents of age 15 years, and those aged 16 years or more were 1.06 (95% CI 1.03-1.10) and 1.74 (95% 1.70-1.79) respectively. Compared to adolescents who had no close friends, adolescents who had one close friend were more likely to have had sexual intercourse, AOR = 1.28 (95% CI 1.24-1.32). Compared to adolescents who were not supervised by their parents, adolescents who were rarely or sometimes supervised by their parents were likely to have had sexual intercourse, and adolescents who were most of the time/always supervised by their parents were less likely to have had sexual intercourse; AORs 1.26 (95% CI 1.23-1.26) and 0.92 (95% CI 0.90-0.95) respectively. Compared to adolescents who did not smoke dagga, adolescents who smoked dagga 1 or 2 times, and those who smoked dagga 3 or more times in their lifetime were 70% and 25% more likely to have had sexual intercourse, respectively. Adolescents who drank alcohol in 1 or 2 days, and those who took alcohol in 3 or more days in a month preceding the survey were 12% and 9% more likely to have had sexual intercourse, respectively, compared to adolescents who did not drink alcohol in the 30 days prior to the survey. Furthermore, adolescents who had been drunk 1 or 2 times, and who had been drunk 3 or more times in a life time were 14% and 13% more likely to have had sexual intercourse compared to those who have never been drunk in their lifetime. Conclusion: We identified a constellation of potentially harmful behaviours among adolescents in Zambia. Public health interventions aimed at reducing prevalence of sexual intercourse may be designed and implemented in a broader sense having recognized that sexually active adolescents may also be exposed to other problem behaviours.
C1 [Muula, Adamson S.] Univ Malawi, Coll Med, Dept Community Hlth, Blantyre, Malawi.
   [Siziya, Seter] Univ Zambia, Sch Med, Dept Community Med, Lusaka, Zambia.
   [Kazembe, Lawrence N.] Univ Malawi, Dept Math Sci, Chancellor Coll, Zomba, Malawi.
   [Rudatsikira, Emmanuel] Loma Linda Univ, Sch Publ Hlth, Dept Epidemiol & Biostat, Loma Linda, CA 92350 USA.
   [Rudatsikira, Emmanuel] Loma Linda Univ, Sch Publ Hlth, Dept Global Hlth, Loma Linda, CA 92350 USA.
C3 University of Malawi; University of Zambia; University of Malawi; Loma Linda University; Loma Linda University
RP Muula, AS (corresponding author), Univ Malawi, Coll Med, Dept Community Hlth, Blantyre, Malawi.
EM ssiziya@yahoo.com; muula@email.unc.edu; lkazembe@yahoo.com; erudatsikira@llu.edu
FU Zambian Ministries of Health and Education; Center for Disease Control and Prevention (Atlanta, Georgia, United States); World Health Organisation; Afro Region
CR Bingham CR, 1996, DEV PSYCHOL, V32, P647, DOI 10.1037/0012-1649.32.4.647
   Brady SS, 2007, PEDIATRICS, V119, P229, DOI 10.1542/peds.2006-1727
   Brener N., 2006, MORBIDITY AND MORTALITY WEEKLY REPORT, V55, P851
   BROOK JS, 1994, J GENET PSYCHOL, V155, P107, DOI 10.1080/00221325.1994.9914763
   Bryan A, 2005, HEALTH PSYCHOL, V24, P133, DOI 10.1037/0278-6133.24.2.133
   *CENTR BOARD HLTH, 2003, ZAMB DEM HLTH SURV 2, V0, P0
   Delva J, 2005, AM J PUBLIC HEALTH, V95, P696, DOI 10.2105/AJPH.2003.037051
   FURSTENBERG FF, 1984, FAM PLANN PERSPECT, V16, P163, DOI 10.2307/2134897
   Gallo MF, 2007, INT J STD AIDS, V18, P33, DOI 10.1258/095646207779949899
   Gordon G, 2006, REPROD HEALTH MATTER, V14, P68, DOI 10.1016/S0968-8080(06)28266-1
   Hallett TB, 2007, STUD FAMILY PLANN, V38, P1, DOI 10.1111/j.1728-4465.2007.00111.x
   Hutchinson MK, 2003, J ADOLESCENT HEALTH, V33, P98, DOI 10.1016/S1054-139X(03)00183-6
   Ilika Amobi, 2004, AFR J REPROD HEALTH, V8, P92, DOI 10.2307/3583396
   Kliewer W, 2007, J ADOLESCENT HEALTH, V40, P448, DOI 10.1016/j.jadohealth.2006.11.148
   Lee L. K., 2006, SMJ SINGAPORE MEDICAL JOURNAL, V47, P476
   LOWRY R, 1994, AM J PUBLIC HEALTH, V84, P1116, DOI 10.2105/AJPH.84.7.1116
   Ndyanabangi Bannet, 2004, AFR J REPROD HEALTH, V8, P55, DOI 10.2307/3583393
   Ohene SA, 2005, MATERN CHILD HLTH J, V9, P91, DOI 10.1007/s10995-005-2452-6
   Oye-Adeniran Boniface A, 2004, AFR J REPROD HEALTH, V8, P81, DOI 10.2307/3583395
   Reddy P, 2007, AM J PUBLIC HEALTH, V97, P1859, DOI 10.2105/AJPH.2006.086330
   Rhee D, 2007, J ADOLESCENT HEALTH, V40, P195, DOI 10.1016/j.jadohealth.2006.08.007
   Sandoy IF, 2007, BMC PUBLIC HEALTH, V7, P0, DOI 10.1186/1471-2458-7-60
   Slonim-Nevo V, 2005, AIDS BEHAV, V9, P223, DOI 10.1007/s10461-005-3903-1
   Thompson RG, 2007, J SUBST ABUSE TREAT, V32, P61, DOI 10.1016/j.jsat.2006.06.010
   Thurman TR, 2006, AIDS BEHAV, V10, P627, DOI 10.1007/s10461-006-9104-8
   Valois RF, 1999, J ADOLESCENT HEALTH, V25, P328, DOI 10.1016/S1054-139X(99)00051-8
   Van Duynhoven YTHP, 1999, SEX TRANSM DIS, V26, P33, DOI 10.1097/00007435-199901000-00006
   White HR, 2006, J STUD ALCOHOL, V67, P810, DOI 10.15288/jsa.2006.67.810
NR 28
TC 38
Z9 39
U1 0
U2 4
PU BMC
PI LONDON
PA CAMPUS, 4 CRINAN ST, LONDON N1 9XW, ENGLAND
SN 
EI 1471-2431
J9 BMC PEDIATR
JI BMC Pediatr.
PD FEB 11
PY 2008
VL 8
IS 
BP 
EP 
DI 10.1186/1471-2431-8-6
PG 7
WC Pediatrics
SC Pediatrics
GA 419DJ
UT WOS:000264199000001
PM 18267020
DA 2023-03-20
ER

PT J
AU Rahamefy, OH
   Rivard, M
   Ravaoarinoro, M
   Ranaivoharisoa, L
   Rasamindrakotroka, AJ
   Morisset, R
AF Rahamefy, Onja Holisoa
   Rivard, Michele
   Ravaoarinoro, Madeleine
   Ranaivoharisoa, Lala
   Rasamindrakotroka, Andriamiliharison Jean
   Morisset, Richard
TI Sexual behaviour and condom use among university students in Madagascar
SO SAHARA J-JOURNAL OF SOCIAL ASPECTS OF HIV-AIDS
LA English
DT Article
DE sexual behaviour; condoms; HIV; students; Madagascar
ID transmitted-diseases; risk; prevention; knowledge; youth; hiv
AB Although the number of known HIV-infected students in Madagascar increased significantly between 1989 and 1995, very little is known about student behaviour with regard to AIDS. The study objectives were: to describe Malagasy students' sexual behaviour and condom use; to document students' perceptions about condoms; and to study the relationships between students' socio-demographic characteristics, their perceptions about condoms, and their condom use. The survey used a cross-sectional design and was conducted at the Antananarivo's university campus sites. Anonymous questionnaires were self-administered to 320 randomly selected students. Descriptive statistics and 95% confidence intervals were calculated. Logistic regressions were performed to identify the predictors of condom use. Participants' average age was 24 years. Approximately 80% of the participants reported sexual experiences, and the average age at sexual debut was 19 years. Only 5.7% reported consistent condom use. Common reasons for non-use were steady relationships (75.6%), the perception that condoms were useful only during ovulation periods (8.7%), and the decrease of pleasure (6.4%). The predictors of condom use were male gender, and the perception that condoms were useful during ovulation periods. Risky sexual behaviours with regard to AIDS were prevalent in this community. An HIV prevention programme is recommended.
C1 [Rahamefy, Onja Holisoa; Rasamindrakotroka, Andriamiliharison Jean] Univ Antananarivo, Fac Med, Res & Training Lab Med Biol, Antananarivo, Madagascar.
   [Rivard, Michele] Univ Montreal, Dept Social & Prevent Med, Montreal, PQ H3C 3J7, Canada.
   [Ravaoarinoro, Madeleine] Univ Montreal, Dept Microbiol & Immunol, Montreal, PQ H3C 3J7, Canada.
   [Morisset, Richard] Univ Montreal, Fac Med, Montreal, PQ H3C 3J7, Canada.
C3 University Antananarivo; Universite de Montreal; Universite de Montreal; Universite de Montreal
RP Rahamefy, OH (corresponding author), Univ Antananarivo, Fac Med, Res & Training Lab Med Biol, Antananarivo, Madagascar.
EM onja_holisoa@yahoo.com
CR ANUGWOM EE, 1999, EXPERIENCING UNDERST, V0, P589
   Behets Frieda M-T, 2005, SEX HEALTH, V2, P77, DOI 10.1071/SH04040
   Chesson HW, 2000, J ACQ IMMUN DEF SYND, V24, P48
   *DIR DEM SOC STAT, 2000, MICS 2000 MAD COMPL, V0, P0
   *DIR DEM SOC STAT, 1997, DEM HLTH SURV 1997, V0, P0
   Eaton L, 2003, SOC SCI MED, V56, P149, DOI 10.1016/S0277-9536(02)00017-5
   *EX SECR NAT AIDS, 2006, HIV AIDS PREV MAD, V0, P0
   Garenne M., 2004, S AFRI J DEMOGR, V9, P27
   GASTINEAU B, 2005, REV TIERS MONDE FEMM, V182, P247
   GLICK P, 2004, 168 CORN FOOD NUTR P, V0, P0
   Gokengin D, 2003, J SCHOOL HEALTH, V73, P258
   Harding AK, 1999, J R SOC PROMO HEALTH, V119, P23, DOI 10.1177/146642409911900105
   HARIJAONA V, 2002, RRC ASM, V0, P132
   Hawken MP, 2002, JAIDS-J ACQ IMM DEF, V31, P529, DOI 10.1097/00126334-200212150-00011
   McCree DH, 2003, J ADOLESCENT HEALTH, V33, P2, DOI 10.1016/S1054-139X(02)00460-3
   *NAT LAB REF HIV A, 2001, AIDS MAD, V0, P0
   Nuwaha F, 1999, SEX TRANSM DIS, V26, P491, DOI 10.1097/00007435-199910000-00001
   Olley B O, 2003, AFR J REPROD HEALTH, V7, P83, DOI 10.2307/3583348
   Prince A, 1998, J AM COLL HEALTH, V47, P11, DOI 10.1080/07448489809595614
   ROUBAUD F, 1999, AUTREPART, V0, P135
   Sallah E. D., 1999, CAHIERS DETUDES ET DE RECHERCHES FRANCOPHONES/SANTE, V9, P101
NR 21
TC 25
Z9 25
U1 0
U2 3
PU SA MEDICAL ASSOC HEALTH & MEDICAL PUBL GROUP
PI CLAREMONT
PA 21 DREYER ST, 4TH FLOOR, SANCLARE BLDG, CLAREMONT, 7700, SOUTH AFRICA
SN 1729-0376
EI 
J9 SAHARA J-J SOC ASP H
JI Sahara J-J. Soc. Asp. HIV/AIDS
PD APR 15
PY 2008
VL 5
IS 1
BP 28
EP 35
DI 10.1080/17290376.2008.9724899
PG 8
WC Health Policy & Services; Public, Environmental & Occupational Health
SC Health Care Sciences & Services; Public, Environmental & Occupational Health
GA 334CO
UT WOS:000258200100004
PM 18496617
DA 2023-03-20
ER

PT J
AU Weinstein, RB
   Walsh, JL
   Ward, LM
AF Weinstein, Rebecca B.
   Walsh, Jennifer L.
   Ward, L. Monique
TI Testing a New Measure of Sexual Health Knowledge and Its Connections to Students' Sex Education, Communication, Confidence, and Condom Use
SO INTERNATIONAL JOURNAL OF SEXUAL HEALTH
LA English
DT Article
DE sexual health knowledge; college students; sex education; sexual communication
AB This study investigates the nature of college students' sexual health knowledge, prior sex education coverage, and sexual communication and confidence. We created a new, comprehensive sexual health knowledge measure to assess 347 undergraduates' knowledge of reproductive health, contraception, condom use, sexually transmitted diseases (STDs), and HIV/AIDS. Overall, students demonstrated a fairly poor understanding of sexual health issues. Women were more knowledgeable than men, specifically on the topics of contraception and STDs. Prior exposure to sex education covering mainstream reproductive health issues or newer contraception methods was correlated with greater knowledge across all domains, particularly for men. Greater knowledge was also correlated with greater sexual assertiveness and confidence with condoms among women.
C1 [Weinstein, Rebecca B.] Univ Penn, Sch Social Policy & Practice, Philadelphia, PA 19104 USA.
   [Walsh, Jennifer L.; Ward, L. Monique] Univ Michigan, Ann Arbor, MI 48109 USA.
C3 University of Pennsylvania; University of Michigan System; University of Michigan
RP Weinstein, RB (corresponding author), 7601 Whittier Blvd, Bethesda, MD 20817 USA.
EM becky.weinstein@gmail.com
CR BALDWIN JI, 1990, J SEX RES, V27, P245, DOI 10.1080/00224499009551555
   CAMPBELL SM, 1992, PSYCHOL WOMEN QUART, V16, P273, DOI 10.1111/j.1471-6402.1992.tb00255.x
   CATANIA JA, 1992, AM J PUBLIC HEALTH, V82, P284, DOI 10.2105/AJPH.82.2.284
   Coleman E, 2002, J SEX RES, V39, P3
   Condelli L, 1998, HDB SEXUALITY RELATE, V0, P147
   DelCampo RL, 1998, HDB SEXUALITY RELATE, V0, P153
   Denny G, 1999, AM J HEALTH BEHAV, V23, P134, DOI 10.5993/AJHB.23.2.6
   DICLEMENTE RJ, 1989, J SEX RES, V26, P188, DOI 10.1080/00224498909551505
   DUSEK JB, 1998, HDB SEXUALITY RELATE, V0, P434
   Fayers T, 2003, INT J STD AIDS, V14, P386, DOI 10.1258/095646203765371268
   GALLIGAN RF, 1993, J APPL SOC PSYCHOL, V23, P1685, DOI 10.1111/j.1559-1816.1993.tb01061.x
   GOUGH HG, 1974, J PSYCHOL, V87, P183, DOI 10.1080/00223980.1974.9915689
   Greene K, 2005, SEX ROLES, V53, P239, DOI 10.1007/s11199-005-5682-6
   HOFFMAN MA, 2003, HDB COUNSELING WOMEN, V0, P411
   HURLBERT DF, 1991, J SEX MARITAL THER, V17, P183, DOI 10.1080/00926239108404342
   Jemmott JB, 1998, JAMA-J AM MED ASSOC, V279, P1529, DOI 10.1001/jama.279.19.1529
   JOSEPH JM, 1995, AM ANN DEAF, V140, P338, DOI 10.1353/aad.2012.0379
   Kirby D, 1997, CHILD YOUTH SERV REV, V19, P415, DOI 10.1016/S0190-7409(97)00025-X
   McQuiston C, 2000, HEALTH CARE WOMEN INT, V21, P277
   MORRISON DM, 1994, J YOUTH ADOLESCENCE, V23, P271, DOI 10.1007/BF01537449
   *PLANN PAR, 2007, PLANN PAR FED AM, V0, P0
   Rickert VI, 2002, PERSPECT SEX REPRO H, V34, P178, DOI 10.2307/3097727
   ROSENTHAL D, 1991, J COMMUNITY APPL SOC, V1, P77, DOI 10.1002/casp.2450010203
   Sacco WP, 1991, PSYCHOL ASSESSMENT J, V3, P265, DOI 10.1037/1040-3590.3.2.265
   Santelli J, 2006, J ADOLESCENT HEALTH, V38, P72, DOI 10.1016/j.jadohealth.2005.10.006
   Scott-Jones D, 1988, J ADOLESCENT RES, V3, P171
   Siegel DM, 1998, ARCH PEDIAT ADOL MED, V152, P961
   *US SURG GEN, 2001, SURG GEN CALL ACT PR, V0, P0
   VESSEY J, 1999, CHOOSING BEST ABSTIN, V0, P0
   WINN S, 1998, TEENAGE SEXUALITY HL, V0, P0
NR 31
TC 27
Z9 27
U1 1
U2 18
PU ROUTLEDGE JOURNALS, TAYLOR & FRANCIS LTD
PI ABINGDON
PA 2-4 PARK SQUARE, MILTON PARK, ABINGDON OX14 4RN, OXON, ENGLAND
SN 1931-7611
EI 1931-762X
J9 INT J SEX HEALTH
JI Int. J. Sex. Health
PD JUN 15
PY 2008
VL 20
IS 3
BP 212
EP 221
DI 10.1080/19317610802240279
PG 10
WC Psychology, Clinical; Public, Environmental & Occupational Health; Social Sciences, Interdisciplinary
SC Psychology; Public, Environmental & Occupational Health; Social Sciences - Other Topics
GA V14BR
UT WOS:000207710400006
DA 2023-03-20
ER

PT J
AU Thomas, PE
   Voetsch, AC
   Song, B
   Calloway, D
   Goode, C
   Mundey, L
   Nobles, J
   Sly, K
   Smith, MR
   Williams, B
   Shiloh, M
   Patterson, K
   Ward, S
   Sullivan, PS
   Heffelfinger, JD
AF Thomas, Peter E.
   Voetsch, Andrew C.
   Song, Binwei
   Calloway, Denyce
   Goode, Carolyn
   Mundey, Lynette
   Nobles, Joanne
   Sly, Kaye
   Smith, Michelle R.
   Williams, Brenda
   Shiloh, Mattie
   Patterson, Kevin
   Ward, Sybil
   Sullivan, Patrick S.
   Heffelfinger, James D.
TI HIV Risk Behaviors and Testing History in Historically Black College and University Settings
SO PUBLIC HEALTH REPORTS
LA English
DT Article
ID sexual behaviors; students; women; transmission; hiv/aids; aids; men
AB Objectives. From 2001 through 2005, African Americans accounted for the largest percentage of new cases of human immunodeficiency virus (HIV)/acquired immunodeficiency syndrome (AIDS) in all age categories, especially among people aged 13 to 24 years. Although students attending historically black colleges and universities (HBCUs) report many of the behaviors that promote HIV transmission, their risk behaviors and HIV testing practices have not been well-characterized. We compared the demographic and behavioral characteristics of people who have been previously tested for HIV with those of people tested for the first time in this demonstration project to increase HIV testing at HBCUs. Methods. The Centers for Disease Control and Prevention and collaborating partners conducted rapid HIV testing and behavioral surveys at HBCUs in Arkansas, Georgia, Mississippi, and Washington, D.C., from January 2005 to April 2007. We recruited a convenience sample of students and community members at different campus venues including student health centers, dormitories, and student activity centers. Results. Our analysis included 5,291 people, 42% of whom reported they had never been tested for HIV. People who had been tested in the past were more likely to be older, believe they were at high risk for infection, have visited a health-care facility, and report behaviors that increased their risk of HIV infection. Conclusion. Respondents who believed they were at increased risk for HIV infection or reported behaviors that increased their risk for infection were more likely to have been tested for HIV. Future research should compare actual vs. perceived risk for HIV infection and contrast how each impacts HIV testing.
C1 [Thomas, Peter E.; Voetsch, Andrew C.; Song, Binwei; Sullivan, Patrick S.; Heffelfinger, James D.] Ctr Dis Control & Prevent, Natl Ctr HIV AIDS Viral Hepatitis STD & TB Preven, Div HIV AIDS Prevent, Atlanta, GA 30333 USA.
   [Calloway, Denyce; Goode, Carolyn; Mundey, Lynette] Howard Univ, Washington, DC 20059 USA.
   [Nobles, Joanne] Ft Valley State Univ, Ft Valley, GA USA.
   [Sly, Kaye; Patterson, Kevin] Jackson State Univ, Jackson, MS USA.
   [Smith, Michelle R.; Ward, Sybil] Jefferson Comprehens Care Inc, Pine Bluff, AR USA.
   [Williams, Brenda; Shiloh, Mattie] Albany State Univ, Albany, GA USA.
C3 Centers for Disease Control & Prevention - USA; Howard University; University System of Georgia; Fort Valley State University; Jackson State University; University System of Georgia; Albany State University
RP Thomas, PE (corresponding author), Ctr Dis Control & Prevent, Natl Ctr HIV AIDS Viral Hepatitis STD & TB Preven, Div HIV AIDS Prevent, 1600 Clifton Rd NE,MS-E46, Atlanta, GA 30333 USA.
EM pbt7@cdc.gov
CR Anderson JC, 2005, AM J GASTROENTEROL, V100, P2049, DOI 10.1111/j.1572-0241.2005.41832.x
   Branson Bernard M., 2006, MORBIDITY AND MORTALITY WEEKLY REPORT, V55, P1
   Brown Emma J, 2002, J COMMUNITY HEALTH NURS, V19, P147, DOI 10.1207/153276502760242341
   Centers for Disease Control and Prevention (CDC), 2003, MMWR MORB MORTAL WKLY REP, V52, P329
   Duncan C, 2002, J NATL MED ASSOC, V94, P944
   GAYLE HD, 1990, NEW ENGL J MED, V323, P1538, DOI 10.1056/NEJM199011293232206
   Hightow LB, 2005, JAIDS-J ACQ IMM DEF, V38, P531, DOI 10.1097/01.qai.0000155037.10628.cb
   Hightow LB, 2006, SEX TRANSM DIS, V33, P585, DOI 10.1097/01.olq.0000216031.93089.68
   JOHNSON EH, 1992, J NATL MED ASSOC, V84, P49
   JOHNSON EH, 1994, J NATL MED ASSOC, V86, P931
   JOHNSON RL, 1992, J NATL MED ASSOC, V84, P864
   Lewis JE, 1997, J AM COLL HEALTH, V45, P147, DOI 10.1080/07448481.1997.9936875
   *NOV RES C, 2005, QDS QUEST DEV SYST V, V0, P0
   Payne NS, 2006, J NATL MED ASSOC, V98, P1912
   SAS Institute Inc, 2003, SAS VERS 9 1 SAS VERS 9 1, V0, P0
   Taylor SE, 1997, J NATL MED ASSOC, V89, P397
   WENGER NS, 1991, AM J PUBLIC HEALTH, V81, P1580, DOI 10.2105/AJPH.81.12.1580
   2005, 1900, V56, V0, P189
   2004, 1900, V53, V0, P731
   2001, 1900, V50, V0, P1054
   2000, 1900, V49, V0, P512
NR 21
TC 34
Z9 35
U1 1
U2 5
PU SAGE PUBLICATIONS INC
PI THOUSAND OAKS
PA 2455 TELLER RD, THOUSAND OAKS, CA 91320 USA
SN 0033-3549
EI 1468-2877
J9 PUBLIC HEALTH REP
JI Public Health Rep.
PD NOV-DEC 15
PY 2008
VL 123
IS 
BP 115
EP 125
DI 10.1177/00333549081230S314
PG 11
WC Public, Environmental & Occupational Health
SC Public, Environmental & Occupational Health
GA 364ZJ
UT WOS:000260374300014
PM 19166095
DA 2023-03-20
ER

PT J
AU Bhana, D
AF Bhana, Deevia
TI Discourses of childhood innocence in primary school HIV/AIDS education in South Africa
SO AJAR-AFRICAN JOURNAL OF AIDS RESEARCH
LA English
DT Article
DE childhood sexuality; health information; parents; primary education; school children; sex education
AB This article draws from interview data to examine the meanings that teachers in two race and class-specific contexts in greater Durban, South Africa, may give to children's right to sexual health information as a part of HIV/AIDS education. The article focuses on the regulation and production of childhood innocence by means of the ways the primary school teachers talked about sex in their HIV/AIDS education lessons to grade-four students. I argue that discourses of childhood innocence regulate and limit the possibilities of conversing about sex in such a context. The dominant discourses construct children as 'too young to know' and displace children's right to sexual health information to older children, while stressing anxieties about parent hostility to sex education, which precludes effective coverage of sexual topics in HIV/AIDS education. Showing how race, class and culture are deployed in upholding innocence, I contend that the notion of childhood innocence is embedded within the varying social contexts that make up the South African landscape. But, I suggest that an assumption that primary school teachers will engage with HIV/AIDS education while mediating information about sex in health promotion is simplistic. In conclusion, I propose a need for ongoing theoretical and practical work with teachers and the need to build alliances with parents.
C1 Univ KwaZulu Natal, Fac Educ, ZA-3605 Ashwood, South Africa.
C3 University of Kwazulu Natal
RP Bhana, D (corresponding author), Univ KwaZulu Natal, Fac Educ, Private Bag X03, ZA-3605 Ashwood, South Africa.
EM bhanad1@ukzn.ac.za
CR [Anonymous], 2002, TALK SEX BATTLES SEX, V0, P0
   Barbarin O.A., 2001, MANDELAS CHILDREN, V0, P0
   BAXEN J, 2004, J EDUC, V34, P9
   Bhana D, 2006, J EDUC, V38, P1
   Bhana D, 2007, GENDER EDUC, V19, P109, DOI 10.1080/09540250601087835
   Bhana D, 2006, IDS BULL-I DEV STUD, V37, P64, DOI 10.1111/j.1759-5436.2006.tb00304.x
   CARTON B, 2001, CHANGING MEN S AFRIC, V0, P0
   Deluis P., 2005, AFRICAN J AIDS RES, V4, P29
   *DEP ED, 2005, SUMM REP NAT HIV SYP, V0, P0
   Department of Education, 2002, REV NAT CURR STAT, V0, P0
   Department of Education, 2005, RIGHTS RESP PAR LEAR, V0, P0
   Epstein D, 1998, SCH SEXUALITIES, V0, P0
   Gallinetti J., 2004, SEXUAL ABUSE YOUNG C, V0, P209
   Human Rights Watch, 2001, SCAR SCH SEX VIOL GI, V0, P0
   James A., 1998, THEORISING CHILDHOOD, V0, P0
   JANSSEN DF, 2002, GROWING SEXUALLY INT, V2, P0
   Kaaya SF, 2002, SOC DYNAMICS, V28, P64
   MacNaughton Glenda., 2000, RETHINKING GENDER EA, V0, P0
   Mellor J. D., 2006, HDB GENDER ED, V0, P0
   PATTMAN R, 2005, INT C CHILDH 2005 OS, V0, P0
   PATTMAN R, 2005, SEXUALITIES, V8, P501, DOI 10.1177/1363460705056623
   Pattman R., 2003, FINDING OUR VOICES G, V0, P0
   Pattman Rob, 2003, AFR J AIDS RES, V2, P103, DOI 10.2989/16085906.2003.9626565
[truncated: 83,714 more chars]
