# Supplementary material for: Studies on HIV/AIDS Among Students: Bibliometric Analysis
Source: Interact J Med Res. 2023 Aug 4;12:e46042. doi: 10.2196/46042 (PMC10439465; doi:10.2196/46042)
Supplement: Multimedia Appendix 1 [file ijmr_v12i1e46042_app1.zip › Multimedia Appendix 1/download2009u125.txt]

PT J
AU Galvez-Buccollini, JA
   Delea, S
   Herrera, PM
   Gilman, RH
   Paz-Soldan, V
AF Galvez-Buccollini, Juan A.
   DeLea, Suzanne
   Herrera, Phabiola M.
   Gilman, Robert H.
   Paz-Soldan, Valerie
TI Sexual behavior and drug consumption among young adults in a shantytown in Lima, Peru
SO BMC PUBLIC HEALTH
LA English
DT Article
ID risk behavior; substance use; transmitted infections; school-students; united-states; alcohol-use; condom use; association; men; drinking
AB Background: Risky sexual behaviors of young adults have received increasing attention during the last decades. However, few studies have focused on the sexual behavior of young adults in shantytowns of Latin America. Specifically, studies on the association between sexual behaviors and other risk factors for sexually transmitted infections (STI) and HIV/AIDS transmission, such as the consumption of illicit drugs or alcohol are scarce in this specific context. Methods: The study participants were 393 men and 400 women between 18 and 30 years of age, from a shantytown in Lima, Peru. Data were obtained via survey: one section applied by a trained research assistant, and a self-reporting section. Logistic regression was used to estimate associations between use of any illicit drug, high-risk sexual behaviors and reported STI symptoms, adjusting for alcohol consumption level and various socio-demographic characteristics. Results: Among men, age of sexual debut was lower, number of lifetime sexual partners was higher, and there were higher risk types of sexual partners, compared to women. Though consistent condom use with casual partners was low in both groups, reported condom use at last intercourse was higher among men than women. Also, a lifetime history of illicit drug consumption decreased the probability of condom use at last sexual intercourse by half. Among men, the use of illicit drugs doubled the probability of intercourse with a casual partner during the last year and tripled the probability of reported STI symptoms. Conclusion: Drug consumption is associated with high-risk sexual behaviors and reported STI symptoms in a Lima shantytown after controlling for alcohol consumption level. Development of prevention programs for risky sexual behaviors, considering gender differences, is discussed.
C1 [Galvez-Buccollini, Juan A.; Herrera, Phabiola M.; Gilman, Robert H.] Asociac Benef PRISMA, Lima 32, Peru.
   [DeLea, Suzanne] Univ New Mexico, Sch Med, Albuquerque, NM 87131 USA.
   [Gilman, Robert H.] Johns Hopkins Univ, Bloomberg Sch Publ Hlth, Dept Int Hlth, Baltimore, MD 21205 USA.
   [Paz-Soldan, Valerie] Tulane Univ, Sch Publ Hlth & Trop Med, New Orleans, LA 70112 USA.
C3 University of New Mexico; Johns Hopkins University; Johns Hopkins Bloomberg School of Public Health; Tulane University
RP Galvez-Buccollini, JA (corresponding author), Asociac Benef PRISMA, Carlos Gonzales 251, Lima 32, Peru.
EM galvezbuccollini@yahoo.com; sdelea@salud.unm.edu; pherrera@prisma.org.pe; rgilman@jhsph.edu; vpazsold@tulane.edu
FU Peruvian-Belgium Cooperation [NIDA D43 TW05819]; NIH [R01 DK63041, T35 AI07646]; Ellison Medical Foundation
CR Alemu H, 2007, J HEALTH POPUL NUTR, V25, P344
   Bautista CT, 2004, SEX TRANSM INFECT, V80, P498, DOI 10.1136/sti.2004.013094
   Becher JC, 1999, J ADOLESCENT HEALTH, V24, P220, DOI 10.1016/S1054-139X(98)00084-6
   Brodbeck J, 2006, AIDS BEHAV, V10, P599, DOI 10.1007/s10461-006-9103-9
   Brook DW, 2002, ARCH PEDIAT ADOL MED, V156, P1101, DOI 10.1001/archpedi.156.11.1101
   Caceres CF, 2004, SEX TRANSM INFECT, V80, P80, DOI 10.1136/sti.2004.012021
   Castro R, 1998, AIDS CARE, V10, P583, DOI 10.1080/09540129848442
   Cavazos-Rehg PA, 2007, ALCOHOL CLIN EXP RES, V31, P2046, DOI 10.1111/j.1530-0277.2007.00537.x
   Compton WM, 2007, ARCH GEN PSYCHIAT, V64, P566, DOI 10.1001/archpsyc.64.5.566
   Cotrina A, 2008, PRESENTACION RESULTA, V0, P1
   Crosby R, 2007, J PEDIATR ADOL GYNEC, V20, P339, DOI 10.1016/j.jpag.2007.09.001
   DIAZ T, 1994, AM J PREV MED, V10, P217, DOI 10.1016/S0749-3797(18)30594-4
   Fenton KA, 2001, CURR OPIN INFECT DIS, V14, P63, DOI 10.1097/00001432-200102000-00011
   Fishbein M, 2000, SEX TRANSM DIS, V27, P101, DOI 10.1097/00007435-200002000-00008
   Galanti Geri-Ann, 2003, J TRANSCULT NURS, V14, P180, DOI 10.1177/1043659603014003004
   Galvez-Buccollini JA, 2008, INT FAM PLAN PERSPEC, V34, P15, DOI 10.1363/3401508
   Gerressu M, 2008, CURR OPIN INFECT DIS, V21, P37, DOI 10.1097/QCO.0b013e3282f3d9bd
   GRAVES KL, 1995, FAM PLANN PERSPECT, V27, P18, DOI 10.2307/2135972
   Hahm HC, 2007, PERSPECT SEX REPRO H, V39, P231, DOI 10.1363/3923107
   Hendershot CS, 2007, PSYCHOL ADDICT BEHAV, V21, P365, DOI 10.1037/0893-164X.21.3.365
   Hernandez Lisa Scipioni, 2006, BMC WOMENS HEALTH, V6, P7, DOI 10.1186/1472-6874-6-7
   INEI, 2007, CENS NAC 2007 11 POB, V0, P0
   Lama JR, 2006, J INFECT DIS, V194, P1459, DOI 10.1086/508548
   LANATA CF, 1991, J PEDIATR GASTR NUTR, V12, P82, DOI 10.1097/00005176-199101000-00017
   Magnani RJ, 2001, STUD FAMILY PLANN, V32, P53, DOI 10.1111/j.1728-4465.2001.00053.x
   MARQUIS GS, 1990, AM J PUBLIC HEALTH, V80, P146, DOI 10.2105/AJPH.80.2.146
   Morrison DM, 2003, PERSPECT SEX REPRO H, V35, P162, DOI 10.1363/3516203
   NAZARBEUTELSPACHER A, 1994, SALUD PUBLICA MEXICO, V36, P646
   OHare T, 2005, ADDICT BEHAV, V30, P585, DOI 10.1016/j.addbeh.2004.07.002
   Peres CA, 2008, J ADOLESCENT HEALTH, V42, P177, DOI 10.1016/j.jadohealth.2007.08.007
   REYES JOL, 2006, ENCUESTA DEMOGRAFICA, V0, P0
   Saito M, 2004, INT J TUBERC LUNG D, V8, P842
   Sanchez J, 1996, AM J PUBLIC HEALTH, V86, P1098, DOI 10.2105/AJPH.86.8_Pt_1.1098
   Sanchez JL, 2000, AM J TROP MED HYG, V63, P242, DOI 10.4269/ajtmh.2000.63.242
   Sanchez J, 2007, JAIDS-J ACQ IMM DEF, V44, P578, DOI 10.1097/QAI.0b013e318033ff82
   Slutske WS, 2005, ARCH GEN PSYCHIAT, V62, P321, DOI 10.1001/archpsyc.62.3.321
   Sly DF, 1997, FAM PLANN PERSPECT, V29, P132, DOI 10.2307/2953336
   Soloria MR, 2002, J NATL MED ASSOC, V94, P581
   Staton M, 1999, HEALTH SOC WORK, V24, P147, DOI 10.1093/hsw/24.2.147
   Tubman JG, 2003, J BEHAV MED, V26, P473, DOI 10.1023/A:1025776102574
   VIDAL MFC, 1991, J CLIN MICROBIOL, V29, P636, DOI 10.1128/JCM.29.3.636-637.1991
   ZAVALETA A, 2002, EPIDEMIOLOGIA DROGAS, V0, P0
NR 42
TC 14
Z9 16
U1 0
U2 3
PU BMC
PI LONDON
PA CAMPUS, 4 CRINAN ST, LONDON N1 9XW, ENGLAND
SN 1471-2458
EI 
J9 BMC PUBLIC HEALTH
JI BMC Public Health
PD JAN 19
PY 2009
VL 9
IS 
BP 
EP 
DI 10.1186/1471-2458-9-23
PG 10
WC Public, Environmental & Occupational Health
SC Public, Environmental & Occupational Health
GA 420KD
UT WOS:000264287800001
PM 19152702
DA 2023-03-20
ER

PT J
AU Barss, P
   Grivna, M
   Ganczak, M
   Bernsen, R
   Al-Maskari, F
   El Agab, H
   Al-Awadhi, F
   Al-Baloushi, H
   Al-Dhaheri, S
   Al-Dhahri, J
   Al-Jaberi, A
   Al-Kaabi, S
   Khouri, A
   Al-Kitbi, H
   Al-Mansoori, D
   Al-Marzouqi, M
   Al-Muhairy, S
   Al-Neaimi, W
   Al-Shamsi, E
   Zahmi, AM
   Yammahi, AA
AF Barss, Peter
   Grivna, Michal
   Ganczak, Maria
   Bernsen, Roos
   Al-Maskari, Fatma
   El Agab, Hussein
   Al-Awadhi, Fatheyah
   Al-Baloushi, Hamdan
   Al-Dhaheri, Sharina
   Al-Dhahri, Jamila
   Al-Jaberi, Amal
   Al-Kaabi, Sheikha
   Khouri, Aysha
   Al-Kitbi, Hala
   Al-Mansoori, Dalal
   Al-Marzouqi, Mohamed
   Al-Muhairy, Shamma
   Al-Neaimi, Wadha
   Al-Shamsi, Ebrahim
   Zahmi, Abdullah Mohd
   Yammahi, Amnah Ali
TI Effects of a Rapid Peer-Based HIV/AIDS Educational Intervention on Knowledge and Attitudes of High School Students in a High-Income Arab Country
SO JAIDS-JOURNAL OF ACQUIRED IMMUNE DEFICIENCY SYNDROMES
LA English
DT Article
DE HIV; AIDS; prevention; epidemiology; intervention studies; sexual behavior; students; stigma; peer group; health promotion
ID aids; prevention; university; beliefs; program; impact
AB Introduction: in response to low knowledge about HIV and intolerant attitudes toward persons living with HIV among Arab university students, a peer-based educational intervention was developed and impact evaluated on knowledge and attitudes, of high school students in 2 of 4 main cities of United Arab Emirates. Methods: Four small teams of final year medical students, 3 female and 1 male, were trained. Multistage random sampling selected 14 female and 5 male Arab schools, then 56 female and 14 male grade 12 classes in Al Ain and Abu Dhabi. The 90-minute intervention included a factual presentation and 3 attitude workshops. Baseline and postintervention knowledge and attitudes were assessed. Significance was tested by McNemar, Wilcoxon signed rank, and multilevel regression tests. Results: Response was 99.6%, 1398 females and 505 males. Misconceptions about modes of transmission and intolerant attitudes were evident. Mean knowledge score improved from 65% to 82% and attitude 51% to 64%, that is, relative increase 26% (P < 0.0005). Females had slightly lower baseline knowledge than males but showed greater improvement in knowledge and attitudes (P < 0.0005) Conclusions: Grade 12 students' knowledge about HIV/AIDS was inadequate and attitudes stigmatising. Peer-based knowledge workshops were effective, especially among females. Concise integrated teaching and workshops designed to address key knowledge and attitudinal deficiencies can be highly effective.
C1 [Barss, Peter; Grivna, Michal; Bernsen, Roos; Al-Maskari, Fatma; El Agab, Hussein; Al-Awadhi, Fatheyah; Al-Baloushi, Hamdan; Al-Dhaheri, Sharina; Al-Dhahri, Jamila; Al-Jaberi, Amal; Al-Kaabi, Sheikha; Khouri, Aysha; Al-Kitbi, Hala; Al-Mansoori, Dalal; Al-Marzouqi, Mohamed; Al-Muhairy, Shamma; Al-Neaimi, Wadha; Al-Shamsi, Ebrahim; Zahmi, Abdullah Mohd; Yammahi, Amnah Ali] United Arab Emirates Univ, Dept Community Med, Al Ain, U Arab Emirates.
   [Ganczak, Maria] Pomeranian Med Univ, Dept Hyg Epidemiol & Publ Hlth, Szczecin, Poland.
C3 United Arab Emirates University; Pomeranian Medical University
RP Grivna, M (corresponding author), United Arab Emirates Univ, Dept Community Med, POB 17666, Al Ain, U Arab Emirates.
EM m.grivna@uaeu.ac.ae
FU Research Affairs at the United Arab Emirates University [02-14-8-11/06]
CR ABOLFOTOUH MA, 1995, J COMMUN HEALTH, V20, P271, DOI 10.1007/BF02260410
   Agrawal HK, 1999, ANN TROP PAEDIATR, V19, P143, DOI 10.1080/02724939992464
   Al-Jabri AA, 2003, SAUDI MED J, V24, P273
   Al-Mazrou YY, 2005, SAUDI MED J, V26, P1788
   Al-Owaish R, 1999, AIDS EDUC PREV, V11, P163
   ALABED I, 2005, UNITED ARAB EMIRATES, V0, P245
   APLASCA MRA, 1995, AIDS, V9, P0
   ASHWORTH CS, 1994, AIDS EDUC PREV, V6, P154
   Badahdah A, 2005, INT J STD AIDS, V16, P837, DOI 10.1258/095646205774988208
   BAKER RA, 2008, ABU DHABI UAE NAT, V0, P0
   Brown L, 2003, AIDS EDUC PREV, V15, P49, DOI 10.1521/aeap.15.1.49.23844
   Cartagena RG, 2006, J ADOLESC HLTH, V39, P0
   DAJANI H, 2008, ABU DHABI UAE, V0, P0
   El Feki S, 2006, LANCET, V367, P975, DOI 10.1016/S0140-6736(06)68409-2
   ELSHARMNAA D, 2008, HIV CHANGED EXADDICT, V0, P0
   Ergene T, 2005, AIDS EDUC PREV, V17, P268, DOI 10.1521/aeap.17.4.268.66533
   EXELBY J, 2008, UAE PREPARES DRAFT L, V0, P0
   Fawole IO, 1999, HEALTH EDUC RES, V14, P675, DOI 10.1093/her/14.5.675
   FISHER JD, 1992, PSYCHOL BULL, V111, P455, DOI 10.1037/0033-2909.111.3.455
   GANCZAK M, 2005, SEX EDUC, V5, P13
   Ganczak M, 2007, J ADOLESCENT HEALTH, V40, PCOVER1, DOI 10.1016/j.jadohealth.2007.01.011
   Ghabili Kamyar, 2008, AIDS RES THER, V5, P15, DOI 10.1186/1742-6405-5-15
   HARTLEY J, 2000, ARABIAN BUSINESS COM, V0, P0
   Hasnain Memoona, 2005, HARM REDUCT J, V2, P23, DOI 10.1186/1477-7517-2-23
   HOLTGRAVE DR, 1995, PUBLIC HEALTH REP, V110, P134
   Kinsman J, 2001, HEALTH EDUC RES, V16, P85, DOI 10.1093/her/16.1.85
   KLEPP KI, 1994, AIDS, V8, P1157, DOI 10.1097/00002030-199408000-00019
   Kocken P, 2001, EUR J PUBLIC HEALTH, V11, P153, DOI 10.1093/eurpub/11.2.153
   Kyrychenko P, 2006, J ADOLESCENT HEALTH, V39, P900, DOI 10.1016/j.jadohealth.2006.06.006
   Lau JTF, 2005, AIDS CARE, V17, P85, DOI 10.1080/09540120412331305151
   Madani TA, 2004, BMC INFECT DIS, V4, P0, DOI 10.1186/1471-2334-4-25
   Magnussen Lesley, 2004, INT J ADOLESC MED HEALTH, V16, P303
   Mellanby AR, 2001, HEALTH EDUC RES, V16, P481, DOI 10.1093/her/16.4.481
   MI KY, 2001, INT FAM PLAN PERSPEC, V27, P11
   Nwokocha Ada R C, 2002, J PEDIATR ADOLESC GYNECOL, V15, P93, DOI 10.1016/S1083-3188(01)00150-4
   Obermeyer CM, 2006, BMJ-BRIT MED J, V333, P851, DOI 10.1136/bmj.38994.400370.7C
   Petro-Nustas Wasileh, 2002, J TRANSCULT NURS, V13, P118, DOI 10.1177/104365960201300204
   Phelps F., 1994, HEALTH EDUC J, V53, P127, DOI 10.1177/001789699405300202
   POPHAM WJ, 1993, PHI DELTA KAPPAN, V74, P559
   QUTAMI H, 2008, NATIONAL, V0, P0
   REINL J, 2008, MINISTER PLEDGES UNI, V0, P0
   RICHARDSON A, 2009, NATIONAL, V0, P0
   Sankaranarayan Shantha, 1996, SOUTHEAST ASIAN JOURNAL OF TROPICAL MEDICINE AND PUBLIC HEALTH, V27, P692
   SMITH M, 2008, AWARENESS UAE MARK S, V0, P0
   Tavoosi A, 2004, BMC PUBLIC HEALTH, V4, P0, DOI 10.1186/1471-2458-4-17
   The World Bank, 2002, ED HIV AIDS WIND HOP, V0, P0
   THOMSON C, 1994, HLTH ED RES, V14, P357
   *UNAIDS, 2007, AIDS EP UPD DEC, V0, P0
   *UNICEF, 2006, MAPP CHILDR YOUNG PE, V0, P0
   WALTER HJ, 1993, JAMA-J AM MED ASSOC, V270, P725, DOI 10.1001/jama.270.6.725
NR 53
TC 23
Z9 23
U1 0
U2 6
PU LIPPINCOTT WILLIAMS & WILKINS
PI PHILADELPHIA
PA TWO COMMERCE SQ, 2001 MARKET ST, PHILADELPHIA, PA 19103 USA
SN 1525-4135
EI 1077-9450
J9 JAIDS-J ACQ IMM DEF
JI JAIDS
PD SEP 1
PY 2009
VL 52
IS 1
BP 86
EP 98
DI 10.1097/QAI.0b013e31819c153f
PG 13
WC Immunology; Infectious Diseases
SC Immunology; Infectious Diseases
GA 488TQ
UT WOS:000269373400013
PM 19590431
DA 2023-03-20
ER

PT J
AU Horner, JR
   Salazar, LF
   Romer, D
   Vanable, PA
   DiClemente, R
   Carey, MP
   Valois, RF
   Stanton, BF
   Brown, LK
AF Horner, Jennifer R.
   Salazar, Laura F.
   Romer, Daniel
   Vanable, Peter A.
   DiClemente, Ralph
   Carey, Michael P.
   Valois, Robert F.
   Stanton, Bonita F.
   Brown, Larry K.
TI Withdrawal (Coitus Interruptus) as a Sexual Risk Reduction Strategy: Perspectives from African-American Adolescents
SO ARCHIVES OF SEXUAL BEHAVIOR
LA English
DT Article
DE Sexually transmitted infections; HIV/AIDS; Adolescents; Withdrawal; Contraception; African-American
ID high-school-students; preejaculatory fluid; contraceptive use; women; condoms; transmission; diseases; health; hiv-1; aids
AB This study examined adolescents' beliefs about the benefits and risks of withdrawal (coitus interruptus) with respect to both pregnancy and sexually transmitted infections (STIs). In the course of qualitative interviews with African-American youth aged 14-19 (n = 124) about sexuality and risk, 24 adolescents spontaneously introduced the subject of withdrawal as a sexual risk reduction strategy. Eighteen percent of the sexually experienced adolescents mentioned their own use of withdrawal as a contraceptive method. From adolescents' accounts of their own and their peers' use of withdrawal, we learned that the cultural meanings of withdrawal within the context of adolescent relationships were multifaceted. Using withdrawal could signal sexual prowess in male youth, was seen as promoting trust and caring within a stable relationship, and was seen as mitigating the risk of pregnancy. However, adolescents also recognized that withdrawal did not protect against most STIs. Beliefs about withdrawal as a gendered skill and as a sign of trust may undermine some adolescents' attempts to negotiate condom use for protection against STIs.
C1 [Horner, Jennifer R.] Univ Penn, Annenberg Sch Commun, Philadelphia, PA 19104 USA.
   [Horner, Jennifer R.; Romer, Daniel] Univ Penn, Annenberg Publ Policy Ctr, Philadelphia, PA 19104 USA.
   [Salazar, Laura F.; DiClemente, Ralph] Emory Univ, Rollins Sch Publ Hlth, Atlanta, GA 30322 USA.
   [Vanable, Peter A.; Carey, Michael P.] Syracuse Univ, Dept Psychol, Ctr Hlth & Behav, Syracuse, NY USA.
   [Valois, Robert F.] Univ S Carolina, Arnold Sch Publ Hlth, Columbia, SC 29208 USA.
   [Stanton, Bonita F.] Wayne State Univ, Dept Pediat, Childrens Hosp Michigan, Detroit, MI 48202 USA.
   [Brown, Larry K.] Rhode Isl Hosp, Bradley Hasbro Res Ctr, Providence, RI USA.
C3 University of Pennsylvania; University of Pennsylvania; Emory University; Rollins School Public Health; Syracuse University; University of South Carolina System; University of South Carolina Columbia; Children's Hospital of Michigan; Wayne State University; Lifespan Health Rhode Island; Rhode Island Hospital
RP Horner, JR (corresponding author), Univ Penn, Annenberg Sch Commun, 3620 Walnut St, Philadelphia, PA 19104 USA.
EM jhorner@asc.upenn.edu
FU NIMH NIH HHS [U01-MH-66794, U01 MH066807, U01 MH066785, U01 MH066809, U01-MH066809, U01-MH-066785, U01 MH066794, MH066807, U01 MH66802, U01 MH066802] Funding Source: Medline
CR Anderson JE, 2006, J ADOLESCENT HEALTH, V38, P734, DOI 10.1016/j.jadohealth.2005.07.001
   [Anonymous], 1967, DISCOV GROUNDED THEO, V0, P0
   BEATTY LA, 2004, J BLACK PSYCHOL, V30, P40, DOI 10.1177/0095798403259245
   BISSELL M, 2003, CANADIAN J HUMAN SEX, V12, P191
   Bowleg L., 2004, MEN MASC, V7, P166, DOI 10.1177/1097184X03257523
   *CDCP, 2000, WORKSH SUMM HERND VA, V0, P0
   *CDCP, 2000, 12 HIV AIDS CDCP, V0, P0
   Chesson HW, 2004, PERSPECT SEX REPRO H, V36, P11, DOI 10.1111/j.1931-2393.2004.tb00003.x
   Crosby R, 2003, AM J PREV MED, V24, P367, DOI 10.1016/S0749-3797(03)00015-1
   Crosby RA, 2000, PUBLIC HEALTH NURS, V17, P53, DOI 10.1046/j.1525-1446.2000.00053.x
   de Visser R, 2004, AIDS CARE, V16, P315, DOI 10.1080/09540120410001665321
   DEVINCENZI I, 1994, NEW ENGL J MED, V331, P341, DOI 10.1056/NEJM199408113310601
   Donovan B, 2000, SEX TRANSM INFECT, V76, P88, DOI 10.1136/sti.76.2.88
   Everett SA, 2000, J ADOLESCENT HEALTH, V27, P112, DOI 10.1016/S1054-139X(99)00125-1
   Eyre SL, 1997, J ADOLESCENCE, V20, P9, DOI 10.1006/jado.1996.0061
   Gilliam Melissa L, 2004, J PEDIATR ADOLESC GYNECOL, V17, P279, DOI 10.1016/j.jpag.2004.05.003
   Herndon NL, 2004, OUR VOICES OUR LIVES, V0, P0
   Hoff T., 2003, NATL SURVEY ADOLESCE, V0, P0
   Hsieh HF, 2005, QUAL HEALTH RES, V15, P1277, DOI 10.1177/1049732305276687
   ILARIA G, 1992, LANCET, V340, P1469, DOI 10.1016/0140-6736(92)92658-3
   Jones R, 2004, RES NURS HEALTH, V27, P185, DOI 10.1002/nur.20016
   Kelly Patricia J, 2003, PEDIATR NURS, V29, P271
   Kreuter MW, 2006, AM BEHAV SCI, V49, P794, DOI 10.1177/0002764205283801
   Miller R., 2003, CAN J HUM SEX, V12, P189
   PUDNEY J, 1992, LANCET, V340, P1470, DOI 10.1016/0140-6736(92)92659-4
   *QSR INT, 2002, US NVIVO QUAL RES, V0, P0
   Ranjit N, 2001, FAM PLANN PERSPECT, V33, P19, DOI 10.2307/2673738
   ROGOW D, 1995, STUD FAMILY PLANN, V26, P140, DOI 10.2307/2137833
   Sandelowski M, 2003, QUAL HEALTH RES, V13, P905, DOI 10.1177/1049732303253488
   Santelli JS, 2006, PERSPECT SEX REPRO H, V38, P106, DOI 10.1363/3810606
   Seal DW, 2003, CULT HEALTH SEX, V5, P295, DOI 10.1080/136910501171698
   *SEXSMARTS SURV, 2002, TEENS SEX HLTH COMM, V0, P0
   SOBO EJ, 1993, CULT MED PSYCHIAT, V17, P455, DOI 10.1007/BF01379310
   SULLIVAN M, 1995, TEENAGE MALES BELIEF, V0, P0
   Tolman DL, 2003, J SEX RES, V40, P4, DOI 10.1080/00224490309552162
   TRUSSELL J, 1995, STUD FAMILY PLANN, V26, P305
   Whitehead TL, 1997, MED ANTHROPOL Q, V11, P411, DOI 10.1525/maq.1997.11.4.411
   WORTH D, 1989, STUD FAMILY PLANN, V20, P297, DOI 10.2307/1966433
   2004, 1900, V32, V0, P4
NR 40
TC 20
Z9 20
U1 0
U2 5
PU SPRINGER/PLENUM PUBLISHERS
PI NEW YORK
PA 233 SPRING ST, NEW YORK, NY 10013 USA
SN 0004-0002
EI 1573-2800
J9 ARCH SEX BEHAV
JI Arch. Sex. Behav.
PD OCT 15
PY 2009
VL 38
IS 5
BP 779
EP 787
DI 10.1007/s10508-007-9304-y
PG 9
WC Psychology, Clinical; Social Sciences, Interdisciplinary
SC Psychology; Social Sciences - Other Topics
GA 495HX
UT WOS:000269882800019
PM 18293076
DA 2023-03-20
ER

PT J
AU Vazquez-Mayoral, EE
   Sanchez-Perez, L
   Olguin-Barreto, Y
   Acosta-Gio, AE
AF Vazquez-Mayoral, E. E.
   Sanchez-Perez, L.
   Olguin-Barreto, Y.
   Acosta-Gio, A. E.
TI Dental School Deans' and Dentists' Perceptions of Infection Control and HIV/AIDS Patient Care: A Challenge for Dental Education in Mexico
SO AIDS PATIENT CARE AND STDS
LA English
DT Article
ID oral lesions; hiv; attitudes; students
AB HIV/AIDS patients face unique oral diagnostic and treatment challenges. The aim of this investigation among dental school deans (DSD) and graduate school applicants (GSA) who had qualified from 30 different dental schools was to assess their perceptions on dental education relevant to infection control (IC) and HIV/AIDS patient care. The questionnaire included Likert-type scale evaluations of agreement with statements. Of 158 questionnaires, 23 DSD (68% response rate), and 123 GSA (100% response rate) returned valid questionnaires. Fifteen (65%) DSD and 89 (72%) GSA ranked as "very strong'' their perception that infection control prevents the transmission of blood borne viruses. However, the perception prevailed, among DSD and GSA, that HIV infection was a "very strong'' to "strong'' occupational hazard. Special reprocessing of instruments used on HIV patients was frequently reported. Many considered "very strong'' to "strong'' that HIV/AIDS patients must be treated in specialized clinics, and nearly half (48%) of the DSD and one third (35%) of the GSA stated that their school does refer HIV/AIDS patients to dental treatment in specialized clinics. These results indicate that many dental schools in Mexico must provide better education on IC and HIV/AIDS patient care to enhance attitudes toward HIV/AIDS patients.
C1 [Vazquez-Mayoral, E. E.; Olguin-Barreto, Y.; Acosta-Gio, A. E.] Univ Nacl Autonoma Mexico, Sch Dent, Div Postgrad Studies & Res, Mexico City, DF, Mexico.
   [Sanchez-Perez, L.] Metropolitan Autonomus Univ, Hlth Care Dept, Area Res Clin Sci, Xochimilco Unit, Mexico City, DF, Mexico.
C3 Universidad Nacional Autonoma de Mexico; Universidad Autonoma Metropolitana - Mexico
RP Acosta-Gio, AE (corresponding author), POB 70-421,Ciudad Univ, Mexico City 04510, DF, Mexico.
EM acostag@servidor.unam.mx
CR Acosta-Gio E, 2008, INT DENT J, V58, P187, DOI 10.1111/j.1875-595X.2008.tb00347.x
   CDC, 2001, MORBIDITY AND MORTALITY WEEKLY REPORT, V50, P1
   Cleveland JL, 2002, J AM DENT ASSOC, V133, P1619, DOI 10.14219/jada.archive.2002.0109
   Cohen Leonard A, 2005, J DENT EDUC, V69, P896
   Coogan MM, 2005, B WORLD HEALTH ORGAN, V83, P700
   Daniel N, 2004, AIDS PATIENT CARE ST, V18, P63, DOI 10.1089/108729104322802489
   Ferreira S, 2007, AIDS PATIENT CARE ST, V21, P724, DOI 10.1089/apc.2006.0211
   Hu SW, 2004, AIDS PATIENT CARE ST, V18, P587, DOI 10.1089/1087291042404701
   Kinsler JJ, 2007, AIDS PATIENT CARE ST, V21, P584, DOI 10.1089/apc.2006.0202
   Maupome G, 2002, AM J INFECT CONTROL, V30, P8, DOI 10.1067/mic.2002.117042
   MAUPOMECARVANTES G, 1993, SALUD PUBLICA MEXICO, V35, P642
   *MIN HLTH NAT CTR, 2008, REG AIDS CAS NOV 14, V0, P0
   Mulligan Roseann, 2006, J DENT EDUC, V70, P857
   Ramirez-Amador V, 2007, CLIN INFECT DIS, V45, P925, DOI 10.1086/521251
   RAMIREZAMADOR V, 2008, REV ASOC DENT MEX, V65, P133
   Reznik David A, 2005, TOP HIV MED, V13, P143
   Rohn Edward J, 2006, J DENT EDUC, V70, P1038
   Solomon E S, 1991, J DENT EDUC, V55, P594
NR 18
TC 5
Z9 5
U1 0
U2 3
PU MARY ANN LIEBERT, INC
PI NEW ROCHELLE
PA 140 HUGUENOT STREET, 3RD FL, NEW ROCHELLE, NY 10801 USA
SN 1087-2914
EI 1557-7449
J9 AIDS PATIENT CARE ST
JI Aids Patient Care STDS
PD JUL 15
PY 2009
VL 23
IS 7
BP 557
EP 562
DI 10.1089/apc.2008.0117
PG 6
WC Public, Environmental & Occupational Health; Infectious Diseases
SC Public, Environmental & Occupational Health; Infectious Diseases
GA 472UD
UT WOS:000268156800010
PM 19530954
DA 2023-03-20
ER

PT J
AU Mwale, M
AF Mwale, Marisen
TI Behavioural change vis-a-vis HIV&AIDS knowledge mismatch among adolescents. The case of some selected schools in Zomba, Malawi
SO SOUTH AFRICAN JOURNAL OF PSYCHOLOGY
LA English
DT Article
DE Behavioural change; cognitive dissonance; culture of silence; HIV&AIDS; risk-reduction; susceptibility
ID south-african research; teenage pregnancy; family
AB Most researchers on adolescent reproductive health and related susceptibility to contracting HIV&AIDS have highlighted the ironical mismatch preponderant between adolescent knowledge of HIV&AIDS transmission dynamics and behavioural change exemplified in part by abstinence but also condom use. The paradox is compounded by the fact that survey data appear to depict heightened knowledge of the dynamics per se. Empirical data have previously posited variables such as peer pressure and other psychosocial factors as the crisis in adolescence in explaining the anomaly. Results in the current study, however, reveal the culture of silence; the disdain towards AIDS messages and retrogressive cultural practices as alternative explanation. The results were obtained through survey data from adolescent students in selected schools in Zomba, a district in southern Malawi, and are discussed within the larger context of the applicability of cognitive dissonance theory to the AIDS pandemic.
C1 Mzuzu Univ, Luwinga 2, Mzuzu, Malawi.
RP Mwale, M (corresponding author), Mzuzu Univ, Luwinga 2, Mzuzu, Malawi.
EM marisen.mwale@yahoo.co.uk
CR ABRAHAM CS, 1994, PSYCHOL HEALTH, V9, P253, DOI 10.1080/08870449408407485
   AGGLETON P, 2001, B EXPT TREATMENT AID, V0, P0
   AMOD Z, 1986, SOUTH AFRICAN JOURNAL OF PSYCHOLOGY, V16, P21
   ANARFI J, 1999, POPULATION DEV, V23, P81
   AQUSEBOASARE K, 1997, HLTH TRANSITION REV, V0, P210
   BAUMAN C., 1987, SOC SCI MED, V28, P561
   BERER A, 1993, BARRIERS BEHAV CHANG, V0, P0
   BONGAARTS J, 1989, AIDS, V3, P373, DOI 10.1097/00002030-198906000-00006
   Caldwell JC, 2000, POPUL DEV REV, V26, P117, DOI 10.1111/j.1728-4457.2000.00117.x
   CALDWELL JC, 1992, POP STUD-J DEMOG, V46, P385, DOI 10.1080/0032472031000146416
   COCHRAN F, 2004, HEALTH PSYCHOL, V5, P462
   Festinger L., 1957, THEORY COGNITIVE DIS, V0, P0
   Gross R., 2020, PSYCHOL SCI MIND BEH, V8th, P0
   GULURE M, 2003, STUDY AIDS ED PROGRA, V0, P0
   HAYWARD C, 1990, TRENDS SUBSAHARAN AF, V0, P0
   KIRBY D, 1994, SEXUALITY ED EVALUAT, V0, P0
   Macleod C, 1999, S AFR J PSYCHOL, V29, P1, DOI 10.1177/008124639902900101
   Macleod C, 1999, S AFR J PSYCHOL, V29, P8, DOI 10.1177/008124639902900102
   MALUWABANDA D, 1999, ADOLESCENT SEXUALITY, V0, P0
   MCAULIFFE E, 1994, AIDS BARRIERS BEHAV, V0, P0
   *NAC, 2004, ANN HIV AIDS REP, V0, P0
   NGUGI E, 2000, J INFECT DIS S, V2, P0
   ORUBULOYE O, 2002, POPUL DEV REV, V17, P229
   OSBORN A, 1986, BARRIERS BEHAV CHANG, V0, P0
   Pillay AL, 1998, S AFR J PSYCHOL, V28, P191, DOI 10.1177/008124639802800401
   REGAN B, 2001, BEHAV CHANGE COMMUNI, V0, P0
   ROSENSTOCK R., 1974, HLTH ED Q, V15, P175
   SZEKERES G, 2000, B EXPT TREATMENT AID, V0, P0
   VARGA C, 2003, RESISTANCES BEHAV CH, V10, P13
   WILLIAM P, 2002, SUSTAINABLE PREVENTI, V80, P253
NR 30
TC 4
Z9 4
U1 0
U2 3
PU SAGE PUBLICATIONS LTD
PI LONDON
PA 1 OLIVERS YARD, 55 CITY ROAD, LONDON EC1Y 1SP, ENGLAND
SN 0081-2463
EI 2078-208X
J9 S AFR J PSYCHOL
JI South Afr. J. Psychol.
PD DEC 15
PY 2009
VL 39
IS 4
BP 460
EP 467
DI 10.1177/008124630903900407
PG 8
WC Psychology, Multidisciplinary
SC Psychology
GA 537PB
UT WOS:000273124300007
DA 2023-03-20
ER

PT J
AU Leiber, E
   Chin, D
   Li, L
   Rotheram-Borus, MJ
   Detels, R
   Wu, ZY
   Guan, JH
AF Leiber, Eli
   Chin, Dorothy
   Li, Li
   Rotheram-Borus, Mary Jane
   Detels, Roger
   Wu, Zunyou
   Guan, Jihui
TI SOCIOCULTURAL CONTEXTS AND COMMUNICATION ABOUT SEX IN CHINA: INFORMING HIV/STD PREVENTION PROGRAMS
SO AIDS EDUCATION AND PREVENTION
LA English
DT Article
ID condom use; hiv; attitudes; behaviors; knowledge; students; aids
AB HIV may be particularly stigmatizing in Asia because of its association with "taboo" topics, including sex, drugs, homosexuality, and death (Aoki, Ngin, Mo, & Ja, 1989). These cultural schemata expose salient boundaries and moral implications for sexual communication (Chin, 1999, Social Science and Medicine, 49, 241-251). Yet HIV/STD prevention efforts are frequently conducted in the public realm. Education strategies often involve conversations with health "experts" about condom use, safe sex, and partner communication. The gap between the public context of intervention efforts and the private and norm-bound nature of sex conversation is particularly challenging. Interviews with 32 market workers in eastern China focused on knowledge, beliefs, and values surrounding sexual practices, meanings, and communication. Sex-talk taboos, information seeking, vulnerability, partner communication, and cultural change emerged as central to understanding intervention information flow and each theme's relative influence is described. Findings illustrate the nature of how sexual communication schemata in Chinese contexts impact the effectiveness of sexual health message communication.
C1 [Leiber, Eli] Univ Calif Los Angeles, NPI, Ctr Culture & Hlth, Dept Psychiat & Biobehav Sci, Los Angeles, CA 90024 USA.
   [Li, Li; Rotheram-Borus, Mary Jane] Univ Calif Los Angeles, Ctr Community Hlth, Dept Psychiat & Biobehav Sci, Los Angeles, CA 90024 USA.
   [Detels, Roger] Univ Calif Los Angeles, Dept Publ Hlth, Los Angeles, CA 90024 USA.
   [Wu, Zunyou] Chinese Ctr Dis Control & Prevent, Natl Ctr AIDS STD Control & Prevent, Beijing, Peoples R China.
   [Guan, Jihui] Fujian Inst Hlth Educ, Fuzhou, Peoples R China.
C3 University of California System; University of California Los Angeles; University of California System; University of California Los Angeles; Los Angeles County Department of Public Health; University of California System; University of California Los Angeles; Chinese Center for Disease Control & Prevention; National Center for AIDS/STD Control & Prevention, Chinese Center for Disease Control & Prevention
RP Leiber, E (corresponding author), Univ Calif Los Angeles, NPI, Ctr Culture & Hlth, Dept Psychiat & Biobehav Sci, 760 Westwood Plaza,Box 62, Los Angeles, CA 90024 USA.
EM elieber@ucla.edu
FU Intramural NIH HHS [ZIA AI000361-28] Funding Source: Medline; NIMH NIH HHS [U10 MH061513-03, 5 U01 MH061513, U10 MH061513] Funding Source: Medline
CR [Anonymous], 2003, PEOPLES DAILY ONLINE, V0, P0
   [Anonymous], 2000, CHINA DAILY, V0, P0
   [Anonymous], 2004, CHINA ONLINE, V0, P0
   [Anonymous], 2003, CHINA DAILY, V0, P0
   [Anonymous], 2004, CHINA DAILY, V0, P0
   AOKI B, 1989, PRIM PREV P, V13, P290
   *CHIN CTR DIS CONT, 2004, HIV AIDS SURV REP 20, V0, P0
   Chin D, 1999, SOC SCI MED, V49, P241, DOI 10.1016/S0277-9536(99)00111-2
   DAndrade R., 1991, PERSON SCHEMAS MALAD, V0, P279
   DAndrade R., 1987, CULTURAL MODELS LANG, V0, P112
   Detels R, 2003, SEX TRANSM DIS, V30, P803, DOI 10.1097/01.OLQ.0000086607.82667.CF
   Gao Y, 2001, REPROD FERT DEVELOP, V13, P729, DOI 10.1071/RD01082
   GOCK TS, 1994, CONFRONTING CRITICAL, V0, P247
   GRUSKY O, 2002, AIDS BEHAV, V6, P381
   Hee Choi Kyung, 2000, AIDS BEHAV, V4, P111
   Lau JTF, 2002, AIDS CARE, V14, P219, DOI 10.1080/09540120220104721
   Lau JTF, 2002, ARCH SEX BEHAV, V31, P535, DOI 10.1023/A:1020663500106
   LIEBER E, 2002, FIELD METHOD, V15, P405
   Liu HJ, 1998, J ACQ IMMUN DEF SYND, V19, P80, DOI 10.1097/00042560-199809010-00013
   RUAN FF, 1991, STUDIES SEXOLOGY CHI, V0, P0
   Wu ZY, 2004, AIDS EDUC PREV, V16, P7, DOI 10.1521/aeap.16.3.5.7.35521
   Wu ZY, 1997, AIDS EDUC PREV, V9, P147
   Zhang HS, 2004, AIDS BEHAV, V8, P105, DOI 10.1023/B:AIBE.0000030242.46843.71
   Zhang K, 1999, AIDS CARE, V11, P581, DOI 10.1080/09540129947730
   Zhang LY, 2002, SEX TRANSM DIS, V29, P212, DOI 10.1097/00007435-200204000-00005
NR 26
TC 21
Z9 21
U1 0
U2 9
PU GUILFORD PUBLICATIONS INC
PI NEW YORK
PA 370 SEVENTH AVE, SUITE 1200, NEW YORK, NY 10001-1020 USA
SN 0899-9546
EI 1943-2755
J9 AIDS EDUC PREV
JI Aids Educ. Prev.
PD OCT 15
PY 2009
VL 21
IS 5
BP 415
EP 429
DI 10.1521/aeap.2009.21.5.415
PG 15
WC Education & Educational Research; Public, Environmental & Occupational Health
SC Education & Educational Research; Public, Environmental & Occupational Health
GA 514ZZ
UT WOS:000271437000002
PM 19842826
DA 2023-03-20
ER

PT J
AU Mantell, JE
   Needham, SL
   Smit, JA
   Hoffman, S
   Cebekhulu, Q
   Adams-Skinner, J
   Exner, TM
   Mabude, Z
   Beksinska, M
   Stein, ZA
   Milford, C
AF Mantell, Joanne E.
   Needham, Sarah L.
   Smit, Jennifer Ann
   Hoffman, Susie
   Cebekhulu, Queen
   Adams-Skinner, Jessica
   Exner, Theresa M.
   Mabude, Zonke
   Beksinska, Mags
   Stein, Zena A.
   Milford, Cecilia
TI Gender norms in South Africa: implications for HIV and pregnancy prevention among African and Indian women students at a South African tertiary institution
SO CULTURE HEALTH & SEXUALITY
LA English
DT Article
DE South Africa; cultural practices; condoms; gender; HIV prevention
ID unsafe sexual-behavior; reproductive health; young-adults; condom use; pleasure; violence; context; power; risk; politics
AB In post-Apartheid South Africa, women are constitutionally guaranteed protections and freedoms that were previously unknown to them. These freedoms may have positive implications for women's ability to negotiate sexual protection with partners and hence prevent unintended pregnancy and decrease their risk of HIV. Among tertiary institution students, who are a relatively 'privileged' group, there is little information on gender norms that might shape responses to HIV-prevention programmes. To elicit gender norms regarding women's and men's roles, condom and contraceptive use, sexual communication and sexual pleasure, we conducted 10 semi-structured focus group discussions with African and Indian female tertiary institution students in order to understand how norms might be used to buttress HIV- and pregnancy-prevention. Participants reported dramatic changes in the structure of gender norms and relations with the formal recognition of women's rights in the post-Apartheid context. These generational shifts in norms are supported by other research in South Africa. At the same time, women recognized the co-existence of traditional constructions of gender that operate to constrain women's freedom. The perceived changes that have taken place provide an entry point for intervention, particularly for reinforcing emerging gender norms that promote women's protection against unintended pregnancy and HIV/STIs.
C1 [Mantell, Joanne E.; Hoffman, Susie; Adams-Skinner, Jessica; Exner, Theresa M.; Stein, Zena A.] Columbia Univ, New York State Psychiat Inst, New York, NY 10027 USA.
   [Mantell, Joanne E.; Hoffman, Susie; Adams-Skinner, Jessica; Exner, Theresa M.; Stein, Zena A.] Columbia Univ, Dept Psychiat, New York, NY USA.
   [Needham, Sarah L.] Populat Council, Poverty Gender & Youth Program, New York, NY 10021 USA.
   [Smit, Jennifer Ann; Cebekhulu, Queen; Mabude, Zonke; Beksinska, Mags; Milford, Cecilia] Univ Witwatersrand, Reprod Hlth & HIV Res Unit, Durban, South Africa.
C3 Columbia University; New York State Psychiatry Institute; Columbia University; Population Council; University of Witwatersrand
RP Mantell, JE (corresponding author), Columbia Univ, New York State Psychiat Inst, New York, NY 10027 USA.
EM jem57@columbia.edu
FU NICHD NIH HHS [R01 HD 046351, R01 HD046351-05, R01 HD046351] Funding Source: Medline; NIMH NIH HHS [P30 MH 43520, P30 MH043520] Funding Source: Medline
CR Blanc AK, 2001, STUD FAMILY PLANN, V32, P189, DOI 10.1111/j.1728-4465.2001.00189.x
   *CS MOTT FDN, 2006, WOM S AFR STILL SEEK, V0, P0
   Deutsch M., 2006, SOCIAL JUSTICE RES, V19, P7, DOI 10.1007/S11211-006-9998-3
   Dunkle KL, 2004, LANCET, V363, P1415, DOI 10.1016/S0140-6736(04)16098-4
   DURVASULA RS, 1994, J COMMUNITY PSYCHOL, V22, P97, DOI 10.1002/1520-6629(199404)22:2<97::AID-JCOP2290220206>3.0.CO;2-#
   Eaton L, 2003, SOC SCI MED, V56, P149, DOI 10.1016/S0277-9536(02)00017-5
   FINE M, 1988, HARVARD EDUC REV, V58, P29, DOI 10.17763/haer.58.1.u0468k1v2n2n8242
   Greig A, 2008, AIDS, V22, PS35, DOI 10.1097/01.aids.0000327435.28538.18
   Harris C, 2001, ADV GLOB CHANGE RES, V9, P71
   Hendriksen ES, 2007, AM J PUBLIC HEALTH, V97, P1241, DOI 10.2105/AJPH.2006.086009
   Higgins JA, 2007, INT FAM PLAN PERSPEC, V33, P133, DOI 10.1363/3313307
   Hoffman S, 2006, SEX TRANSM DIS, V33, P52, DOI 10.1097/01.olq.0000187198.77612.d8
   Holtzman D, 2007, AM J PUBLIC HEALTH, V97, P971, DOI 10.2105/AJPH.2007.114637
   Hunter M, 2005, CULT HEALTH SEX, V7, P209, DOI 10.1080/13691050412331293458
   Hunter M, 2007, SOC SCI MED, V64, P689, DOI 10.1016/j.socscimed.2006.09.015
   Ingham R., 2005, SEX ED, V5, P375, DOI 10.1080/14681810500278451
   Jewkes RK, 2003, SOC SCI MED, V56, P125, DOI 10.1016/S0277-9536(02)00012-6
   KAUFMAN C, 2001, 136 POP COUNC POL RE, V0, P0
   KINGDON G, 2006, UN S AFR MICR APPR, V0, P0
   Machel JZ, 2001, REPROD HEALTH MATTER, V9, P82, DOI 10.1016/S0968-8080(01)90011-4
   Mack N., 2005, FAMILY HLTH INT FHI, V0, P0
   MacPhail C, 2001, SOC SCI MED, V52, P1613, DOI 10.1016/S0277-9536(00)00272-0
   Maharaj P, 2008, AIDS CARE, V20, P838, DOI 10.1080/09540120701742284
   MANTELL JE, 2008, R01HD046351 NICHD, V0, P0
   Mantell JE, 2006, SOC SCI MED, V63, P1998, DOI 10.1016/j.socscimed.2006.05.008
   MARTINHILBER A, 2007, SEXUALLY TRANSMITTED, V83, P505
   MOSER C, 1999, VIOLENCE POVERTY S A, V0, P0
   Ndinda C, 2007, AIDS CARE, V19, P844, DOI 10.1080/09540120701203923
   Nowak M., 2005, POSTAPARTHEID S AFRI, V0, P0
   OSullivan LF, 2006, CULT HEALTH SEX, V8, P99, DOI 10.1080/13691050600665048
   Oriel J, 2005, WOMEN STUD INT FORUM, V28, P392, DOI 10.1016/j.wsif.2005.05.002
   Parasuraman A., 1991, MARKETING RES, V0, P0
   PEACOCK D, 2004, MOBILIZING MEN GENDE, V0, P0
   Pettifor AE, 2005, AIDS, V19, P1525, DOI 10.1097/01.aids.0000183129.16830.06
   Philpott A, 2006, REPROD HEALTH MATTER, V14, P23, DOI 10.1016/S0968-8080(06)28254-5
   *S AFR GOV INF REP, 1996, CONST REP S AFR 1996, V0, P0
   Shefer T, 2000, S AFR J PSYCHOL, V30, P11, DOI 10.1177/008124630003000202
   SHISANA O, 2005, S AFRICAN NATL HIV P, V0, P0
   Strebel A, 2006, SAHARA J, V3, P516
   *U CAP TOWN UN I S, 2006, GEND SURV 2006, V0, P0
   *UN JOINT PROGR HI, 2007, UNAIDS0727EJC1322E U, V0, P0
   *UNFPA IPPF, 2007, CHANG CHOIC POW, V0, P0
   Walker L, 2005, CULT HEALTH SEX, V7, P225, DOI 10.1080/13691050410001713215
   Walsh D, 2006, J S AFR STUD, V32, P1, DOI 10.1080/03057070500493712
   WHO, 2005, WHO MULT STUD WOM HL, V0, P0
   Williams DR, 2008, SOC SCI MED, V67, P441, DOI 10.1016/j.socscimed.2008.03.021
   *WORLD BANK INT BA, 2001, ENG DEV GEND EQ RIGH, V0, P0
   Zegeye Abebe, 2001, SOCIAL IDENTITIES NE, V0, P1
NR 50
TC 47
Z9 47
U1 0
U2 5
PU ROUTLEDGE JOURNALS, TAYLOR & FRANCIS LTD
PI ABINGDON
PA 2-4 PARK SQUARE, MILTON PARK, ABINGDON OX14 4RN, OXON, ENGLAND
SN 1369-1058
EI 1464-5351
J9 CULT HEALTH SEX
JI Cult. Health Sex
PD JUN 15
PY 2009
VL 11
IS 2
BP 139
EP 157
DI 10.1080/13691050802521155
PG 19
WC Family Studies; Social Sciences, Biomedical
SC Family Studies; Biomedical Social Sciences
GA 416HS
UT WOS:000263997100003
PM 19247859
DA 2023-03-20
ER

PT J
AU Vermeer, W
   Bos, AER
   Mbwambo, J
   Kaaya, S
   Schaalma, HP
AF Vermeer, Willemijn
   Bos, Arjan E. R.
   Mbwambo, Jessie
   Kaaya, Sylvia
   Schaalma, Herman P.
TI Social and cognitive variables predicting voluntary HIV counseling and testing among Tanzanian medical students
SO PATIENT EDUCATION AND COUNSELING
LA English
DT Article
DE VCT-participation; Health Belief Model; AIDS prevention; Stigma
ID south-africa; gay men; behavior; stigma; services; kenya; cape; std
AB Objective: The present study aimed to predict Tanzanian medical students' Voluntary Counseling and Testing (VCT) participation intention using the Health Belief Model (HBM) as a theoretical framework, Further, differences between respondents who had previously participated in VCT and respondents who had not were assessed. Methods: Cross-sectional data were gathered from 186 Tanzanian medical students using a self-administered questionnaire. Results: Almost half of the respondents (43.3%) reported having been tested for HIV, A prediction model containing HBM and demographic variables explained 31% of the variance in VCT- participation intention. Self-efficacy, fear of being HIV-positive, and perceived susceptibility contributed significantly to the final regression model. In addition, respondents who had previously participated in VCT expressed less fear of being stigmatized and being HIV-positive than respondents who had not. Conclusion: Fear of being HIV-positive, self-efficacy, perceived susceptibility and fear of being, stigmatized were associated with either VCT-participation intention or previous participation. Further, the HBM accounted for a limited proportion of the explained variance in Tanzanian Students' intention to participate in VCT. This suggests that the validity of the HBM in explaining HIV-preventive behavior in Sub-Saharan Africa should be questioned. Practice implications: Interventions promoting VCT should incorporate program elements targeting self-efficacy, fear of being HIV-positive, perceived susceptibility and fear of being stigmatized. (C) 2008 Elsevier Ireland Ltd. All rights reserved.
C1 [Vermeer, Willemijn] Vrije Univ Amsterdam, Amsterdam, Netherlands.
   [Bos, Arjan E. R.] Erasmus Univ, Rotterdam, Netherlands.
   [Schaalma, Herman P.] Maastricht Univ, Maastricht, Netherlands.
   [Mbwambo, Jessie; Kaaya, Sylvia] Muhimbili Univ Hlth & Allied Sci, Dar Es Salaam, Tanzania.
C3 Vrije Universiteit Amsterdam; Erasmus University Rotterdam; Maastricht University; Muhimbili University of Health & Allied Sciences
RP Vermeer, W (corresponding author), Boelelaan 1085, NL-1081 HV Amsterdam, Netherlands.
EM willemijn.vermeer@falw.vu.nl
CR ADAM PCG, 2006, CONCISE OVERVIEW BAR, V0, P0
   AGGLETON P, 1996, PREVENTING HIV INFEC, V0, P0
   BIRDSALL K, 2004, VOLUNTARY COUNSELING, V0, P0
   Bos Arjan E R, 2008, PSYCHOL HEALTH MED, V13, P450, DOI 10.1080/13548500701687171
   Burns F, 2005, SEX TRANSM INFECT, V81, P494, DOI 10.1136/sti.2004.013755
   Coates TJ, 2000, LANCET, V356, P103, DOI 10.1016/S0140-6736(00)02446-6
   de Paoli MM, 2004, AIDS CARE, V16, P411, DOI 10.1080/09540120410001683358
   deGraft-Johnson J, 2005, AIDS BEHAV, V9, P475, DOI 10.1007/s10461-005-9018-x
   Dorr N, 1999, AIDS EDUC PREV, V11, P14
   Flowers P, 2003, PSYCHOL HEALTH, V18, P739, DOI 10.1080/0887044031000116016
   Fortenberry JD, 2002, AM J PUBLIC HEALTH, V92, P378, DOI 10.2105/AJPH.92.3.378
   Fylkesnes K, 1999, AIDS, V13, P2469, DOI 10.1097/00002030-199912030-00019
   GILLIAM GA, 2002, J HIV AIDS PREV ED A, V4, P105
   Hutchinson PL, 2006, AIDS CARE, V18, P446, DOI 10.1080/09540120500213511
   Janz N. K., 2002, HLTH BEHAV HLTH ED T, V0, P45
   Kakoko DC, 2006, SOC SCI MED, V63, P991, DOI 10.1016/j.socscimed.2006.02.016
   Kalichman SC, 2005, AIDS BEHAV, V9, P135, DOI 10.1007/s10461-005-3895-x
   Kalichman SC, 2003, SEX TRANSM INFECT, V79, P442, DOI 10.1136/sti.79.6.442
   Kellerman SE, 2002, JAIDS-J ACQ IMM DEF, V31, P202, DOI 10.1097/00126334-200210010-00011
   Kennedy MG, 2004, J COMMUN, V54, P287, DOI 10.1093/joc/54.2.287
   Maguen S, 2000, J ADOLESCENT HEALTH, V26, P252, DOI 10.1016/S1054-139X(99)00078-6
   Mashegoane S, 2004, PSYCHOL REP, V95, P407, DOI 10.2466/PR0.95.6.407-417
   Mbugua N., 2004, HIV AIDS AFRICA EPID, V0, P104
   MBWAMBOJ K, 2004, UNDERSTANDING HIV AI, V0, P0
   Meiberg Annemarie E, 2008, EAST AFR J PUBLIC HEALTH, V5, P49
   Mengesha Admassu, 2006, ETHIOPIAN JOURNAL OF HEALTH DEVELOPMENT, V20, P24
   Odutolu U, 2005, INT J HEALTH PLAN M, V20, P239, DOI 10.1002/hpm.812
   Ogden J., 2005, COMMON ITS CORE HIV, V0, P0
   Organista KC, 2006, J HIV-AIDS SOC SERV, V5, P89, DOI 10.1300/J187v05n02_08
   Peltzer Karl, 2004, INDIAN J MED SCI, V58, P95
   PROGRAM H, 2001, HIV VOLUNTARY COUNSE, V0, P0
   Rosenstock IM, 1994, HLTH BELIEF MODEL HI, V0, P5
   Smith BN, 2000, J APPL SOC PSYCHOL, V30, P443, DOI 10.1111/j.1559-1816.2000.tb02490.x
   Sweat M, 2000, LANCET, V356, P113, DOI 10.1016/S0140-6736(00)02447-8
   Toro-Alfonso J, 2002, AIDS EDUC PREV, V14, P445, DOI 10.1521/aeap.14.8.445.24110
   van Dyk AC, 2003, S AFR J PSYCHOL, V33, P118, DOI 10.1177/008124630303300207
   Wang H, 2004, CATAL COMMUN, V5, P41, DOI 10.1016/j.catcom.2003.11.008
   *WHO, 2006, UN REP TANZ, V0, P0
   Winfield EB, 2005, J BLACK PSYCHOL, V31, P189, DOI 10.1177/0095798405274719
   Winfield EB, 2002, J BLACK PSYCHOL, V28, P0, DOI 10.1177/009579802237541
   Zak-Place J, 2004, J AM COLL HEALTH, V52, P229, DOI 10.3200/JACH.52.5.229-236
NR 43
TC 34
Z9 35
U1 1
U2 8
PU ELSEVIER IRELAND LTD
PI CLARE
PA ELSEVIER HOUSE, BROOKVALE PLAZA, EAST PARK SHANNON, CO, CLARE, 00000, IRELAND
SN 0738-3991
EI 
J9 PATIENT EDUC COUNS
JI Patient Educ. Couns.
PD APR 15
PY 2009
VL 75
IS 1
BP 135
EP 140
DI 10.1016/j.pec.2008.08.022
PG 6
WC Public, Environmental & Occupational Health; Social Sciences, Interdisciplinary
SC Public, Environmental & Occupational Health; Social Sciences - Other Topics
GA 426WC
UT WOS:000264738000018
PM 18951747
DA 2023-03-20
ER

PT J
AU Hou, SI
AF Hou, Su-I
TI EXTENDING THE USE OF THE WEB-BASED HIV TESTING BELIEF INVENTORY TO STUDENTS ATTENDING HISTORICALLY BLACK COLLEGES AND UNIVERSITIES: AN EXAMINATION OF RELIABILITY AND VALIDITY
SO AIDS EDUCATION AND PREVENTION
LA English
DT Article
ID risk; validation; hiv/aids; women; transmission; attitudes; scale; sex
AB This study sought to extend the use of a Web-based HIV Testing Belief Inventory (wHITBI), developed and validated in a majority White university in the southeastern United States, to students attending historically Black colleges and universities (HBCUs). The 19-item wHITBI was reviewed by experts to qualitatively assess its construct validity, clarity, relevancy, and comprehensiveness to HBCU students. Participants were recruited from 15 HBCUs (valid N = 372). Mean age was 20.5 years (SD = 2.4), 80% were females, 92% were heterosexual-oriented, and 58% had prior HIV test(s). Reliability coefficients revealed satisfactory internal consistencies (Cronbach's alphas:.58 similar to.85). Confirmatory factor analysis showed that items were loaded consistently with the four constructs: perceived benefits, concerns of HIV risk, stigma, and testing availability/accessibility. Data indicated good model fits (RMSEA=.06; CFI=.93; IFI =.93; RMS =.07), with all items loaded significantly. Findings showed that the psychometrics of wHITBI appears to maintain its integrity in this sample with satisfactory reliability coefficients and validities.
C1 Univ Georgia, Coll Publ Hlth, Dept Hlth Promot & Behav, Athens, GA 30602 USA.
C3 University System of Georgia; University of Georgia
RP Hou, SI (corresponding author), Univ Georgia, Coll Publ Hlth, Dept Hlth Promot & Behav, 309 Ramsey Ctr, Athens, GA 30602 USA.
EM shou@uga.edu
CR *AM COLL HLTH ASS, 2006, J AM COLL HEALTH, V5, P5
   Bazargan M, 2000, J NATL MED ASSOC, V92, P391
   Bollen K.A., 1989, STRUCTURAL EQUATIONS, V0, P0
   Borzekowski DLG, 2001, ARCH PEDIAT ADOL MED, V155, P813, DOI 10.1001/archpedi.155.7.813
   Boshamer CB, 1999, AIDS EDUC PREV, V11, P400
   Braithwaite R, 1998, J MULTICULT COUNS D, V26, P177, DOI 10.1002/j.2161-1912.1998.tb00197.x
   Byrne BM., 1998, STRUCTURAL EQUATION, V0, P0, DOI DOI 10.4324/9780203774762%0A
   *CDCP, 2007, HIV AIDS YOUTH, V0, P0
   *CDCP, 2003, NEW CDC IN WOULD INC, V0, P0
   Centers for Disease Control and Prevention (CDC), 2006, MMWR MORB MORTAL WKLY REP, V55, P121
   Centers for Disease Control and Prevention (CDC), 2004, MMWR MORB MORTAL WKLY REP, V53, P731
   Dorr N, 1999, AIDS EDUC PREV, V11, P14
   Ferguson YO, 2006, AIDS CARE, V18, P323, DOI 10.1080/09540120500162122
   GOODMAN E, 1994, J ADOLESCENT HEALTH, V15, P566, DOI 10.1016/1054-139X(94)90140-X
   Hightow LB, 2005, JAIDS-J ACQ IMM DEF, V38, P531, DOI 10.1097/01.qai.0000155037.10628.cb
   Hightow LB, 2006, SEX TRANSM DIS, V33, P585, DOI 10.1097/01.olq.0000216031.93089.68
   Hou SI, 2007, MED INFORM INTERNET, V32, P83, DOI 10.1080/14639230601125134
   Joreskog K.G., 1989, LISREL 7 GUIDE PROGR, V0, P0
   *KAIS FAM FDN, 2006, PUBL KAIS FAM FDN, V7521, P0
   Miller KS, 1996, AIDS EDUC PREV, V8, P394
   MOSKOWITZ JM, 2002, CALIFORNIA 2000 AIDS, V0, P0
   Mueller RO., 1996, BASIC PRINCIPLES STR, V0, P0
   OHea EL, 2001, AIDS EDUC PREV, V13, P120, DOI 10.1521/aeap.13.2.120.19738
   Pealer LN, 2001, HEALTH EDUC BEHAV, V28, P547, DOI 10.1177/109019810102800503
   Raykov T, 2001, STRUCT EQU MODELING, V8, P458, DOI 10.1207/S15328007SEM0803_6
NR 26
TC 5
Z9 5
U1 1
U2 6
PU GUILFORD PUBLICATIONS INC
PI NEW YORK
PA 72 SPRING STREET, NEW YORK, NY 10012 USA
SN 0899-9546
EI 
J9 AIDS EDUC PREV
JI Aids Educ. Prev.
PD FEB 15
PY 2009
VL 21
IS 1
BP 80
EP 90
DI 10.1521/aeap.2009.21.1.80
PG 11
WC Education & Educational Research; Public, Environmental & Occupational Health
SC Education & Educational Research; Public, Environmental & Occupational Health
GA 410XC
UT WOS:000263610600007
PM 19243233
DA 2023-03-20
ER

PT J
AU Kabiru, CW
   Orpinas, P
AF Kabiru, Caroline W.
   Orpinas, Pamela
TI Correlates of Condom Use Among Male High School Students in Nairobi, Kenya
SO JOURNAL OF SCHOOL HEALTH
LA English
DT Article
DE child and adolescent health; reproductive health; risk behaviors
ID sexual-behavior; south-africa; university-students; young-people; adolescents; hiv; hiv/aids; youth; risk; determinants
AB BACKGROUND Correct and consistent condom use is an effective strategy to reduce the risk of sexually transmitted infections (STIs). This study examines sociodemographic, behavioral, and psychosocial characteristics of 3 groups of adolescent males: consistent, sporadic, and non-condom users. METHODS The sample consisted of 931 sexually experienced male high school students in Nairobi, Kenya. Cross tabulations and general linear models were used to test the relation between each explanatory variable and condom user group. RESULTS Fifty-three percent of respondents reported having used condoms. Compared with nonusers and sporadic users, consistent users engaged in sexual intercourse for the first time at an older age and reported higher condom use self-efficacy, more positive peer attitudes toward safe sex, and stronger attitudes toward condom use. Compared with sporadic and consistent users, nonusers reported fewer sexual partners, less substance use, and more frequent intercourse with non-romantic partners. Sporadic users, compared with the other 2 groups, had more sexual partners and stronger attitudes that support that males and females have separate roles. The 3 groups did not differ in HIV/AIDS knowledge. On average, respondents responded correctly to two thirds of the questions. All groups perceived their risk of contracting an STI as low, and this perception did not differ by condom use. Differences in participants' age by group were minimal. CONCLUSIONS The study supports the need for interventions that target specific condom use groups.
C1 [Kabiru, Caroline W.] African Populat & Hlth Res Ctr, Nairobi, Kenya.
   [Orpinas, Pamela] Univ Georgia, Coll Publ Hlth, Dept Hlth Promot & Behav, Athens, GA 30602 USA.
C3 African Population & Health Research Centre; University System of Georgia; University of Georgia
RP Kabiru, CW (corresponding author), African Populat & Hlth Res Ctr, POB 10787-00100, Nairobi, Kenya.
EM carolinekabiru@gmail.com; porpinas@uga.edu
CR Adih WK, 1999, J ADOLESCENT HEALTH, V24, P63, DOI 10.1016/S1054-139X(98)00062-7
   Akwara PA, 2003, J BIOSOC SCI, V35, P385, DOI 10.1017/S0021932003003857
   Bandura A, 1994, PREVENTING AIDS THEO, V0, PP25, DOI 10.1007/978-1-4899-1193-3_3
   Bankole Akinrinola, 2007, AFR J REPROD HEALTH, V11, P197, DOI 10.2307/25549740
   Ben-Zur H., 2003, SEX ED, V3, P75
   BERTRAND JT, 1991, J SEX RES, V28, P347, DOI 10.1080/00224499109551613
   Central Bureau of Statistics-CBS/Kenya Ministry of Health-MOH /Kenya ORC Macro, 2004, KEN DEM HLTH SURV 20, V0, P0
   Chatterjee N, 2006, SEX TRANSM INFECT, V82, P238, DOI 10.1136/sti.2005.018259
   COHEN J, 1992, PSYCHOL BULL, V112, P155, DOI 10.1037/0033-2909.112.1.155
   Crocker L., 1986, INTRO CLASSICAL MODE, V0, P0
   Crosby RA, 2000, ARCH PEDIAT ADOL MED, V154, P893, DOI 10.1001/archpedi.154.9.893
   Davis KR, 1999, FAM PLANN PERSPECT, V31, P272, DOI 10.2307/2991537
   DeHart DD, 1997, J SEX RES, V34, P11, DOI 10.1080/00224499709551860
   Games P. A., 1976, J EDUCATIONAL STATIS, V1, P113, DOI 10.3102/10769986001002113
   Gebhardt WA, 2003, J ADOLESCENT HEALTH, V33, P154, DOI 10.1016/S1054-139X(03)00137-X
   Giles M, 2005, AIDS CARE, V17, P729, DOI 10.1080/09540120500038181
   Haffner D W, 1995, SIECUS REP, V23, P2
   Hartell CG, 2005, ADOLESCENCE, V40, P171
   Hawken MP, 2002, JAIDS-J ACQ IMM DEF, V31, P529, DOI 10.1097/00126334-200212150-00011
   HOU S, 2004, AM J HLTH ED, V35, P328, DOI 10.1080/19325037.2004.10604772
   James S, 2004, ACTA PAEDIATR, V93, P264, DOI 10.1080/08035250310007925
   Kabiru CW, 2009, J ADOLESCENCE, V32, P1023, DOI 10.1016/j.adolescence.2008.08.001
   Kapiga SH, 2002, AIDS CARE, V14, P455, DOI 10.1080/09540120208629665
   Karim AM, 2003, INT FAM PLAN PERSPEC, V29, P14, DOI 10.2307/3180997
   KIRAGU K, 1991, THESIS J HOPKINS U B, V0, P0
   Kiragu K., 1993, INT FAMILY PLANNING, V19, P92, DOI 10.2307/2133242
   Kordoutis PS, 2000, AIDS CARE, V12, P767, DOI 10.1080/09540120020014318
   MacPhail C, 2001, SOC SCI MED, V52, P1613, DOI 10.1016/S0277-9536(00)00272-0
   Madu SN, 2003, SOC BEHAV PERSONAL, V31, P265, DOI 10.2224/sbp.2003.31.3.265
   MAHONEY CA, 1995, AIDS EDUC PREV, V7, P32
   Manning WD, 2000, FAM PLANN PERSPECT, V32, P104, DOI 10.2307/2648158
   Rahamefy OH, 2008, SAHARA J-J SOC ASP H, V5, P28, DOI 10.1080/17290376.2008.9724899
   Schoepf Brooke Grundfest, 1995, CULTURE SEXUAL RISK, V0, P29
   Shlay JC, 2004, SEX TRANSM DIS, V31, P154, DOI 10.1097/01.OLQ.0000114338.60980.12
   Sunmola A M, 2004, SAHARA J, V1, P27
   Tassiopoulos KK, 2006, AIDS BEHAV, V10, P405, DOI 10.1007/s10461-006-9112-8
   Tawk HM, 2004, AIDS CARE, V16, P890, DOI 10.1080/09540120412331290185
   Taylor M, 2003, J SCHOOL HEALTH, V73, P97, DOI 10.1111/j.1746-1561.2003.tb03580.x
NR 41
TC 8
Z9 9
U1 0
U2 4
PU WILEY-BLACKWELL
PI HOBOKEN
PA 111 RIVER ST, HOBOKEN 07030-5774, NJ USA
SN 0022-4391
EI 1746-1561
J9 J SCHOOL HEALTH
JI J. Sch. Health
PD SEP 15
PY 2009
VL 79
IS 9
BP 425
EP 432
DI 10.1111/j.1746-1561.2009.00430.x
PG 8
WC Education & Educational Research; Education, Scientific Disciplines; Health Care Sciences & Services; Public, Environmental & Occupational Health
SC Education & Educational Research; Health Care Sciences & Services; Public, Environmental & Occupational Health
GA 479MR
UT WOS:000268664100005
PM 19691717
DA 2023-03-20
ER

PT J
AU Dune, TM
   Shuttleworth, RP
AF Dune, Tinashe M.
   Shuttleworth, Russell P.
TI "It's Just Supposed to Happen": The Myth of Sexual Spontaneity and the Sexually Marginalized
SO SEXUALITY AND DISABILITY
LA English
DT Article
DE Sexual spontaneity; Sexual scripts; Sexually marginalized; HIV/AIDS; Sexual dysfunctions; Disability
ID mass-media; erectile dysfunction; condom use; disability; women; attitudes; students; men
AB Western culture portrays sex as most gratifying when it is spontaneous. However, portraying sex in this way can lead to unrealistic expectations. If perfect and spontaneous sexual performances are expected, this may then impede one's ability to enjoy satisfying sexual relationships. The "myth of sexual spontaneity" functioning as a sexual script operates in terms of the rationale that sexual behavior follows desire and arousal without a conscious awareness of the process, such that satisfying sex is the result of reflexive bodily impulses and not conscious communication. Through a brief exploration of the influence of modern mass media, Simon and Gagnon's theory of sexual scripts, and discussion of several inherent tensions within the myth, the present paper problematizes the logic behind this belief. We subsequently argue that expectations of spontaneous sex as the pinnacle of "good sex," may negatively impact the sexual lives of people who may be sexually marginalized such as those with HIV/AIDS and STI's, female sexual dysfunctions, erectile dysfunction and mobility impairments.
C1 [Dune, Tinashe M.] Univ Sydney, Fac Hlth Sci, Sydney, NSW 2006, Australia.
   [Shuttleworth, Russell P.] Univ Sydney, Fac Hlth Sci, Lidcombe, NSW 1825, Australia.
C3 University of Sydney; University of Sydney
RP Dune, TM (corresponding author), Univ Sydney, Fac Hlth Sci, Sydney, NSW 2006, Australia.
EM t.dune@usyd.edu.au
CR Achtari C, 2005, BEST PRACT RES CL OB, V19, P993, DOI 10.1016/j.bpobgyn.2005.08.012
   Anderson P, 2000, SOC SCI MED, V51, P1163, DOI 10.1016/S0277-9536(00)00019-8
   Bartlett FC, 1932, REMEMBERING STUDY EX, V0, P0
   Basson R, 2004, J SEX MED, V1, P40, DOI 10.1111/j.1743-6109.2004.10107.x
   Baudrillard J., 1983, SIMULATIONS SEMIOTEX, V0, P0
   Brown JD, 2005, J ADOLESCENT HEALTH, V36, P420, DOI 10.1016/j.jadohealth.2004.06.003
   Brown JD, 2002, J SEX RES, V39, P42, DOI 10.1080/00224490209552118
   Brown R., 1984, SOCIAL DIMENSION EUR, V0, P0
   Buckingham D, 2003, YOUNG PEOPLE, V0, P1, DOI 10.1057/9780230508637
   Chapin JR, 2000, ADOLESCENCE, V35, P799
   Crosby RA, 2002, SEX TRANSM DIS, V29, P552, DOI 10.1097/00007435-200209000-00010
   EMERSON RM, 1983, LAW SOC REV, V17, P425, DOI 10.2307/3053588
   England P., 1986, HOUSEHOLDS EMPLOYMEN, V0, P0
   Fisher WA, 2005, J SEX MED, V2, P675, DOI 10.1111/j.1743-6109.2005.00118.x
   Freeman-Longo R. E., 1998, SEXUAL ABUSE AM EPID, V0, P0
   Gossman I., 2003, CANADIAN J HUMAN SEX, V12, P169
   Gurevich M, 2007, FEM PSYCHOL, V17, P9, DOI 10.1177/0959353507072910
   HEIMAN JR, 1983, J PSYCHOSOM RES, V27, P105, DOI 10.1016/0022-3999(83)90086-7
   HERNANDEZ JT, 1990, J ADOLESCENT HEALTH, V11, P295, DOI 10.1016/0197-0070(90)90038-4
   Hillier L, 1998, J ADOLESCENCE, V21, P15, DOI 10.1006/jado.1997.0126
   Jaeger P.T., 1974, UNDERSTANDING DISABI, V0, P0
   KANT I, 1958, CRITIQUE PURE REASON, V0, P0
   Kaplan HS, 1974, NEW SEX THERAPY, V0, P0
   Kennedy SH, 1999, J AFFECT DISORDERS, V56, P201, DOI 10.1016/S0165-0327(99)00050-6
   Kowalcek I, 2005, MATURITAS, V51, P227, DOI 10.1016/j.maturitas.2004.07.011
   LEngle KL, 2006, J ADOLESCENT HEALTH, V38, P186, DOI 10.1016/j.jadohealth.2005.03.020
   LEIBLUM SR, 1990, PSYCHOL WOMEN QUART, V14, P495, DOI 10.1111/j.1471-6402.1990.tb00226.x
   Lui C., 2003, ARCH SEX BEHAV, V32, P55
   Masters WH., 1970, HUMAN SEXUAL INADEQU, V0, P0
   McCabe MP, 2003, ARCH SEX BEHAV, V32, P359, DOI 10.1023/A:1024047100251
   McVee MB, 2005, REV EDUC RES, V75, P531, DOI 10.3102/00346543075004531
   Metz ME, 2002, J SEX MARITAL THER, V28, P139, DOI 10.1080/00926230252851889
   Millner VS, 2005, FAM J, V13, P95, DOI 10.1177/1066480704270007
   Minsky M., 1975, PSYCHOL COMPUTER VIS, V0, P0
   Mona LR, 2003, WOMEN THER, V26, P211, DOI 10.1300/J015v26n03_03
   MONA LR, 2000, PSYCHOL PERSPECTIVES, V0, P309
   Moynihan R, 2003, BRIT MED J, V326, P45, DOI 10.1136/bmj.326.7379.45
   Nicolson P, 2003, SOC SCI MED, V57, P1735, DOI 10.1016/S0277-9536(03)00012-1
   Nosek MA, 1996, ARCH PHYS MED REHAB, V77, P107, DOI 10.1016/S0003-9993(96)90154-9
   PRYOR JB, 1985, J EXP SOC PSYCHOL, V21, P362, DOI 10.1016/0022-1031(85)90036-8
   SANDERS GL, 1987, MED ASPECTS HUM SEX, V21, P88
   SCHEI B, 1991, SCANDINAVIAN JOURNAL OF PRIMARY HEALTH CARE, V9, P41, DOI 10.3109/02813439109026580
   Schooler Deborah., 2006, PSYCHOL MEN MASC, V7, P27, DOI 10.1037/1524-9220.7.1.27
   Schover LR, 2000, PRINCIPLES AND PRACTICE OF SEX THERAPY, V0, P398
   SHIHATA AA, 1992, CONTRACEPTION, V46, P511, DOI 10.1016/0010-7824(92)90115-A
   Shuttleworth RP, 2000, SEX DISABIL, V18, P263, DOI 10.1023/A:1005646327321
   Shuttleworth RP, 2007, SEXUAL INEQUALITIES AND SOCIAL JUSTICE, V0, P174
   Siegel K, 2006, ARCH SEX BEHAV, V35, P437, DOI 10.1007/s10508-006-9043-5
   SIMON W, 1986, ARCH SEX BEHAV, V15, P97, DOI 10.1007/BF01542219
   Swindle RW, 2004, ARCH SEX BEHAV, V33, P19, DOI 10.1023/B:ASEB.0000007459.48511.31
   Szasz I., 1998, REPRODUCTIVE HEALTH MATTERS, V6, P97, DOI 10.1016/S0968-8080(98)90012-X
   Tepper MS, 1999, SEX DISABIL, V17, P37, DOI 10.1023/A:1021451712988
   Tepper MS, 2000, SEX DISABIL, V18, P283, DOI 10.1023/A:1005698311392
   TORABI MR, 1992, SEX RELAT MEAS, V0, P358
   VARNHAGEN CK, 1991, CAN J PUBLIC HEALTH, V82, P129
   Ward LM, 2003, DEV REV, V23, P347, DOI 10.1016/S0273-2297(03)00013-3
   Weis DL, 1998, J SEX RES, V35, P100, DOI 10.1080/00224499809551920
   Yadav J, 2001, PRIM CARE UPDATE OB GYNS, V8, P5, DOI 10.1016/S1068-607X(00)00062-7
   ZENILMAN JM, 1995, SEX TRANSM DIS, V22, P15, DOI 10.1097/00007435-199501000-00003
   Zilbergeld B., 1999, NEW MALE SEXUALITY T, V0, P0
   ZIMMER D, 1987, J SEX MARITAL THER, V13, P193
NR 61
TC 25
Z9 25
U1 0
U2 7
PU SPRINGER
PI NEW YORK
PA ONE NEW YORK PLAZA, SUITE 4600, NEW YORK, NY, UNITED STATES
SN 0146-1044
EI 1573-6717
J9 SEX DISABIL
JI Sex. Disabil.
PD JUN 15
PY 2009
VL 27
IS 2
BP 97
EP 108
DI 10.1007/s11195-009-9119-y
PG 12
WC Rehabilitation
SC Rehabilitation
GA 445LC
UT WOS:000266051300004
DA 2023-03-20
ER

PT J
AU Abebe, A
   Mitikie, G
AF Abebe, Abiy
   Mitikie, Getnet
TI Perception of High School Students towards Voluntary HIV Counseling and Testing, using Health Belief Model in Butajira, SNNPR
SO ETHIOPIAN JOURNAL OF HEALTH DEVELOPMENT
LA English
DT Article
AB Background: Voluntary counseling and testing (VCT) for HIV is one of the strategies for HIV/AIDS prevention, and yet, there is very little information on what influences the services in Ethiopia. Objective: To assess the perception and attitude of students towards VCT services using the Health Belief Model. Methods: A cross sectional descriptive study was conducted in January 2006, among Butajira senior secondary school students where a multi stage sampling method was used. Results: About ninety seven percent of the students had heard about VCT services but less than one fifth of them had undergone VCT. Eighty two percent of the students were willing to undergo VCT. It was shown that willingness to VCT was significantly associated with perceived susceptibility [AOR = 0.37(0.28, 0.89)], perceived barrier [AOR = 0.45 (0.23, 0.89)] and perceived benefit [AOR = 1.79 (1.44, 2.49)]. Conclusions: The majority of students had heard about VCT and revealed willingness to undergo VCT. High perceived susceptibility and barriers were associated with low willingness to undergo VCT. On the other hand, students with high perceived benefits showed better willingness to undergo VCT. It is recommended that messages on VCT give emphasis on personal susceptibility to HIV/AIDS and benefits of VCT. [Ethiop. J. Health Dev. 2009; 23(2): 148-153]
C1 [Mitikie, Getnet] Univ Addis Ababa, Sch Publ Hlth, Addis Ababa, Ethiopia.
C3 Addis Ababa University
RP Abebe, A (corresponding author), POB 40499, Addis Ababa, Ethiopia.
EM dabiyabebe@yahoo.com; getnet_m@yahoo.com
FU Butajira Rural Health Program; Public Health of AAU
CR BOYER CB, 1991, SOC SCI MED, V33, P11, DOI 10.1016/0277-9536(91)90446-J
   DESOUZA LG, 2002, 14 AIDS C BARC, V0, P0
   *FED MOH, 2005, HIV AIDS BEH SURV SU, V0, P0
   *FMMOH, 2007, NAT CONS M SINGL POI, V0, P0
   Janz N. K., 2002, HLTH BEHAV HLTH ED T, V0, P45
   KING R, 1997, J AIDS SA, V11, P0
   MESHESHA B, 2007, THESIS ADDIS ABABA U, V0, P0
   Sweat M, 2000, LANCET, V356, P113, DOI 10.1016/S0140-6736(00)02447-8
   TASSEW F, 2002, THESIS ADDIS ABABA U, V0, P0
   *WHO, 2004, INV COMPR HLTH SECT, V0, P0
   *WHO, 2004, DIM HIV STAT DISCL S, V0, P0
   WONDIMAGEGN G, 2004, THESIS ADDIS ABABA U, V0, P0
NR 12
TC 12
Z9 12
U1 0
U2 1
PU SOC LATINOAMER ESPECIALISTAS MAMIFEROS ACUATICOS
PI RIO DE JANEIRO
PA C/O SALVATORE SICILIANO, LAJAM CIENCIA HOJE DAS CRIANCAS, AV. VENCESLAU BRAS 71 - FUNDOS, CASA 27, RIO DE JANEIRO, RJ 22290-140, BRAZIL
SN 1021-6790
EI 
J9 ETHIOP J HEALTH DEV
JI Ethiop. J. Health Dev.
PD JUN 15
PY 2009
VL 23
IS 2
BP 148
EP 153
DI 
PG 6
WC Public, Environmental & Occupational Health
SC Public, Environmental & Occupational Health
GA 527JS
UT WOS:000272363900009
DA 2023-03-20
ER

PT J
AU Steinauer, J
   LaRochelle, F
   Rowh, M
   Backus, L
   Sandahl, Y
   Foster, A
AF Steinauer, Jody
   LaRochelle, Flynn
   Rowh, Marta
   Backus, Lois
   Sandahl, Yarrow
   Foster, Angel
TI First impressions: what are preclinical medical students in the US and Canada learning about sexual and reproductive health?
SO CONTRACEPTION
LA English
DT Article
DE Medical education; Family planning; Abortion
ID gynecology residency programs; united-states; abortion education; national-survey; obstetrics; attitudes; care
AB Background: This study evaluates the inclusion of sexual and reproductive health (SRH) topics in preclinical US and Canadian medical education. Study Design: Between 2002 and 2005, we sent surveys to the student coordinators of active Medical Students for Choice chapters at 122 US and Canadian medical schools. Students reported on the preclinical curricular inclusion of 50 specific SRH topics in the broad categories of pregnancy, contraception, infertility, elective abortion, ethical and social issues, and other topics. Results: We received 77 completed surveys, for an overall response rate of 63%. Coverage of pregnancy physiology and STIs/HIV was uniformly high. In contrast, inclusion of contraceptive methods and elective abortion procedures greatly varied by subtopic and geographic region. Thirty-three percent of respondents reported no coverage of elective abortion-related topics. Conclusions: Inclusion of contraception and elective abortion in preclinical medical school courses varies widely. As critical components of women's lives and health, we recommend that medical schools work to integrate comprehensive family planning content into their standard curricula. (C) 2009 Elsevier Inc. All rights reserved.
C1 [Steinauer, Jody] Univ Calif San Francisco, Dept Obstet Gynecol & Reprod Sci, San Francisco, CA 94110 USA.
   [LaRochelle, Flynn] Stanford Univ, Sch Med, Palo Alto, CA 94305 USA.
   [Rowh, Marta] Univ Penn, MD PhD Program, Philadelphia, PA 19104 USA.
   [Backus, Lois; Sandahl, Yarrow] Med Students Choice, Philadelphia, PA 19106 USA.
   [Foster, Angel] Ibis Reprod Hlth, Cambridge, MA 02138 USA.
C3 University of California System; University of California San Francisco; Stanford University; University of Pennsylvania
RP Steinauer, J (corresponding author), Univ Calif San Francisco, Dept Obstet Gynecol & Reprod Sci, San Francisco, CA 94110 USA.
EM steinauerj@obgyn.ucsf.edu
CR Eastwood KL, 2006, OBSTET GYNECOL, V108, P303, DOI 10.1097/01.AOG.0000224705.79818.c9
   Espey E, 2005, AM J OBSTET GYNECOL, V192, P640, DOI 10.1016/j.ajog.2004.09.013
   Espey E, 2004, ACAD MED, V79, P96, DOI 10.1097/00001888-200401000-00020
   Fisher W, 1999, CAN J HUM SEX, V8, P161
   Foster AM, 2006, CONTRACEPTION, V73, P408, DOI 10.1016/j.contraception.2005.10.011
   Jones RK, 2008, PERSPECT SEX REPRO H, V40, P6, DOI 10.1363/4000608
   MACKAY HT, 1995, FAM PLANN PERSPECT, V27, P112, DOI 10.2307/2136108
   Mosher William D, 2004, ADV DATA, V0, P1
   Pace L, 2008, CONTRACEPTION, V78, P31, DOI 10.1016/j.contraception.2008.02.008
   Roy G, 2006, OBSTET GYNECOL, V108, P309, DOI 10.1097/01.AOG.0000225915.16083.91
   Statistics Canada, 2007, IND AB AR RES PAT, V0, P0
   Steinauer JE, 1997, FAM PLANN PERSPECT, V29, P222, DOI 10.2307/2953399
   WESTHOFF C, 1993, OBSTET GYNECOL, V81, P311
NR 14
TC 42
Z9 43
U1 0
U2 7
PU ELSEVIER SCIENCE INC
PI NEW YORK
PA 360 PARK AVE SOUTH, NEW YORK, NY 10010-1710 USA
SN 0010-7824
EI 
J9 CONTRACEPTION
JI Contraception
PD JUL 15
PY 2009
VL 80
IS 1
BP 74
EP 80
DI 10.1016/j.contraception.2008.12.015
PG 7
WC Obstetrics & Gynecology
SC Obstetrics & Gynecology
GA 460JZ
UT WOS:000267185300012
PM 19501219
DA 2023-03-20
ER

PT J
AU Kagan, I
   Ovadia, KL
   Kaneti, T
AF Kagan, Ilya
   Ovadia, Karin Lee
   Kaneti, Tami
TI Perceived Knowledge of Blood-Borne Pathogens and Avoidance of Contact With Infected Patients
SO JOURNAL OF NURSING SCHOLARSHIP
LA English
DT Article
DE Blood-borne pathogens; infected patients; knowledge about blood-borne pathogens; handwashing; avoidance of therapeutic contact
ID health-care workers; universal precautions; standard precautions; medical-students; hand hygiene; hepatitis-c; nurses; attitudes; stigmatization; intervention
AB Purpose: To examine the relationship between nurses' knowledge of blood-borne pathogens (BBPs), their professional behavior regarding handwashing, compliance with standard precautions (SPs), and avoidance of therapeutic contact with BBP-infected patients. Design: This cross-sectional design study took place in a regional medical center in Central Israel during 2003. Methods: Of the 180 participants, 159 (88.3%) were women with an average educational level of 16.40 years (SD=2.66). The mean age of the sample was 39.41 (SD=10.1). Data were collected using a structured questionnaire including sociodemographic information, level of knowledge concerning three BBPs (human immunodeficiency virus [HIV], hepatitis B virus [HBV], and hepatitis C virus [HCV]), level of compliance with SPs, understanding of SP principles, and avoidance of therapeutic contact with BBP-infected patients. Findings: Levels of HIV-related knowledge were significantly higher than were those of HBV- and HCV-related knowledge. Only 96 participants (54.5%) stated that all patients should be treated as BBP-carriers. The understanding of the basic principle of SPs did not influence the relationship between perceived knowledge and self-reported compliance with SPs; 77.3% of the sample reported that they avoid therapeutic contact with BBP-infected patients. The level of perceived knowledge did not contribute to the nurses' avoidance of care of BBP carriers. Conclusions: Perceived knowledge of BBPs has a weak effect on compliance with SPs and willingness to care for BBP-infected patients. Recommendations: Nurses must identify their preconceptions when caring for BBP-carriers. Further research on this issue is needed to attempt to understand the forces acting on our nursing staff, in order to ensure appropriate care of BBP-infected patients. Clinical Relevance: Our study indicated some reluctance among nurses to care for patients with blood-borne pathogens. This appears to be the result of value systems and not a lack of knowledge, indicating a need to integrate a psychoeducational approach to education of nurses.
C1 [Kagan, Ilya] Tel Aviv Univ, Dept Nursing, Ramat Aviv, Israel.
C3 Tel Aviv University
RP Kagan, I (corresponding author), Tel Aviv Univ, Dept Nursing, Ramat Aviv, Israel.
EM kaganily@post.tau.ac.il
CR Angtuaco TL, 2003, AM J GASTROENTEROL, V98, P2420, DOI 10.1016/S0002-9270(03)00700-7
   Askarian M, 2004, J HOSP INFECT, V58, P292, DOI 10.1016/j.jhin.2004.07.004
   Bennett G, 2004, J CLIN NURS, V13, P413, DOI 10.1046/j.1365-2702.2003.00889.x
   Blatchford O, 2000, J MED ETHICS, V26, P27, DOI 10.1136/jme.26.1.27
   Butt G, 2008, J ADV NURS, V62, P712, DOI 10.1111/j.1365-2648.2008.04641.x
   Calabro K, 1998, AM J INFECT CONTROL, V26, P431, DOI 10.1016/S0196-6553(98)70041-0
   Cormier Maureen, 2005, GASTROENTEROL NURS, V28, PS4, DOI 10.1097/00001610-200505001-00002
   Creedon SA, 2005, J ADV NURS, V51, P208, DOI 10.1111/j.1365-2648.2005.03490.x
   Cromer AL, 2004, AM J INFECT CONTROL, V32, P451, DOI 10.1016/j.ajic.2004.06.003
   DALLAL GE, 1985, PC SIZE PROGRAM SAMP, V0, P0
   Doebbeling BN, 2003, CLIN INFECT DIS, V37, P1006, DOI 10.1086/377535
   Dols C L, 1996, J CONTIN EDUC NURS, V27, P80
   Dovidio JF, 2000, SOCIAL PSYCHOLOGY OF STIGMA, V0, P1
   Garner JS, 1996, INFECT CONT HOSP EP, V17, P54, DOI 10.1017/S0195941700006123
   Grundy Gillian, 2004, NURS STAND, V19, P35
   Haghighat R, 2001, BRIT J PSYCHIAT, V178, P207, DOI 10.1192/bjp.178.3.207
   HASHAL M, 1992, THESIS TEL AVIV U, V0, P0
   HENRY K, 1992, ANN EMERG MED, V21, P941, DOI 10.1016/S0196-0644(05)82932-4
   Huang Jin, 2002, J CONTIN EDUC NURS, V33, P217
   Kemppainen JK, 1996, J ADV NURS, V24, P296, DOI 10.1046/j.1365-2648.1996.18910.x
   KYLE TV, 1995, J ADV NURS, V21, P506, DOI 10.1111/j.1365-2648.1995.tb02734.x
   Martin J E, 2000, J AM ACAD NURSE PRACT, V12, P35, DOI 10.1111/j.1745-7599.2000.tb00281.x
   Maupome G, 2000, AM J INFECT CONTROL, V28, P21, DOI 10.1016/S0196-6553(00)90007-5
   Maze CDM, 2006, J NURS SCHOLARSHIP, V38, P301, DOI 10.1111/j.1547-5069.2006.00118.x
   McCann TV, 1998, J ADV NURS, V27, P267, DOI 10.1046/j.1365-2648.1998.00513.x
   Mohamed R, 2004, J GASTROEN HEPATOL, V19, P958, DOI 10.1111/j.1440-1746.2004.03420.x
   Osborne S, 2003, AM J INFECT CONTROL, V31, P415, DOI 10.1067/mic.2003.68
   Pittet D, 2000, INFECT CONT HOSP EP, V21, P381, DOI 10.1086/501777
   Pittet D, 2004, J HOSP INFECT, V58, P1, DOI 10.1016/j.jhin.2004.06.002
   Pittet D, 2004, ANN INTERN MED, V141, P1, DOI 10.7326/0003-4819-141-1-200407060-00008
   Regina C, 2002, INT J NURS STUD, V39, P157, DOI 10.1016/S0020-7489(01)00021-9
   Robinson N, 1998, J ADV NURS, V28, P771, DOI 10.1046/j.1365-2648.1998.00720.x
   Rondahl G, 2003, J ADV NURS, V41, P454, DOI 10.1046/j.1365-2648.2003.02553.x
   Ruiz-Torres Yamilette, 2007, INTERAM J PSYCHOL, V41, P49
   SETO WH, 1991, AM J INFECT CONTROL, V19, P42, DOI 10.1016/0196-6553(91)90159-A
   Shaikh Farah D, 2007, PSYCHOL HEALTH MED, V12, P7, DOI 10.1080/13548500500477667
   Siegel JD, 2007, GUIDELINE ISOLATION, V0, P0
   Siminoff LA, 1998, AIDS CARE, V10, P147, DOI 10.1080/09540129850124415
   Sood A, 2002, TROP GASTROENTEROL, V23, P198
   Stein AD, 2003, J HOSP INFECT, V54, P68, DOI 10.1016/S0195-6701(03)00074-4
   Zacks S, 2006, J CLIN GASTROENTEROL, V40, P220, DOI 10.1097/00004836-200603000-00009
NR 41
TC 9
Z9 11
U1 0
U2 4
PU WILEY
PI HOBOKEN
PA 111 RIVER ST, HOBOKEN 07030-5774, NJ USA
SN 1527-6546
EI 1547-5069
J9 J NURS SCHOLARSHIP
JI J. Nurs. Scholarsh.
PD JUN 15
PY 2009
VL 41
IS 1
BP 13
EP 19
DI 10.1111/j.1547-5069.2009.01246.x
PG 7
WC Nursing
SC Nursing
GA 420SO
UT WOS:000264309700006
PM 19335673
DA 2023-03-20
ER

PT J
AU Bogale, GW
   Boer, H
   Seydel, ER
AF Bogale, Gebeyehu W.
   Boer, Henk
   Seydel, Erwin R.
TI HIV-prevention knowledge among illiterate and low-literate women in rural Amhara, Ethiopia
SO AJAR-AFRICAN JOURNAL OF AIDS RESEARCH
LA English
DT Article
DE condom use; East Africa; health knowledge; HIV/AIDS; illiteracy; rural communities; sexual behaviour
ID sexual risk-taking; condom use; reproductive health; hiv/aids; students; aids; attitudes; behavior; adolescents; perceptions
AB More than 85% of Ethiopia's population lives in rural areas and literacy levels in the country are relatively low. Despite this, little is known about levels of knowledge in regard to HIV/AIDS and condom use among illiterate and low-literate rural individuals. We conducted a cross-sectional study among 200 illiterate to semi-literate women, ages 13 to 24, from two rural communities in the Amhara region of northwestern Ethiopia. Nearly all the women had heard about HIV and AIDS. Among the illiterate individuals (n = 54), 24% did not know that HIV was the cause of AIDS and 48% did not know that HIV could be transmitted by sexual intercourse without a condom with an HIV-infected person. Among the same group, 59% did not know what a condom is. Literacy had a strong positive association with knowledge of HIV transmission and condoms. Thus, due to a generally higher level of literacy (grade 5-8 attainment), very young women (ages 13-20) had better knowledge of HIV transmission and condoms than did women ages 21-24 who by comparison were less literate. Given poor knowledge of HIV transmission and condoms among illiterate and low-literate women in Amhara, targeted HIV-prevention interventions are needed in this region.
C1 [Bogale, Gebeyehu W.; Boer, Henk; Seydel, Erwin R.] Univ Twente, Dept Psychol & Commun Hlth & Risk, NL-7500 AE Enschede, Netherlands.
   [Bogale, Gebeyehu W.] Educ Media Agcy, Addis Ababa, Ethiopia.
C3 University of Twente
RP Boer, H (corresponding author), Univ Twente, Dept Psychol & Commun Hlth & Risk, POB 217, NL-7500 AE Enschede, Netherlands.
EM h.boer@utwente.nl
FU Netherlands Organization for International Cooperation in Higher Education
CR Alene GD, 2004, AIDS CARE, V16, P57, DOI 10.1080/09540120310001633976
   ANDARGIE G, 2007, ETHIOP J HEALTH DEV, V21, P1
   Ary D., 2002, INTRO RES ED, V6, P0
   Barden-OFallon JL, 2004, AIDS BEHAV, V8, P131, DOI 10.1023/B:AIBE.0000030244.92791.63
   Barrientos JE, 2007, CAD SAUDE PUBLICA, V23, P1777, DOI 10.1590/S0102-311X2007000800004
   Bassey EB, 2007, INT NURS REV, V54, P354, DOI 10.1111/j.1466-7657.2007.00535.x
   BERHANE Y, 2002, B WORLD HEALTH ORGAN, V80, P721
   Boer H, 2005, AIDS EDUC PREV, V17, P590, DOI 10.1521/aeap.2005.17.6.590
   Boer H, 2007, BRIT J HEALTH PSYCH, V12, P51, DOI 10.1348/135910706X102104
   *CETR STAT AG, 2006, ETH DEM HLTH SURV 20, V0, P0
   Chacko S, 2007, J HEALTH POPUL NUTR, V25, P319
   Eaton L, 2000, S AFRICAN J CHILD AD, V12, P97
   *ETH FED MIN HLTH, 2006, AIDS ETH, V0, P0
   Farr AC, 2005, J HEALTH COMMUN, V10, P225, DOI 10.1080/10810730590934244
   GHYS DP, 2006, SEXUAL TRANSMITTE S1, V82, P152
   Haile BJ, 2007, J BLACK STUD, V38, P194, DOI 10.1177/0021934705285595
   Hallett T B, 2006, SEX TRANSM INFECT, V82 Suppl 1, P0
   Hladik W, 2006, SEX TRANSM INFECT, V82, PI32, DOI 10.1136/sti.2005.016592
   HONG R, 2008, FACTORS ASS PREVALEN, V0, P0
   Kloos H, 2007, HUM ECOL REV, V14, P39
   Liu JP, 2005, COCHRANE DB SYST REV, V0, P0, DOI DOI 10.1002/14651858.CD003937.pub2
   Maswanya ES, 1999, HEALTH EDUC RES, V14, P185, DOI 10.1093/her/14.2.185
   Mekonnen Y, 2003, ETHIOPIAN MED J, V41, P51
   MISHRA V, 2008, EVALUATING HIV SERO, V0, P0
   Molla M, 2007, AIDS CARE, V19, P425, DOI 10.1080/09540120600722692
   Nkuo-Akenji T, 2007, AJAR-AFR J AIDS RES, V6, P157, DOI 10.2989/16085900709490410
   *PATHF INT, 2006, CREAT PARTN PREV EAR, V0, P0
   Ritieni A, 2008, HEALTH EDUC BEHAV, V35, P245, DOI 10.1177/1090198106288795
   Salyer JLH, 2008, J ASSOC NURSE AIDS C, V19, P105, DOI 10.1016/j.jana.2008.01.001
   Sebit MB, 2002, PROG NEURO-PSYCHOPH, V26, P451, DOI 10.1016/S0278-5846(01)00285-8
   SHABBIR I, 1995, J TROP MED HYG, V98, P338
   Singhal A., 2003, COMBATING AIDS COMMU, V0, P0
   Slonim-Nevo V, 2005, AIDS BEHAV, V9, P223, DOI 10.1007/s10461-005-3903-1
   Smith DJ, 2004, STUD FAMILY PLANN, V35, P223, DOI 10.1111/j.0039-3665.2004.00027.x
   Smith RA, 2007, COMMUN MONOGR, V74, P133, DOI 10.1080/03637750701393048
   Taffa N, 2003, PATIENT EDUC COUNS, V49, P165, DOI 10.1016/S0738-3991(02)00090-3
   Tanaka Y, 2008, HEALTH PLACE, V14, P434, DOI 10.1016/j.healthplace.2007.07.005
   Terry PE, 2006, INT J INFECT DIS, V10, P38, DOI 10.1016/j.ijid.2004.10.007
   Tsigemariam Teklu, 2008, ETHIOPIAN JOURNAL OF HEALTH DEVELOPMENT, V22, P226
   UNAIDS, 2007, AIDS EP UPD DEC 2007, V0, P0
   United Nations Development Program (UNDP), 2008, HUM DEV IND 2007 200, V0, P0
   Vavrus F, 2006, AIDS CARE, V18, P863, DOI 10.1080/09540120500307776
   Zulu EM, 2002, POP STUD-J DEMOG, V56, P311, DOI 10.1080/00324720215933
NR 43
TC 2
Z9 2
U1 0
U2 3
PU TAYLOR & FRANCIS LTD
PI ABINGDON
PA 2-4 PARK SQUARE, MILTON PARK, ABINGDON OR14 4RN, OXON, ENGLAND
SN 1608-5906
EI 1727-9445
J9 AJAR-AFR J AIDS RES
JI AJAR-Afr. J. Aids Res.
PD OCT 15
PY 2009
VL 8
IS 3
BP 349
EP 357
DI 10.2989/AJAR.2009.8.3.11.932
PG 9
WC Public, Environmental & Occupational Health
SC Public, Environmental & Occupational Health
GA 518GN
UT WOS:000271678900011
PM 25864549
DA 2023-03-20
ER

PT J
AU Ahmed, SI
   Hassali, MA
   Aziz, NA
AF Ahmed, Syed Imran
   Hassali, Mohamed Azmi
   Aziz, Noorizan Abdul
TI An Assessment of the Knowledge, Attitudes, and Risk Perceptions of Pharmacy Students Regarding HIV/AIDS
SO AMERICAN JOURNAL OF PHARMACEUTICAL EDUCATION
LA English
DT Article
DE acquired immunity deficiency syndrome; human immunodeficiency virus; prophylaxis
ID human-immunodeficiency-virus; aids; infection; care
AB Objective. To evaluate the level of knowledge, attitudes, and risk perceptions of University Sains Malaysia final-year pharmacy students regarding human immunodeficiency virus (HIV) and acquired immunity deficiency syndrome (AIDS). Method. A cross-sectional study among pharmacy students. Data were analyzed with Chi-square to find difference at p value < 0.05. Results. The majority of students (83.07%) responded showing a difference in gender and race. Students showed low willingness (9.2%) to assist patients and low confidence (36.1%) in their education about HIV/AIDS patients. Students recommended HIV testing for health care professionals (69.4%) and patients (75.9%) before surgical procedures. Students knew little about Post Exposure Prophylaxis (18.5%) or about the time for HIV to develop into AIDS (57.4%). About 40% of students were unaware of the inability of antivirals to treat HIV/AIDS. Students had low awareness for opportunistic infections (18.5%), and low agreement on competency to treat and counsel HIV patients (12.9%). Conclusion. The study highlighted students' misconceptions, negative attitudes, and risk perceptions towards HIV/AIDS.
C1 [Ahmed, Syed Imran] IMU, Sch Pharm & Hlth Sci, Kuala Lumpur, Malaysia.
C3 International Medical University Malaysia
RP Ahmed, SI (corresponding author), IMU, Sch Pharm & Hlth Sci, Kuala Lumpur, Malaysia.
EM sia194@yahoo.com
CR American Society of Hospital Pharmacy, 2003, AM J HEALTH-SYST PH, V60, P1998
   Askarian M, 2006, INFECT CONT HOSP EP, V27, P48, DOI 10.1086/500002
   Chisholm MA, 1999, AM J PHARM EDUC, V63, P72
   GERBERDING JL, 1991, AM J MED, V91, PS308, DOI 10.1016/0002-9343(91)90387-D
   GILBERT AD, 1994, J DENT, V22, P229, DOI 10.1016/0300-5712(94)90116-3
   Gilbert L, 2005, INT J PHARM PRACT, V13, P141, DOI 10.1211/0022357056253
   HALIZA MR, 2002, HIV AIDS REALITIES C, V130, P18
   KRUPAT E, 1994, AM J PHARM EDUC, V58, P273
   Littlefield LC, 2004, AM J PHARM EDUC, V68, P0, DOI 10.5688/aj6803S8
   LUBER AD, 2002, APPL THER, V69, P1
   SEACAT JP, 2003, J DENT EDUC, V0, P67
   Semaan S, 2002, J ACQ IMMUN DEF SYND, V30, PS30, DOI 10.1097/01.QAI.0000018886.51315.A9
   SEVENSON L, 1997, HLTH PROMOTION INT, V12, P0
   SITTIDACH M, 2004, INT C AIDS JUL 11 16, V0, P0
   WERTZ DC, 1987, PUBLIC HEALTH REP, V102, P248
NR 19
TC 29
Z9 35
U1 0
U2 3
PU AMER ASSOC COLL PHARMACY
PI ALEXANDRIA
PA 1426 PRINCE STREET, ALEXANDRIA, VA 22314-2815 USA
SN 0002-9459
EI 1553-6467
J9 AM J PHARM EDUC
JI Am. J. Pharm. Educ.
PD JUN 15
PY 2009
VL 73
IS 1
BP 
EP 
DI 10.5688/aj730115
PG 7
WC Education, Scientific Disciplines; Pharmacology & Pharmacy
SC Education & Educational Research; Pharmacology & Pharmacy
GA 415FB
UT WOS:000263918600016
PM 19513153
DA 2023-03-20
ER

PT J
AU Khan, MR
   Kaufman, JS
   Pence, BW
   Gaynes, BN
   Adimora, AA
   Weir, SS
   Miller, WC
AF Khan, Maria R.
   Kaufman, Jay S.
   Pence, Brian Wells
   Gaynes, Bradley N.
   Adimora, Adaora A.
   Weir, Sharon S.
   Miller, William C.
TI Depression, Sexually Transmitted Infection, and Sexual Risk Behavior Among Young Adults in the United States
SO ARCHIVES OF PEDIATRICS & ADOLESCENT MEDICINE
LA English
DT Article
ID injection-drug users; nationally representative sample; self-reported depression; substance use disorders; high-school-students; hiv-infection; ces-d; psychiatric-disorders; unipolar depression; ethnic disparity
AB Objective: To measure associations among depression, sexual risk behaviors, and sexually transmitted infection (STI) among white and black youth in the United States. Design: Analysis of prospective cohort study data. Wave I of the National Longitudinal Study of Adolescent Health occurred in 1995 when participants were in grades 7 through 12. Six years later, all Wave I participants who could be located were invited to participate in Wave III and to provide a urine specimen for STI testing. Setting: In-home interviews in the continental United States, Alaska, and Hawaii. Participants: Population-based sample. A total of 10 783 Wave I (adolescence) and Wave III (adulthood) white and black respondents with sample weight variables. Main Exposures: Chronic depression (detected at Waves I and III) and recent depression (detected at Wave III only). vs no adult depression (not detected at Wave III). Main Outcome Measures: Multiple sexual partners and inconsistent condom use in the past year and a current positive test result for Chlamydia trachomatis, Neisseria gonorrhoeae, or Trichomonas vaginalis (adulthood). Results: Recent or chronic depression in adulthood was more common for blacks (women, 19.3%; men, 11.9%) than for whites (women, 13.0%; men, 8.1%). Among all groups (white men and women, and black men and women), adult depression was associated with multiple partners but not with condom use. Among black men, depression was strongly associated with STI (recent: adjusted prevalence ratio, 2.36; 95% confidence interval, 1.26-4.43; chronic: adjusted prevalence ratio, 3.05; 95% confidence interval, 1.48-6.28); having multiple partners did not mediate associations between depression and STI. Conclusions: Integration of mental health and STI programs for youth is warranted. Further research is needed to elucidate how depression may influence the prevalence of STI among black men.
C1 [Khan, Maria R.] Natl Dev & Res Inst, New York, NY 10010 USA.
   [Khan, Maria R.] Publ Hlth Solut, New York, NY USA.
   [Khan, Maria R.; Kaufman, Jay S.; Adimora, Adaora A.; Weir, Sharon S.; Miller, William C.] Univ N Carolina, Sch Publ Hlth, Dept Epidemiol, Chapel Hill, NC USA.
   [Gaynes, Bradley N.] Univ N Carolina, Dept Psychiat, Chapel Hill, NC USA.
   [Adimora, Adaora A.; Miller, William C.] Univ N Carolina, Sch Med, Dept Med, Div Infect Dis, Chapel Hill, NC USA.
   [Pence, Brian Wells] Duke Univ, Dept Community & Family Med, Durham, NC USA.
   [Pence, Brian Wells] Duke Univ, Duke Global Hlth Inst, Durham, NC USA.
   [Pence, Brian Wells] Duke Univ, Ctr Hlth Policy, Durham, NC USA.
C3 National Development & Research Institutes, Inc; University of North Carolina; University of North Carolina Chapel Hill; University of North Carolina; University of North Carolina Chapel Hill; University of North Carolina; University of North Carolina Chapel Hill; University of North Carolina School of Medicine; Duke University; Duke University; Duke University
RP Khan, MR (corresponding author), Natl Dev & Res Inst, 71 W 23rd St, New York, NY 10010 USA.
EM maria_khan@unc.edu
FU National Institute of Child Health and Human Development [P01-HD31921]; Public Health Solutions; National Development and Research Institutes, Inc; National Institute on Drug Abuse [5T32 DA07233]
CR Alegria M, 2002, PSYCHIATR SERV, V53, P1547, DOI 10.1176/appi.ps.53.12.1547
   ASELTINE RH, 1994, J PERS SOC PSYCHOL, V67, P252, DOI 10.1037/0022-3514.67.2.252
   Bearman PS., 1997, NATL LONGITUDINAL ST, V0, P0
   BIRO FM, 1992, OBSTET GYN CLIN N AM, V19, P209
   Booth RE, 2000, DRUG ALCOHOL DEPEN, V58, P219, DOI 10.1016/S0376-8716(99)00094-0
   Brooner RK, 1997, ARCH GEN PSYCHIAT, V54, P71
   Channon S, 1996, J AFFECT DISORDERS, V39, P107, DOI 10.1016/0165-0327(96)00027-4
   Chantala K., 1999, STRATEGIES PERFORM D, V0, P0
   Cohen M.S., 2003, BIOMARKERS WAVE 3 AD, V0, P0
   Dinwiddie SH, 1997, COMPR PSYCHIAT, V38, P218, DOI 10.1016/S0010-440X(97)90030-4
   Elliott R, 1997, J NEUROL NEUROSUR PS, V63, P74, DOI 10.1136/jnnp.63.1.74
   Elliott R, 1998, TRENDS COGN SCI, V2, P447, DOI 10.1016/S1364-6613(98)01235-2
   Elster A, 2003, ARCH PEDIAT ADOL MED, V157, P867, DOI 10.1001/archpedi.157.9.867
   Friedman SR, 2007, AIDS BEHAV, V11, P641, DOI 10.1007/s10461-006-9166-7
   Gorman E M, 2000, J ASSOC NURSES AIDS CARE, V11, P51, DOI 10.1016/S1055-3290(06)60286-0
   GRAVES KL, 1995, FAM PLANN PERSPECT, V27, P18, DOI 10.2307/2135972
   Hallfors DD, 2005, AM J PREV MED, V29, P163, DOI 10.1016/j.amepre.2005.06.002
   Hallfors DD, 2007, AM J PUBLIC HEALTH, V97, P125, DOI 10.2105/AJPH.2005.075747
   Hanson KL, 2008, DRUG ALCOHOL DEPEN, V96, P99, DOI 10.1016/j.drugalcdep.2008.02.003
   HASIN DS, 1993, ADDICTION, V88, P1431, DOI 10.1111/j.1360-0443.1993.tb02030.x
   Hawkins WE, 1998, PSYCHOL REP, V82, P137, DOI 10.2466/PR0.82.1.137-138
   HUDGINS R, 1995, DRUG ALCOHOL DEPEN, V37, P7, DOI 10.1016/0376-8716(94)01060-X
   Iguchi MY, 1997, AM J PUBLIC HEALTH, V87, P1008, DOI 10.2105/AJPH.87.6.1008
   KALICHMAN SC, 1994, AM J PSYCHIAT, V151, P221
   Kalichman SC, 1997, J CONSULT CLIN PSYCH, V65, P542, DOI 10.1037/0022-006X.65.4.542
   Kaltiala-Heino R, 2003, J ADOLESCENCE, V26, P531, DOI 10.1016/S0140-1971(03)00053-8
   Khantzian EJ, 1997, HARVARD REV PSYCHIAT, V4, P231, DOI 10.3109/10673229709030550
   KLOVDAHL AS, 1994, SOC SCI MED, V38, P79, DOI 10.1016/0277-9536(94)90302-6
   Kosunen E, 2003, CHILD CARE HLTH DEV, V29, P337, DOI 10.1046/j.1365-2214.2003.00357.x
   Kral AH, 2001, LANCET, V357, P1397, DOI 10.1016/S0140-6736(00)04562-1
   LATKIN CA, 1993, INT J ADDICT, V28, P1601, DOI 10.3109/10826089309062202
   Lehrer JA, 2006, PEDIATRICS, V118, P189, DOI 10.1542/peds.2005-1320
   Lejoyeux M, 2002, J NERV MENT DIS, V190, P310, DOI 10.1097/00005053-200205000-00007
   Mandell W, 1999, AM J DRUG ALCOHOL AB, V25, P117, DOI 10.1081/ADA-100101849
   McNutt LA, 2003, AM J EPIDEMIOL, V157, P940, DOI 10.1093/aje/kwg074
   Meade CS, 2006, J SUBST ABUSE TREAT, V30, P147, DOI 10.1016/j.jsat.2005.11.005
   Mezzich AC, 1997, DRUG ALCOHOL DEPEN, V44, P157, DOI 10.1016/S0376-8716(96)01333-6
   Miller WC, 2005, SEX TRANSM DIS, V32, P593, DOI 10.1097/01.olq.0000179874.76360.ad
   Miller WC, 2004, JAMA-J AM MED ASSOC, V291, P2229, DOI 10.1001/jama.291.18.2229
   Molitor F, 1999, AM J DRUG ALCOHOL AB, V25, P475, DOI 10.1081/ADA-100101874
   Mueser KT, 1998, ADDICT BEHAV, V23, P717, DOI 10.1016/S0306-4603(98)00073-2
   Nguyen HT, 2004, PSYCHIAT RES, V126, P177, DOI 10.1016/j.psychres.2004.02.004
   Perreira KM, 2005, SOC FORCES, V83, P1567, DOI 10.1353/sof.2005.0077
   RADLOFF L S, 1977, APPLIED PSYCHOLOGICAL MEASUREMENT, V1, P385, DOI 10.1177/014662167700100306
   Ramrakha S, 2000, BMJ-BRIT MED J, V321, P263, DOI 10.1136/bmj.321.7256.263
   Rao U, 2000, J AM ACAD CHILD PSY, V39, P215, DOI 10.1097/00004583-200002000-00022
   Rao U, 2006, AM J PREV MED, V31, PS161, DOI 10.1016/j.amepre.2006.07.002
   REGIER DA, 1990, JAMA-J AM MED ASSOC, V264, P2511
   Resnick MD, 1997, JAMA-J AM MED ASSOC, V278, P823, DOI 10.1001/jama.278.10.823
   ROBERTS RE, 1991, J AM ACAD CHILD PSY, V30, P58, DOI 10.1097/00004583-199101000-00009
   ROSS HE, 1988, ARCH GEN PSYCHIAT, V45, P1023
   Rothenberg R B, 1995, NIDA RES MONOGR, V151, P3
   ROUNSAVILLE BJ, 1982, ARCH GEN PSYCHIAT, V39, P151
   ROUNSAVILLE BJ, 1991, ARCH GEN PSYCHIAT, V48, P43
   Shrier LA, 2002, ARCH PEDIAT ADOL MED, V156, P599, DOI 10.1001/archpedi.156.6.599
   Shrier LA, 2001, PREV MED, V33, P179, DOI 10.1006/pmed.2001.0869
   Shrier LA, 1997, J ADOLESCENT HEALTH, V20, P377, DOI 10.1016/S1054-139X(96)00180-2
   Sieving RE, 2001, J ADOLESCENT HEALTH, V28, P73, DOI 10.1016/S1054-139X(00)00155-5
   Somlai AM, 2003, AIDS BEHAV, V7, P383, DOI 10.1023/B:AIBE.0000004730.62934.ed
   STEPHENS RS, 1993, J CONSULT CLIN PSYCH, V61, P1100, DOI 10.1037/0022-006X.61.6.1100
   Strathdee SA, 2001, ARCH INTERN MED, V161, P1281, DOI 10.1001/archinte.161.10.1281
   STRUNIN L, 1992, INT J ADDICT, V27, P129, DOI 10.3109/10826089209068734
   Thomas JL, 2001, INT J PSYCHIAT MED, V31, P25, DOI 10.2190/FUFR-PK9F-6U10-JXRK
   UDRY JR, 1991, REFERENCES INSTRUMEN, V0, P0
   Waller MW, 2006, ARCH WOMEN MENT HLTH, V9, P139, DOI 10.1007/s00737-006-0121-4
   Weinstock H, 2004, PERSPECT SEX REPRO H, V36, P6, DOI 10.1111/j.1931-2393.2004.tb00002.x
   Wells K, 2001, AM J PSYCHIAT, V158, P2027, DOI 10.1176/appi.ajp.158.12.2027
   Wingood GM, 1998, AM J PREV MED, V15, P54, DOI 10.1016/S0749-3797(98)00027-0
   Zou GY, 2004, AM J EPIDEMIOL, V159, P702, DOI 10.1093/aje/kwh090
NR 72
TC 95
Z9 95
U1 0
U2 27
PU AMER MEDICAL ASSOC
PI CHICAGO
PA 330 N WABASH AVE, STE 39300, CHICAGO, IL 60611-5885 USA
SN 1072-4710
EI 1538-3628
J9 ARCH PEDIAT ADOL MED
JI Arch. Pediatr. Adolesc. Med.
PD JUL 15
PY 2009
VL 163
IS 7
BP 644
EP +
DI 10.1001/archpediatrics.2009.95
PG 10
WC Pediatrics
SC Pediatrics
GA 467EK
UT WOS:000267720400008
PM 19581548
DA 2023-03-20
ER

PT J
AU Khumsaen, N
   Gary, FA
AF Khumsaen, Natawan
   Gary, Faye A.
TI Determinants of Actual Condom Use Among Adolescents in Thailand
SO JANAC-JOURNAL OF THE ASSOCIATION OF NURSES IN AIDS CARE
LA English
DT Article
DE condom use; premarital sexual risk behavior; self-efficacy; Thai adolescents
ID african-american adolescents; human-immunodeficiency-virus; self-efficacy; sexual-behavior; risk; predictors; interventions; attitudes; students; sample
AB This study examined the relationships among attitudes toward condom use, personal characteristics, condom use self-effiicacy, and actual condom, use among Thai adolescents. Predictors of condom use were also investigated. Bandura's self-efficacy model for safer sexual behavior provided the theoretical framework for this descriptive correlational design. The sample consisted of 270 Thai vocational students aged 18 to 21 years. Multiple regressions were used to estimate the correlates between the independent study variables and condom use among Thai adolescents. Additionally, two open-ended questions regarding attitudes toward premarital sex among males and females in Thai culture were asked. The results showed that self-reported history of alcohol/drug use, attitudes toward condom use, and condom use self-efficacy were related to actual condom use. Results that emerged from the open-ended questions suggested sexual double standards among Thais. This study contributes to strengthening Thai health policy and expanding nursing knowledge about condom use and prevention of sexually transmitted diseases. (Journal of the Association of Nurses in AIDS Care, 20, 218-229) Copyright (c) 2009 Association of Nurses in AIDS Care
C1 [Khumsaen, Natawan] Boromarajonani Coll Nursing, Suphanburi, Thailand.
   [Gary, Faye A.] Case Western Reserve Univ, Frances Payne Bolton Sch Nursing, Cleveland, OH 44106 USA.
C3 Case Western Reserve University
RP Khumsaen, N (corresponding author), Boromarajonani Coll Nursing, Suphanburi, Thailand.
CR BANDURA A, 1990, EVAL PROGRAM PLANN, V13, P9, DOI 10.1016/0149-7189(90)90004-G
   Bandura A, 1986, SOCIAL FDN THOUGHT A, V0, P0
   BASENENGQUIST K, 1992, HEALTH EDUC QUART, V19, P263, DOI 10.1177/109019819201900209
   Bralock Anita R, 2007, HEALTH CARE WOMEN INT, V28, P247, DOI 10.1080/07399330601180123
   BUFFUM J, 1988, J PSYCHOACTIVE DRUGS, V20, P165, DOI 10.1080/02791072.1988.10524489
   Civic D, 2000, J SEX MARITAL THER, V26, P95, DOI 10.1080/009262300278678
   Cohen J., 1988, STAT POWER ANAL BEHA, V0, P0
   Davis RB, 2001, APPL NURS RES, V14, P105, DOI 10.1053/apnr.2001.22378
   DiClemente RJ, 1996, PEDIATRICS, V98, P269
   DiIorio C, 2000, J ADV NURS, V32, P658, DOI 10.1046/j.1365-2648.2000.01525.x
   Dye C, 2006, J SCHOOL HEALTH, V76, P111, DOI 10.1111/j.1746-1561.2006.00078.x
   Figueroa JP, 2005, W INDIAN MED J, V54, P70
   Gebhardt WA, 2003, J ADOLESCENT HEALTH, V33, P154, DOI 10.1016/S1054-139X(03)00137-X
   Godin G, 2005, BRIT J HEALTH PSYCH, V10, P85, DOI 10.1348/135910704X14258
   ISARABHAKDI P, 1995, DETERMINANTS SEXUAL, V0, P0
   Jemmott JB, 1998, JAMA-J AM MED ASSOC, V279, P1529, DOI 10.1001/jama.279.19.1529
   Johnson BT, 2003, ARCH PEDIAT ADOL MED, V157, P381, DOI 10.1001/archpedi.157.4.381
   Kaiser MM, 2005, PUBLIC HEALTH NURS, V22, P483, DOI 10.1111/j.0737-1209.2005.220611.x
   KHUMSAEN N, 2008, THESIS CASE W RESERV, V0, P0
   Knodel J., 1996, HLTH TRANSITION REV, V6, P179
   KRISAWEKWISAI N, 2003, THESIS MAHIDOL U BAN, V0, P0
   LESCANO CM, 2006, J ADOLESCENT HLTH, V39, P0
   Minoia J, 1996, J N Y STATE NURSES ASSOC, V27, P4
   Okonta P I, 2006, NIGER J CLIN PRACT, V9, P37
   Parkes A., 2007, J ADOLESCENT HLTH, V40, P0
   Raj A, 1996, J SEX MARITAL THER, V22, P247
   REW L, 2005, ADOLESCENT HLTH MULT, V0, P51
   St Lawrence JS, 1994, PSYCHOL ASSESSMENT, V6, P352, DOI 10.1037/1040-3590.6.4.352
   Stulhofer A, 2007, INT FAM PLAN PERSPEC, V33, P58, DOI 10.1363/3305807
   Taylor-Seehafer M, 2000, J SOC PEDIATR NURS, V5, P15, DOI 10.1111/j.1744-6155.2000.tb00082.x
   Thato S, 2003, J NURS SCHOLARSHIP, V35, P157, DOI 10.1111/j.1547-5069.2003.00157.x
   van Griensven F, 2001, PEDIATRICS, V108, P0, DOI 10.1542/peds.108.1.e13
   Warren CW, 1998, FAM PLANN PERSPECT, V30, P170, DOI 10.2307/2991678
   WULFERT E, 1993, HEALTH PSYCHOL, V12, P346, DOI 10.1037/0278-6133.12.5.346
   ZARRETT N, 2006, NEW DIRECTIONS YOUTH, V111, P13, DOI 10.1002/YD.179
NR 35
TC 18
Z9 18
U1 0
U2 3
PU LIPPINCOTT WILLIAMS & WILKINS
PI PHILADELPHIA
PA TWO COMMERCE SQ, 2001 MARKET ST, PHILADELPHIA, PA 19103 USA
SN 1055-3290
EI 1552-6917
J9 J ASSOC NURSE AIDS C
JI J. Assoc. Nurses Aids Care
PD MAY-JUN 15
PY 2009
VL 20
IS 3
BP 218
EP 229
DI 10.1016/j.jana.2008.12.006
PG 12
WC Nursing
SC Nursing
GA 447TI
UT WOS:000266214300010
PM 19427599
DA 2023-03-20
ER

PT J
AU Mkumbo, K
   Schaalma, H
   Kaaya, S
   Leerlooijer, J
   Mbwambo, J
   Kilonzo, G
AF Mkumbo, Kitila
   Schaalma, Herman
   Kaaya, Sylvia
   Leerlooijer, Joanne
   Mbwambo, Jessie
   Kilonzo, Gad
TI The application of Intervention Mapping in developing and implementing school-based sexuality and HIV/AIDS education in a developing country context: The case of Tanzania
SO SCANDINAVIAN JOURNAL OF PUBLIC HEALTH
LA English
DT Article; Proceedings Paper
DE School-based sexuality and HIV/AIDS education; Intervention Mapping; risky sexual behaviours; delaying sexual intercourse and condom use
ID rural tanzania; reproductive health; prevention programs; condom use; hiv; adolescence; africa; pupils
AB Aims: Effective sexuality and HIV/AIDS education programmes are needed to protect young people against HIV/AIDS and teenage pregnancy in Tanzania and other Sub-Saharan African countries. Using a theory- and evidence-based approach and adapting the programmes to local contexts, increases the effectiveness of these programmes. This paper describes and discusses the challenges and opportunities concerning the application of Intervention Mapping (IM) in the development and implementation of a sexuality and HIV/AIDS education programme targeting young people aged 12-14 in Tanzania. Methods: The sexuality and HIV/AIDS programme was designed in a participatory manner, involving researchers, curriculum developers and teachers' and students' panels. The programme comprised five lessons, organized around 23 sessions with the aim of delaying the onset of sexual intercourse and increase correct and consistent condom use among young people. The programme was delivered by trained teachers as an extracurricular lesson. Conclusions: The IM protocol facilitated the development of a comprehensive sexuality and HIV/AIDS education programme relevant and appropriate to the social cultural context and the needs of learners in Tanzania. The paper has demonstrated that, although the IM was developed in the Western context, it can be used in a flexible manner to adapt to local contexts such as those in Sub-Saharan Africa.
C1 [Mkumbo, Kitila] Univ Southampton, Sch Psychol, Ctr Sexual Hlth Res, Southampton SO17 1BJ, Hants, England.
   [Schaalma, Herman] Maastricht Univ, Dept Work & Social Psychol, Maastricht, Netherlands.
   [Kaaya, Sylvia; Mbwambo, Jessie; Kilonzo, Gad] Muhimbili Univ Hlth & Allied Sci, Dept Psychiat, Dar Es Salaam, Tanzania.
C3 University of Southampton; Maastricht University; Muhimbili University of Health & Allied Sciences
RP Mkumbo, K (corresponding author), Univ Southampton, Sch Psychol, Ctr Sexual Hlth Res, Southampton SO17 1BJ, Hants, England.
EM kakm@soton.ac.uk
CR Aaro LE, 2006, SCAND J PUBLIC HEALT, V34, P150, DOI 10.1080/14034940510032356
   Bartholomew L. K., 2001, PLANNING HLTH PROMOT, V0, P0
   CHOI KH, 1994, AIDS, V8, P1371, DOI 10.1097/00002030-199410000-00003
   EMPELEN P, 2003, AIDS RISK REDUCTION, V4, P1
   Gallant M, 2004, SOC SCI MED, V58, P1337, DOI 10.1016/S0277-9536(03)00331-9
   Green L. W., 1999, HLTH PROMOTION PLANN, V0, P0
   Grunseit A, 1997, J ADOLESCENT RES, V12, P421, DOI 10.1177/0743554897124002
   Hayes RJ, 2005, CONTEMP CLIN TRIALS, V26, P430, DOI 10.1016/j.cct.2005.04.006
   KAAYA S, 2003, PROMOTING SEXUAL REP, V0, P0
   Kaaya SF, 2002, SOC DYNAMICS, V28, P64
   KILONZO GP, 1996, PILOT STUDY SCH HLTH, V0, P0
   Kirby D., 2005, IMPACT SEX HIV ED PR, V0, P0
   Kok G, 2004, J HEALTH PSYCHOL, V9, P85, DOI 10.1177/1359105304038379
   Lary H, 2004, INT FAM PLAN PERSPEC, V30, P200, DOI 10.1363/3020004
   Lugoe WL, 1996, AIDS CARE, V8, P443, DOI 10.1080/09540129650125632
   Matasha E, 1998, AIDS CARE, V10, P571, DOI 10.1080/09540129848433
   MILLER B, 1998, PARENT CHILD RELATIO, V0, P0
   Pathfinder International, 2005, YOUTH FRIENDL SERV T, V0, P0
   Plummer ML, 2006, STUD FAMILY PLANN, V37, P29, DOI 10.1111/j.1728-4465.2006.00081.x
   SCHAALMA H, 2001, INTERVENTION MAPPING, V0, P353
   SCHLAAMA R, 1993, HLTH ED RES THEORY P, V8, P255
   Sheeran P, 1999, PSYCHOL BULL, V125, P90, DOI 10.1037/0033-2909.125.1.90
   Todd J, 2004, SEX TRANSM INFECT, V80, P35, DOI 10.1136/sti.2003.005413
   TORTOLERO SR, 2005, HLTH PROM PRAC, V0, P6286
   *UN REP TANZ, 2004, BAS STAT ED 1995 200, V0, P0
   *UN REP TANZ, 2004, GUID IMPL HIV AIDS L, V0, P0
   *UNESCO, 2002, ED ALL GLOB MON REP, V0, P0
   Wagner WG, 1996, COUNS PSYCHOL, V24, P360, DOI 10.1177/0011000096243002
   Wight D, 2006, SOC SCI MED, V62, P987, DOI 10.1016/j.socscimed.2005.06.052
NR 29
TC 14
Z9 14
U1 1
U2 10
PU SAGE PUBLICATIONS LTD
PI LONDON
PA 1 OLIVERS YARD, 55 CITY ROAD, LONDON EC1Y 1SP, ENGLAND
SN 1403-4948
EI 1651-1905
J9 SCAND J PUBLIC HEALT
JI Scand. J. Public Health
PD JUN 15
PY 2009
VL 37
IS 
BP 28
EP 36
DI 10.1177/1403494808091345
PG 9
WC Public, Environmental & Occupational Health
SC Public, Environmental & Occupational Health
GA 468OL
UT WOS:000267828800004
PM 19493979
DA 2023-03-20
ER

PT J
AU Kabiru, CW
   Orpinas, P
AF Kabiru, Caroline W.
   Orpinas, Pamela
TI Factors associated with sexual activity among high-school students in Nairobi, Kenya
SO JOURNAL OF ADOLESCENCE
LA English
DT Article
DE Kenya; Adolescents; HIV/AIDS; Sexual activity
ID condom use; economic asymmetry; reproductive health; behavior; risk; hiv/aids; transmission; adolescents; perception; infection
AB The high level of HIV infection in sub-Saharan Africa has led to an increased interest in understanding the determinants of sexual activity among young people, who are at high risk of sexually transmitted infections. The present study examined sociodemographic, behavioral, and psychosocial factors associated with heterosexual activity among a sample of 3556 male and female high-school students in Nairobi, Kenya. Approximately 50% of the males and 11% of females reported having had sexual intercourse at least once in their lifetime with a significant proportion reporting multiple sexual partnerships. Sexual activity was associated with various factors including religiosity, perceived parental attitudes towards sex, living arrangements, and school characteristics. However, the pattern of association differed for males and females. Results suggest that adolescents may benefit from sex education programs addressing multiple factors that may predispose adolescents to sexual activity, and that take into account gender differences. (C) 2008 The Association for Professionals in Services for Adolescents. Published by Elsevier Ltd. All rights reserved.
C1 [Kabiru, Caroline W.; Orpinas, Pamela] Univ Georgia, Coll Publ Hlth, Dept Hlth Promot & Behav, Ramsey Ctr 308, Athens, GA 30602 USA.
C3 University System of Georgia; University of Georgia
RP Kabiru, CW (corresponding author), African Populat & Hlth Res Ctr, POB 10787-00100, Nairobi, Kenya.
EM carolinekabiru@gmail.com
CR Agha S, 2006, J ADOLESCENT HEALTH, V38, P550, DOI 10.1016/j.jadohealth.2005.04.012
   Airhihenbuwa CO, 1995, HLTH CULTURE W PARAD, V0, P0
   Akwara PA, 2003, J BIOSOC SCI, V35, P385, DOI 10.1017/S0021932003003857
   Aras S, 2007, J SCHOOL HEALTH, V77, P359, DOI 10.1111/j.1746-1561.2007.00220.x
   Babalola Stella, 2005, AFR J REPROD HEALTH, V9, P49
   Bauni EK, 2000, STUD FAMILY PLANN, V31, P69, DOI 10.1111/j.1728-4465.2000.00069.x
   Baylies C., 2000, AIDS SEXUALITY GENDE, V0, P1
   BERTRAND JT, 1991, J SEX RES, V28, P347, DOI 10.1080/00224499109551613
   Blum RW, 2007, J ADOLESCENT HEALTH, V41, P230, DOI 10.1016/j.jadohealth.2007.04.005
   BROCKMAN N, 1997, INT ENCY SEXUALITY, V0, P0
   Brook DW, 2006, AIDS EDUC PREV, V18, P259, DOI 10.1521/aeap.2006.18.3.259
   Buve A, 2002, LANCET, V359, P2011, DOI 10.1016/S0140-6736(02)08823-2
   Campbell C, 2002, SOC SCI MED, V55, P331, DOI 10.1016/S0277-9536(01)00289-1
   *CBS, 2004, KENY DEM HLTH SURV 2, V0, P0
   Chewning B, 2001, MATERN CHILD HEALTH J, V5, P273, DOI 10.1023/A:1013037007288
   COHEN J, 1992, PSYCHOL BULL, V112, P155, DOI 10.1037/0033-2909.112.1.155
   Davis KR, 1999, FAM PLANN PERSPECT, V31, P272, DOI 10.2307/2991537
   Eaton L, 2003, SOC SCI MED, V56, P149, DOI 10.1016/S0277-9536(02)00017-5
   FLISHER AJ, 1995, J ADOLESCENCE, V18, P105, DOI 10.1006/jado.1995.1008
   Gage-Brandon A. J., 1993, INTERNATIONAL FAMILY PLANNING PERSPECTIVES, V19, P14, DOI 10.2307/2133377
   Haffner DW, 1998, J ADOLESCENT HEALTH, V22, P453, DOI 10.1016/S1054-139X(97)00213-9
   Hartell CG, 2005, ADOLESCENCE, V40, P171
   HOU S, 2004, AM J HLTH ED, V35, P328, DOI 10.1080/19325037.2004.10604772
   Kaaya SF, 2002, SCAND J PUBLIC HEALT, V30, P148, DOI 10.1080/14034940210133807
   Karim AM, 2003, INT FAM PLAN PERSPEC, V29, P14, DOI 10.2307/3180997
   Kelly G. F., 2001, SEXUALITY TODAY HUMA, V0, P0
   KIRAGU K, 1991, THESIS J HOPKINS U B, V0, P0
   Kiragu K., 1993, INT FAMILY PLANNING, V19, P92, DOI 10.2307/2133242
   Kordoutis PS, 2000, AIDS CARE, V12, P767, DOI 10.1080/09540120020014318
   LEMA VM, 1990, E AFR MED J, V67, P191
   Luke N, 2005, INT FAM PLAN PERSPEC, V31, P6, DOI 10.1363/3100605
   Luke N, 2003, STUD FAMILY PLANN, V34, P67, DOI 10.1111/j.1728-4465.2003.00067.x
   MacPhail C, 2001, SOC SCI MED, V52, P1613, DOI 10.1016/S0277-9536(00)00272-0
   MAHONEY CA, 1995, AIDS EDUC PREV, V7, P32
   Maswanya ES, 1999, HEALTH EDUC RES, V14, P185, DOI 10.1093/her/14.2.185
   MATHEWS C, 2008, HLTH ED RES, V0, P0, DOI DOI 10.1093/HER/CYM1079
   MCDERMEIT M, 2007, DATA CLEANING REPLAC, V0, P0
   Mensch BS, 2001, STUD FAMILY PLANN, V32, P285, DOI 10.1111/j.1728-4465.2001.00285.x
   ONYANGO D, 2002, NEW DRUG CONCOCTIONS, V0, P0
   PATTULLO ALS, 1994, AIDS CARE, V6, P173, DOI 10.1080/09540129408258628
   PETTIFOR AE, 2008, INT J EPIDEMIOL, V0, P0, DOI DOI 10.1093/IJE/DYN1131
   Schoepf Brooke Grundfest, 1995, CULTURE SEXUAL RISK, V0, P29
   SIZIYA SA, 2008, BMC PEDIAT, V8, P0, DOI 10.1186/1471-2431-1188-1186
   SPSS Inc, 2005, SPSS WIND VERS 14 0, V0, P0
   Taylor M, 2003, J SCHOOL HEALTH, V73, P97, DOI 10.1111/j.1746-1561.2003.tb03580.x
   *UNAIDS WHO, 2005, UNAIDS WHO GLOB HIV, V0, P0
   *UNFPA, 2005, UNFPA GLOB REACH IND, V0, P0
   *US DRUG ENF AG, 2007, DEA BRIEFS BACKGR DR, V0, P0
   Varga CA, 2003, STUD FAMILY PLANN, V34, P160, DOI 10.1111/j.1728-4465.2003.00160.x
   Volk JE, 2001, AIDS EDUC PREV, V13, P495, DOI 10.1521/aeap.13.6.495.21438
   WILSON D, 1991, INT J PSYCHOL, V26, P705, DOI 10.1080/00207599108247161
   WORTHMAN CM, 1987, ETHOS, V15, P145, DOI 10.1525/eth.1987.15.2.02a00010
NR 52
TC 43
Z9 45
U1 0
U2 8
PU ACADEMIC PRESS LTD- ELSEVIER SCIENCE LTD
PI LONDON
PA 24-28 OVAL RD, LONDON NW1 7DX, ENGLAND
SN 0140-1971
EI 1095-9254
J9 J ADOLESCENCE
JI J. Adolesc.
PD AUG 15
PY 2009
VL 32
IS 4
BP 1023
EP 1039
DI 10.1016/j.adolescence.2008.08.001
PG 17
WC Psychology, Developmental
SC Psychology
GA 483BX
UT WOS:000268937900017
PM 18851878
DA 2023-03-20
ER

PT J
AU Chan, KY
   Yang, Y
   Li, ZR
   Stoove, MA
   Reidpath, DD
AF Chan, Kit Yee
   Yang, Yi
   Li, Ze-rong
   Stoove, Mark A.
   Reidpath, Daniel D.
TI Interrelationships Between HIV/AIDS and Risk Behavior Prejudice Among Medical Students in Southern China
SO CURRENT HIV RESEARCH
LA English
DT Article
DE HIV/AIDS; stigma; prejudice; injecting drug use; commercial sex
ID stigma; aids; attitudes; stigmatization; disease; nurses
AB Stigma within health care settings poses a considerable barrier to the provision of treatment and care for patients with HIV/AIDS (PLWHA). Southern China is located in a region with one of the world's fastest growing HIV/AIDS epidemics. Attitudes towards PLWHA amongst health workers are currently under-researched in this region. This paper examines the inter-relationships between prejudicial attitudes among Chinese medical students towards HIV/ AIDS and attitudes towards three risk behaviors: injecting drug use (IDU), commercial sex (CS) and commercial blood donation (CBD). Medical students (N = 352) in Guangzhou were presented with two random vignettes; each describing a hypothetical male that was identical, except for the disease diagnosis (AIDS/leukemia) and the co-characteristic (IDU/CS/CBD/blood transfusion/noco-characteristic). After reading each vignette, participants completed a standard prejudicial scale. Univariate and multivariable analyses revealed significant levels of prejudice associated with AIDS, IDU and CS. Regardless of the disease, patients with IDU or CS were judged significantly worse than patients who had received a blood transfusion. No significant interactions were found between AIDS and the stigmatized co-characteristics. The findings suggest that prejudice towards PLWHA needs to be understood within the larger context of the stigma towards risk behaviors. Although non-significant interactions were found between AIDS and the stigmatized risk behaviors, the overlap between the local HIV/ AIDS, IDU and CS populations suggests that addressing risk behavior-related prejudices could be critical for improving care and treatment for PLWHA.
C1 [Chan, Kit Yee] Univ Melbourne, Nossal Inst Global Hlth, Melbourne, Vic 3010, Australia.
   [Yang, Yi] Guangdong Pharmaceut Univ, Sch Publ Hlth, Guangzhou, Guangdong, Peoples R China.
   [Li, Ze-rong] Guangzhou Ctr Dis Control & Prevent, Dept HIV AIDS Control & Prevent, Guangzhou, Guangdong, Peoples R China.
   [Reidpath, Daniel D.] Monash Univ, Sch Med, Clayton, Vic 3800, Australia.
C3 University of Melbourne; Guangdong Pharmaceutical University; Monash University
RP Chan, KY (corresponding author), Univ Melbourne, Nossal Inst Global Hlth, Level 5,Alan Gilbert Bldg, Melbourne, Vic 3010, Australia.
EM k.chan@unimelb.edu.au; stoove@burnet.edu.au
CR Ainsworth M, 2003, HEALTH POLICY, V64, P13, DOI 10.1016/S0168-8510(02)00079-9
   Angermeyer MC, 2003, CAN J PSYCHIAT, V48, P663, DOI 10.1177/070674370304801004
   BOGARDUS ES, 1967, ATTITUDE THEORY MEAS, V0, P71
   Brown L, 2003, AIDS EDUC PREV, V15, P49, DOI 10.1521/aeap.15.1.49.23844
   Chan KY, 2008, AIDS BEHAV, V12, P146, DOI 10.1007/s10461-007-9222-y
   Chan KY, 2007, AIDS PATIENT CARE ST, V21, P763, DOI 10.1089/apc.2007.0004
   Chan KY, 2008, HARM REDUCT J, V5, P0, DOI 10.1186/1477-7517-5-28
   Chan KY, 2007, BMC PUBLIC HEALTH, V7, P0, DOI 10.1186/1471-2458-7-280
   Cohen Leonard A, 2005, J DENT EDUC, V69, P266
   Cohen Leonard A, 2005, J DENT EDUC, V69, P896
   CRANDALL CS, 1991, J COMMUNITY APPL SOC, V1, P165, DOI 10.1002/casp.2450010210
   Deacon H, 2007, INT J EPIDEMIOL, V36, P185, DOI 10.1093/ije/dyl255
   Gill B, 2002, FOREIGN AFF, V81, P96, DOI 10.2307/20033087
   GOLDIN CS, 1994, SOC SCI MED, V39, P1359, DOI 10.1016/0277-9536(94)90366-2
   *GUANGZH CTR DIS C, 2008, OV AIDS EP GUANGZH, V0, P0
   Herek GM, 1999, AM BEHAV SCI, V42, P1130, DOI 10.1177/0002764299042007006
   Kelly J A, 1988, J CONTIN EDUC NURS, V19, P78
   KELLY JA, 1987, J MED EDUC, V62, P549
   Li L, 2007, INT J EPIDEMIOL, V36, P178, DOI 10.1093/ije/dyl256
   LINK BG, 1983, AM J COMMUN PSYCHOL, V11, P261, DOI 10.1007/BF00893367
   Liu HJ, 2002, SEX TRANSM DIS, V29, P335, DOI 10.1097/00007435-200206000-00005
   McBride CA, 1998, J APPL SOC PSYCHOL, V28, P595, DOI 10.1111/j.1559-1816.1998.tb01722.x
   Reidpath DD, 2005, AIDS CARE, V17, P425, DOI 10.1080/09540120412331319769
   Shan H, 2002, LANCET, V360, P1770, DOI 10.1016/S0140-6736(02)11669-2
   Simon M S, 1991, AIDS EDUC PREV, V3, P124
   Snijders, 2011, MULTILEVEL ANAL INTR, V0, P0
   *STAT COUNC AIDS C, 2007, JOINT ASS HIV AIDS P, V0, P0
   STLAWRENCE JS, 1990, J HOMOSEXUAL, V19, P85, DOI 10.1300/J082v19n03_05
   Uwakwe CBU, 2000, J ADV NURS, V32, P416, DOI 10.1046/j.1365-2648.2000.01492.x
   Wang LD, 2007, AIDS, V21, PS3, DOI 10.1097/01.aids.0000304690.24390.c2
NR 30
TC 14
Z9 15
U1 1
U2 14
PU BENTHAM SCIENCE PUBL LTD
PI SHARJAH
PA EXECUTIVE STE Y-2, PO BOX 7917, SAIF ZONE, 1200 BR SHARJAH, U ARAB EMIRATES
SN 1570-162X
EI 1873-4251
J9 CURR HIV RES
JI Curr. HIV Res.
PD NOV 15
PY 2009
VL 7
IS 6
BP 606
EP 611
DI 10.2174/157016209789973655
PG 6
WC Immunology; Infectious Diseases; Virology
SC Immunology; Infectious Diseases; Virology
GA 532ME
UT WOS:000272751500006
PM 19929795
DA 2023-03-20
ER

PT J
AU Li, L
   Liang, LJ
   Lin, CQ
   Wu, ZY
   Wen, Y
AF Li, Li
   Liang, Li-Jung
   Lin, Chunqing
   Wu, Zunyou
   Wen, Yi
TI Individual attitudes and perceived social norms: Reports on HIV/AIDS-related stigma among service providers in China
SO INTERNATIONAL JOURNAL OF PSYCHOLOGY
LA English
DT Article
DE HIV/AIDS; Stigma; Discrimination; Service providers
ID hiv-prevention intervention; college-students; alcohol-use; drug-use; population; education; drinking; behavior; model
AB This study examined HIV/AIDS-related stigma among Chinese service providers by comparing their personal attitudes toward people living with HIV/AIDS with their perception of social norms related to people living with HIV/AIDS. We randomly selected three provincial hospitals, four city/prefecture hospitals, 10 county hospitals, 18 township health clinics, and 54 village clinics from Yunnan, China. Doctors and nurses were randomly sampled proportionally to the doctor-nurse ratio of each hospital or clinic. Lab technicians were over-sampled in order to include an adequate representation in the analysis. A total of 1,101 service providers participated in a voluntary, anonymous survey where demographic characteristics, individual attitude and perceived social norms toward people living with HIV/AIDS, discrimination intent at work, general prejudicial attitude and knowledge on HIV/AIDS were measured. A majority of the sample demonstrated a similarity between their personal views and what they thought most people in society believe. Multiple logistic regressions revealed that participants who were younger or reported personal contact with people living with HIV/AIDS were significantly more likely to report personal attitudes toward the population that were more liberal than their perceived social norms. Holding a more liberal personal attitude toward people living with HIV/AIDS than perceived social norms was significantly and negatively related to the level of discrimination intent at work, perceived discrimination at interpersonal level and the level of general prejudicial attitude toward people living with HIV/AIDS. Results underscored the importance of understanding social norms and personal attitudes in studying HIV-related stigma and called for the incorporation of existing human capital into future HIV stigma reduction programs.
C1 [Li, Li] Univ Calif Los Angeles, Semel Inst Ctr Community Hlth, Los Angeles, CA 90024 USA.
   [Wu, Zunyou; Wen, Yi] Chinese Ctr Dis Control & Prevent, Beijing, Peoples R China.
C3 University of California System; University of California Los Angeles; Chinese Center for Disease Control & Prevention
RP Li, L (corresponding author), Univ Calif Los Angeles, Semel Inst Ctr Community Hlth, 10920 Wilshire Blvd,Suite 350, Los Angeles, CA 90024 USA.
EM lililili@ucla.edu
FU NIMH NIH HHS [R01 MH070931-01, R01 MH070931, R01MH070931] Funding Source: Medline
CR Abraham C, 2005, PREDICTING HLTH BEHA, V0, P29
   Angermeyer MC, 2004, SCHIZOPHR RES, V69, P175, DOI 10.1016/S0920-9964(03)00186-5
   BERGER PL, 1963, SOCIAL CONSTRUCT REA, V0, P0
   Blumer Herbert., 1986, SYMB INTERACT, V0, P0
   Cao XB, 2006, AIDS EDUC PREV, V18, P518, DOI 10.1521/aeap.2006.18.6.518
   Fishbein M., 1980, UNDERSTANDING ATTITU, V0, P0
   Haines M, 1996, J AM COLL HEALTH, V45, P134, DOI 10.1080/07448481.1996.9936873
   Kelly JA, 1997, LANCET, V350, P1500, DOI 10.1016/S0140-6736(97)07439-4
   Kelly JA, 2004, AIDS CARE, V16, P139, DOI 10.1080/09540120410001640986
   Li L, 2007, INT J EPIDEMIOL, V36, P178, DOI 10.1093/ije/dyl256
   Martens MR, 2006, J AM COLL HEALTH, V54, P295, DOI 10.3200/JACH.54.5.295-300
   Mattson M, 1999, COMMUN MONOGR, V66, P240, DOI 10.1080/03637759909376476
   Mead GeorgeHerbert., 1934, MIND SELF SOC STANDP, V0, P0
   Perkins HW, 1996, J DRUG ISSUES, V26, P961, DOI 10.1177/002204269602600413
   Perkins HW, 1999, J AM COLL HEALTH, V47, P253, DOI 10.1080/07448489909595656
   PERKINS HW, 1986, INT J ADDICT, V21, P961, DOI 10.3109/10826088609077249
   Robertson I., 1987, SOCIOLOGY, V3rd Edn, P0
   Rogers E.M., 2003, DIFFUSION INNOVATION, V0, P0
   Scholly K, 2005, J AM COLL HEALTH, V53, P159, DOI 10.3200/JACH.53.4.159-166
   Sikkema KJ, 2000, AM J PUBLIC HEALTH, V90, P57, DOI 10.2105/AJPH.90.1.57
   Strecher VJ, 1997, HDB HLTH BEHAV RES, V0, P71
   *USAID, 2004, HIV AIDS REL STIGM D, V0, P0
NR 22
TC 34
Z9 36
U1 0
U2 17
PU JOHN WILEY & SONS LTD
PI CHICHESTER
PA THE ATRIUM, SOUTHERN GATE, CHICHESTER PO19 8SQ, W SUSSEX, ENGLAND
SN 0020-7594
EI 1464-066X
J9 INT J PSYCHOL
JI Int. J. Psychol.
PD JUN 15
PY 2009
VL 44
IS 6
BP 443
EP 450
DI 10.1080/00207590802644774
PG 8
WC Psychology, Multidisciplinary
SC Psychology
GA 593MD
UT WOS:000277458400005
PM 20090857
DA 2023-03-20
ER

PT J
AU Lescano, CM
   Brown, LK
   Raffaelli, M
   Lima, LA
AF Lescano, Celia M.
   Brown, Larry K.
   Raffaelli, Marcela
   Lima, Lori-Ann
TI Cultural Factors and Family-Based HIV Prevention Intervention for Latino Youth
SO JOURNAL OF PEDIATRIC PSYCHOLOGY
LA English
DT Article
DE adolescents; culture; health promotion and prevention; HIV; AIDS; parents; risk behavior
ID randomized controlled-trial; hispanic adolescents; african-american; college-students; risk behaviors; united-states; condom use; parental communication; reproductive health; sexual-behavior
AB Latino youth are the fastest growing ethnic group in the United States and are at considerable risk for HIV and other sexually transmitted infections (STIs), given that they have an earlier onset of sexual activity and use condoms less consistently than European American adolescents. Theorists and scholars have emphasized the importance of taking culture into account in sexuality interventions with Latino adolescents, yet few culturally tailored interventions have been developed for this population. Given the emphasis on familismo and collectivism among Latinos, family-based programs are likely to be well received and could contribute to long-term maintenance of adolescent safety. In this synthesis of the relevant literature, cultural factors that have been identified as relevant to Latino sexuality are reviewed and implications for family-based intervention with Latinos are addressed.
C1 [Lescano, Celia M.; Brown, Larry K.; Lima, Lori-Ann] Rhode Isl Hosp, BHCRC, Providence, RI 02903 USA.
   [Lescano, Celia M.; Brown, Larry K.; Lima, Lori-Ann] Brown Univ, Providence, RI 02912 USA.
   [Raffaelli, Marcela] Univ Illinois, Urbana, IL 61801 USA.
C3 Lifespan Health Rhode Island; Rhode Island Hospital; Brown University; University of Illinois System; University of Illinois Urbana-Champaign
RP Lescano, CM (corresponding author), Rhode Isl Hosp, BHCRC, 1 Hoppin St,Coro W,Suite 204, Providence, RI 02903 USA.
EM clescano@lifespan.org
FU NIMH NIH HHS [K01 MH078783, MH078783, R01 MH063008, MH63008] Funding Source: Medline
CR ADOLPH C, 1995, CONTRACEPTION, V51, P303, DOI 10.1016/0010-7824(95)00081-K
   Afable-Munsuz A, 2006, PERSPECT SEX REPRO H, V38, P208, DOI 10.1111/j.1931-2393.2006.tb00281.x
   AJZEN I, 1973, J PERS SOC PSYCHOL, V27, P41, DOI 10.1037/h0034440
   AMARO H, 1988, PSYCHOL WOMEN QUART, V12, P429, DOI 10.1111/j.1471-6402.1988.tb00976.x
   [Anonymous], 2001, MENT HLTH CULT RAC E, V0, P0
   BANDURA A, 1977, PSYCHOL REV, V84, P191, DOI 10.1037/0033-295X.84.2.191
   Benavides R, 2006, J COMMUN HEALTH NURS, V23, P81, DOI 10.1207/s15327655jchn2302_2
   BERNAL G, 1995, J ABNORM CHILD PSYCH, V23, P67, DOI 10.1007/BF01447045
   BRONFENBRENNER U, 1977, AM PSYCHOL, V32, P513, DOI 10.1037/0003-066x.32.7.513
   Castro FG, 2004, PREV SCI, V5, P41, DOI 10.1023/B:PREV.0000013980.12412.cd
   Castro FG, 2002, J DRUG ISSUES, V32, P783, DOI 10.1177/002204260203200304
   Cauce AM, 2002, PRAEG S APPL PSYCHOL, V0, P3
   *CDCP, 2005, WISQARS WEB BAS INJ, V0, P0
   *CDCP, 2005, HIV AIDS SURV REP, V16, P0
   *CDCP, 2000, HIV AIDS SURV SUPPL, V9, P0
   Centers for Disease Control and Prevention (CDC), 2006, MMWR, V55, P0
   Cianelli R, 2008, CULT HEALTH SEX, V10, P297, DOI 10.1080/13691050701861439
   Coatsworth JD, 2002, CLIN CHILD FAM PSYCH, V5, P113, DOI 10.1023/A:1015420503275
   Connell R. W., 1987, GENDER POWER SOC PER, V0, P0, DOI DOI 10.1177/0002764205277191
   DAVIS BJ, 1994, CULTURALLY COMPETENT, V0, P0
   Deardorff J, 2008, CULT DIVERS ETHN MIN, V14, P138, DOI 10.1037/1099-9809.14.2.138
   Diaz RM, 2001, AM J PUBLIC HEALTH, V91, P927, DOI 10.2105/AJPH.91.6.927
   Donenberg GR, 2005, J AM ACAD CHILD PSY, V44, P728, DOI 10.1097/01.chi.0000166381.68392.02
   Donenberg GR, 2002, AIDS EDUC PREV, V14, P138, DOI 10.1521/aeap.14.2.138.23899
   Driscoll AK, 2001, HISPANIC J BEHAV SCI, V23, P255, DOI 10.1177/0739986301233001
   Faryna E L, 2000, CULTUR DIVERS ETHNIC MINOR PSYCHOL, V6, P42, DOI 10.1037/1099-9809.6.1.42
   Fasula AM, 2006, J ADOLESCENT HEALTH, V38, P193, DOI 10.1016/j.jadohealth.2004.12.009
   Finkelstein JAS, 2001, J YOUTH ADOLESCENCE, V30, P155, DOI 10.1023/A:1010341724157
   Ford K, 1991, AIDS EDUC PREV, V3, P197
   Gil AG, 2000, J COMMUNITY PSYCHOL, V28, P443, DOI 10.1002/1520-6629(200007)28:4<443::AID-JCOP6>3.3.CO;2-1
   Gilliam ML, 2007, J ADOLESCENT HEALTH, V41, P495, DOI 10.1016/j.jadohealth.2007.05.009
   Guilamo-Ramos V, 2005, HEALTH PSYCHOL, V24, P88, DOI 10.1037/0278-6133.24.1.88
   Guilamo-Ramos V, 2006, SOC WORK RES, V30, P169, DOI 10.1093/swr/30.3.169
   Hall GCN, 2005, J CONSULT CLIN PSYCH, V73, P787, DOI 10.1037/0022-006X.73.5.787
   Herbst JH, 2007, AIDS BEHAV, V11, P25, DOI 10.1007/s10461-006-9151-1
   Kim N, 1997, J ADOLESCENT HEALTH, V20, P204, DOI 10.1016/S1054-139X(96)00169-3
   Koniak-Griffin D, 2003, FAM COMMUNITY HEALTH, V26, P94, DOI 10.1097/00003727-200304000-00003
   Krauss BJ, 2000, WORKING WITH FAMILIES IN THE ERA OF HIV/AIDS, V0, P89
   Kumpfer Karol L, 2002, PREV SCI, V3, P241, DOI 10.1023/A:1019902902119
   Lau AS, 2006, CLIN PSYCHOL-SCI PR, V13, P295, DOI 10.1111/j.1468-2850.2006.00042.x
   LESCANO CM, 2008, MH078783 NAT I MENT, V0, P0
   Marin B. V., 1997, PSYCHOL INTERVENTION, V0, P73
   Marin Barbara VanOss, 2003, J TRANSCULT NURS, V14, P186, DOI 10.1177/1043659603014003005
   MARIN BV, 1993, FAM PLANN PERSPECT, V25, P170, DOI 10.2307/2135925
   Marin BV, 1996, CLAR SYMP, V0, P157
   McCaffree K.A., 1996, BE PROUD BE RESPONSI, V0, P0
   Mckee MD, 2006, J ADOLESCENT RES, V21, P158, DOI 10.1177/0743558405285493
   Nash D, 2005, J URBAN HEALTH, V82, P584, DOI 10.1093/jurban/jti123
   Paikoff RL, 1997, J FAM PSYCHOL, V11, P11, DOI 10.1037/0893-3200.11.1.11
   Pantin H, 2005, J URBAN HEALTH, V82, PIII92, DOI 10.1093/jurban/jti067
   Pantin H, 2004, AM J ORTHOPSYCHIAT, V74, P545, DOI 10.1037/0002-9432.74.4.545
   Perrino T, 2000, CLIN CHILD FAM PSYCHOL REV, V3, P81, DOI 10.1023/A:1009571518900
   Petridou E, 1997, PREV MED, V26, P215, DOI 10.1006/pmed.1996.0130
   Prado G, 2007, J CONSULT CLIN PSYCH, V75, P914, DOI 10.1037/0022-006X.75.6.914
   Prado G, 2006, J PEDIATR PSYCHOL, V31, P874, DOI 10.1093/jpepsy/jsj046
   Raffaelli M, 2005, J ADOLESCENCE, V28, P559, DOI 10.1016/j.adolescence.2005.04.001
   Raffaelli M, 2005, J AM COLL HEALTH, V54, P7, DOI 10.3200/JACH.54.1.7-13
   Raffaelli M, 2003, J MARRIAGE FAM, V65, P474, DOI 10.1111/j.1741-3737.2003.00474.x
   RAFFAELLI M, 2001, CULTURE HLTH SEXUALI, V3, P295, DOI 10.1080/13691050152484722
   Raffaelli M, 2005, NEW DIR CHILD ADOLES, V109, P23, DOI 10.1002/cd.134
   Romo LF., 2001, ADOLESCENT FAMILY HL, V2, P72
   Scott Karla D, 2005, HEALTH CARE WOMEN INT, V26, P17, DOI 10.1080/07399330590885795
   SELLERS DE, 1994, AM J PUBLIC HEALTH, V84, P1952, DOI 10.2105/AJPH.84.12.1952
   Sneed CD, 2001, AIDS CARE, V13, P303, DOI 10.1080/09540120120043955
   Szapocznik J, 2007, ANNU REV CLIN PSYCHO, V3, P77, DOI 10.1146/annurev.clinpsy.3.022806.091408
   TRIANDIS HC, 1984, J PERS SOC PSYCHOL, V47, P1363, DOI 10.1037/0022-3514.47.6.1363
   *US BUR CENS, 2007, INC POV HLTH INS COV, V0, P0
   *US BUR CENS, 2000, US CENS BUR POP PROJ, V0, P0
   *US BUR CENS, 2004, WE PEOPL HISP US, V0, P0
   VanOssMarin B, 1997, HEALTH PSYCHOL, V16, P458, DOI 10.1037/0278-6133.16.5.458
   VELEZPASTRANA MC, 2006, FAMILY THERAPY, V33, P63
   Vesely SK, 2004, J ADOLESCENT HEALTH, V34, P356, DOI 10.1016/S1054-139X(03)00333-1
   Villarruel A M, 1998, J SOC PEDIATR NURS, V3, P69, DOI 10.1111/j.1744-6155.1998.tb00030.x
   Villarruel AM, 2003, JOGNN, V32, P258, DOI 10.1177/0884217503252194
   Villarruel AM, 2007, WESTERN J NURS RES, V29, P724, DOI 10.1177/0193945907303102
   Villarruel AM, 2006, J SPEC PEDIATR NURS, V11, P244, DOI 10.1111/j.1744-6155.2006.00076.x
   Villarruel AM, 2006, ARCH PEDIAT ADOL MED, V160, P772, DOI 10.1001/archpedi.160.8.772
   Wilson BDM, 2003, AIDS EDUC PREV, V15, P184, DOI 10.1521/aeap.15.3.184.23838
   Wingood GM, 2000, HEALTH EDUC BEHAV, V27, P539, DOI 10.1177/109019810002700502
NR 82
TC 40
Z9 41
U1 0
U2 6
PU OXFORD UNIV PRESS INC
PI CARY
PA JOURNALS DEPT, 2001 EVANS RD, CARY, NC 27513 USA
SN 0146-8693
EI 1465-735X
J9 J PEDIATR PSYCHOL
JI J. Pediatr. Psychol.
PD NOV-DEC 15
PY 2009
VL 34
IS 10
BP 1041
EP 1052
DI 10.1093/jpepsy/jsn146
PG 12
WC Psychology, Developmental
SC Psychology
GA 516WZ
UT WOS:000271575300001
PM 19181820
DA 2023-03-20
ER

PT J
AU Wubs, AG
   Aaro, LE
   Flisher, AJ
   Bastien, S
   Onya, HE
   Kaaya, S
   Mathews, C
AF Wubs, Annegreet G.
   Aaro, Leif E.
   Flisher, Alan J.
   Bastien, Sheri
   Onya, Hans E.
   Kaaya, Sylvia
   Mathews, Catherine
TI Dating violence among school students in Tanzania and South Africa: Prevalence and socio-demographic variations
SO SCANDINAVIAN JOURNAL OF PUBLIC HEALTH
LA English
DT Article; Proceedings Paper
DE Adolescents; dating violence; South Africa; Tanzania; demography; socioeconomic status; parents' education; religious affiliation
ID intimate partner violence; sexual violence; health; gender; abuse; women; hiv; adolescence; aggression; conflict
AB Aims: Widespread adolescent dating violence (DV) in Sub-Saharan Africa calls for immediate action, particularly since it is linked to the spread of HIV/AIDS. This article presents prevalence and demographic correlates of DV among school students in Cape Town and Mankweng (South Africa) and Dar es Salaam (Tanzania). Methods: Data were derived from the baseline data collection of a multi-site randomized controlled trial of an HIV prevention intervention among young adolescents. The results were confined to students who reported previously or currently being in a relationship (n = 6,979). Multiple logistic regression analysis with demographic predictors was employed, controlled for cluster effect. Results: Within our sample 10.2%-37.8% had been victims, 3.1%-21.8% had been perpetrators, and 8.6%-42.8% had been both (percentages dependent on site and gender). Before controlling for other factors, religion was a protective factor against violence in Cape Town. After controlling for other factors, a higher age and lower socioeconomic status were associated with belonging to any of the three groups of violence. Being male in all sites was associated with perpetration; being female with victimization (except in Cape Town where the converse finding was obtained). Higher parental education in Cape Town was protective against all types of violence. Ethnicity and living with biological parents were not associated with violence. Conclusions: DV is prevalent and widespread in the study sites. Violence control policies and interventions should target young adolescents. Since there was not one clearly defined subgroup identified as being at high risk, such programmes should not be limited to high risk groups only.
C1 [Wubs, Annegreet G.; Aaro, Leif E.] Univ Bergen, Fac Psychol, Res Ctr Hlth Promot, N-5015 Bergen, Norway.
   [Aaro, Leif E.] Norwegian Inst Publ Hlth, Div Mental Hlth, Oslo, Norway.
   [Flisher, Alan J.] Univ Cape Town, Div Child & Adolescent Psychiat, ZA-7700 Rondebosch, South Africa.
   [Bastien, Sheri] Univ Oslo, Inst Educ Res, N-0316 Oslo, Norway.
   [Onya, Hans E.] Univ Limpopo, Sch Hlth Sci, Hlth Promot Unit, Polokwane, South Africa.
   [Kaaya, Sylvia] Muhimbili Univ Hlth & Allied Sci, Dept Psychiat, Dar Es Salaam, Tanzania.
   [Mathews, Catherine] MRC, Hlth Syst Res Unit, Cape Town, South Africa.
   [Mathews, Catherine] Univ Cape Town, Sch Publ Hlth & Family Med, ZA-7700 Rondebosch, South Africa.
C3 University of Bergen; Norwegian Institute of Public Health (NIPH); University of Cape Town; University of Oslo; University of Limpopo; Muhimbili University of Health & Allied Sciences; University of Cape Town
RP Wubs, AG (corresponding author), Univ Bergen, Fac Psychol, Res Ctr Hlth Promot, Christiesgate 13, N-5015 Bergen, Norway.
EM annegreet.wubs@iuh.uib.no
CR Aaro LE, 2006, SCAND J PUBLIC HEALT, V34, P150, DOI 10.1080/14034940510032356
   Abrahams N, 2006, TROP MED INT HEALTH, V11, P751, DOI 10.1111/j.1365-3156.2006.01600.x
   Abrahams N, 2005, AM J PUBLIC HEALTH, V95, P1811, DOI 10.2105/AJPH.2003.035006
   Andersson N, 2004, BMJ-BRIT MED J, V329, P952, DOI 10.1136/bmj.38226.617454.7C
   Bell Kathryn M, 2007, VIOLENCE VICT, V22, P243, DOI 10.1891/088667007780477348
   Borowsky IW, 1997, PEDIATRICS, V100, Part. no., DOI 10.1542/peds.100.6.e7
   Brown SL, 2008, SOC SCI RES, V37, P73, DOI 10.1016/j.ssresearch.2007.06.002
   Campbell JC, 2002, LANCET, V359, P1331, DOI 10.1016/S0140-6736(02)08336-8
   Dutton DG, 2005, AGGRESS VIOLENT BEH, V10, P680, DOI 10.1016/j.avb.2005.02.001
   Flisher AJ, 2007, J CHILD PSYCHOL PSYC, V48, P619, DOI 10.1111/j.1469-7610.2007.01711.x
   Fonck K, 2005, AIDS BEHAV, V9, P335, DOI 10.1007/s10461-005-9007-0
   Garcia-Moreno C, 2006, LANCET, V368, P1260, DOI 10.1016/S0140-6736(06)69523-8
   Heise L, 2002, INT J GYNECOL OBSTET, V78, PS5, DOI 10.1016/S0020-7292(02)00038-3
   Hickman Laura J, 2004, TRAUMA VIOLENCE ABUSE, V5, P123, DOI 10.1177/1524838003262332
   Hird MJ, 2000, J ADOLESCENCE, V23, P69, DOI 10.1006/jado.1999.0292
   Jewkes R, 2005, SOC SCI MED, V61, P1809, DOI 10.1016/j.socscimed.2005.03.022
   Jewkes R, 2002, SOC SCI MED, V55, P1231, DOI 10.1016/S0277-9536(01)00242-8
   Jewkes R, 2002, LANCET, V359, P1423, DOI 10.1016/S0140-6736(02)08357-5
   Jewkes R, 2006, SOC SCI MED, V63, P2949, DOI 10.1016/j.socscimed.2006.07.027
   Kalichman SC, 2007, AIDS CARE, V19, P20, DOI 10.1080/09540120600984003
   Kelly K, 2002, SOC DYNAMICS, V28, P42
   King G, 2004, CHILD ABUSE NEGLECT, V28, P683, DOI 10.1016/j.chiabu.2003.12.003
   Kuate-Defo Bartbelemy, 2004, AFR J REPROD HEALTH, V8, P13, DOI 10.2307/3583175
   LEGGETT T, 2004, S AFR CRIME Q, V7, P21, DOI 10.17159/2413-3108/2004/V0I7A1047
   Madhavan S, 2004, SOC SCI MED, V58, P1443, DOI 10.1016/S0277-9536(03)00341-1
   Madu SN, 2002, SOC SCI J, V39, P639, DOI 10.1016/S0362-3319(02)00237-9
   McCloskey LA, 2005, INT FAM PLAN PERSPEC, V31, P124, DOI 10.1363/3112405
   Munoz-Rivas MJ, 2007, J ADOLESCENT HEALTH, V40, P298, DOI 10.1016/j.jadohealth.2006.11.137
   Petersen I, 2005, CHILD ABUSE NEGLECT, V29, P1233, DOI 10.1016/j.chiabu.2005.02.012
   *PUBL HLTH AG CAN, 2005, DAT VIOL, V0, P0
   Reddy SP., 2003, UMTHENTHE UHLABA USA, V0, P0
   RESNICK MD, 2004, J HLTH EC, V0035, P0
   Silberschmidt M, 2001, SOC SCI MED, V52, P1815, DOI 10.1016/S0277-9536(00)00299-9
   *SPSS INC, 2006, SPSS WIND REL 1401, V0, P0
   Straus MA, 1996, J FAM ISSUES, V17, P283, DOI 10.1177/019251396017003001
   Swart LA, 2002, J ADOLESCENCE, V25, P385, DOI 10.1006/jado.2002.0483
   Watts C, 2002, LANCET, V359, P1232, DOI 10.1016/S0140-6736(02)08221-1
   Wekerle C, 1999, CLIN PSYCHOL REV, V19, P435, DOI 10.1016/S0272-7358(98)00091-9
   Wolfe DA, 2004, J ABNORM PSYCHOL, V113, P406, DOI 10.1037/0021-843x.113.3.406
   Wood K, 1998, SOC SCI MED, V47, P233, DOI 10.1016/S0277-9536(98)00057-4
NR 40
TC 32
Z9 34
U1 1
U2 26
PU SAGE PUBLICATIONS LTD
PI LONDON
PA 1 OLIVERS YARD, 55 CITY ROAD, LONDON EC1Y 1SP, ENGLAND
SN 1403-4948
EI 1651-1905
J9 SCAND J PUBLIC HEALT
JI Scand. J. Public Health
PD JUN 15
PY 2009
VL 37
IS 
BP 75
EP 86
DI 10.1177/1403494808091343
PG 12
WC Public, Environmental & Occupational Health
SC Public, Environmental & Occupational Health
GA 468OL
UT WOS:000267828800009
PM 19493984
DA 2023-03-20
ER

PT J
AU Suominen, T
   Koponen, N
   Staniuliene, V
   Istomina, N
   Aro, I
   Kisper-Hint, IR
   Vanska, ML
   Valimaki, M
AF Suominen, Tarja
   Koponen, Niina
   Staniuliene, Vida
   Istomina, Natalja
   Aro, Ilme
   Kisper-Hint, Ima-Riina
   Vanska, Maj-Lis
   Valimaki, Maritta
TI Nursing students' attitudes towards HIV/AIDS patients in Finland, Estonia and Lithuania
SO SCANDINAVIAN JOURNAL OF CARING SCIENCES
LA English
DT Article
DE nursing students; attitudes; HIV; AIDS; Finland; Estonia; Lithuania; knowledge; quantitative
ID university-students; hiv-infection; knowledge; aids; professionals; china; program; stigma; nurses; people
AB This paper presents baseline data on attitudes towards HIV/AIDS patients and homophobic levels among nursing students in three Baltic Sea countries: Finland, Estonia and Lithuania. The aim is to describe and compare nursing students' attitudes in these three countries and to explore how attitudes towards HIV/AIDS correlate with background variables. The total sample comprised 471 nursing students. The respondents demonstrated average attitude scores towards patients with HIV/AIDS and rather positive attitudes towards homosexually oriented patients. Significant country differences were found, with Finnish nursing students showing the most positive attitudes towards HIV/AIDS patients and homosexually oriented patients. Previous experience of HIV/AIDS patients was the single factor with the greatest positive impact on nursing students' attitudes. Nursing students' willingness to provide care for an HIV/AIDS patient was associated with a positive attitude towards these patients. Length of employment experience correlated negatively with general attitude, and older nursing students with more work experience showed a more negative attitude towards homosexual patients. Proper education to achieve a sound knowledge base and good nursing skills promotes a more positive attitude to HIV/AIDS. It is important that nursing students are sensitive and show respect for the patient's human dignity. There is need for greater harmonization of education in the three countries.
C1 [Suominen, Tarja; Vanska, Maj-Lis] Univ Tampere, Dept Nursing Sci, Tampere 33014, Finland.
   [Staniuliene, Vida] Klaipeda Coll, Klaipeda, Lithuania.
   [Istomina, Natalja] Univ Klaipeda, Fac Hlth Sci, Klaipeda, Lithuania.
   [Aro, Ilme] Univ Tartu, Dept Nursing, EE-50090 Tartu, Estonia.
   [Kisper-Hint, Ima-Riina] Tallinn Hlth Coll, Tallinn, Estonia.
   [Valimaki, Maritta] Univ Turku, Dept Nursing Sci, Hosp Dist SW Finland, Turku, Finland.
   [Koponen, Niina] S Carelia Adult Educ Ctr, Lappeenranta, Finland.
C3 Tampere University; Klaipeda State College; Klaipeda University; University of Tartu; University of Turku
RP Suominen, T (corresponding author), Univ Tampere, Dept Nursing Sci, Tampere 33014, Finland.
EM tarja.suominen@uta.fi
CR Anderson AF, 2003, INFECT CONT HOSP EP, V24, P128, DOI 10.1086/502171
   Azaiza F, 2002, INT J SOC WELF, V11, P331, DOI 10.1111/1468-2397.00242
   Bektas HA, 2007, AIDS CARE, V19, P888, DOI 10.1080/09540120701203352
   Brown L, 2003, AIDS EDUC PREV, V15, P49, DOI 10.1521/aeap.15.1.49.23844
   Burns N., 2005, PRACTICE NURSING RES, V0, P0
   Chen WT, 2004, AIDS PATIENT CARE ST, V18, P417, DOI 10.1089/1087291041518247
   Christensen M, 2005, NURS FORUM, V40, P60, DOI 10.1111/j.1744-6198.2005.00010.x
   Dias SF, 2006, AIDS CARE, V18, P208, DOI 10.1080/09540120500456177
   DULDT B, 1999, NURS EDUC, V20, P27
   Earl Catherine E, 2003, J ASSOC NURSES AIDS CARE, V14, P70, DOI 10.1177/1055329003252877
   GARNEL C, 1993, J ADV NURS, V18, P1219
   HELD SL, 1993, PHYS THER, V73, P156, DOI 10.1093/ptj/73.3.156
   Huang J, 2005, AIDS PATIENT CARE ST, V19, P769, DOI 10.1089/apc.2005.19.769
   Juan Chi-Wen, 2004, INT J NURS PRACT, V10, P32, DOI 10.1111/j.1440-172X.2003.00455.x
   KYLMA J, 2002, TERVEYDEN EDISTAMINE, V0, P62
   Lohrmann C, 2000, J ADV NURS, V31, P696, DOI 10.1046/j.1365-2648.2000.01326.x
   Mbanya D N, 2001, INT NURS REV, V48, P241, DOI 10.1046/j.1466-7657.2001.00090.x
   MCDANIEL JS, 1995, J AM COLL HEALTH, V44, P11, DOI 10.1080/07448481.1995.9937503
   Muinonen Ulla, 2002, INT J NURS PRACT, V8, P81
   Oyeyemi A, 2006, J ADV NURS, V53, P196, DOI 10.1111/j.1365-2648.2006.03715.x
   Peate I, 2002, NURS EDUC TODAY, V22, P492, DOI 10.1054/nedt.2002.0747
   Pita-Fernandez S, 2004, J ASSOC NURSE AIDS C, V15, P62, DOI 10.1177/1055329003256652
   Price Bob, 2004, NURS STAND, V18, P45
   Rondahl G, 2003, J ADV NURS, V41, P454, DOI 10.1046/j.1365-2648.2003.02553.x
   Serlo KL, 1999, J ADV NURS, V29, P463, DOI 10.1046/j.1365-2648.1999.00909.x
   Snowden L, 1997, J ADV NURS, V25, P1167, DOI 10.1046/j.1365-2648.1997.19970251167.x
   UNAIDS, 2005, HIV REL STIGM DISCR, V0, P0
   Valimaki M, 1998, J ADV NURS, V27, P752, DOI 10.1046/j.1365-2648.1998.00612.x
   VALIMAKI M, 2000, SOSIAALILAAKETIETEEL, V37, P318
   Watkins S, 2006, J NURSES PROF DEV, V22, P232, DOI 10.1097/00124645-200609000-00005
   West AM, 1998, AIDS PATIENT CARE ST, V12, P51, DOI 10.1089/apc.1998.12.51
NR 36
TC 4
Z9 5
U1 0
U2 9
PU WILEY-BLACKWELL PUBLISHING, INC
PI MALDEN
PA COMMERCE PLACE, 350 MAIN ST, MALDEN 02148, MA USA
SN 0283-9318
EI 
J9 SCAND J CARING SCI
JI Scand. J. Caring Sci.
PD JUN 15
PY 2009
VL 23
IS 2
BP 282
EP 289
DI 10.1111/j.1471-6712.2008.00620.x
PG 8
WC Nursing
SC Nursing
GA 443GT
UT WOS:000265898900010
PM 19645805
DA 2023-03-20
ER

PT J
AU Downing-Matibag, TM
   Geisinger, B
AF Downing-Matibag, Teresa M.
   Geisinger, Brandi
TI Hooking Up and Sexual Risk Taking Among College Students: A Health Belief Model Perspective
SO QUALITATIVE HEALTH RESEARCH
LA English
DT Article
DE campus health; health behavior; health education; HIV/AIDS, prevention; intervention programs; interviews; risk, perceptions; sexual health; sexually transmitted diseases; young adults
ID self-efficacy; hiv-risk; predictors; behaviors; attitudes; alcohol
AB "Hooking up" with friends, strangers, and acquaintances is a popular way for college students to experience sexual intimacy without investing in relationships. Because hooking up often occurs in situations in which prophylactics against sexually transmitted infections (STIs) are not available or in which students' judgment is impaired, it can involve risky behaviors that compromise student health. As such, in-depth studies of the factors related to sexual risk taking during hookups are needed, to advance preventive research and programming. Based on semistructured interviews with 71 college students about their hooking-up experiences, the findings of this study demonstrate that the Health Belief Model can serve as a useful framework for understanding sexual risk taking during hooking up, and offers suggestions for sexual risk-prevention programs on college campuses. The results demonstrate why students' assessments of their own and their peers' susceptibility to STIs are often misinformed. The findings also show how situational characteristics, such as spontaneity, undermine students' sexual self-efficacy.
C1 [Downing-Matibag, Teresa M.] Iowa State Univ, Dept Sociol, Ames, IA 50011 USA.
C3 Iowa State University
RP Downing-Matibag, TM (corresponding author), Iowa State Univ, Dept Sociol, Ames, IA 50011 USA.
CR Aguinaldo JP, 2008, QUAL HEALTH RES, V18, P167, DOI 10.1177/1049732307311362
   Ajzen I, 2002, J APPL SOC PSYCHOL, V32, P665, DOI 10.1111/j.1559-1816.2002.tb00236.x
   Anonymous, 2005, MORBIDITY AND MORTALITY WEEKLY REPORT, V54, P1149
   [Anonymous], 2005, THEOR GLANC GUID HLT, V0, P0
   BANDURA A, 1977, PSYCHOL REV, V84, P191, DOI 10.1037/0033-295X.84.2.191
   Bogle K., 2008, HOOKING SEX DATING R, V0, P0
   BOONE TL, 2004, J PSYCHOL HUMAN SEXU, V16, P66
   Brown L K, 1991, AIDS EDUC PREV, V3, P50
   Cates W, 1999, SEX TRANSM DIS, V26, PS2, DOI 10.1097/00007435-199904001-00002
   *CDCP, 2004, HIV TRANSM BLACK COL, V0, P0
   Centers for Disease Control and Prevention, 1995, HIV AIDS COLL STUD, V0, P0
   Centers for Disease Control and Prevention, 1995, YOUTH RISK BEH SURV, V0, P0
   Conner M., 2015, PREDICTING HLTH BEHA, V0, P1
   Corbin WR, 2002, HEALTH PSYCHOL, V21, P229, DOI 10.1037//0278-6133.21.3.229
   Flack WF, 2007, J INTERPERS VIOLENCE, V22, P139, DOI 10.1177/0886260506295354
   GIELEN AC, 1994, AIDS EDUC PREV, V6, P1
   Gilmartin SK, 2006, J RES ADOLESCENCE, V16, P429, DOI 10.1111/j.1532-7795.2006.00501.x
   GLEN N, 2001, HOOKING HANGING OUT, V0, P0
   Halpern-Felsher BL, 2005, PEDIATRICS, V115, P845, DOI 10.1542/peds.2004-2108
   HANDLER A, 1990, INT C AIDS LOS ANG C, V0, P0
   Lambert TA, 2003, J SEX RES, V40, P129, DOI 10.1080/00224490309552174
   Laraque D, 1997, J ADOLESCENT HEALTH, V21, P318, DOI 10.1016/S1054-139X(97)00142-0
   Lin P, 2005, AIDS EDUC PREV, V17, P469, DOI 10.1521/aeap.2005.17.5.469
   Lofland John, 2005, ANAL SOCIAL SETTINGS, V0, P0
   Maes Cheryl A, 2003, J AM ACAD NURSE PRACT, V15, P509, DOI 10.1111/j.1745-7599.2003.tb00340.x
   MAHONEY CA, 1995, AIDS EDUC PREV, V7, P32
   Manning WD, 2006, J ADOLESCENT RES, V21, P459, DOI 10.1177/0743558406291692
   McPhillips K, 2001, WOMEN STUD INT FORUM, V24, P229, DOI 10.1016/S0277-5395(01)00160-1
   Morrison L, 2004, QUAL HEALTH RES, V14, P328, DOI 10.1177/1049732303261624
   Morse JM, 2002, QUAL HEALTH RES, V12, P116, DOI 10.1177/1049732302012001009
   Neff J A, 1998, ETHN HEALTH, V3, P283
   Newcomb MD, 1998, J COUNS PSYCHOL, V45, P454, DOI 10.1037/0022-0167.45.4.454
   Pascarella E.T., 2005, COLL AFFECTS STUDENT, V2, P0
   Paul EL, 2002, J SOC PERS RELAT, V19, P639, DOI 10.1177/0265407502195006
   Paul EL, 2000, J SEX RES, V37, P76, DOI 10.1080/00224490009552023
   PETERSON Y, 2001, AM J HLTH STUDIES, V17, P1
   ROSENSTOCK IM, 1974, HEALTH EDUC QUART, V2, P328, DOI 10.1177/109019817400200403
   ROSENSTOCK IM, 1988, HEALTH EDUC QUART, V15, P175, DOI 10.1177/109019818801500203
   Rosenstock IM, 1994, HLTH BELIEF MODEL HI, V0, P5
   Roye CF, 2003, AIDS EDUC PREV, V15, P148, DOI 10.1521/aeap.15.3.148.23837
   Santelli J, 2006, J ADOLESCENT HEALTH, V38, P83, DOI 10.1016/j.jadohealth.2005.06.002
   Scandell D. J., 2002, CANADIAN J HUMAN SEX, V11, P41
   Schuster MA, 1997, PEDIATRICS, V100, P689, DOI 10.1542/peds.100.4.689
   SIKKEMA KJ, 1995, AIDS EDUC PREV, V7, P145
   Steers WN, 1996, J SOC PSYCHOL, V136, P99, DOI 10.1080/00224545.1996.9923032
   STEVENS C, 2008, DAILY GAMECOCK 1205, V0, P0
   *TASK FORC NAT ADV, 2002, NIH PUBL, V0, P0
   US Bureau of the Census, 2000, 1 US BUR CENS, V0, P0
   Weiss David, 2004, J PSYCHOL HUMAN SEXU, V0, P43
   Winfield EB, 2002, J BLACK PSYCHOL, V28, P0, DOI 10.1177/009579802237541
   YATES EL, 2004, BLACK ISSUES HI 0422, V0, P0
   Zak-Place J, 2004, J AM COLL HEALTH, V52, P229, DOI 10.3200/JACH.52.5.229-236
NR 52
TC 142
Z9 143
U1 0
U2 63
PU SAGE PUBLICATIONS INC
PI THOUSAND OAKS
PA 2455 TELLER RD, THOUSAND OAKS, CA 91320 USA
SN 1049-7323
EI 1552-7557
J9 QUAL HEALTH RES
JI Qual. Health Res.
PD SEP 15
PY 2009
VL 19
IS 9
BP 1196
EP 1209
DI 10.1177/1049732309344206
PG 14
WC Public, Environmental & Occupational Health; Information Science & Library Science; Social Sciences, Interdisciplinary; Social Sciences, Biomedical
SC Public, Environmental & Occupational Health; Information Science & Library Science; Social Sciences - Other Topics; Biomedical Social Sciences
GA 493QN
UT WOS:000269752900003
PM 19690202
DA 2023-03-20
ER

PT J
AU Uribe-Salas, F
   Palma-Coca, O
   Sanchez-Aleman, MA
   Olamendi, M
   Juarez-Figueroa, L
   Conde-Glez, CJ
AF Uribe-Salas, Felipe
   Palma-Coca, Oswaldo
   Sanchez-Aleman, Miguel A.
   Olamendi, Maria
   Juarez-Figueroa, Luis
   Conde-Glez, Carlos J.
TI Population-based prevalence of antibodies against herpes simplex virus type 2 and socio-demographic characteristics in Mexico
SO TRANSACTIONS OF THE ROYAL SOCIETY OF TROPICAL MEDICINE AND HYGIENE
LA English
DT Article
DE Herpes simplex virus; ELISA; Seroprevalence; Sexual behavior; Socio-demographic characteristics; Mexico
ID genital herpes; college-students; sexual-behavior; united-states; risk-factors; infection; women; city; hiv; neighborhoods
AB Although several studies to evaluate the correlates between seroprevalence of herpes simplex virus type 2 (HSV-2) and sexual practices have been carried out with specific groups in Mexico, none has evaluated overall seroprevalence among the general population or its relationship with socio-demographic characteristics. The National Health Survey performed during 2000 in Mexico studied a multi-stage, stratified, cluster sample of the general population. Characteristics of the adult population, such as age, formal education, marital status, residence, age at first intercourse and categories of HSV-2 seroprevalence distribution by state, were studied. Specific antibodies against HSV-2 were determined by ELISA. The weighted seroprevalence of HSV-2 was 17.3% (95% Cl 15.8-18.8) and showed significant variations according to age, sex, marital status, residence, age at first intercourse and categories of HSV-2 seroprevalence distributed by state. In conclusion, the prevalence of HSV-2 varied significantly according to the socio-demographic and geographic characteristics of the adult population in Mexico. These results suggest that variations in HSV-2 seroprevalence could be related to socio-economic and sexual behavior characteristics of the population. However, to support these assertions, further work could focus on the study of sexual behavior and its relation with the socio-economic distribution of the population in Mexico. (C) 2008 Royal Society of Tropical Medicine and Hygiene. Published by Elsevier Ltd. All rights reserved.
C1 [Uribe-Salas, Felipe; Sanchez-Aleman, Miguel A.; Olamendi, Maria; Juarez-Figueroa, Luis; Conde-Glez, Carlos J.] Natl Inst Publ Hlth, Ctr Res Infect Dis, Cuernavaca 62508, Morelos, Mexico.
   [Palma-Coca, Oswaldo] Natl Inst Publ Hlth, Ctr Natl Surveys & Informat Hlth, Mexico City 14000, DF, Mexico.
C3 Instituto Nacional de Salud Publica; Instituto Nacional de Salud Publica
RP Conde-Glez, CJ (corresponding author), Natl Inst Publ Hlth, Ctr Res Infect Dis, Ave Univ 655, Cuernavaca 62508, Morelos, Mexico.
EM cjconde@correo.insp.mx
FU Cruz Portugal Garcia; Manuel Velazquez Meza; National Institute of Public Health of Mexico
CR Abraham CD, 2003, SEX TRANSM DIS, V30, P549, DOI 10.1097/00007435-200307000-00004
   Aral SO, 2005, J INFECT DIS, V191, PS1, DOI 10.1086/425290
   Ashley RL, 2001, SEX TRANSM INFECT, V77, P232, DOI 10.1136/sti.77.4.232
   BENEDETTI J, 1994, ANN INTERN MED, V121, P847, DOI 10.7326/0003-4819-121-11-199412010-00004
   Bloom DC, 2004, INT REV IMMUNOL, V23, P187, DOI 10.1080/08830180490265592
   BREINIG MK, 1990, J INFECT DIS, V162, P299, DOI 10.1093/infdis/162.2.299
   BRYSON Y, 1993, J INFECT DIS, V167, P942, DOI 10.1093/infdis/167.4.942
   Buchacz K, 2000, SEX TRANSM DIS, V27, P393, DOI 10.1097/00007435-200008000-00004
   Conde-Glez CJ, 1999, INT J EPIDEMIOL, V28, P571, DOI 10.1093/ije/28.3.571
   COWAN FM, 1994, BRIT MED J, V309, P1325, DOI 10.1136/bmj.309.6965.1325
   Cunningham AL, 2006, SEX TRANSM INFECT, V82, P164, DOI 10.1136/sti.2005.016899
   DEVER AGE, 1984, EPIDEMIOLOGY HLTH SE, V0, P77
   Eing BR, 2002, J CLIN MICROBIOL, V40, P407, DOI 10.1128/JCM.40.2.407-413.2002
   Fleming DT, 1997, NEW ENGL J MED, V337, P1105, DOI 10.1056/NEJM199710163371601
   GIBSON JJ, 1990, J INFECT DIS, V162, P306, DOI 10.1093/infdis/162.2.306
   HernandezGiron C, 1997, REV INVEST CLIN, V49, P5
   JOHNSON RE, 1989, NEW ENGL J MED, V321, P7, DOI 10.1056/NEJM198907063210102
   Lazcano-Ponce E, 2001, SEX TRANSM DIS, V28, P270, DOI 10.1097/00007435-200105000-00005
   LEE ES, 1989, ANAL COMPLEX SURVEY, V0, P0
   Lwanga SK, 1991, DETERMINACION TAMANO, V0, P0
   Reddy SM, 2005, CLIN DIAGN LAB IMMUN, V12, P359, DOI 10.1128/CDLI.12.2.359-360.2005
   Sanchez-Aleman MA, 2005, ARCH MED RES, V36, P574, DOI 10.1016/j.arcmed.2005.03.028
   SEPULVEDA J, 2000, SALUD PUBLICA MEX S3, V49, P0
   SIEGEL D, 1992, JAMA-J AM MED ASSOC, V268, P1702, DOI 10.1001/jama.268.13.1702
   Smith JS, 2002, J INFECT DIS, V186, PS3, DOI 10.1086/343739
   *STAT CORP, 2003, STAT SURV DAT REF MA, V0, P0
   Uribe-Salas F, 2003, EPIDEMIOL INFECT, V131, P859, DOI 10.1017/S0950268803008860
   Uribe-Salas F, 1999, INT J STD AIDS, V10, P105, DOI 10.1258/0956462991913727
   UribeSalas F, 1995, SALUD PUBLICA MEXICO, V37, P385
   Valdespino JL, 2007, SALUD PUBLICA MEXICO, V49, PS386, DOI 10.1590/S0036-36342007000900010
   Van Der Meij H, 2004, IEEE T PROF COMMUN, V47, P5, DOI 10.1109/TPC.2004.824292
   Wald A, 2000, NEW ENGL J MED, V342, P844, DOI 10.1056/NEJM200003233421203
   Zamilpa-Mejia LG, 2003, SALUD PUBLICA MEXICO, V45, PS617, DOI 10.1590/s0036-36342003001100006
NR 33
TC 11
Z9 11
U1 0
U2 11
PU OXFORD UNIV PRESS
PI OXFORD
PA GREAT CLARENDON ST, OXFORD OX2 6DP, ENGLAND
SN 0035-9203
EI 1878-3503
J9 T ROY SOC TROP MED H
JI Trans. Roy. Soc. Trop. Med. Hyg.
PD FEB 15
PY 2009
VL 103
IS 2
BP 151
EP 158
DI 10.1016/j.trstmh.2008.10.033
PG 8
WC Public, Environmental & Occupational Health; Tropical Medicine
SC Public, Environmental & Occupational Health; Tropical Medicine
GA 407XD
UT WOS:000263396700007
PM 19084884
DA 2023-03-20
ER

PT J
AU Khatony, A
   Nayery, ND
   Ahmadi, F
   Haghani, H
   Vehvilainen-Julkunen, K
AF Khatony, Alireza
   Nayery, Nahid Dehghan
   Ahmadi, Fazlolaah
   Haghani, Hamid
   Vehvilainen-Julkunen, Katri
TI The effectiveness of web-based and face-to-face continuing education methods on nurses' knowledge about AIDS: a comparative study
SO BMC MEDICAL EDUCATION
LA English
DT Article
ID nursing-students; internet
AB Background: Information about web-based education outcomes in comparison with a face-to-face format can help researchers and tutors prepare and deliver future web-based or face-to-face courses more efficiently. The aim of this study was to compare the effectiveness of web-based and face-to-face continuing education methods in improving nurses' knowledge about AIDS. Methods: A quasi-experimental method was used with a pre-test and post-test design. In this study 140 nurses with BSc degrees were chosen through a random sampling method and divided into a web-based and a face-to-face group by random allocation. For the former group the intervention consisted of a web-based course on AIDS; the latter received a 3-hour lecture course on the same subject. At the beginning and end of the course in both groups, the nurses' knowledge was measured by a questionnaire. Pre- and post-test scores were compared within and between the groups. Results: The results show that there was no significant difference between the groups in either the pre-test (t((138)) = -1.7, p = 0.096) nor the post-test (t((138)) = -1.4, p = 0.163) scores in the knowledge test. However, there was a significant difference in the pre-test and post-test scores within each group (web-based, t((69)) = 26, p <.001; face-to-face, t((69)) = 24.3, p <.001). Conclusion: The web-based method seems to be as effective as the face-to-face method in the continuing education of nurses. Therefore, the web-based method is recommended, as complementary to the face-to-face method, for designing and delivering some topics of continuing education programs for nurses.
C1 [Khatony, Alireza] Univ Tehran Med Sci, Sch Nursing & Midwifery, PhD Dept, Tehran, Iran.
   [Nayery, Nahid Dehghan] Univ Tehran Med Sci, Postgrad Dept, Sch Nursing & Midwifery, Tehran, Iran.
   [Ahmadi, Fazlolaah] Tarbiat Modares Univ, Dept Nursing, Tehran, Iran.
   [Haghani, Hamid] Iran Univ Med Sci, Dept Stat, Sch Management & Med Informat & Hlth Sci, Tehran, Iran.
   [Vehvilainen-Julkunen, Katri] Univ Kuopio, Dept Nursing, FIN-70211 Kuopio, Finland.
C3 Tehran University of Medical Sciences; Tehran University of Medical Sciences; Tarbiat Modares University; Iran University of Medical Sciences; University of Eastern Finland
RP Khatony, A (corresponding author), Univ Tehran Med Sci, Sch Nursing & Midwifery, PhD Dept, Tehran, Iran.
EM akhatony@gmail.com; Dehghann@sina.tums.ac.ir; Ahmadif@modares.ac.ir; Hagh511@irms.ac.ir; Katri.VehvilainenJulkunen@uku.fi
CR Atack L, 2003, J ADV NURS, V44, P289, DOI 10.1046/j.1365-2648.2003.02804.x
   ATACK LI, 2001, THESIS U CALGARY, V0, P0
   Bata-Jones B, 2004, J NURS EDUC, V43, P185
   Curran Vernon R, 2006, AUST J RURAL HEALTH, V14, P51, DOI 10.1111/j.1440-1584.2006.00763.x
   Dargahi H, 2007, J PARAMEDICAL SCI FA, V1, P20
   DeMong N C, 1999, J NURSES STAFF DEV, V15, P19, DOI 10.1097/00124645-199901000-00003
   Erdogan Y, 2008, TURK ONLINE J DISTAN, V9, P86
   Flores Peña Yolanda, 2006, REV. LATINO-AM. ENFERMAGEM, V14, P309, DOI 10.1590/S0104-11692006000300002
   Fordis M, 2005, JAMA-J AM MED ASSOC, V294, P1043, DOI 10.1001/jama.294.9.1043
   Griscti O, 2006, J ADV NURS, V55, P449, DOI 10.1111/j.1365-2648.2006.03940.x
   Johnson S. D., 2000, JOURNAL OF INTERACTIVE LEARNING RESEARCH, V11, P29
   JOHNSON SD, 2003, NEW DIRECTIONS ADULT, V100, P31
   Koch S, 2005, J AGR ED, V46, P72
   Korhonen Teija, 2005, J NURS MANAG, V13, P500, DOI 10.1111/j.1365-2934.2005.00556.x
   Leasure AR, 2000, J NURS EDUC, V39, P149
   Mancuso-Murphy J, 2007, J NURS EDUC, V46, P252, DOI 10.3928/01484834-20070601-04
   Rolling P., 2002, J FAMILY CONSUMER SC, V20, P20
   Ryan M, 1999, J NURS EDUC, V38, P272, DOI 10.3928/0148-4834-19990901-08
   Unal Z., 2005, J COLL TEACHING LEAR, V2, P1
   Whitten P., 2005, J CONTIN EDUC HEALTH, V18, P93
   Woo MA, 2000, J PROF NURS, V16, P132, DOI 10.1053/PN.2000.5919
   Zolfaghari M., 2007, IRANIAN J MED ED, V7, P31
NR 23
TC 39
Z9 41
U1 0
U2 4
PU BMC
PI LONDON
PA CAMPUS, 4 CRINAN ST, LONDON N1 9XW, ENGLAND
SN 
EI 1472-6920
J9 BMC MED EDUC
JI BMC Med. Educ.
PD JUL 10
PY 2009
VL 9
IS 
BP 
EP 
DI 10.1186/1472-6920-9-41
PG 7
WC Education & Educational Research; Education, Scientific Disciplines
SC Education & Educational Research
GA 686QJ
UT WOS:000284710500001
PM 19591678
DA 2023-03-20
ER

PT J
AU Kayeyi, N
   Sandoy, IF
   Fylkesnes, K
AF Kayeyi, Nkomba
   Sandoy, Ingvild F.
   Fylkesnes, Knut
TI Effects of neighbourhood-level educational attainment on HIV prevalence among young women in Zambia
SO BMC PUBLIC HEALTH
LA English
DT Article
ID infection; risk; seropositivity; association; behaviors; patterns; people; trends; ndola
AB Background: Investigations of the association between socio-economic position indicators and HIV in East, Central and Southern Africa have chiefly focused on factors that pertain to individual-level characteristics. This study investigated the effect of neighbourhood educational attainment on HIV prevalence among young women in selected urban and rural areas in Zambia. Methods: This study re-analysed data from a cross-sectional population survey conducted in Zambia in 2003. The analyses were restricted to women aged 15-24 years (n = 1295). Stratified random cluster sampling was used to select 10 urban and 10 rural clusters. A measure for neighbourhood-level educational attainment was constructed by aggregating individual-level years-in-school. Multi-level mixed effects regression models were run to examine the neighbourhood-level educational effect on HIV prevalence after adjusting for individual-level underlying variables (education, currently a student, marital status) and selected proximate determinants (ever given birth, sexual activity, lifetime sexual partners). Results: HIV prevalence among young women aged 15-24 years was 12.5% in the urban and 6.8% in the rural clusters. Neighbourhood educational attainment was found to be a strong determinant of HIV infection in both urban and rural population, i.e. HIV prevalence decreased substantially by increasing level of neighbourhood education. The likelihood of infection in low vs. high educational attainment of neighbourhoods was 3.4 times among rural women and 1.8 times higher among the urban women after adjusting for age and other individual-level underlying variables, including education. However, the association was not significant for urban young women after this adjustment. After adjusting for level of education in the neighbourhood, the effect of the individual-level education differed by residence, i.e. a strong protective effect among urban women whereas tending to be a risk factor among rural women. Conclusion: The findings suggested structural effects on HIV prevalence. Future research should include more detailed mapping of neighbourhood factors of relevance to HIV transmission as part of the effort to better understand the causal mechanisms involved.
C1 [Kayeyi, Nkomba; Sandoy, Ingvild F.; Fylkesnes, Knut] Univ Bergen, Ctr Int Hlth, N-5009 Bergen, Norway.
C3 University of Bergen
RP Kayeyi, N (corresponding author), Univ Bergen, Ctr Int Hlth, 5th Floor,Arstadveien 21, N-5009 Bergen, Norway.
EM nkayeyi@yahoo.co.uk; ingvild.sandoy@cih.uib.no; knut.fylkesnes@cih.uib.no
FU NORAD; NUFU
CR ARMSTRONG KA, 2000, THESIS U WASHINGTON, V0, P0
   Auvert B, 2001, AIDS, V15, P885, DOI 10.1097/00002030-200105040-00009
   Bingham CR, 1996, DEV PSYCHOL, V32, P647, DOI 10.1037/0012-1649.32.4.647
   Bloom SS, 2002, SEX TRANSM INFECT, V78, P261, DOI 10.1136/sti.78.4.261
   Boerma JT, 2005, J INFECT DIS, V191, PS61, DOI 10.1086/425282
   BROWNE WJ, 2008, CTR MULTILEVEL MODEL, V0, P0
   BUCKNER B, 2006, ZSBS 2005 REPORT, V0, P0
   Buve A, 2001, AIDS, V15, PS117, DOI 10.1097/00002030-200108004-00013
   *CSO, 2000, 2000 CENS POP HOUS R, V0, P0
   CSO, 2004, LIV COND MON SURV RE, V0, P0
   de Walque D, 2005, TROP MED INT HEALTH, V10, P993, DOI 10.1111/j.1365-3156.2005.01475.x
   DIEHR P, 1993, J CLIN EPIDEMIOL, V46, P1141, DOI 10.1016/0895-4356(93)90113-F
   DiezRoux AV, 1997, AM J EPIDEMIOL, V146, P48, DOI 10.1093/oxfordjournals.aje.a009191
   DIEZROUX VA, 2001, PUBLIC HLTH, V91, P1783
   FLOURNOY R, 2004, INFLUENCE COMMUNITY, V0, P1
   Fylkesnes K, 1997, AIDS, V11, P339, DOI 10.1097/00002030-199703110-00012
   Fylkesnes K, 2001, AIDS, V15, P907, DOI 10.1097/00002030-200105040-00011
   Gabrysch S, 2008, TROP MED INT HEALTH, V13, P162, DOI 10.1111/j.1365-3156.2007.01986.x
   Glynn JR, 2001, AIDS, V15, PS51, DOI 10.1097/00002030-200108004-00006
   Gregson S, 2002, LANCET, V359, P1896, DOI 10.1016/S0140-6736(02)08780-9
   GUPTA GR, 2008, LANCET HIV PREVENTIO, V0, P52
   GUY LL, 2006, TUTORIAL QUANTITATIV, V2, P20
   Hargreaves JR, 2008, AIDS, V22, P403, DOI 10.1097/QAD.0b013e3282f2aac3
   Hargreaves JR, 2002, TROP MED INT HEALTH, V7, P489, DOI 10.1046/j.1365-3156.2002.00889.x
   Hewett PC, 2004, SEX TRANSM INFECT, V80, P43, DOI 10.1136/sti.2004.013250
   JESUS RV, 1998, J HEALTH SOC BEHAV, V39, P237
   Kilian AHD, 1999, AIDS, V13, P391, DOI 10.1097/00002030-199902250-00012
   KRUEGER LE, 1990, AIDS, V4, P811, DOI 10.1097/00002030-199008000-00015
   MERSON H, 2008, LANCET HIV PREVENTIO, V0, P7
   MICHELLE P, 2001, AM J PUBLIC HEALTH, V91, P1808
   Michelo C, 2006, BMC PUBLIC HEALTH, V6, P0, DOI 10.1186/1471-2458-6-279
   Michelo C, 2006, AIDS, V20, P1031, DOI 10.1097/01.aids.0000222076.91114.95
   Mitchell C., 1999, INTERNATIONAL REVIEW OF EDUCATION, V45, P417, DOI 10.1023/A:1003854304335
   Poundstone KE, 2004, EPIDEMIOL REV, V26, P22, DOI 10.1093/epirev/mxh005
   Rogers E.M., 2003, DIFFUSION INNOVATION, V0, P0
   Rutstein OS, 2004, DHS COMP REPORTS, V6, P0
   Sandoy IF, 2007, BMC PUBLIC HEALTH, V7, P0, DOI 10.1186/1471-2458-7-60
   Smith J, 1999, INT J STD AIDS, V10, P452, DOI 10.1258/0956462991914456
   Subramanian SV, 2004, SOC SCI MED, V58, P1961, DOI 10.1016/S0277-9536(03)00415-5
   UNAIDS, 1998, REP GLOB HIV AIDS EP, V0, P0
   Van Os J, 2000, BRIT J PSYCHIAT, V176, P243, DOI 10.1192/bjp.176.3.243
   VANDEMOORTELE J, 2002, ISSUES COMP ED, V3, P6
   VONKORFF M, 1992, AM J EPIDEMIOL, V135, P1077, DOI 10.1093/oxfordjournals.aje.a116207
   VONLUGER L, 1998, HIV AIDS PREVENTION, V0, P0
   Wojcicki JM, 2005, J BIOSOC SCI, V37, P1, DOI 10.1017/S0021932004006534
NR 45
TC 16
Z9 17
U1 0
U2 1
PU BMC
PI LONDON
PA CAMPUS, 4 CRINAN ST, LONDON N1 9XW, ENGLAND
SN 
EI 1471-2458
J9 BMC PUBLIC HEALTH
JI BMC Public Health
PD AUG 25
PY 2009
VL 9
IS 
BP 
EP 
DI 10.1186/1471-2458-9-310
PG 11
WC Public, Environmental & Occupational Health
SC Public, Environmental & Occupational Health
GA 505EX
UT WOS:000270674200001
PM 19706189
DA 2023-03-20
ER

PT J
AU Li, S
   Huang, H
   Xu, G
   Cai, Y
   Shi, R
   Shen, X
AF Li, S.
   Huang, H.
   Xu, G.
   Cai, Y.
   Shi, R.
   Shen, X.
TI HIV/AIDS-related knowledge, sources and perceived need among senior high school students: a cross-sectional study in China
SO INTERNATIONAL JOURNAL OF STD & AIDS
LA English
DT Article
DE HIV/AIDS; knowledge; health promotion; adolescents; China
ID sexual-behavior; substance use; hiv
AB This study aimed to assess HIV/AIDS-related knowledge, sources and perceived need among senior high school students in China. A total of 2668 senior high school students aged 15.17-23.42 years participated in the survey. A self-administered questionnaire was used to collect information on HIV/sexually transmitted infection-related knowledge, sources and perceived information need. The results showed that levels of HIV/AIDS knowledge were distributed as follows: low for 6.8%, moderate for 29.6% and high for 63.7%. The most important information sources were, in rank order, TV/photographic recording (72.1%), school heath education curriculum (51.8%) and reading materials (45.7%). About half of the students, 46.3%, confirmed a need for more information and 87.8% of the sampled senior high school students communicated with others if he/she had problems related to HIV/AIDS. Strengthening and improving information sources, particularly its accuracy and comprehensiveness, would help in ensuring that adolescents obtained the HIV/AIDS health information they needed.
C1 [Huang, H.] Shanghai Municipal Hlth Bur, Shanghai, Peoples R China.
   [Li, S.; Xu, G.; Cai, Y.; Shi, R.] Shanghai Jiao Tong Univ, Sch Med, Sch Publ Hlth, Shanghai 200030, Peoples R China.
   [Li, S.; Shen, X.] Key Lab Childrens Environm Hlth, Shanghai, Peoples R China.
C3 Shanghai Center for Disease Control & Prevention; Shanghai Jiao Tong University
RP Huang, H (corresponding author), Shanghai Municipal Hlth Bur, 1477 W Beijing, Shanghai, Peoples R China.
EM HuangHong096@hotmail.com; Shenxm9907@126.com
FU Shanghai Key Laboratory of Children's Environmental Health [06DZ22024]; National Natural Science Foundation of China [30700670]; Innovation Program of Shanghai Municipal Education Commission [09YZ92]; Program for Excellent Young Teachers in Shanghai [jdy-0701-1]
CR BANKOLE A, 2007, AFR J REPROD HLTH, V11, P228
   Baskin-Sommers A, 2006, J ADOLESCENT HEALTH, V38, P609, DOI 10.1016/j.jadohealth.2005.07.010
   BIGLAN A, 1990, J BEHAV MED, V13, P245, DOI 10.1007/BF00846833
   Caminis Argyro, 2007, CHILD ADOLESC PSYCHIATRY MENT HEALTH, V1, P14, DOI 10.1186/1753-2000-1-14
   *CDCP, 2006, HIV AIDS SURV REP 20, V17, P1
   El-Gadi S, 2008, INT J STD AIDS, V19, P178, DOI 10.1258/ijsa.2007.007170
   Nasir EF, 2008, BMC PUBLIC HEALTH, V8, P0, DOI 10.1186/1471-2458-8-286
   *NAT I ALL INF DES, 2006, HIV INF AD YOUNG AD, V0, P0
   Santelli JS, 2000, FAM PLANN PERSPECT, V32, P156, DOI 10.2307/2648232
   Sheng L, 2008, CHINESE MED J-PEKING, V121, P1230, DOI 10.1097/00029330-200807010-00016
   So DW, 2005, AIDS EDUC PREV, V17, P457, DOI 10.1521/aeap.2005.17.5.457
   Wang LD, 2007, AIDS, V21, PS3, DOI 10.1097/01.aids.0000304690.24390.c2
   Watts J, 2008, LANCET, V371, P103, DOI 10.1016/S0140-6736(08)60087-2
   Weinstock H, 2004, PERSPECT SEX REPRO H, V36, P6, DOI 10.1111/j.1931-2393.2004.tb00002.x
NR 15
TC 5
Z9 6
U1 2
U2 7
PU SAGE PUBLICATIONS LTD
PI LONDON
PA 1 OLIVERS YARD, 55 CITY ROAD, LONDON EC1Y 1SP, ENGLAND
SN 0956-4624
EI 1758-1052
J9 INT J STD AIDS
JI Int. J. STD AIDS
PD AUG 15
PY 2009
VL 20
IS 8
BP 561
EP 565
DI 10.1258/ijsa.2008.008433
PG 5
WC Immunology; Infectious Diseases
SC Immunology; Infectious Diseases
GA 494JP
UT WOS:000269809200010
PM 19625589
DA 2023-03-20
ER

PT J
AU Treadwell, HM
   Braithwaite, RL
   Braithwaite, K
   Oliver, D
   Holliday, R
AF Treadwell, Henrie M.
   Braithwaite, Ronald L.
   Braithwaite, Kisha
   Oliver, Desiree
   Holliday, Rhonda
TI Leadership Development for Health Researchers at Historically Black Colleges and Universities
SO AMERICAN JOURNAL OF PUBLIC HEALTH
LA English
DT Article
ID partnerships; prevention; community; prisoners; students; outcm
AB Historically Black colleges and universities (HBCUs) have traditionally been a magnet for Black students at all levels nationwide and have been an exemplar of mentorship models for preparing leaders in many fields. A research career development program for junior faculty scholars that leverages the unique strengths of HBCUs has the potential to promote diverse leadership in health research and advance practical understanding of how to address HIV/AIDS and related health challenges that ravage vulnerable communities. A program that creates institutional bonds between HBCUs and other academic institutions can create a ground breaking framework for more-effective community-based participatory research. We present a rationale for supporting an HBCU-led collaborative research program, one that both advances junior faculty and explores the interrelationship between HIV/AIDS, mental health, and substance abuse through research in correctional facilities. (Am J Public Health. 2009;99: S53-S57. doi:10.2105/AJPH.2008.136069)
C1 [Braithwaite, Ronald L.; Oliver, Desiree; Holliday, Rhonda] Morehouse Sch Med, Dept Community Hlth & Prevent Med, Atlanta, GA 30310 USA.
   [Braithwaite, Ronald L.] Morehouse Sch Med, Dept Family Med & Psychiat, Atlanta, GA 30310 USA.
   [Braithwaite, Kisha] Morehouse Sch Med, Dept Psychiat & Behav Sci, Atlanta, GA 30310 USA.
C3 Morehouse School of Medicine; Morehouse School of Medicine; Morehouse School of Medicine
RP Treadwell, HM (corresponding author), 720 Westview Dr,SW, Atlanta, GA 30310 USA.
EM htreadwell@msm.edu
CR Adimora AA, 2003, JAIDS-J ACQ IMM DEF, V34, P423, DOI 10.1097/00126334-200312010-00010
   *ASS AM MED COLL, 2006, DAT WAR APPL MATR FI, V0, P0
   Beck A. J., 2001, MENTAL HLTH TREATMEN, V0, P0
   BENNOF RJ, 2004, PUBLICATION NSF, V0, P0
   Braithwaite RL, 2003, AM J PUBLIC HEALTH, V93, P759, DOI 10.2105/AJPH.93.5.759
   Braunstein JB, 2008, MEDICINE, V87, P1, DOI 10.1097/MD.0b013e3181625d78
   Cochran PAL, 2008, AM J PUBLIC HEALTH, V98, P22, DOI 10.2105/AJPH.2006.093641
   Conklin TJ, 2000, AM J PUBLIC HEALTH, V90, P1939, DOI 10.2105/AJPH.90.12.1939
   Davidson MN, 2001, REV EDUC RES, V71, P549, DOI 10.3102/00346543071004549
   DEGROOT AS, 2005, INFECT DIS CORRE MAY, V0, P0
   Ditton P. M, 1999, MENTAL HLTH TREATMEN, V0, P0
   Katz RV, 2008, AM J PUBLIC HEALTH, V98, P1137, DOI 10.2105/AJPH.2006.100131
   KEELS CL, 2005, SAVING GENERATION N, V0, P0
   MARUSCHAK L, 2005, HIV PRISON 2003, V0, P0
   Messina N, 2006, AM J PUBLIC HEALTH, V96, P1842, DOI 10.2105/AJPH.2005.082016
   Mullings JL, 2003, PRISON J, V83, P442, DOI 10.1177/0032885503260180
   *NAT CTR HLTH STAT, 2003, LCWK2 DEATHS PERC TO, V0, P0
   *NAT SCI FDN DIV S, 2000, PUBL NAT SCI FDN, V0, P30
   Odom KL, 2007, ACAD MED, V82, P146, DOI 10.1097/ACM.0b013e31802d8f2c
   Pelissier B, 2005, CRIME DELINQUENCY, V51, P343, DOI 10.1177/0011128704270218
   Pelissier BMM, 2000, J SUBST ABUSE, V11, P379, DOI 10.1016/S0899-3289(00)00034-1
   Thomas JC, 2006, AM J PUBLIC HEALTH, V96, P1762, DOI 10.2105/AJPH.2005.081760
   VISHER C, 2004, RETURING HOME UNDERS, V0, P0
   Waitzkin H, 2006, ACAD PSYCHIATR, V30, P205, DOI 10.1176/appi.ap.30.3.205
NR 32
TC 14
Z9 14
U1 0
U2 1
PU AMER PUBLIC HEALTH ASSOC INC
PI WASHINGTON
PA 800 I STREET, NW, WASHINGTON, DC 20001-3710 USA
SN 0090-0036
EI 
J9 AM J PUBLIC HEALTH
JI Am. J. Public Health
PD JUN 15
PY 2009
VL 99
IS 
BP S53
EP S57
DI 10.2105/AJPH.2008.136069
PG 5
WC Public, Environmental & Occupational Health
SC Public, Environmental & Occupational Health
GA 423RB
UT WOS:000264512300011
PM 19246669
DA 2023-03-20
ER

PT J
AU Hayes, BD
   Holliday, RC
   Wade, BH
   Trawick, C
   Hodge, M
   Caplan, L
   Younge, S
   Quarshie, A
   Satcher, D
AF Hayes, Brenda D.
   Holliday, Rhonda Conerly
   Wade, Bruce H.
   Trawick, Cynthia
   Hodge, Michael
   Caplan, Lee
   Younge, Sinead
   Quarshie, Alexander
   Satcher, David
TI A Comprehensive Examination of the Health Knowledge, Attitudes and Behaviors of Students Attending Historically Black Colleges and Universities
SO JOURNAL OF HEALTH CARE FOR THE POOR AND UNDERSERVED
LA English
DT Article
DE Blacks; college students; alcohol and other drug use; physical activity; sexual behavior; tobacco use; health knowledge; domestic violence; community leaders
ID smoking; risks; hiv/aids; context; death
AB There is limited information about African American students attending Historically Black Colleges and Universities (HBCUs) in the areas of health behavior, health knowledge, and attitudes. To fill this gap, a comprehensive examination of first-year students was undertaken at a consortium of HBCUs. A non-random sample of 1, 115 freshmen were administered a Survey that assessed several domains including: (1) demographics, (2) general health, (3) smoking habits, (4) disease risk, (5) weight perception, (6) physical activity, (7) perceived stress, (8) eating habits, (9) social Support, (10) personal/family medical history, (11) leadership, (12) domestic violence, (13) Substance use, and (14) sexual behavior. In general, Most Students knew about health behaviors and disease risk. Areas that warrant further exploration include physical activity, sexual behavior, and drug use. The analyses provide key information for health education and prevention.
C1 [Hayes, Brenda D.; Holliday, Rhonda Conerly; Caplan, Lee; Quarshie, Alexander; Satcher, David] Morehouse Sch Med, Atlanta, GA 30310 USA.
   [Wade, Bruce H.] Spelman Coll, Atlanta, GA USA.
   [Trawick, Cynthia; Hodge, Michael; Younge, Sinead] Morehouse Coll, Atlanta, GA USA.
C3 Morehouse School of Medicine; Spelman College; Morehouse College
RP Hayes, BD (corresponding author), Morehouse Sch Med, 720 Westview Dr SW, Atlanta, GA 30310 USA.
EM bhayes@msm.edu
FU NCATS NIH HHS [UL1 TR000454] Funding Source: Medline; NCRR NIH HHS [UL1 RR025008] Funding Source: Medline; NIMHD NIH HHS [U54 MD008173, P20 MD000272, 5P20MD00272] Funding Source: Medline
CR [Anonymous], 1974, HEALTH EDUCATION MONOGRAPH, V2, P324
   [Anonymous], 1985, COGNITION PSYCHOTHER, V0, P0, DOI DOI 10.1007/978-1-4684-7562-3_3
   Atlas JG, 2002, INT J EAT DISORDER, V32, P326, DOI 10.1002/eat.10081
   BANDURA A, 1977, PSYCHOL REV, V84, P191, DOI 10.1037/0033-295X.84.2.191
   BINDER A, 1972, AM PSYCHOL, V27, P903, DOI 10.1037/h0033434
   Butterfield RM, 2002, J SOC PERS RELAT, V19, P505, DOI 10.1177/0265407502019004050
   COHEN S, 1983, J HEALTH SOC BEHAV, V24, P385, DOI 10.2307/2136404
   *CTR ADV HLTH, 2000, EX YOUR OPT BEN PHYS, V0, P0
   Davis C, 2007, HEALTH SOC WORK, V32, P211, DOI 10.1093/hsw/32.3.211
   DeHart DD, 1997, J SEX RES, V34, P11, DOI 10.1080/00224499709551860
   Fennell R, 1997, J AM COLL HEALTH, V46, P109, DOI 10.1080/07448489709595596
   Ford D S, 1994, J AM COLL HEALTH, V42, P206
   Friedman SR, 1997, AM J PUBLIC HEALTH, V87, P1289, DOI 10.2105/AJPH.87.8.1289
   GROSS SM, 2005, ETHN DIS S5, V15, P0
   Gross Susan M, 2005, J NATL MED ASSOC, V97, P1608
   Hestick H, 2001, J AM COLL HEALTH, V49, P213, DOI 10.1080/07448480109596306
   Dooley Samuel W., 2008, MORBIDITY AND MORTALITY WEEKLY REPORT, V57, P1
   Kann L, 1995, MMWR CDC SURVEILL SUMM, V44, P1
   Kapner DA, 2008, ALCOHOL OTHER DRUG U, V0, P0
   Laws M. A., 2007, AM J HLTH STUDIES, V22, P96
   Laws MA, 2006, J HEALTH CARE POOR U, V17, P143, DOI 10.1353/hpu.2006.0007
   Marmot M, 2005, LANCET, V365, P1099, DOI 10.1016/S0140-6736(05)74234-3
   MCGINNIS JM, 1993, JAMA-J AM MED ASSOC, V270, P2207, DOI 10.1001/jama.270.18.2207
   Mokdad AH, 2004, JAMA-J AM MED ASSOC, V291, P1238, DOI 10.1001/jama.291.10.1238
   *NAT AM COLL HLTH, 2007, NAT COLL HLTH ASS AC, V0, P0
   Opt S, 2007, J AM COLL HEALTH, V56, P165, DOI 10.3200/JACH.56.2.165-174
   Owens CS, 2008, J HEALTH CARE POOR U, V19, P1096, DOI 10.1353/hpu.0.0078
   Powe BD, 2007, J NATL MED ASSOC, V99, P338
   Racette SB, 2008, J NUTR EDUC BEHAV, V40, P39, DOI 10.1016/j.jneb.2007.01.001
   Rothenberg RB, 1998, AIDS, V12, P1529, DOI 10.1097/00002030-199812000-00016
   Smedley BrianD., 2003, UNEQUAL TREATMENT CO, V0, P0, DOI DOI 10.17226/12875
   Sorensen G, 2007, AM J PUBLIC HEALTH, V97, P1216, DOI 10.2105/AJPH.2006.088120
   Suminski RR, 2002, J AM COLL HEALTH, V51, P75, DOI 10.1080/07448480209596333
   Suminski RR, 2002, J AM COLL HEALTH, V51, P26, DOI 10.1080/07448480209596324
   US Department of Health and Human Services, 2000, HLTH PEOPL 2010 UND, V0, P0
   Wang Y, 2005, ADDICT BEHAV, V30, P1437, DOI 10.1016/j.addbeh.2005.01.008
   *WASH STAT DEP HLT, 2002, HLTH WASH STAT SOC D, V0, P0
   1997, 1900, V14, V0, P46
NR 38
TC 15
Z9 15
U1 0
U2 11
PU JOHNS HOPKINS UNIV PRESS
PI BALTIMORE
PA JOURNALS PUBLISHING DIVISION, 2715 NORTH CHARLES ST, BALTIMORE, MD 21218-4363 USA
SN 1049-2089
EI 1548-6869
J9 J HEALTH CARE POOR U
JI J. Health Care Poor Underserved
PD MAY 15
PY 2009
VL 20
IS 2
BP 69
EP 84
DI 10.1353/hpu.0.0159
PG 16
WC Health Policy & Services; Public, Environmental & Occupational Health
SC Health Care Sciences & Services; Public, Environmental & Occupational Health
GA 443CH
UT WOS:000265887300008
PM 19711494
DA 2023-03-20
ER

PT J
AU Turchik, JA
   Garske, JP
AF Turchik, Jessica A.
   Garske, John P.
TI Measurement of Sexual Risk Taking Among College Students
SO ARCHIVES OF SEXUAL BEHAVIOR
LA English
DT Article
DE Sexual risk taking; Sexual risk behaviors; Sex differences; College students
ID hiv-risk; sensation seeking; casual sex; united-states; behavior; gender; women; men; prevention; partners
AB Current measures of sexual risk taking are either too narrowly focused to be used with college students or do not have adequate psychometric properties. The goal of the current study was to develop a broad and psychometrically sound measure of sexual risk taking. A total of 613 undergraduate students (302 men, 311 women) at a mid-sized Midwestern university in the U.S. were surveyed to develop and gather reliability and validity information on a new measure of sexual risk, the Sexual Risk Survey (SRS). The measure was found to be multifactorial with five factors. The measure was found to have good internal consistency and test-retest reliability. The SRS also demonstrated evidence of convergent and concurrent validity by its relationships with reported number of sexual partners and history of infidelity as well as measures of sensation seeking, sexual desire, substance use, sexual excitation and inhibition, and sexual health consequences. Social desirability was not found to be related to sexual risk taking scores and threat of sexual disclosure was only weakly related. An investigation of sex differences revealed that men reported greater intentions to engage in sexual risk behaviors and greater overall sexual risk taking behavior compared to women. The SRS provides researchers with a valid and comprehensive measure of sexual risk taking that can be used to clarify inconsistent findings in the literature and to assess outcome in programs designed to prevent and reduce sexual risk behaviors among college students.
C1 [Turchik, Jessica A.; Garske, John P.] Ohio Univ, Dept Psychol, Athens, OH 45701 USA.
C3 University System of Ohio; Ohio University
RP Turchik, JA (corresponding author), Ohio Univ, Dept Psychol, 200 Porter Hall, Athens, OH 45701 USA.
EM jt865504@ohio.edu
CR Alexander MG, 2003, J SEX RES, V40, P27, DOI 10.1080/00224490309552164
   Bancroft J, 2003, ARCH SEX BEHAV, V32, P555, DOI 10.1023/A:1026041628364
   Baumeister RF, 2004, PERS SOC PSYCHOL REV, V8, P339, DOI 10.1207/s15327957pspr0804_2
   Baumeister RF, 2001, PERS SOC PSYCHOL REV, V5, P242, DOI 10.1207/S15327957PSPR0503_5
   BOEKELOO BO, 1994, AM J PUBLIC HEALTH, V84, P754, DOI 10.2105/AJPH.84.5.754
   Brown NR, 1999, J SEX RES, V36, P292, DOI 10.1080/00224499909551999
   Browning JR, 1999, J SEX RES, V36, P342, DOI 10.1080/00224499909552006
   Buss DM, 1998, J SEX RES, V35, P19, DOI 10.1080/00224499809551914
   CATANIA JA, 1986, J SEX RES, V22, P52, DOI 10.1080/00224498609551289
   *CDCP, 2005, HIV AIDS SURV REP 20, V16, P1
   Centers for Disease Control and Prevention, 1995, YOUTH RISK BEH SURV, V0, P0
   COLLINS RL, 1985, J CONSULT CLIN PSYCH, V53, P189, DOI 10.1037/0022-006X.53.2.189
   Comfrey A. L., 1992, 1 COURSE FACTOR ANAL, V0, P0
   Cooper ML, 2002, J STUD ALCOHOL, V0, PP101, DOI 10.15288/jsas.2002.s14.101
   CROWNE DP, 1960, J CONSULT PSYCHOL, V24, P349, DOI 10.1037/h0047358
   DARKE S, 1991, AIDS, V5, P181, DOI 10.1097/00002030-199102000-00008
   DiFranceisco W., 1998, AIDS BEHAV, V2, P329
   Eagly A. H., 1987, SEX DIFFERENCES SOCI, V0, P0, DOI DOI 10.1037/0022-3514.65.5.1010
   Finer LB, 2006, PERSPECT SEX REPRO H, V38, P90, DOI 10.1363/3809006
   Fisher TD, 2007, ARCH SEX BEHAV, V36, P89, DOI 10.1007/s10508-006-9094-7
   Flannery D, 2003, AM J HEALTH BEHAV, V27, P228, DOI 10.5993/AJHB.27.3.4
   Friedman SR, 2001, AIDS, V15, P2057, DOI 10.1097/00002030-200110190-00025
   Friedrich WN, 2004, CHILD MALTREATMENT, V9, P239, DOI 10.1177/1077559504266907
   Fromme K, 1997, COGNITIVE THER RES, V21, P421, DOI 10.1023/A:1021932326716
   George W. H., 2005, ASSESSMENT ADDICTIVE, V0, P425
   Graham CA, 2006, ARCH SEX BEHAV, V35, P397, DOI 10.1007/s10508-006-9041-7
   Grello CM, 2006, J SEX RES, V43, P255, DOI 10.1080/00224490609552324
   Gullette DL, 2006, J ASSOC NURSE AIDS C, V17, P23, DOI 10.1016/j.jana.2006.07.001
   HEREK GM, 1986, AM BEHAV SCI, V29, P563, DOI 10.1177/000276486029005005
   Hoyle RH, 2000, J PERS, V68, P1203, DOI 10.1111/1467-6494.00132
   Janssen E, 2002, J SEX RES, V39, P114, DOI 10.1080/00224490209552130
   Jaworski BC, 2001, J ADOLESCENT HEALTH, V29, P417, DOI 10.1016/S1054-139X(01)00271-3
   KALICHMAN SC, 1994, J PERS ASSESS, V62, P385, DOI 10.1207/s15327752jpa6203_1
   Kelly JA, 2002, J CONSULT CLIN PSYCH, V70, P626, DOI 10.1037//0022-006X.70.3.626
   LAPLANTE MN, 1980, J SEX RES, V16, P338, DOI 10.1080/00224498009551090
   Laumann EO, 1994, SOCIAL ORG SEXUALITY, V0, P0
   LEIGH BC, 1993, AM PSYCHOL, V48, P1035, DOI 10.1037/0003-066X.48.10.1035
   Lewis JE, 1997, J AM COLL HEALTH, V45, P147, DOI 10.1080/07448481.1997.9936875
   Maticka-Tyndale E, 1998, J SEX RES, V35, P254, DOI 10.1080/00224499809551941
   McDaniel SR, 2003, PERS INDIV DIFFER, V35, P1385, DOI 10.1016/S0191-8869(02)00357-4
   MORRIS M, 1993, NATURE, V365, P437, DOI 10.1038/365437a0
   OLIVER MB, 1993, PSYCHOL BULL, V114, P29, DOI 10.1037/0033-2909.114.1.29
   Ostovich JM, 2004, PERS SOC PSYCHOL B, V30, P1255, DOI 10.1177/0146167204264754
   Ostrow D G, 1989, PSYCHIATR MED, V7, P79
   Paul EL, 2002, J SOC PERS RELAT, V19, P639, DOI 10.1177/0265407502195006
   Paul EL, 2000, J SEX RES, V37, P76, DOI 10.1080/00224490009552023
   Pedersen WC, 2002, PSYCHOL SCI, V13, P157, DOI 10.1111/1467-9280.00428
   Pluhar E.I., 2003, COLL STUDENT J, V37, P420
   POPPEN PJ, 1995, SEX ROLES, V32, P545, DOI 10.1007/BF01544188
   Purcell DW, 1998, HEALTH SOC WORK, V23, P282, DOI 10.1093/hsw/23.4.282
   Ross M W, 2001, ANNU REV SEX RES, V12, P290
   Seal DW, 1996, AIDS CARE, V8, P453, DOI 10.1080/09540129650125641
   SIEGEL K, 1994, ARCH SEX BEHAV, V23, P217, DOI 10.1007/BF01542100
   SIKKEMA KJ, 1995, AIDS EDUC PREV, V7, P145
   SMITH TW, 1992, SOC BIOL, V39, P203
   Spector IP, 1996, J SEX MARITAL THER, V22, P175
   TABACHNICK BG, 2001, USING MULTIVARIATE S, V0, P0
   Vollrath M, 1999, EUR J PERSONALITY, V13, P39, DOI 10.1002/(SICI)1099-0984(199901/02)13:1<39::AID-PER328>3.0.CO;2-J
   Weinhardt LS, 1998, ARCH SEX BEHAV, V27, P155, DOI 10.1023/A:1018682530519
   Weinstock H, 2004, PERSPECT SEX REPRO H, V36, P6, DOI 10.1111/j.1931-2393.2004.tb00002.x
   Whitaker DJ, 2000, FAM PLANN PERSPECT, V32, P111, DOI 10.2307/2648159
   Wilson M., 1993, ADOLESCENT RISK TAKI, V0, P84
   Wolitski RJ, 2006, JAMA-J AM MED ASSOC, V296, P760
   Zuckerman M, 1996, PERS INDIV DIFFER, V21, P283, DOI 10.1016/0191-8869(96)00042-6
   Zuckerman M, 2000, J PERS, V68, P999, DOI 10.1111/1467-6494.00124
   Zuckerman M, 2007, SENSATION SEEKING RI, V0, P0
NR 68
TC 142
Z9 143
U1 5
U2 40
PU SPRINGER/PLENUM PUBLISHERS
PI NEW YORK
PA 233 SPRING ST, NEW YORK, NY 10013 USA
SN 0004-0002
EI 1573-2800
J9 ARCH SEX BEHAV
JI Arch. Sex. Behav.
PD DEC 15
PY 2009
VL 38
IS 6
BP 936
EP 948
DI 10.1007/s10508-008-9388-z
PG 13
WC Psychology, Clinical; Social Sciences, Interdisciplinary
SC Psychology; Social Sciences - Other Topics
GA 530CE
UT WOS:000272565700008
PM 18563548
DA 2023-03-20
ER

PT J
AU Seacat, JD
   Litt, MD
   Daniels, AS
AF Seacat, Jason D.
   Litt, Mark D.
   Daniels, Adam S.
TI Dental Students Treating Patients Living with HIV/AIDS: The Influence of Attitudes and HIV Knowledge
SO JOURNAL OF DENTAL EDUCATION
LA English
DT Article
DE attributions; HIV/AIDS; dentistry; oral health
ID attributional analysis; onset controllability; oral lesions; responsibility; judgments; people; aids
AB As life expectancy for people living with HIV/AIDS (PLWHA) increases, these individuals will have greater need for competent and compassionate oral health care, Unfortunately, PLWHA face many significant barriers to receiving adequate oral health care, due in part to the fear of being stigmatized or discriminated against by dental care providers (DCPs). Although many Studies have documented accounts Of Prejudice and discrimination toward PLWHA in the dental health care setting, few have developed theoretical explanations as to why these attitudes and behaviors persist or how they can be effectively ameliorated. The goal of the Current study Was to utilize Weiner's Attribution-Helping model to explain how a patient's perceived responsibility for contracting HIV might impact DCPs' attitudes and behavioral responses toward PLWHA. Existing research has demonstrated that DCPs' level of HIV-related knowledge impacts then, treatment attitudes and behaviors toward PLWHA, but it remains unclear whether the effects of HIV-related knowledge may be masked by the personal attitudes (i.e., perceived patient responsibility for contracting HIV) that DCPs maintain. One hundred and eighteen dental students were recruited from a New England dental program. All participants read one of three brief patient vignettes in which the mode by which an individual contracted HIV was manipulated. Dental students then completed a survey assessing 1) perceptions of the patient's responsibility for contracting HIV; 2) knowledge of HIV, and 3) treatment attitudes. Results indicated that both knowledge of HIV and attributions of patient responsibility for illness were predictive of negative attitudes toward treatment.
C1 [Seacat, Jason D.] Western New England Coll, Dept Psychol, Springfield, MA 01119 USA.
   [Litt, Mark D.] Univ Connecticut, Sch Dent Med, Div Behav Sci, Storrs, CT 06269 USA.
C3 Western New England University; University of Connecticut
RP Seacat, JD (corresponding author), Western New England Coll, Dept Psychol, 1215 Wilbraham Rd, Springfield, MA 01119 USA.
EM js289636@wnec.edu
CR Borsum K M, 2004, EUR J DENT EDUC, V8, P105, DOI 10.1111/j.1600-0579.2004.00326.x
   Carr RL, 2004, J ASSOC NURSE AIDS C, V15, P30, DOI 10.1177/1055329003261981
   Charbonneau A, 1999, AIDS CARE, V11, P61, DOI 10.1080/09540129948207
   Cohen Leonard A, 2005, J DENT EDUC, V69, P896
   DOOLEY PA, 1995, J APPL SOC PSYCHOL, V25, P858, DOI 10.1111/j.1559-1816.1995.tb02649.x
   Erasmus S, 2005, INT J DENT HYG, V3, P213, DOI 10.1111/j.1601-5037.2005.00137.x
   Heider F., 1958, PSYCHOL INTERPERSONA, V0, P0, DOI DOI 10.1037/10628-000
   Johnson LM, 2002, J SOC PSYCHOL, V142, P249, DOI 10.1080/00224540209603898
   Kelley H. H., 1972, ATTRIBUTION PERCEIV, V0, P0
   King L. A., 2008, SCI PSYCHOL APPRECIA, V0, P0
   Kuthy RA, 2007, J DENT EDUC, V71, P646
   Mantler J, 2003, CAN J BEHAV SCI, V35, P142, DOI 10.1037/h0087196
   Mascarenhas AK, 1999, ORAL SURG ORAL MED O, V87, P708, DOI 10.1016/S1079-2104(99)70166-6
   MCDONELL JR, 1993, SOC WORK, V38, P403
   Mulligan Roseann, 2006, J DENT EDUC, V70, P857
   Reznik David A, 2005, TOP HIV MED, V13, P143
   Rohn Edward J, 2006, J DENT EDUC, V70, P1038
   Seacat JD, 2007, J APPL SOC PSYCHOL, V37, P1442, DOI 10.1111/j.1559-1816.2007.00220.x
   Seacat Jason P, 2003, J DENT EDUC, V67, P630
   Steins G, 1999, J SOC PSYCHOL, V139, P487, DOI 10.1080/00224549909598408
   TABACHNICK BG, 2001, USING MULTIVARIATE S, V0, P0
   WEINER B, 1988, J PERS SOC PSYCHOL, V55, P738, DOI 10.1037/0022-3514.55.5.738
   Weiner B., 1995, JUDGMENTS RESPONSIBI, V0, P0, DOI DOI 10.1111/0162-895X.00150
   Yengopal V, 2008, ORAL SURG ORAL MED O, V106, P66, DOI 10.1016/j.tripleo.2007.12.024
NR 29
TC 34
Z9 36
U1 1
U2 3
PU AMER DENTAL EDUCATION ASSOC-ADEA
PI WASHINGTON
PA 655 K STREET NW, SUITE 800, WASHINGTON, DC 20001 USA
SN 0022-0337
EI 1930-7837
J9 J DENT EDUC
JI J. Dent. Educ.
PD APR 15
PY 2009
VL 73
IS 4
BP 437
EP 444
DI 
PG 8
WC Dentistry, Oral Surgery & Medicine
SC Dentistry, Oral Surgery & Medicine
GA 448BY
UT WOS:000266238300001
PM 19339430
DA 2023-03-20
ER

PT J
AU Munoz-Silva, A
   Sanchez-Garcia, M
   Martins, A
   Nunes, C
AF Munoz-Silva, Alicia
   Sanchez-Garcia, Manuel
   Martins, Ana
   Nunes, Cristina
TI Gender Differences in HIV-Related Sexual Behavior among College Students from Spain and Portugal
SO SPANISH JOURNAL OF PSYCHOLOGY
LA English
DT Article
DE HIV/AIDS; gender differences; university students; preventive sexual behaviors
ID use self-efficacy; condom use; hiv/aids prevention; risk behavior; planned behavior; adolescents; attitudes; women; youth; determinants
AB Under the perspective of the Theory of Planned Behavior, the objective of this study was to know the gender differences in the variables involved in the use of effective preventive measures in sexual relations against HIV in a sample of university students from Spain and Portugal. Furthermore, it is examined whether these factors produce different predictions concerning the adoption of safe sexual behaviour for young man and women in each Country. The sample consisted of 683 university students, 319 Portuguese (64% female and 36% male) from the University of Algarve and 364 Spanish students (51% female and 49% male) from the University of Huelva. Data were obtained by means of a questionnaire. The data revealed that there are gender differences which apply in both countries, highlighting that the young women have more positive attitudes, greater perceived behavioural control and intention of condom use than young men. However, they protect themselves less that their male counterparts: the percentage of females who say using condoms as a contraceptive method is less than the percentage of males, and especially with their steady partners. The results are discussed in relation to gender role norms, to have a steady partner or not, gender relations, the associated meaning to sexual relations for men and women and their implications for the design of sexual educational programmes for them.
C1 [Munoz-Silva, Alicia] Univ Huelva, Fac Ciencias Educ, Dept Psicol Evolut & Educ, Huelva 21007, Spain.
   [Martins, Ana; Nunes, Cristina] Univ Algarve, Faro, Portugal.
C3 Universidad de Huelva; Universidade do Algarve
RP Munoz-Silva, A (corresponding author), Univ Huelva, Fac Ciencias Educ, Dept Psicol Evolut & Educ, Carnpus El Carmen S-N, Huelva 21007, Spain.
EM amsilva@uhu.es
CR AJZEN F, 1985, ACTION CONTROL COGNI, V0, P11
   Amaro H, 2001, PSYCHOL WOMEN QUART, V25, P324, DOI 10.1111/1471-6402.00032
   Babikian T, 2004, AIDS BEHAV, V8, P47, DOI 10.1023/B:AIBE.0000017525.92015.5d
   Baele J, 2001, J ADOLESCENT HEALTH, V28, P421, DOI 10.1016/S1054-139X(00)00215-9
   Barron Lopez de Roda A, 1999, SPAN J PSYCHOL, V2, P64
   Basen-Engquist K, 1999, HEALTH EDUC RES, V14, P25, DOI 10.1093/her/14.1.25
   BAYES R, 1995, CUADERNOS MED PSICOS, V33, P22
   Bazargan M, 2000, J NATL MED ASSOC, V92, P391
   Bimbela J.L., 2002, GAC SANIT, V16, P298
   Bosompra K, 2001, SOC SCI MED, V52, P1057, DOI 10.1016/S0277-9536(00)00213-6
   Bradley G, 2002, J YOUTH ADOLESCENCE, V31, P253, DOI 10.1023/A:1015441300026
   CAMPBELL SM, 1992, PSYCHOL WOMEN QUART, V16, P273, DOI 10.1111/j.1471-6402.1992.tb00255.x
   CARRASCO A, 2003, REV PSICOLOGIA SALUD, V15, P95
   Castaneda D, 2000, SEX ROLES, V42, P551, DOI 10.1023/A:1007095221993
   Cerqueira-Santos E, 2008, SPAN J PSYCHOL, V11, P94, DOI 10.1017/S1138741600004157
   Cok F., 2001, CULTURE, V0, P0
   *COM NAC LUT CONTR, 2004, PLAN NAC LUT CONTR S, V0, P0
   *COORD NAC INF VIH, 2006, PROT CEL, V0, P0
   Cummings B, 2006, CULT HEALTH SEX, V8, P251, DOI 10.1080/13691050600765103
   de Snyder VNS, 2000, PSYCHOL WOMEN QUART, V24, P100, DOI 10.1111/j.1471-6402.2000.tb01026.x
   Dekin B, 1996, AM J PREV MED, V12, P61, DOI 10.1016/S0749-3797(18)30260-5
   Dias SF, 2005, EUR J PUBLIC HEALTH, V15, P300, DOI 10.1093/eurpub/cki085
   *EUROHIV, 2006, 72 EUROHIV I VEILL S, V0, P0
   *EUROHIV, 2007, 75 EUROHIV I VEILL S, V0, P0
   Fazekas A, 2001, CAN J BEHAV SCI, V33, P103, DOI 10.1037/h0087133
   Gavey N, 1999, PSYCHOL WOMEN QUART, V23, P349, DOI 10.1111/j.1471-6402.1999.tb00366.x
   Gebhardt WA, 2003, J ADOLESCENT HEALTH, V33, P154, DOI 10.1016/S1054-139X(03)00137-X
   Gutierrez L, 2000, SEX ROLES, V42, P581, DOI 10.1023/A:1007047306063
   Hatfield E., 1989, J PSYCHOL HUM SEX, V1, P39, DOI 10.1300/J056V01N02_
   Holschneider SOM, 2003, J ADOLESCENT HEALTH, V33, P31, DOI 10.1016/S1054-139X(02)00418-4
   Hynie M, 1998, J SEX RES, V35, P370, DOI 10.1080/00224499809551955
   Kotchick BA, 2001, CLIN PSYCHOL REV, V21, P493, DOI 10.1016/S0272-7358(99)00070-7
   Krahe B, 1995, J APPL SOC PSYCHOL, V25, P2118, DOI 10.1111/j.1559-1816.1995.tb02391.x
   Kvalem IL, 2000, J YOUTH ADOLESCENCE, V29, P337, DOI 10.1023/A:1005199725666
   Lameiras-Fernandez M., 2005, CLIN SALUD, V16, P253
   Laraque D, 1997, J ADOLESCENT HEALTH, V21, P318, DOI 10.1016/S1054-139X(97)00142-0
   Manuel S, 2005, CULT HEALTH SEX, V7, P293, DOI 10.1080/13691050412331321302
   Martinez-Donate AP, 2004, AIDS EDUC PREV, V16, P172, DOI 10.1521/aeap.16.2.172.29395
   Meekers D, 2002, AIDS EDUC PREV, V14, P62, DOI 10.1521/aeap.14.1.62.24336
   Merakou K, 2002, EUR J PUBLIC HEALTH, V12, P90, DOI 10.1093/eurpub/12.2.90
   *MIN SAN CONS I S, 2005, REG NAC CAS SID ACT, V0, P0
   *MIN SAUD I NAC SA, 2006, 136 MIN SAUD I NAC S, V0, P0
   Moore Susan, 1996, YOUTH AIDS SEXUALLY, V0, P0
   Murphy DA, 1998, J ADOLESCENCE, V21, P197, DOI 10.1006/jado.1997.0141
   Newman PA, 2000, AIDS EDUC PREV, V12, P308
   OLIVA A, 1993, SEXUALIDAD ANTICONCE, V0, P0
   Parsons JT, 2000, J ADOLESCENCE, V23, P377, DOI 10.1006/jado.2000.0326
   Quina K, 2000, SEX ROLES, V42, P523, DOI 10.1023/A:1007043205155
   Reinecke J, 1996, J APPL SOC PSYCHOL, V26, P749, DOI 10.1111/j.1559-1816.1996.tb01128.x
   Rosenstock IM, 1994, HLTH BELIEF MODEL HI, V0, P5
   SACCO WP, 1993, AIDS EDUC PREV, V5, P311
   SANCHEZGARCIA M, 2001, THESIS U SEVILLE SEV, V0, P0
   *SECR PLAN NAC SID, 1997, PLAN MOV MULT FRENT, V0, P0
   SEIDMAN SN, 1994, AM J PSYCHIAT, V151, P330
   Sherman SG, 2000, SEX ROLES, V42, P283, DOI 10.1023/A:1007047424815
   Siegel DM, 1999, J ADOLESCENT HEALTH, V25, P336, DOI 10.1016/S1054-139X(99)00054-3
   Thorburn S, 2005, AIDS CARE, V17, P335, DOI 10.1080/09540120412331299762
   Tschann JM, 2002, J ADOLESCENT HEALTH, V31, P17, DOI 10.1016/S1054-139X(01)00418-9
   *UNAIDS, 2004, REP GLOB AIDS EP, V0, P0
   UNAIDS, 2006, REP GLOB AIDS EP 200, V0, P0
   *UNAIDS WHO, 2006, AIDS EP UPD SPEC REP, V0, P0
   *UNAIDS WHO, 2005, AIDS EP UPD DEC 2005, V0, P0
   *UNAIDS WHO, 2004, AIDS EP UPD DEC 2004, V0, P0
   WENDT SJ, 1995, J AM COLL HEALTH, V44, P105, DOI 10.1080/07448481.1995.9939102
   Woolf SE, 2008, SEX ROLES, V58, P689, DOI 10.1007/s11199-007-9381-3
NR 65
TC 23
Z9 24
U1 0
U2 19
PU CAMBRIDGE UNIV PRESS
PI NEW YORK
PA 32 AVENUE OF THE AMERICAS, NEW YORK, NY 10013-2473 USA
SN 1138-7416
EI 1988-2904
J9 SPAN J PSYCHOL
JI Span. J. Psychol.
PD NOV 15
PY 2009
VL 12
IS 2
BP 485
EP 495
DI 10.1017/S1138741600001864
PG 11
WC Psychology; Psychology, Multidisciplinary
SC Psychology
GA 516EQ
UT WOS:000271525100009
PM 19899650
DA 2023-03-20
ER

PT J
AU DiClemente, RJ
   Wingood, GM
   Crosby, RA
   Salazar, LF
   Heada, S
   Rosea, E
   Sales, JM
   Caliendo, AM
AF DiClemente, Ralph J.
   Wingood, Gina M.
   Crosby, Richard A.
   Salazar, Laura F.
   Heada, Sara
   Rosea, Eve
   Sales, Jessica McDermott
   Caliendo, Angela M.
TI Anal sex is a behavioural marker for laboratory-confirmed vaginal sexually transmissible infections and HIV-associated risk among African-American female adolescents
SO SEXUAL HEALTH
LA English
DT Article
DE nucleic acid amplification tests
ID transmitted-diseases; united-states; women; prevalence; intercourse; california; knowledge; students
AB Background: African-American females are disproportionately affected by HIV and sexually transmissible infections (STIs). The prevalence of anal sex and its association with other sexual risk behaviours is understudied in this population. Methods: Participants were 715 African-American females, 15 to 21 years old, who had reported sexual activity in the previous 60 days. Data collection included an audiocomputer assisted self-interview (ACASI) and a self-collected vaginal swab specimen assayed using nucleic acid amplification tests to detect the presence of Chlamydia trachomatis and Neisseria gonorrhoeae, and real-time polymerase chain reaction assay to detect Trichomonas vaginalis. Results: Approximately 10.5% reported anal sex, at least once, during the 60 days before completing the computerised baseline assessment. The prevalence of any STI was significantly greater among adolescents reporting recent anal sex (40% tested positive for at least one of three laboratory-confirmed STIs) relative to those adolescents not reporting anal sex (27.5% STI prevalence). Of the 10 outcomes comprising the sexual risk profile, seven achieved bivariate significance, with each of the differences indicating greater risk for those recently engaging in anal sex. In multivariable controlled analyses, six of the seven measures retained statistical significance. Conclusions: African-American adolescent females who engage in penile-anal sex may experience an elevated risk of vaginally-acquired STIs. The findings suggest that, among those having penile-anal sex, several HIV/STI-associated sexual risk behaviours are significantly more prevalent. Thus, penile-anal sex may be an important proxy of overall sexual risk behaviours and can be readily assessed during paediatrician visits as part of a sexual history.
C1 [DiClemente, Ralph J.; Wingood, Gina M.; Salazar, Laura F.; Heada, Sara; Rosea, Eve; Sales, Jessica McDermott] Emory Univ, Rollins Sch Publ, Atlanta, GA 30322 USA.
   [Wingood, Gina M.; Salazar, Laura F.; Heada, Sara; Rosea, Eve; Sales, Jessica McDermott] Emory Univ, Emory Ctr AIDS Res, Atlanta, GA 30322 USA.
   [DiClemente, Ralph J.] Emory Univ, Sch Med, Dept Pediat, Div Infect Dis Epidemiol & Immunol, Atlanta, GA 30322 USA.
   [Crosby, Richard A.] Univ Kentucky, Coll Publ Hlth, Lexington, KY 40506 USA.
   [Crosby, Richard A.] Indiana Univ, Rural Ctr AIDS & STD Prevent, Bloomington, IN 47405 USA.
   [Caliendo, Angela M.] Emory Univ, Sch Med, Dept Med Infect Dis, Atlanta, GA 30322 USA.
C3 Emory University; Rollins School Public Health; Emory University; Emory University; University of Kentucky; Indiana University System; Indiana University Bloomington; Emory University
RP DiClemente, RJ (corresponding author), Emory Univ, Rollins Sch Publ, 1518 Clifton Rd,NE,Suite 554, Atlanta, GA 30322 USA.
EM rdiclem@sph.emory.edu
FU Center for Mental Health Research on AIDS; National Institute of Mental Health, NIH
CR Baldwin JI, 2000, ARCH SEX BEHAV, V29, P357, DOI 10.1023/A:1001918504344
   Boyer CB, 2000, J ADOLESCENT HEALTH, V27, P102, DOI 10.1016/S1054-139X(99)00113-5
   Caliendo A M, 2005, INFECT DIS OBSTET GYNECOL, V13, P145, DOI 10.1080/10647440500068248
   *CDCP, 1999, HIV AIDS SURVEILLANC, V11, P1
   Crosby R, 2001, J ADOLESCENT HEALTH, V29, P194, DOI 10.1016/S1054-139X(01)00273-7
   DiClemente RJ, 2002, SEX TRANSM DIS, V29, P20, DOI 10.1097/00007435-200201000-00004
   DiClemente RJ., 1996, HDB ADOLESCENT HLTH, V0, P0
   ENG TR, 1997, HIDDEN EPIDEMIC CONF, V0, P0
   Erickson PI, 1995, AIDS EDUC PREV, V7, P477
   Fleming PL, 2006, SEX TRANSM DIS, V33, PS32, DOI 10.1097/01.olq.0000221020.13749.de
   Friedman SR, 2001, AIDS, V15, P2057, DOI 10.1097/00002030-200110190-00025
   Gilbert L, 1998, PSYCHOL REP, V82, P107, DOI 10.2466/PR0.82.1.107-116
   Gross M, 2000, J ACQ IMMUN DEF SYND, V24, P393, DOI 10.1097/00126334-200008010-00015
   Halperin DT, 1999, AIDS PATIENT CARE ST, V13, P717, DOI 10.1089/apc.1999.13.717
   HEIN K, 1995, PEDIATRICS, V95, P96
   Hillemanns P, 1996, AIDS, V10, P1641, DOI 10.1097/00002030-199612000-00008
   JAFFE LR, 1988, J PEDIATR-US, V112, P1005, DOI 10.1016/S0022-3476(88)80237-3
   KRAUTH MR, 1991, AIDS EDUC PREV, V3, P207
   Leynaert B, 1998, AM J EPIDEMIOL, V148, P88, DOI 10.1093/oxfordjournals.aje.a009564
   Misegades L, 2001, AIDS, V15, P534, DOI 10.1097/00002030-200103090-00017
   Moscicki AB, 1999, CANCER EPIDEM BIOMAR, V8, P173
   PONTON L, 2003, TXB ADOLESCENT PSYCH, V0, P93
   Ruiz JD, 2000, WESTERN J MED, V172, P368, DOI 10.1136/ewjm.172.6.368
   Shapiro J, 1999, J COMMUN HEALTH, V24, P29, DOI 10.1023/A:1018713231400
   Turner CF, 1998, SCIENCE, V280, P867, DOI 10.1126/science.280.5365.867
   *US CDCP, 2006, SEX TRANSM DIS SURV, V0, P0
   *US CDCP, 2005, HIV PREV 3 DEC, V0, P0
   van der Pol B, 2001, J CLIN MICROBIOL, V39, P1008, DOI 10.1128/JCM.39.3.1008-1016.2001
   Weinberg MS, 1998, ARCH SEX BEHAV, V27, P385, DOI 10.1023/A:1018788126402
NR 29
TC 12
Z9 13
U1 0
U2 4
PU CSIRO PUBLISHING
PI CLAYTON
PA UNIPARK, BLDG 1, LEVEL 1, 195 WELLINGTON RD, LOCKED BAG 10, CLAYTON, VIC 3168, AUSTRALIA
SN 1448-5028
EI 1449-8987
J9 SEX HEALTH
JI Sex Health
PD JUN 15
PY 2009
VL 6
IS 2
BP 111
EP 116
DI 10.1071/SH08062
PG 6
WC Public, Environmental & Occupational Health; Infectious Diseases
SC Public, Environmental & Occupational Health; Infectious Diseases
GA 446TK
UT WOS:000266143900003
PM 19457289
DA 2023-03-20
ER

PT J
AU Rhodes, SD
   McCoy, TP
   Wilkin, AM
   Wolfson, M
AF Rhodes, Scott D.
   McCoy, Thomas P.
   Wilkin, Aimee M.
   Wolfson, Mark
TI Behavioral Risk Disparities in a Random Sample of Self-Identifying Gay and Non-Gay Male University Students
SO JOURNAL OF HOMOSEXUALITY
LA English
DT Article
DE gay men; sex; drug use; student; alcohol; intimate partner violence; methamphetamine; tobacco; condom; GHB
ID sex sexual partners; drug-use data; cigarette-smoking; hiv/std-prevention; united-states; men; hiv; prevalence; health; masculinity
AB This Internet-based study was designed to compare health risk behaviors of gay and non-gay university students from stratified random cross-sectional samples of undergraduate students. Mean age of the 4,167 male participants was 20.5 (+/- 2.7) years. Of these, 206 (4.9%) self-identified as gay and 3,961 (95.1%) self-identified as heterosexual. After adjusting for selected characteristics and clustering within university, gay men had higher odds of reporting: multiple sexual partners; cigarette smoking; methamphetamine use; gamma-hydroxybutyrate (GHB) use; other illicit drug use within the past 30 days and during lifetime; and intimate partner violence (IPV). Understanding the health risk behaviors of gay and heterosexual men is crucial to identifying associated factors and intervening upon them using appropriate and tailored strategies to reduce behavioral risk disparities and improve health outcomes.
C1 [Rhodes, Scott D.] Wake Forest Univ, Bowman Gray Sch Med, Dept Social Sci & Hlth Policy, Div Publ Hlth Sci,Sect Soc & Hlth, Winston Salem, NC USA.
   [Rhodes, Scott D.; Wilkin, Aimee M.] Wake Forest Univ, Bowman Gray Sch Med, Maya Angelou Ctr Hlth Equ, Winston Salem, NC USA.
   [Rhodes, Scott D.; Wilkin, Aimee M.] Wake Forest Univ, Bowman Gray Sch Med, Dept Internal Med, Infect Dis Sect, Winston Salem, NC 27103 USA.
   [McCoy, Thomas P.] Wake Forest Univ, Bowman Gray Sch Med, Wake Forest Univ Hlth Sci, Winston Salem, NC USA.
   [McCoy, Thomas P.] Wake Forest Univ, Bowman Gray Sch Med, Dept Biostat Sci, Div Publ Hlth Sci, Winston Salem, NC USA.
   [Wilkin, Aimee M.] Wake Forest Univ, Bowman Gray Sch Med, Infect Dis Specialty Clin, Winston Salem, NC USA.
   [Wolfson, Mark] Wake Forest Univ, Bowman Gray Sch Med, Sect Soc & Hlth, Dept Social Sci & Hlth Policy,Div Publ Hlth Sci, Winston Salem, NC USA.
C3 Wake Forest University; Wake Forest Baptist Medical Center; Wake Forest University; Wake Forest Baptist Medical Center; Wake Forest University; Wake Forest Baptist Medical Center; Wake Forest University; Wake Forest Baptist Medical Center; Wake Forest University School of Medicine; Wake Forest University; Wake Forest Baptist Medical Center; Wake Forest University; Wake Forest Baptist Medical Center; Wake Forest University; Wake Forest Baptist Medical Center
RP Rhodes, SD (corresponding author), Wake Forest Univ Hlth Sci, Sect Soc & Hlth, Dept Social Sci & Hlth Policy, Div Publ Hlth Sci, Med Ctr Blvd, Winston Salem, NC 27158 USA.
EM srhodes@wfubmc.edu
CR [Anonymous], 1970, INTRO PSYCHOL MEASUR, V0, P0
   Atkins M, 2005, CURR OPIN INFECT DIS, V18, P67, DOI 10.1097/00001432-200502000-00011
   Bagley C, 1998, J HOMOSEXUAL, V36, P1, DOI 10.1300/J082v36n02_01
   BINSON D, 1995, J SEX RES, V32, P245, DOI 10.1080/00224499509551795
   Brown LD, 2001, STAT SCI, V16, P101, DOI 10.1214/ss/1009213286
   *CDCP, 2005, HIV AIDS SURV REP 20, V0, P0
   *CDCP, 2001, MMWR-MORBID MORTAL W, V50, P440
   *CDCP, 1999, MMWR-MORBID MORTAL W, V48, P45
   *CDCP, 2004, 159 CDCP US DEP HHS, V0, P0
   Cochran SD, 2000, AM J PUBLIC HEALTH, V90, P573, DOI 10.2105/AJPH.90.4.573
   Cody PJ, 1997, J HOMOSEXUAL, V33, P51, DOI 10.1300/J082v33n01_04
   Cohen M S, 1998, INT J INFECT DIS, V3, P1, DOI 10.1016/S1201-9712(98)90087-X
   COMREY AL, 1988, J CONSULT CLIN PSYCH, V56, P754, DOI 10.1037/0022-006X.56.5.754
   CONNELL RW, 1992, AM SOCIOL REV, V57, P735, DOI 10.2307/2096120
   Courtenay WH, 2000, SOC SCI MED, V50, P1385, DOI 10.1016/S0277-9536(99)00390-1
   DALING JR, 1982, JAMA-J AM MED ASSOC, V247, P1988
   Davis RM, 1996, JAMA-J AM MED ASSOC, V275, P1354, DOI 10.1001/jama.1996.03530410068036
   Dean L, 2000, J GAY LESBIAN MED AS, V4, P102, DOI 10.1023/A:1009573800168
   DeJong W, 2003, JAMA-J AM MED ASSOC, V289, P1635, DOI 10.1001/jama.289.13.1635
   Diaz Rafael M, 2004, CULTUR DIVERS ETHNIC MINOR PSYCHOL, V10, P255, DOI 10.1037/1099-9809.10.3.255
   Dillman D., 2000, MAIL INTERNET SURVEY, V0, P0
   Dudley MG, 2004, AIDS EDUC PREV, V16, P328, DOI 10.1521/aeap.16.4.328.40397
   Eaton Danice K., 2006, MORBIDITY AND MORTALITY WEEKLY REPORT, V55, P1
   Ferri RS, 2004, NURS CLIN N AM, V39, P403, DOI 10.1016/j.cnur.2004.02.003
   Fishbein M, 2000, SEX TRANSM DIS, V27, P101, DOI 10.1097/00007435-200002000-00008
   Fox KK, 2001, AM J PUBLIC HEALTH, V91, P959, DOI 10.2105/AJPH.91.6.959
   FREEDBERG P, 2006, J FORENSIC NURS, V2, P41
   Freedberg Pauline, 2006, J FORENSIC NURS, V2, P15
   Gay and Lesbian Medical Association, 2001, HLTH PEOPL 2010 COMP, V0, P0
   Gee R, 2006, J AM ACAD NURSE PRAC, V18, P144, DOI 10.1111/j.1745-7599.2006.00117.x
   Gilman SE, 2001, AM J PUBLIC HEALTH, V91, P933, DOI 10.2105/AJPH.91.6.933
   Green BC, 2005, J HOMOSEXUAL, V49, P119, DOI 10.1300/J082v49n02_07
   Greenwood GL, 2005, AM J PUBLIC HEALTH, V95, P145, DOI 10.2105/AJPH.2003.021451
   GRIFFITHS S, 2004, MENS HLTH, V0, P243
   Gruskin EP, 2006, BMC PUBLIC HEALTH, V6, P0, DOI 10.1186/1471-2458-6-241
   Halkitis PN, 2006, ADDICT BEHAV, V31, P2135, DOI 10.1016/j.addbeh.2006.01.009
   Halkitis PN, 2003, AIDS CARE, V15, P367, DOI 10.1080/0954012031000105423
   Heintz AJ, 2006, J INTERPERS VIOLENCE, V21, P193, DOI 10.1177/0886260505282104
   Herek G.M., 2007, HLTH SEXUAL MINORITI, V0, PP171, DOI 10.1016/j.jadohealth.2017.08.022
   Hong LL, 2000, J AM COLL HEALTH, V48, P269, DOI 10.1080/07448480009596268
   Hughes Tonda L, 2005, ANNU REV NURS RES, V23, P283
   Jackson D. N., 1970, CURRENT TOPICS CLIN, V2, P61, DOI 10.1016/B978-0-12-153502-5.50008-4
   JACKSON DN, 1971, PSYCHOL REV, V78, P229, DOI 10.1037/h0030852
   JOHNSON AM, 1992, NATURE, V360, P410, DOI 10.1038/360410a0
   Karon JM, 2001, AM J PUBLIC HEALTH, V91, P1060, DOI 10.2105/AJPH.91.7.1060
   KATSUFRAKIS PJ, 2004, CURRENT DIAGNOSIS TR, V0, P0
   Kellogg T, 1999, AIDS, V13, P2303, DOI 10.1097/00002030-199911120-00013
   Klausner JD, 2006, J HOMOSEXUAL, V51, P137, DOI 10.1300/J082v51n04_07
   Klencke BJ, 2003, HEMATOL ONCOL CLIN N, V17, P859, DOI 10.1016/S0889-8588(03)00039-X
   KOLBE LJ, 1993, PUBLIC HEALTH REP, V108, P2
   Kypri K, 2004, DRUG ALCOHOL DEPEN, V76, P45, DOI 10.1016/j.drugalcdep.2004.04.001
   Laumann EO, 1994, SOCIAL ORG SEXUALITY, V0, P0
   MACDONALD AP, 1976, HOMOSEXUAL COUNSELIN, V3, P23
   McCabe SE, 2004, J DRUG EDUC, V34, P61, DOI 10.2190/4HEY-VWXL-DVR3-HAKV
   McCabe SE, 2002, J STUD ALCOHOL, V63, P755, DOI 10.15288/jsa.2002.63.755
   MELBYE M, 1992, AM J EPIDEMIOL, V135, P593, DOI 10.1093/oxfordjournals.aje.a116338
   Meyer IH, 2003, PSYCHOL BULL, V129, P674, DOI 10.1037/0033-2909.129.5.674
   MICHAELS S, 1996, TXB HOMOSEXUALITY ME, V0, P43
   Miller CL, 2002, J ACQ IMMUN DEF SYND, V30, P335, DOI 10.1097/01.QAI.0000014713.20554.17
   Mills TC, 2004, AM J PSYCHIAT, V161, P278, DOI 10.1176/appi.ajp.161.2.278
   Mitra A., 2008, INT J E LEARN, V7, P265
   Moynihan C, 1998, BRIT MED J, V317, P1072
   *NIH, 2002, CALL ACT CHANG CULT, V0, P0
   OBrien MC, 2006, ACAD EMERG MED, V13, P629, DOI 10.1197/j.aem.2005.12.023
   OHanlan K, 1997, J GAY LESBIAN MED AS, V1, P25, DOI 10.1023/B:J0LA.0000007009.83600.AE
   Owen SS, 2004, PSYCHOL REP, V95, P129, DOI 10.2466/pr0.95.1.129-132
   Palefsky JM, 1998, J INFECT DIS, V177, P361, DOI 10.1086/514194
   Pequegnat W, 2000, SEX TRANSM DIS, V27, P127, DOI 10.1097/00007435-200003000-00001
   Pequegnat W, 2007, AIDS BEHAV, V11, P505, DOI 10.1007/s10461-006-9172-9
   Presley C A, 1994, J AM COLL HEALTH, V42, P248
   Rabe-Hesketh S, 2002, STATA J, V2, P1, DOI 10.1177/1536867X0200200101
   Rhodes S. D., 2006, JOURNAL OF HIV/AIDS PREVENTION IN CHILDREN & YOUTH, V7, P9, DOI 10.1300/J499v07n02_02
   Rhodes SD, 2008, J HOMOSEXUAL, V55, P124, DOI 10.1080/00918360802129386
   Rhodes SD, 2007, AM J HEALTH BEHAV, V31, P146, DOI 10.5993/AJHB.31.2.4
   Rhodes SD, 2003, J EPIDEMIOL COMMUN H, V57, P68, DOI 10.1136/jech.57.1.68
   RHODES SD, 2006, HDB LESBIAN GAY BISE, V0, P119
   Rowen CJ, 2002, J HOMOSEXUAL, V43, P77, DOI 10.1300/J082v43n02_05
   Ryan H, 2001, AM J PREV MED, V21, P142, DOI 10.1016/S0749-3797(01)00331-2
   Sell RL, 2001, AM J PUBLIC HEALTH, V91, P876, DOI 10.2105/AJPH.91.6.876
   Smith AMA, 2003, AUST NZ J PUBL HEAL, V27, P138, DOI 10.1111/j.1467-842X.2003.tb00801.x
   SPIRA A, 1992, NATURE, V360, P407
   STALL R, 1988, DRUG ALCOHOL DEPEN, V22, P63, DOI 10.1016/0376-8716(88)90038-5
   Stall R, 2001, ADDICTION, V96, P1589, DOI 10.1046/j.1360-0443.2001.961115896.x
   Stall RD, 1999, AM J PUBLIC HEALTH, V89, P1875, DOI 10.2105/AJPH.89.12.1875
   Sullivan PS, 2008, UNEQUAL OPPORTUNITY, V0, P220
   Tang H, 2004, CANCER CAUSE CONTROL, V15, P797, DOI 10.1023/B:CACO.0000043430.32410.69
   WECHSLER H, 1994, JAMA-J AM MED ASSOC, V272, P1672, DOI 10.1001/jama.272.21.1672
   Williams LA, 1999, AM J PUBLIC HEALTH, V89, P1093, DOI 10.2105/AJPH.89.7.1093
   Wilson D, 2004, BRIT MED J, V328, P848, DOI 10.1136/bmj.328.7444.848
   2004, 1900, V18, V0, P371
NR 90
TC 28
Z9 28
U1 0
U2 8
PU ROUTLEDGE JOURNALS, TAYLOR & FRANCIS LTD
PI ABINGDON
PA 2-4 PARK SQUARE, MILTON PARK, ABINGDON OX14 4RN, OXON, ENGLAND
SN 0091-8369
EI 1540-3602
J9 J HOMOSEXUAL
JI J. Homosex.
PD JUN 15
PY 2009
VL 56
IS 8
BP 1083
EP 1100
DI 10.1080/00918360903275500
PG 18
WC Psychology, Multidisciplinary; Social Sciences, Interdisciplinary
SC Psychology; Social Sciences - Other Topics
GA 516TM
UT WOS:000271565800007
PM 19882428
DA 2023-03-20
ER

PT J
AU Mathews, C
   Aaro, LE
   Flisher, AJ
   Mukoma, W
   Wubs, AG
   Schaalma, H
AF Mathews, Catherine
   Aaro, Leif Edvard
   Flisher, Alan J.
   Mukoma, Wanjiru
   Wubs, Annegreet G.
   Schaalma, Herman
TI Predictors of early first sexual intercourse among adolescents in Cape Town, South Africa
SO HEALTH EDUCATION RESEARCH
LA English
DT Article
ID condom use; planned behavior; partner violence; reasoned action; hiv; prevalence; health; intentions; youth
AB Early coital debut is a risk factor for HIV. In this paper we investigate the predictors of young adolescents' transition to first intercourse using a social cognition theoretical framework. The analyses reported here were based on a longitudinal study of 2360 students in the schools allocated to the control arm of a cluster-randomized controlled trial to investigate the effect of a school-based HIV prevention programme among Grade 8 students in Cape Town. Structural equation modelling was performed with Mplus version 3.11. Of the 1440 students who were virgins at baseline, 1144 remained virgins 15 months later and 296 (20.6%) reported having had their first sexual intercourse. Transition to first sexual intercourse was more likely among males than females, among older students and among students with a lower socio-economic status. Transition to first sexual intercourse was significantly associated with intentions to have sexual intercourse, poor self-efficacy to negotiate delayed sex and intimate partner violence. The model predicted 35% of the variance in intentions and 16% of the variance in transition. These findings indicate some of the factors that influence young adolescent's transition to first intercourse and that need to be addressed when designing effective interventions.
C1 [Mathews, Catherine] MRC, Hlth Syst Res Unit, ZA-7505 Tygerberg, South Africa.
   [Mathews, Catherine] Univ Cape Town, Sch Publ Hlth & Family Med, ZA-7505 Cape Town, South Africa.
   [Flisher, Alan J.] Univ Cape Town, Div Child & Adolescent Psychiat, ZA-7925 Cape Town, South Africa.
   [Flisher, Alan J.] Univ Bergen, Fac Psychol, Res Ctr Hlth Promot, N-5015 Bergen, Norway.
   [Mukoma, Wanjiru] Univ Cape Town, Dept Psychiat & Mental Hlth, ZA-7700 Cape Town, South Africa.
   [Mukoma, Wanjiru] Univ Cape Town, Childrens Inst, ZA-7700 Cape Town, South Africa.
   [Schaalma, Herman] Maastricht Univ, Fac Psychol, Dept Work & Social Psychol, NL-6200 MD Maastricht, Netherlands.
C3 University of Cape Town; University of Cape Town; University of Bergen; University of Cape Town; University of Cape Town; Maastricht University
RP Mathews, C (corresponding author), MRC, Hlth Syst Res Unit, POB 19070, ZA-7505 Tygerberg, South Africa.
EM catherine.mathews@uct.ac.za
CR Aaro L.E., 2005, SCAND J PUBLIC HEALT, V30, P148
   AARO LE, 2007, PROMOTING ADOLESCENT, V0, P0
   Ajzen I, 2001, ANNU REV PSYCHOL, V52, P27, DOI 10.1146/annurev.psych.52.1.27
   Ajzen I, 2002, J APPL SOC PSYCHOL, V32, P665, DOI 10.1111/j.1559-1816.2002.tb00236.x
   AJZEN I, 1991, ORGAN BEHAV HUM DEC, V50, P179, DOI 10.1016/0749-5978(91)90020-T
   Albarracin D, 2001, PSYCHOL BULL, V127, P142, DOI 10.1037//0033-2909.127.1.142
   Armitage CJ, 2001, BRIT J SOC PSYCHOL, V40, P471, DOI 10.1348/014466601164939
   Bandura A., 1986, SOCIAL FDN THOUGHT A, V0, P0
   Bandura Albert, 1997, SELF EFFICACY EXERCI, V0, P0
   Bosompra K, 2001, SOC SCI MED, V52, P1057, DOI 10.1016/S0277-9536(00)00213-6
   Buga GAB, 1996, S AFR MED J, V86, P523
   Carvajal SC, 1999, HEALTH PSYCHOL, V18, P443, DOI 10.1037/0278-6133.18.5.443
   Drain PK, 2004, JAIDS-J ACQ IMM DEF, V35, P407, DOI 10.1097/00126334-200404010-00011
   Eaton L, 2003, SOC SCI MED, V56, P149, DOI 10.1016/S0277-9536(02)00017-5
   Fishbein M, 2000, AIDS CARE, V12, P273, DOI 10.1080/09540120050042918
   Flisher AJ, 2003, J ADOLESCENT HEALTH, V32, P58, DOI 10.1016/S1054-139X(02)00445-7
   Flisher AJ, 2007, J CHILD PSYCHOL PSYC, V48, P619, DOI 10.1111/j.1469-7610.2007.01711.x
   Giles M, 2005, AIDS CARE, V17, P729, DOI 10.1080/09540120500038181
   Jewkes R, 2006, TROP MED INT HEALTH, V11, P3, DOI 10.1111/j.1365-3156.2005.01530.x
   Jewkes R, 2001, SOC SCI MED, V52, P733, DOI 10.1016/S0277-9536(00)00177-5
   Jewkes R, 2007, EVALUATION STEPPING, V0, P0
   JEWKES R, 2005, SEX CONSENT YOUNG PE, V0, P0
   KELLY K, 2000, COMMUNITIES PRACTICE, V0, P0
   Kirby D, 2001, FAM PLANN PERSPECT, V33, P276, DOI 10.2307/3030195
   Klepp KI, 1996, E AFR MED J, V73, P218
   Laga M, 2001, AIDS, V15, P931, DOI 10.1097/00002030-200105040-00014
   LUGOE W, 1999, J HEALTH PSYCHOL, V5, P25
   MUKOMA W, 2004, 15 INT AIDS C BANGK, V0, P0
   Muthen L. K., 2004, MPLUS USERS GUIDE, V0, P0
   Pettifor A., 2004, HIV SEXUAL BEHAV YOU, V0, P0
   Pettifor AE, 2005, AIDS, V19, P1525, DOI 10.1097/01.aids.0000183129.16830.06
   Pronyk PM, 2006, LANCET, V368, P1973, DOI 10.1016/S0140-6736(06)69744-4
   Reddy SP., 2003, UMTHENTHE UHLABA USA, V0, P0
   Satorra A, 2000, ADV ST THEO, V36, P233
   Sheeran P, 1999, J APPL SOC PSYCHOL, V29, P1624, DOI 10.1111/j.1559-1816.1999.tb02045.x
   Straus MA, 1996, J FAM ISSUES, V17, P283, DOI 10.1177/019251396017003001
   Swart LA, 2002, J ADOLESCENCE, V25, P385, DOI 10.1006/jado.2002.0483
   VERGNANI T, 2002, 14 INT AIDS C BARC S, V0, P0
   *WHO, 2006, RISK PROT FACT AFF A, V0, P0
   Wood K, 1998, SOC SCI MED, V47, P233, DOI 10.1016/S0277-9536(98)00057-4
   Wood K, 1998, LOVE IS DANGEROUS TH, V0, P0
NR 41
TC 50
Z9 50
U1 1
U2 9
PU OXFORD UNIV PRESS
PI OXFORD
PA GREAT CLARENDON ST, OXFORD OX2 6DP, ENGLAND
SN 0268-1153
EI 1465-3648
J9 HEALTH EDUC RES
JI Health Educ. Res.
PD FEB 15
PY 2009
VL 24
IS 1
BP 1
EP 10
DI 10.1093/her/cym079
PG 10
WC Education & Educational Research; Public, Environmental & Occupational Health
SC Education & Educational Research; Public, Environmental & Occupational Health
GA 392VW
UT WOS:000262331300001
PM 18203683
DA 2023-03-20
ER

PT J
AU Reynolds, HY
AF Reynolds, Herbert Y.
TI Free Medical Clinics: Helping Indigent Patients and Dealing With Emerging Health Care Needs
SO ACADEMIC MEDICINE
LA English
DT Article
AB An innovative movement of free medical clinics, which began in the 1960s, has helped indigent people without access to traditional health care. In this article, the author relates his experiences at three free clinics. Aside from the delivery of good care to deserving people, these clinics also had an impact on other relevant issues in medicine: The first of these clinics became involved with a chronic illness that affected medical research, the second provided another venue for medical teaching, and the third increased volunteerism, especially among senior clinicians. These secondary features are the focus of this article. The first clinic, created in a time of troubling social change, cared for many young people with infections, probably including some who were part of an evolving epidemic that was only later recognized as HIV/AIDS. The second clinic began when the traditional hospital and outpatient clinic settings for teaching medical students-both in their preclinical years and during clerkship rotations-were not conducive to learning the skills of interviewing and physical examination of cooperative patients. The more informal, less frenetic pace of a free clinic appealed to students and some residents as a place to build clinical skills. The new Liaison Committee on Medical Education standard to provide student service learning may formalize the use of free clinics in medical schools. The third clinic, like any of the 1,200 or more free clinics in the United States, cares for indigent people who have no access to established health care. The free clinic movement, which can provide some of the needed care, relies on volunteer physicians, many of whom are older and retired clinicians, who find that their contribution to free clinic care can be both useful to the patients and most rewarding to themselves. Acad Med. 2009; 84:1434-1439.
C1 [Reynolds, Herbert Y.] NHLBI, DLD, Rockledge Ctr 2, NIH,Dept Hlth & Human Serv, Bethesda, MD 20892 USA.
   [Reynolds, Herbert Y.] Penn State Coll Med, Milton S Hershey Med Ctr, Hershey, PA USA.
C3 National Institutes of Health (NIH) - USA; NIH National Heart Lung & Blood Institute (NHLBI); Pennsylvania Commonwealth System of Higher Education (PCSHE); Pennsylvania State University; Penn State Health
RP Reynolds, HY (corresponding author), NHLBI, DLD, Rockledge Ctr 2, NIH,Dept Hlth & Human Serv, 6701 Rockledge Dr, Bethesda, MD 20892 USA.
EM reynoldh@nhlbi.nih.gov
CR ARATANI L, 2008, WASHINGTON POST 0217, V0, PB1
   BOWES DB, 2008, FREE CLIN EVALUA MAR, V0, P0
   FLEMING F, 1981, BACHE MEMORIAL C APR, V0, P0
   Ludmerer KM, 1999, TIME HEAL AM MED ED, V0, P0
   MANLOVE M, 2008, PENN STATE MED, V18, P4
   Okie S, 2007, NEW ENGL J MED, V357, P525, DOI 10.1056/NEJMp078113
   Reynolds Herbert Y, 2007, ACAD MED, V82, P875, DOI 10.1097/ACM.0b013e3181330385
   Reynolds HY, 2006, LUNG, V184, P369, DOI 10.1007/s00408-006-0028-x
   Reynolds Herbert Y, 2004, PHAROS ALPHA OMEGA ALPHA HONOR MED SOC, V67, P30
   RONAN JA, 2008, YEARLY REPORT MERCY, V0, P0
   Simpson SA, 2007, J GEN INTERN MED, V22, P352, DOI 10.1007/s11606-006-0073-4
   Sloane PD, 2008, ANN INTERN MED, V149, P317, DOI 10.7326/0003-4819-149-5-200809020-00006
   Small M D, 1993, VA MED Q, V120, P10
   SMALL MD, 1993, VA MED Q, V120, P10
   STEVENS D, 2002, VITAL SIGNS, V33, P5
   *US BUR CENS, 1900, COUNT POP CENS COUNT, V0, P0
   Weiss GL, 2006, GRASSROOTS MED STORY, V0, P0
   WESSEL L, 2008, WASHINGTON POST 0122, V0, PF5
   WESSEL L, 2008, WASHINGTON POST 0122, V0, PF1
   YOUNG KR, 1985, ANN INTERN MED, V103, P522, DOI 10.7326/0003-4819-103-4-522
   2001, 1900, P18, V0, P0
NR 25
TC 11
Z9 11
U1 0
U2 7
PU LIPPINCOTT WILLIAMS & WILKINS
PI PHILADELPHIA
PA TWO COMMERCE SQ, 2001 MARKET ST, PHILADELPHIA, PA 19103 USA
SN 1040-2446
EI 1938-808X
J9 ACAD MED
JI Acad. Med.
PD OCT 15
PY 2009
VL 84
IS 10
BP 1434
EP 1439
DI 10.1097/ACM.0b013e3181b6c3eb
PG 6
WC Education, Scientific Disciplines; Health Care Sciences & Services
SC Education & Educational Research; Health Care Sciences & Services
GA V15EU
UT WOS:000207786100031
PM 19881438
DA 2023-03-20
ER

PT J
AU Delobelle, P
   Rawlinson, JL
   Ntuli, S
   Malatsi, I
   Decock, R
   Depoorter, AM
AF Delobelle, Peter
   Rawlinson, Jakes L.
   Ntuli, Sam
   Malatsi, Inah
   Decock, Rika
   Depoorter, Anne Marie
TI HIV/AIDS knowledge, attitudes, practices and perceptions of rural nurses in South Africa
SO JOURNAL OF ADVANCED NURSING
LA English
DT Article
DE attitudes; HIV; AIDS; knowledge; nurses; perceptions; practices; rural; South Africa
ID health-care workers; injection safety; nursing-students; hiv aids; nigeria; people; impact; country; education; uganda
AB HIV/AIDS knowledge, attitudes, practices and perceptions of rural nurses in South Africa. This paper is a report of a study exploring HIV/AIDS-related knowledge, attitudes, practices and perceptions of nurses in the largely black and rural Limpopo Province of South Africa. Studies of HIV/AIDS knowledge, attitudes and practices among healthcare workers in developing countries have shown gaps in knowledge and fear of contagion, coupled with ambivalent attitudes in caring for patients with HIV/AIDS and inconsistent universal precautions adherence. A cross-sectional study of a random sample of primary health care (PHC) (n = 71) and hospital nurses (n = 69) was carried out in 2005, using a questionnaire, focus groups and in-depth interviews. Hospital nurses reported a higher frequency of care for patients with HIV/AIDS (P < 0.05), but less HIV/AIDS training when compared to PHC nurses (P < 0.001). HIV/AIDS knowledge was moderately adequate and associated with professional rank, frequency of care and training (P < 0.001). Attitudes towards patients with HIV/AIDS were mainly positive and were statistically significantly correlated with HIV/AIDS knowledge (P < 0.01) and training (P < 0.05). Three out of four nurses reported that they practised universal precautions (76.1%), but fear of occupational HIV transmission and lack of injection safety was found. Seven in 10 nurses reported previous needlestick injuries, but postexposure prophylaxis was not available in all healthcare facilities. Participants reported a higher workload because of HIV/AIDS, lack of training impacting negatively on their work, and stigma and shared confidentiality affecting them emotionally. There is a need for accelerated HIV/AIDS training of rural nurses and for wider implementation of universal precautions and postexposure prophylaxis availability in public health facilities in southern Africa.
C1 [Delobelle, Peter; Decock, Rika; Depoorter, Anne Marie] Vrije Univ Brussel, Dept Publ Hlth, Brussels, Belgium.
   [Rawlinson, Jakes L.; Ntuli, Sam; Malatsi, Inah] Univ Limpopo, Polokwane Mankweng Hosp Complex, Dept Community Hlth, Sovenga, South Africa.
C3 Vrije Universiteit Brussel; University of Limpopo
RP Delobelle, P (corresponding author), Vrije Univ Brussel, Dept Publ Hlth, Brussels, Belgium.
EM pdelobel@vub.ac.be
CR ADELEKAN ML, 1995, AIDS CARE, V7, PS63, DOI 10.1080/09540129550126849
   All AC, 1997, J ADV NURS, V26, P798, DOI 10.1046/j.1365-2648.1997.00377.x
   [Anonymous], 1996, DATA ANAL STAT NURSI, V0, P0
   Baylor RA, 1996, J PROF NURS, V12, P99, DOI 10.1016/S8755-7223(96)80055-X
   BRITTEN N, 2000, QUALITATIVE RES HLTH, V2, P11
   Chamane N J, 1997, CURATIONIS, V20, P43
   Deetlefs E., 2003, HLTH SA GESONDHEID, V8, P23
   *DEP HLTH, 2006, NAT HIV SYPH ANT SER, V0, P0
   DEVILLIERS A, 2000, INT C AIDS DURB S AF, V13, P0
   Dijkstra A, 2007, SAHARA J, V4, P636
   DORRINGTON R, 2006, DEMOGRAPHIC IMPACT H, V0, P0
   Eckstein E.C., 1987, THESIS CASE W RESERV, V0, P0
   Ehlers VJ, 2006, INT J NURS STUD, V43, P657, DOI 10.1016/j.ijnurstu.2005.11.009
   Ezedinachi ENU, 2002, PUBLIC HEALTH, V116, P106, DOI 10.1038/sj.ph.1900834
   Froman R D, 1992, IMAGE J NURS SCH, V24, P149, DOI 10.1111/j.1547-5069.1992.tb00240.x
   Froman RD, 1997, RES NURS HEALTH, V20, P161, DOI 10.1002/(SICI)1098-240X(199704)20:2<161::AID-NUR8>3.0.CO;2-I
   HALL EJ, 2004, HIV AIDS WORKPLACE, V0, P109
   Holzemer WL, 2007, J ADV NURS, V58, P541, DOI 10.1111/j.1365-2648.2007.04244.x
   HORSMAN JM, 1995, SOC SCI MED, V41, P1535, DOI 10.1016/0277-9536(95)00030-B
   Hutin Y, 2003, B WORLD HEALTH ORGAN, V81, P491
   Kermode M, 2004, INT J INFECT DIS, V8, P325, DOI 10.1016/j.ijid.2004.03.005
   Kermode M, 2004, HEALTH PROMOT INT, V19, P95, DOI 10.1093/heapro/dah110
   Knussen C, 1999, PSYCHOL HEALTH, V14, P367, DOI 10.1080/08870449908407334
   KOHI TW, 1994, INT J NURS STUD, V31, P77, DOI 10.1016/0020-7489(94)90009-4
   Lehmann U., 2005, AIDS B, V14, P7
   Lohrmann C, 2000, J ADV NURS, V31, P696, DOI 10.1046/j.1365-2648.2000.01326.x
   Marchal B, 2005, TROP MED INT HEALTH, V10, P300, DOI 10.1111/j.1365-3156.2005.01397.x
   Mavhandu-Mudzusi AH, 2007, NURS HEALTH SCI, V9, P254, DOI 10.1111/j.1442-2018.2007.00341.x
   Mbanya D N, 2001, INT NURS REV, V48, P241, DOI 10.1046/j.1466-7657.2001.00090.x
   Mungherera M, 1997, AIDS, V11, P0
   Norusis M. J., 2007, SPSS 15 0 STAT PROCE, V0, P0
   Nsubuga FM, 2005, TROP MED INT HEALTH, V10, P773, DOI 10.1111/j.1365-3156.2005.01453.x
   Oyeyemi A, 2006, J ADV NURS, V53, P196, DOI 10.1111/j.1365-2648.2006.03715.x
   Reis C, 2005, PLOS MED, V2, P743, DOI 10.1371/journal.pmed.0020246
   Shisana O, 2004, SAMJ S AFR MED J, V94, P846
   SHISANA O, 2005, S AFRICAN NATL HIV P, V0, P0
   Smit R, 2005, J ADV NURS, V51, P22, DOI 10.1111/j.1365-2648.2005.03456.x
   Strauss A., 1997, GROUNDED THEORY PRAC, V0, P0
   TIERNEY AJ, 1995, J CLIN NURS, V4, P13, DOI 10.1111/j.1365-2702.1995.tb00005.x
   *UNAIDS WHO, 2005, AIDS EP UPD DEC 2005, V0, P0
   UNGER A, 2002, INT C AIDS BARC, V0, P0
   Uwakwe CBU, 2000, J ADV NURS, V32, P416, DOI 10.1046/j.1365-2648.2000.01492.x
   Uys Leana R, 2004, BMC NURS, V3, P1, DOI 10.1186/1472-6955-3-1
   Valimaki M, 1998, J ADV NURS, V27, P752, DOI 10.1046/j.1365-2648.1998.00612.x
   van Dyk AC, 2007, AJAR-AFR J AIDS RES, V6, P49, DOI 10.2989/16085900709490399
   Walusimbi M, 2004, APPL NURS RES, V17, P92, DOI 10.1016/j.apnr.2004.02.005
   Yamane T., 1967, STATISTICS-ABINGDON, V0, P0
   Zelnick J, 2005, J PUBLIC HEALTH POL, V26, P163, DOI 10.1057/palgrave.jphp.3200021
NR 49
TC 40
Z9 45
U1 0
U2 32
PU WILEY
PI HOBOKEN
PA 111 RIVER ST, HOBOKEN 07030-5774, NJ USA
SN 0309-2402
EI 1365-2648
J9 J ADV NURS
JI J. Adv. Nurs.
PD MAY 15
PY 2009
VL 65
IS 5
BP 1061
EP 1073
DI 10.1111/j.1365-2648.2009.04973.x
PG 13
WC Nursing
SC Nursing
GA 428AU
UT WOS:000264821000016
PM 19399982
DA 2023-03-20
ER

PT J
AU Masatu, MC
   Kazaura, MR
   Ndeki, S
   Mwampambe, R
AF Masatu, Melkiory C.
   Kazaura, Method R.
   Ndeki, Sidney
   Mwampambe, Ramadhan
TI Predictors of Risky Sexual Behavior among Adolescents in Tanzania
SO AIDS AND BEHAVIOR
LA English
DT Article
DE Adolescents; HIV; Risky sexual behavior; Tanzania
ID secondary-school pupils; condom use; hiv-infection; 1st sex; knowledge; students; health; aids; age
AB Studies on sexual behavior among adolescents are fundamental in understanding and fighting against outcomes of unprotected sex that include unplanned/unwanted pregnancies and sexually transmitted diseases. This survey conducted among in- and out-of-schools adolescents measured prevalence of sexual behavior variables, including risky sexual behavior and associated factors. Risky sexual behavior was defined as having first sex before 16 years, inconsistent condom use and having multiple sexual partners. About 30% of adolescents reported being sexually active; a higher proportion being among males than females and 24.5% of sexually active adolescents reported having multiple sexual partners. More males (37%) reported having multiple sexual partners than females (26%). Nearly 48% of unmarried sexually active adolescents reported having used a condom during the most recent sexual intercourse. Predictors of risky sexual behavior were being male, young age (10-14 years) and being inschool. Preventive information and education should take into consideration these factors.
C1 [Kazaura, Method R.] Muhimbili Univ, Coll Hlth Sci, Dept Epidemiol & Biostat, Dar Es Salaam, Tanzania.
   [Masatu, Melkiory C.; Ndeki, Sidney; Mwampambe, Ramadhan] Ctr Educ Dev Hlth Arusha, Arusha, Tanzania.
RP Kazaura, MR (corresponding author), Muhimbili Univ, Coll Hlth Sci, Dept Epidemiol & Biostat, POB 65015, Dar Es Salaam, Tanzania.
EM mrkazaura@muchs.ac.tz
CR Friedman Herbert L., 1994, WORLD HEALTH STATISTICS QUARTERLY, V47, P31
   KAPIGA SH, 1992, CENT AFR J MED, V38, P375
   Kapiga SH, 2002, AIDS CARE, V14, P455, DOI 10.1080/09540120208629665
   KONINGS E, 1994, AIDS, V8, P987, DOI 10.1097/00002030-199407000-00018
   Lugoe WL, 1996, AIDS CARE, V8, P443, DOI 10.1080/09540129650125632
   Maswanya ES, 1999, HEALTH EDUC RES, V14, P185, DOI 10.1093/her/14.2.185
   Matasha E, 1998, AIDS CARE, V10, P571, DOI 10.1080/09540129848433
   *MIN HLTH, 2001, NAT POL HIV AIDS, V0, P0
   *MIN HLTH, 2005, 19 MIN HLTH NAT AIDS, V0, P0
   National Bureau of Statistics, 2003, 2002 POP HOUS CENS, V0, P0
   National Bureau of Statistics. ORC Macro, 2005, TANZ DEM HLTH SURV 2, V0, P0
   Pettifor AE, 2004, AIDS, V18, P1435, DOI 10.1097/01.aids.0000131338.61042.b8
   Santelli JS, 1998, FAM PLANN PERSPECT, V30, P271, DOI 10.2307/2991502
   SEHA AM, 1994, AIDS EDUC PREV, V6, P524
   Simbayi LC, 2005, AIDS BEHAV, V9, P53, DOI 10.1007/s10461-005-1681-4
   Slaymaker E, 2003, REPROD HEALTH MATTER, V11, P174, DOI 10.1016/S0968-8080(03)02299-7
   WHO, 2000, PROGR REPROD HLTH RE, V53, P2
   Zaba B, 2004, SEX TRANSM INFECT, V80, P28, DOI 10.1136/sti.2004.012674
NR 19
TC 16
Z9 17
U1 0
U2 4
PU SPRINGER/PLENUM PUBLISHERS
PI NEW YORK
PA 233 SPRING ST, NEW YORK, NY 10013 USA
SN 1090-7165
EI 1573-3254
J9 AIDS BEHAV
JI AIDS Behav.
PD FEB 15
PY 2009
VL 13
IS 1
BP 94
EP 99
DI 10.1007/s10461-007-9292-x
PG 6
WC Public, Environmental & Occupational Health; Social Sciences, Biomedical
SC Public, Environmental & Occupational Health; Biomedical Social Sciences
GA 387FE
UT WOS:000261936300012
PM 17690974
DA 2023-03-20
ER

PT J
AU Ragnarsson, A
   Onya, HE
   Aaro, LE
AF Ragnarsson, Anders
   Onya, Hans E.
   Aaro, Leif Edvard
TI Young people's understanding of HIV: A qualitative study among school students in Mankweng, South Africa
SO SCANDINAVIAN JOURNAL OF PUBLIC HEALTH
LA English
DT Article; Proceedings Paper
DE Belief systems; traditional healers; HIV; AIDS; South Africa
ID sexually-transmitted infections; hiv/aids prevention; beliefs; aids; knowledge; behavior; stigma; youth
AB Aims: This article describes young people's interpretation of HIV, AIDS and sexually transmitted illness in a rural South African community in Mankweng, Limpopo Province. Method: The study was based on 19 focus group discussions with adolescents aged 12-14 years. Results: Our participants had limited knowledge about HIV from a biomedical perspective. Their understanding and interpretations of HIV and other sexually transmitted diseases were largely informed by traditional and religious belief systems that explain how and why people contract an illness via sexual intercourse. Based on these interpretations, they also expressed distrust towards the medical health system, and where to go for care, support and treatment. Local traditional healers were often mentioned as the only people who could cure several of the sexually transmitted diseases described by our informants. Conclusions: The ways of understanding HIV, AIDS and other sexually transmitted illnesses may weaken efforts of health education interventions based solely on a medical and modern notion of disease. The authors emphasise the importance of exploring traditional and religious belief systems and taking these into account when planning and designing behaviour change interventions.
C1 [Ragnarsson, Anders] Karolinska Inst, Dept Publ Hlth Sci, Div Int Hlth, IHCAR, SE-17177 Stockholm, Sweden.
   [Onya, Hans E.] Univ Limpopo, Hlth Promot Unit, Sovenga, South Africa.
   [Aaro, Leif Edvard] Univ Bergen, Fac Psychol, Res Ctr Hlth Promot, Bergen, Norway.
   [Aaro, Leif Edvard] Norwegian Inst Publ Hlth, Div Mental Hlth, Oslo, Norway.
C3 Karolinska Institutet; University of Limpopo; University of Bergen; Norwegian Institute of Public Health (NIPH)
RP Ragnarsson, A (corresponding author), Karolinska Inst, Dept Publ Hlth Sci, Div Int Hlth, IHCAR, SE-17177 Stockholm, Sweden.
EM anders.ragnarsson@ki.se
CR Aaro LE, 2006, SCAND J PUBLIC HEALT, V34, P150, DOI 10.1080/14034940510032356
   Agadjanian V, 2005, SOC SCI MED, V61, P1529, DOI 10.1016/j.socscimed.2005.03.012
   Babb Dale A, 2007, PSYCHOL HEALTH MED, V12, P314, DOI 10.1080/13548500600621511
   Campbell C, 2005, AM J PUBLIC HEALTH, V95, P808, DOI 10.2105/AJPH.2003.037499
   Campbell C, 2005, AIDS CARE, V17, P471, DOI 10.1080/09540120412331319705
   Campbell C., 2003, LETTING THEM WHY HIV, V0, P0
   dCruzGrote D, 1996, LANCET, V348, P1071, DOI 10.1016/S0140-6736(95)11031-3
   Duffy Lynne, 2005, J TRANSCULT NURS, V16, P23, DOI 10.1177/1043659604270962
   Eaton L, 2003, SOC SCI MED, V56, P149, DOI 10.1016/S0277-9536(02)00017-5
   Homsy J, 2004, J ALTERN COMPLEM MED, V10, P905
   Homsy J, 2004, AIDS, V18, P1723, DOI 10.1097/01.aids.0000131380.30479.16
   James S, 2004, ACTA PAEDIATR, V93, P264, DOI 10.1080/08035250310007925
   KABORU BB, 2005, COMMUNITIES VIEWS PR, V0, P0
   Kalichman SC, 2004, AIDS CARE, V16, P572, DOI 10.1080/09540120410001716360
   Knodel J, 1994, HEALTH TRANSIT REV, V4, P99
   Kober K, 2004, LANCET, V364, P103, DOI 10.1016/S0140-6736(04)16597-5
   Lesch E, 2005, SOC SCI MED, V61, P1072, DOI 10.1016/j.socscimed.2005.01.005
   Liddell C, 2005, SOC SCI MED, V60, P691, DOI 10.1016/j.socscimed.2004.06.020
   Liddell C, 2006, ANN BEHAV MED, V32, P218, DOI 10.1207/s15324796abm3203_7
   Peltzer K, 2006, AIDS CARE, V18, P608, DOI 10.1080/09540120500294206
   Shefer T, 2002, QUAL HEALTH RES, V12, P1373, DOI 10.1177/1049732302238749
   Simbayi LC, 2004, AIDS CARE, V16, P605, DOI 10.1080/09540120410001716405
   Strauss A., 1990, BASICS QUALITATIVE R, V0, P0
   Tsasis P, 2000, AIDS PATIENT CARE ST, V14, P555, DOI 10.1089/108729100750018326
   Williams BG, 2003, AIDS, V17, P2099, DOI 10.1097/00002030-200309260-00011
NR 28
TC 12
Z9 12
U1 0
U2 9
PU SAGE PUBLICATIONS LTD
PI LONDON
PA 1 OLIVERS YARD, 55 CITY ROAD, LONDON EC1Y 1SP, ENGLAND
SN 1403-4948
EI 1651-1905
J9 SCAND J PUBLIC HEALT
JI Scand. J. Public Health
PD JUN 15
PY 2009
VL 37
IS 
BP 101
EP 106
DI 10.1177/1403494808094241
PG 6
WC Public, Environmental & Occupational Health
SC Public, Environmental & Occupational Health
GA 468OL
UT WOS:000267828800012
PM 19493987
DA 2023-03-20
ER

PT J
AU Pastakia, SD
   Schellhase, EM
   Jakait, B
AF Pastakia, Sonak D.
   Schellhase, Ellen M.
   Jakait, Beatrice
TI Collaborative partnership for clinical pharmacy services in Kenya
SO AMERICAN JOURNAL OF HEALTH-SYSTEM PHARMACY
LA English
DT Article
DE Clinical pharmacy; Education, pharmaceutical; HIV infections; Kenya; Pharmaceutical services; Pharmacy; Preceptors
AB Purpose. A collaborative partnership for clinical pharmacy services in Kenya is described. Summary. Purdue University School of Pharmacy and Pharmaceutical Sciences (PUSOPPS) agreed to collaborate with the United States Agency for International Development-Academic Model for Providing Access to Healthcare (USAID-AMPATH) partnership to provide pharmacy services necessary for patients infected with human immunodeficiency virus (HIV) in Kenya. In addition to assisting Kenyan collaborators, the full-time, onsite faculty member from PUSOPPS serves as a preceptor to pharmacy clerkship students from PUSOPPS and the University of Nairobi in the delivery of clinical pharmacy services in inpatient and outpatient settings. Through PUSOPPS's unique collaboration, Kenyan pharmacy technologist students and University of Nairobi pharmacy students partner with clerkship students from PUSOPPS to participate in eight-week rotations. In addition to inpatient activities, students spend one day each week at one of the rural HIV clinics or observing one of the burgeoning specialized care clinics. Students also participate in public health activities, such as providing adherence counseling for HIV-infected patients, participating in door-to-door HIV counseling and testing, and preparing educational and recreational activities for pediatric patients. PUSOPPSs sustainable involvement with this program has addressed many of the immediate pharmacy needs of providing antiretroviral therapy and medications for opportunistic infections throughout western Kenya. Conclusion. The collaboration between PUSOPPS and USAID-AMPATH in Eldoret, Kenya, has provided a bilateral educational exchange for Kenyan and American pharmacy students and has allowed for year-round clinical pharmacy services in both inpatient and outpatient settings.
C1 [Pastakia, Sonak D.; Schellhase, Ellen M.] Purdue Univ, Sch Pharm & Pharmaceut Sci, Dept Pharm Practice, W Lafayette, IN 47907 USA.
   [Pastakia, Sonak D.; Jakait, Beatrice] Moi Univ, Moi Teaching & Referral Hosp, AMPATH Ctr, Dept Head Acad Model Providing Access Healthcare, Eldoret 30100, Kenya.
C3 Purdue University System; Purdue University; Purdue University West Lafayette Campus; Moi University
RP Pastakia, SD (corresponding author), Moi Univ, Moi Teaching & Referral Hosp, AMPATH Ctr, Dept Head Acad Model Providing Access Healthcare, Nandi Rd,POB 4606, Eldoret 30100, Kenya.
EM spastaki@purdue.edu
FU United States Agency for International Development-AMPATH
CR ABEL SR, 2004, AM COLL CLIN PHARM A, V0, P0
   ABEL SR, 2004, INT PHARM FED WORLD, V0, P0
   Einterz RM, 2007, ACAD MED, V82, P812, DOI 10.1097/ACM.0b013e3180cc29f1
   EVERETT JA, 2005, AM COLL CLIN PHARM A, V0, P0
   FULLER J, 2004, AM COLL CLIN PHARM A, V0, P0
   GREGORY K, 2008, AM SOC CLIN ONC ANN, V0, P0
   LOCK J, 2005, AM COLL CLIN PHARM A, V0, P0
   LOZINSKA M, 2007, ASHP MID CLIN M LAS, V0, P0
   MACE N, 2005, ASHP MID CLIN M LAS, V0, P0
   MCPHEARSON A, 2005, AM COLL CLIN PHARM A, V0, P0
   MILLER J, 2008, INT PHARM FED WORLD, V0, P0
   PATEL B, 2008, INT PHARM FED WORLD, V0, P0
   RIFE J, 2008, ASHP MID CLIN M LAS, V0, P0
   SCHELLHASE E, 2008, INT PHARM FED WORLD, V0, P0
   SCHELLHASE E, 2008, AM ASS COLL PHARM AN, V0, P0
   SHELTON J, 2007, AM COLL CLIN PHARM A, V0, P0
   SIDLE J, 2008, INT AIDS SOC M MEX C, V0, P0
   SKILLMAN K, 2005, ASHP MID CLIN M LAS, V0, P0
   TENBARGE L, 2006, ASHP MID CLIN M AN C, V0, P0
   UNAIDS/WHO, 2008, UNAIDS WHO EP FACT S, V0, P0
NR 24
TC 18
Z9 18
U1 1
U2 8
PU AMER SOC HEALTH-SYSTEM PHARMACISTS
PI BETHESDA
PA 7272 WISCONSIN AVE, BETHESDA, MD 20814 USA
SN 1079-2082
EI 1535-2900
J9 AM J HEALTH-SYST PH
JI Am. J. Health-Syst. Pharm.
PD AUG 1
PY 2009
VL 66
IS 15
BP 1386
EP 1390
DI 10.2146/ajhp080483
PG 5
WC Pharmacology & Pharmacy
SC Pharmacology & Pharmacy
GA 475LV
UT WOS:000268361700012
PM 19635776
DA 2023-03-20
ER

PT J
AU Qu, B
   Guo, HQ
   Liu, J
   Zu, TM
   Zhang, Y
   Sun, G
AF Qu, B.
   Guo, H. Q.
   Liu, J.
   Zu, T. M.
   Zhang, Y.
   Sun, G.
TI The Relationship between Chinese Construction Workers' HIV/AIDS-related Knowledge, Attitudes and Behaviour: a Structural Equation Model
SO JOURNAL OF INTERNATIONAL MEDICAL RESEARCH
LA English
DT Article
DE HUMAN IMMUNODEFICIENCY VIRUS (HIV); ACQUIRED IMMUNE DEFICIENCY SYNDROME (AIDS); CHINESE CONSTRUCTION WORKERS; STRUCTURAL EQUATION MODELLING; KNOWLEDGE; ATTITUDES; BEHAVIOUR
ID sexually-transmitted-diseases; hiv; aids; students; health; risks; women
AB This study explored the relationship between human immunodeficiency virus/acquired immune deficiency syndrome (HIV/AIDS)-related knowledge, attitudes and behaviour in migrant urban construction workers using structural equation modelling (SEM). A cross-sectional study was conducted among 428 male subjects on three building sites in Shenyang City. The SEM model of HIV/AIDS-related knowledge, attitudes and behaviour was built using LISREL version 8.5 and it fitted the data well, as shown by an adjusted goodness of fit index of 0.82 and a root mean square error of approximation of 0.094. Knowledge of HIV/AIDS was closely correlated with attitudes and behaviour. Age was an important factor affecting HIV/AIDS-related knowledge, attitudes and behaviour. These findings suggest that increasing HIV/AIDS-related knowledge could improve the attitude and behaviour of migrant urban construction workers, enabling them to avoid high-risk behaviour that increases the spread of HIV/AIDS. Any intervention used will need to take the important factor of age into consideration.
C1 [Qu, B.; Guo, H. Q.; Liu, J.; Sun, G.] China Med Univ, Fac Hlth Stat, Sch Publ Hlth, Shenyang 110001, Peoples R China.
   [Zu, T. M.; Zhang, Y.] China Med Univ, Med Educ Ctr, Shenyang 110001, Peoples R China.
C3 China Medical University; China Medical University
RP Sun, G (corresponding author), China Med Univ, Fac Hlth Stat, Sch Publ Hlth, 92 N 2nd Rd, Shenyang 110001, Peoples R China.
EM gsun@mail.cmu.edu.cn
FU Office of Labour and Social Security in Shenyang City, China; National Natural Science Foundation of China [30700690]; Foundation of the Educational Department of Liaoning Province of China [20061020]
CR Anderson AF, 2003, AIDS CARE, V15, P177, DOI 10.1080/0954012031000068326
   Bentler P M, 1992, STAT METHODS MED RES, V1, P159, DOI 10.1177/096228029200100203
   Boffito M, 2006, INT J CLIN PRACT, V60, P1098, DOI 10.1111/j.1742-1241.2006.01073.x
   Chen XS, 2000, SEX TRANSM DIS, V27, P138, DOI 10.1097/00007435-200003000-00003
   *CHIN MIN HLTH AID, 2004, PERSP UNAIDS CHIN OF, V0, P0
   DAmelio R, 2001, J ACQ IMMUN DEF SYND, V28, P173, DOI 10.1097/00126334-200110010-00010
   FANG XL, 2006, LIAONING STAT YB, V0, P0
   FRANCIS DJ, 1988, J CLIN EXP NEUROPSYC, V10, P623, DOI 10.1080/01688638808402800
   He N, 2005, SEX TRANSM DIS, V32, P286, DOI 10.1097/01.olq.0000152219.58592.9b
   Hu XUJ, 2008, LANCET, V372, P1717, DOI 10.1016/S0140-6736(08)61360-4
   Hu Z, 2005, AIDS PATIENT CARE ST, V19, P121, DOI 10.1089/apc.2005.19.121
   Jiang Z, 1998, CHINA POPUL TODAY, V15, P2
   Lazarus JV, 2006, SCAND J PUBLIC HEALT, V34, P92, DOI 10.1080/14034940510032211
   Li Xue-jun, 2008, ZHONGHUA LIU XING BING XUE ZA ZHI, V29, P1171
   Liao SS, 2003, AIDS EDUC PREV, V15, P109, DOI 10.1521/aeap.15.3.109.23834
   Lonn E, 2007, AIDS PATIENT CARE ST, V21, P48, DOI 10.1089/apc.2006.0063
   MacCallum RC, 2000, ANNU REV PSYCHOL, V51, P201, DOI 10.1146/annurev.psych.51.1.201
   Munoz-Silva A, 2007, PUBLIC HEALTH, V121, P673, DOI 10.1016/j.puhe.2007.01.010
   OToole BJ, 2007, INT J STD AIDS, V18, P193, DOI 10.1258/095646207780132398
   Plafker T, 2001, BRIT MED J, V323, P714, DOI 10.1136/bmj.323.7315.714
   Portsmouth S, 2003, INT J STD AIDS, V14, P757, DOI 10.1258/09564620360719804
   Rogers A, 2006, AIDS PATIENT CARE ST, V20, P803, DOI 10.1089/apc.2006.20.803
   SHOO C, 1996, CHIN MED SCI J, V11, P252
   Tomarken AJ, 2005, ANNU REV CLIN PSYCHO, V1, P31, DOI 10.1146/annurev.clinpsy.1.102803.144239
   *UNAIDS WHO, 2007, 2007 AIDS EP UPD, V0, P0
   Wu ZY, 2007, LANCET, V369, P679, DOI 10.1016/S0140-6736(07)60315-8
   YISHAO S, 1996, REN WEN DI LI ZA ZHI, V11, P63
   Zhu Y., 2003, INT J POPULATION GEO, V9, P485, DOI 10.1002/ijpg.308
NR 28
TC 4
Z9 4
U1 0
U2 10
PU SAGE PUBLICATIONS LTD
PI LONDON
PA 1 OLIVERS YARD, 55 CITY ROAD, LONDON EC1Y 1SP, ENGLAND
SN 0300-0605
EI 1473-2300
J9 J INT MED RES
JI J. Int. Med. Res.
PD JUL-AUG 15
PY 2009
VL 37
IS 4
BP 1202
EP 1210
DI 10.1177/147323000903700427
PG 9
WC Medicine, Research & Experimental; Pharmacology & Pharmacy
SC Research & Experimental Medicine; Pharmacology & Pharmacy
GA 509RQ
UT WOS:000271036300027
PM 19761705
DA 2023-03-20
ER

PT J
AU Lemal, M
   Van den Bulck, J
AF Lemal, Marijke
   Van den Bulck, Jan
TI Exposure to semi-explicit sexual television content is related to adolescents' reduced fear of AIDS
SO EUROPEAN JOURNAL OF CONTRACEPTION AND REPRODUCTIVE HEALTH CARE
LA English
DT Article
DE AIDS; Fear; Adolescents; Television
ID metaanalysis
AB Objective To investigate the relationship between adolescents' frequency of watching semi-explicit sexual television content and their fear of getting AIDS. Methods A longitudinal cohort study was conducted to test whether fourth grade students (N = 733) who regularly watched sexually semi-explicit content at baseline were less likely to be afraid of getting AIDS one year later at follow-up. Results Regression analyses indicated that adolescents who were frequently exposed to semi-explicit sexual TV content at baseline were less likely to be fearful about getting AIDS one year later. Conclusion Watching semi-explicit television is related to reduced fear of getting AIDS.
C1 [Lemal, Marijke] Katholieke Univ Leuven, Fac Social Sci, Sch Mass Commun Res, B-3000 Louvain, Belgium.
C3 KU Leuven
RP Lemal, M (corresponding author), Katholieke Univ Leuven, Fac Social Sci, Sch Mass Commun Res, Pk Str 45,Bus 3603, B-3000 Louvain, Belgium.
EM marijke.lemal@soc.kuleuven.be
FU Flemish Ministry of Health (Belgium)
CR Earl A, 2007, HEALTH PSYCHOL, V26, P496, DOI 10.1037/0278-6133.26.4.496
   Farrar KM, 2006, J BROADCAST ELECTRON, V50, P635, DOI 10.1207/s15506878jobem5004_4
   KUNKEL D, 2005, SEX TV4, V0, P0
   Peter J, 2007, SEX ROLES, V56, P381, DOI 10.1007/s11199-006-9176-y
   Ward LM, 2006, J RES ADOLESCENCE, V16, P133, DOI 10.1111/j.1532-7795.2006.00125.x
   Witte K, 2000, HEALTH EDUC BEHAV, V27, P591, DOI 10.1177/109019810002700506
NR 6
TC 0
Z9 0
U1 0
U2 0
PU PARTHENON PUBLISHING GROUP
PI LANCASTER
PA RICHMOND HOUSE, WHITE CROSS, SOUTH ROAD, LANCASTER LA1 4XQ, ENGLAND
SN 1362-5187
EI 
J9 EUR J CONTRACEP REPR
JI Eur. J. Contracept. Reprod. Health Care
PD JUN 15
PY 2009
VL 14
IS 6
BP 406
EP 409
DI 10.3109/13625180903281317
PG 4
WC Public, Environmental & Occupational Health; Obstetrics & Gynecology
SC Public, Environmental & Occupational Health; Obstetrics & Gynecology
GA 589LB
UT WOS:000277147900005
PM 19929643
DA 2023-03-20
ER

PT J
AU Ruiz, FAA
   Espada, JP
AF Anton Ruiz, Fina A.
   Espada, Jose P.
TI Substance use and HIV-related sexual risk behaviors in a sample of college students.
SO ANALES DE PSICOLOGIA
LA Spanish
DT Article
DE HIV / AIDS; youngsters; sexual risk behaviour; condom use; substance use
ID drug-use; alcohol
AB The new cases of HIV infection mainly affect youngsters with high risk sexual behaviors one of the main routes of transmission. The aim of this study was to assess the sexual risk behaviour among university students from Alicante (Spain) and its relation with the drug-taking. The sample included 339 undergraduates aged 18-29 years (M = 19.53; SD = 3.27). The students completed a self-administered questionnaire during the class about their sexual behaviors and drug-taking. The participants reported a significative higher alcohol use than cannabis use (p < .01). Fifty per cent of the sample admitted to have been engaged in sex intercourse at least once while they were under the influence of alcohol, whereas only 16.2% of the sample admitted had sex at least once under the influence of cannabis. There is a significative relation between alcohol use and condom use at vaginal sex (chi(2) = 6.85, p = .03) and between cannabis use and condom use at oral sex (chi(2)= 8.33, p = .02)
C1 [Anton Ruiz, Fina A.] Univ Miguel Hernandez Elche, Dpto Psicol Salud, Alicante 03202, Spain.
C3 Universidad Miguel Hernandez de Elche
RP Ruiz, FAA (corresponding author), Univ Miguel Hernandez Elche, Dpto Psicol Salud, Edificio Altamira,Avda Univ S-N, Alicante 03202, Spain.
EM janton@umh.es
CR Albarracin D, 2000, HEALTH PSYCHOL, V19, P458, DOI 10.1037//0278-6133.19.5.458
   Arnold P, 2002, SEX RELATSH THER, V17, P355, DOI 10.1080/1468199021000017209
   BAGNALL G, 1990, AIDS CARE, V2, P309, DOI 10.1080/09540129008257746
   BAYES R, 1995, SIDA PSICOLOGIA, V0, P0
   Bellis M., 2004, ADICCIONES, V16, P249
   Bellis MA, 2002, J EPIDEMIOL COMMUN H, V56, P235, DOI 10.1136/jech.56.3.235
   BIMBELA JL, 1997, SEXUALIDAD SALUD, V0, P155
   ESPADA JP, 2002, PREVENIR SIDA, V0, P0
   Espada Sanchez J.P., 2003, PAPELES PSICOLOGO, V24, P29
   GARCIA A, 2005, ANALES PSICOLOGIA, V21, P50
   JEMMOTT JB, 1993, J ADOLESCENT RES, V8, P41, DOI 10.1177/074355489381004
   LAMEIRAS M, 2008, CUADERNOS MED PSICOS, V84, P52
   Lau JTF, 2007, ADDICT BEHAV, V32, P686, DOI 10.1016/j.addbeh.2006.06.013
   Messiah A, 1998, SEX TRANSM DIS, V25, P119, DOI 10.1097/00007435-199803000-00001
   MONTIJO R. S., 2006, AN PSICOL, V22, P200
   *OBS ESP DROG, 2007, INF AN, V0, P0
   ONUSIDA, 2008, INF EP MUND SID, V0, P0
   Parkes A., 2007, J ADOLESCENT HEALTH, V40, P0, DOI 10.1016/J.JADOHEALTH.2006.09.012
   Lopez JAP, 2004, AN PSICOL-SPAIN, V20, P23
   *PLAN NAC SID, 2007, VIG EP SID ESP REG G, V0, P0
   Planes M., 2002, ANALISIS MODIFICACIO, V28, P695
   PLANES M, 2002, ANUARIO PSICOLOGIA, V33, P97
   PLANES M, 2005, CUADERNOS MED PSICOS, V77, P39
   Poulin C, 2001, ADDICTION, V96, P607, DOI 10.1046/j.1360-0443.2001.9646079.x
   Roberts ST, 2006, ARCH PSYCHIAT NURS, V20, P32, DOI 10.1016/j.apnu.2005.08.008
   Santin C, 2003, ANALES PSICOLOGIA, V19, P81
   So DW, 2005, AIDS EDUC PREV, V17, P457, DOI 10.1521/aeap.2005.17.5.457
   STRUNIN L, 1992, INT J ADDICT, V27, P129, DOI 10.3109/10826089209068734
   Taylor J, 1999, ADDICTION, V94, P1209, DOI 10.1046/j.1360-0443.1999.948120911.x
   Traeen B, 1996, ADDICTION, V91, P995, DOI 10.1046/j.1360-0443.1996.9179956.x
NR 30
TC 4
Z9 4
U1 0
U2 2
PU UNIV MURCIA
PI MURCIA
PA SOC ESPANOLA HISTORIA AGRARIA, CAMPUS ESPINARDO, MURCIA, 30100, SPAIN
SN 0212-9728
EI 1695-2294
J9 AN PSICOL-SPAIN
JI An. Psicol.
PD DEC 15
PY 2009
VL 25
IS 2
BP 344
EP 350
DI 
PG 7
WC Psychology; Psychology, Multidisciplinary
SC Psychology
GA 523GZ
UT WOS:000272061800017
DA 2023-03-20
ER

PT J
AU Mosoko, JJ
   Macauley, IB
   Zoungkanyi, ACB
   Bella, A
   Koulla-Shiro, S
AF Mosoko, Jembia J.
   Macauley, Isaac B.
   Zoungkanyi, Anne-Cecile B.
   Bella, Assumpta
   Koulla-Shiro, Sinata
TI Human Immunodeficiency Virus Infection and Associated Factors among Specific Population Subgroups in Cameroon
SO AIDS AND BEHAVIOR
LA English
DT Article
DE HIV/AIDS; HIV seroprevalence; Specific population subgroups; Africa; Cameroon
ID sexually-transmitted-diseases; female sex workers; hiv-infection; risk-factors; prevalence; prostitutes; yaounde; africa; spread; city
AB The objective of this study was to identify factors associated with HIV infection among specific population subgroups and complement the HIV surveillance system in Cameroon. Five subgroups (truck drivers, female-sex-workers, university students, health service providers, and residents along Chad-Cameroon petroleum pipeline) were targeted in 2004. Potential participants were approached at their geographically diverse areas and consented to participate in the study. Anonymous blood samples were collected. 4,011 participants were surveyed (35% students, 25% sex-workers, 20% pipeline residents, 12.5% health service providers, 7.5% truck drivers). HIV prevalence was highest among sex-workers [26.4%, (95% CI, 23.6-29.2)], pipeline residents [19.9% (95% CI, 17.1-22.7)] and truck drivers [16.3% (95% CI, 12.3-20.9))] and lowest among health service providers [5.2% (95% CI, 3.4-7.5)] and university students [3.8% (95% CI, 2.9-5.0)]. Risky sexual behaviours were practiced in all subpopulations. Multivariable analysis shows in female-sex-workers that; older age, residing in the grassland region (Northwest and West Provinces) and inconstant condom use were significantly associated with HIV infection. Despite a moderate HIV prevalence in the general Cameroonian population, some subgroups are at much higher risk for HIV transmission and practicing risky sexual behaviours. There is need for expanded prevention and care programs with emphasis on truck drivers, sex-workers and pipeline residents.
C1 [Mosoko, Jembia J.] Natl AIDS Control Comm, Yaounde, Cameroon.
   [Macauley, Isaac B.; Zoungkanyi, Anne-Cecile B.; Bella, Assumpta] Minist Publ Hlth, Directorate Dis Control, Yaounde, Cameroon.
   [Koulla-Shiro, Sinata] Minist Publ Hlth, Yaounde, Cameroon.
RP Mosoko, JJ (corresponding author), CBC Hlth Serv Complex,Box 152,Buea Rd, Mutengene Tiko, Cameroon.
EM jmosoko@cm.cdc.gov
CR AIDS Analysis Africa, 1994, AIDS ANAL AFRICA, V4, P0
   *AIDSCAP, 1996, FIN REP AIDSCAP PROG, V0, P0
   Buve A, 2001, AIDS, V15, PS5, DOI 10.1097/00002030-200108004-00002
   Galvin SR, 2004, NAT REV MICROBIOL, V2, P33, DOI 10.1038/nrmicro794
   Glynn JR, 2000, J ACQ IMMUN DEF SYND, V25, P345, DOI 10.1097/00126334-200012010-00008
   Grosskurth H, 2000, LANCET, V355, P1981, DOI 10.1016/S0140-6736(00)02336-9
   KAPTUE L, 1991, GENITOURIN MED, V67, P143
   Kim AA, 2005, SEX TRANSM DIS, V32, P745, DOI 10.1097/01.olq.0000175384.44106.be
   Lankoande S, 1998, INT J STD AIDS, V9, P146, DOI 10.1258/0956462981921909
   MANN JM, 1988, AIDS, V2, P249, DOI 10.1097/00002030-198808000-00002
   *MIN DEF CAM, 2005, HIV AIDS SENT SURV R, V0, P0
   *MIN PUBL HLTH CAM, 2000, NAT HIV SENT SURV RE, V0, P0
   *MIN PUBL HLTH CAM, 2001, CAM HIV EP COUNTR PR, V0, P0
   *MIN PUBL HLTH CAM, 2003, NAT HIV SENT SURV RE, V0, P0
   Miranda AE, 2007, AIDS CARE, V19, P75, DOI 10.1080/09540120600746899
   Morison L, 2001, AIDS, V15, PS61, DOI 10.1097/00002030-200108004-00007
   MOSOKO JJ, 2004, ENQUETE DEMOGRAPHIQU, V0, P293
   MPELE P, 2001, PLEN P ICASA 12 INT, V0, P0
   *NAT I STAT, 2000, CAM STAT YB, V0, P0
   Ramjee G, 2002, SEX TRANSM DIS, V29, P44, DOI 10.1097/00007435-200201000-00008
   Thuong NV, 2005, SEX TRANSM INFECT, V81, P477, DOI 10.1136/sti.2005.016097
   *WHO UNAIDS, 2000, UNAIDS0003E WHO, V0, P0
   *WHO UNAIDS, 2006, UNAIDS0629E WHO, V0, P0
   World Health Organization, 2002, HIV AIDS EP SURV UPD, V0, P0
   ZEKENG L, 1992, GENITOURIN MED, V68, P117
NR 25
TC 26
Z9 26
U1 0
U2 7
PU SPRINGER/PLENUM PUBLISHERS
PI NEW YORK
PA 233 SPRING ST, NEW YORK, NY 10013 USA
SN 1090-7165
EI 
J9 AIDS BEHAV
JI AIDS behav.
PD APR 15
PY 2009
VL 13
IS 2
BP 277
EP 287
DI 10.1007/s10461-007-9294-8
PG 11
WC Public, Environmental & Occupational Health; Social Sciences, Biomedical
SC Public, Environmental & Occupational Health; Biomedical Social Sciences
GA 415DT
UT WOS:000263915200011
PM 17694430
DA 2023-03-20
ER

PT J
AU Hou, SI
AF Hou, Su-I
TI HIV-related behaviors among black students attending Historically Black Colleges and Universities (HBCUs) versus white students attending a traditionally white institution (TWI)
SO AIDS CARE-PSYCHOLOGICAL AND SOCIO-MEDICAL ASPECTS OF AIDS/HIV
LA English
DT Article
DE Human Immunodeficiency Virus (HIV); behavior; Historically Black Colleges and Universities (HBCUs); traditionally white institution (TWI); internet
ID safer sex practices; risk; hiv/aids; women; transmission; knowledge; gender
AB Recent data indicated the unexpected movement of the HIV epidemic in the Southeastern US and the transmission among college students especially in black campuses. The current study is the first one attempted to assess and compare HIV-related behaviors among black students attending Historically Black Colleges and Universities (HBCUs) and white students attending a traditionally white institution (TWI). Black students were recruited from HBCUs (n = 222) and white students from a TWI (n = 335) via online surveys. The majority of students in both samples were between 18 and 24 years old (mean = 20.65) and self-identified as heterosexual oriented (91%), although the HBCU sample revealed slightly higher proportion of females (81.1% vs. 72.5%). Data indicated different behavioral patterns. Although, both groups reported similar prevalence of oral and anal sex; after adjusting for age and gender, HBCU blacks were more likely to have had vaginal sex (OR = 1.7) and at younger age (16.3 vs. 17.5 years), more likely to have had Sexually Transmitted Infections (OR = 4.4), have been or gotten someone pregnant (OR = 3.6). They were, however, less likely to use alcohol before sex of any type, and more likely to have been tested for HIV (OR = 8.4), ask partner's status (OR = 3.8) or being asked of status (OR = 2.9). Comparing with TWI whites, HBCU blacks also perceived higher risk of HIV infection, higher peer norms toward vaginal and anal sex. The findings showed HBCU students taking more protective behaviors in some aspects while practicing riskier behaviors in others. Results have implications on developing tailored HIV behavioral interventions.
C1 Univ Georgia, Dept Hlth Promot & Behav, Coll Publ Hlth, Athens, GA 30602 USA.
C3 University System of Georgia; University of Georgia
RP Hou, SI (corresponding author), Univ Georgia, Dept Hlth Promot & Behav, Coll Publ Hlth, Athens, GA 30602 USA.
EM shou@uga.edu
CR Amer Coll Hlth Assoc, 2006, J AM COLL HEALTH, V55, P5
   [Anonymous], 1997, MMWR RECOMM REP, V46, P1
   Bazargan M, 2000, J NATL MED ASSOC, V92, P391
   Braithwaite R, 1998, J MULTICULT COUNS D, V26, P177, DOI 10.1002/j.2161-1912.1998.tb00197.x
   *CDCP, 2005, DEM PROJ IMPL RAP HI, V0, P0
   *CDCP, 2003, NEW CDC IN WOULD INC, V0, P0
   *CDCP, 2007, HIV AIDS YOUTH, V0, P0
   *CDCP, 2005, SEX TRANSM DIS SURV, V0, P0
   *CDCP, 2002, YRBSS 2001 INF RES Y, V0, P0
   Centers for Disease Control and Prevention (CDC), 2006, MMWR MORB MORTAL WKLY REP, V55, P121
   Centers for Disease Control and Prevention (CDC), 2004, MMWR MORB MORTAL WKLY REP, V53, P731
   Davis C, 2007, HEALTH SOC WORK, V32, P211, DOI 10.1093/hsw/32.3.211
   DILORIO C, 1993, PUBLIC HLTH NURS, V10, P159
   Duncan C, 2002, J NATL MED ASSOC, V94, P944
   Ferguson YO, 2006, AIDS CARE, V18, P323, DOI 10.1080/09540120500162122
   FLACKS R, 2004, REPORT LEARNING ACAD, V0, P0
   Foreman FE, 2003, AIDS CARE, V15, P493, DOI 10.1080/0954012031000134737
   Hightow LB, 2005, JAIDS-J ACQ IMM DEF, V38, P531, DOI 10.1097/01.qai.0000155037.10628.cb
   Hightow LB, 2006, SEX TRANSM DIS, V33, P585, DOI 10.1097/01.olq.0000216031.93089.68
   HOU S, 2004, AM J HLTH ED, V35, P328, DOI 10.1080/19325037.2004.10604772
   Hou SI, 2005, AIDS CARE, V17, P329, DOI 10.1080/09540120412331299816
   Hou SI, 2007, AM J HEALTH EDUC, V38, P9, DOI 10.1080/19325037.2007.10598937
   Irwin KL, 1996, AIDS, V10, P1707, DOI 10.1097/00002030-199612000-00016
   JOHNSON EH, 1994, J NATL MED ASSOC, V86, P745
   JOHNSON EH, 1994, J NATL MED ASSOC, V86, P931
   Payne NS, 2006, J NATL MED ASSOC, V98, P1912
   Prince A, 1998, J AM COLL HEALTH, V47, P11, DOI 10.1080/07448489809595614
   PROVASNIK S, 2007, ED STAT Q, V6, P0
   Smith LA, 2003, J SEX RES, V40, P346, DOI 10.1080/00224490209552200
   Valentine Peggy A, 2003, J ALLIED HEALTH, V32, P173
   Whitaker DJ, 2000, J ADOLESCENT RES, V15, P251, DOI 10.1177/0743558400152004
NR 31
TC 34
Z9 34
U1 0
U2 5
PU ROUTLEDGE JOURNALS, TAYLOR & FRANCIS LTD
PI ABINGDON
PA 2-4 PARK SQUARE, MILTON PARK, ABINGDON OX14 4RN, OXON, ENGLAND
SN 0954-0121
EI 1360-0451
J9 AIDS CARE
JI Aids Care-Psychol. Socio-Med. Asp. Aids-Hiv
PD JUN 15
PY 2009
VL 21
IS 8
BP 1050
EP 1057
DI 10.1080/09540120802626196
PG 8
WC Health Policy & Services; Public, Environmental & Occupational Health; Psychology, Multidisciplinary; Respiratory System; Social Sciences, Biomedical
SC Health Care Sciences & Services; Public, Environmental & Occupational Health; Psychology; Respiratory System; Biomedical Social Sciences
GA 503JC
UT WOS:000270529100013
PM 20024762
DA 2023-03-20
ER

PT J
AU Njue, C
   Nzioka, C
   Ahlberg, BM
   Pertet, AM
   Voeten, HACM
AF Njue, Carolyne
   Nzioka, Charles
   Ahlberg, Beth-Maina
   Pertet, Anne M.
   Voeten, Helene A. C. M.
TI "IF YOU DON'T ABSTAIN, YOU WILL DIE OF AIDS": AIDS EDUCATION IN KENYAN PUBLIC SCHOOLS
SO AIDS EDUCATION AND PREVENTION
LA English
DT Article
ID secondary-schools; hiv prevention; african youth; programs; teachers
AB We explored constraints of implementing AIDS education in public schools in Kenya. Sixty interviews with teachers and 60 focus group discussions with students were conducted in 21 primary and nine secondary schools. System/school-level constraints included lack of time in the curriculum, limited reach of secondary-school students (because AIDS education is embedded in biology, which is not compulsory), and disapproval of openness about sex and condoms by the Ministry of Education and parents. Alternative strategies to teach about AIDS had their own constraints. Teachers lacked training and support and felt uncomfortable with the topic. They were not used to interactive teaching methods and sometimes breached confidentiality. Teachers' negative attitudes constrained students from seeking information. Training interventions should be provided to teachers to increase their self-confidence, foster more positive attitudes, and stimulate interactive teaching methods. The Ministry of Education needs to have a clear policy toward the promotion of condoms.
C1 [Njue, Carolyne; Voeten, Helene A. C. M.] Erasmus MC, Dept Publ Hlth, Rotterdam, Netherlands.
   [Nzioka, Charles] Univ Nairobi, Dept Sociol, Nairobi, Kenya.
   [Ahlberg, Beth-Maina] Skarborg Inst Res & Dev, Skovde, Sweden.
   [Pertet, Anne M.] Social Sci & Med Africa Network SOMA NET, Nairobi, Kenya.
C3 Erasmus University Rotterdam; Erasmus MC; University of Nairobi
RP Njue, C (corresponding author), POB 57724, Nairobi 00200, Kenya.
EM ngari.w@gmail.com
CR Ahmed N, 2006, HEALTH EDUC RES, V21, P621, DOI 10.1093/her/cyl031
   Alvermann DE, 1996, READ RES QUART, V31, P114, DOI 10.1598/RRQ.31.1.6
   [Anonymous], 1995, THEORY GLANCE GUIDE, V0, P0
   Barbour RS, 1998, QUAL HEALTH RES, V8, P352, DOI 10.1177/104973239800800306
   BOLER T, 2005, CROSS COUNTRY STUDY, V0, P0
   BOLER T, 2003, SOUND SILENCE DIFFIC, V0, P0
   BOSIRE M, 2008, CURRICULUM TEACH 1 2, V9, P79
   Buve A, 2001, AIDS, V15, PS127, DOI 10.1097/00002030-200108004-00014
   Campbell C, 2002, SOC SCI MED, V55, P331, DOI 10.1016/S0277-9536(01)00289-1
   *CBS MOH KEMRI CDC, 2003, KEN DEM HLTH SURV KD, V0, P0
   Cochrane Collaborative Review Group on HIV Infection and AIDS, 2004, EV ASS STRAT HIV AID, V0, P0
   *DAIL NAT NAIR, 2004, SEX ED TEACH NOT REA, V0, P0
   *FHI, 2005, 3 FHI, V0, P0
   GACHUHI D, 1999, IMPACT HIV AIDS ED L, V0, P0
   Gallant M, 2004, SOC SCI MED, V58, P1337, DOI 10.1016/S0277-9536(03)00331-9
   *INT CTR RES WOM, 2002, ADDR HIV REL STIGM R, V0, P0
   *KEN MIN ED, 2003, KEN MIN ED SECT STRA, V0, P0
   *KEN MIN ED, 2004, KEN MIN ED SCH HLTH, V0, P0
   *KEN MIN ED, 2003, KEN MIN ED CHALL POL, V0, P0
   Kirby D, 2002, J SEX RES, V39, P27, DOI 10.1080/00224490209552116
   LINK B, 2001, STIGMA ITS PUBLIC HL, V0, P0
   Mathews C, 2006, AIDS CARE, V18, P388, DOI 10.1080/09540120500498203
   MUNODAWAFA D, 1991, CENT AFR J MED, V37, P390
   *NACC, 2006, HIV AIDS DAT BOOKL, V0, P0
   *NASCOP NAT COUNC, 2001, AIDS KEN REG GOV STA, V0, P0
   Patton M.Q., 2014, QUALITATIVE RES EVAL, V0, P0
   PLUMMER ML, 2006, HLTH ED RES, V0, P0
   Richards L., 2002, INTRO N6 WORKSHOP HD, V0, P0
   Santelli J, 2006, J ADOLESCENT HEALTH, V38, P72, DOI 10.1016/j.jadohealth.2005.10.006
   Schenk K., 2005, ETHICAL APPROACHES G, V0, P0
   Speizer IS, 2003, J ADOLESCENT HEALTH, V33, P324, DOI 10.1016/S1054-139X(02)00535-9
   *UNAIDS, 1997, IMP HIV SEX HHLTH ED, V0, P0
   UNAIDS, 2002, REP GLOB HIV AIDS EP, V0, P0
   *UNICEF, 2002, YOUNG PEOPL GEND SEX, V0, P0
NR 35
TC 14
Z9 14
U1 0
U2 9
PU GUILFORD PUBLICATIONS INC
PI NEW YORK
PA 370 SEVENTH AVE, SUITE 1200, NEW YORK, NY 10001-1020 USA
SN 0899-9546
EI 1943-2755
J9 AIDS EDUC PREV
JI Aids Educ. Prev.
PD APR 15
PY 2009
VL 21
IS 2
BP 169
EP 179
DI 10.1521/aeap.2009.21.2.169
PG 11
WC Education & Educational Research; Public, Environmental & Occupational Health
SC Education & Educational Research; Public, Environmental & Occupational Health
GA 434FK
UT WOS:000265260400007
PM 19397438
DA 2023-03-20
ER

PT J
AU Maro, CN
   Roberts, GC
   Sorensen, M
AF Maro, C. N.
   Roberts, G. C.
   Sorensen, M.
TI Using sport to promote HIV/AIDS education for at-risk youths: an intervention using peer coaches in football
SO SCANDINAVIAN JOURNAL OF MEDICINE & SCIENCE IN SPORTS
LA English
DT Article
DE peer coaching; mastery motivation; AIDS education through sport
ID motivational climate; aids; students; behaviors; perceptions; prevention; predictors; attitudes
AB The purpose of this study was to investigate the effectiveness of an ongoing AIDS education intervention program (EMIMA) using peers in a sport context. A secondary purpose was to determine whether a mastery-based motivational strategy would enhance the effectiveness of the peer coaches. A quasi field experimental study was employed in which at-risk children in Dar es Salaam in Tanzania (N=764) were recruited (average age=13.6 years) and were randomly grouped into two treatment groups and two control groups. The treatment groups were peer coaches conducting the AIDS education to the children within sport, one with mastery coaching strategies and one without. The two control groups were in-school children, who received traditional AIDS education, and out-of-school children, who received no education at all. The intervention lasted for 8 weeks. The results indicated that the intervention using peers in sport was more effective in transmitting HIV prevention knowledge, cognitions and perceived behaviors than the control groups. The mastery-based motivational strategies were effective in influencing some of the variables. Contrary to expectation, the school-based HIV education was no more effective than the informal education obtained by the out-of-school children. The use of peer coaches within the EMIMA program was reliably the most effective means for HIV/AIDS education for these at-risk children.
C1 [Maro, C. N.; Roberts, G. C.; Sorensen, M.] Norwegian Univ Sport Sci, Dept Coachina & Psychol, N-0806 Oslo, Norway.
   [Maro, C. N.] Univ Dar Es Salaam, Dept PE & Sport, Dar Es Salaam, Tanzania.
C3 Norwegian School of Sport Sciences; University of Dar es Salaam
RP Maro, CN (corresponding author), Norwegian Univ Sport Sci, Dept Coachina & Psychol, POB 4014 Ulleval Stad, N-0806 Oslo, Norway.
EM Cyprianmaro@yahoo.com
CR AMES C, 1992, MOTIVATION IN SPORT AND EXERCISE, V0, P161
   BEATTY LA, 2004, J BLACK PSYCHOL, V30, P40, DOI 10.1177/0095798403259245
   Braithwaite K, 2001, INT J ADV COUNS, V23, P115, DOI 10.1023/A:1010611328452
   BUJRA J, 2000, AIDS SEXUALITY GENDE, V0, P25
   Carey M.P., 1997, AIDS BEHAV, V1, P61, DOI 10.1023/A:1026218005943
   Carey Michael P, 1999, AIDS BEHAV, V3, P269, DOI 10.1023/A:1025429216459
   Carey MP, 1997, J CONSULT CLIN PSYCH, V65, P531, DOI 10.1037/0022-006X.65.4.531
   CHOI KH, 1994, AIDS, V8, P1371, DOI 10.1097/00002030-199410000-00003
   DiClemente RJ, 1990, AIDS EDUC PREV, V2, P201
   FISHBEIN M, 1989, PRIM PREV P, V13, P93
   JEMMOTT JB, 1992, AM J PUBLIC HEALTH, V82, P372, DOI 10.2105/AJPH.82.3.372
   KELLY JA, 1991, J CONSULT CLIN PSYCH, V59, P163, DOI 10.1037/0022-006X.59.1.163
   KIRBY D, 1991, FAM PLANN PERSPECT, V23, P253, DOI 10.2307/2135776
   Klepp KI, 1997, AM J PUBLIC HEALTH, V87, P1931, DOI 10.2105/AJPH.87.12.1931
   Lemyre PN, 2006, J SPORT EXERCISE PSY, V28, P32, DOI 10.1123/jsep.28.1.32
   Leviton L C, 1990, AIDS EDUC PREV, V2, P95
   LINDEGGER G, 1995, S AFR J PSYCHOL, V25, P1
   LLOYD J, 1992, BRIT J PHYSICAL ED S, V11, P12
   Lugoe WL, 1996, AIDS CARE, V8, P443, DOI 10.1080/09540129650125632
   MEEKERS D, 1994, POP STUD-J DEMOG, V48, P47, DOI 10.1080/0032472031000147466
   Mgalla Z., 1998, REPRODUCTIVE HEALTH MATTERS, V6, P19, DOI 10.1016/S0968-8080(98)90004-0
   Miller BW, 2005, PSYCHOL SPORT EXERC, V6, P461, DOI 10.1016/j.psychsport.2004.04.003
   Miller W. R., 1989, HDB ALCOHOLISM TREAT, V0, P67
   MILLER WR, 1985, PSYCHOL BULL, V98, P84, DOI 10.1037/0033-2909.98.1.84
   NDEKI SS, 1994, AIDS CARE, V6, P183, DOI 10.1080/09540129408258629
   NORRIS AE, 1991, AM J PREV MED, V7, P416, DOI 10.1016/S0749-3797(18)30881-X
   RIGBY K, 1993, IN S EX SOC, V28, P93
   Roberts G., 2001, ADV MOTIVATION SPORT, V0, P1
   Roberts G. C., 1984, ADV MOTIVATION ACHIE, V0, P251
   Roberts G.C., 2007, HDB SPORT PSYCHOL, V3rd, P3, DOI 10.1002/9781118270011.CH1
   ROTHERAMBORUS MJ, 1991, JAMA-J AM MED ASSOC, V266, P1237, DOI 10.1001/jama.266.9.1237
   Sengendo J, 1997, HEALTH TRANSIT REV, V7 Suppl, P105
   SHEERAN P, 1990, PSYCHOL REP, V66, P614, DOI 10.2466/PR0.66.2.614-614
   TREASURE DC, 1995, QUEST, V47, P475, DOI 10.1080/00336297.1995.10484170
   Treasure DC, 2001, RES Q EXERCISE SPORT, V72, P165, DOI 10.1080/02701367.2001.10608946
   WILSON D, 1992, PSYCHOL HEALTH, V7, P99, DOI 10.1080/08870449208520013
NR 43
TC 35
Z9 36
U1 0
U2 9
PU WILEY
PI HOBOKEN
PA 111 RIVER ST, HOBOKEN 07030-5774, NJ USA
SN 0905-7188
EI 1600-0838
J9 SCAND J MED SCI SPOR
JI Scand. J. Med. Sci. Sports
PD FEB 15
PY 2009
VL 19
IS 1
BP 129
EP 141
DI 10.1111/j.1600-0838.2007.00744.x
PG 13
WC Sport Sciences
SC Sport Sciences
GA 400XA
UT WOS:000262901500018
PM 18248549
DA 2023-03-20
ER

PT J
AU O'Grady, MA
   Wilson, K
   Harman, JJ
AF O'Grady, Megan A.
   Wilson, Kristina
   Harman, Jennifer J.
TI Preliminary Findings from a Brief, Peer-Led Safer Sex Intervention for College Students Living in Residence Halls
SO JOURNAL OF PRIMARY PREVENTION
LA English
DT Article
DE Safer sexual behavior; Intervention; Residence hall; HIV; STIs
ID sexually-transmitted-diseases; risk-reduction intervention; condom use; prevention intervention; behavioral skills; hiv; metaanalysis; information; prevalence; motivation
AB The purpose of this study was to evaluate a single-session peer-led safer sex intervention, based on the Information-Motivation-Behavioral Skills theoretical model, for college students residing in campus residence halls. Participants (N = 108) were assigned to either an hour long control or 5-module intervention session. Compared to the control condition, the intervention increased participants' information and women's subjective norms about preventative behavior. Both the control and intervention sessions increased intentions to perform preventative behaviors (e.g., keep condoms available). These preliminary results suggest that this intervention is promising for increasing constructs associated with safer sexual behavior and could easily be implemented by residence hall staff.
C1 [O'Grady, Megan A.; Wilson, Kristina; Harman, Jennifer J.] Colorado State Univ, Dept Psychol, Ft Collins, CO 80523 USA.
C3 Colorado State University
RP O'Grady, MA (corresponding author), Colorado State Univ, Dept Psychol, 1876 Campus Delivery, Ft Collins, CO 80523 USA.
EM mogrady@lamar.colostate.edu
CR Albarracin D, 2005, PSYCHOL BULL, V131, P856, DOI 10.1037/0033-2909.131.6.856
   Bevan T., 2000, HIGH FIDELITY MOTION, V0, P0
   Blimling G., 2003, RESIDENT ASSISTANT A, V0, P0
   BOWMAN RL, 1995, J COLL STUDENT DEV, V36, P39
   Brafford L J, 1991, J AM COLL HEALTH, V39, P219
   Burazeri G, 2004, PREV MED, V39, P1077, DOI 10.1016/j.ypmed.2004.04.016
   *CDCP, 2005, SEX TRANSM DIS SURV, V0, P0
   Chernoff RA, 2005, AIDS EDUC PREV, V17, P91, DOI 10.1521/aeap.17.3.91.62902
   Corbin WR, 2002, HEALTH PSYCHOL, V21, P229, DOI 10.1037//0278-6133.21.3.229
   Durantini MR, 2006, PSYCHOL BULL, V132, P212, DOI 10.1037/0033-2909.132.2.212
   Earl A, 2007, HEALTH PSYCHOL, V26, P496, DOI 10.1037/0278-6133.26.4.496
   Ergene T, 2005, AIDS EDUC PREV, V17, P268, DOI 10.1521/aeap.17.4.268.66533
   Fisher JD, 1996, HEALTH PSYCHOL, V15, P114, DOI 10.1037/0278-6133.15.2.114
   FISHER JD, 1994, HEALTH PSYCHOL, V13, P238, DOI 10.1037/0278-6133.13.3.238
   FISHER JD, 1992, PSYCHOL BULL, V111, P455, DOI 10.1037/0033-2909.111.3.455
   Fisher JD., 2000, AIDS PREVENT MENT H, V0, PP3, DOI 10.1007/978-1-4615-4137-0_1
   Jaworski BC, 2001, J ADOLESCENT HEALTH, V29, P417, DOI 10.1016/S1054-139X(01)00271-3
   Dooley Samuel W., 2008, MORBIDITY AND MORTALITY WEEKLY REPORT, V57, P1
   Kalichman SC, 2005, BEHAV MODIF, V29, P256, DOI 10.1177/0145445504272603
   Kalichman SC, 1999, J CONSULT CLIN PSYCH, V67, P959, DOI 10.1037/0022-006X.67.6.959
   KAUTH MR, 1993, J COLL STUDENT DEV, V34, P346
   Kiene SM, 2006, J ADOLESCENT HEALTH, V39, P404, DOI 10.1016/j.jadohealth.2005.12.029
   LANCE LM, 2004, COLL STUDENT J, V38, P579
   Laumann EO, 1994, SOCIAL ORG SEXUALITY, V0, P0
   Lemieux AF, 2008, HEALTH PSYCHOL, V27, P349, DOI 10.1037/0278-6133.27.3.349
   Lindemann DF, 2005, AIDS BEHAV, V9, P451, DOI 10.1007/s10461-005-9017-y
   Lindemann DF, 2003, AIDS BEHAV, V7, P23, DOI 10.1023/A:1022505205852
   MARTIN S, 2005, SHOPGIRL MOTION PICT, V0, P0
   Meier S, 2007, HEALTH PROMOT INT, V22, P28, DOI 10.1093/heapro/dal041
   Misovich SJ, 1998, HDB SEXUALITY RELATE, V0, P328
   Noar SM, 2008, AIDS BEHAV, V12, P335, DOI 10.1007/s10461-007-9313-9
   ONEILL H, 2000, NEW DIRECTIONS STUDE, V90, P91
   Ozer EJ, 1997, AM J COMMUN PSYCHOL, V25, P289, DOI 10.1023/A:1024624610117
   Pedlow CT, 2003, BEHAV MODIF, V27, P135, DOI 10.1177/0145445503251562
   Revzina NV, 2005, INT J STD AIDS, V16, P528, DOI 10.1258/0956462054679214
   Rhimes Shonda., 2005, GREYS ANATOMY, V0, P0
   Rosenberg PS, 1998, JAMA-J AM MED ASSOC, V279, P1894, DOI 10.1001/jama.279.23.1894
   RUECKER M, 2006, REAL WORLD DENVER, V0, P0
   Sanderson CA, 2007, HEALTH PSYCHOL, V26, P481, DOI 10.1037/0278-6133.26.4.481
   Schmiege SJ, 2009, J CONSULT CLIN PSYCH, V77, P38, DOI 10.1037/a0014513
   SHIPTON WC, 1982, J COLL STUDENT DEV, V23, P246
   SIKKEMA KJ, 1995, AIDS EDUC PREV, V7, P145
   Singh S, 2003, AIDS CARE, V15, P71, DOI 10.1080/095401202100039770
   Weinstock H, 2004, PERSPECT SEX REPRO H, V36, P6, DOI 10.1111/j.1931-2393.2004.tb00002.x
   WILLIAMS SS, 1992, J APPL SOC PSYCHOL, V22, P921, DOI 10.1111/j.1559-1816.1992.tb00934.x
NR 45
TC 20
Z9 20
U1 0
U2 10
PU SPRINGER
PI NEW YORK
PA ONE NEW YORK PLAZA, SUITE 4600, NEW YORK, NY, UNITED STATES
SN 0278-095X
EI 1573-6547
J9 J PRIM PREV
JI J. Prim. Prev.
PD NOV 15
PY 2009
VL 30
IS 6
BP 716
EP 731
DI 10.1007/s10935-009-0195-7
PG 16
WC Public, Environmental & Occupational Health
SC Public, Environmental & Occupational Health
GA 646AH
UT WOS:000281506800006
PM 19937119
DA 2023-03-20
ER

PT J
AU Maciel, ELN
   Brioschi, AP
   Guidoni, LM
   Cerqueira, ACB
   do Prado, TN
   Fregona, G
   Dietze, R
AF Noia Maciel, Ethel Leonor
   Brioschi, Ana Paula
   Guidoni, Leticia Molino
   Barbosa Cerqueira, Anne Caroline
   do Prado, Thiago Nascimento
   Fregona, Geisa
   Dietze, Reynaldo
TI Factors associated with nonadherence to TB chemoprophylaxis in Vitoria, Brazil: a historical cohort study
SO JORNAL BRASILEIRO DE PNEUMOLOGIA
LA Portuguese
DT Article
DE Tuberculosis; Chemoprevention; Isoniazid
ID health-care workers; tuberculosis; students; state
AB Objective: To describe the factors associated with nonadherence to TB chemoprophylaxis in patients older than 15 years of age treated via referral TB control programs. Methods: A historical cohort study was carried out based on medical charts related to cases treated via referral TB control programs in the city of Vitoria, Brazil, between 2002 and 2007. Cases of infection with Mycobacterium tuberculosis were Stratified into two groups: health care workers (HCW group); and individuals who were not health care workers (NHCW group). Results: A total of 395 patients were included in the study: 35 in the HCW group and 360 in the NHCW group. The mean age in the HCW and NHCW groups was 34.8 and 32.4 years, respectively (p = 0.36). Of the 35 patients in the HCW group, 29 (82.9%) were female, compared with 180 (50.0%) of the 360 patients in the NHCW group. In the HCW and NHCW groups, respectively, 45 (42.9%) and 169 (46.9%) of the patients were contacts of TB cases. In addition, 9 (25.7%) and 157 (78.5%) the HCW and NHCW group patients, respectively, were HIV-infected. Nonadherence to chemoprophylaxis was 37.1% and 21.9% in the HCW and NHCW groups, respectively (p = 0.045). In the multivariate analysis, the factors associated with nonadherence were being a health care Worker (OR = 8.60; 95% Cl: 2.09-35.41), being HIV-infected (OR = 4.57; 95% Cl: 1.2-17.5) and having had contact with a TB patient (OR = 2.65; 95% Cl: 1.15-6.12). Conclusions: In order to improve adherence to TB chemoprophylaxis, new TB control Program strategies are needed, especially for health care workers and HIV-infected patients.
C1 [Brioschi, Ana Paula; Guidoni, Leticia Molino] Univ Fed Espirito Santo, Acad Enfermagem, BR-29040090 Vitoria, ES, Brazil.
   [Barbosa Cerqueira, Anne Caroline] Univ Fed Espirito Santo, Programa Posgrad Saude Colet, BR-29040090 Vitoria, ES, Brazil.
   [do Prado, Thiago Nascimento] Univ Fed Espirito Santo, Programa Posgrad Doencas Infecciosas, BR-29040090 Vitoria, ES, Brazil.
   [Noia Maciel, Ethel Leonor] Univ Fed Espirito Santo, Ctr Ciencias Saude, Nucleo Doencas Infecciosas, BR-29040090 Vitoria, ES, Brazil.
C3 Universidade Federal do Espirito Santo; Universidade Federal do Espirito Santo; Universidade Federal do Espirito Santo; Universidade Federal do Espirito Santo
RP Maciel, ELN (corresponding author), Univ Fed Espirito Santo, Ctr Ciencias Saude, Nucleo Doencas Infecciosas, Av Marechal Campos 1468, BR-29040090 Vitoria, ES, Brazil.
EM emaciel@ndi.ufes.br
CR COMSTOCK GW, 1974, AM REV RESPIR DIS, V110, P195
   Prado Thiago Nascimento do, 2008, J. BRAS. PNEUMOL., V34, P607, DOI 10.1590/S1806-37132008000800011
   Driver CR, 2005, AM J INFECT CONTROL, V33, P519, DOI 10.1016/j.ajic.2005.05.016
   Ferreira Silvana Margarida Benevides, 2005, J. BRAS. PNEUMOL., V31, P427, DOI 10.1590/S1806-37132005000500011
   FRANCO S, 2004, ARQ CIENC SAUDE, V11, P244
   *FUND NAC SAUD, 2002, TUB GUIA VIG EP, V0, P0
   Hosoglu S, 2005, AM J INFECT CONTROL, V33, P23, DOI 10.1016/j.ajic.2004.07.013
   KOPANOFF DE, 1978, AM REV RESPIR DIS, V117, P991
   Kristensen J, 2000, PHARM DEV TECHNOL, V5, P247, DOI 10.1081/PDT-100100539
   MACIEL EL, 2005, CAD SAUDE COLET RIO, V13, P593
   Maciel ELN, 2006, CAD SAUDE COLET, V14, P81
   MELO FAF, 2005, TRATADO INFECT, V0, P1139
   MENZIES D, 1995, NEW ENGL J MED, V332, P92, DOI 10.1056/NEJM199501123320206
   Moreira Cláudia Maria Marques, 2008, J. BRAS. PNEUMOL., V34, P225, DOI 10.1590/S1806-37132008000400007
   Maciel EL, 2007, REV SOC BRAS MED TRO, V40, P397, DOI 10.1590/S0037-86822007000400004
   Pineda N. I. S., 2004, J BRAS PNEUMOL, V30, P485
   Schechter M, 2006, AM J RESP CRIT CARE, V173, P922, DOI 10.1164/rccm.200512-1953OC
   Silva VMC, 2002, INFECT CONT HOSP EP, V23, P591, DOI 10.1086/501976
   Sociedade Brasileira de Pneumologia e Tisiologia, 2004, J PNEUMOL S1, V30, P0
   *WHO, 2008, WHO REP TUB EP, V0, P0
NR 20
TC 5
Z9 5
U1 0
U2 0
PU SOC BRASILEIRA PNEUMOLOGIA TISIOLOGIA
PI BRASILIA DF
PA SEPS 714-719, BLOCO E ASA SUL, SALAS 220-223, BRASILIA DF, CEP70390-145, BRAZIL
SN 1806-3713
EI 1806-3756
J9 J BRAS PNEUMOL
JI J. Bras. Pneumol.
PD SEP 15
PY 2009
VL 35
IS 9
BP 884
EP 891
DI 10.1590/S1806-37132009000900010
PG 8
WC Respiratory System
SC Respiratory System
GA 499MK
UT WOS:000270224300010
PM 19820815
DA 2023-03-20
ER

PT J
AU Jahanfar, S
   Lye, MS
   Rampal, L
AF Jahanfar, S.
   Lye, M. S.
   Rampal, L.
TI A randomised controlled trial of peer-adult-led intervention on improvement of knowledge, attitudes and behaviour of university students regarding HIV/AIDS in Malaysia
SO SINGAPORE MEDICAL JOURNAL
LA English
DT Article
DE acquired immunodeficiency syndrome; health education; human immunodeficiency virus; sexually-transmitted disease
ID risk-reduction interventions; high-school-students; education-program; aids education; hiv risk; sex-education; adolescents; communication; health
AB Introduction: The aim of this study was to investigate the knowledge, attitudes and behaviour of university students regarding acquired immunodeficiency syndrome (AIDS) and the human immunodeficiency virus (HIV). Methods: A randomised controlled trial of 530 university students was done using peer-adult facilitators. Participants completed a questionnaire before and after the intervention, which was a four-hour group session. A prevention programme was developed by local experts, health educators and peer facilitators. The peer-adult-led programme was designed to provide a conceptual model of HIV risk reduction through information, motivational and behavioural skills, a harm reduction module and health promotion theme. Results: The main outcome measured was the level of knowledge, attitudes and behaviour scores. The results suggest that relative to the control group, participants in the intervention group had higher levels of knowledge (30.37 vs. 25.40; p-value is 0.001) and a better attitude (12.27 vs. 10.84; p-value is 0.001). However, there was no difference in the behavioural score (9.47 vs. 9.41; p-value is 0.530). The correlation between the level of knowledge and age and the level of education was found in the intervention group, but not in the control group (p-value is 0.01). Attitude and gender were found to be correlated in the intervention group only (p-value is 0.01). Conclusion: Our programme was successful in increasing knowledge and improving attitudes towards AIDS and HIV. However, it did not improve risk-taking behaviour. Peer-adult-led educational programmes for youth using various interactional activities, such as small group discussions, poster activity and empathy exercises, can be successful in changing the prevailing youth perceptions of AIDS and HIV.
C1 [Lye, M. S.; Rampal, L.] Univ Putra Malaysia, Dept Publ Hlth, Fac Med & Hlth Sci, Serdang 43400, Malaysia.
C3 Universiti Putra Malaysia
EM jahanfar2000@yahoo.com
CR ABOLFOTOUH MA, 1995, J COMMUN HEALTH, V20, P271, DOI 10.1007/BF02260410
   ABRAMSON PR, 1989, EVALUATION REV, V13, P516, DOI 10.1177/0193841X8901300504
   [Anonymous], 1997, NIH CONSENS STATEMENT, V15, P1
   APLASCA MRA, 1995, AIDS, V9, P0
   ASHWORTH CS, 1992, J ADOLESCENT HEALTH, V13, P582, DOI 10.1016/1054-139X(92)90372-I
   Aspy CB, 2007, J ADOLESCENCE, V30, P449, DOI 10.1016/j.adolescence.2006.04.007
   Baba I, 2001, J HOMOSEXUAL, V40, P143, DOI 10.1300/J082v40n03_08
   Barth R P, 1992, J ADOLESC RES, V7, P208, DOI 10.1177/074355489272006
   CAREY MP, 2000, HIV PREVENTION SUBST, V0, P0
   CHRISTOPHER FS, 1990, FAM RELAT, V39, P68, DOI 10.2307/584951
   Ergene T, 2005, AIDS EDUC PREV, V17, P268, DOI 10.1521/aeap.17.4.268.66533
   Fauziah M N, 2003, MED J MALAYSIA, V58, P268
   Fawole IO, 1999, HEALTH EDUC RES, V14, P675, DOI 10.1093/her/14.5.675
   Fitzgerald AM, 1999, J ADOLESCENT HEALTH, V25, P52, DOI 10.1016/S1054-139X(98)00120-7
   Hamalainen S., 1992, HEALTH EDUCATION JOURNAL, V51, P135, DOI 10.1177/001789699205100308
   HERZ EJ, 1986, HEALTH EDUC QUART, V13, P201, DOI 10.1177/109019818601300301
   Jahanfar S, 2008, MED J MALAYSIA, V63, P288
   Jemmott JB, 1998, JAMA-J AM MED ASSOC, V279, P1529, DOI 10.1001/jama.279.19.1529
   Kim N, 1997, J ADOLESCENT HEALTH, V20, P204, DOI 10.1016/S1054-139X(96)00169-3
   Klepp KI, 1997, AM J PUBLIC HEALTH, V87, P1931, DOI 10.2105/AJPH.87.12.1931
   Low W Y, 2006, SINGAPORE MED J, V47, P453
   MONASCH R, 2000, INT C AIDS, V0, P13
   NARIMAH A, 2003, REV ADOLESCENT SEXUA, V0, P0
   Pauw J, 1996, AIDS, V10, P537, DOI 10.1097/00002030-199605000-00014
   REID G, 2005, RAPID SITUATION ASSE, V0, P0
   ROTHERAMBORUS MJ, 1991, JAMA-J AM MED ASSOC, V266, P1237, DOI 10.1001/jama.266.9.1237
   SATTLER G, 2004, HARM REDUCTION INJEC, V0, P0
   Siegel DM, 2001, ARCH PEDIAT ADOL MED, V155, P1117, DOI 10.1001/archpedi.155.10.1117
   THOMAS BH, 1992, PREVENTING ADOLESCEN, V0, P28
   THOMAS LL, 1985, J SCHOOL HEALTH, V55, P274, DOI 10.1111/j.1746-1561.1985.tb04141.x
   WANLASS RL, 1983, ARCH SEX BEHAV, V12, P487, DOI 10.1007/BF01542211
   WENGER NS, 1992, ANN INTERN MED, V117, P905, DOI 10.7326/0003-4819-117-11-905
   Zulkifli S N, 2002, MED J MALAYSIA, V57, P3
NR 35
TC 16
Z9 16
U1 0
U2 5
PU SINGAPORE MEDICAL ASSOC
PI SINGAPORE
PA 2985 JALAN BUKIT MERAH, #02-2C, SMF BUILDING, SINGAPORE, SINGAPORE
SN 0037-5675
EI 
J9 SINGAP MED J
JI Singap. Med. J.
PD FEB 15
PY 2009
VL 50
IS 2
BP 173
EP 180
DI 
PG 8
WC Medicine, General & Internal
SC General & Internal Medicine
GA 429BB
UT WOS:000264894700010
PM 19296033
DA 2023-03-20
ER

PT J
AU Ma, QQ
   Ono-Kihara, M
   Cong, LM
   Pan, XH
   Xu, GZ
   Zamani, S
   Ravari, SM
   Kihara, M
AF Ma, Qiaoqin
   Ono-Kihara, Masako
   Cong, Liming
   Pan, Xiaohong
   Xu, Guozhang
   Zamani, Saman
   Ravari, Shahrzad Mortazavi
   Kihara, Masahiro
TI Behavioral and psychosocial predictors of condom use among university students in Eastern China
SO AIDS CARE-PSYCHOLOGICAL AND SOCIO-MEDICAL ASPECTS OF AIDS/HIV
LA English
DT Article
DE condom use; STDs; HIV; AIDS; gender differences; students
ID sexually-transmitted-diseases; hiv-infection; young-adults; risk; determinants; association; attitudes; youth; debut
AB In China the HIV epidemic has started to infiltrate into a broader population through heterosexual contact and particularly to impact young people. The purpose of this study was to identify behavioral and psychosocial correlates of condom use among Chinese university students. A self-administered questionnaire survey with cross-sectional design was conducted among all classes of undergraduate students at two universities in one municipality of Eastern China, 2003. Data obtained from 1850 sexually active students who answered the question on condom use during the previous year were used for analysis. Frequent (always/often) condom use during the previous year was reported by only about 40% of both men and women. Multivariate analysis revealed that condom use during the first sexual experience, oral contraceptive use in the previous year and higher condom self-efficacy score in both genders were potent predictors of frequent condom use, while frequent condom use was less likely practiced by men who ever had non-vaginal sex, by those with higher risk-awareness for pregnancy/HIV/sexually transmitted diseases and by women with lower scores for perceived condom benefits. Safe sex education for Chinese students should be urgently introduced and should not be limited to knowledge provision but should also address psychosocial factors, such as condom self-efficacy and gender differences adequately to effectively encourage safer behavior.
C1 [Ma, Qiaoqin; Ono-Kihara, Masako; Zamani, Saman; Ravari, Shahrzad Mortazavi; Kihara, Masahiro] Kyoto Univ, Sch Publ Hlth, Dept Global Hlth & Socioepidemiol, Kyoto, Japan.
   [Cong, Liming; Pan, Xiaohong] Ctr Dis Control & Prevent Zhejiang Prov, Hangzhou, Zhejiang, Peoples R China.
   [Xu, Guozhang] Ctr Dis Control & Prevent Ningbo Municipal, Ningbo, Zhejiang, Peoples R China.
C3 Kyoto University
RP Ma, QQ (corresponding author), Kyoto Univ, Sch Publ Hlth, Dept Global Hlth & Socioepidemiol, Kyoto, Japan.
EM qiaoqinma@yahoo.com.cn
CR Adih WK, 1999, J ADOLESCENT HEALTH, V24, P63, DOI 10.1016/S1054-139X(98)00062-7
   Anderson JE, 1999, FAM PLANN PERSPECT, V31, P24, DOI 10.2307/2991553
   Babikian T, 2004, AIDS BEHAV, V8, P47, DOI 10.1023/B:AIBE.0000017525.92015.5d
   BASENENGQUIST K, 1992, AIDS EDUC PREV, V4, P120
   Brien T M, 1994, J AM COLL HEALTH, V42, P167
   Civic D, 1999, AIDS EDUC PREV, V11, P343
   Critelli JW, 1998, J AM COLL HEALTH, V46, P215, DOI 10.1080/07448489809600225
   de Visser R, 2001, AIDS EDUC PREV, V13, P413, DOI 10.1521/aeap.13.5.413.24146
   GIL VE, 1994, J SEX RES, V31, P211, DOI 10.1080/00224499409551754
   GRUSKY O, 2002, AIDS BEHAV, V6, P381
   Higgins LT, 2002, SEX ROLES, V46, P75, DOI 10.1023/A:1016565426011
   Holschneider SOM, 2003, J ADOLESCENT HEALTH, V33, P31, DOI 10.1016/S1054-139X(02)00418-4
   Klavs I, 2005, AIDS, V19, P1215, DOI 10.1097/01.aids.0000176223.78979.26
   Ma QQ, 2006, BMC PUBLIC HEALTH, V6, P0, DOI 10.1186/1471-2458-6-232
   Meekers D, 2002, STUD FAMILY PLANN, V33, P335, DOI 10.1111/j.1728-4465.2002.00335.x
   Prince A, 1998, J AM COLL HEALTH, V47, P11, DOI 10.1080/07448489809595614
   Reitman D, 1996, AIDS EDUC PREV, V8, P499
   Roberts K L, 1998, AUST J RURAL HEALTH, V6, P5, DOI 10.1111/j.1440-1584.1998.tb00274.x
   Shafii T, 2004, SEX TRANSM DIS, V31, P366, DOI 10.1097/00007435-200406000-00010
   Tyden T, 1991, ACTA OBSTET GYN SCAN, V70, P219, DOI 10.3109/00016349109006213
   Wang JZ, 2005, COMMUN NUMER METH EN, V21, P527, DOI 10.1002/cnm.765
   Yarnall KSH, 2003, PREV MED, V37, P163, DOI 10.1016/S0091-7435(03)00109-9
   Zhang K, 1999, AIDS CARE, V11, P581, DOI 10.1080/09540129947730
NR 29
TC 27
Z9 30
U1 0
U2 7
PU ROUTLEDGE JOURNALS, TAYLOR & FRANCIS LTD
PI ABINGDON
PA 4 PARK SQUARE, MILTON PARK, ABINGDON OX14 4RN, OXFORDSHIRE, ENGLAND
SN 0954-0121
EI 
J9 AIDS CARE
JI Aids Care-Psychol. Socio-Med. Asp. Aids-Hiv
PD JUN 15
PY 2009
VL 21
IS 2
BP 249
EP 259
DI 10.1080/09540120801982921
PG 11
WC Health Policy & Services; Public, Environmental & Occupational Health; Psychology, Multidisciplinary; Respiratory System; Social Sciences, Biomedical
SC Health Care Sciences & Services; Public, Environmental & Occupational Health; Psychology; Respiratory System; Biomedical Social Sciences
GA 410HU
UT WOS:000263568900016
PM 19229696
DA 2023-03-20
ER

PT J
AU Basinga, P
   Bizimana, JD
   Munyanshongore, C
AF Basinga, Paulin
   Bizimana, Jean de Dieu
   Munyanshongore, Cyprien
TI Assessment of the role of forum theatre in HIV/AIDS behavioral change process among secondary school adolescents in Butare province, Rwanda
SO INTERNATIONAL JOURNAL ON DISABILITY AND HUMAN DEVELOPMENT
LA English
DT Article
DE HIV/AIDS; youth; theater; forum group
AB Since the beginning of the HIV/AIDS pandemic, sub-Saharan Africa is one of the regions most severely affected by the infection. In general, theater is intuitively considered as an efficient sensitization tool that can lead to a sustainable behavior change. This study evaluates the efficiency of the forum theatre in comparison with the classical HIV/AIDS sensitization method regarding knowledge, attitudes and practices of the youth in secondary schools. This research used the pre- and post-test assessment method. Two different interventions in two secondary schools in Butare were compared. During the month of May, 2005, three forum theatre interventions were performed for the students of the Butare Official Secondary School (intervention group) and two classical sensitization sessions in the Baptist Lower Seminary (control group). Observation was carried out in the following six months. The final quantitative assessment was carried out during the month of November, 2005. In total, 11 indicators were selected to serve as a basis for the comparison between the two schools. The homogeneity test showed no statistically significant difference between the two schools. Impact assessment at six months could not demonstrate statistically significant differences due to the short observation period. However, a good improvement trend for most of the indicators was observed in the intervention group as well as in the control group. The different impacts of both interventions are discussed and recommendations are made to improve and intensify sensitization campaigns for the youth in Rwandan secondary schools.
C1 [Basinga, Paulin] Tulane Univ, New Orleans, LA 70118 USA.
C3 Tulane University
RP Basinga, P (corresponding author), Tulane Univ, New Orleans, LA 70118 USA.
EM pbasinga@nursph.org
CR AUGUSTO B, 1982, THEATRE OPPRESSED, V0, P0
   *FHI IMPACT, 2002, ENQ SURV COMP GUID E, V0, P0
   Glik D, 2002, J HEALTH COMMUN, V7, P39, DOI 10.1080/10810730252801183
   GREEN E, 2001, EVALUATION POPULAR T, V0, P0
   Hillman E, 1991, AIDS EDUC PREV, V3, P328
   *MINISANTE IMPACT, 2000, ENQ SURV COMP BSS AU, V0, P0
   *MINISANTE ONAPO M, 2000, ENQ DEM SANT EDSR 1, V0, P0
   *PRES REP RWAND, 2002, CADR STRAT NAT LUTT, V0, P0
   Probart C K, 1989, AIDS EDUC PREV, V1, P268
   SKINNER D, 1991, AIDS CARE, V3, P217
   TRYKKER H, 1999, PREV AIDS ZAMB COMM, V0, P0
   *UNAIDS WHO, 2005, AIDS EP UPD, V0, P0
   United Nations Childrens Fund Joint United Nations Programme on HIV/AIDS & World Health Organization, 2002, YOUNG PEOPL HIV AIDS, V0, P0
   Valente T. W., 1995, INT Q COMMUNITY HLTH, V15, P279
   Valente TW, 1999, AIDS EDUC PREV, V11, P203
NR 15
TC 2
Z9 2
U1 0
U2 9
PU FREUND PUBLISHING HOUSE LTD
PI TEL AVIV
PA PO BOX 35010, TEL AVIV 61350, ISRAEL
SN 1565-012X
EI 
J9 INT J DISABIL HUM DE
JI Int. J. Disabil. Hum. Dev.
PD APR-JUN 15
PY 2009
VL 8
IS 2
BP 163
EP 173
DI 10.1515/IJDHD.2009.8.2.163
PG 11
WC Public, Environmental & Occupational Health
SC Public, Environmental & Occupational Health
GA 472RF
UT WOS:000268149000011
DA 2023-03-20
ER

PT J
AU Ansell, N
AF Ansell, Nicola
TI Embodied learning: responding to AIDS in Lesotho's education sector
SO CHILDRENS GEOGRAPHIES
LA English
DT Article
DE embodiment; schooling; life skills; AIDS; Africa
ID childrens perspectives; body; migration; context; policy; life; health; impact; girls; work
AB In contrast to pre-colonial practices, education in Lesotho's formal school system has historically assumed a Cartesian separation of mind and body, the disciplining of students' bodies serving principally to facilitate cognitive learning. Lesotho has among the highest HIV-prevalence rates worldwide, and AIDS has both direct and indirect impacts on the bodies of many children. Thus, students' bodies can no longer be taken for granted but present a challenge for education. Schools are increasingly seen as a key point of intervention to reduce young people's risk of contracting the disease and also to assist them to cope with its consequences: there is growing recognition that such goals require more than cognitive learning. The approaches adopted, however, range from those that posit a linear and causal relationship between knowledge, attitudes and practices (so-called 'KAP' approaches, in which the role of schools is principally to inculcate the pre-requisite knowledge) to 'life skills programmes' that advocate a more embodied learning practice in schools. Based on interviews with policy-makers and practitioners and a variety of documentary sources, this paper examines a series of school-based AIDS interventions, arguing that they represent a less radical departure from 'education for the mind' than might appear to be the case. The paper concludes that most interventions serve to cast on children responsibility for averting a social risk, and to 'normalise' aberrant children's bodies to ensure they conform to what the cognitively-oriented education system expects.
C1 Brunel Univ, Ctr Human Geog, Uxbridge UB8 3PH, Middx, England.
C3 Brunel University
RP Ansell, N (corresponding author), Brunel Univ, Ctr Human Geog, Kingston Lane, Uxbridge UB8 3PH, Middx, England.
EM nicola.ansell@brunel.ac.uk
CR [Anonymous], 2001, DOSS ED ER HIV AIDS, V0, P0
   [Anonymous], 1990, GENDER TROUBLE FEMIN, V0, P0, DOI DOI 10.1080/13545700902964303
   Ansell N, 2004, J S AFR STUD, V30, P673, DOI 10.1080/0305707042000254155
   Ansell N, 2002, GEOFORUM, V33, P179, DOI 10.1016/S0016-7185(01)00033-1
   Ansell N, 2002, COMP EDUC, V38, P91, DOI 10.1080/0305006012013874
   ANSELL N, 1999, THESIS KEELE U, V0, P0
   Ansell N., 2008, GEOFORUM IN PRESS, V0, P0
   Beckett L, 2004, SPORT EDUC SOC, V9, P171, DOI 10.1080/1357332042000233921
   Bennell P.S., 2002, CTR INT ED, V0, P1
   Boler T., 2005, LIFE SKILLS BASED ED, V0, P0
   Bray Rachel, 2003, AFR J AIDS RES, V2, P39, DOI 10.2989/16085906.2003.9626558
   Burrows L, 2004, SPORT EDUC SOC, V9, P193, DOI 10.1080/1357332042000233930
   Cameron J, 2005, GEOFORUM, V36, P315, DOI 10.1016/j.geoforum.2004.06.006
   Chawla L, 2002, ENVIRON URBAN, V14, P11, DOI 10.1177/095624780201400202
   Connor DJ, 2004, QUAL INQ, V10, P495, DOI 10.1177/1077800403259707
   DUNCAN N, 1996, BODYSPACE, V0, P0
   Evans B, 2006, GENDER PLACE CULT, V13, P547, DOI 10.1080/09663690600858952
   Foucault M., 1977, DISCIPLINE PUNISH BI, V0, P0
   Gachuhi D., 1999, IMPACT HIV AIDS ED S, V0, P0
   Gagen EA, 2004, CULT GEOGR, V11, P417, DOI 10.1191/1474474004eu321oa
   Gill D., 1992, LESOTHO GENDER ANAL, V0, P0
   Gordon T., 1996, GENDER EDUC, V8, P301
   Gurewitz R., 2000, ETHICS PLACE ENV, V3, P253, DOI 10.1080/713665905
   Gwanzura-ottemoller F. P., 2005, CHILD GEOGR, V3, P201, DOI 10.1080/14733280500161636
   Hemming P.J., 1997, CHILDRENS GEOGRAPHIE, V5, P353
   Holt L., 2004, CHILDRENS GEOGRAPHIE, V2, P219, DOI 10.1080/14733280410001720520
   *IATT, 2006, ED SECT GLOB HIV AID, V0, P0
   IATT, 2004, REP ED SEC GLOB HIV, V0, P0
   IATT, 2006, QUAL ED HIV AIDS, V0, P0
   James A., 1998, THEORISING CHILDHOOD, V0, P0
   James S, 2006, AIDS EDUC PREV, V18, P281, DOI 10.1521/aeap.2006.18.4.281
   Kesby M, 2005, SIGNS, V30, P2037, DOI 10.1086/428422
   Kirby K.M., 1996, BODYSPACE, V0, P0
   Laydevant F., 1951, RITES INITIATION BAS, V0, P0
   Longhurst R, 1997, PROG HUM GEOG, V21, P486, DOI 10.1191/030913297668704177
   Lupton D, 1998, BODY SOC, V4, P19, DOI 10.1177/1357034X98004002002
   Magnani R, 2005, J ADOLESCENT HEALTH, V36, P289, DOI 10.1016/j.jadohealth.2004.02.025
   Matsela F.Z.A., 1979, INDIGENOUS ED BASOTH, V0, P0
   *MIN ED TRAIN, 2004, NAT REP DEV ED KINGD, V0, P0
   Ministry of Education and Training, 2002, M SADC MIN HUM RES D, V0, P0
   Ministry of Education Sports and Culture, 1982, ED SECT SURV REP TAS, V0, P0
   Mitchell LM, 2006, MED ANTHROPOL, V25, P331, DOI 10.1080/01459740601025856
   Mokuku T., 2002, ENV ED ETHICS ACTION, V0, P135
   Montsi M.R., 1978, STUDY SELF CONCEPT B, V0, P0
   Moss P., 1999, EMBODIED GEOGRAPHIES, V0, P0
   Mturi AJ, 2001, J S AFR STUD, V27, P259, DOI 10.1080/03057070120049967
   Nhundu TJ, 1997, J CURRICULUM STUD, V29, P47, DOI 10.1080/002202797184198
   Ntozi J P, 1997, HEALTH TRANSIT REV, V7 Suppl, P23
   Paechter C, 2006, GENDER EDUC, V18, P121, DOI 10.1080/09540250500380489
   Paechter C., 2004, DISCOURSE-ABINGDON, V25, P309, DOI 10.1080/0159630042000247890
   Paechter C., 1996, GENDER EDUC, V8, P21, DOI 10.1080/
   Peace Corps, 2000, LIF SKILLS MAN, V0, P0
   Prout A., 2005, FUTURE CHILDHOOD, V0, P0
   Robson E, 2006, POPUL SPACE PLACE, V12, P93, DOI 10.1002/psp.392
   *SADC, 2002, NAT SECT HIV AIDS PO, V0, P0
   Thrift N., 1997, GEOGRAPHIES RESISTAN, V0, P124
   Tinning R, 2002, SPORT EDUC SOC, V7, P109, DOI 10.1080/1357332022000018814
   UNAIDS, 2006, REP GLOB AIDS EP, V0, P0
   *UNAIDS UNICEF USA, 2004, CHILDR BRINK JOINT R, V0, P0
   UNICEF, 2008, WHICH SKILLS AR LIF, V0, P0
   Valentine G., 2001, SOCIAL GEOGRAPHIES S, V0, P0
   van Blerk L, 2006, ENVIRON PLANN D, V24, P449, DOI 10.1068/d65j
   Visser Maretha J, 2005, SAHARA J, V2, P203
   Walkerdine V, 1984, CHANGING SUBJECT PSY, V0, P153
   Walkerdine V., 2014, MATERNAL LINE, V0, P0
   Witter Sophie, 2004, AFR J AIDS RES, V3, P139, DOI 10.2989/16085900409490328
   YOUNG IM, 1987, U CINCI LAW REV, V56, P535
   Young L, 2004, GEOFORUM, V35, P471, DOI 10.1016/j.geoforum.2003.09.005
NR 68
TC 15
Z9 16
U1 0
U2 7
PU ROUTLEDGE JOURNALS, TAYLOR & FRANCIS LTD
PI ABINGDON
PA 2-4 PARK SQUARE, MILTON PARK, ABINGDON OX14 4RN, OXON, ENGLAND
SN 1473-3285
EI 1473-3277
J9 CHILD GEOGR
JI Child. Geogr.
PD JUN 15
PY 2009
VL 7
IS 1
BP 21
EP 36
DI 10.1080/14733280802630981
PG 16
WC Geography
SC Geography
GA 684KR
UT WOS:000284549300003
DA 2023-03-20
ER

PT J
AU Planes, M
   Gomez, AB
   Gras, E
   Sullman, MJ
   Font-Mayolas, S
   Cunill, M
   Aymerich, M
AF Planes, Montserrat
   Gomez, Ana B.
   Gras, Eugenia
   Sullman, Mark J.
   Font-Mayolas, Silvia
   Cunill, Monica
   Aymerich, Maria
TI What is Abstinence? Definitions and Examples of Abstinence, to Prevent the Sexual Transmission of the HIV Virus, According to Spanish University Students
SO BEHAVIOUR CHANGE
LA English
DT Article
DE sexual abstinence; terminology; AIDS prevention; gender differences
ID oral sex
AB Research carried out in several Anglo-Saxon countries shows that many undergraduates identify oral sex and and sex as examples of abstinent behaviour, while many others consider kissing and masturbation as examples of having sex. The objective of this research was to investigate whether a sample of Spanish students gave similar replies. Seven hundred and fifty undergraduates (92% aged under 26, 67.6% women) produced examples or definitions of the term 'abstinence'. Spanish Students made similar errors to those observed in the Anglo-Saxon samples, in that behaviours; that were abstinent from a preventive point of view (masturbating And sex without penetration) were not considered as such, while a number of students reported oral sex as abstinent behaviour. The results suggest that the information on risky and preventive sexual behaviour should cease to use ambiguous or euphemistic expressions and use vocabulary that is clear and comprehensible to everyone.
C1 [Planes, Montserrat; Gomez, Ana B.; Gras, Eugenia; Font-Mayolas, Silvia; Cunill, Monica; Aymerich, Maria] Univ Girona, Dept Psicol, Girona 1707, Spain.
   [Sullman, Mark J.] Univ Hertfordshire, Sch Psychol, Hatfield AL10 9AB, Herts, England.
C3 Universitat de Girona; University of Hertfordshire
RP Planes, M (corresponding author), Univ Girona, Dept Psychol, Emili Grahit 77, Girona 1707, Spain.
EM montserrat.planes@udg.edu
CR Barnett T, 2005, LANCET INFECT DIS, V5, P590, DOI 10.1016/S1473-3099(05)70219-X
   Bogart LM, 2000, J SEX RES, V37, P108, DOI 10.1080/00224490009552027
   *CDCP, 1994, CDC HIV AIDS PREVENT, V5, P7
   Goodson P, 2003, J SCHOOL HEALTH, V73, P91, DOI 10.1111/j.1746-1561.2003.tb03579.x
   Horan P. F., 1998, JOURNAL OF HIV/AIDS PREVENTION AND EDUCATION FOR ADOLESCENTS AND CHILDREN, V2, P51, DOI 10.1300/J129v02n02_04
   Pitts M, 2001, ARCH SEX BEHAV, V30, P169, DOI 10.1023/A:1002777201416
   Randall H. E., 2003, CANADIAN J HUMAN SEX, V12, P87, DOI 10.1007/978-1-4020-6869-0_2
   Remez L, 2000, FAM PLANN PERSPECT, V32, P298, DOI 10.2307/2648199
   Robinson EK, 1999, AIDS, V13, P737, DOI 10.1097/00002030-199904160-00021
   Sanders SA, 1999, JAMA-J AM MED ASSOC, V281, P275, DOI 10.1001/jama.281.3.275
   *UNAIDS, 2006, Q ALL SEL ISS PREV C, V0, P0
NR 11
TC 1
Z9 1
U1 0
U2 4
PU AUSTRALIAN ACAD PRESS
PI BOWEN HILLS
PA 32 JEAYS ST, BOWEN HILLS, QLD 4006, AUSTRALIA
SN 0813-4839
EI 
J9 BEHAV CHANGE
JI Behav. Change
PD JUN 15
PY 2009
VL 26
IS 3
BP 168
EP 173
DI 10.1375/bech.26.3.168
PG 6
WC Psychology, Clinical
SC Psychology
GA 557WY
UT WOS:000274702000002
DA 2023-03-20
ER

PT J
AU Bryan, AD
   Schmiege, SJ
   Broaddus, MR
AF Bryan, Angela D.
   Schmiege, Sarah J.
   Broaddus, Michelle R.
TI HIV Risk Reduction Among Detained Adolescents: A Randomized, Controlled Trial
SO PEDIATRICS
LA English
DT Article
DE HIV/AIDS; sexually transmitted disease; adolescent; condom use; alcohol; motivational enhancement therapy
ID african-american adolescents; human-immunodeficiency-virus; high-school-students; sexual-behavior; alcohol-use; condom use; substance use; young men; interventions; prevention
AB OBJECTIVES: Criminally involved adolescents engage in high levels of alcohol-related risky sex. A theory-based sexual and alcohol risk-reduction intervention was designed, implemented, and evaluated in juvenile detention facilities. PARTICIPANTS AND METHODS. In a randomized, controlled trial, 484 detained adolescents received 1 of 3 group-based interventions: combined sexual and alcohol risk reduction (group psychosocial intervention [GPI] + group motivational enhancement therapy [GMET]); sexual risk reduction only (GPI); or HIV/sexually transmitted disease prevention information only (group information-only intervention [GINFO]). Follow-up data were obtained 3, 6, 9, and 12 months after the intervention. Behavioral outcomes were condom-use behavior, frequency of intercourse while drinking, and alcohol-related problems. RESULTS: Condom-use behavior measured as frequency of condom use during sex (ranging from never to always) decreased over time, although the GPI and GPI + GMET interventions mitigated this tendency at the 3-, 6-, and 9-month follow-up assessments. Although both active interventions were significantly more successful than the GINFO condition and the pattern of effects favored the GPI + GMET, there were no statistically significant differences between the GPI and GPI + GMET interventions. CONCLUSIONS: Findings support the feasibility of integrating alcohol-specific sexual risk content into a theory-based sexual risk-reduction intervention and provide additional evidence that theory-based interventions are effective at reducing risky sex in this population. There was limited evidence of intervention effects on alcohol-use outcomes. Future research should focus on strengthening the GPI + GMET to most effectively target risky sexual behavior among at-risk adolescents. Pediatrics 2009; 124: e1180-e1188
C1 [Bryan, Angela D.] Univ New Mexico, Ctr Alcoholism Subst Abuse & Addict, Dept Psychol, Albuquerque, NM 87131 USA.
   [Schmiege, Sarah J.] Univ Colorado, Dept Psychol, Boulder, CO 80309 USA.
   [Broaddus, Michelle R.] Med Coll Wisconsin, Ctr AIDS Intervent Res, Milwaukee, WI 53226 USA.
C3 University of New Mexico; University of Colorado System; University of Colorado Boulder; Medical College of Wisconsin
RP Bryan, AD (corresponding author), Univ New Mexico, Ctr Alcoholism Subst Abuse & Addict, Dept Psychol, MSC03 2220, Albuquerque, NM 87131 USA.
EM abryan@unm.edu
FU National Institute on Alcoholism and Alcohol Abuse [R01 AA013844-01]
CR AIKEN LS, 1994, HEALTH PSYCHOL, V13, P526, DOI 10.1037/0278-6133.13.6.526
   AJZEN I, 1991, ORGAN BEHAV HUM DEC, V50, P179, DOI 10.1016/0749-5978(91)90020-T
   Albarracin D, 2006, CURR DIR PSYCHOL SCI, V15, P73, DOI 10.1111/j.0963-7214.2006.00410.x
   [Anonymous], 2021, MPLUS USERS GUIDE, V0, P0
   BARTHLOW DJ, 1995, CRIM JUSTICE BEHAV, V22, P295, DOI 10.1177/0093854895022003007
   Bolton R, 1992, MED ANTHROPOL, V14, P323
   Bryan AD, 1996, HEALTH PSYCHOL, V15, P371, DOI 10.1037/0278-6133.15.5.371
   Bryan A, 2007, J STUD ALCOHOL DRUGS, V68, P327, DOI 10.15288/jsad.2007.68.327
   Capaldi DM, 2002, DEV PSYCHOL, V38, P394, DOI 10.1037//0012-1649.38.3.394
   *CDCP, 2002, YOUNG PEOPL RISK HIV, V0, P0
   CLARK NJ, 2000, J CRIM JUST, V28, P415
   Coyle K, 1999, J SCHOOL HEALTH, V69, P181, DOI 10.1111/j.1746-1561.1999.tb06383.x
   Crosby RA, 1999, J SEX EDUC THER, V24, P9, DOI 10.1080/01614576.1999.11074278
   Dembo R, 2009, J BEHAV MED, V32, P303, DOI 10.1007/s10865-009-9205-8
   Di Noia J, 2007, AIDS EDUC PREV, V19, P479, DOI 10.1521/aeap.2007.19.6.479
   DiClemente RJ, 2007, J PEDIATR PSYCHOL, V32, P888, DOI 10.1093/jpepsy/jsm056
   DiClemente RJ, 2004, JAMA-J AM MED ASSOC, V292, P171, DOI 10.1001/jama.292.2.171
   Enders CK, 2001, STRUCT EQU MODELING, V8, P128, DOI 10.1207/S15328007SEM0801_7
   Fisher JD, 2002, HEALTH PSYCHOL, V21, P177, DOI 10.1037//0278-6133.21.2.177
   Gillmore MR, 1997, AIDS EDUC PREV, V9, P22
   Goldberg E, 2009, J ADOLESCENT HEALTH, V44, P136, DOI 10.1016/j.jadohealth.2008.07.021
   Griffin KW, 2006, PREV SCI, V7, P103, DOI 10.1007/s11121-006-0025-6
   HalpernFelsher BL, 1996, J ADOLESCENT HEALTH, V19, P331, DOI 10.1016/S1054-139X(96)00024-9
   Jemmott JB, 1998, JAMA-J AM MED ASSOC, V279, P1529, DOI 10.1001/jama.279.19.1529
   Jemmott JB, 1999, AM J COMMUN PSYCHOL, V27, P161, DOI 10.1007/BF02503158
   Johnson BT, 2003, ARCH PEDIAT ADOL MED, V157, P381, DOI 10.1001/archpedi.157.4.381
   JURS SG, 1971, J EXP EDUC, V40, P62, DOI 10.1080/00220973.1971.11011304
   Kingree JB, 2003, DRUG ALCOHOL DEPEN, V72, P197, DOI 10.1016/S0376-8716(03)00196-0
   Kingree JB, 2000, J ADOLESCENT HEALTH, V27, P179, DOI 10.1016/S1054-139X(00)00101-4
   KIRBY D, 1991, AIDS ED PREV DS, V9, P44
   Lazebnik Rina, 2001, SUBST ABUS, V22, P105, DOI 10.1023/A:1012682311124
   Lebeau-Craven R, 2003, SUBST USE MISUSE, V38, P825, DOI 10.1081/JA-120017612
   LEIGH BC, 1993, AM PSYCHOL, V48, P1035, DOI 10.1037/0003-066X.48.10.1035
   LOWRY R, 1994, AM J PUBLIC HEALTH, V84, P1116, DOI 10.2105/AJPH.84.7.1116
   MacDonald TK, 2000, HEALTH PSYCHOL, V19, P290, DOI 10.1037/0278-6133.19.3.290
   Malow RM, 2006, AM J INFECT DIS, V2, P80, DOI 10.3844/ajidsp.2006.80.89
   Marshall BDL, 2009, BMC PUBLIC HEALTH, V9, P0, DOI 10.1186/1471-2458-9-7
   MCKAY A, 2000, CANADIAN J HUMAN SEX, V9, P95
   Miller Joseph H, 2002, OCCUP MED, V17, P51
   Miller W. R., 2000, APPROACHES DRUG ABUS, V0, P89
   Morris RE, 1998, J ADOLESCENT HEALTH, V23, P39, DOI 10.1016/S1054-139X(97)00268-1
   Norris J, 2009, HEALTH PSYCHOL, V28, P20, DOI 10.1037/a0012649
   OLeary A, 2009, ALCOHOL AIDS, V0, P0
   Pedlow CT, 2003, BEHAV MODIF, V27, P135, DOI 10.1177/0145445503251562
   QUIRK ME, 1993, AM J PREV MED, V9, P21, DOI 10.1016/S0749-3797(18)30762-1
   Raj A, 2009, DRUG ALCOHOL DEPEN, V101, P101, DOI 10.1016/j.drugalcdep.2008.11.008
   Romero EG, 2007, PEDIATRICS, V119, PE1126, DOI 10.1542/peds.2006-0128
   Rosengard C., 2007, JOURNAL OF HIV/AIDS PREVENTION IN CHILDREN & YOUTH, V8, P45, DOI 10.1300/J499v08n02_04
   RUIZ MS, 2000, NO TIME LOSE GETTING, V0, P0
   Sales JM, 2006, SEX TRANSM INFECT, V82, P431, DOI 10.1136/sti.2005.018002
   Santelli JS, 2004, J ADOLESCENT HEALTH, V35, P80, DOI 10.1016/j.jadohealth.2004.05.001
   Sayegh MA, 2006, J ADOLESCENT HEALTH, V39, P388, DOI 10.1016/j.jadohealth.2005.12.027
   Schlapman N, 2000, J COMMUNITY HEALTH NURS, V17, P151, DOI 10.1207/15327650051037357
   Schmiege SJ, 2009, J CONSULT CLIN PSYCH, V77, P38, DOI 10.1037/a0014513
   Schwartz CE, 1997, PSYCHOSOM MED, V59, P362, DOI 10.1097/00006842-199707000-00005
   Shelton D, 2001, ISSUES MENT HEALTH NURS, V22, P159, DOI 10.1080/016128401750063330
   Singer JD, 2003, APPL LONGITUDINAL DA, V0, P0
   SlonimNevo V, 1996, ADOLESCENCE, V31, P409
   Stanton B, 1996, J ADOLESCENT HEALTH, V18, P387, DOI 10.1016/1054-139X(95)00169-S
   STEELE CM, 1990, AM PSYCHOL, V45, P921, DOI 10.1037/0003-066X.45.8.921
   Stoner SA, 2007, AIDS BEHAV, V11, P227, DOI 10.1007/s10461-006-9137-z
   Teplin LA, 2003, AM J PUBLIC HEALTH, V93, P906, DOI 10.2105/AJPH.93.6.906
   Whaley AL, 1999, J ADOLESCENT HEALTH, V24, P376, DOI 10.1016/S1054-139X(98)00153-0
   WHITE HR, 1989, J STUD ALCOHOL, V50, P30, DOI 10.15288/jsa.1989.50.30
NR 64
TC 67
Z9 67
U1 1
U2 14
PU AMER ACAD PEDIATRICS
PI ELK GROVE VILLAGE
PA 141 NORTH-WEST POINT BLVD,, ELK GROVE VILLAGE, IL 60007-1098 USA
SN 0031-4005
EI 1098-4275
J9 PEDIATRICS
JI Pediatrics
PD DEC 15
PY 2009
VL 124
IS 6
BP E1180
EP E1188
DI 10.1542/peds.2009-0679
PG 9
WC Pediatrics
SC Pediatrics
GA 524SE
UT WOS:000272162400046
PM 19901006
DA 2023-03-20
ER

PT J
AU Schmiege, SJ
   Broaddus, MR
   Levin, M
   Bryan, AD
AF Schmiege, Sarah J.
   Broaddus, Michelle R.
   Levin, Michael
   Bryan, Angela D.
TI Randomized Trial of Group Interventions to Reduce HIV/STD Risk and Change Theoretical Mediators Among Detained Adolescents
SO JOURNAL OF CONSULTING AND CLINICAL PSYCHOLOGY
LA English
DT Article
DE motivational enhancement therapy; HIV/STD; criminally involved adolescent; condom use; alcohol
ID alcohol-use disorders; condom use; college-students; incarcerated adolescents; normative feedback; planned behavior; missing data; drinking; sex; hiv
AB Criminally involved adolescents engage in high levels of risky sexual behavior and alcohol use, and alcohol use may contribute to lack of condom use. Detained adolescents (n = 484) were randomized to (1) a theory-based sexual risk reduction intervention (GPI), (2) the GPI condition with a group-based alcohol risk reduction motivational enhancement therapy component (GPI + GMET), or (3) an information-only control (INFO). All interventions were presented in same-sex groups in single sessions lasting from 2 to 4 hr. Changes to putative theoretical mediators (attitudes, perceived norms, self-efficacy, and intentions) were measured immediately following intervention administration. The primary outcomes were risky sexual behavior and sexual behavior while drinking measured 3 months later (65.1% retention). The GPI + GMET intervention demonstrated superiority over both other conditions in influencing theoretical mediators and over the INFO control in reducing risky sexual behavior. Self-efficacy and intentions were significant mediators between condition and later risky sexual behavior. This study contributes to an understanding of harm reduction among high-risk adolescents and has implications for understanding circumstances in which the inclusion of GMET components may be effective.
C1 [Schmiege, Sarah J.] Univ Colorado, Dept Psychol, Boulder, CO 80309 USA.
   [Broaddus, Michelle R.] Med Coll Wisconsin, CAIR, Milwaukee, WI USA.
   [Levin, Michael] Univ Nevada, Dept Psychol, Reno, NV 89557 USA.
   [Bryan, Angela D.] Univ New Mexico, Dept Psychol, Albuquerque, NM 87131 USA.
   [Bryan, Angela D.] Univ New Mexico, CASAA, Albuquerque, NM 87131 USA.
C3 University of Colorado System; University of Colorado Boulder; Medical College of Wisconsin; Nevada System of Higher Education (NSHE); University of Nevada Reno; University of New Mexico; University of New Mexico
RP Schmiege, SJ (corresponding author), Univ Colorado, Dept Psychol, UCB 345, Boulder, CO 80309 USA.
EM Sarah.Schmiege@colorado.edu
CR AIKEN LS, 1994, HEALTH PSYCHOL, V13, P526, DOI 10.1037/0278-6133.13.6.526
   AJZEN I, 1986, J EXP SOC PSYCHOL, V22, P453, DOI 10.1016/0022-1031(86)90045-4
   Albarracin D, 2001, PSYCHOL BULL, V127, P142, DOI 10.1037//0033-2909.127.1.142
   Ana EJS, 2007, J CONSULT CLIN PSYCH, V75, P816, DOI 10.1037/0022-006X.75.5.816
   [Anonymous], 2006, NAT YOUTH RISK BEH S, V0, P0
   Apodaca TR, 2007, ADDICT BEHAV, V32, P1119, DOI 10.1016/j.addbeh.2006.07.016
   Bandura Albert, 1992, P89, V0, P0
   Britt E, 2004, PATIENT EDUC COUNS, V53, P147, DOI 10.1016/S0738-3991(03)00141-1
   Bryan A, 2005, HEALTH PSYCHOL, V24, P133, DOI 10.1037/0278-6133.24.2.133
   Bryan A, 2004, J APPL SOC PSYCHOL, V34, P912, DOI 10.1111/j.1559-1816.2004.tb02577.x
   BRYAN A, 2008, ONE YEAR BEHAV UNPUB, V0, P0
   Bryan AD, 1996, HEALTH PSYCHOL, V15, P371, DOI 10.1037/0278-6133.15.5.371
   Bryan AD, 1997, HEALTH PSYCHOL, V16, P468, DOI 10.1037/0278-6133.16.5.468
   Bryan A, 2007, J STUD ALCOHOL DRUGS, V68, P327, DOI 10.15288/jsad.2007.68.327
   Bryan A, 2007, AIDS BEHAV, V11, P365, DOI 10.1007/s10461-006-9150-2
   Burke BL, 2003, J CONSULT CLIN PSYCH, V71, P843, DOI 10.1037/0022-006X.71.5.843
   Burleson JA, 2006, AM J ADDICTION, V15, P4, DOI 10.1080/10550490601003656
   Carey KB, 2007, J CONSULT CLIN PSYCH, V75, P663, DOI 10.1037/0022-006X.75.4.663
   *CDCP, 2007, SEX TRANSM DIS SURV, V0, P0
   Center for Disease Control and Prevention, 2005, HIV AIDS SURV REP 20, V16, P0
   Chernoff RA, 2005, AIDS EDUC PREV, V17, P91, DOI 10.1521/aeap.17.3.91.62902
   CIALDINI RB, 1991, ADV EXP SOC PSYCHOL, V24, P201
   Clark JN, 2000, J CRIM JUST, V28, P415, DOI 10.1016/S0047-2352(00)00056-8
   Cohen J., 1988, STAT POWER ANAL BEHA, V0, P0
   Crosby RA, 1999, J SEX EDUC THER, V24, P9, DOI 10.1080/01614576.1999.11074278
   Dishion TJ, 1999, AM PSYCHOL, V54, P755, DOI 10.1037/0003-066X.54.9.755
   Enders CK, 2001, STRUCT EQU MODELING, V8, P128, DOI 10.1207/S15328007SEM0801_7
   Feldstein S. W., 2006, BRIEF TREATMENT CRIS, V6, P218, DOI 10.1093/BRIEF-TREATMENT/MHL003
   Fisher JD, 2002, HEALTH PSYCHOL, V21, P177, DOI 10.1037//0278-6133.21.2.177
   Fisher Jeffrey D., 1992, P117, V0, P0
   Foote J, 1999, J SUBST ABUSE TREAT, V17, P181, DOI 10.1016/S0740-5472(99)00003-3
   Gifford-Smith M, 2005, J ABNORM CHILD PSYCH, V33, P255, DOI 10.1007/s10802-005-3563-7
   Gillmore MR, 1997, AIDS EDUC PREV, V9, P22
   Hettema J, 2005, ANNU REV CLIN PSYCHO, V1, P91, DOI 10.1146/annurev.clinpsy.1.102803.143833
   Hutchison KE, 2006, NEUROPSYCHOPHARMACOL, V31, P1310, DOI 10.1038/sj.npp.1300917
   John U, 2003, ALCOHOL ALCOHOLISM, V38, P263, DOI 10.1093/alcalc/agg063
   JURS SG, 1971, J EXP EDUC, V40, P62, DOI 10.1080/00220973.1971.11011304
   Kingree JB, 2003, DRUG ALCOHOL DEPEN, V72, P197, DOI 10.1016/S0376-8716(03)00196-0
   Kingree JB, 2000, J ADOLESCENT HEALTH, V27, P179, DOI 10.1016/S1054-139X(00)00101-4
   LaBrie JW, 2007, ADDICT BEHAV, V32, P889, DOI 10.1016/j.addbeh.2006.06.030
   Michael KD, 2006, PROF PSYCHOL-RES PR, V37, P629, DOI 10.1037/0735-7028.37.6.629
   MILLER DS, 1994, HYD STRUC D, V8, P1
   Miller W. R., 2002, MOTIVATIONAL INTERVI, V2, P0
   Miller W. R., 2000, APPROACHES DRUG ABUS, V0, P89
   Morgenstern J, 2007, J CONSULT CLIN PSYCH, V75, P72, DOI 10.1037/0022-006X.75.1.72
   Moyers TB, 2006, J SUBST ABUSE TREAT, V30, P245, DOI 10.1016/j.jsat.2005.12.003
   Moyers TB, 2005, J CONSULT CLIN PSYCH, V73, P590, DOI 10.1037/0022-006X.73.4.590
   Moyers TB, 2005, J SUBST ABUSE TREAT, V28, P19, DOI 10.1016/j.jsat.2004.11.001
   Neal DJ, 2004, ADDICT BEHAV, V29, P281, DOI 10.1016/j.addbeh.2003.08.004
   Prendergast ML, 2001, J CONSULT CLIN PSYCH, V69, P389, DOI 10.1037//0022-006X.69.3.389
   Raudenbush S.W., 2002, HIERARCHICAL LINEAR, V0, P0
   RESNICOW K, 2004, HDB MOTIVATIONAL COU, V0, P457
   Rivis A, 2003, CURR PSYCHOL, V22, P218, DOI 10.1007/s12144-003-1018-2
   Rollnick S., 2008, MOTIVATIONAL INTERVI, V0, P0, DOI DOI 10.1080/15412550802093108
   Rosengard C., 2007, JOURNAL OF HIV/AIDS PREVENTION IN CHILDREN & YOUTH, V8, P45, DOI 10.1300/J499v08n02_04
   Rosengard Cynthia, 2006, J CORRECT HEALTH CARE, V12, P279, DOI 10.1177/1078345806296169
   SAUNDERS JB, 1993, ADDICTION, V88, P791, DOI 10.1111/j.1360-0443.1993.tb02093.x
   Schafer JL, 2002, PSYCHOL METHODS, V7, P147, DOI 10.1037//1082-989X.7.2.147
   Schlapman N, 2000, J COMMUNITY HEALTH NURS, V17, P151, DOI 10.1207/15327650051037357
   Shelton D, 2001, ISSUES MENT HEALTH NURS, V22, P159, DOI 10.1080/016128401750063330
   Stein L A R, 2006, PSYCHOL SERV, V3, P25, DOI 10.1037/1541-1559.3.1.0
   Stein LAR, 2006, AM J ADDICTION, V15, P50, DOI 10.1080/10550490601003680
   Taylor AB, 2008, ORGAN RES METHODS, V11, P241, DOI 10.1177/1094428107300344
   Teplin LA, 2003, AM J PUBLIC HEALTH, V93, P906, DOI 10.2105/AJPH.93.6.906
   van Empelen P, 2003, SOC SCI MED, V57, P1593, DOI 10.1016/S0277-9536(02)00557-9
   Van Horn DHA, 2001, J SUBST ABUSE TREAT, V20, P191, DOI 10.1016/S0740-5472(00)00157-4
   WALTERS ST, 2002, MOTIVATIONAL INTERVI, V2, P377
   West S.G., 1997, SCI PREVENTION METHO, V0, PP167, DOI 10.1037/10222-006
   WHITE HR, 1989, J STUD ALCOHOL, V50, P30, DOI 10.15288/jsa.1989.50.30
NR 69
TC 122
Z9 122
U1 0
U2 8
PU AMER PSYCHOLOGICAL ASSOC
PI WASHINGTON
PA 750 FIRST ST NE, WASHINGTON, DC 20002-4242 USA
SN 0022-006X
EI 1939-2117
J9 J CONSULT CLIN PSYCH
JI J. Consult. Clin. Psychol.
PD FEB 15
PY 2009
VL 77
IS 1
BP 38
EP 50
DI 10.1037/a0014513
PG 13
WC Psychology, Clinical
SC Psychology
GA 397SW
UT WOS:000262683400004
PM 19170452
DA 2023-03-20
ER

PT J
AU Shirazi, KK
   Morowatisharifabad, MA
AF Shirazi, Kambiz Karimzadeh
   Morowatisharifabad, Mohammad Ali
TI Religiosity and Determinants of Safe Sex in Iranian Non-Medical Male Students
SO JOURNAL OF RELIGION & HEALTH
LA English
DT Article
DE Religiosity; Aids; Safe sex; Collage students
ID planned behavior; drug-users; condom use; knowledge; spirituality; attitudes; college; tehran
AB This study evaluates the safe sex determinants in college students. In the qualitative section, premarital sex, sex with steady girlfriend and religion's impact were highlighted. In the quantitative part, the relations between the religiosity score and past sexual activity, attitude, norms, and self-efficacy with regard to sexual abstinence were investigated. Students who had a higher religious score were significantly more likely to have high self-efficacy in refusing sex, and their attitudes supported their abstinence. Additionally, these students were more likely never to have had a sexual relationship. Findings suggest that greater religious involvement is a protective factor in high-risk sexual behavior.
C1 [Shirazi, Kambiz Karimzadeh] Damideh Hlth Ctr, Dept Publ Hlth, Sch Hlth, Yasuj, Iran.
   [Morowatisharifabad, Mohammad Ali] Yazd Shahid Sadooghi Univ Med Sci & Hlth Serv, Yazd, Iran.
RP Shirazi, KK (corresponding author), Damideh Hlth Ctr, Dept Publ Hlth, Sch Hlth, Imam Hossein Ostandari Sq, Yasuj, Iran.
EM karimzadehshirazi@yahoo.com; morowaty@yahoo.com
CR AGHAJANIAN A, 1976, ASIA PACIFIC POPULAT, V14, P21
   AJZEN I, 1991, ORGAN BEHAV HUM DEC, V50, P179, DOI 10.1016/0749-5978(91)90020-T
   Bandura A., 1986, SOCIAL FDN THOUGHT A, V0, P0
   Belgrave Faye Z, 2000, CULTUR DIVERS ETHNIC MINOR PSYCHOL, V6, P309, DOI 10.1037/1099-9809.6.3.309
   *CDC NAT PREV INF, 1995, HIV AIDS COLL STUD C, V0, P0
   Corby NH, 1996, J APPL SOC PSYCHOL, V26, P52, DOI 10.1111/j.1559-1816.1996.tb01838.x
   Cotton S, 2006, J ADOLESCENT HEALTH, V38, P472, DOI 10.1016/j.jadohealth.2005.10.005
   DES J, 1999, LANCET, V353, P1657, DOI 10.1016/S0140-6736(98)07026-3
   Gray PB, 2004, SOC SCI MED, V58, P1751, DOI 10.1016/S0277-9536(03)00367-8
   GRIFFITH EEH, 1980, PSYCHIATRY, V43, P120, DOI 10.1080/00332747.1980.11024057
   Hodge DR, 2001, SOC WORK RES, V25, P153, DOI 10.1093/swr/25.3.153
   Holder DW, 2000, J ADOLESCENT HEALTH, V26, P295, DOI 10.1016/S1054-139X(99)00092-0
   McCree DH, 2003, J ADOLESCENT HEALTH, V33, P2, DOI 10.1016/S1054-139X(02)00460-3
   Meilman P W, 1993, J AM COLL HEALTH, V42, P27
   Miller L, 2002, J ADOLESCENT HEALTH, V31, P401, DOI 10.1016/S1054-139X(02)00403-2
   *MIN HLTH CTR DIS, 2006, HIV AIDS STAT, V0, P0
   Mohammodi MR, 2006, INT FAM PLAN PERSPEC, V32, P35, DOI 10.1363/3203506
   MOHRAZ M, 2004, IRANS AIDS CRISIS SH, V0, P0
   Montazeri A, 2005, PATIENT EDUC COUNS, V57, P199, DOI 10.1016/j.pec.2004.05.014
   Muslim Womens League, 1999, ISL PERSP SEX, V0, P0
   Obermeyer CM, 2006, BMJ-BRIT MED J, V333, P851, DOI 10.1136/bmj.38994.400370.7C
   Poulson RL, 1998, J AM COLL HEALTH, V46, P227, DOI 10.1080/07448489809600227
   Reinecke J, 1996, J APPL SOC PSYCHOL, V26, P749, DOI 10.1111/j.1559-1816.1996.tb01128.x
   Tavoosi A, 2004, BMC PUBLIC HEALTH, V4, P0, DOI 10.1186/1471-2458-4-17
   van Empelen P, 2001, HEALTH EDUC RES, V16, P293, DOI 10.1093/her/16.3.293
   Yzer MC, 2000, HEALTH EDUC RES, V15, P339, DOI 10.1093/her/15.3.339
   Zaleski EH, 2000, J ADOLESCENCE, V23, P223, DOI 10.1006/jado.2000.0309
NR 27
TC 18
Z9 18
U1 1
U2 7
PU SPRINGER
PI NEW YORK
PA 233 SPRING ST, NEW YORK, NY 10013 USA
SN 0022-4197
EI 1573-6571
J9 J RELIG HEALTH
JI J. Relig. Health
PD MAR 15
PY 2009
VL 48
IS 1
BP 29
EP 36
DI 10.1007/s10943-008-9174-1
PG 8
WC Public, Environmental & Occupational Health; Religion
SC Public, Environmental & Occupational Health; Religion
GA 409ZE
UT WOS:000263543500004
PM 19229622
DA 2023-03-20
ER

PT J
AU Charles, MP
   Kweka, EJ
   Mahande, AM
   Barongo, LR
   Shekalaghe, S
   Nkya, HM
   Lowassa, A
   Mahande, MJ
AF Charles, Mgosha P.
   Kweka, Eliningaya J.
   Mahande, Aneth M.
   Barongo, Longin R.
   Shekalaghe, Seif
   Nkya, Hassan M.
   Lowassa, Asanterabi
   Mahande, Michael J.
TI Evaluation of uptake and attitude to voluntary counseling and testing among health care professional students in Kilimanjaro region, Tanzania
SO BMC PUBLIC HEALTH
LA English
DT Article
AB Background: Voluntary counseling and testing (VCT) is a corner stone for successful implementation of prevention, care and support services among HIV negative and positive individuals. VCT is also perceived to be an effective strategy in risk reduction among sexually active young people.. This study aimed to assess the acceptability of VCT and its actual uptake among young health care professional students at KCM College of Tumaini University and Allied health schools. Methods: This was a cross-sectional study. A structured questionnaire was used among health care professional students aged 18-25 years who were enrolled in degrees, diplomas and certificates courses at Kilimanjaro Christian Medical College and all other Allied health schools Results: A total of 309 students were recruited, among these 197 (63.8%) were females. All respondents were aware of the benefits of VCT. Only 107 (34.6%) of students have had VCT done previously. About 59 (19.1%) of the students had negative for health care professional to attend VCT. Risk perception among the students was low (37.2%) even though they were found to have higher risk behaviors that predispose them to get HIV infection. Conclusion: Awareness of VCT services and willingness to test is high among students; however its uptake is low. In order to promote these services, a comprehensive training module on VCT needs to be included in their training curricula. In particular, more emphasis should focus on the benefits of VCT and to help the students to internalize the risk of HIV so that they can take preventive measures.
C1 [Charles, Mgosha P.] Natl AIDS Control Programme Div, Minist Hlth & Social Welf, Dar Es Salaam, Tanzania.
   [Kweka, Eliningaya J.; Mahande, Aneth M.] Trop Pesticides Res Inst, Div Livestock & Human Dis Vector Control, Arusha, Tanzania.
   [Nkya, Hassan M.; Lowassa, Asanterabi] Tanzania Wildlife Res Inst, Res Dept, Arusha, Tanzania.
   [Shekalaghe, Seif; Mahande, Michael J.] Tumaini Univ, KCM Coll, Dept Community Hlth, Moshi, Tanzania.
   [Barongo, Longin R.] Natl Univ Rwanda, Res Dept, Butare, Rwanda.
C3 University of Rwanda
RP Kweka, EJ (corresponding author), Trop Pesticides Res Inst, Div Livestock & Human Dis Vector Control, POB 3024, Arusha, Tanzania.
EM peter400us@yahoo.com; pat.kweka@gmail.com; anethf@yahoo.co.uk; lrbarongo@yahoo.com; sshekalaghe@yahoo.com; nkyahm@yahoo.co.uk; alowassa@yahoo.co.uk; jmmahande@yahoo.com
FU USAID-Tanzania through MPC
CR BOSWELL D, 2004, FAMILY HLTH INTER, V7, P3
   BYME A, 2003, PRACTICAL CONSIDERAT, V0, P0
   de Bruyn Guy, 2008, BMC RES NOTES, V1, P76, DOI 10.1186/1756-0500-1-76
   FACENTE AC, 2001, ADOLESCENTS HIV KNOW, V0, P0
   *FAM HLTH INT, 2003, HIV INT YOUTH, V0, P0
   *HOR PROGR, 2001, HIV VOL COUNS TEST Y, V0, P31
   *ICASA, 2003, VOL COUNS TEST YOUNG, V0, P1
   IKAMBA LM, 2002, P 21 SCI TANZ PUBL H, V5, P131
   *NAT AIDS CONTR PR, 2008, NAT HIV COUNS TEST C, V0, P0
   *NAT AIDS CONTR PR, 1999, PROM VOL COUNC TEST, V0, P0
   *NAT AIDS CONTR PR, 2005, 20 NAT AIDS CONTR PR, V0, P0
   *SOUL BEAT AFR, 2003, HIV VOL COUNS TEST Y, V0, P1
   *TACAIDS NBS, 2004, TANZ HIV AIDS IND SU, V0, P0
   *UNAIDS, 2006, PROGR REP GLOB RESP, V0, P0
   *UNAIDS, 2007, PROGR REP GLOB RESP, V0, P0
   *USAID, 2004, HIV AIDS PREV PROGR, V0, P0
NR 17
TC 12
Z9 12
U1 0
U2 0
PU BMC
PI LONDON
PA CAMPUS, 4 CRINAN ST, LONDON N1 9XW, ENGLAND
SN 1471-2458
EI 
J9 BMC PUBLIC HEALTH
JI BMC Public Health
PD MAY 9
PY 2009
VL 9
IS 
BP 
EP 
DI 10.1186/1471-2458-9-128
PG 9
WC Public, Environmental & Occupational Health
SC Public, Environmental & Occupational Health
GA 457MU
UT WOS:000266934700001
DA 2023-03-20
ER

PT J
AU Akpabio, II
   Asuzu, MC
   Fajemilehin, BR
   Ofi, AB
AF Akpabio, Idongesit I.
   Asuzu, Michael C.
   Fajemilehin, Boluwaji R.
   Ofi, Abosede B.
TI Effects of School Health Nursing Education Interventions on HIV/AIDS-Related Attitudes of Students in Akwa Ibom State, Nigeria
SO JOURNAL OF ADOLESCENT HEALTH
LA English
DT Article
DE School health; HIV/AIDS; Health education; Strategies; Nurses; Parental involvement; Attitude
AB Purpose: One of the greatest challenges facing school nurses is that of identifying and using appropriate strategies to meet the health education needs of adolescents in regard to prevention of human immunodeficiency virus (HIV) and acquired immune deficiency syndrome (AIDS). This study examined the effects of HIV/AIDS preventive health education with parental involvement on students' attitude toward HIV/AIDS prevention in Akwa Ibom State. Nigeria. Methods: The study population comprised students from three of nine secondary schools in the study area. The three schools were randomly assigned as Intervention Group 1 (IG1), involving nurses only; Intervention Group 2 (IG2), involving both nurses and parents (IG2); and a control group. A pretest/post-test intervention design was used. A 29-item, validated questionnaire was the instrument for data collection. Sampling involved multistage and stratified random technique to select 120 subjects from each of the three selected schools, with a total of 360 subjects representing 8.3% of the study population. From this number, 339 (94.2%) provided sufficient data for analysis. Data analysis involved analysis of covariance and the Scheffe post hoc test determined at the .05 significance level. Results: Results show significant effect of intervention on students attitudes toward preventive measures (F = 234.27, p <.001*). The intervention that involved nurses only was found to be a more potent strategy in providing favorable attitudes toward HIV/AIDS prevention (IG1 mean. 20.59; IG2 mean, 19.20; control mean, 12.34). Attitudes were influenced by older age but not by gender. Conclusion: Health education efforts aimed at improving HIV/AIDS-related attitudes should not only focus on children but also on parents so that they in turn could assist to improve on health workers' efforts in educating the children. (C) 2009 Society for Adolescent Medicine. All rights reserved.
C1 [Akpabio, Idongesit I.] Univ Calabar, Coll Med Sci, Dept Nursing Sci, Calabar, Cross River Sta, Nigeria.
   [Asuzu, Michael C.] Univ Coll Ibadan Hosp, Coll Med, Ibadan, Oyo State, Nigeria.
   [Fajemilehin, Boluwaji R.] Obafemi Awolowo Univ, Coll Hlth Sci, Ife, Nigeria.
   [Ofi, Abosede B.] Univ Ibadan, Fac Clin Sci, Dept Nursing, Ibadan, Oyo State, Nigeria.
C3 University of Calabar; Obafemi Awolowo University; University of Ibadan
RP Akpabio, II (corresponding author), Univ Calabar, Coll Med Sci, Dept Nursing Sci, PMB 1115, Calabar, Cross River Sta, Nigeria.
EM idongawa@yahoo.com
CR *AHRTSC, 1995, INT NEWSLETTER AIDS, V0, P0
   ASUQUO PN, 2005, INT Q COMMUN HLTH ED, V23, P63
   AWAFUNG IO, 2006, THESIS U IBADAN IBAD, V0, P0
   Barbara M. C., 1996, TEACHING HLTH, V0, P0
   Gagne R., 1997, CONDITIONS LEARNING, V0, P0
   GREEN C, 1977, 1 PATHF INT, V0, P0
   IDOWU B, 2003, NIGERIAN SCH HLTH J, V15, P75
   KIRBY D, 2001, PAEDIATRICS, V6, P102
   Kozier B., 2004, FUNDAMENTALS NURSING, V0, P0
   LESBABARI MT, 1990, AIDS S MAY 12 TANZ A, V0, P0
   MCKAY A, 2000, CANADIAN J HUMAN SEX, V9, P129
   OIKEH AJ, 1999, NIGERIAL SCH HLTH J, V3, P27
   OJEDOKUN IM, 2003, NIGERIAN SCH HLTH J, V8, P80
   2001, 1900, V3, V0, P1
NR 18
TC 16
Z9 16
U1 0
U2 7
PU ELSEVIER SCIENCE INC
PI NEW YORK
PA 360 PARK AVE SOUTH, NEW YORK, NY 10010-1710 USA
SN 1054-139X
EI 1879-1972
J9 J ADOLESCENT HEALTH
JI J. Adolesc. Health
PD FEB 15
PY 2009
VL 44
IS 2
BP 118
EP 123
DI 10.1016/j.jadohealth.2008.05.005
PG 6
WC Psychology, Developmental; Public, Environmental & Occupational Health; Pediatrics
SC Psychology; Public, Environmental & Occupational Health; Pediatrics
GA 401TX
UT WOS:000262966400006
PM 19167659
DA 2023-03-20
ER

PT J
AU Yan, H
   Chen, WQ
   Wu, HC
   Bi, YY
   Zhang, MX
   Li, SY
   Braun, KL
AF Yan, Hong
   Chen, Weiqi
   Wu, Haocheng
   Bi, Yongyi
   Zhang, Miaoxuan
   Li, Shiyue
   Braun, Kathryn L.
TI Multiple sex partner behavior in female undergraduate students in China: A multi-campus survey
SO BMC PUBLIC HEALTH
LA English
DT Article
ID sexually-transmitted-diseases; university-students; risk-factors; hiv; epidemiology; adolescents; infection; education; women
AB Background: China is realizing increases in women engaged in premarital sex and multiple sex partner behavior. Our aim was to examine prevalence and determinants of multiple sex partner behavior among female undergraduates in China. Methods: Anonymously completed questionnaires were received from 4,769 unmarried female undergraduates, recruited using randomized cluster sampling by type of university and students' major and grade. Items captured demographic, family, peer and work influence, and student factors (major, academic performance, and sex-related knowledge and attitudes). To examine risk factors for sexual behaviors, we used multi-level logistic regression, yielding odds ratios (OR) and 95% confidence intervals (95% CI). Results: Of 4,769 female students, 863 (18.10%) reported ever having sexual intercourse, and 5.31% reported having multiple sex partners (29.32% of all women having sexual intercourse). Several demographic, family, peer and work influences, and student factors (including major, performance, knowledge, and attitude toward sex) were risk factors for ever having sex. However, risk factors for multiple sex partners only included working in a place of entertainment, having current close friends that were living with boyfriends, poor academic performance, and positive attitudes toward multiple partners. These women also were more likely to practice masturbation, start having sex at a younger age, have sex with married men and/or men not their "boyfriends" at first coitus, and not use condoms consistently. Conclusion: A small but important subset of Chinese female undergraduates is engaged in unprotected sex with multiple sex partners. Interventions need to target at risk women, stressing the importance of consistent condom use.
C1 [Yan, Hong; Chen, Weiqi; Wu, Haocheng; Bi, Yongyi; Zhang, Miaoxuan; Li, Shiyue] Wuhan Univ, Sch Publ Hlth, Wuhan 430072, Hubei, Peoples R China.
   [Braun, Kathryn L.] Univ Hawaii, John A Burns Sch Med, Off Publ Hlth Studies, Honolulu, HI 96822 USA.
C3 Wuhan University; University of Hawaii System
RP Li, SY (corresponding author), Wuhan Univ, Sch Publ Hlth, Wuhan 430072, Hubei, Peoples R China.
EM yanhmj@yahoo.cn; weiqichen123@163.com; hesiran@126.com; yongyib@yahoo.com.cn; zmx114@hotmail.com; lsywhd@sina.com; kbraun@hawaii.edu
FU State Population and Family Planning Commission [C1-56]
CR Chen XS, 2000, SEX TRANSM DIS, V27, P138, DOI 10.1097/00007435-200003000-00003
   CMOH UNAIDS & WHO, 2006, UPD HIV STD EP RESP, V0, P0
   Da Ros CT, 2008, ASIAN J ANDROL, V10, P110, DOI 10.1111/j.1745-7262.2008.00367.x
   DAVIDSON JK, 1994, J SEX MARITAL THER, V20, P178
   DONNA EH, 2004, AM J HEALTH BEHAV, V28, P3
   Fan CX, 2004, CHINA PUBLIC HLTH, V20, P275
   Finer LB, 1999, FAM PLANN PERSPECT, V31, P228, DOI 10.2307/2991570
   Fleming DT, 1999, SEX TRANSM INFECT, V75, P3, DOI 10.1136/sti.75.1.3
   GAO E, 2003, REPROD CONTRACEPTION, V0, P421
   HAO YL, 2005, J XIAN UNITED U SOC, V8, P76
   Howard DE, 2003, ADOLESCENCE, V38, P1
   Hoy C, 2001, HEALTH PLACE, V7, P261, DOI 10.1016/S1353-8292(01)00017-X
   Hu Z, 2001, YOUTH STUDIES, V12, P31
   Huang J, 2005, AIDS PATIENT CARE ST, V19, P769, DOI 10.1089/apc.2005.19.769
   Kirby D, 2006, WHO TECH REP SER, V938, P103
   Kirby DB, 2007, J ADOLESCENT HEALTH, V40, P206, DOI 10.1016/j.jadohealth.2006.11.143
   Laws RA, 2009, BMC PUBLIC HEALTH, V9, P0, DOI 10.1186/1471-2458-9-165
   Liu Y, 2008, BIOINFORMATICS, V24, P1243, DOI 10.1093/bioinformatics/btn110
   Ma QQ, 2008, CONTRACEPTION, V77, P108, DOI 10.1016/j.contraception.2007.10.008
   Ma QQ, 2006, BMC PUBLIC HEALTH, V6, P0, DOI 10.1186/1471-2458-6-232
   Ma QQ, 2005, CHINA PUBLIC HLTH, V21, P181
   Ogletree RJ, 2001, AM J HEALTH BEHAV, V25, P537, DOI 10.5993/AJHB.25.6.3
   REGINA PL, 2003, BEHAV MED, V29, P33
   ROTERMANN M, 2005, HLTH REPORTS, V16, P339
   Rynn L., 2008, MORBIDITY AND MORTALITY WEEKLY REPORT, V57, P1
   Santelli JS, 1998, FAM PLANN PERSPECT, V30, P271, DOI 10.2307/2991502
   SEIDMAN SN, 1992, AM J PUBLIC HEALTH, V82, P1388, DOI 10.2105/AJPH.82.10.1388
   Sheng L, 2008, CHINESE MED J-PEKING, V121, P1230, DOI 10.1097/00029330-200807010-00016
   [State Council AIDS Working Committee Office UN Theme Group on HIV/AIDS in China], 2007, JOINT ASS HIV AIDS P, V0, P0
   State Council AIDS Working Committee Office and UN Theme Group on HIV/AIDS in China, 2005, JOINT ASS HIV AIDS P, V0, P0
   *UNIADS WHO, 2006, AIDS EP UPD, V0, P0
   WANG P, 2004, CHINA PUBLIC HLTH, V20, P507
   Wang SM, 2000, CHINESE J SCH DOCTOR, V14, P20
   Weinstock H, 2004, PERSPECT SEX REPRO H, V36, P6, DOI 10.1111/j.1931-2393.2004.tb00002.x
   Wu Y., 2009, MOD PREV MED, V36, P282
   XU XC, 2005, HEATH PSYCHOL J, V13, P333
   Zhang K, 1999, AIDS CARE, V11, P581, DOI 10.1080/09540129947730
   Zhang LW, 2004, INT J PSYCHOL, V39, P46
   Zhang LY, 2002, SEX TRANSM DIS, V29, P212, DOI 10.1097/00007435-200204000-00005
   Zhu TF, 2005, CELL RES, V15, P852, DOI 10.1038/sj.cr.7290358
NR 40
TC 39
Z9 39
U1 2
U2 17
PU BMC
PI LONDON
PA CAMPUS, 4 CRINAN ST, LONDON N1 9XW, ENGLAND
SN 
EI 1471-2458
J9 BMC PUBLIC HEALTH
JI BMC Public Health
PD AUG 22
PY 2009
VL 9
IS 
BP 
EP 
DI 10.1186/1471-2458-9-305
PG 11
WC Public, Environmental & Occupational Health
SC Public, Environmental & Occupational Health
GA 505EU
UT WOS:000270673800002
PM 19698132
DA 2023-03-20
ER

PT J
AU Mohtasham, G
   Shamsaddin, N
   Bazargan, M
   Anosheravan, K
   Elaheh, M
   Fazlolah, G
AF Mohtasham, Ghaffari
   Shamsaddin, Niknami
   Bazargan, Mohsen
   Anosheravan, Kazemnejad
   Elaheh, Mirzaee
   Fazlolah, Ghofranipour
TI Correlates of the Intention to Remain Sexually Inactive Among Male Adolescents in an Islamic Country: Case of the Republic of Iran
SO JOURNAL OF SCHOOL HEALTH
LA English
DT Article
DE international health; risk behaviors; HIV education
ID health belief model; condom use; university-students; school-students; hiv risk; behavior; predictors; knowledge; attitudes; tehran
AB There are very few studies that have examined sexual intentions and behaviors of adolescents in Islamic countries. This study employs the Health Belief Model to assess the correlates of the intention to remain sexually inactive among male adolescents in the Republic of Iran. This cross-sectional study was performed with a sample of 314 adolescents recruited from 3 high schools from Tehran, Iran. Fifty-seven percent of this sample planned to remain abstinent until marriage. Another 23% rejected the notion of remaining abstinent and 20% were uncertain. Multinomial logistic regression revealed that students whose mothers were employed and who received a higher daily allowance were more likely to report that they would not remain abstinent. No significant independent relationship between human immunodeficiency virus (HIV)/acquired immunodeficiency syndrome-related knowledge and an intention to remain abstinent was detected. However, consistent with previous studies conducted in Asia, Africa, and in Western countries, we documented that (1) perceived subjective norms, (2) self-efficacy, (3) and perceived susceptibility to contracting the HIV virus all are associated with the intention to remain sexually inactive among adolescents. It seems abstinence until marriage is more likely to be practiced in traditional families. However, Iranian society is changing rapidly and traditional family structures, values, and norms may not sufficiently protect adolescents from HIV infection. The data from this study support previous studies conducted in Western countries, which found that intervention programs that focus on knowledge alone are ineffective in their ability to alter adolescents' intentions to postpone sexual activity.
C1 [Mohtasham, Ghaffari; Shamsaddin, Niknami; Fazlolah, Ghofranipour] Tarbiat Modares Univ, Coll Med Sci, Dept Hlth Educ, Tehran, Iran.
   [Bazargan, Mohsen] Charles R Drew Univ Med & Sci, Dept Family Med, Los Angeles, CA 90059 USA.
   [Anosheravan, Kazemnejad] Tarbiat Modares Univ, Dept Biostat, Tehran, Iran.
   [Elaheh, Mirzaee] Tarbiat Modares Univ, Inst Adv Educ & Res Management Planning, Dept Social Studies, Tehran, Iran.
C3 Tarbiat Modares University; Charles R. Drew University of Medicine & Science; Tarbiat Modares University; Tarbiat Modares University
RP Shamsaddin, N (corresponding author), Tarbiat Modares Univ, Coll Med Sci, Dept Hlth Educ, POB 14115-111, Tehran, Iran.
EM mohtashamg@yahoo.com; niknami6@yahoo.com; mobazarg@cdrewu.edu; an@modares.ac.ir; e.mirzaee@imps.ac.ir; ghofranf@modares.ac.ir
CR ABRAHAM C, 2005, RES PRACTICE SOCIAL, V0, P0
   Bazargan M, 2006, J SCHOOL HEALTH, V76, P25, DOI 10.1111/j.1746-1561.2006.00063.x
   Bennett SE, 2005, J ADOLESCENT HEALTH, V36, P72, DOI 10.1016/j.jadohealth.2003.11.097
   CAMAROTA SA, 2002, IMMIGRANTS MIDDLE E, V0, P0
   *CDC OFF DEP PUBL, 2007, HIG AIDS SURV REP IS, V0, P0
   Dancy Barbara L, 2006, J NATL BLACK NURSES ASSOC, V17, P22
   de Paoli MM, 2004, AIDS CARE, V16, P411, DOI 10.1080/09540120410001683358
   ESFANDIARI G, 2003, IRAN NUMBER FEMALE U, V0, P0
   Fishbein M., 1989, USING THEORY REASONE, V0, P0
   Harrison F., 2006, WOMEN GRADUATES CHAL, V0, P0
   HARRISON JA, 1992, HEALTH EDUC RES, V7, P107, DOI 10.1093/her/7.1.107
   Hounton SH, 2005, BMC PUBLIC HEALTH, V5, P0, DOI 10.1186/1471-2458-5-8
   *IR NAT CTR ADD ST, 2007, SEX TRANSM AIDS HAS, V0, P0
   Iriyama S, 2007, PUBLIC HEALTH, V121, P64, DOI 10.1016/j.puhe.2006.08.016
   Juniper KC, 2004, AM J HEALTH PROMOT, V18, P354, DOI 10.4278/0890-1171-18.5.354
   Landberg L, 2003, WIND ENERGY, V6, P261, DOI 10.1002/we.94
   Lin P, 2005, AIDS EDUC PREV, V17, P469, DOI 10.1521/aeap.2005.17.5.469
   LUX KM, 1994, HEALTH EDUC QUART, V21, P487, DOI 10.1177/109019819402100411
   Macintyre K, 2004, AIDS BEHAV, V8, P237, DOI 10.1023/B:AIBE.0000044072.71361.b3
   Martin A, 2005, J AM ACAD CHILD PSY, V44, P358, DOI 10.1097/01.chi.0000153226.26850.fd
   Mashegoane S, 2004, PSYCHOL REP, V95, P407, DOI 10.2466/PR0.95.6.407-417
   McClenahan C, 2007, HEALTH EDUC RES, V22, P272, DOI 10.1093/her/cyl076
   Mohammad K, 2007, J ADOLESCENT HEALTH, V41, P407, DOI 10.1016/j.jadohealth.2007.05.003
   Mohammodi MR, 2006, INT FAM PLAN PERSPEC, V32, P35, DOI 10.1363/3203506
   Montgomery Kristen S, 2002, RES THEORY NURS PRACT, V16, P119, DOI 10.1891/088971802780956598
   Peltzer K, 2004, PSYCHOL REP, V94, P583
   Poss J E, 2001, ANS ADV NURS SCI, V23, P1
   Rucibwa NK, 2003, AM J HEALTH BEHAV, V27, P63, DOI 10.5993/AJHB.27.1.7
   SALAZAR C, 2007, ED PREVENTION KEY PR, V0, P0
   SALAZAR C, 2007, UNICEF IRAN CELEBRIT, V0, P0
   Selvan MS, 2001, AIDS CARE, V13, P779, DOI 10.1080/09540120120076968
   Sieving RE, 2006, PERSPECT SEX REPRO H, V38, P13, DOI 10.1363/3801306
   Silver EJ, 2006, J RES ADOLESCENCE, V16, P29, DOI 10.1111/j.1532-7795.2006.00118.x
   *STATSOFT, 2003, PRINC COMP FACT AN, V0, P0
   Tavoosi A, 2004, BMC PUBLIC HEALTH, V4, P0, DOI 10.1186/1471-2458-4-17
   Thato S, 2003, J NURS SCHOLARSHIP, V35, P157, DOI 10.1111/j.1547-5069.2003.00157.x
   *UNICEF, 2007, ISLAMIC REPUBLIC IRA, V0, P0
   Volk JE, 2001, AIDS EDUC PREV, V13, P495, DOI 10.1521/aeap.13.6.495.21438
   Wiggers LCW, 2003, AIDS EDUC PREV, V15, P430, DOI 10.1521/aeap.15.6.430.24042
   *WIK, 2006, LAB TAX LAWS IR, V0, P0
   Zak-Place J, 2004, J AM COLL HEALTH, V52, P229, DOI 10.3200/JACH.52.5.229-236
   Zwane I T, 2004, INT NURS REV, V51, P15, DOI 10.1111/j.1466-7657.2003.00214.x
NR 43
TC 13
Z9 13
U1 0
U2 6
PU WILEY
PI HOBOKEN
PA 111 RIVER ST, HOBOKEN 07030-5774, NJ USA
SN 0022-4391
EI 1746-1561
J9 J SCHOOL HEALTH
JI J. Sch. Health
PD MAR 15
PY 2009
VL 79
IS 3
BP 123
EP 129
DI 10.1111/j.1746-1561.2008.0396.x
PG 7
WC Education & Educational Research; Education, Scientific Disciplines; Health Care Sciences & Services; Public, Environmental & Occupational Health
SC Education & Educational Research; Health Care Sciences & Services; Public, Environmental & Occupational Health
GA 405WX
UT WOS:000263256000005
PM 19207518
DA 2023-03-20
ER

PT J
AU Devries, KM
   Free, CJ
   Morison, L
   Saewyc, E
AF Devries, Karen M.
   Free, Caroline J.
   Morison, Linda
   Saewyc, Elizabeth
TI Factors Associated with Pregnancy and STI among Aboriginal Students in British Columbia
SO CANADIAN JOURNAL OF PUBLIC HEALTH-REVUE CANADIENNE DE SANTE PUBLIQUE
LA English
DT Article
DE North American Indians; child sexual abuse; sexually transmitted diseases; adolescent pregnancy; substance abuse
ID sexually-transmitted-diseases; adverse childhood experiences; american-indian adolescents; risk behaviors; hiv-infection; self-report; health; people; women
AB Background: Aboriginal adolescents are more likely to become pregnant and contract an STI than other Canadian adolescents. This study provides some of the first data on factors associated with these outcomes among Aboriginal adolescents. Methods: A secondary analysis was conducted using 2003 data from a large cross-sectional survey of British Columbia secondary school students. 445 young women and 360 young men who identified as Aboriginal and reported ever having sex were included in analyses. Associations between self-reported pregnancy and STI and I I exposure variables were examined using logistic regression. Results: Of young women, 10.6% reported a pregnancy; 10.5% of young men reported causing a pregnancy. An STI diagnosis was reported by 4.2% of young women and 3.9% of young men. In multivariate analyses for young men, ever having been sexually abused was the strongest consistent risk factor for causing a pregnancy (AOR=4.30, 95% Cl 1.64-11.25) and STI diagnosis (AOR=5.58, 95% Cl 1.61-19.37). For young women, abuse was associated with increased odds of pregnancy (AOR=10.37, 95% Cl 4.04-26.60) but not STI. Among young women, substance use was the strongest consistent risk factor for both pregnancy (AOR=3.36, 95% Cl 1.25-9.08) and STI (AOR=5.27, 95% Cl 1.50-18.42); for young men, substance use was associated with higher odds of STI (AOR=4.60, 95% Cl 1.11-19.14). Factors associated with decreased risk included community, school and family involvement. Conclusions: Health care professionals, communities and policy-makers must urgently address sexual abuse and substance use. Exploring promotion of school and community involvement and family cohesion may be useful for sexual health interventions with Aboriginal students.
C1 [Free, Caroline J.; Morison, Linda] London Sch Hyg & Trop Med, London WC1, England.
   [Saewyc, Elizabeth] Univ British Columbia, Vancouver, BC V5Z 1M9, Canada.
   [Saewyc, Elizabeth] McCreary Ctr Soc, Vancouver, BC, Canada.
C3 University of London; London School of Hygiene & Tropical Medicine; University of British Columbia
RP Devries, KM (corresponding author), London Int Dev Ctr, LSHTM, Gender Violence & Hlth Ctr, 36 Gordon Sq, London WC1H 0PD, England.
EM karen.devries@lshtm.ac.uk
CR Anda RF, 2002, OBSTET GYNECOL, V100, P37, DOI 10.1016/S0029-7844(02)02063-X
   *BC MIN ED, 2005, AB REP AR WE DOING P, V0, P0
   Blum R, 1989, TECHNICAL REPORT ADO, V0, P0
   *BRIT COL PROV HLT, 2002, HLTH WELL BEING AB P, V0, P0
   Calzavara LM, 1998, INT J STD AIDS, V9, P272, DOI 10.1258/0956462981922205
   Campbell C, 2002, AIDS CARE, V14, P41, DOI 10.1080/09540120220097928
   Clark LR, 1997, J ADOLESCENT HEALTH, V21, P91, DOI 10.1016/S1054-139X(97)00042-6
   Cooper ML, 2002, J STUD ALCOHOL, V0, PP101, DOI 10.15288/jsas.2002.s14.101
   Crosby RA, 2002, AM J PUBLIC HEALTH, V92, P655, DOI 10.2105/AJPH.92.4.655
   Crosby Richard A., 2002, ETHNICITY AND DISEASE, V12, P186
   DEVRIES K, 2007, CONDOM USE SEXUAL HL, V0, P0
   Devries KM, 2009, AM J PUBLIC HEALTH, V99, P855, DOI 10.2105/AJPH.2007.132597
   DiClemente RJ, 2001, PEDIATRICS, V107, P1363, DOI 10.1542/peds.107.6.1363
   DiClemente RJ, 2001, J PEDIATR-US, V139, P407, DOI 10.1067/mpd.2001.117075
   GREEN R, 2003, METHODOLOGY SURVEY M, V0, P0
   Harrington KF, 2001, SEX TRANSM DIS, V28, P468, DOI 10.1097/00007435-200108000-00009
   Health Canada, 2002, STAT PROF HLTH 1 NAT, V0, P0
   Hellerstedt WL, 2006, AM J PUBLIC HEALTH, V96, P2228, DOI 10.2105/AJPH.2004.053454
   Hillis SD, 2000, PEDIATRICS, V106, P0, DOI 10.1542/peds.106.1.e11
   LIU LL, 1994, J ADOLESCENT HEALTH, V15, P336, DOI 10.1016/1054-139X(94)90607-6
   *NAT CTR HLTH STAT, 2006, 2006 CHART BOOK TREN, V0, P0
   Resnick MD, 1997, JAMA-J AM MED ASSOC, V278, P823, DOI 10.1001/jama.278.10.823
   Saewyc Elizabeth M, 2003, J HOLIST NURS, V21, P343, DOI 10.1177/0898010103258607
   Saewyc EM, 2004, PERSPECT SEX REPRO H, V36, P98, DOI 10.1363/3609804
   Saewyc EM, 1998, J ADOLESCENT HEALTH, V23, P238, DOI 10.1016/S1054-139X(98)00016-0
   Santelli JS, 2000, AM J PUBLIC HEALTH, V90, P1582, DOI 10.2105/AJPH.90.10.1582
   Sieving RE, 2001, J ADOLESCENT HEALTH, V28, P73, DOI 10.1016/S1054-139X(00)00155-5
   Spittal PM, 2007, INT J CIRCUMPOL HEAL, V66, P226, DOI 10.3402/ijch.v66i3.18259
   *STAT CAN, 1998, 1996 CENS SOURC INC, V0, P0
   *STATACORP, 2004, STAT VERS 9 0, V0, P0
   STEVENSSIMON C, 1994, ARCH PEDIAT ADOL MED, V148, P23, DOI 10.1001/archpedi.1994.02170010025005
   VANDERWOERD KA, 2005, RAVENS CHILDREN, V2, P0
   Walters KL, 2002, AM J PUBLIC HEALTH, V92, P520, DOI 10.2105/AJPH.92.4.520
   WOOD E, 2008, AM J PUBLIC HLTH, V0, P0
NR 34
TC 11
Z9 12
U1 0
U2 6
PU SPRINGER INTERNATIONAL PUBLISHING AG
PI CHAM
PA GEWERBESTRASSE 11, CHAM, CH-6330, SWITZERLAND
SN 0008-4263
EI 1920-7476
J9 CAN J PUBLIC HEALTH
JI Can. J. Public Health-Rev. Can. Sante Publ.
PD MAY-JUN 15
PY 2009
VL 100
IS 3
BP 226
EP 230
DI 10.1007/BF03405546
PG 5
WC Public, Environmental & Occupational Health
SC Public, Environmental & Occupational Health
GA 451KH
UT WOS:000266468600015
PM 19507728
DA 2023-03-20
ER

PT J
AU Maswanya, E
   Brown, G
   Merriman, G
AF Maswanya, Edward
   Brown, Graham
   Merriman, Gareth
TI Attitudes and beliefs about HIV/AIDS behaviour and education among Tanzanian youth
SO SEXUAL HEALTH
LA English
DT Article
DE college students; risk behaviour; school curriculum
ID dar-es-salaam; secondary-school students; sexual-behavior; hiv-infection; knowledge; aids; risk
AB Background: Tanzania faced with an increasing problem from HIV sexual infection and vulnerability of students is a key concern. This paper explores beliefs, attitudes and behavioural perspectives on HIV/AIDS education among students in Tanzania as there has been few qualitative information on the subject. Methods: A total of 20 college students of both sexes were interviewed in a qualitative study. Health Belief Model and Social Cognitive Theory were used to guide the interview and constant comparative analysis on their attitudes, beliefs, behaviour and education towards HIV infection risks were utilised. Results: During the interview, the following topics emerged: misinformation and desire for HIV/AIDS education program in school curricula; perceptions of one's own and peer's susceptibility to HIV infection; social norms regarding sexual behaviour and perceptions regarding access to education and health services. Lack of accurate information and lack of education at home and at school further contributed to risk behaviour. Conclusion: The study highlighted important perspectives of students towards HIV infection, risk behaviours which are important for HIV prevention programs for students. Based on the findings, recommendations for improvement in prevention programs among college students within Tanzanian schools context are discussed.
C1 [Maswanya, Edward] Natl Inst Med Res, Dar Es Salaam, Tanzania.
   [Brown, Graham] Curtin Univ Technol, Western Australian Ctr Hlth Promot Res, Curtin Hlth Innovat Res Inst, Perth, WA 6845, Australia.
   [Merriman, Gareth] Curtin Univ Technol, Sexol Program, Sch Publ Hlth, Perth, WA 6845, Australia.
C3 National Institute of Medical Research; Curtin University; Curtin University
RP Maswanya, E (corresponding author), Natl Inst Med Res, 2448 Ocean Rd,POB 9653, Dar Es Salaam, Tanzania.
EM maswanya@hotmail.com
FU AusAID; School of Public Heath of Curtin University of Technology, Australia
CR BANDURA A, 1977, J INT DIFFERENTIAL T, V0, P247
   Gallant M, 2004, SOC SCI MED, V58, P1337, DOI 10.1016/S0277-9536(03)00331-9
   HEGUYE ES, 1995, YOUNG PEOPLE RISK FI, V0, P107
   Kapiga SH, 1998, AIDS, V12, P75, DOI 10.1097/00002030-199801000-00009
   KRAMER TH, 1991, J SUBST ABUSE TREAT, V8, P241, DOI 10.1016/0740-5472(91)90045-C
   Liamputtong P., 2005, QUALITATIVE RES METH, V0, P0
   Lom M. M, 2001, AFRICA RECOVERY, V15, P24
   LOM MM, 2001, AFR RECOVERY, V15, P1
   Lugoe WL, 1995, E AFR MED J, V72, P635
   LUGOE WL, 1996, PREDICTORS TANZANIA, V0, P0
   Manuel S, 2005, CULT HEALTH SEX, V7, P293, DOI 10.1080/13691050412331321302
   Maswanya ES, 1999, HEALTH EDUC RES, V14, P185, DOI 10.1093/her/14.2.185
   Matasha E, 1998, AIDS CARE, V10, P571, DOI 10.1080/09540129848433
   MGELLA S, 2007, THIS DAY 0321, V0, P0
   *MOH, 2005, NAT AIDS CONTR PROGR, V0, P0
   Mturi AJ, 2005, CULT HEALTH SEX, V7, P129, DOI 10.1080/13691050412331321285
   MUGUSI F, 2004, NATL HIV AIDSCARE, V0, P0
   Mwakagile D, 2001, SEX TRANSM INFECT, V77, P255, DOI 10.1136/sti.77.4.255
   Patton MQ, 2002, QUALITATIVE RES EVAL, V0, P0
   PATTULLO ALS, 1994, AIDS CARE, V6, P173, DOI 10.1080/09540129408258628
   RICHARD JH, 2005, CONTEMP CLIN TRIALS, V26, P430
   ROSENSTOCK IM, 1966, MILBANK FUND Q, V44, P94, DOI 10.2307/3348967
   SANGIWA MG, 2000, AIDS BEHAV, V41, P35
   Seloilwe ES, 2005, J ASSOC NURSE AIDS C, V16, P3, DOI 10.1016/j.jana.2005.03.003
   Silberschmidt M, 2001, SOC SCI MED, V52, P1815, DOI 10.1016/S0277-9536(00)00299-9
   Sorrell JBJ, 2005, CULT HEALTH SEX, V7, P585, DOI 10.1080/13691050500250198
   *TANZ COMM HIV AID, 2003, NAT MULT STRAT FRAM, V0, P0
   *WHO, 2006, WEEKL EP REC, V0, P0
   World Bank, 2005, WORLD BANK COUNTRY, V0, PP1, DOI 10.1596/978-0-8213-6226-6
NR 30
TC 3
Z9 3
U1 0
U2 5
PU CSIRO PUBLISHING
PI CLAYTON
PA UNIPARK, BLDG 1, LEVEL 1, 195 WELLINGTON RD, LOCKED BAG 10, CLAYTON, VIC 3168, AUSTRALIA
SN 1448-5028
EI 1449-8987
J9 SEX HEALTH
JI Sex Health
PD JUN 15
PY 2009
VL 6
IS 4
BP 293
EP 299
DI 10.1071/SH08055
PG 7
WC Public, Environmental & Occupational Health; Infectious Diseases
SC Public, Environmental & Occupational Health; Infectious Diseases
GA 518QK
UT WOS:000271708000006
PM 19917197
DA 2023-03-20
ER

PT J
AU Yotebieng, M
   Halpern, CT
   Mitchell, EMH
   Adimora, AA
AF Yotebieng, M.
   Halpern, C. T.
   Mitchell, E. M. H.
   Adimora, A. A.
TI Correlates of condom use among sexually experienced secondary school male students in Nairobi, Kenya
SO SAHARA J-JOURNAL OF SOCIAL ASPECTS OF HIV-AIDS
LA English
DT Article
DE Adolescents; HIV/STDs; condom use; Kenya; Africa; Internet
ID determinants; perception; knowledge; behavior; hiv/aids; youth; risk
AB This study aimed to examine perceptual factors associated with condom use, and the relationship between condom use and the timing of sexual debut among male secondary school students in Nairobi, Kenya. Data are from the TeenWeb study, a school-based project that used the World Wide Web to assess the health needs of secondary school students, and tested the webs utility as a teaching and research modality. Analyses are based on 214 Sexually experienced males aged 14-20 years who completed web-based questionnaires about their Sexual attitudes and behaviour. Results indicate that students did not see themselves as Susceptible to HIV/AIDS and believed condom effectiveness in preventing HIV to be low. Consequently, only a marginal association was found between agreeing that buying condoms is embarrassing and condom use at first sexual intercourse. However, contrary to expectation, agreeing that condoms often break (almost half of participants) was associated with a higher likelihood of condom use at first sex. Each year of delay in sexual debut increased the likelihood of using a condom at first sex by 1.44 times. In turn, having used a condom at first sex increased the likelihood Of using one at the most recent sex by 4.81 times, and elevated general condom use ('most or all the time') by 8.76 times. Interventions to increase awareness about: the role of condoms in preventing HIV, delay Sexual initiation, and teach proper condom use among secondary-school students in Nairobi are needed.
C1 [Yotebieng, M.] Univ N Carolina, Gillings Sch Global Hlth, Dept Epidemiol, Chapel Hill, NC 27515 USA.
   [Halpern, C. T.] Univ N Carolina, Gillings Sch Global Hlth, Dept Maternal & Child Hlth, Chapel Hill, NC USA.
   [Mitchell, E. M. H.] Univ Amsterdam, Amsterdam Med Ctr, NL-1012 WX Amsterdam, Netherlands.
   [Mitchell, E. M. H.] Ipas, Chapel Hill, NC USA.
C3 University of North Carolina; University of North Carolina Chapel Hill; University of North Carolina; University of North Carolina Chapel Hill; University of Amsterdam; Academic Medical Center Amsterdam
RP Yotebieng, M (corresponding author), Univ N Carolina, Gillings Sch Global Hlth, Dept Epidemiol, Chapel Hill, NC 27515 USA.
EM yotebieng@unc.edu
FU FIC NIH HHS [D43 TW001039, D43 TW001039-08, 5 D43 TW01039-08] Funding Source: Medline; NICHD NIH HHS [K24 HD059358] Funding Source: Medline
CR Adih WK, 1999, J ADOLESCENT HEALTH, V24, P63, DOI 10.1016/S1054-139X(98)00062-7
   Akwara PA, 2003, J BIOSOC SCI, V35, P385, DOI 10.1017/S0021932003003857
   BOLLEN KA, 2001, EC STATUS PROXIES ST, V0, P0
   Davis KR, 1999, FAM PLANN PERSPECT, V31, P272, DOI 10.2307/2991537
   Halpern CT, 2008, SOC SCI MED, V67, P628, DOI 10.1016/j.socscimed.2008.05.001
   Lagarde E, 2001, AIDS, V15, P1399, DOI 10.1097/00002030-200107270-00009
   Lugoe WL, 1996, AIDS CARE, V8, P443, DOI 10.1080/09540129650125632
   Maswanya ES, 1999, HEALTH EDUC RES, V14, P185, DOI 10.1093/her/14.2.185
   MEASURE DHS, 2003, KENYA DEMOGRAPHIC HL, V0, P0
   Meekers D, 2002, STUD FAMILY PLANN, V33, P335, DOI 10.1111/j.1728-4465.2002.00335.x
   MITCHELL EMH, 2004, TEEN WEB NAIROBI RES, V0, P0
   *NAT AIDS STDS CON, 2001, AIDS KEN BACKGR PROG, V0, P0
   *NAT COORD AG POP, 2005, NAT PLAN ACT KEN AD, V0, P0
   Pinkerton SD, 1997, SOC SCI MED, V44, P1303, DOI 10.1016/S0277-9536(96)00258-4
   Rosenstock IM., 1990, HLTH BEHAV HLTH ED T, V0, P39
   Taffa N, 2002, INT J STD AIDS, V13, P714, DOI 10.1258/095646202760326480
   Toroitich-Ruto C, 1997, AFRICAN POPULATION S, V12, P39
   *UNAIDS, 2006, 2006 REP GLOB EP, V0, P0
   Volk JE, 2001, AIDS EDUC PREV, V13, P495, DOI 10.1521/aeap.13.6.495.21438
   Weller S, 2002, COCHRANE DB SYST REV, V0, P0, DOI DOI 10.1002/14651858.CD003255
   *WHO, 2000, PROGR REPR HLTH RES, V0, P0
NR 21
TC 13
Z9 13
U1 0
U2 5
PU TAYLOR & FRANCIS LTD
PI ABINGDON
PA 2-4 PARK SQUARE, MILTON PARK, ABINGDON OR14 4RN, OXON, ENGLAND
SN 1729-0376
EI 1813-4424
J9 SAHARA J-J SOC ASP H
JI Sahara J-J. Soc. Asp. HIV/AIDS
PD MAR 15
PY 2009
VL 6
IS 1
BP 9
EP 16
DI 10.1080/17290376.2009.9724924
PG 8
WC Health Policy & Services; Public, Environmental & Occupational Health
SC Health Care Sciences & Services; Public, Environmental & Occupational Health
GA 436PA
UT WOS:000265425100002
PM 19399311
DA 2023-03-20
ER

PT J
AU Tung, WC
   Farmer, S
   Ding, K
   Tung, WK
   Hsu, CH
AF Tung, W-C.
   Farmer, S.
   Ding, K.
   Tung, W-K.
   Hsu, C-H.
TI Stages of condom use and decisional balance among college students
SO INTERNATIONAL NURSING REVIEW
LA English
DT Article
DE College Student; Condom use; Perceived Barriers; Perceived Benefits; Stages of Change; Taiwan
ID use adoption; hiv/aids; knowledge; sample; men
AB Aims: To explore sexual behaviours and condom use and differences in specific items of perceived benefits and barriers to condoms using the Transtheoretical Model (TTM) stages among college students in southern Taiwan. Background: The TTM suggests that individuals in the action or maintenance stage exhibit higher levels of perceived benefits and lower levels of perceived barriers related to condom use than people in the precontemplation, contemplation or preparation stage. Methods: This was a descriptive, cross-sectional design with cluster sampling among college students from two universities in southern Taiwan. Participants completed self-administered questionnaires, including demographic data, Sexual History and Condom Use Scale and Condom Use Decisional Balance Scale. Results: Of the 279 participants, 57% were sexually active, of these only 11.9% used condoms consistently. Respondents in the TTM stage of action/maintenance perceived greater benefits in relation to feeling more responsible (P = 0.031) and protecting their partners as well as themselves (P = 0.028), and perceived more barriers in believing that using condom needs to rely on partner's cooperation (P = 0.046) than participants in precontemplation. Participants in precontemplation and contemplation perceived more barriers related to worry about making their partner angry if condoms were used than those in action/maintenance (P = 0.008). Conclusion: Low levels of condom use among Taiwanese college students remain a significant public health concern. HIV prevention programmes for college students in Taiwan may be enhanced if they incorporate readiness to change and perceived benefits and barriers. Future research should include a larger sample with diverse groups.
C1 [Tung, W-C.] Univ Nevada, Orvis Sch Nursing, Reno, NV 89557 USA.
   [Farmer, S.] Utah Valley Univ, Sch Nursing, Orem, UT USA.
   [Ding, K.] Kent State Univ, Dept Adult Counseling Hlth & Vocat Educ, Kent, OH 44242 USA.
   [Hsu, C-H.] Univ Arizona, Div Epidemiol & Biostat, Mel & Enid Zuckerman Coll Publ Hlth, Tucson, AZ USA.
   [Tung, W-K.] Kaohsiung Municipal United Hosp, Kaohsiung, Taiwan.
C3 Nevada System of Higher Education (NSHE); University of Nevada Reno; Utah System of Higher Education; Utah Valley University; Kent State University; Kent State University Kent; Kent State University Salem; University of Arizona
RP Tung, WC (corresponding author), Univ Nevada, Orvis Sch Nursing, Reno, NV 89557 USA.
EM wctung@hotmail.com
CR Cabral Rebecca J, 2004, HEALTH PROMOT PRACT, V5, P199, DOI 10.1177/1524839903258765
   CHEN TH, 2003, STUDY BEHAV CONDOM U, V0, P0
   Chen YC, 2003, STUDY RELATIONSHIPS, V0, P0
   Civic D, 2000, J SEX MARITAL THER, V26, P95, DOI 10.1080/009262300278678
   Davis C, 2007, HEALTH SOC WORK, V32, P211, DOI 10.1093/hsw/32.3.211
   *DEP HLTH CDC EX Y, 2008, STAT HIV AIDS MONTHL, V0, P0
   *DEP HLTH CDC EX Y, 2006, CDC ANN REP 2006 COM, V0, P0
   DILORIO C, 2000, J ADV NURS, V32, P658
   *DUR GLOB, 2005, GLOB SEX SURV, V0, P0
   GALAVOTTI C, 1995, HEALTH PSYCHOL, V14, P570, DOI 10.1037/0278-6133.14.6.570
   Grimley DM, 1997, HEALTH EDUC RES, V12, P61, DOI 10.1093/her/12.1.61
   GRIMLEY DM, 1995, HEALTH EDUC QUART, V22, P20, DOI 10.1177/109019819502200104
   Gullette DL, 2004, J ASSOC NURSE AIDS C, V15, P27, DOI 10.1177/1055329003261968
   HELWEGLARSEN M, 1994, HEALTH PSYCHOL, V13, P224, DOI 10.1037/0278-6133.13.3.224
   Lollis CM, 1997, AIDS EDUC PREV, V9, P551
   Noar SM, 2001, J APPL BIOBEHAV RES, V6, P1, DOI 10.1111/j.1751-9861.2001.tb00104.x
   Pinkerton S D, 1998, J ASSOC NURSES AIDS CARE, V9, P88, DOI 10.1016/S1055-3290(98)80012-5
   Prochaska J. O., 2002, HLTH BEHAV HLTH ED T, V3, P99
   Scholly K, 2005, J AM COLL HEALTH, V53, P159, DOI 10.3200/JACH.53.4.159-166
   Tang CSK, 1997, ARCH SEX BEHAV, V26, P79, DOI 10.1023/A:1024525504298
   Tapia-Aguirre V, 2004, ARCH MED RES, V35, P334, DOI 10.1016/j.arcmed.2004.05.002
   Thompson SC, 1996, J APPL SOC PSYCHOL, V26, P189, DOI 10.1111/j.1559-1816.1996.tb01845.x
   Tourangeau R, 2004, ANNU REV PSYCHOL, V55, P775, DOI 10.1146/annurev.psych.55.090902.142040
   Twu SJ, 2004, AIDS EDUC PREV, V16, P53, DOI 10.1521/aeap.16.3.5.53.35530
   *UNAIDS, 2007, 2007 AIDS EP UPD GLO, V0, P0
   WENDT SJ, 1995, J AM COLL HEALTH, V44, P105, DOI 10.1080/07448481.1995.9939102
   YEH CH, 1998, NURS RES, V6, P264
NR 27
TC 5
Z9 7
U1 0
U2 6
PU WILEY-BLACKWELL PUBLISHING, INC
PI MALDEN
PA COMMERCE PLACE, 350 MAIN ST, MALDEN 02148, MA USA
SN 0020-8132
EI 
J9 INT NURS REV
JI Int. Nurs. Rev.
PD SEP 15
PY 2009
VL 56
IS 3
BP 346
EP 353
DI 10.1111/j.1466-7657.2008.00704.x
PG 8
WC Nursing
SC Nursing
GA 482YQ
UT WOS:000268927200020
PM 19702809
DA 2023-03-20
ER

PT J
AU Astrom, AN
   Nasir, EF
AF Astrom, Anne N.
   Nasir, Elwalid F.
TI Predicting intention to treat HIV-infected patients among Tanzanian and Sudanese medical and dental students using the theory of planned behaviour - a cross sectional study
SO BMC HEALTH SERVICES RESEARCH
LA English
DT Article
ID health-care workers; change interventions; attitudes; knowledge; nurses; dentists; risk; aids; provision; blood
AB Background: The HIV epidemic poses significant challenges to the low income countries in sub Saharan Africa (SSA), affecting the attrition rate among health care workers, their level of motivation, and absenteeism from work. Little is known about how to deal with deterioration of human resources in the health care systems. This study aimed to predict the intention to provide surgical treatment to HIV infected patients among medical-and dental students in Tanzania and Sudan using an extended version of the Theory of Planned Behaviour (TPB). Methods: Four hundred and seventy five medical-and dental students at the University of Dar es Salaam (mean age, 25 yr) and 642 dental students attending 6 public and private dental faculties in Khartoum (mean age 21.7 yr) completed self-administered TPB questionnaires in 2005 and 2007, respectively. Results: Both Tanzanian and Sudanese students demonstrated strong intentions to provide care for people with HIV and AIDS. Stepwise linear regression revealed that the TPB accounted for 51% (43% in Tanzania and Sudan) of the variance in intention across study sites. After having controlled for country and past behaviour, the TPB in terms of attitudes, subjective norms and perceived behavioural control accounted for 34% and moral norms for an additional 2,3% of the explainable variance in intention. Across both study sites, attitudes were the strongest predictor of intention followed in descending order by subjective norms, moral norms and perceived behavioural control. Conclusion: The TPB is applicable to students' care delivery intentions in the context of HIV and AIDS across the two SSA countries investigated. It is suggested that attitudes, subjective norms, moral norms and perceived behavioural control are key factors in students' willingness to treat AIDS and HIV infected patients and should be targets of interventions aimed at improving the quality of health care delivery in this context.
C1 [Astrom, Anne N.; Nasir, Elwalid F.] Univ Bergen, Fac Med & Odontol, Inst Clin Dent, Bergen, Norway.
   [Nasir, Elwalid F.] Univ Sci & Technol, Fac Dent, Khartoum, Sudan.
C3 University of Bergen
RP Astrom, AN (corresponding author), Univ Bergen, Fac Med & Odontol, Inst Clin Dent, Bergen, Norway.
EM anne.nordrehaug@cih.uib.no; elwalid.nasir@iko.uib.no
FU Faculty of Medicine and Dentistry, University of Bergen; Statens Lanekasse, Norway
CR AJZEN I, 1991, ORGAN BEHAV HUM DEC, V50, P179, DOI 10.1016/0749-5978(91)90020-T
   Ajzen I., 1980, UNDERSTANDING ATTITU, V0, P0
   Albarracin D, 2001, PSYCHOL BULL, V127, P142, DOI 10.1037//0033-2909.127.1.142
   ANGELILLO IF, 1994, J PUBLIC HEALTH DENT, V54, P145, DOI 10.1111/j.1752-7325.1994.tb01206.x
   ARBUCKLE J, 2006, AMOS USERS GUIDE 7 0, V0, P0
   Armitage CJ, 2001, BRIT J SOC PSYCHOL, V40, P471, DOI 10.1348/014466601164939
   Borsum K M, 2004, EUR J DENT EDUC, V8, P105, DOI 10.1111/j.1600-0579.2004.00326.x
   BOYLE CA, 2001, AM J INFECT CONTROL, V29, P352
   CACHIGO JN, 2001, SADJ, V56, P587
   Cohen L A, 2001, J DENT EDUC, V65, P249
   Conner M, 1998, J APPL SOC PSYCHOL, V28, P1429, DOI 10.1111/j.1559-1816.1998.tb01685.x
   Coogan MM, 2005, B WORLD HEALTH ORGAN, V83, P700
   Crossley ML, 2004, BRIT DENT J, V196, P749, DOI 10.1038/sj.bdj.4811382
   ELWALID FN, 2008, BMC PUBLIC HEALTH, V14, P286
   Fishbein M, 2005, J HEALTH PSYCHOL, V10, P27, DOI 10.1177/1359105305048552
   GERBERT B, 1987, J AM DENT ASSOC, V114, P311, DOI 10.14219/jada.archive.1987.0078
   Godin G, 2000, AM J INFECT CONTROL, V28, P359, DOI 10.1067/mic.2000.107594
   Godin G, 2005, BRIT J SOC PSYCHOL, V44, P497, DOI 10.1348/014466604X17452
   Godin G, 1996, AM J HEALTH PROMOT, V11, P87, DOI 10.4278/0890-1171-11.2.87
   Hardeman W, 2002, PSYCHOL HEALTH, V17, P123, DOI 10.1080/08870440290013644a
   Hartshorne J E, 1994, J DENT ASSOC S AFR, V49, P161
   Kakoko DC, 2006, SOC SCI MED, V63, P991, DOI 10.1016/j.socscimed.2006.02.016
   KELLY JA, 1988, J CONTINUING ED NURS, V78, P835
   Kermode M, 2005, INDIAN J MED RES, V122, P258
   Kermode M, 2005, AM J INFECT CONTROL, V33, P34, DOI 10.1016/j.ajic.2004.07.015
   KITAURA H, 1997, J DENT, V25, P3
   KO NY, 2004, J MED SCI, V20, P389
   Marchal B, 2005, TROP MED INT HEALTH, V10, P300, DOI 10.1111/j.1365-3156.2005.01397.x
   MASALU JR, 2002, THESIS U BERGEN BERG, V0, P0
   NAIDOO S, 1997, J DENT ASSOC S AFR, V52, P469
   Ogunbodede E O, 2002, SADJ, V57, P469
   Ogunbodede EO, 2005, TROP DOCT, V35, P147, DOI 10.1258/0049475054620707
   Ouellette JA, 1998, PSYCHOL BULL, V124, P54, DOI 10.1037/0033-2909.124.1.54
   Reis C, 2005, PLOS MED, V2, P743, DOI 10.1371/journal.pmed.0020246
   Rhodes Re, 2003, PSYCHOL HEALTH MED, V8, P57, DOI 10.1080/1354850021000059269
   Sauls DJ, 2007, NURS RES, V56, P117, DOI 10.1097/01.NNR.0000263972.54619.4a
   Sheeran P, 1999, J APPL SOC PSYCHOL, V29, P1624, DOI 10.1111/j.1559-1816.1999.tb02045.x
   TRIANDIS HC, 1900, P195, V0, P0
   Tsai Y F, 1995, CLIN NURS RES, V4, P442, DOI 10.1177/105477389500400409
   *UNAIDS, 2008, 2008 REP GLOB AIDS E, V0, P0
   Valois P, 2001, J NURS EDUC, V40, P354
   Vermette L, 1996, AIDS CARE, V8, P479, DOI 10.1080/09540129650125669
   Yzer MC, 2004, J APPL SOC PSYCHOL, V34, P1229, DOI 10.1111/j.1559-1816.2004.tb02005.x
NR 44
TC 15
Z9 15
U1 0
U2 14
PU BMC
PI LONDON
PA CAMPUS, 4 CRINAN ST, LONDON N1 9XW, ENGLAND
SN 
EI 1472-6963
J9 BMC HEALTH SERV RES
JI BMC Health Serv. Res.
PD NOV 20
PY 2009
VL 9
IS 
BP 
EP 
DI 10.1186/1472-6963-9-213
PG 8
WC Health Care Sciences & Services
SC Health Care Sciences & Services
GA 527RV
UT WOS:000272385100002
PM 19930555
DA 2023-03-20
ER

PT J
AU White, HL
   Kristensen, S
   Coulibaly, DM
   Sarro, YDS
   Chamot, E
   Tounkara, A
AF White, H. L.
   Kristensen, S.
   Coulibaly, D. M.
   Sarro, Y. D. S.
   Chamot, E.
   Tounkara, A.
TI Prevalence and predictors of HIV infection amongst Malian students
SO AIDS CARE-PSYCHOLOGICAL AND SOCIO-MEDICAL ASPECTS OF AIDS/HIV
LA English
DT Article
DE HIV; seroprevalence; students; Mali
AB The objectives of this cross-sectional study were to assess the prevalence and identify predictors of HIV-1 and HIV-2 infection among students in three cities of Mali. Between January and June 2005, we assessed HIV knowledge, attitudes, associated sexual behaviors and tested HIV serostatus among 950 high school and university students in Sikasso, Bamako, and Koulikoro cities, using a combination of enzyme-linked immunosorbent assay (ELISA) and Western blot testing. Univariate and logistic regression analyses were used to determine predictors of infection among students. Mean HIV prevalence was 3.1%, ranging from 1.8% in Sikasso to 3.6% in Bamako. The results showed the presence of all three HIV subtypes in Bamako, though HIV-1 predominated in all cities. Infection rates were slightly higher among males (3.6%) than among females (2.8%), but the difference was not significant. The single significant predictor of HIV infection was knowledge of HIV routes of transmission (p = 0.01). HIV prevalence rates observed in this population were higher than general adult prevalence rates previously reported for Mali. HIV/AIDS education and prevention campaigns should be targeted to students at both the secondary and university levels. Students may represent an informative HIV sentinel population for Mali.
C1 [White, H. L.; Kristensen, S.; Chamot, E.] Univ Alabama, Dept Epidemiol & Int Hlth, Birmingham, AL USA.
   [Coulibaly, D. M.; Sarro, Y. D. S.; Tounkara, A.] Univ Bamako, Fac Med, Bamako, Mali.
   [Coulibaly, D. M.; Sarro, Y. D. S.; Tounkara, A.] Univ Bamako, Fac Pharm, Bamako, Mali.
   [Coulibaly, D. M.; Sarro, Y. D. S.; Tounkara, A.] Univ Bamako, Fac Dent FMPOS, Bamako, Mali.
C3 University of Alabama System; University of Alabama Birmingham; University of Bamako; University of Bamako; University of Bamako
RP White, HL (corresponding author), Univ Alabama, Dept Epidemiol & Int Hlth, Birmingham, AL USA.
EM hwhite@uab.edu
CR Adu-Mireku Samuel, 2003, AFR HEALTH SCI, V3, P7
   Ampofo W K, 1999, J MED DENT SCI, V46, P53
   Castle S, 2003, HEALTH POLICY PLANN, V18, P146, DOI 10.1093/heapol/czg019
   DEMBELE A, 1999, THESIS U BAMAKO MALI, V0, P0
   Global Coalition on Women and aids, 2005, PROGR REP, V0, P0
   GUINDO O, 2003, THESIS U BAMAKO MALI, V0, P0
   KATEMBE B, 2003, THESIS U BAMAKO MALI, V0, P0
   Loua A, 2004, BULL SOC PATHOL EXOT, V97, P139
   Maiga I, 2005, EUR J CLIN MICROBIOL, V24, P501, DOI 10.1007/s10096-005-1359-x
   MAIGA MY, 1993, B SOC PATHOL EXOT, V86, P16
   *MAL MIN HLTH, 2005, POL SIT ANT TREATM P, V0, P0
   *MAL MIN HLTH, 2008, HAUT CONS LUTT SIDA, V0, P0
   Owolabi A T, 2005, J OBSTET GYNAECOL, V25, P174, DOI 10.1080/01443610500051460
   Pichard E, 1988, MED TROP (MARS), V48, P345
   Sidibe T, 2006, MALI MED, V21, P39
   TOUNKARA B, 1990, POPULATION SAHEL, V15, P29
   Toure B, 2005, MED TROP (MARS), V65, P346
   *UNICEF, 2005, MAL STAT, V0, P0
   *USAID, 2005, HLTH PROF MAIL HIV A, V0, P0
   World Health Organization, 2005, GUID ASS ACC REL HIV, V0, P0
NR 20
TC 3
Z9 4
U1 0
U2 1
PU ROUTLEDGE JOURNALS, TAYLOR & FRANCIS LTD
PI ABINGDON
PA 4 PARK SQUARE, MILTON PARK, ABINGDON OX14 4RN, OXFORDSHIRE, ENGLAND
SN 0954-0121
EI 
J9 AIDS CARE
JI Aids Care-Psychol. Socio-Med. Asp. Aids-Hiv
PD JUN 15
PY 2009
VL 21
IS 6
BP 701
EP 707
DI 10.1080/09540120802511836
PG 7
WC Health Policy & Services; Public, Environmental & Occupational Health; Psychology, Multidisciplinary; Respiratory System; Social Sciences, Biomedical
SC Health Care Sciences & Services; Public, Environmental & Occupational Health; Psychology; Respiratory System; Biomedical Social Sciences
GA 478DX
UT WOS:000268569100004
PM 19806486
DA 2023-03-20
ER

PT J
AU Guilamo-Ramos, V
   Bouris, A
   Jaccard, J
   Lesesne, C
   Ballan, M
AF Guilamo-Ramos, Vincent
   Bouris, Alida
   Jaccard, James
   Lesesne, Catherine
   Ballan, Michelle
TI FAMILIAL AND CULTURAL INFLUENCES ON SEXUAL RISK BEHAVIORS AMONG MEXICAN, PUERTO RICAN, AND DOMINICAN YOUTH
SO AIDS EDUCATION AND PREVENTION
LA English
DT Article
ID united-states; latino youth; acculturation; health; hiv; american; child; scale
AB The present study examined the relationship among acculturation, familismo, and HIV-related adolescent sexual risk behavior. Data were collected from Latino mother-adolescent dyads to permit parent and adolescent analyses of familismo for predicting oral, vaginal, and anal sexual behaviors. A random sample of 702 Latino eighth-grade students and their mothers was recruited from New York City. The sample included Mexicans (n = 203), Puerto Ricans (n = 239), and Dominicans (n = 260). Acculturation was unrelated to sexual behavior, but adolescent familismo was related to girls' but not boys' sexual behavior. The most important facet of familismo was subjugation to the family, which was negatively associated with girls' sexual behavior. The implications for HIV prevention programs for Latino youth are discussed.
C1 [Guilamo-Ramos, Vincent; Ballan, Michelle] Columbia Univ, Sch Social Work, New York, NY 10027 USA.
   [Bouris, Alida] Univ Chicago, Sch Social Serv Adm, Chicago, IL 60637 USA.
   [Jaccard, James] Florida Int Univ, Dept Psychol, Miami, FL 33199 USA.
   [Lesesne, Catherine] Ctr Dis Control & Prevent, Atlanta, GA USA.
C3 Columbia University; University of Chicago; State University System of Florida; Florida International University; Centers for Disease Control & Prevention - USA
RP Guilamo-Ramos, V (corresponding author), Columbia Univ, Sch Social Work, 1255 Amsterdam Ave, New York, NY 10027 USA.
EM rg650@columbia.edu
FU NCCDPHP CDC HHS [1 U01 DP000175] Funding Source: Medline
CR Abraido-Lanza AF, 2006, AM J PUBLIC HEALTH, V96, P1342, DOI 10.2105/AJPH.2005.064980
   Afable-Munsuz A, 2006, PERSPECT SEX REPRO H, V38, P208, DOI 10.1111/j.1931-2393.2006.tb00281.x
   AJZEN I, 1977, PSYCHOL BULL, V84, P888, DOI 10.1037/0033-2909.84.5.888
   Baer JC, 2004, HISPANIC J BEHAV SCI, V26, P263, DOI 10.1177/0739986304267703
   Baer JC, 2007, J YOUTH ADOLESCENCE, V36, P583, DOI 10.1007/s10964-007-9177-3
   Barger SD, 2008, AM J PUBLIC HEALTH, V98, P1971, DOI 10.2105/AJPH.2007.122754
   BARONA A, 1994, HISPANIC J BEHAV SCI, V16, P155, DOI 10.1177/07399863940162005
   Bourdeau B, 2008, J SEX RES, V45, P71, DOI 10.1080/00224490701845185
   *CDCP, 2008, HIV AIDS SURV REP 20, V18, P0
   Centers for Disease Control and Prevention (CDC), 2019, YOUTH RISK BEHAV SUR, V0, P0
   Contreras JM, 1999, J RES ADOLESCENCE, V9, P417, DOI 10.1207/s15327795jra0904_3
   Costigan CL, 2001, J FAM PSYCHOL, V15, P706, DOI 10.1037//0893-3200.15.4.706
   De Rosa CJ, 2006, J ADOLESCENT HEALTH, V38, P154, DOI 10.1016/j.jadohealth.2005.11.059
   Deardorff J, 2008, CULT DIVERS ETHN MIN, V14, P138, DOI 10.1037/1099-9809.14.2.138
   DiIoro C, 1999, J ADOLESCENT HEALTH, V24, P181, DOI 10.1016/S1054-139X(98)00115-3
   Espinoza L., 2007, MORBIDITY AND MORTALITY WEEKLY REPORT, V56, P1052
   Fishbein M, 1975, BELIEF ATTITUDE INTE, V0, P0
   Flores E, 1998, HISPANIC J BEHAV SCI, V20, P60, DOI 10.1177/07399863980201004
   Fraser D, 1998, HISPANIC J BEHAV SCI, V20, P83, DOI 10.1177/07399863980201005
   Guilamo-Ramos V, 2005, HEALTH PSYCHOL, V24, P88, DOI 10.1037/0278-6133.24.1.88
   Guilamo-Ramos V, 2006, J MARRIAGE FAM, V68, P1229, DOI 10.1111/j.1741-3737.2006.00325.x
   Guilamo-Ramos V, 2007, SOC WORK, V52, P17, DOI 10.1093/sw/52.1.17
   Guilamo-Ramos V, 2009, J PRIM PREV, V30, P395, DOI 10.1007/s10935-009-0180-1
   Hall HI, 2008, JAMA-J AM MED ASSOC, V300, P520, DOI 10.1001/jama.300.5.520
   Halperin DT, 1999, AIDS PATIENT CARE ST, V13, P717, DOI 10.1089/apc.1999.13.717
   Hawkins DA, 2001, SEX TRANSM INFECT, V77, P307, DOI 10.1136/sti.77.5.307
   Jaccard J, 2002, J CLIN CHILD ADOLESC, V31, P130, DOI 10.1207/S15374424JCCP3101_15
   Jaccard J., 2001, INTERACTION EFFECTS, V0, P0
   Jaccard J., 1998, INTERACTION EFFECTS, V0, P0
   Kaplan CP, 2002, J ADOLESCENT RES, V17, P103, DOI 10.1177/0743558402172001
   Lindberg LD, 2008, J ADOLESCENT HEALTH, V43, P231, DOI 10.1016/j.jadohealth.2007.12.010
   Magana SM, 1999, AM J MENT RETARD, V104, P466, DOI 10.1352/0895-8017(1999)104<0466:PRFCFA>2.0.CO;2
   MARIN G, 1987, HISPANIC J BEHAV SCI, V9, P183, DOI 10.1177/07399863870092005
   Marin G., 1991, RES HISPANIC POPULAT, V0, P0
   Marin G., 2003, ACCULTURATION ADV TH, V0, PP83, DOI 10.1037/10472-007
   MOORE K, 2004, ADOLESCENT SEX CONTR, V0, P0
   Munoz-Laboy MA, 2008, ARCH SEX BEHAV, V37, P773, DOI 10.1007/s10508-008-9360-y
   *NY CIT DEP HLTH M, 2008, BRONX WID HIV TEST I, V0, P0
   *NY CIT DEP HLTH M, 2008, HLTH DEV REL EST YEA, V0, P0
   *NY CIT DEP HLTH M, 2007, PED HIV AIDS NEW YOR, V0, P0
   RAMIREZ RR, 2002, CURRENT POPULATION R, V0, P0
   Rangel MC, 2006, J ADOLESCENT HEALTH, V39, P156, DOI 10.1016/j.jadohealth.2006.02.011
   Rodriguez JM, 1998, HISPANIC J BEHAV SCI, V20, P375
   SABOGAL F, 1987, HISPANIC J BEHAV SCI, V9, P397, DOI 10.1177/07399863870094003
   Steidel AGL, 2003, HISPANIC J BEHAV SCI, V25, P312, DOI 10.1177/0739986303256912
   UPDEGRAFF KA, 2008, SEX ROLES, V0, P0, DOI DOI 10.1007/S1199-008-9527-Y
   *USCB, 2006, BRONX BOR CENS DAT, V0, P0
   VILLARRUEL AM, 2008, WESTERN J NURS RES, V29, P724
   Weinick RM, 2004, MED CARE, V42, P313, DOI 10.1097/01.mlr.0000118705.27241.7c
   Zsembik BA, 2005, SOC SCI MED, V61, P53, DOI 10.1016/j.socscimed.2004.11.040
NR 50
TC 47
Z9 47
U1 0
U2 12
PU GUILFORD PUBLICATIONS INC
PI NEW YORK
PA 370 SEVENTH AVE, SUITE 1200, NEW YORK, NY 10001-1020 USA
SN 0899-9546
EI 1943-2755
J9 AIDS EDUC PREV
JI Aids Educ. Prev.
PD OCT 15
PY 2009
VL 21
IS 5
BP 61
EP 79
DI 10.1521/aeap.2009.21.5_supp.61
PG 19
WC Education & Educational Research; Public, Environmental & Occupational Health
SC Education & Educational Research; Public, Environmental & Occupational Health
GA 515AD
UT WOS:000271437500007
PM 19824835
DA 2023-03-20
ER

PT J
AU Osadebe, NE
   Dim, CL
AF Osadebe, Ngozi Eunice
   Dim, Chibuzo Livina
TI Towards enhancing the social responsibility of Academic Libraries in the age of HIV/AIDS pandemic.
SO JOURNAL OF HOME ECONOMICS RESEARCH
LA English
DT Article
AB HIV/AIDS is ravaging the world including sub-Saharan Africa countries. It has surpassed malaria as the leading cause of death in sub-Saharan Africa. A social responsibility of academic libraries in the era of HIV/AIDS pandemic is to get involved in HIV/AIDS prevention through Information dissemination. Academic Libraries are in daily contact with youth who are among the vulnerable group. The paper focuses on youth and HIV/AIDS, the university environment and HIV/AIDS, ways in which academic libraries should help in curtailing the HIV/AIDS pandemic and ways of promoting the roles of the academic libraries in the prevention of HIV/AIDS among university students.
EM Osadebengozi@yahoo.com; chibuzordim@yahoo.com
CR AGUOLU C, 2002, LIB INFORM MANGEMENT, V0, P0
   AKANI C, 2006, NIGERIAN MED PRACTIT, V48, P95
   Akuffo F. O., 1987, SEX ROLES POPULATION, V0, P0
   ALUBO O, 1997, AFRICAN J REPROD HLT, V2, P109
   ANI MN, 1996, THESIS U JOS, V0, P0
   BADAWI G, 2007, 73 IFLA GEN C COUNC, V0, P0
   CAMPELL, 2006, SOC SCI MED, V4, P479
   DAVINSON D, 1965, ACAD LEGAL DEPOSIT L, V0, P0
   Detlor B, 2006, J ACAD LIBR, V32, P251, DOI 10.1016/j.acalib.2006.02.007
   Frade PA, 2006, PORTAL-LIBR ACAD, V6, P327, DOI 10.1353/pla.2006.0037
   *ICG, 2000, AIDS SEC ISS, V0, P0
   IFEDILI C, 2002, J COLL MED, V7, P84
   KALISKI B, 2001, ETHICS MANAGEMENT EN, V0, P0
   KALISKI B, 2001, SOCIAL RESPONSIBILIT, V1, P0
   Kelly M J, 2001, CHALLENGING CHALLENG, V0, P0
   Kerslake E, 1998, J LIBR INF SCI, V30, P159, DOI 10.1177/096100069803000302
   MADDOX S, 2007, 73 IFLA GEN C COUNC, V0, P0
   MCDONALD MM, 1986, IFLA J-INT FED LIBR, V12, P104, DOI 10.1177/034003528601200207
   MENAKAYA T, 1999, NIGERIAN AIDS MONITO, V3, P0
   NJOKU O, 2005, DAILY SUN 1004, V0, P14
   OFOEGBU FN, 1997, J COLL MEDICINE, V2, P2
   OSADEBE NE, 2008, THESIS U NIGERIA NSU, V0, P0
   RANGANATHAN RS, 1963, 5 LAWS LIB SCI, V0, P0
   *UN, 2004, HIV AIDS YOUNG PEOPL, V0, P0
   UNAIDS, 2002, REP GLOB HIV AIDS EP, V0, P0
   *UNAIDS, 2001, REP GLOB HIV AIDS EP, V0, P0
   *UNAIDS, 1998, AIDS EP UPD, V0, P0
   *UNDP, 2004, NIG 2004 HIV AND AID, V0, P0
   *WHO, 2000, COMM DIS, V0, P34
   YOUNGSON R, 1995, ENCY FAMILY HLTH, V0, P145
NR 30
TC 2
Z9 2
U1 0
U2 0
PU HOME ECONONICS RESEARCH ASSOCIATION NIGERIA-HERAN
PI NIGERIA
PA UNIV NIGERIA, DEPT VOCATIONAL EDUC, NIGERIA, NSUKKA 00000, SOUTH AFRICA
SN 1118-0021
EI 
J9 J HOME ECON RES
JI J. Home Econ. Res.
PD JUN 15
PY 2009
VL 10
IS 
BP 122
EP 131
DI 
PG 10
WC Education & Educational Research; Family Studies; Social Sciences, Interdisciplinary
SC Education & Educational Research; Family Studies; Social Sciences - Other Topics
GA 635XN
UT WOS:000280691300013
DA 2023-03-20
ER

PT J
AU Ye, XX
   Huang, H
   Li, SH
   Xu, G
   Cai, Y
   Chen, T
   Shen, LX
   Shi, R
AF Ye, X. X.
   Huang, H.
   Li, S. H.
   Xu, G.
   Cai, Y.
   Chen, T.
   Shen, L-X
   Shi, R.
TI HIV/AIDS education effects on behaviour among senior high school students in a medium-sized city in China
SO INTERNATIONAL JOURNAL OF STD & AIDS
LA English
DT Article
DE HIV/AIDS; peer education; follow-up; effects; China
ID sex-education; young-people; interventions; hiv; adolescents; prevention; impact; aids
AB Few studies have examined the long-term effects of peer-led HIV prevention in Chinese adolescents. A two-year follow-up study was conducted among senior high school students in a medium-sized city of Fujian Province, from 1 March 2006 to 30 April 2008. In all, 3068 students from 14 schools were invited in March 2006, and 893 students in five schools were followed up. Data were collected at baseline, right after intervention (one month later) and two years later by a self-administered questionnaire. In the intervention group, the average knowledge score including reproductive health and HIV/AIDS/sexually transmitted diseases rose from 4.30 to 7.06 one month later (P < 0.01) and to 7.08 two years later (P < 0.01). There was no significant difference between the average knowledge score after one month and two years (P > 0.05). Sustained increases were found in the attitude scores towards people living with HIV/AIDS (PLWH) and intention of condom use after intervention. The study indicates that peer-led HIV prevention education succeeds in improving and sustaining HIV/AIDS-related knowledge and some behaviour intentions. Future research should focus on strategies to sustain long-term behaviour change.
C1 [Huang, H.; Shen, L-X; Shi, R.] Shanghai Jiao Tong Univ, Sch Med, Shanghai Key Lab Childrens Environm Hlth, XinHua Hosp, Shanghai 200030, Peoples R China.
   [Ye, X. X.; Chen, T.] Shanghai Jiao Tong Univ, Sch Med, Shanghai Key Lab Childrens Environm Hlth, Shanghai Childrens Med Ctr, Shanghai 200030, Peoples R China.
   [Li, S. H.; Xu, G.; Cai, Y.] Shanghai Jiao Tong Univ, Sch Publ Hlth, Dept Epidemiol, Shanghai 200030, Peoples R China.
C3 Shanghai Jiao Tong University; Shanghai Jiao Tong University; Shanghai Jiao Tong University
RP Huang, H (corresponding author), Shanghai Jiao Tong Univ, Sch Med, Shanghai Key Lab Childrens Environm Hlth, XinHua Hosp, Shanghai 200030, Peoples R China.
EM huanghong096@hotmail.com
FU National Natural Science Foundation of China [30700670]; Foundation of Project HOPE, Hong Kong [04PH21005]; Innovation Program of Shanghai Municipal Education Commission [09YZ92]; Program for Excellent Young Teachers in Shanghai [jdv-07011]
CR Agha S, 2004, J ADOLESCENT HEALTH, V34, P441, DOI 10.1016/S1054-139X(03)00331-8
   Borgia P, 2005, J ADOLESCENT HEALTH, V36, P508, DOI 10.1016/j.jadohealth.2004.03.005
   Cheng Y, 2008, J ADOLESCENT HEALTH, V42, P184, DOI 10.1016/j.jadohealth.2007.07.016
   DiClemente RJ, 2007, J PEDIATR PSYCHOL, V32, P888, DOI 10.1093/jpepsy/jsm056
   FLUANG H, 2008, INT STD AIDS, V19, P342
   Gao Y, 2001, REPROD FERT DEVELOP, V13, P729, DOI 10.1071/RD01082
   Kirby D, 2006, WHO TECH REP SER, V938, P103
   Kirby DB, 2007, J ADOLESCENT HEALTH, V40, P206, DOI 10.1016/j.jadohealth.2006.11.143
   Paquette D., 2001, BRONFENBRENNERS ECOL, V0, P0
   Paul-Ebhohimhen VA, 2008, BMC PUBLIC HEALTH, V8, P0, DOI 10.1186/1471-2458-8-4
   Pedlow CT, 2004, ANN BEHAV MED, V27, P172, DOI 10.1207/s15324796abm2703_5
   Robin L, 2004, J ADOLESCENT HEALTH, V34, P3, DOI 10.1016/S1054-139X(03)00244-1
   Sabia JJ, 2006, J POLICY ANAL MANAG, V25, P783, DOI 10.1002/pam.20208
   Siegel DM, 2001, ARCH PEDIAT ADOL MED, V155, P1117, DOI 10.1001/archpedi.155.10.1117
NR 15
TC 8
Z9 8
U1 1
U2 12
PU SAGE PUBLICATIONS LTD
PI LONDON
PA 1 OLIVERS YARD, 55 CITY ROAD, LONDON EC1Y 1SP, ENGLAND
SN 0956-4624
EI 1758-1052
J9 INT J STD AIDS
JI Int. J. STD AIDS
PD AUG 15
PY 2009
VL 20
IS 8
BP 549
EP 552
DI 10.1258/ijsa.2008.008471
PG 4
WC Immunology; Infectious Diseases
SC Immunology; Infectious Diseases
GA 494JP
UT WOS:000269809200007
PM 19625586
DA 2023-03-20
ER

PT J
AU Espinosa-Hernandez, G
   Lefkowitz, ES
AF Espinosa-Hernandez, Graciela
   Lefkowitz, Eva S.
TI Sexual Behaviors and Attitudes and Ethnic Identity During College
SO JOURNAL OF SEX RESEARCH
LA English
DT Article
ID condom-use; african-american; transmitted-diseases; white adolescents; risk-factors; students; predictors; latino; health; intercourse
AB This study examined ethnic differences in sexual behaviors and attitudes, and associations between ethnic identity commitment and sexual behaviors and attitudes. African American (32%), Latino American ( 29%), and European American (39%) first-year college students (N = 434; 52% female) completed surveys about their sexual behaviors (number of partners, condom use, and alcohol use before intercourse) and attitudes (conservative attitudes, condom-related beliefs, and fear of AIDS) and ethnic identity commitment. Analyses of covariance and hierarchical linear regressions were performed. Among the three groups, Latino Americans reported riskier condom-related behaviors and attitudes, whereas European Americans were less fearful of AIDS. Ethnic identity commitment was a protective factor against risky attitudes regardless of ethnicity. For sexual behaviors, however, ethnic identity served as a protective factor only for European Americans. This study contributes to the understanding of adolescents' sexuality during college and the role of ethnic identity in their sexual experiences.
C1 [Espinosa-Hernandez, Graciela; Lefkowitz, Eva S.] Penn State Univ, Dept Human Dev & Family Studies, University Pk, PA 16802 USA.
C3 Pennsylvania Commonwealth System of Higher Education (PCSHE); Pennsylvania State University; Pennsylvania State University - University Park
RP Espinosa-Hernandez, G (corresponding author), Penn State Univ, Dept Human Dev & Family Studies, S-110 Henderson Bldg, University Pk, PA 16802 USA.
EM mue105@psu.edu
FU NICHD NIH HHS [R01 HD 41720] Funding Source: Medline
CR Adimora AA, 2007, AM J PUBLIC HEALTH, V97, P2230, DOI 10.2105/AJPH.2006.099069
   AJZEN I, 1991, ORGAN BEHAV HUM DEC, V50, P179, DOI 10.1016/0749-5978(91)90020-T
   AMARO H, 1995, AM PSYCHOL, V50, P437, DOI 10.1037/0003-066X.50.6.437
   BALDWIN JD, 1992, J SEX RES, V29, P189, DOI 10.1080/00224499209551642
   Beckman LJ, 1996, J AM COLL HEALTH, V44, P243, DOI 10.1080/07448481.1996.9936851
   Belgrave Faye Z, 2000, CULTUR DIVERS ETHNIC MINOR PSYCHOL, V6, P309, DOI 10.1037/1099-9809.6.3.309
   BERKNER L, 2008, NCES2008174, V0, P0
   Berryman-Fink C., 2006, COLL STUDENT J, V40, P511
   Blum RW, 2000, AM J PUBLIC HEALTH, V90, P1879, DOI 10.2105/AJPH.90.12.1879
   Boone T.L., 2004, J PSYCHOL HUM SEX, V16, P51, DOI 10.1300/J056v16n01_04
   Brooks-Gunn J., 1993, PROMOTING HLTH ADOLE, V0, P180
   *CDCP, 2005, HIV AIDS SURV REP, V0, P0
   COOPER ML, 1994, HEALTH PSYCHOL, V13, P251, DOI 10.1037/0278-6133.13.3.251
   Cooper ML, 2002, J STUD ALCOHOL, V0, PP101, DOI 10.15288/jsas.2002.s14.101
   Davis C, 2007, HEALTH SOC WORK, V32, P211, DOI 10.1093/hsw/32.3.211
   DAY RD, 1992, J MARRIAGE FAM, V54, P749, DOI 10.2307/353158
   DOLCINI MM, 1995, HEALTH PSYCHOL, V14, P22
   Douglas KA, 1997, J AM COLL HEALTH, V46, P55, DOI 10.1080/07448489709595589
   Driscoll AK, 2001, HISPANIC J BEHAV SCI, V23, P255, DOI 10.1177/0739986301233001
   ERICKSEN KP, 1992, SOC SCI MED, V34, P843, DOI 10.1016/0277-9536(92)90254-N
   Farmer MA, 2006, ARCH SEX BEHAV, V35, P313, DOI 10.1007/s10508-006-9027-5
   FURSTENBERG FF, 1987, AM SOCIOL REV, V52, P511, DOI 10.2307/2095296
   Gurman T, 2004, J AM COLL HEALTH, V52, P169, DOI 10.3200/JACH.52.4.169-178
   Howard DE, 2004, AM J HEALTH BEHAV, V28, P3, DOI 10.5993/AJHB.28.1.1
   HUDSON WW, 1983, J SEX RES, V19, P258, DOI 10.1080/00224498309551186
   Jaccard J, 2002, J APPL SOC PSYCHOL, V32, P1863, DOI 10.1111/j.1559-1816.2002.tb00263.x
   JEMMOTT LS, 1992, NURS RES, V41, P273
   JOHNSON EH, 1994, J NATL MED ASSOC, V86, P745
   Kahler CW, 2003, PSYCHOL ADDICT BEHAV, V17, P226, DOI 10.1037/0893-164X.17.3.226
   Kim S, 2007, AIDS EDUC PREV, V19, P448, DOI 10.1521/aeap.2007.19.5.448
   Kreuter MW, 2003, HEALTH EDUC BEHAV, V30, P133, DOI 10.1177/1090198102251021
   Lefkowitz ES, 2005, COMING AGE 21 CENTUR, V0, P235
   Li Q, 2004, POLIT PSYCHOL, V25, P727, DOI 10.1111/j.1467-9221.2004.00395.x
   Maggs J. L., 1997, HLTH RISKS DEV TRANS, V0, P345
   Marsiglia FF, 2001, J RES ADOLESCENCE, V11, P21, DOI 10.1111/1532-7795.00002
   Miller BC, 2001, DEV REV, V21, P1, DOI 10.1006/drev.2000.0513
   Ong AD, 2006, J ADOLESCENCE, V29, P961, DOI 10.1016/j.adolescence.2006.04.010
   PADILLA ER, 1987, J PERS SOC PSYCHOL, V52, P5, DOI 10.1037/0022-3514.52.1.5
   Phinney J.S., 1992, J ADOLESCENT RES, V7, P156, DOI 10.1177/074355489272003
   Phinney JS, 1997, J YOUTH ADOLESCENCE, V26, P165, DOI 10.1023/A:1024500514834
   Roosa MW, 2002, PRAEG S APPL PSYCHOL, V0, P27
   Samuels HP, 1997, J SEX RES, V34, P85, DOI 10.1080/00224499709551869
   Santelli JS, 2000, FAM PLANN PERSPECT, V32, P156, DOI 10.2307/2648232
   Santelli JS, 1998, FAM PLANN PERSPECT, V30, P271, DOI 10.2307/2991502
   Saylor ES, 1999, J SOC PSYCHOL, V139, P549, DOI 10.1080/00224549909598416
   Seaton EK, 2006, CHILD DEV, V77, P1416, DOI 10.1111/j.1467-8624.2006.00944.x
   Skurnick JH, 1998, CLIN INFECT DIS, V26, P855, DOI 10.1086/513929
   Snell W. E., 1996, MULTIDIMENSION UNPUB, V0, P0
   Soet JE, 1999, PSYCHOL WOMEN QUART, V23, P707, DOI 10.1111/j.1471-6402.1999.tb00393.x
   Stanton B, 2002, J URBAN HEALTH, V79, P536, DOI 10.1093/jurban/79.4.536
   Stephens DP, 2007, SEX CULT, V11, P48, DOI 10.1007/s12119-007-9012-8
   Thomas AG, 2001, OBSTET GYNECOL, V98, P1117, DOI 10.1097/00006250-200112000-00022
   Townsend TG, 2002, SEX ROLES, V47, P11, DOI 10.1023/A:1020675518819
   Upchurch DM, 2001, J MARRIAGE FAM, V63, P1158, DOI 10.1111/j.1741-3737.2001.01158.x
   Warner L, 2008, AM J EPIDEMIOL, V167, P341, DOI 10.1093/aje/kwm300
   WEINBERG MS, 1988, J SEX RES, V25, P197, DOI 10.1080/00224498809551455
   Weinstock H, 2004, PERSPECT SEX REPRO H, V36, P6, DOI 10.1111/j.1931-2393.2004.tb00002.x
   WYATT GE, 1991, SOC SCI MED, V33, P37, DOI 10.1016/0277-9536(91)90448-L
NR 58
TC 35
Z9 35
U1 0
U2 15
PU ROUTLEDGE JOURNALS, TAYLOR & FRANCIS LTD
PI ABINGDON
PA 2-4 PARK SQUARE, MILTON PARK, ABINGDON OX14 4RN, OXON, ENGLAND
SN 0022-4499
EI 1559-8519
J9 J SEX RES
JI J. Sex Res.
PD JUN 15
PY 2009
VL 46
IS 5
BP 471
EP 482
DI 10.1080/00224490902829616
PG 12
WC Psychology, Clinical; Social Sciences, Interdisciplinary
SC Psychology; Social Sciences - Other Topics
GA 499GR
UT WOS:000270206700010
PM 19288336
DA 2023-03-20
ER

PT J
AU Scott-Sheldon, LAJ
   Carey, MP
   Vanable, PA
   Senn, TE
   Coury-Doniger, P
   Urban, MA
AF Scott-Sheldon, Lori A. J.
   Carey, Michael P.
   Vanable, Peter A.
   Senn, Theresa E.
   Coury-Doniger, Patricia
   Urban, Marguerite A.
TI Alcohol Consumption, Drug Use, and Condom Use Among STD Clinic Patients
SO JOURNAL OF STUDIES ON ALCOHOL AND DRUGS
LA English
DT Article
ID sexually-transmitted-diseases; risk behaviors; partner type; hiv-risk; college-students; substance use; infection; sex; transmission; adolescents
AB Objective: Research on the association between substance use and sexual risk behavior has yielded a complex pattern of findings. Such inconsistent findings may reflect method variance, including factors such as gender of the participant, nature of the sexual event, partner characteristics, and type of substance used. The purpose of this study was to investigate the association between Substance use and unprotected sex independently for alcohol, drugs, or combined substance use and to examine partner characteristics as a moderator of this association. Method: Participants (N = 1419; 48% women) were recruited from a publicly funded sexually transmitted disease clinic and were asked to complete an audio computer-assisted self-interview regarding their most recent sexual experience including nature of the event, substance use, and partner characteristics. Results: Analyses showed that alcohol use was related to condom use when gender and partner type were considered; thus, for women, but not for men, partner type interacted with alcohol consumption such that condom use was less likely when alcohol consumption preceded sex with nonprimary partners (drinking was unrelated to condom use with primary partners). Subsequent analyses examining partner substance use showed that women, but not men, who reported both they and their nonprimary partners were drinking during sex were less likely to use a condom. Conclusions: At the event level, alcohol consumption among sexually transmitted disease clinic patients is associated with condom use, but this association differs by gender and partner characteristics. Findings suggest the need to strengthen substance-Use components in sexual risk reduction interventions for women and their partners. (J. Stud. Alcohol Drugs 70: 762-770, 2009)
C1 [Scott-Sheldon, Lori A. J.; Carey, Michael P.; Vanable, Peter A.; Senn, Theresa E.; Coury-Doniger, Patricia; Urban, Marguerite A.] Syracuse Univ, Ctr Hlth & Behav, Syracuse, NY 13244 USA.
   [Carey, Michael P.; Vanable, Peter A.] Univ Rochester, Sch Med & Dent, Rochester, NY USA.
C3 Syracuse University; University of Rochester
RP Scott-Sheldon, LAJ (corresponding author), Syracuse Univ, Ctr Hlth & Behav, 430 Huntington Hall, Syracuse, NY 13244 USA.
EM lajss@syr.edu; mpcarey@syr.edu
FU National Institute of Mental Health [R01-MH068171]
CR AMARO H, 1995, AM PSYCHOL, V50, P437, DOI 10.1037/0003-066X.50.6.437
   [Anonymous], 1998, MMWR RECOMM REP, V47, P1
   [Anonymous], 2001, WHOHIVAIDS200102, V0, P0
   Appel PW, 2006, AM J DRUG ALCOHOL AB, V32, P225, DOI 10.1080/00952990500479555
   Arasteh K, 2008, DRUG ALCOHOL DEPEN, V95, P54, DOI 10.1016/j.drugalcdep.2007.12.008
   Bolger N, 2003, ANNU REV PSYCHOL, V54, P579, DOI 10.1146/annurev.psych.54.101601.145030
   Brown JL, 2007, ADDICT BEHAV, V32, P2940, DOI 10.1016/j.addbeh.2007.06.011
   Cachay E, 2004, AIDS PATIENT CARE ST, V18, P349, DOI 10.1089/1087291041444050
   CAMPBELL CA, 1995, SOC SCI MED, V41, P197, DOI 10.1016/0277-9536(94)00322-K
   Campo J, 2006, ORAL DIS, V12, P219, DOI 10.1111/j.1601-0825.2005.01187.x
   Carey MP, 2008, CONTEMP CLIN TRIALS, V29, P569, DOI 10.1016/j.cct.2008.02.001
   Carey MP, 2008, SEX TRANSM DIS, V35, P73, DOI 10.1097/OLQ.0b013e318148b4ba
   Carey MP, 2000, HEALTH PSYCHOL, V19, P3, DOI 10.1037/0278-6133.19.1.3
   Carey MP, 1997, J CONSULT CLIN PSYCH, V65, P531, DOI 10.1037/0022-006X.65.4.531
   Carey MP, 2004, J CONSULT CLIN PSYCH, V72, P252, DOI 10.1037/0022-006X.72.2.252
   *CDCP, 2009, HIV AIDS SURV REP CA, V19, P0
   *CDCP, 2007, ROL STD PREV TREATM, V0, P0
   Centers for Disease Control and Prevention, 2008, SEX TRANSM DIS SURV, V0, P0
   Cohen J., 2013, APPL MULTIPLE REGRES, V0, P0
   Cook RL, 2006, SEX TRANSM DIS, V33, P565, DOI 10.1097/01.olq.0000206422.40319.54
   Cooper ML, 2002, J STUD ALCOHOL, V0, PP101, DOI 10.15288/jsas.2002.s14.101
   Corbin WR, 2002, HEALTH PSYCHOL, V21, P229, DOI 10.1037//0278-6133.21.3.229
   ENG TR, 1997, HIDDEN EPIDEMIC CONF, V0, P0
   Fleming DT, 1999, SEX TRANSM INFECT, V75, P3, DOI 10.1136/sti.75.1.3
   Fortenberry JD, 1997, SEX TRANSM DIS, V24, P313, DOI 10.1097/00007435-199707000-00001
   Gillmore M. R., 2002, AIDS BEHAV, V6, P361, DOI 10.1023/A:1021104930612
   *JOINT UN PROGR HI, 2008, 2008 REP GLOB AIDS E, V0, P0
   Karlamangla A, 2006, ADDICTION, V101, P91, DOI 10.1111/j.1360-0443.2005.01299.x
   Kim AA, 2003, SEX TRANSM DIS, V30, P813, DOI 10.1097/01.OLQ.0000086603.55760.54
   LaBrie J, 2005, J SEX RES, V42, P259, DOI 10.1080/00224490509552280
   Lansky A, 1998, FAM PLANN PERSPECT, V30, P93, DOI 10.2307/2991666
   LEICHLITER JS, 2007, BEHAV INTERVENT, V0, P354
   Leigh BC, 2008, DRUG ALCOHOL DEPEN, V93, P38, DOI 10.1016/j.drugalcdep.2007.08.012
   Leigh BC, 2008, AIDS BEHAV, V12, P104, DOI 10.1007/s10461-007-9216-9
   Leigh BC, 2002, SEX TRANSM DIS, V29, P476, DOI 10.1097/00007435-200208000-00008
   LEIGH BC, 1993, AM PSYCHOL, V48, P1035, DOI 10.1037/0003-066X.48.10.1035
   Macaluso M, 2000, AIDS, V14, P537, DOI 10.1097/00002030-200003310-00009
   MacKenzie TD, 1998, PREV MED, V27, P792, DOI 10.1006/pmed.1998.0359
   McKirnan DJ, 1996, AIDS CARE, V8, P655, DOI 10.1080/09540129650125371
   Padian NS, 1997, AM J EPIDEMIOL, V146, P350, DOI 10.1093/oxfordjournals.aje.a009276
   Pearson J, 2006, SEX ROLES, V54, P615, DOI 10.1007/s11199-006-9028-9
   Pulerwitz J, 2002, AIDS CARE, V14, P789, DOI 10.1080/0954012021000031868
   Reis HT, 2000, HDB RES METHODS SOCI, V0, PP190, DOI 10.1037//0022-3514.78.6.1135
   SCHAFER J, 1994, PSYCHOL ADDICT BEHAV, V8, P3, DOI 10.1037/0893-164X.8.1.3
   Simbayi LC, 2006, SOC BEHAV PERSONAL, V34, P535, DOI 10.2224/sbp.2006.34.5.535
   Vanable PA, 2004, HEALTH PSYCHOL, V23, P525, DOI 10.1037/0278-6133.23.5.525
   Wechsler H, 2002, J AM COLL HEALTH, V50, P223, DOI 10.1080/07448480209595714
   Weinhardt L S, 2000, ANNU REV SEX RES, V11, P125
   WEINSTOCK HS, 1993, SEX TRANSM DIS, V20, P14, DOI 10.1097/00007435-199301000-00004
   Wingood GM, 1998, AM J COMMUN PSYCHOL, V26, P29, DOI 10.1023/A:1021830023545
NR 50
TC 58
Z9 58
U1 0
U2 12
PU ALCOHOL RES DOCUMENTATION INC CENT ALCOHOL STUD RUTGERS UNIV
PI PISCATAWAY
PA C/O DEIRDRE ENGLISH, 607 ALLISON RD, PISCATAWAY, NJ 08854-8001 USA
SN 1937-1888
EI 1938-4114
J9 J STUD ALCOHOL DRUGS
JI J. Stud. Alcohol Drugs
PD SEP 15
PY 2009
VL 70
IS 5
BP 762
EP 770
DI 10.15288/jsad.2009.70.762
PG 9
WC Substance Abuse; Psychology
SC Substance Abuse; Psychology
GA 496MY
UT WOS:000269979800015
PM 19737501
DA 2023-03-20
ER

PT J
AU Ravert, RD
   Zimet, GD
AF Ravert, Russell D.
   Zimet, Gregory D.
TI College Student Invulnerability Beliefs and HIV Vaccine Acceptability
SO AMERICAN JOURNAL OF HEALTH BEHAVIOR
LA English
DT Article
DE invulnerability; susceptibility; HIV; vaccine
[truncated: 252,794 more chars]
