# Supplementary material for: Studies on HIV/AIDS Among Students: Bibliometric Analysis
Source: Interact J Med Res. 2023 Aug 4;12:e46042. doi: 10.2196/46042 (PMC10439465; doi:10.2196/46042)
Supplement: Multimedia Appendix 1 [file ijmr_v12i1e46042_app1.zip › Multimedia Appendix 1/download2010u98.txt]

PT J
AU Lopez, TMT
   Quinteros, CR
   Gonzalez, AFL
   Cortes, JAM
AF Torres Lopez, Teresa Margarita
   Reynaldos Quinteros, Carolina
   Lozano Gonzalez, Aldo Favio
   Munguia Cortes, Jazmin Aranzazu
TI Cultural conceptions of HIV/AIDS among teenagers in Bolivia, Chile and Mexico
SO REVISTA DE SAUDE PUBLICA
LA English
DT Article
DE Adolescent; Acquired Immunodeficiency Syndrome, prevention & control; Cultural Characteristics; Health Knowledge, Attitudes, Practice; Anthropology, Cultural; Qualitative Research
AB OBJECTIVE: To understand the cultural dimensions of HIV/AIDS among adolescent students. METHODS: A cognitive anthropological study was undertaken in Cochabamba (Bolivia), Talca (Chile) and Guadalajara (Mexico), during 2007 and 2008. A total of 184 teenagers (from 14 to 19 years old) were selected by purposeful sampling at secondary schools in each country. Free association lists and pile sorts were utilized. Terms associated with the concept of HIV/AIDS and groups of conceptual dimensions were investigated. Subsequently, consensus analysis was performed using factorial principal components and dimensional analysis through hierarchical clusters and multidimensional scales. RESULTS: The differences between the country contexts were in the degree of consensus in relation to the term HIV/AIDS, which was greater in Cochabamba. In Talca and Guadalajara the youths mentioned metaphors of fighting against HIV/AIDS, while in Cochabamba participants talked about help, support and love that infected people should receive. The similarities among conceptions by youth from the three countries were: the risk factors (unprotected sexual practice and contact with specific population groups), the consequences (physical and social death, being the latter understood as social rejection of people living with HIV/AIDS) and the prevention of illness (based on information and condom use). CONCLUSIONS: For adolescent students, HIV/AIDS is a disease caused by sexual practices and drug use and involves harm, pain and death. HIV/AIDS prevention programs for adolescents should promote science based information on the topic and not concentrate only on the emotional and social consequences of HIV/AIDS.
C1 [Torres Lopez, Teresa Margarita; Lozano Gonzalez, Aldo Favio; Munguia Cortes, Jazmin Aranzazu] Univ Guadalajara, Guadalajara 44430, Jalisco, Mexico.
   [Reynaldos Quinteros, Carolina] Univ Catolica Maule, Talca, Chile.
C3 Universidad de Guadalajara; Universidad Catolica del Maule
RP Lopez, TMT (corresponding author), Sierra Mojada 950,Puerta 3 Edificio N Planta Alta, Guadalajara 44340, Jalisco, Mexico.
EM tere.torres.cucs@gmail.com
CR Arcury TA, 1998, ARTHRIT CARE RES, V11, P66, DOI 10.1002/art.1790110111
   BERNARD HR, 2006, RES METHODS CULTURAL, V0, P299
   Bernard HR., 1996, CAM J, V8, P9, DOI 10.1177/1525822X960080010401
   Borgatti SP, 1996, ANTHROPAC, V0, P0
   CHONG F, 2007, REPRESENTACION SOCIA, V0, P0
   DAndrade R, 1995, DEV COGNITIVE ANTHR, V0, P0
   DEALBA JEG, 2006, DESACATOS, V21, P97
   FISHER G, 1990, PSICOLOGIA SOCIAL CO, V0, P157
   Furlow C.A., 2003, FIELD METHOD, V15, P51, DOI 10.1177/1525822X02239570
   Hoyos RC, 2006, REV SAUDE PUBL, V40, P126, DOI 10.1590/S0034-89102006000100020
   HOYOS RC, 2003, SALUD PUBLICA MEX S1, V45, P0
   Lopez T. M. T., 2006, DENGUE BULLETIN, V30, P223
   LOPEZ TMT, 2007, REV SALUD PUBLICA NU, V8, P0
   Lozano González Aldo Favio, 2008, REV.LATINOAM.CIENC.SOC.NIÑEZ JUV, V6, P739
   Pla M, 1999, ATEN PRIMARIA, V24, P295
   Romney AK, 1996, P NATL ACAD SCI USA, V93, P4699, DOI 10.1073/pnas.93.10.4699
   ROMNEY AK, 1987, AM BEHAV SCI, V31, P163, DOI 10.1177/000276487031002003
   Sturrock K., 2000, FIELD METHOD, V12, P49, DOI 10.1177/1525822X0001200104
   WEBSTER C, 2002, FIELD METHOD, V14, P46, DOI 10.1177/1525822X0201400104
   Weller S. C., 1988, SYSTEMATIC DATA COLL, V0, P0
NR 20
TC 0
Z9 0
U1 0
U2 6
PU REVISTA DE SAUDE PUBLICA
PI SAO PAULO
PA FACULDADE SAUDE PUBL DA USP, AV DR ARNALDO 715, 01246-904SP SAO PAULO, BRAZIL
SN 0034-8910
EI 1518-8787
J9 REV SAUDE PUBL
JI Rev. Saude Publica
PD OCT 15
PY 2010
VL 44
IS 5
BP 
EP 
DI 
PG 9
WC Public, Environmental & Occupational Health
SC Public, Environmental & Occupational Health
GA 675UQ
UT WOS:000283864700007
DA 2023-03-20
ER

PT J
AU Wang, B
   Li, XM
   Stanton, B
   McGuire, J
AF Wang, Bo
   Li, Xiaoming
   Stanton, Bonita
   McGuire, James
TI Correlates of HIV/STD Testing and Willingness to Test among Rural-to-Urban Migrants in China
SO AIDS AND BEHAVIOR
LA English
DT Article
DE China; Rural-to-urban migrants; HIV/STD testing; Willingness to test; Sexual risk behavior
ID sex workers; hiv-infection; hong-kong; high-risk; college-students; drug-users; population; behavior; predictors; barriers
AB This study investigates socio-demographic, behavioral, psychological, and structural factors associated with self-reported HIV/STD testing and willingness to test among 1,938 Chinese migrants. Overall, 6% and 14% of participants had ever been tested for HIV and STD, respectively. The results of multivariate analyses indicate that working at entertainment sectors, engaging in commercial sex, and utilization of health care were positively associated with both HIV and STD testing. Younger age, selling blood, perceived peer sexual risk involvement, and satisfaction with life were associated with HIV testing only. Female gender, early sexual debut, multiple sexual partners, and perceived vulnerability to HIV/STD were associated with STD testing only. Male gender, having premarital sex, perceived higher severity of and vulnerability to HIV/STD, and utilization of health care were associated with willingness to be tested for both HIV and STD. Interventions designed to raise the perception of vulnerability to HIV/STD and to improve access to and utilization of health care may be effective in encouraging more HIV testing in this vulnerable population.
C1 [Wang, Bo; McGuire, James] Univ So Mississippi, Dept Community Hlth Sci, Hattiesburg, MS 39406 USA.
   [Li, Xiaoming; Stanton, Bonita] Wayne State Univ, Carman & Ann Adams Dept Pediat, Detroit, MI 48201 USA.
C3 University of Southern Mississippi; Wayne State University
RP Wang, B (corresponding author), Univ So Mississippi, Dept Community Hlth Sci, 118 Coll Dr,Box 5122, Hattiesburg, MS 39406 USA.
EM Bo.Wang@usm.edu
FU NIMH NIH HHS [R01MH64878] Funding Source: Medline; NINR NIH HHS [R01NR10498] Funding Source: Medline
CR Abdullah ASM, 2004, INT J STD AIDS, V15, P608, DOI 10.1258/0956462041724307
   Allen S, 2003, AIDS, V17, P733, DOI 10.1097/00002030-200303280-00012
   Amaro H, 2005, J HEALTH PSYCHOL, V10, P287, DOI 10.1177/1359105305048780
   Anderson AF, 2003, AIDS CARE, V15, P177, DOI 10.1080/0954012031000068326
   Bond L, 2005, AIDS CARE, V17, P125, DOI 10.1080/09541020512331325653
   Burchell AN, 2003, JAIDS-J ACQ IMM DEF, V32, P534, DOI 10.1097/00126334-200304150-00011
   Cheung CK, 1998, J PSYCHOL, V132, P169, DOI 10.1080/00223989809599157
   Dorr N, 1999, AIDS EDUC PREV, V11, P14
   Downing M, 2001, AIDS CARE, V13, P561, DOI 10.1080/09540120120063205
   Fako TT, 2006, AIDS CARE, V18, P201, DOI 10.1080/09540120500456623
   Gage AJ, 2005, AIDS CARE, V17, P153, DOI 10.1080/09540120512331325635
   GOODMAN E, 1994, J ADOLESCENT HEALTH, V15, P566, DOI 10.1016/1054-139X(94)90140-X
   GRUSKY O, 2002, AIDS BEHAV, V6, P381
   Hope K R Sr, 2000, AIDS ANAL AFR, V10, P6
   Hou SI, 2005, AIDS CARE, V17, P329, DOI 10.1080/09540120412331299816
   Inciardi JA, 2005, AIDS CARE, V17, PS88, DOI 10.1080/09540120500121011
   Irwin KL, 1996, AIDS, V10, P1707, DOI 10.1097/00002030-199612000-00016
   Lau JTF, 2001, INT J STD AIDS, V12, P595, DOI 10.1258/0956462011923778
   Lee K, 2005, AIDS CARE, V17, P141, DOI 10.1080/09540120512331325644
   Li XM, 2004, AIDS EDUC PREV, V16, P538, DOI 10.1521/aeap.16.6.538.53787
   Maman S, 2001, AIDS CARE, V13, P595, DOI 10.1080/09540120120063223
   Miller KS, 1996, AIDS EDUC PREV, V8, P394
   RADLOFF L S, 1977, APPLIED PSYCHOLOGICAL MEASUREMENT, V1, P385, DOI 10.1177/014662167700100306
   Renzi C, 2001, PREV MED, V32, P40, DOI 10.1006/pmed.2000.0778
   Rogers SJ, 2002, AIDS EDUC PREV, V14, P217, DOI 10.1521/aeap.14.3.217.23892
   Schoenborn C A, 1994, ADV DATA, V0, P1
   Shuter J, 1997, J ACQ IMMUN DEF SYND, V14, P61, DOI 10.1097/00042560-199701010-00010
   Solomon L, 1996, J ACQ IMMUN DEF SYND, V13, P267, DOI 10.1097/00042560-199611010-00009
   [State Council AIDS Working Committee Office UN Theme Group on HIV/AIDS in China], 2007, JOINT ASS HIV AIDS P, V0, P0
   Stein JA, 2000, AIDS CARE, V12, P343, DOI 10.1080/09540120050043007
   Stolte IG, 2003, AIDS CARE, V15, P563, DOI 10.1080/0954012031000134791
   van den Hoek A, 2001, AIDS, V15, P753, DOI 10.1097/00002030-200104130-00011
   Wu ZY, 2006, SCIENCE, V312, P1475, DOI 10.1126/science.1120682
   Xinhua, 2007, CHINA DAILY, V0, P0
   Zhang KL, 2002, BMJ-BRIT MED J, V324, P803, DOI 10.1136/bmj.324.7341.803
   Zhang L, 2001, AM ETHNOL, V28, P179, DOI 10.1525/ae.2001.28.1.179
NR 36
TC 23
Z9 24
U1 0
U2 12
PU SPRINGER/PLENUM PUBLISHERS
PI NEW YORK
PA 233 SPRING ST, NEW YORK, NY 10013 USA
SN 1090-7165
EI 
J9 AIDS BEHAV
JI AIDS Behav.
PD AUG 15
PY 2010
VL 14
IS 4
BP 891
EP 903
DI 10.1007/s10461-008-9482-1
PG 13
WC Public, Environmental & Occupational Health; Social Sciences, Biomedical
SC Public, Environmental & Occupational Health; Biomedical Social Sciences
GA 629UW
UT WOS:000280226400019
PM 18953644
DA 2023-03-20
ER

PT J
AU Earl, CE
AF Earl, Catherine E.
TI Thai Nursing Students' Knowledge and Health Beliefs About AIDS and the Use of Universal Precautions A Cross-Sectional Descriptive Research Study
SO AAOHN JOURNAL
LA English
DT Article
ID needlestick injury; medical-students; attitudes; exposures; education
AB This study examined Thai nursing students' knowledge and health beliefs about the use of universal precautions to prevent infections, particularly HIV. After providing informed consent, 26 nursing students participated in the study. The students responded to a questionnaire with four sections: demographics, education, knowledge about universal precautions and transmission of HIV, and health beliefs. Students had substantial knowledge about the transmission of HIV; however, they were not confident in the use of universal precautions to prevent transmission. This research will assist occupational health nurses in hospitals and educational institutions develop programs to enhance skills and attitudes to prevent HIV infection.
C1 W Coast Univ, Sch Nursing, Ontario, CA 91761 USA.
RP Earl, CE (corresponding author), W Coast Univ, Sch Nursing, 2855 E Guasti Rd, Ontario, CA 91761 USA.
EM cathy_earl@comcast.net
CR AHO WR, 1979, R I MED J, V62, P85
   Champion V L, 1984, ANS ADV NURS SCI, V6, P73
   Chandler R.C., 1988, PUBLIC ADM DICT, V0, P0
   Chin RL, 2001, ACAD MED, V76, P529, DOI 10.1097/00001888-200105000-00066
   DAWSON DA, 1988, DHHS PUBLICATION, V0, P0
   Deisenhammer S, 2006, J HOSP INFECT, V63, P263, DOI 10.1016/j.jhin.2006.01.019
   EARL C, 2006, PERCEIVED KNOW UNPUB, V0, P0
   EARL C, 1998, THESIS W MICHIGAN U, V0, P0
   EARL C, 1990, EFFECT ED NURS UNPUB, V0, P0
   GERSHON RRM, 1994, AM J INFECT CONTROL, V22, P293, DOI 10.1016/0196-6553(94)90016-7
   Horan ML, 1998, RES NURS HEALTH, V21, P395, DOI 10.1002/(SICI)1098-240X(199810)21:5<395::AID-NUR3>3.0.CO;2-I
   Lee Jennifer M, 2005, AAOHN J, V53, P117
   McGovern PM, 2000, J BUS PSYCHOL, V15, P149, DOI 10.1023/A:1007727104284
   Osborn EHS, 1999, ANN INTERN MED, V130, P45, DOI 10.7326/0003-4819-130-1-199901050-00009
   Patterson JMM, 2003, AM J INFECT CONTROL, V31, P226, DOI 10.1067/mic.2003.44
   REIS J, 2004, REV SOC BRASILEIRA M, V37, P16
   Rosenstock I., 1974, HLTH ED MONOGRAPHS, V2, P324
   Rosenthal E, 1999, JAMA-J AM MED ASSOC, V281, P1660, DOI 10.1001/jama.281.17.1660
   Urdang L., 1968, RANDOM HOUSE DICT EN, V0, P0
   Uwakwe CBU, 2000, J ADV NURS, V32, P416, DOI 10.1046/j.1365-2648.2000.01492.x
   WERTZ DC, 1987, PUBLIC HEALTH REP, V102, P248
NR 21
TC 8
Z9 8
U1 0
U2 1
PU SLACK INC
PI THOROFARE
PA 6900 GROVE RD, THOROFARE, NJ 08086 USA
SN 0891-0162
EI 
J9 AAOHN J
JI AAOHN J.
PD AUG 15
PY 2010
VL 58
IS 8
BP 331
EP 334
DI 10.3928/08910162-20100716-01
PG 4
WC Public, Environmental & Occupational Health; Nursing
SC Public, Environmental & Occupational Health; Nursing
GA 672CU
UT WOS:000283561400006
PM 20669861
DA 2023-03-20
ER

PT J
AU Maticka-Tyndale, E
   Tenkorang, EY
AF Maticka-Tyndale, Eleanor
   Tenkorang, Eric Y.
TI A multi-level model of condom use among male and female upper primary school students in Nyanza, Kenya
SO SOCIAL SCIENCE & MEDICINE
LA English
DT Article
DE Kenya; HIV/AIDS; Condom use; Youth; Schools; Communities; Gender
ID 1st sexual intercourse; young-people; hiv prevention; behavior; hiv/aids; youth
AB Although several studies have emphasized the relevance of community level variables to AIDS prevention among young people in sub-Saharan Africa, few have tested the empirical connections between such variables and sexual behaviors. Using data from 3645 sexually experienced grade 6 and 7 students from 160 schools, modeled on Fisher and Fisher's information-motivation-behavioral skills (IMB) model (2000, 1993) and Campbell's identification of community influences (2003), this study applies hierarchical linear models to estimate the effects of individual and community level variables on condom use among youth in Nyanza Province, Kenya. Four separate models were fit for both males and females. Results show significant differences across schools and communities regarding condom use. The predictors of reported condom use at last intercourse for both males and females were ethnicity, pressure to engage in sexual intercourse, and condom self efficacy. While age, religion, rejecting myths about the spread of HIV, and talking to male relatives about HIV/AIDS were all positively related to condom use for males, risk perception, socio-economic status of the school and school sponsorship by a religious group were negatively related to the outcome variable. For females, abstinence self efficacy and HIV prevention programming in community festivals were additional significant predictors, both increasing the odds of condom use. Our results suggest that there are marked differences in factors influencing reported condom use among males and females in Nyanza, Kenya. While some of these factors exist at the individual level, others exist at the school/community level. Based on our findings, we recommend that AIDS prevention interventions take account not only of individual-level factors, but also school/community influences on the sexual behaviors of youth. (C) 2010 Elsevier Ltd. All rights reserved.
C1 [Maticka-Tyndale, Eleanor; Tenkorang, Eric Y.] Univ Windsor, Dept Sociol Anthropol & Criminol, Windsor, ON N9B 3P4, Canada.
C3 University of Windsor
RP Maticka-Tyndale, E (corresponding author), Univ Windsor, Dept Sociol Anthropol & Criminol, Windsor, ON N9B 3P4, Canada.
EM maticka@uwindsor.ca
CR AKWARA AP, 2003, J BIOSOC SCI, V3, P385
   Beeker C, 1998, SOC SCI MED, V46, P831, DOI 10.1016/S0277-9536(97)00208-6
   Bozick R, 2006, J EARLY ADOLESCENCE, V26, P60, DOI 10.1177/0272431605282654
   Campbell C, 2005, AIDS CARE, V17, P471, DOI 10.1080/09540120412331319705
   Campbell C., 2003, LETTING THEM WHY HIV, V0, P0
   Cleland J, 2004, SEX TRANSM INFECT, V80, P1, DOI 10.1136/sti.2004.013151
   Fisher JD., 2000, AIDS PREVENT MENT H, V0, PP3, DOI 10.1007/978-1-4615-4137-0_1
   Fisher William A., 1993, P127, V0, P0
   Guo G, 2000, ANNU REV SOCIOL, V26, P441, DOI 10.1146/annurev.soc.26.1.441
   HALLMAN K, 2004, SOCIOECONOMIC DISADV, V0, P190
   Hewett PC, 2004, SEX TRANSM INFECT, V80, P43, DOI 10.1136/sti.2004.013250
   Maticka-Tyndale E, 2005, CULT HEALTH SEX, V7, P27, DOI 10.1080/13691050410001731080
   MATICKATYNDALE E, 2002, PREPROGRAMME INTEGRA, V0, P82
   Mensch BS, 2003, DEMOGRAPHY, V40, P247, DOI 10.1353/dem.2003.0017
   Miller KS, 1999, J MARRIAGE FAM, V61, P85, DOI 10.2307/353885
   Monasch R, 2006, WHO TECH REP SER, V938, P15
   Plummer ML, 2004, SEX TRANSM INFECT, V80, P49, DOI 10.1136/sti.2004.011924
   Raudenbush SW, 2002, HIERARCHICAL LINEAR, V0, P0
   Stephenson R, 2009, AM J PUBLIC HEALTH, V99, P102, DOI 10.2105/AJPH.2007.126904
   TAWIL O, 1995, AIDS, V9, P1299, DOI 10.1097/00002030-199512000-00001
   Tenkorang EY, 2009, AIDS BEHAV, V13, P234, DOI 10.1007/s10461-008-9470-5
   Tenkorang EY, 2008, INT FAM PLAN PERSPEC, V34, P177, DOI 10.1363/ifpp.34.177.08
   UTHMAN A, 2008, BMC INT HEALTH HUM R, V8, P1
   Waldo CR, 2000, AIDS, V14, P0
   Wellings K, 2006, LANCET, V368, P1706, DOI 10.1016/S0140-6736(06)69479-8
   Wojcicki JM, 2005, J BIOSOC SCI, V37, P1, DOI 10.1017/S0021932004006534
   World Health Organization, 1999, PREV EV TOOLK, V0, P0
   Younge SN, 2008, ADOLESCENCE, V43, P927
   Zulu EM, 2002, POP STUD-J DEMOG, V56, P311, DOI 10.1080/00324720215933
NR 29
TC 51
Z9 52
U1 0
U2 6
PU PERGAMON-ELSEVIER SCIENCE LTD
PI OXFORD
PA THE BOULEVARD, LANGFORD LANE, KIDLINGTON, OXFORD OX5 1GB, ENGLAND
SN 0277-9536
EI 
J9 SOC SCI MED
JI Soc. Sci. Med.
PD AUG 15
PY 2010
VL 71
IS 3
BP 616
EP 625
DI 10.1016/j.socscimed.2010.03.049
PG 10
WC Public, Environmental & Occupational Health; Social Sciences, Biomedical
SC Public, Environmental & Occupational Health; Biomedical Social Sciences
GA 628LB
UT WOS:000280120100025
PM 20570426
DA 2023-03-20
ER

PT J
AU Caetano, ME
   Linhares, IM
   Pinotti, JA
   da Fonseca, AM
   Wojitani, MD
   Giraldo, PC
AF Caetano, Maria Eugenia
   Linhares, Iara Moreno
   Pinotti, Jose Aristodemo
   da Fonseca, Angela Maggio
   Wojitani, Maria Dolce
   Giraldo, Paulo Cesar
TI Sexual behavior and knowledge of sexually transmitted infections among university students in Sao Paulo, Brazil
SO INTERNATIONAL JOURNAL OF GYNECOLOGY & OBSTETRICS
LA English
DT Article
DE HIV; Brazil; Sexual behavior; Sexually transmitted infections; University students
ID risk
AB Objective: To investigate the sexual behavior and knowledge about sexually transmitted infections (STIs) among undergraduate students in Sao Paulo, Brazil. Methods: Self-reported questionnaires were used. Results: Most of the 447 students in the study were single (97.3%), in their first year of university (87.7%), and the mean ages were 20.4 years (males) and 19.8 years (females). Vaginal intercourse was practiced by 69.7% of males and 48.4% of females, oral sex by 64.5% of males and 43.7% of females, and anal sex by 18.4% of males and 14.1% of females. Use of a condom during vaginal sex was practiced by 80.4% of males and 74.8% of females and during anal sex by 47.8% of males and 30.0% of females. Knowledge of transmission of STIs was greater than 90% for HIV, syphilis, genital herpes, and gonorrhea; 63%-76% for HPV and genital warts; 30%-34% for Trichomonas and only 16% for Chlamydia. Only 25%-34% knew that HIV was transmitted by breastfeeding; 56%-60% knew that HIV was transmitted by anal sex. Conclusion: Many students engage in high-risk sexual behavior with multiple partners and use condoms inconsistently. Knowledge of the acquisition and modes of sexual and vertical transmission of HIV are strikingly deficient. (C) 2010 International Federation of Gynecology and Obstetrics. Published by Elsevier Ireland Ltd. All rights reserved.
C1 [Caetano, Maria Eugenia; Linhares, Iara Moreno; Pinotti, Jose Aristodemo; da Fonseca, Angela Maggio; Wojitani, Maria Dolce] Univ Sao Paulo, Sch Med, Hosp Clin, Dept Gynecol & Obstet, BR-05403900 Sao Paulo, Brazil.
   [Giraldo, Paulo Cesar] Univ Estadual Campinas, Sch Med Sci, Dept Gynecol & Obstet, Campinas, SP, Brazil.
C3 Universidade de Sao Paulo; Universidade Estadual de Campinas
RP Linhares, IM (corresponding author), Univ Sao Paulo, Sch Med, Hosp Clin, Dept Gynecol & Obstet, Ave Dr Eneas de Carvalho Aguiar 255,10-0 Andar Sa, BR-05403900 Sao Paulo, Brazil.
EM iaralinhares@rcn.com
CR ARMSTRONG BK, 1992, PRINCIPLES EXPOSURE, V0, P137
   Baldwin JI, 2000, ARCH SEX BEHAV, V29, P357, DOI 10.1023/A:1001918504344
   Brito A M, 2001, REV SOC BRAS MED TROP, V34, P207, DOI 10.1590/S0037-86822001000200010
   Carret MLV, 2004, REV SAUDE PUBL, V38, P76, DOI 10.1590/S0034-89102004000100011
   Crosby R, 2003, AM J PREV MED, V24, P367, DOI 10.1016/S0749-3797(03)00015-1
   Eisenberg M, 2001, ARCH SEX BEHAV, V30, P575, DOI 10.1023/A:1011958816438
   PIROTTA KCM, 2002, THESIS U SAO PAULO, V0, P0
   Rani S, 2022, SPAT INF RES, V30, P417, DOI 10.1007/s41324-022-00442-9
   Rashad I, 2004, J HEALTH ECON, V23, P493, DOI 10.1016/j.jhealeco.2003.09.009
   Sekirime W K, 2001, AFR HEALTH SCI, V1, P16
   Siegel DM, 1999, J ADOLESCENT HEALTH, V25, P336, DOI 10.1016/S1054-139X(99)00054-3
   Tyden T, 1996, ACTA OBSTET GYN SCAN, V75, P579, DOI 10.3109/00016349609054675
NR 13
TC 28
Z9 32
U1 1
U2 9
PU WILEY
PI HOBOKEN
PA 111 RIVER ST, HOBOKEN 07030-5774, NJ USA
SN 0020-7292
EI 1879-3479
J9 INT J GYNECOL OBSTET
JI Int. J. Gynecol. Obstet.
PD JUL 15
PY 2010
VL 110
IS 1
BP 43
EP 46
DI 10.1016/j.ijgo.2010.02.012
PG 4
WC Obstetrics & Gynecology
SC Obstetrics & Gynecology
GA 621IF
UT WOS:000279568900010
PM 20394925
DA 2023-03-20
ER

PT J
AU Blitz, J
   van Rooyen, M
   Cameron, D
AF Blitz, Julia
   van Rooyen, Marietjie
   Cameron, David
TI Using an Audit of Medical Student Behavior to Inform Curriculum Change
SO TEACHING AND LEARNING IN MEDICINE
LA English
DT Article
ID occupational-exposure; blood
AB Background: Hospitalized patients in South Africa have an HIV infection prevalence of at least 46%. Therefore, while involved in the experiential learning of practical skills, South African medical students have a high potential risk of an HIV exposure incident. Purpose: The purpose is to identify what improvements could be made to the students' training program in an attempt to reduce the number of HIV exposure incidents. Methods: A 4-year audit of undergraduate medical students' HIV exposure incidents was performed at a South African medical school. The existing skills training curriculum, which deals with the relevant skills, was reviewed in the light of the findings of this audit. Results: The analysis showed that not all students follow standard precautions in their clinical work, or the guidelines given to them by the faculty of what to do in the event of an incident. Conclusions: The reported behavior of students can be used to evaluate their training curriculum.
C1 [Blitz, Julia; van Rooyen, Marietjie; Cameron, David] Univ Pretoria, Dept Family Med, ZA-0002 Pretoria, South Africa.
C3 University of Pretoria
RP Blitz, J (corresponding author), Penang Med Coll, Dept Family Med, 4 Jalan Sepoy Lines, George Town 10450, Malaysia.
EM julia.blitz@pmc.edu.my
CR *CDC, 1987, MMWR-MORBID MORTAL W, V36, P3
   DELPORT R, 2008, GENERIC PROCEDURAL S, V0, P0
   GREY SV, 2004, OCCUPATIONAL EXPOSUR, V0, P0
   Karstaedt AS, 2001, S AFR MED J, V91, P57
   Kaufman DM, 2003, BMJ-BRIT MED J, V326, P213, DOI 10.1136/bmj.326.7382.213
   Maartens G, 2004, SAMJ S AFR MED J, V94, P626
   Parikh A, 2008, SAMJ S AFR MED J, V98, P468
   Rabbitts JA, 2003, SAMJ S AFR MED J, V93, P621
   Shisana O, 2002, IMPACT HIV AIDS HLTH, V0, P0
NR 10
TC 5
Z9 5
U1 0
U2 1
PU ROUTLEDGE JOURNALS, TAYLOR & FRANCIS LTD
PI ABINGDON
PA 4 PARK SQUARE, MILTON PARK, ABINGDON OX14 4RN, OXFORDSHIRE, ENGLAND
SN 1040-1334
EI 
J9 TEACH LEARN MED
JI Teach. Learn. Med.
PD JUN 15
PY 2010
VL 22
IS 3
BP 209
EP 213
DI 10.1080/10401334.2010.488207
PG 5
WC Education, Scientific Disciplines; Health Care Sciences & Services
SC Education & Educational Research; Health Care Sciences & Services
GA 612TF
UT WOS:000278925500010
PM 20563943
DA 2023-03-20
ER

PT J
AU Sanchez-Aleman, MA
   Uribe-Salas, FJ
   Lazcano-Ponce, EC
   Garcia-Cisneros, S
   Eguiza-Fano, S
   Conde-Glez, CJ
AF Angel Sanchez-Aleman, Miguel
   Javier Uribe-Salas, Felipe
   Cesar Lazcano-Ponce, Eduardo
   Garcia-Cisneros, Santa
   Eguiza-Fano, Sergio
   Jesus Conde-Glez, Carlos
TI HSV-2 seroincidence among Mexican college students: the delay of sexual debut is not enough to avoid risky sexual behaviours and virus transmission
SO SEXUALLY TRANSMITTED INFECTIONS
LA English
DT Article
ID human-immunodeficiency-virus; type-2 infection; sociodemographic characteristics; transmitted infections; hiv-infection; 1st sex; prevalence; age; adolescents; antibody
AB Objectives Early sexual debut is a behaviour that has been associated with acquiring sexually transmitted infections. Higher schooling may delay sexual debut, thus the university population is categorised with low-risk sexual behaviours. The rate ratio of herpes simplex virus type 2 (HSV-2) seroincidence according to demographic characteristics and sexual behaviour was estimated for a cohort of university students. Methods A dynamic cohort of university students was followed at the Autonomous University of Morelos, in central Mexico, during the years 2001-5. After obtaining informed consent, information was gathered annually regarding demographic characteristics and sexual behaviour and blood samples were obtained to determine HSV-2 antibodies. Seroincidence was estimated and the incidence rate ratio was evaluated using the Poisson regression model. Results A total of 404 students participated, with 669.2 person-years of follow-up. An incidence of 4.2 cases per 100 person-years was estimated. The variables delayed sexual debut (>= 18 years) and multiple sexual partners (two or more sexual partners during the past year) had a rate ratio of 4.1 (95% CI 1.2 to 14.3) and 2.5 (95% CI 1.1 to 5.6), respectively. Incidence for students with delayed sexual debut and multiple partners is estimated to be 10.3 cases per 100 person-years. Conclusions Delayed sexual debut was a risk factor for acquiring HSV-2, due to a subgroup with sexual debut at 18 years of age or older that had multiple sexual partners; therefore, in the university population that tends to delay sexual debut, it is necessary to implement prevention programmes to promote the decrease of other risky sexual behaviours, as well as the promotion of the consistent use of condoms.
C1 [Angel Sanchez-Aleman, Miguel; Javier Uribe-Salas, Felipe; Garcia-Cisneros, Santa; Jesus Conde-Glez, Carlos] Inst Nacl Salud Publ, Ctr Invest Enfermedades Infecciosas, Cuernavaca 62100, Morelos, Mexico.
   [Javier Uribe-Salas, Felipe] Colegio Frontera Norte, Piedras Negras, Coahuila, Mexico.
   [Cesar Lazcano-Ponce, Eduardo] Inst Nacl Salud Publ, Ctr Invest Salud Poblac, Cuernavaca 62100, Morelos, Mexico.
   [Eguiza-Fano, Sergio] Univ Autonoma Estado Morelos, Fac Med, Cuernavaca, Morelos, Mexico.
C3 Instituto Nacional de Salud Publica; Colegio Frontera Norte; Instituto Nacional de Salud Publica; Universidad Autonoma del Estado de Morelos
RP Conde-Glez, CJ (corresponding author), Inst Nacl Salud Publ, Ctr Invest Enfermedades Infecciosas, Av Univ 655, Cuernavaca 62100, Morelos, Mexico.
EM cjconde@insp.mx
FU National Institute of Public Health [88-6235]
CR Almonte M, 2008, VACCINE, V26, PL16, DOI 10.1016/j.vaccine.2008.06.008
   Aral SO, 1999, SEX TRANSM DIS, V0, P39
   COWAN FM, 1994, BRIT MED J, V309, P1325, DOI 10.1136/bmj.309.6965.1325
   CRITCHLOW CW, 1995, AM J OBSTET GYNECOL, V173, P534, DOI 10.1016/0002-9378(95)90279-1
   DUNCAN ME, 1990, LANCET, V335, P338, DOI 10.1016/0140-6736(90)90617-E
   Eberhart-Phillips JE, 2001, SEX TRANSM INFECT, V77, P353, DOI 10.1136/sti.77.5.353
   Genuis SJ, 2005, POSTGRAD MED J, V81, P299, DOI 10.1136/pgmj.2004.026039
   Gonzalez-Garza C, 2005, SALUD PUBLICA MEXICO, V47, P209, DOI 10.1590/S0036-36342005000300004
   Gottlieb SL, 2004, J INFECT DIS, V190, P1059, DOI 10.1086/423323
   GREENBERG J, 1992, SEX TRANSM DIS, V19, P331, DOI 10.1097/00007435-199211000-00006
   Gutierrez JP, 2006, BMC PUBLIC HEALTH, V6, P0, DOI 10.1186/1471-2458-6-49
   Hallett TB, 2007, STUD FAMILY PLANN, V38, P1, DOI 10.1111/j.1728-4465.2007.00111.x
   Jin FY, 2006, J INFECT DIS, V194, P561, DOI 10.1086/506455
   Kaestle CE, 2005, AM J EPIDEMIOL, V161, P774, DOI 10.1093/aje/kwi095
   Kebede Y, 2004, J INFECT DIS, V190, P365, DOI 10.1086/422038
   McFarland W, 1999, J INFECT DIS, V180, P1459, DOI 10.1086/315076
   MOSS GB, 1991, J INFECT DIS, V164, P588, DOI 10.1093/infdis/164.3.588
   Pettifor AE, 2004, AIDS, V18, P1435, DOI 10.1097/01.aids.0000131338.61042.b8
   Reynolds SJ, 2003, J INFECT DIS, V187, P1513, DOI 10.1086/368357
   Sanchez-Aleman MA, 2005, ARCH MED RES, V36, P574, DOI 10.1016/j.arcmed.2005.03.028
   Sandfort TGM, 2008, AM J PUBLIC HEALTH, V98, P155, DOI 10.2105/AJPH.2006.097444
   Shelton JD, 2004, BMJ-BRIT MED J, V328, P891, DOI 10.1136/bmj.328.7444.891
   Smith JS, 2001, SEX TRANSM DIS, V28, P187, DOI 10.1097/00007435-200104000-00001
   Tassiopoulos KK, 2007, J INFECT DIS, V195, P493, DOI 10.1086/510537
   Turner KR, 2003, SEX TRANSM DIS, V30, P331, DOI 10.1097/00007435-200304000-00011
   Uribe-Salas F, 2003, EPIDEMIOL INFECT, V131, P859, DOI 10.1017/S0950268803008860
   Uribe-Salas F, 2009, T ROY SOC TROP MED H, V103, P151, DOI 10.1016/j.trstmh.2008.10.033
   Van Dyck E, 2004, J CLIN MICROBIOL, V42, P2961, DOI 10.1128/JCM.42.7.2961-2965.2004
   Wald A, 2005, ANN INTERN MED, V143, P707, DOI 10.7326/0003-4819-143-10-200511150-00007
   Welti Chanes Carlos, 2005, PAP. POBLAC, V11, P143
NR 30
TC 5
Z9 5
U1 0
U2 10
PU BMJ PUBLISHING GROUP
PI LONDON
PA BRITISH MED ASSOC HOUSE, TAVISTOCK SQUARE, LONDON WC1H 9JR, ENGLAND
SN 1368-4973
EI 1472-3263
J9 SEX TRANSM INFECT
JI Sex. Transm. Infect.
PD DEC 15
PY 2010
VL 86
IS 7
BP 565
EP 569
DI 10.1136/sti.2010.042333
PG 5
WC Infectious Diseases
SC Infectious Diseases
GA 685JG
UT WOS:000284624400021
PM 21113070
DA 2023-03-20
ER

PT J
AU Campo-Arias, A
   Ceballo, GA
   Herazo, E
AF Campo-Arias, Adalberto
   Ceballo, Guillermo Augusto
   Herazo, Edwin
TI Prevalence of Pattern of Risky Behaviors for Reproductive and Sexual Health Among Middle- and High-School Students
SO REVISTA LATINO-AMERICANA DE ENFERMAGEM
LA English
DT Article
DE Sexual Behavior; Adolescent; Students; Cross-Sectional Studies
ID adolescents
AB This research aimed to establish the prevalence and factors associated with the pattern of risky behavior for reproductive and sexual health (PRBRSH) among secondary education students in Santa Marta, Colombia. A cross-sectional study was done. The PRBRSH was defined as having had two or more out of four possible risky sexual practices across the lifetime. Logistic regression was calculated to control for confounding variables. In total, 804 students reported lifetime sexual intercourse. PP.BRSH was reported by 36.1% of the sample. Illegal substance use (OR=11.4), alcohol drinking (OR=2.5), being a middle-school student (OR=1.7) and middle or high socioeconomic status (1.4) were associated with PRBRSH. Around one out of three adolescent students is at high risk for HIV infection or unwanted pregnancy. Safe sex practices need to be promoted in this population.
C1 [Campo-Arias, Adalberto; Herazo, Edwin] Inst Invest Comportamiento Humano, Bogota 110231, Colombia.
   [Ceballo, Guillermo Augusto] Univ Magdalena, Escuela Med, Santa Marta, Colombia.
C3 Universidad del Magdalena
RP Campo-Arias, A (corresponding author), Inst Invest Comportamiento Humano, Rua Calle 58 5-24,Oficina 202, Bogota 110231, Colombia.
EM campoarias@comportamientohumano.org; gceballos@unimagdalena.edu.co; eh@comportamientohumano.org
CR Atav S, 2002, FAM COMMUNITY HEALTH, V25, P53, DOI 10.1097/00003727-200207000-00007
   Brener ND, 2003, J ADOLESCENT HEALTH, V33, P436, DOI 10.1016/S1054-139X(03)00052-1
   Burke V, 1997, PREV MED, V26, P724, DOI 10.1006/pmed.1997.0198
   Campo-Arias A., 2009, UNADMED, V12, P86
   Campo-Arias Adalberto, 2008, SALUD, V0, P0
   Castillo M, 2003, MEDUNAB, V6, P137
   Isen J, 2009, BEHAV GENET, V39, P36, DOI 10.1007/s10519-008-9244-x
   Lavan H, 2002, J PERS DISORD, V16, P73, DOI 10.1521/pedi.16.1.73.22559
   Mun EY, 2008, DEV PSYCHOPATHOL, V20, P291, DOI 10.1017/S095457940800014X
   Rew Lynn, 2003, J PEDIATR NURS, V18, P379, DOI 10.1016/S0882-5963(03)00162-3
   Takakura M, 2001, J SCHOOL HEALTH, V71, P23, DOI 10.1111/j.1746-1561.2001.tb06484.x
   Tuesca Molina Rafael, 2007, SALUD, V0, P0
   Vinaccia Stefano, 2007, TER PSICOL, V25, P39
NR 13
TC 12
Z9 21
U1 0
U2 14
PU UNIV SAO PAULO, ESCOLA DE ENFERMAGEM DE RIBEIRAO PRETO
PI RIBEIRAO PRETO
PA AV BANDEIRANTES, 3900, RIBEIRAO PRETO, SP, BRAZIL
SN 0104-1169
EI 
J9 REV LAT-AM ENFERM
JI Rev. Latino-Am. Enfermagem
PD MAR-APR 15
PY 2010
VL 18
IS 2
BP 170
EP 174
DI 10.1590/S0104-11692010000200005
PG 5
WC Nursing
SC Nursing
GA 598MX
UT WOS:000277842500005
PM 20549114
DA 2023-03-20
ER

PT J
AU Yiu, JW
   Mak, WWS
   Ho, WS
   Chui, YY
AF Yiu, Jessie W.
   Mak, Winnie W. S.
   Ho, Winnie S.
   Chui, Ying Yu
TI Effectiveness of a knowledge-contact program in improving nursing students' attitudes and emotional competence in serving people living with HIV/AIDS
SO SOCIAL SCIENCE & MEDICINE
LA English
DT Article
DE HIV/AIDS; Stigma; Nursing students; Knowledge; Contact; Hong Kong
ID acquired-immunodeficiency-syndrome; hiv-related stigma; health-professionals; education-program; nurses attitudes; hong-kong; aids; care; discrimination; university
AB This study compared the effectiveness of an AIDS knowledge-only program (knowledge) with a combined program of AIDS knowledge and contact with people having HIV/AIDS (PHA) (knowledge-contact) in reducing nursing students' stigma and discrimination towards PHA and in enhancing their emotional competence to serve PHA. Eighty-nine nursing students from two universities in Hong Kong were randomly assigned to either the knowledge or the knowledge-contact condition. All participants completed measures of AIDS knowledge, stigmatizing attitudes, fear of contagion, willingness to treat, positive affect, and negative affect at pre-test, post-test, and six-week follow-up. Findings showed that in both groups, significant improvement in AIDS knowledge, stigmatizing attitudes, fear of contagion, willingness to treat, and negative affect were found at post-test. The effects on AIDS knowledge, fear of contagion, willingness to treat, and negative affect were sustained at follow-up for both groups. Intergroup comparisons at post-test showed that the effectiveness of knowledge-contact program was significantly greater than knowledge program in improving stigmatizing attitudes. No significant difference between the two groups was found at follow-up. Findings showed the short-term effect of contact in improving nursing students' attitudes and emotional competence in serving PHA. Implications for research and training of nursing staff were discussed. (C) 2010 Elsevier Ltd. All rights reserved.
C1 [Yiu, Jessie W.; Mak, Winnie W. S.] Chinese Univ Hong Kong, Dept Psychol, Shatin, Hong Kong, Peoples R China.
   [Ho, Winnie S.] AIDS Concern, Chaiwan, Hong Kong, Peoples R China.
   [Chui, Ying Yu] Chinese Univ Hong Kong, Nethersole Sch Nursing, Shatin, Hong Kong, Peoples R China.
C3 Chinese University of Hong Kong; Chinese University of Hong Kong
RP Mak, WWS (corresponding author), Chinese Univ Hong Kong, Dept Psychol, Shatin, Hong Kong, Peoples R China.
EM wwsmak@psy.cuhk.edu.hk
CR Alexander LA, 2003, J MENT HEALTH, V12, P271, DOI 10.1080/0963823031000118267
   Allport G. W., 1954, NATURE PREJUDICE, V0, P0
   Bektas HA, 2007, AIDS CARE, V19, P888, DOI 10.1080/09540120701203352
   Bishop G. D., 2000, SMJ, V41, P55
   Brown L, 2003, AIDS EDUC PREV, V15, P49, DOI 10.1521/aeap.15.1.49.23844
   Brown LK, 2002, GEN HOSP PSYCHIAT, V24, P48, DOI 10.1016/S0163-8343(01)00172-4
   Carney JS, 1999, J NURS EDUC, V38, P39
   Chan JYN, 2009, SOC SCI MED, V68, P1521, DOI 10.1016/j.socscimed.2009.02.016
   CHEN WT, 2004, 15 INT AIDS C 12 JUL, V0, P0
   COLE FL, 1993, J ADV NURS, V18, P1112, DOI 10.1046/j.1365-2648.1993.18071112.x
   Corrigan PW, 2007, COMMUNITY MENT HLT J, V43, P171, DOI 10.1007/s10597-006-9061-8
   Corrigan PW, 1999, AM PSYCHOL, V54, P765, DOI 10.1037/0003-066X.54.9.765
   Couture SM., 2003, J MENTAL HLTH, V12, P291, DOI 10.1080/09638231000118276
   DESFORGES DM, 1991, J PERS SOC PSYCHOL, V60, P531, DOI 10.1037/0022-3514.60.4.531
   Dijker AJ, 1999, PSYCHOL HEALTH, V14, P131, DOI 10.1080/08870449908407319
   FIGARROTTO TJ, 1991, J ASSOC NURSE AIDS C, V27, P752
   Foreman M, 2003, UNDERSTANDING RESPON, V0, P0
   GERSHON RRM, 1994, AM J INFECT CONTROL, V22, P293, DOI 10.1016/0196-6553(94)90016-7
   Green S.B., 2003, USING SPSS WINDOWS M, V0, P0
   Heijnders Miriam, 2006, PSYCHOL HEALTH MED, V11, P353, DOI 10.1080/13548500600595327
   HELD SL, 1993, PHYS THER, V73, P156, DOI 10.1093/ptj/73.3.156
   Herek GM, 2002, AM J PUBLIC HEALTH, V92, P371, DOI 10.2105/AJPH.92.3.371
   Herek GM, 1997, J APPL SOC PSYCHOL, V27, P1, DOI 10.1111/j.1559-1816.1997.tb00621.x
   Herek GM, 1999, AM BEHAV SCI, V42, P1106, DOI 10.1177/00027649921954787
   Herek GM, 1999, AM BEHAV SCI, V42, P1126
   Johns C., 2017, BECOMING REFLECTIVE, V5th, P0
   Kemppainen JK, 1998, INT J NURS STUD, V35, P330, DOI 10.1016/S0020-7489(98)00047-9
   LAU JTF, 1996, ATTITUDES TRAINING H, V0, P0
   LEASURE R, 1995, J PROF NURS, V11, P299, DOI 10.1016/S8755-7223(05)80011-0
   Li L, 2007, AIDS CARE, V19, P258, DOI 10.1080/09540120600828473
   Mak WWS, 2006, SOC SCI MED, V63, P1912, DOI 10.1016/j.socscimed.2006.04.016
   McCann TV, 1998, J ADV NURS, V27, P267, DOI 10.1046/j.1365-2648.1998.00513.x
   MEISENHELDER JB, 1989, ADV NURS SCI, V11, P29, DOI 10.1097/00012272-198901000-00007
   Myers D.G., 2013, SOC PSYCHOL-GERMANY, V0, P0
   NYBLADE L, 2006, HIV AIDS STIGMA FIND, V0, P0
   Patsdaughter C A, 1999, NURSE EDUC, V24, P35, DOI 10.1097/00006223-199905000-00014
   Paxton S, 2005, AIDS CARE, V17, P413, DOI 10.1080/09540120412331299807
   Pettigrew TF, 2008, EUR J SOC PSYCHOL, V38, P922, DOI 10.1002/ejsp.504
   Pettigrew TF, 2006, J PERS SOC PSYCHOL, V90, P751, DOI 10.1037/0022-3514.90.5.751
   Pisal H, 2007, J ASSOC NURSE AIDS C, V18, P32, DOI 10.1016/j.jana.2007.06.002
   Reidpath DD, 2005, AIDS CARE, V17, PS195, DOI 10.1080/09540120500120278
   Reidpath DD, 2005, AIDS CARE, V17, P425, DOI 10.1080/09540120412331319769
   ROBB H, 1991, PUBLIC HEALTH NURS, V8, P113, DOI 10.1111/j.1525-1446.1991.tb00654.x
   Solomon P, 2005, AIDS PATIENT CARE ST, V19, P840, DOI 10.1089/apc.2005.19.840
   Tyer-Viola LA, 2007, JOGNN-J OBST GYN NEO, V36, P398, DOI 10.1111/J.1552-6909.2007.00172.x
   UNAIDS, 2002, CONC FRAM BAS ACT HI, V0, P0
   Uwakwe CBU, 2000, J ADV NURS, V32, P416, DOI 10.1046/j.1365-2648.2000.01492.x
   WATSON D, 1988, J PERS SOC PSYCHOL, V54, P1063, DOI 10.1037/0022-3514.54.6.1063
   Wight RG, 2006, SOC SCI MED, V62, P444, DOI 10.1016/j.socscimed.2005.06.004
   Wong Victor, 2006, J HEALTH ORGAN MANAG, V20, P95, DOI 10.1108/14777260610661501
   Wu ZY, 2002, AIDS EDUC PREV, V14, P379, DOI 10.1521/aeap.14.6.379.24074
NR 51
TC 46
Z9 48
U1 0
U2 14
PU PERGAMON-ELSEVIER SCIENCE LTD
PI OXFORD
PA THE BOULEVARD, LANGFORD LANE, KIDLINGTON, OXFORD OX5 1GB, ENGLAND
SN 0277-9536
EI 
J9 SOC SCI MED
JI Soc. Sci. Med.
PD JUL 15
PY 2010
VL 71
IS 1
BP 38
EP 44
DI 10.1016/j.socscimed.2010.02.045
PG 7
WC Public, Environmental & Occupational Health; Social Sciences, Biomedical
SC Public, Environmental & Occupational Health; Biomedical Social Sciences
GA 624NB
UT WOS:000279824700007
PM 20430503
DA 2023-03-20
ER

PT J
AU Mutonyi, H
   Nashon, S
   Nielsen, WS
AF Mutonyi, Harriet
   Nashon, Samson
   Nielsen, Wendy S.
TI Perceptual Influence of Ugandan Biology Students' Understanding of HIV/AIDS
SO RESEARCH IN SCIENCE EDUCATION
LA English
DT Article
DE HIV/AIDS education in Uganda; Biology education and HIV/AIDS; Student conceptions of HIV/AIDS
ID science-education; analogy
AB In Uganda, curbing the spread of HIV/AIDS has largely depended on public and private media messages about the disease. Media campaigns based on Uganda's cultural norms of communication are metaphorical, analogical and simile-like. The topic of HIV/AIDS has been introduced into the Senior Three (Grade 11) biology curriculum in Uganda. To what extent do students' pre-conceptions of the disease, based on these media messages influence students' development of conceptual understanding of the disease, its transmission and prevention? Of significant importance is the impact the conceptions students have developed from the indirect media messages on classroom instruction on HIV/AIDS. The study is based in a theoretical framework of conceptual change in science learning. An interpretive case study to determine the impact of Ugandan students' conceptions or perceptions on classroom instruction about HIV/AIDS, involving 160 students aged 15-17, was conducted in four different Ugandan high schools: girls boarding, boys boarding, mixed boarding, and mixed day. Using questionnaires, focus group discussions, recorded biology lessons and informal interviews, students' preconceptions of HIV/AIDS and how these impact lessons on HIV/AIDS were discerned. These preconceptions fall into four main categories: religious, political, conspiracy and traditional African worldviews. Results of data analysis suggest that students' prior knowledge is persistent even after biology instructions. This has implications for current teaching approaches, which are mostly teacher-centred in Ugandan schools. A rethinking of the curriculum with the intent of offering science education programs that promote understanding of the science of HIV/AIDS as opposed to what is happening now-insensitivity to misconceptions about the disease-is needed.
C1 [Nielsen, Wendy S.] Univ Wollongong, Fac Educ, Wollongong, NSW 2522, Australia.
   [Mutonyi, Harriet] Uganda Martyrs Univ, Fac Educ, Kampala, Uganda.
   [Nashon, Samson] Univ British Columbia, Dept Curriculum Studies, Vancouver, BC V6T 1Z4, Canada.
C3 University of Wollongong; Uganda Martyrs University; University of British Columbia
RP Nielsen, WS (corresponding author), Univ Wollongong, Fac Educ, Wollongong, NSW 2522, Australia.
EM nielsenw@gmail.com
CR Aikenhead G., 1996, STUD SCI EDUC, V27, P1, DOI 10.1080/03057269608560077
   Aikenhead GS, 1999, J RES SCI TEACH, V36, P269, DOI 10.1002/(SICI)1098-2736(199903)36:3<269::AID-TEA3>3.3.CO;2-K
   Anderson G., 1990, FUNDAMENTALS ED RES, V0, P0
   [Anonymous], 2003, ED RES COMPETENCIES, V0, P0
   AUSUBEL DP, 2003, COGNITIVE VIEW ED PS, V0, P0
   *CABL NEWS NETW, 2003, AIDS TRAC AFR MONK, V0, P0
   Claxton Guy, 1996, LIBERATING LEARNER L, V0, P3
   CLEMENT J, 1993, J RES SCI TEACH, V30, P1241, DOI 10.1002/tea.3660301007
   Cobern WW, 1996, SCI EDUC, V80, P579, DOI 10.1002/(SICI)1098-237X(199609)80:5<579::AID-SCE5>3.0.CO;2-8
   COBERN WW, 1995, J RES SCI TEACH, V36, P541
   Creswell J. W., 2014, CONCISE INTRO MIXED, V4, P0
   DRIVER R, 1989, INT J SCI EDUC, V11, P481, DOI 10.1080/0950069890110501
   Driver R., 1983, STUDIES SCI ED, V10, P37, DOI 10.1080/03057268308559904
   Driver R., 1978, STUD SCI ED, V5, P61, DOI 10.1080/03057267808559857
   DRIVER R, 1983, PUPIL SCIENTIST, V0, P0
   Duit R, 2003, INT J SCI EDUC, V25, P671, DOI 10.1080/09500690305016
   Duit R., 1998, INT HDB SCI ED, V0, P3
   Edelson DC, 2001, J RES SCI TEACH, V38, P355, DOI 10.1002/1098-2736(200103)38:3<355::AID-TEA1010>3.0.CO;2-M
   Erickson F., 1986, HDB RES TEACHING, V3, P119
   Gallagher J. J., 1991, NARST MONOGRAPH, V4, P0
   Hewson P., 1998, INT HDB SCI ED, V0, P199
   Jegede O. J., 1995, STUDIES SCI ED, V25, P97, DOI 10.1080/03057269508560051
   Jegede OJ, 1997, INT J SCI EDUC, V19, P1, DOI 10.1080/0950069970190101
   Kelly G., 1955, THEORY PERSONALITY P, V0, P0
   Lakatos I., 1978, METHODOLOGY SCI RES, V0, P0
   Mathison S., 1988, EDUC RESEARCHER, V17, P13, DOI 10.3102/0013189X017002013
   Merriam S., 1998, CASE STUDY RES ED, V0, P0
   Mutonyi H, 2007, INT J SCI EDUC, V29, P1363, DOI 10.1080/09500690601028925
   Nashon S. M., 2003, CANADIAN J SCI MATH, V3, P333
   Nashon SM, 2004, RES SCI EDUC, V34, P475, DOI 10.1007/s11165-004-3229-4
   NORTON B, 2007, COMPARE, V37, P479, DOI 10.1080/03057920701366218
   Piaget J., 1969, PSYCHOL CHILD, V0, P0
   Pittman KM, 1999, J RES SCI TEACH, V36, P1, DOI 10.1002/(SICI)1098-2736(199901)36:1<1::AID-TEA2>3.0.CO;2-2
   Posner G. J., 1982, SCI EDUC, V66, P211, DOI 10.1002/sce.3730660207
   Solomon J., 1993, CHILDRENS INFORMAL I, V0, P85
   Stake R., 1995, ART CASE STUDY RES, V0, P0
   Stake Robert, 1998, STRATEGIES QUALITATI, V0, P0
   *UG AIDS COMM, 2004, REV NAT STRAT FRAM H, V0, P0
   *UN AIDS, 2004, LIF SKILLS BAS HIV A, V0, P0
   *UN AIDS, 2006, 2006 REP GLOB AIDS E, V0, P0
   *UN AIDS, 2003, HIV AIDS INCR REF CA, V0, P0
   UNESCO, 2000, WORLD ED FOR FIN REP, V0, P0
   *USAID, 2002, INT PROGR CTR US HIV, V0, P0
   Yin R., 2003, CASE STUDY RES DESIG, V0, P0
   Zeitoun H. H., 1984, RES SCI TECHNOL EDUC, V2, P107, DOI 10.1080/0263514840020203
NR 45
TC 5
Z9 5
U1 4
U2 10
PU SPRINGER
PI DORDRECHT
PA VAN GODEWIJCKSTRAAT 30, 3311 GZ DORDRECHT, NETHERLANDS
SN 0157-244X
EI 1573-1898
J9 RES SCI EDUC
JI Res. Sci. Educ.
PD AUG 15
PY 2010
VL 40
IS 4
BP 573
EP 588
DI 10.1007/s11165-009-9134-0
PG 16
WC Education & Educational Research
SC Education & Educational Research
GA 621TD
UT WOS:000279606100005
DA 2023-03-20
ER

PT J
AU Anwar, M
   Sulaiman, SAS
   Ahmadi, K
   Khan, TM
AF Anwar, Mudassir
   Sulaiman, Syed Azhar S.
   Ahmadi, Keivan
   Khan, Tahir M.
TI Awareness of school students on sexually transmitted infections (STIs) and their sexual behavior: a cross-sectional study conducted in Pulau Pinang, Malaysia
SO BMC PUBLIC HEALTH
LA English
DT Article
ID college students; adolescents; knowledge; intercourse
AB Background: Sexually transmitted Infections (STIs) rank among the most important health issues for the people especially the young adults worldwide. Young people tend to engage in sexual activity at younger ages in the past decade than in the 1970s, and 1980s. Knowledge is an essential precursor of sexual risk reduction. A cross-sectional study was conducted in Pulau Pinang, Malaysia, to produce the baseline information about school students' awareness and perception about sexually transmitted Infections (STIs) and their sexual activity to help establish control and education programmes. Methods: Students from form 4 (aged between 15 to 16 years), form 5 (aged between 16 to 17 years) and form 6 (aged between 18 to 20 years) in their class rooms were approached and asked to complete self administered and anonymous pre-validated questionnaires. SPSS for windows version 13 was used to analyze the results statistically and results were presented in tabular form. Results: Data was collected from 1139 students aged between 15 to 20 years, 10.6% of which claimed that they never heard about STIs. Sexual experience related significantly with gender, race, and education level. Approximately 12.6% claimed to have sexual experience of which 75.7% had their sexual debut at 15-19 years and 38.2% were having more than 3 partners. Sexual experience was found to be significantly associated with gender (p = 0.003), ethnicity (p = 0.001) and education level (p = 0.030). However, multiple partner behaviour was significantly associated only with gender (p = 0.010). Mean knowledge score was 11.60 +/- 8.781 and knowledge level was significantly associated with religion (p = 0.005) education level (p = 0.000), course stream (p = 0.000), socioeconomic class (p = 0.000) and sexual experience (p = 0.022). Conclusions: It was concluded that school students have moderate level of knowledge about STIs although they are sexually active. Interventions such as reinforcing the link between STIs and HIV/AIDS, assessing the current status of sexuality education in schools and arranging public talks and seminars focusing on STIs prevention education are needed to improve their awareness.
C1 [Anwar, Mudassir; Ahmadi, Keivan] Int Med Univ, Sch Pharm & Hlth Sci, Kuala Lumpur 57000, Malaysia.
   [Sulaiman, Syed Azhar S.] Univ Sains Malaysia, Sch Pharmaceut Sci, George Town, Malaysia.
   [Khan, Tahir M.] Isl Coll Technol, Sch Pharm, Balik Pulau 11000, Pulau Pinang, Malaysia.
C3 International Medical University Malaysia; Universiti Sains Malaysia
RP Anwar, M (corresponding author), Int Med Univ, Sch Pharm & Hlth Sci, Kuala Lumpur 57000, Malaysia.
EM mudassiranwar@yahoo.com
CR Aggarwal O, 2000, J ADOLESCENT HEALTH, V26, P226, DOI 10.1016/S1054-139X(98)00083-4
   Baker JG, 1998, J DEV BEHAV PEDIATR, V19, P202, DOI 10.1097/00004703-199806000-00009
   Crosby RA, 2000, AM J PREV MED, V19, P167, DOI 10.1016/S0749-3797(00)00194-X
   *DEP STAT MAL, 2001, POP HOUS CENS MAL 20, V3, P5
   Gokengin D, 2003, J SCHOOL HEALTH, V73, P258
   HALE RW, 1993, AM J OBSTET GYNECOL, V168, P1833, DOI 10.1016/0002-9378(93)90698-I
   HINGSON RW, 1990, AM J PUBLIC HEALTH, V80, P295, DOI 10.2105/AJPH.80.3.295
   Johnson L S, 1999, J PEDIATR NURS, V14, P177, DOI 10.1016/S0882-5963(99)80006-2
   Kamarudin K, 2003, THESIS U SAINS MALAY, V0, P0
   KLANGER B, 1993, J ADOLESCENT HEALTH, V14, P468, DOI 10.1016/1054-139X(93)90120-E
   KRAFT P, 1993, J ADOLESCENCE, V16, P3, DOI 10.1006/jado.1993.1002
   Lahai-Momoh J C, 1997, AFR J REPROD HEALTH, V1, P37, DOI 10.2307/3583273
   Lee L. K., 2006, SMJ SINGAPORE MEDICAL JOURNAL, V47, P476
   Lemeki Madeline, 1996, PAPUA NEW GUINEA MEDICAL JOURNAL, V39, P239
   Over M, 1993, DIS CONTROL PRIORITI, V0, P455
   Santelli JS, 1998, FAM PLANN PERSPECT, V30, P271, DOI 10.2307/2991502
   Shapiro J, 1999, J COMMUN HEALTH, V24, P29, DOI 10.1023/A:1018713231400
   *UNAIDS, 1998, PROGR REP 1996 1997, V0, P0
   *UNAIDS WHO WORK G, 2006, EP SHEETS HIV AIDS S, V0, P0
   *WHO, 1994, GLOB PROGR AIDS MAN, V0, P0
   World Health Organization, 2012, GLOB INC PREV SEL CU, V0, P0
   Zulkifli SN, 2000, J ADOLESCENT HEALTH, V27, P276, DOI 10.1016/S1054-139X(00)00099-9
NR 22
TC 46
Z9 46
U1 1
U2 4
PU BIOMED CENTRAL LTD
PI LONDON
PA 236 GRAYS INN RD, FLOOR 6, LONDON WC1X 8HL, ENGLAND
SN 1471-2458
EI 
J9 BMC PUBLIC HEALTH
JI BMC Public Health
PD JAN 30
PY 2010
VL 10
IS 
BP 
EP 
DI 10.1186/1471-2458-10-47
PG 6
WC Public, Environmental & Occupational Health
SC Public, Environmental & Occupational Health
GA 559TL
UT WOS:000274850800001
PM 20113511
DA 2023-03-20
ER

PT J
AU Qu, B
   Zhang, Y
   Guo, HQ
   Sun, G
AF Qu, Bo
   Zhang, Yang
   Guo, Haiqiang
   Sun, Gao
TI Relationship Between HIV/AIDS Knowledge and Attitude Among Student Nurses: A Structural Equation Model
SO AIDS PATIENT CARE AND STDS
LA English
DT Article
ID university-students; risk behavior; china; hiv; care; perceptions; people; aids
AB With the rising incidence of HIV/AIDS in China, nurses will increasingly be caring for patients with HIV/AIDS. Thus, it is necessary that they have enough knowledge to reduce the risk of occupationally acquired HIV infection and that they change their attitude to care for HIV/AIDS patients. The objective of this study is to explore the relationship between student nurses' HIV/AIDS knowledge and their attitude using a structural equation model (SEM). A cross-sectional survey was conducted in January 2008 among 528 student nurses at the technical secondary school of the China Medical University. An SEM is proposed to determine the direction and magnitude of the interdependent effects between the latent factors. The SEM was built using LISREL version 8.5. The measurement properties of the latent factors underlying the questionnaire were based on a confirmatory factor analysis (CFA). Our results as following, HIV/AIDS knowledge and attitude may be measured by seven underlying constructs, namely, preventive knowledge, knowledge of transmission routes, specialty knowledge, knowledge of nontransmission routes, positive attitude toward HIV/AIDS, negative attitude toward HIV/AIDS, and occupational attitude. The SEM fits the data well. The interdependent relationships between these constructs identified the factors of preventive knowledge, specialty knowledge, and attitude toward HIV/AIDS as having both direct and indirect effects on occupational attitude. In conclusions, our results represent an initial effort to assess the relationship between student nurses' HIV/AIDS knowledge and their attitude toward the disease. CFA and SEM analysis have demonstrated their usefulness in evaluating multifactor complex constructs.
C1 [Sun, Gao] China Med Univ, Coll Publ Hlth, Fac Hlth Stat, Sch Publ Hlth, Shenyang 110001, Peoples R China.
   [Zhang, Yang] China Med Univ, Ctr Med Educ, Shenyang 110001, Peoples R China.
C3 China Medical University; China Medical University
RP Sun, G (corresponding author), China Med Univ, Coll Publ Hlth, Fac Hlth Stat, Sch Publ Hlth, 92 N 2nd Rd, Shenyang 110001, Peoples R China.
EM qubo5555@163.com
FU National Natural Science Foundation of China [30700690]; Foundation for the Educational Department of the Liaoning Province of China [20061020]
CR ANDERSON JC, 1998, PSYCHOL BULL, V3, P411
   Bird ST, 2004, AIDS PATIENT CARE ST, V18, P19, DOI 10.1089/108729104322740884
   BOLLEN KA, 1993, TESTING STRUCTURAL E, V0, P28
   BYRNE B, 1998, STRUCTURAL EQUATION, V0, P92
   Cai GX, 2007, AIDS PATIENT CARE ST, V21, P593, DOI 10.1089/apc.2006.0162
   Chan KY, 2007, AIDS PATIENT CARE ST, V21, P763, DOI 10.1089/apc.2007.0004
   Chen WT, 2004, AIDS PATIENT CARE ST, V18, P417, DOI 10.1089/1087291041518247
   CHEN WT, 2004, 15 INT C AIDS BANGK, V0, P0
   Hu SW, 2004, AIDS PATIENT CARE ST, V18, P587, DOI 10.1089/1087291042404701
   Huang J, 2005, AIDS PATIENT CARE ST, V19, P769, DOI 10.1089/apc.2005.19.769
   *JOINT UN PROGR HI, 2008, 2008 REP GLOB AIDS E, V0, P3
   KELLOWAY EK, 1998, USING LISREL STRUCTU, V0, P58
   KLINE RB, 1998, PRINCIPLES PRACTICE, V0, P25
   Kulwicki A, 1994, IMAGE J NURS SCH, V26, P13
   Li L, 2007, AIDS PATIENT CARE ST, V21, P753, DOI 10.1089/apc.2006.0219
   LI VC, 1993, AIDS CARE, V5, P305, DOI 10.1080/09540129308258613
   Lonn E, 2007, AIDS PATIENT CARE ST, V21, P48, DOI 10.1089/apc.2006.0063
   MacCallum RC, 2000, ANNU REV PSYCHOL, V51, P201, DOI 10.1146/annurev.psych.51.1.201
   Petro-Nustas W, 2000, INT J NURS STUD, V37, P423, DOI 10.1016/S0020-7489(00)00022-5
   Petroll AE, 2008, J INFUS MURS, V31, P228, DOI 10.1097/01.NAN.0000326831.82526.c4
   Quach L, 2005, AIDS PATIENT CARE ST, V19, P335, DOI 10.1089/apc.2005.19.335
   Radecki S, 1999, AIDS PATIENT CARE ST, V13, P403, DOI 10.1089/apc.1999.13.403
   Sheng L, 2008, CHINESE MED J-PEKING, V121, P1230, DOI 10.1097/00029330-200807010-00016
   Suominen T, 2008, AIDS PATIENT CARE ST, V22, P803, DOI 10.1089/apc.2008.0023
   Tomarken AJ, 2005, ANNU REV CLIN PSYCHO, V1, P31, DOI 10.1146/annurev.clinpsy.1.102803.144239
   Wang L, 2009, JAIDS-J ACQ IMM DEF, V50, P414, DOI 10.1097/QAI.0b013e3181958530
NR 26
TC 8
Z9 8
U1 0
U2 22
PU MARY ANN LIEBERT, INC
PI NEW ROCHELLE
PA 140 HUGUENOT STREET, 3RD FL, NEW ROCHELLE, NY 10801 USA
SN 1087-2914
EI 1557-7449
J9 AIDS PATIENT CARE ST
JI Aids Patient Care STDS
PD JAN 15
PY 2010
VL 24
IS 1
BP 59
EP 63
DI 10.1089/apc.2009.0190
PG 5
WC Public, Environmental & Occupational Health; Infectious Diseases
SC Public, Environmental & Occupational Health; Infectious Diseases
GA 552XY
UT WOS:000274329700008
PM 20113151
DA 2023-03-20
ER

PT J
AU Hsieh, YH
   Shih, TY
   Lin, HW
   Hsieh, TC
   Kuo, MJ
   Lin, CW
   Gaydos, CA
AF Hsieh, Y-H
   Shih, T-Y
   Lin, H-W
   Hsieh, T-C
   Kuo, M-J
   Lin, C-W
   Gaydos, C. A.
TI High-risk sexual behaviours and genital chlamydial infections in high school students in Southern Taiwan
SO INTERNATIONAL JOURNAL OF STD & AIDS
LA English
DT Article
DE sexually transmitted infection; chlamydia; gonorrhoea; adolescents; computer-assisted self-interviewing; high-risk sexual behaviours
ID acid amplification tests; health centers; trachomatis infection; transmitted-diseases; clinical-manifestations; molecular epidemiology; female adolescents; san-francisco; young-women; drug-use
AB The objective of this study was to determine the prevalence of high-risk sexual behaviours and sexually transmitted infections (STIs) and associated risk factors in Taiwanese high school students. Students in grades 10 and 11 (mean age: 15.9 +/- 0.9; range: 13-20 years) at two schools were recruited. An anonymous online real-time computer-assisted self-interviewing questionnaire was designed to assess demographic factors and sexual behaviours. Urine specimens were tested for genital chlamydial and gonococcal infections. The same survey and screening was conducted one year later on the same group of students. Overall, 670 individual students (993 visits) were enrolled with 323 students in both surveys. Twenty-seven percent had had sexual intercourse, and more than three quarters (79%) of them had engaged in high-risk sexual behaviours. Having friends using drugs increased the odds of practicing high-risk sexual behaviours (odds ratio [OR] 1.99, 95% CI: 1.13 to 3.50). Among 182 sexually active students, 8.8% had chlamydial (female: 12.5%; male: 5.3%) and 1.1% had gonococcal infections. Having sex with someone met on the Internet was the most significant risk factor for acquiring chlamydia (OR 8.14, 95% CI: 2.82 to 23.51). In conclusion, this adolescent population reported high prevalence of high-risk sexual behaviours and had a high prevalence of chlamydia supportive of a potential epidemic of STIs and HIV.
C1 [Hsieh, Y-H; Shih, T-Y; Gaydos, C. A.] Johns Hopkins Univ, Dept Emergency Med, Baltimore, MD 21209 USA.
   [Shih, T-Y] Johns Hopkins Univ, Dept Biomed Engn, Baltimore, MD 21209 USA.
   [Gaydos, C. A.] Johns Hopkins Univ, Div Infect Dis, Dept Med, Baltimore, MD 21209 USA.
   [Hsieh, Y-H; Lin, H-W; Hsieh, T-C; Kuo, M-J; Lin, C-W] Natl Cheng Kung Univ, Coll Med, Dept Publ Hlth, Tainan 70101, Taiwan.
C3 Johns Hopkins University; Johns Hopkins University; Johns Hopkins University; National Cheng Kung University
RP Hsieh, YH (corresponding author), Johns Hopkins Univ, Dept Emergency Med, 5801 Smith Ave,Suite 3220,Davis Bldg, Baltimore, MD 21209 USA.
EM yhsieh1@jhmi.edu
FU Taiwan National Science Counsel (NSC) [NSC 91-2320-B-006-092, NSC 92-2320-B-006-101]
CR Allaire A D, 1998, INFECT DIS OBSTET GYNECOL, V6, P116, DOI 10.1002/(SICI)1098-0997(1998)6:3<116::AID-IDOG4>3.0.CO;2-V
   Baud D, 2008, BMC INFECT DIS, V8, P0, DOI 10.1186/1471-2334-8-45
   Boyer CB, 1999, ARCH PEDIAT ADOL MED, V153, P838, DOI 10.1001/archpedi.153.8.838
   Burstein GR, 1998, SEX TRANSM DIS, V25, P395, DOI 10.1097/00007435-199809000-00001
   Carroll ST, 2002, PEDIATRICS, V109, P1021, DOI 10.1542/peds.109.6.1021
   *CDC DOH TAIW ROC, 2006, GON NUMB CONF DEATH, V0, P0
   Chen PL, 2008, J SCHOOL HEALTH, V78, P649, DOI 10.1111/j.1746-1561.2008.00361.x
   Chokephaibulkit K, 1997, J PEDIATR ADOLESC GYNECOL, V10, P95
   Crosby RA, 2008, SEX HEALTH, V5, P285, DOI 10.1071/SH07098
   DEAN D, 1995, J INFECT DIS, V172, P1013, DOI 10.1093/infdis/172.4.1013
   *DEP HOUS REG MIN, 2003, POP AG, V0, P0
   *DEP STAT MIN ED T, 2004, NUMB STUD CIT COUNT, V0, P0
   Ellen JM, 2006, SEX TRANSM DIS, V33, P18, DOI 10.1097/01.olq.0000187213.07551.a6
   Gaydos CA, 2008, INT J STD AIDS, V19, P704, DOI 10.1258/ijsa.2008.007291
   Gaydos CA, 2005, INFECT DIS CLIN N AM, V19, P367, DOI 10.1016/j.idc.2005.03.006
   Gaydos CA, 2008, SEX TRANSM DIS, V35, P233, DOI 10.1097/OLQ.0b013e31815c11fe
   Hsieh YH, 2001, MICROBES INFECT, V3, P447, DOI 10.1016/S1286-4579(01)01400-9
   Hsieh YH, 2009, INT J INFECT DIS, V13, PE413, DOI 10.1016/j.ijid.2009.02.006
   Hsu MC, 2006, J MED MICROBIOL, V55, P301, DOI 10.1099/jmm.0.46262-0
   Joffe A, 2008, SEX TRANSM DIS, V35, PS19, DOI 10.1097/OLQ.0b013e3181844f10
   Jonsdottir K, 2003, SEX TRANSM DIS, V30, P249, DOI 10.1097/00007435-200303000-00015
   Jurstrand M, 2001, J CLIN MICROBIOL, V39, P3915, DOI 10.1128/JCM.39.11.3915-3919.2001
   Kanuga Mansi, 2004, J PEDIATR ADOLESC GYNECOL, V17, P117
   Kent CK, 2002, SEX TRANSM DIS, V29, P373, DOI 10.1097/00007435-200207000-00001
   Lakon CM, 2006, SOC SCI MED, V63, P2489, DOI 10.1016/j.socscimed.2006.06.015
   LAN J, 1995, J CLIN MICROBIOL, V33, P3194, DOI 10.1128/JCM.33.12.3194-3197.1995
   LEE CM, 2002, J HLTH ED, V17, P73
   Lima HE, 2007, SEX TRANSM DIS, V34, P709, DOI 10.1097/01.olq.0000258399.27873.d9
   LIN HS, 1996, DISTRIBUTION CHANGIN, V0, P0
   Lin HS, 2000, TAIWANESE STUDENT SE, V0, P0
   Marrazzo JM, 1997, SEX TRANSM DIS, V24, P131, DOI 10.1097/00007435-199703000-00003
   McFarlane M, 2000, JAMA-J AM MED ASSOC, V284, P443, DOI 10.1001/jama.284.4.443
   Miller PJ, 2001, SEX TRANSM INFECT, V77, P21, DOI 10.1136/sti.77.1.21
   Millman K, 2004, J BACTERIOL, V186, P2457, DOI 10.1128/JB.186.8.2457-2465.2004
   Millman K, 2006, MICROBES INFECT, V8, P604, DOI 10.1016/j.micinf.2005.08.012
   Morre SA, 2000, J CLIN MICROBIOL, V38, P2292
   Morrison-Beedy D, 2008, RES NURS HEALTH, V31, P329, DOI 10.1002/nur.20263
   Mossman D, 2008, SEX TRANSM DIS, V35, P614, DOI 10.1097/OLQ.0b013e31816b1b80
   Nsuami M, 2004, SEX TRANSM DIS, V31, P424, DOI 10.1097/01.OLQ.0000130535.96576.D3
   Nsuami M, 2006, SEX TRANSM DIS, V33, P703, DOI 10.1097/01.olq.0000223284.86637.f0
   Porras C, 2008, SEX TRANSM DIS, V35, P461, DOI 10.1097/OLQ.0b013e3181644b4c
   Radcliffe KW, 2001, SEX TRANSM INFECT, V77, P265, DOI 10.1136/sti.77.4.265
   Roberts TA, 2002, PEDIATRICS, V110, P1058, DOI 10.1542/peds.110.6.1058
   Royce RA, 1997, NEW ENGL J MED, V336, P1072, DOI 10.1056/NEJM199704103361507
   Sattah MV, 2002, ADDICTION, V97, P801, DOI 10.1046/j.1360-0443.2002.00131.x
   Singh V, 2003, J CLIN MICROBIOL, V41, P2700, DOI 10.1128/JCM.41.6.2700-2702.2003
   STANTON B, 1995, AIDS EDUC PREV, V7, P160
   Thomas AG, 2001, OBSTET GYNECOL, V98, P1117, DOI 10.1097/00006250-200112000-00022
   Turner CF, 1998, SCIENCE, V280, P867, DOI 10.1126/science.280.5365.867
   van Duynhoven YTHP, 1998, CLIN INFECT DIS, V26, P314, DOI 10.1086/516291
   van Griensven F, 2006, AM J EPIDEMIOL, V163, P271, DOI 10.1093/aje/kwj038
   Vuylsteke B, 1999, SEX TRANSM INFECT, V75, P152, DOI 10.1136/sti.75.3.152
   Yeh CH, 2002, PUBLIC HEALTH NURS, V19, P68, DOI 10.1046/j.1525-1446.2002.19009.x
   Yeh TH, 2008, ACCIDENT ANAL PREV, V40, P511, DOI 10.1016/j.aap.2007.08.005
   Yen Cheng-Fang, 2004, KAOHSIUNG JOURNAL OF MEDICAL SCIENCES, V20, P160, DOI 10.1016/S1607-551X(09)70101-9
   Yu MC, 2007, SEX TRANSM DIS, V34, P570, DOI 10.1097/01.olq.0000253375.59976.24
   ZEGER SL, 1986, BIOMETRICS, V42, P121, DOI 10.2307/2531248
   ZENILMAN JM, 1994, SEX TRANSM DIS, V21, P220, DOI 10.1097/00007435-199407000-00008
NR 59
TC 11
Z9 11
U1 1
U2 1
PU SAGE PUBLICATIONS LTD
PI LONDON
PA 1 OLIVERS YARD, 55 CITY ROAD, LONDON EC1Y 1SP, ENGLAND
SN 0956-4624
EI 1758-1052
J9 INT J STD AIDS
JI Int. J. STD AIDS
PD APR 15
PY 2010
VL 21
IS 4
BP 253
EP 259
DI 10.1258/ijsa.2009.008512
PG 7
WC Immunology; Infectious Diseases
SC Immunology; Infectious Diseases
GA 599IC
UT WOS:000277903600005
PM 20378896
DA 2023-03-20
ER

PT J
AU Fetene, GT
   Dimitriadis, G
AF Fetene, Getnet Tizazu
   Dimitriadis, Greg
TI Globalization, public policy, and 'knowledge gap': Ethiopian youth and the HIV/AIDS pandemic
SO JOURNAL OF EDUCATION POLICY
LA English
DT Article
DE qualitative; sexuality
ID addis-ababa; education; bourdieu; aids; consequences; mortality; sociology; students; health; impact
AB Set against trans- or supra-national policy initiatives which have framed the HIV/AIDS pandemic as in part a pedagogical issue, this paper critically explores local understandings of sexual practices (generally) as well as of HIV/AIDS (more specifically) among young people in the sub-Saharan African country of Ethiopia. Ethiopia has the third largest number of HIV/AIDS infections in the world, behind only South Africa and India. Like many countries dealing with this pandemic, the Ethiopian government has articulated its response to a broader set of global presses, including those around information and education. Such responses, we will argue, are helpful but have important limitations. As this study shows, knowledge about safer sex practices and the dangers of HIV/AIDS are by now well known among many Ethiopian youth. Yet, this knowledge does not always effect behavioral change. Taking condom use as a key exemplar, we will look at how Ethiopian youth narrate their own sexual experiences, conduct, and practices. Deeply informed by the work of Pierre Bourdieu, we look to open new 'thinking tools' for a range of actors addressing this global pandemic in situated contexts. In particular, we challenge the 'pedagogical subject' - a subject lacking key information - interpolated into many of these policies. We highlight, instead, new disjunctures between emergent discourses around sex and sexuality as well as long-standing, conservative attitudes toward gender.
C1 [Dimitriadis, Greg] SUNY Buffalo, Dept Educ Leadership & Policy, Buffalo, NY 14260 USA.
   [Fetene, Getnet Tizazu] Univ Addis Ababa, Dept Foreign Languages & Literature, Addis Ababa, Ethiopia.
C3 State University of New York (SUNY) System; State University of New York (SUNY) Buffalo; Addis Ababa University
RP Dimitriadis, G (corresponding author), SUNY Buffalo, Dept Educ Leadership & Policy, Buffalo, NY 14260 USA.
EM gjd3@buffalo.edu
CR Afifi WA, 1999, J SEX RES, V36, P198, DOI 10.1080/00224499909551985
   Aklilu M, 2001, AIDS, V15, P87, DOI 10.1097/00002030-200101050-00013
   Alene GD, 2004, AIDS CARE, V16, P57, DOI 10.1080/09540120310001633976
   American Educational Research Association, 2006, ED RES, V35, P33, DOI 10.3102/0013189x035006033?journalCode=e
   Araya T, 2004, TROP MED INT HEALTH, V9, P178, DOI 10.1046/j.1365-3156.2003.01172.x
   Campbell C, 2005, AIDS CARE, V17, P471, DOI 10.1080/09540120412331319705
   *ETH FED MIN HLTH, 2006, AIDS ETH, V0, P0
   HLADIK W, 2006, SEXUALLY TRANSMITTED, V82, P32
   HOLSTEIN JA, 1994, HDB QUALITATIVE RES, V0, P248
   HOPPE MJ, 2004, J ADOLESCENT HEALTH, V35, P345
   Hulton LA, 2000, STUD FAMILY PLANN, V31, P35, DOI 10.1111/j.1728-4465.2000.00035.x
   Janesick V.J., 1994, HDB QUALITATIVE RES, V0, P209
   KEHOE M, 1962, J HIGH EDUC, V33, P475, DOI 10.2307/1979875
   KLOOS H, 2000, NE AFRICAN STUDIES, V7, P13, DOI 10.1353/NAS.2004.0006
   Kloos H., 2003, ETHIOP J HEALTH DEV, V17, P3
   LEAR D, 1997, SEX SEXUALITY RISK R, V0, P0
   Lingard B, 2005, J EDUC POLICY, V20, P759, DOI 10.1080/02680930500238945
   Lingard B, 2005, J EDUC POLICY, V20, P663, DOI 10.1080/02680930500238838
   MARGILLO GA, 1998, WOMEN AIDS NEGOTIATI, V0, P43
   *MIN HLTH DIS PREV, 2004, 5 MIN HLTH DIS PREV, V0, P0
   Okubagzhi G, 2002, AIDS, V16, P1575, DOI 10.1097/00002030-200208160-00002
   Rawolle S, 2008, J EDUC POLICY, V23, P729, DOI 10.1080/02680930802262700
   Rizvi F., 2010, GLOBALIZING ED POLIC, V0, P0
   Sanders E, 2003, AIDS, V17, P1209, DOI 10.1097/00002030-200305230-00013
   Teka T, 1997, ETHIOPIAN MED J, V35, P185
   *UNAIDS, 2006, AIDS EP UPD 2005, V0, P0
   Volk JE, 2001, AIDS EDUC PREV, V13, P495, DOI 10.1521/aeap.13.6.495.21438
   Weaver-Hightower MB, 2008, EDUC RESEARCHER, V37, P153, DOI 10.3102/0013189X08318050
   Worku A., 2002, ETHIOPIAN J HLTH DEV, V16, P335, DOI 10.4314/ejhd.v16i3.9801
   *WORLD BANK, 2007, 377ET WORLD BANK, V0, P0
NR 30
TC 1
Z9 1
U1 0
U2 6
PU ROUTLEDGE JOURNALS, TAYLOR & FRANCIS LTD
PI ABINGDON
PA 4 PARK SQUARE, MILTON PARK, ABINGDON OX14 4RN, OXFORDSHIRE, ENGLAND
SN 0268-0939
EI 
J9 J EDUC POLICY
JI J. Educ. Policy
PD JUN 15
PY 2010
VL 25
IS 4
BP 425
EP 441
DI 10.1080/02680930903556323
PG 17
WC Education & Educational Research
SC Education & Educational Research
GA 642PL
UT WOS:000281228200001
DA 2023-03-20
ER

PT J
AU Hendershot, CS
   Magnan, RE
   Bryan, AD
AF Hendershot, Christian S.
   Magnan, Renee E.
   Bryan, Angela D.
TI Associations of Marijuana Use and Sex-Related Marijuana Expectancies With HIV/STD Risk Behavior in High-Risk Adolescents
SO PSYCHOLOGY OF ADDICTIVE BEHAVIORS
LA English
DT Article
DE marijuana; cannabis; alcohol; sexual risk behavior; HIV; expectancies
ID sexually-transmitted-diseases; alcohol-use; substance use; college-students; cannabis use; african-american; juvenile detainees; public-health; young-adults; hiv risk
AB Multiple studies suggest an association of marijuana use with increased rates of sexual risk behavior and sexually transmitted diseases (STDs). Most studies have focused on global associations of marijuana use with sexual risk outcomes and few have examined relevant cognitive variables. Adolescents in the juvenile justice system are at elevated risk for HIV/STDs and preliminary evidence suggests that marijuana is a potentially important cofactor for sexual risk behavior in this population. This study evaluated global, situational and event-level associations of marijuana use and sex-related marijuana expectancies with sexual risk outcomes in a large, racially diverse sample of adjudicated youth (n = 656, 66% male, mean age = 16.7 years). Cross-sectional and prospective analyses identified associations of marijuana use and dependence symptoms with sexual risk outcomes, including lower frequency of condom use and higher STD incidence. Stronger sex-related marijuana expectancies predicted greater intentions for and frequency of marijuana use in sexual situations. In event-level analyses that controlled for alcohol, marijuana use predicted a significantly decreased likelihood of condom use; this association was moderated by sex-related marijuana expectancies. Mediation analyses suggested that behavioral intentions partly accounted for the prospective association of expectancies with marijuana use before sex. These results provide further evidence that marijuana use is a potentially important cofactor for HIV/STD transmission in high-risk adolescents and suggest that cognitive factors could be important for characterizing this association.
C1 [Hendershot, Christian S.; Magnan, Renee E.; Bryan, Angela D.] Univ New Mexico, CASAA, Albuquerque, NM 87131 USA.
   [Hendershot, Christian S.] Mind Res Network, Albuquerque, NM USA.
   [Magnan, Renee E.; Bryan, Angela D.] Univ New Mexico, Dept Psychol, Albuquerque, NM 87131 USA.
C3 University of New Mexico; Lovelace Respiratory Research Institute; University of New Mexico
RP Hendershot, CS (corresponding author), 2650 Yale SE,MSC11-6280, Albuquerque, NM 87106 USA.
EM chender@unm.edu
FU NIAAA NIH HHS [F32 AA018629, F32 AA018629-01, F32 AA018629-02, L30 AA018657-01, F32AA018629] Funding Source: Medline; NIDA NIH HHS [R01DA019139, R01 DA019139, R01 DA019139-02] Funding Source: Medline
CR Adefuye AS, 2009, BMC PUBLIC HEALTH, V9, P0, DOI 10.1186/1471-2458-9-281
   AJZEN I, 1991, ORGAN BEHAV HUM DEC, V50, P179, DOI 10.1016/0749-5978(91)90020-T
   Bellis MA, 2008, BMC PUBLIC HEALTH, V8, P0, DOI 10.1186/1471-2458-8-155
   Boyer CB, 1999, ARCH PEDIAT ADOL MED, V153, P838, DOI 10.1001/archpedi.153.8.838
   Brodbeck J, 2006, AIDS BEHAV, V10, P599, DOI 10.1007/s10461-006-9103-9
   Brown JL, 2007, ADDICT BEHAV, V32, P2940, DOI 10.1016/j.addbeh.2007.06.011
   Bryan A, 2005, HEALTH PSYCHOL, V24, P133, DOI 10.1037/0278-6133.24.2.133
   Bryan A, 2002, J YOUTH ADOLESCENCE, V31, P387, DOI 10.1023/A:1015632709461
   Bryan A, 2007, J STUD ALCOHOL DRUGS, V68, P327, DOI 10.15288/jsad.2007.68.327
   Bryan AD, 2009, PEDIATRICS, V124, PE1180, DOI 10.1542/peds.2009-0679
   Center for Disease Control and Prevention, 2005, HIV AIDS SURV REP 20, V16, P0
   Centers for Disease Control and Prevention, 2009, SEX TRANSM DIS SURV, V0, P0
   Chang L, 2007, NEUROSCIENTIST, V13, P422, DOI 10.1177/1073858406296601
   Cooper ML, 2006, CURR DIR PSYCHOL SCI, V15, P19, DOI 10.1111/j.0963-7214.2006.00385.x
   Cooper ML, 2002, J STUD ALCOHOL, V0, PP101, DOI 10.15288/jsas.2002.s14.101
   Corbin WR, 2002, HEALTH PSYCHOL, V21, P229, DOI 10.1037//0278-6133.21.3.229
   Crosby RA, 2003, SEX TRANSM DIS, V30, P57, DOI 10.1097/00007435-200301000-00012
   Cunningham JA, 2000, DRUG ALCOHOL REV, V19, P137, DOI 10.1080/713659329
   De Genna NM, 2007, WOMEN HEALTH ISS, V17, P300, DOI 10.1016/j.whi.2007.07.002
   DERMEN KH, 1994, PSYCHOL ADDICT BEHAV, V8, P161, DOI 10.1037/0893-164X.8.3.161
   Dermen KH, 1998, J STUD ALCOHOL, V59, P71, DOI 10.15288/jsa.1998.59.71
   DERMEN KH, 1994, PSYCHOL ADDICT BEHAV, V8, P152, DOI 10.1037/0893-164X.8.3.152
   Friedman RS, 2005, ADDICTION, V100, P672, DOI 10.1111/j.1360-0443.2005.01056.x
   Gaher RM, 2007, PSYCHOL ADDICT BEHAV, V21, P545, DOI 10.1037/0893-164X.21.4.545
   George WH, 2000, J STUD ALCOHOL, V61, P168, DOI 10.15288/jsa.2000.61.168
   Griffin KW, 2006, PREV SCI, V7, P103, DOI 10.1007/s11121-006-0025-6
   Guo JT, 2005, J ADOLESCENT HEALTH, V37, P252, DOI 10.1016/j.jadohealth.2004.11.124
   Hall W, 2000, ADDICTION, V95, P485, DOI 10.1046/j.1360-0443.2000.9544851.x
   Hammett TM, 1998, HEALTH EDUC BEHAV, V25, P99, DOI 10.1177/109019819802500108
   Hendershot CS, 2007, AIDS BEHAV, V11, P217, DOI 10.1007/s10461-006-9130-6
   Hennessy M, 2010, AIDS BEHAV, V14, P225, DOI 10.1007/s10461-009-9560-z
   Hicks JA, 2009, J STUD ALCOHOL DRUGS, V70, P391, DOI 10.15288/jsad.2009.70.391
   Kingree JB, 2007, ADDICT BEHAV, V32, P1936, DOI 10.1016/j.addbeh.2006.12.020
   Kingree JB, 2003, DRUG ALCOHOL DEPEN, V72, P197, DOI 10.1016/S0376-8716(03)00196-0
   Kingree JB, 2000, J ADOLESCENT HEALTH, V27, P179, DOI 10.1016/S1054-139X(00)00101-4
   Lane SD, 2006, EXP CLIN PSYCHOPHARM, V14, P254, DOI 10.1037/1064-1297.14.2.254
   Lane SD, 2005, NEUROPSYCHOPHARMACOL, V30, P800, DOI 10.1038/sj.npp.1300620
   Maisto SA, 2002, J STUD ALCOHOL, V63, P476, DOI 10.15288/jsa.2002.63.476
   Malow RM, 2001, J SUBST ABUSE, V13, P103, DOI 10.1016/S0899-3289(01)00069-4
   Malow RM, 2006, AM J INFECT DIS, V2, P80, DOI 10.3844/ajidsp.2006.80.89
   Martin-Santos R, 2010, PSYCHOL MED, V40, P383, DOI 10.1017/S0033291709990729
   McCarthy DM, 2001, EXP CLIN PSYCHOPHARM, V9, P389, DOI 10.1037/1064-1297.9.4.389
   Mertz KJ, 2000, SEX TRANSM DIS, V27, P201, DOI 10.1097/00007435-200004000-00004
   Metrik J, 2009, EXP CLIN PSYCHOPHARM, V17, P217, DOI 10.1037/a0016502
   Neighbors C, 2008, PSYCHOL ADDICT BEHAV, V22, P433, DOI 10.1037/0893-164X.22.3.433
   Preacher KJ, 2004, BEHAV RES METH INS C, V36, P717, DOI 10.3758/BF03206553
   Robbins RN, 2004, J ADOLESCENT RES, V19, P428, DOI 10.1177/0743558403258860
   Schmiege SJ, 2009, J CONSULT CLIN PSYCH, V77, P38, DOI 10.1037/a0014513
   Scivoletto S, 2002, SUBST USE MISUSE, V37, P381, DOI 10.1081/JA-120002484
   Shrier LA, 2001, PREV MED, V33, P179, DOI 10.1006/pmed.2001.0869
   Shrier LA, 1997, J ADOLESCENT HEALTH, V20, P377, DOI 10.1016/S1054-139X(96)00180-2
   Simons J, 1998, J COUNS PSYCHOL, V45, P265, DOI 10.1037/0022-0167.45.3.265
   Simons JS, 2009, PSYCHOL ADDICT BEHAV, V23, P315, DOI 10.1037/a0015834
   Smith AMA, 2010, J SEX MED, V7, P787, DOI 10.1111/j.1743-6109.2009.01453.x
   Stephens RS, 2000, J CONSULT CLIN PSYCH, V68, P898, DOI 10.1037/0022-006X.68.5.898
   Sumnall HR, 2007, J PSYCHOPHARMACOL, V21, P525, DOI 10.1177/0269881106075590
   Teplin LA, 2003, AM J PUBLIC HEALTH, V93, P906, DOI 10.2105/AJPH.93.6.906
   Weinhardt L S, 2000, ANNU REV SEX RES, V11, P125
   White HR, 2005, J DRUG ISSUES, V35, P281, DOI 10.1177/002204260503500204
   WHITE HR, 1989, J STUD ALCOHOL, V50, P30, DOI 10.15288/jsa.1989.50.30
   Wingood GM, 1998, AM J PREV MED, V15, P54, DOI 10.1016/S0749-3797(98)00027-0
   Wu LT, 2009, PUBLIC HEALTH, V123, P557, DOI 10.1016/j.puhe.2009.06.012
   Yan AF, 2007, J NATL MED ASSOC, V99, P1386
   Young SE, 2009, J ABNORM PSYCHOL, V118, P117, DOI 10.1037/a0014657
NR 64
TC 84
Z9 84
U1 0
U2 20
PU EDUCATIONAL PUBLISHING FOUNDATION-AMERICAN PSYCHOLOGICAL ASSOC
PI WASHINGTON
PA 750 FIRST ST, NE, WASHINGTON, DC 20002-4242 USA
SN 0893-164X
EI 1939-1501
J9 PSYCHOL ADDICT BEHAV
JI Psychol. Addict. Behav.
PD SEP 15
PY 2010
VL 24
IS 3
BP 404
EP 414
DI 10.1037/a0019844
PG 11
WC Substance Abuse; Psychology, Multidisciplinary
SC Substance Abuse; Psychology
GA 654SP
UT WOS:000282190800005
PM 20853925
DA 2023-03-20
ER

PT J
AU Moremen, RD
AF Moremen, Robin D.
TI One Starfish at a Time: Using Fundamentals in Sociology to Rethink Impressions about People Living with HIV/AIDS
SO TEACHING SOCIOLOGY
LA English
DT Article
DE HIV/AIDS; stigma; impressions; sociological imagination; critical thinking
ID hiv-related stigma; african-american women; aids-related stigma; classroom experience; discrimination; men; homosexuality; narratives; community; attitudes
AB The purpose of this article is to document how a course in the fundamentals of sociology encouraged students to rethink negative impressions about people with AIDS. Multimethod, active learning processes were utilized to introduce the sociological imagination, critical thinking, and theory and methods in sociology. The intent was to apply basic sociological knowledge to a real-world issue, HIV/AIDS in a global perspective. In the process of developing basic skills in sociology, a consistent change was noted in students' self-reported impressions about people with AIDS in each of four semesters (N = 160). Catastrophic contagion characterized their impressions at the beginning of the semester; humanizing attributes (encouragement and empowerment) replaced catastrophic contagion at the end of the semester. Implications of these findings for teaching and learning, and deconstructing HIV/AIDS stigma, are discussed.
C1 No Illinois Univ, Dept Sociol, De Kalb, IL 60115 USA.
C3 Northern Illinois University
RP Moremen, RD (corresponding author), No Illinois Univ, Dept Sociol, De Kalb, IL 60115 USA.
EM rmoremen@niu.edu
CR Adams M., 1997, TEACHING DIVERSITY S, V0, P0
   Berger PL., 1967, SOCIAL REALITY RELIG, V0, P0
   BOHM RM, 1990, SOCIOL INQ, V60, P285, DOI 10.1111/j.1475-682X.1990.tb00146.x
   BRABANT S, 1994, TEACH SOCIOL, V22, P118, DOI 10.2307/1318618
   BRABANT S, 1991, TEACH SOCIOL, V19, P489, DOI 10.2307/1317892
   BROWNE MN, 1987, TEACH SOCIOL, V15, P384, DOI 10.2307/1317994
   Buseh AG, 2006, WOMEN HEALTH, V44, P1, DOI 10.1300/J013v44n03_01
   Butler S. L., 2006, MIRRORS PRIVILEGE MA, V0, P0
   CANNON LW, 1990, WOMENS STUDIES Q, V1, P126
   Cao XB, 2006, AIDS EDUC PREV, V18, P518, DOI 10.1521/aeap.2006.18.6.518
   Clark HJ, 2003, WOMEN HEALTH, V38, P57, DOI 10.1300/J013v38n04_04
   Courtenay-Quirk C, 2006, AIDS EDUC PREV, V18, P56, DOI 10.1521/aeap.2006.18.1.56
   ECKSTEIN R, 1995, TEACH SOCIOL, V23, P353, DOI 10.2307/1319164
   EISELEY LC, 1978, STAR THROWER, V0, P0
   Emlet CA, 2006, GERONTOLOGIST, V46, P781, DOI 10.1093/geront/46.6.781
   Goffman, 1966, BEHAV PUBLIC PLACES, V0, P0
   Halnon KB, 2001, TEACH SOCIOL, V29, P423, DOI 10.2307/1318944
   Herek GM, 2005, SOC PROBL, V52, P15, DOI 10.1525/sp.2005.52.1.15
   Hood Garvin, 2005, TSOTSI, V0, P0
   Howard JR, 1996, TEACH SOCIOL, V24, P8, DOI 10.2307/1318894
   Kanduza A.M., 2003, E AFRICA SOCIAL SCI, V19, P75
   Kivisto Peter, 2004, KEY IDEAS SOCIOLOGY, V0, P0
   LEE J, 1993, TEACH SOCIOL, V21, P26, DOI 10.2307/1318848
   Lewis M, 2004, TEACH SOCIOL, V32, P391, DOI 10.1177/0092055X0403200405
   MACINTOSH JM, 2007, J PSYCHOL, V41, P93
   Malkin C, 2004, SEX ROLES, V50, P455, DOI 10.1023/B:SERS.0000023066.79915.83
   Mills C.W., 1959, SOCIOLOGICAL IMAGINA, V0, P0
   Murphy DA, 2006, WOMEN HEALTH, V44, P19, DOI 10.1300/J013v44n03_02
   Norman LR, 2006, CULT HEALTH SEX, V8, P423, DOI 10.1080/13691050600855748
   Parker R, 2003, SOC SCI MED, V57, P13, DOI 10.1016/S0277-9536(02)00304-0
   PAUL R, 2006, MINIATURE CRITICAL T, V0, P0
   Poindexter CC, 2004, QUAL HEALTH RES, V14, P496, DOI 10.1177/1049732303262450
   Ramirez-Valles J, 2005, HISPANIC J BEHAV SCI, V27, P101, DOI 10.1177/0739986304270232
   Rao D, 2007, AIDS CARE, V19, P28, DOI 10.1080/09540120600652303
   Reidpath DD, 2005, AIDS CARE, V17, P425, DOI 10.1080/09540120412331319769
   Rodgers DM, 2003, TEACH SOCIOL, V31, P319, DOI 10.2307/3211329
   ROOT DJ, 2006, YESTERDAY, V0, P0
   Ruane J. M., 2004, 2 THOUGHTS SEEING CO, V0, P0
   Sakalli N, 2002, J HOMOSEXUAL, V44, P111, DOI 10.1300/J082v44n01_06
   Schwalbe M., 2005, SOCIOLOGICALLY EXAMI, V0, P0
   Simbayi LC, 2007, SOC SCI MED, V64, P1823, DOI 10.1016/j.socscimed.2007.01.006
   Varas-Diaz N, 2005, QUAL HEALTH RES, V15, P169, DOI 10.1177/1049732304272059
   WEITZ R, 1989, TEACH SOCIOL, V17, P360, DOI 10.2307/1318086
   White RC, 2005, CULT HEALTH SEX, V7, P347, DOI 10.1080/13691050500100799
   Williams JE, 1999, TEACH SOCIOL, V27, P233, DOI 10.2307/1319324
   Wolfe WR, 2006, AIDS CARE, V18, P931, DOI 10.1080/09540120500333558
   WOOTEN J, 2005, WE ARE ALL SAME, V0, P0
NR 47
TC 0
Z9 0
U1 0
U2 10
PU SAGE PUBLICATIONS INC
PI THOUSAND OAKS
PA 2455 TELLER RD, THOUSAND OAKS, CA 91320 USA
SN 0092-055X
EI 
J9 TEACH SOCIOL
JI Teach. Sociol.
PD APR 15
PY 2010
VL 38
IS 2
BP 144
EP 155
DI 10.1177/0092055X10364012
PG 12
WC Education & Educational Research; Sociology
SC Education & Educational Research; Sociology
GA 591NA
UT WOS:000277306600006
DA 2023-03-20
ER

PT J
AU Munroe, CD
   Kibler, JL
   Ma, M
   Dollar, KM
   Coleman, M
AF Munroe, Charnette D.
   Kibler, Jeffrey L.
   Ma, Mindy
   Dollar, Katherine M.
   Coleman, Melissa
TI The Relationship Between Posttraumatic Stress Symptoms and Sexual Risk: Examining Potential Mechanisms
SO PSYCHOLOGICAL TRAUMA-THEORY RESEARCH PRACTICE AND POLICY
LA English
DT Article
DE sex risk; HIV; PTSD; African American; perceived sexual control
ID african-american women; hiv-risk; college-students; trauma exposure; sensation seeking; gay men; behavior; minority; disorder; mediator
AB Little is known about behavioral and psychological mechanisms that may explain relationships between posttraumatic stress and sexual risks. As rates of HIV infection among African American women remain significantly higher than for other female subgroups, research on sexual risk among African American women is needed. The present study examines the relationships of posttraumatic stress symptoms as measured by the Posttraumatic Stress Disorder Checklist-Civilian Version with sexual risk behaviors, sexual sensation-seeking, and sexual compulsivity in 30 undergraduate African American women with any reported history of sexual intercourse. Higher posttraumatic stress symptoms were associated with more sexual partners, greater frequency of vaginal sex without a condom, and endorsement of sex while under the influence of a substance. Posttraumatic stress symptoms were negatively correlated with perceived sexual control, but were not significantly correlated with sexual compulsivity or sensation-seeking. Perceived sexual control was negatively associated with frequency of unprotected sex and sex under the influence. The preliminary evidence from this small sample suggests sexual control may mediate the relationship of the posttraumatic stress symptoms with unprotected sex. These results are generally consistent with previous findings suggesting posttraumatic stress is associated with sexual risk.
C1 [Munroe, Charnette D.; Kibler, Jeffrey L.] Nova SE Univ, Ctr Psychol Studies, Ft Lauderdale, FL 33314 USA.
   [Ma, Mindy] Nova SE Univ, Farquhar Coll Arts & Sci, Div Social & Behav Sci, Ft Lauderdale, FL 33314 USA.
   [Dollar, Katherine M.] Buffalo VA Med Ctr, Psychol Serv, Buffalo, NY USA.
C3 Nova Southeastern University; Nova Southeastern University
RP Kibler, JL (corresponding author), Nova SE Univ, Ctr Psychol Studies, 3301 Coll Ave, Ft Lauderdale, FL 33314 USA.
EM kibler@nova.edu
CR Adkins JW, 2008, J ANXIETY DISORD, V22, P1393, DOI 10.1016/j.janxdis.2008.02.002
   American Psychiatric Association, 2000, DIAGN STAT MAN MENT, V0, P0, DOI DOI 10.1176/APPI.BOOKS.9780890425787
   BARON RM, 1986, J PERS SOC PSYCHOL, V51, P1173, DOI 10.1037/0022-3514.51.6.1173
   Beckman LJ, 1996, J AM COLL HEALTH, V44, P243, DOI 10.1080/07448481.1996.9936851
   Brener ND, 1999, J CONSULT CLIN PSYCH, V67, P252, DOI 10.1037/0022-006X.67.2.252
   Brewin CR, 2003, CLIN PSYCHOL REV, V23, P339, DOI 10.1016/S0272-7358(03)00033-3
   Centers for Disease Control and Prevention, 2006, HIV AIDS WOM HIV AID, V0, P1
   EXNER TM, 1992, J SEX RES, V29, P389, DOI 10.1080/00224499209551655
   Frazier PA, 2003, J PERS SOC PSYCHOL, V84, P1257, DOI 10.1037/0022-3514.84.6.1257
   Gold RS, 2000, AIDS CARE, V12, P267, DOI 10.1080/09540120050042909
   Green BL, 2005, PSYCHIATRY, V68, P363, DOI 10.1521/psyc.2005.68.4.363
   Ickovics J. R., 2002, AIDS BEHAV, V6, P339, DOI 10.1023/A:1021100829704
   KALICHMAN SC, 1994, J PERS ASSESS, V62, P385, DOI 10.1207/s15327752jpa6203_1
   KALICHMAN SC, 1995, J PERS ASSESS, V65, P586, DOI 10.1207/s15327752jpa6503_16
   KALICHMAN SC, 1992, J CONSULT CLIN PSYCH, V60, P725, DOI 10.1037/0022-006X.60.5.725
   Katichman SC, 2004, J SEX RES, V41, P235, DOI 10.1080/00224490409552231
   Kubany ES, 2000, PSYCHOL ASSESSMENT, V12, P210, DOI 10.1037//1040-3590.12.2.210
   Kuzma JM, 2008, PSYCHIAT CLIN N AM, V31, P603, DOI 10.1016/j.psc.2008.06.005
   Lazarus, 1991, EMOTION ADAPTATION, V0, P0
   Moreno CL, 2007, WOMEN HEALTH, V45, P1, DOI 10.1300/J013v45n03_01
   Perera B, 2009, SEX ADDICT COMPULS, V16, P131, DOI 10.1080/10720160902905421
   Plotzker RE, 2007, AM J ADDICTION, V16, P431, DOI 10.1080/10550490701643161
   Preacher KJ, 2004, BEHAV RES METH INS C, V36, P717, DOI 10.3758/BF03206553
   Raj A, 2004, AIDS CARE, V16, P519, DOI 10.1080/09540120410001683448
   Shibusawa T, 2004, GERONTOLOGIST, V44, P291
   Weathers F.W., 1994, PTSD CHECKLIST CIVIL, V0, P0
   Wingood GM, 1998, AM J COMMUN PSYCHOL, V26, P29, DOI 10.1023/A:1021830023545
   Wyatt GE, 1998, J FAM PSYCHOL, V12, P93, DOI 10.1037/0893-3200.12.1.93
   WYATT GE, 1993, SEXUAL ABUSE CONSENS, V0, P0
NR 29
TC 12
Z9 12
U1 0
U2 3
PU EDUCATIONAL PUBLISHING FOUNDATION-AMERICAN PSYCHOLOGICAL ASSOC
PI WASHINGTON
PA 750 FIRST ST, NE, WASHINGTON, DC 20002-4242 USA
SN 1942-9681
EI 1942-969X
J9 PSYCHOL TRAUMA-US
JI Psychol. Trauma
PD MAR 15
PY 2010
VL 2
IS 1
BP 49
EP 53
DI 10.1037/a0018960
PG 5
WC Psychology, Clinical; Psychiatry
SC Psychology; Psychiatry
GA 741AJ
UT WOS:000288835200007
DA 2023-03-20
ER

PT J
AU Yan, H
   Li, L
   Bi, YY
   Xu, XY
   Li, SY
   Maddock, JE
AF Yan, Hong
   Li, Li
   Bi, Yongyi
   Xu, Xunyu
   Li, Shiyue
   Maddock, Jay E.
TI Family and Peer Influences on Sexual Behavior Among Female College Students in Wuhan, China
SO WOMEN & HEALTH
LA English
DT Article
DE sexual behavior; China; women; students; peer group
ID university-students; early-onset; intercourse; transition; pregnancy; education; debut
AB The prevalence of sexually transmitted infections in China has increased dramatically over the last 20 years, and heterosexual transmission is rapidly becoming the primary route of HIV transmission. Despite this growing epidemic, little is known about the correlates of sexual behavior in young Chinese women. The objective of this study was to assess family and peer factors related to sexual behavior in Chinese female college students. Anonymously completed questionnaires were received from 4,769 unmarried female college students, recruited using randomized cluster sampling by type of university and students' major and grade. Items captured socio-demographic, family, and peer factors. To examine factors associated with sexual behavior, multiple logistic regression was used, yielding odds ratios and 95% confidence intervals. Over 18% of female students participating reported ever having sexual intercourse, of whom 31.52% had their first sexual intercourse at the age of 18 or younger with more than 50% at an age less than 20 years. Several socio-demographic, family, and peer factors were associated with ever having intercourse. Those more likely to engage in premarital sex were older; majored in art; were from one-child, richer and/or divorced families; had a mother with university or above education; had parents with a strict disciplinary style;, had middle-school close friends falling in love; and had current close friends living with boyfriends. Interventions to protect young women from sexually transmitted diseases need to target early sex education and address peer and parents influences.
C1 [Maddock, Jay E.] Univ Hawaii Manoa, Off Publ Hlth Studies, Honolulu, HI 96822 USA.
   [Yan, Hong; Li, Li; Bi, Yongyi; Xu, Xunyu; Li, Shiyue] Wuhan Univ, Sch Publ Hlth, Wuhan 430071, Hubei, Peoples R China.
C3 University of Hawaii System; University of Hawaii Manoa; Wuhan University
RP Maddock, JE (corresponding author), Univ Hawaii Manoa, Off Publ Hlth Studies, 1960 East West Rd, Honolulu, HI 96822 USA.
EM lsywhd@sina.com; jmaddock@hawaii.edu
CR Aras S, 2007, J BIOSOC SCI, V39, P121, DOI 10.1017/S0021932006001258
   Brendgen M, 2007, AM J PUBLIC HEALTH, V97, P2070, DOI 10.2105/AJPH.2006.101287
   Chen XS, 2000, SEX TRANSM DIS, V27, P138, DOI 10.1097/00007435-200003000-00003
   Cui N, 2002, CHINESE J FAM PLANNI, V12, P734
   EKSI A, 1990, CHILD YOUTH PARENTS, V0, P0
   GAO E, 2003, REPROD CONTRACEPTION, V15, P421
   Gullette DL, 2006, J ASSOC NURSE AIDS C, V17, P23, DOI 10.1016/j.jana.2006.07.001
   HAO YL, 2005, J XIAN UNITED U SOC, V8, P76
   Huang J, 2005, AIDS PATIENT CARE ST, V19, P769, DOI 10.1089/apc.2005.19.769
   ILONA L, 2008, SCANDINAVIAN J PUBLI, V36, P607
   JESSOR R, 1983, J PERS SOC PSYCHOL, V44, P608, DOI 10.1037/0022-3514.44.3.608
   Kirby D, 2006, WHO TECH REP SER, V938, P103
   Kirby DB, 2007, J ADOLESCENT HEALTH, V40, P206, DOI 10.1016/j.jadohealth.2006.11.143
   Klavs I, 2006, SEX TRANSM INFECT, V82, P478, DOI 10.1136/sti.2006.019984
   Laws RA, 2009, BMC PUBLIC HEALTH, V9, P0, DOI 10.1186/1471-2458-9-165
   Lederman RP, 2003, BEHAV MED, V29, P33, DOI 10.1080/08964280309596173
   Lin P., 2009, MORBIDITY AND MORTALITY WEEKLY REPORT, V58, P396
   LIU ZH, 2008, J PUBLIC HLTH, V24, P1243
   Ma QQ, 2008, CONTRACEPTION, V77, P108, DOI 10.1016/j.contraception.2007.10.008
   Ma QQ, 2006, BMC PUBLIC HEALTH, V6, P0, DOI 10.1186/1471-2458-6-232
   Ma QQ, 2009, BMC PUBLIC HEALTH, V9, P0, DOI 10.1186/1471-2458-9-111
   Oman RF, 2005, PERSPECT SEX REPRO H, V37, P25, DOI 10.1363/372505
   Smetana JG, 2006, ANNU REV PSYCHOL, V57, P255, DOI 10.1146/annurev.psych.57.102904.190124
   *UN DEV PROGR, 2005, POP HIV AIDS 2005, V0, P0
   Valle AK, 2005, EUR J PUBLIC HEALTH, V15, P185, DOI 10.1093/eurpub/cki121
   Velez-Pastrana MC, 2005, ADOLESCENCE, V40, P777
   WU Y, 2009, MOD PREVENTIVE MED, V36, P287
   Wu Y., 2009, MOD PREV MED, V36, P282
   YAN DL, 2001, J SE U PHILOS SOC SC, V3, P65
   YU YY, 2005, CHINESE J CLIN REHAB, V9, P22
   Zabin LS, 2009, STUD FAMILY PLANN, V40, P1, DOI 10.1111/j.1728-4465.2009.00182.x
   Zhai FY, 2009, NUTR REV, V67, PS56, DOI 10.1111/j.1753-4887.2009.00160.x
   Zhang Kong-lai, 2004, SEX HEALTH, V1, P39, DOI 10.1071/SH03015
   ZHANG YZ, 2007, NW POPULATION, V28, P122
   Zhao D, 2008, STROKE, V39, P1668, DOI 10.1161/STROKEAHA.107.502807
NR 36
TC 17
Z9 17
U1 0
U2 23
PU ROUTLEDGE JOURNALS, TAYLOR & FRANCIS LTD
PI ABINGDON
PA 2-4 PARK SQUARE, MILTON PARK, ABINGDON OX14 4RN, OXON, ENGLAND
SN 0363-0242
EI 1541-0331
J9 WOMEN HEALTH
JI Women Health
PD JUN 15
PY 2010
VL 50
IS 8
BP 767
EP 782
DI 10.1080/03630242.2010.530926
PG 16
WC Public, Environmental & Occupational Health; Women's Studies
SC Public, Environmental & Occupational Health; Women's Studies
GA 696DH
UT WOS:000285421600005
PM 21170818
DA 2023-03-20
ER

PT J
AU Daniyam, CA
   Agaba, PA
   Agaba, EI
AF Daniyam, Comfort A.
   Agaba, Patricia A.
   Agaba, Emmanuel I.
TI Acceptability of voluntary counselling and testing among medical students in Jos, Nigeria
SO JOURNAL OF INFECTION IN DEVELOPING COUNTRIES
LA English
DT Article
DE acceptability; HIV counselling; medical students; voluntary
AB Background: Various preventive strategies have been employed to curb the spread of HIV infection as there is presently no cure. Abstinence, avoidance of multiple sexual partners, condom use, voluntary counselling and testing (VCT) and treatment of HIV-infected individuals form the cornerstone of HIV prevention. This study assessed the acceptability of VCT among medical students in a single institution in Nigeria Methodology: Self-administered questionnaires were distributed to clinical medical students of the University of Jos in a cross-sectional study. Results: Out of a total of 368 students surveyed, 178 (50.7%) have had VCT. There was no significant difference between the proportion of males and females who had had VCT previously (48.9% of males and 56.3% of females; chi(2) = 1.65, OR = 0.76 95% CI: 0.46-1.20; p = 0.19). The majority of the respondents (83.1%) would want to have VCT. Fear of a positive test result was the main reason given by those who would be unwilling to be tested. Gender had no effect on the willingness of the subjects to have VCT as 81.8% of males and 87.1% of females were predisposed to it (chi(2) = 1.95; OR = 0.63, 95% CI: 0.31-1.26). VCT acceptability was similar among sexually active and inactive respondents (80.2% and 80.2% respectively; chi(2) = 0.018, p = 0.99). Conclusion: Awareness of VCT services and acceptability of VCT among medical students is high. These students can be role models for the optimization of VCT services.
C1 [Daniyam, Comfort A.; Agaba, Emmanuel I.] Jos Univ Teaching Hosp, Dept Med, Jos, Nigeria.
   [Daniyam, Comfort A.; Agaba, Patricia A.] Jos Univ Teaching Hosp, AIDS Prevent Initiat Nigeria Ctr, Jos, Nigeria.
RP Agaba, EI (corresponding author), Jos Univ Teaching Hosp, Dept Med, PMB 2076, Jos, Nigeria.
EM comfort_13@yahoo.com; eiagaba@yahoo.com
CR Adewole D A, 2004, AFR J MED MED SCI, V33, P165
   Bwambale FM, 2008, BMC PUBLIC HEALTH, V8, P0, DOI 10.1186/1471-2458-8-263
   Charles MP, 2009, BMC PUBLIC HEALTH, V9, P0, DOI 10.1186/1471-2458-9-128
   De Cock KM, 2002, LANCET, V360, P67, DOI 10.1016/S0140-6736(02)09337-6
   [Federal Ministry of Health Department of Public Health National AIDS/STDs Control Program], 2005, NAT HIV SYPH SER SEN, V0, P0
   Ike S O, 2007, NIGER J CLIN PRACT, V10, P105
   Ikechebelu I J, 2006, NIGER J MED, V15, P245
   Irungu TK, 2008, HIV MED, V9, P111, DOI 10.1111/j.1468-1293.2007.00538.x
   Kalichman SC, 2003, SEX TRANSM INFECT, V79, P442, DOI 10.1136/sti.79.6.442
   Killewo JZJ, 1998, AIDS CARE, V10, P431, DOI 10.1080/09540129850123966
   Lliyasu Z, 2006, J NATL MED ASSOC, V98, P1917
   Matovu JKB, 2005, AIDS, V19, P503, DOI 10.1097/01.aids.0000162339.43310.33
   Omoigberale A I, 2006, NIGER J CLIN PRACT, V9, P11
   Sherr L, 2007, AIDS, V21, P851, DOI 10.1097/QAD.0b013e32805e8711
   Sweat M, 2000, LANCET, V356, P113, DOI 10.1016/S0140-6736(00)02447-8
   Vermeer W, 2009, PATIENT EDUC COUNS, V75, P135, DOI 10.1016/j.pec.2008.08.022
NR 16
TC 5
Z9 5
U1 0
U2 1
PU J INFECTION DEVELOPING COUNTRIES
PI TRAMANIGLIO
PA JIDC CENT OFF PORTO CONTE RICERCHE RES CTR, S P 55, PORTO CONTE CAPO CACCIA KM 8.400 LOC, TRAMANIGLIO, 07041, ITALY
SN 1972-2680
EI 
J9 J INFECT DEV COUNTR
JI J. Infect. Dev. Ctries.
PD JUN 15
PY 2010
VL 4
IS 6
BP 357
EP 361
DI 10.3855/jidc.683
PG 5
WC Infectious Diseases
SC Infectious Diseases
GA V22CC
UT WOS:000208252300002
PM 20601786
DA 2023-03-20
ER

PT J
AU Taylor, SL
   Collins, RL
   Elliott, MN
   Ringel, J
   Kanouse, DE
   Beckman, R
AF Taylor, Stephanie L.
   Collins, Rebecca L.
   Elliott, Marc N.
   Ringel, Jeanne
   Kanouse, David E.
   Beckman, Robin
TI The Relationships Between States' DUI Penalties and HIV-Positive Adults' Drinking Behaviors
SO AIDS AND BEHAVIOR
LA English
DT Article
DE HIV/AIDS; Alcohol; Policy
ID national probability samples; low-prevalence diseases; alcohol outlet density; bisexual men; antiretroviral therapy; services utilization; peripheral neuropathy; price elasticity; college-students; heavy drinking
AB Evidence that persons with HIV who reside in states with stricter DUI penalties drink less might suggest that changes to alcohol policy might improve the health of persons with HIV and reduce the rate of new infections. Using multi-level modeling and data from the national HIV Cost and Services Utilization Study, we examined how states' DUI-related fines, jail time, license suspension, and court-referred treatment/education policies were related to past month drinking/not (n = 2,255) and among drinkers (n = 1,117), drinking frequency, drinks per occasion, and engagement in frequent heavy drinking. Fine strictness was negatively related to all outcomes. Residents in states with court-referred treatment/education had more current drinkers. Results suggested that punitive DUI policies might curb a variety of drinking behaviors whereas harm reduction DUI policies (e.g., court treatment programs) might have been established in response to higher drinking rates.
C1 [Taylor, Stephanie L.; Collins, Rebecca L.; Elliott, Marc N.; Ringel, Jeanne; Kanouse, David E.; Beckman, Robin] RAND Corp, Santa Monica, CA 90407 USA.
C3 RAND Corporation
RP Taylor, SL (corresponding author), RAND Corp, 1776 Main St,POB 2138, Santa Monica, CA 90407 USA.
EM Stephanie_Taylor@rand.org
FU NIAAA NIH HHS [R01 AA015838, R01AA01583801] Funding Source: Medline
CR Arasteh K, 2008, DRUG ALCOHOL DEPEN, V95, P54, DOI 10.1016/j.drugalcdep.2007.12.008
   Barta WD, 2008, AIDS BEHAV, V12, P729, DOI 10.1007/s10461-007-9342-4
   Braithwaite RS, 2007, AIDS CARE, V19, P459, DOI 10.1080/09540120601095734
   Chaloupka FJ, 1996, CONTEMP ECON POLICY, V14, P112, DOI 10.1111/j.1465-7287.1996.tb00638.x
   Chaloupka FJ, 1998, RECENT DEV ALCOHOL, V14, P331, DOI 10.1007/0-306-47148-5_15
   Chen HC, 1998, CLIN DIAGN LAB IMMUN, V5, P790, DOI 10.1128/CDLI.5.6.790-798.1998
   Collins RL, 2001, HEALTH PSYCHOL, V20, P351, DOI 10.1037//0278-6133.20.5.351
   COOK PJ, 1982, BELL J ECON, V13, P379, DOI 10.2307/3003461
   COOK PJ, 1981, ALCOHOL PUBLIC POLIC, V0, P255
   Cook RL, 2001, J GEN INTERN MED, V16, P83, DOI 10.1111/j.1525-1497.2001.00122.x
   FEIN G, 1995, BIOL PSYCHIAT, V37, P183, DOI 10.1016/0006-3223(94)00119-N
   Frankel MR, 1999, HEALTH SERV RES, V34, P969
   Galvan FH, 2002, J STUD ALCOHOL, V63, P179, DOI 10.15288/jsa.2002.63.179
   Gruenewald PJ, 2006, ALCOHOL CLIN EXP RES, V30, P96, DOI 10.1111/j.1530-0277.2006.00011.x
   GRUENEWALD PJ, 1993, ALCOHOL CLIN EXP RES, V17, P38, DOI 10.1111/j.1530-0277.1993.tb00723.x
   Hays RB, 1997, AIDS, V11, P1495, DOI 10.1097/00002030-199712000-00014
   Holmes WC, 2007, JAIDS-J ACQ IMM DEF, V46, P323, DOI 10.1097/QAI.0b013e31815724fe
   Kalton G, 1983, COMPENSATING MISSING, V0, P0
   KENKEL DS, 1993, J LAW ECON, V36, P877, DOI 10.1086/467301
   KENNEDY CA, 1993, AIDS, V7, P1493, DOI 10.1097/00002030-199311000-00014
   KLINE A, 1994, AIDS EDUC PREV, V6, P390
   Kuo MC, 2003, AM J PREV MED, V25, P204, DOI 10.1016/S0749-3797(03)00200-9
   Lazo M, 2007, CLIN INFECT DIS, V45, P1377, DOI 10.1086/522762
   LEITER RA, 2001, NATL SURVEY STATE LA, V0, P0
   Leung SF., 1993, EC PREVENTION ALCOHO, V0, P1
   LOVEJOY NC, 1988, J ACQ IMMUN DEF SYND, V1, P155
   MANNING WG, 1995, J HEALTH ECON, V14, P123, DOI 10.1016/0167-6296(94)00042-3
   Mansergh G, 2001, AM J PUBLIC HEALTH, V91, P953, DOI 10.2105/AJPH.91.6.953
   Max B, 2000, CLIN INFECT DIS, V30, P96
   Miguez MJ, 2003, ADDICT BIOL, V8, P33, DOI 10.1080/1355621031000069855
   Moyle GJ, 1998, DRUG SAFETY, V19, P481, DOI 10.2165/00002018-199819060-00005
   Mustanski B, 2008, AIDS BEHAV, V12, P118, DOI 10.1007/s10461-007-9335-3
   Nicholas PK, 2007, AIDS CARE, V19, P1266, DOI 10.1080/09540120701408928
   Pence BW, 2008, JAIDS-J ACQ IMM DEF, V47, P194, DOI 10.1097/QAI.0b013e31815ace7e
   Purcell DW, 2001, J SUBST ABUSE, V13, P185, DOI 10.1016/S0899-3289(01)00072-4
   Samet JH, 2007, JAIDS-J ACQ IMM DEF, V46, P194, DOI 10.1097/QAI.0b013e318142aabb
   Samet JH, 2004, ALCOHOL CLIN EXP RES, V28, P572, DOI 10.1097/01.ALC.0000122103.74491.78
   Schulenberg J, 1996, J STUD ALCOHOL, V57, P289, DOI 10.15288/jsa.1996.57.289
   Scribner R, 2008, J STUD ALCOHOL DRUGS, V69, P112, DOI 10.15288/jsad.2008.69.112
   Semple SJ, 2003, AIDS CARE, V15, P3, DOI 10.1080/713990434
   Shapiro MF, 1999, HEALTH SERV RES, V34, P951
   STALL R, 2000, DRUG ALCOHOL DEPEN, V61, P105
   STEWART K, 1997, SECRETARYS YOUTH SUB, V0, P0
   *SUBST AB MENT HLT, 2001, DHHS PUBL, V0, P0
   Substance Abuse and Mental Health Services Administration, 2007, NSDUH SER H, V0, P0
   Trolldal B, 2005, ADDICTION, V100, P1158, DOI 10.1111/j.1360-0443.2005.001129.x
   *U MN, 2008, ALC EP PROGR, V0, P0
   Weitzman ER, 2003, HEALTH PLACE, V9, P1, DOI 10.1016/S1353-8292(02)00014-X
   WOOLF SE, 2008, AIDS BEHAV 0131, V0, P0
   World Health Organization, 2000, WHOMSDMSB004, V0, P0
NR 50
TC 0
Z9 0
U1 0
U2 9
PU SPRINGER/PLENUM PUBLISHERS
PI NEW YORK
PA 233 SPRING ST, NEW YORK, NY 10013 USA
SN 1090-7165
EI 
J9 AIDS BEHAV
JI AIDS Behav.
PD AUG 15
PY 2010
VL 14
IS 4
BP 870
EP 877
DI 10.1007/s10461-008-9510-1
PG 8
WC Public, Environmental & Occupational Health; Social Sciences, Biomedical
SC Public, Environmental & Occupational Health; Biomedical Social Sciences
GA 629UW
UT WOS:000280226400016
PM 19115102
DA 2023-03-20
ER

PT J
AU Trepka, MJ
   Kim, S
AF Trepka, Mary Jo
   Kim, Sunny
TI Prevalence of Human Immunodeficiency Virus Testing and High-Risk Human Immunodeficiency Virus Behavior Among 18 to 22 Year-Old Students and Nonstudents: Results of the National Survey of Family Growth
SO SEXUALLY TRANSMITTED DISEASES
LA English
DT Article
ID united-states; hiv; associations; adolescents; barriers; adults
AB Background: This study characterized human immunodeficiency virus (HIV) testing and high-risk behavior among 18 to 22 year-old college students and nonstudents. Methods: Data from 18 to 22 year-olds (n = 2007) in Cycle 6 of the National Survey of Family Growth, a nationally representative survey conducted between March 2002 and February 2003, were analyzed using univariate and multivariate methods. Results: The estimated percentage of 18- to 22-year-olds ever tested for HIV excluding during blood donation was 34.2% (95% confidence interval [CI]: 31.6%-36.8%) and was less common among students than nonstudents after adjusting for age, gender, race/ethnicity, and marital status (adjusted OR [odds ratios]: 0.54; 95% CI: 0.40-0.73). The estimated percentage tested during the previous year was 18.1% (95% CI: 16.1%-20.1%), and there was no difference between students and nonstudents (adjusted OR: 0.76; 95% CI: 0.55-1.05). The estimated percentage of 18- to 22-year-olds reporting any high-risk HIV behavior was 37.5% (95% CI: 34.4%-40.5%). Of these, only 28.3% (95% CI: 24.5%-32.0%) had an HIV test within the year before the study, and this did not vary by student status (adjusted OR: 0.91; 95% CI: 0.62-1.35). Conclusions: More than one-third of this young adult population reported high-risk HIV behavior. Of these, less than one-third was tested for HIV during the year before the study. These results indicate that enhanced HIV testing and prevention efforts are needed for students and nonstudents, and that HIV testing in this age group should be monitored over time.
C1 [Trepka, Mary Jo; Kim, Sunny] Florida Int Univ, Dept Epidemiol & Biostat, Robert Stempel Coll Publ Hlth, Miami, FL 33199 USA.
C3 State University System of Florida; Florida International University
RP Trepka, MJ (corresponding author), Florida Int Univ, Dept Epidemiol & Biostat, Stempel Coll Publ Hlth & Social Work, Univ Pk,HLSII 595,11200 SW 8th St, Miami, FL 33199 USA.
EM trepkam@fiu.edu
CR American College Health Association, 2009, J AM COLL HEALTH, V57, P477, DOI 10.3200/JACH.57.5.477-488
   ANDERSON JE, 2005, ADV DATA VITAL HLTH, V363, P0
   [Anonymous], 1997, MMWR RECOMM REP, V46, P1
   Awad GH, 2004, AIDS EDUC PREV, V16, P115, DOI 10.1521/aeap.16.2.115.29397
   Bailey JA, 2008, J ADOLESCENT HEALTH, V42, P573, DOI 10.1016/j.jadohealth.2007.11.138
   BERTOZZI SM, 2008, SEXUALLY TRANSMITTED, V0, P13
   Brener ND, 2001, J AM COLL HEALTH, V49, P223, DOI 10.1080/07448480109596307
   Campsmith ML, 2010, JAIDS-J ACQ IMM DEF, V53, P619, DOI 10.1097/QAI.0b013e3181bf1c45
   CDC, 2001, MORBIDITY AND MORTALITY WEEKLY REPORT, V50, P1
   *CDCP, 2009, MMWR RECOMM REP, V55, P8
   Centers for Disease Control and Prevention, 2009, SEX TRANSM DIS SURV, V0, P0
   Fleming DT, 1999, SEX TRANSM INFECT, V75, P3, DOI 10.1136/sti.75.1.3
   Forhan SE, 2009, PEDIATRICS, V124, P1505, DOI 10.1542/peds.2009-0674
   GAYLE HD, 1990, NEW ENGL J MED, V323, P1538, DOI 10.1056/NEJM199011293232206
   Hall HI, 2008, JAMA-J AM MED ASSOC, V300, P520, DOI 10.1001/jama.300.5.520
   Kellerman SE, 2002, JAIDS-J ACQ IMM DEF, V31, P202, DOI 10.1097/00126334-200210010-00011
   KLEIN RJ, 2002, STAT NOTES, V24, P0
   LATMAN NS, 1995, SEX TRANSM DIS, V22, P104, DOI 10.1097/00007435-199503000-00005
   Lepkowski James M, 2006, VITAL HEALTH STAT 2, V0, P1
   Marks G, 2005, JAIDS-J ACQ IMM DEF, V39, P446, DOI 10.1097/01.qai.0000151079.33935.79
   Nguyen TQ, 2006, AM J PUBLIC HEALTH, V96, P1031, DOI 10.2105/AJPH.2005.063248
   Ostermann J, 2007, ARCH INTERN MED, V167, P2128, DOI 10.1001/archinte.167.19.2128
   Peralta L, 2007, AIDS PATIENT CARE ST, V21, P400, DOI 10.1089/apc.2006.0112
   Quinn TC, 2000, NEW ENGL J MED, V342, P921, DOI 10.1056/NEJM200003303421303
   Shafii T, 2009, OBSTET GYN CLIN N AM, V36, P99, DOI 10.1016/j.ogc.2009.01.001
   Workowski Kimberly A., 2006, MORBIDITY AND MORTALITY WEEKLY REPORT, V55, P1
NR 26
TC 9
Z9 10
U1 0
U2 1
PU LIPPINCOTT WILLIAMS & WILKINS
PI PHILADELPHIA
PA TWO COMMERCE SQ, 2001 MARKET ST, PHILADELPHIA, PA 19103 USA
SN 0148-5717
EI 1537-4521
J9 SEX TRANSM DIS
JI Sex. Transm. Dis.
PD OCT 15
PY 2010
VL 37
IS 10
BP 653
EP 659
DI 10.1097/OLQ.0b013e3181e1a766
PG 7
WC Infectious Diseases
SC Infectious Diseases
GA 653EM
UT WOS:000282071000009
PM 20585277
DA 2023-03-20
ER

PT J
AU Albarracin, D
   Durantini, MR
AF Albarracin, Dolores
   Durantini, Marta R.
TI Are we going to close social gaps in HIV? Likely effects of behavioral HIV-prevention interventions on health disparities
SO PSYCHOLOGY HEALTH & MEDICINE
LA English
DT Article
DE health disparities; HIV; communication; persuasion
ID risk-reduction intervention; human-immunodeficiency-virus; sexually-transmitted-diseases; high-school-students; randomized controlled trial; african-american women; condom-use intentions; inner-city women; aids-prevention; safer sex
AB Although experimental behavioral interventions to prevent HIV are generally designed to correct undesirable epidemiological trends, it is presently unknown whether the resulting body of behavioral interventions is adequate to correct the social disparities in HIV-prevalence and incidence present in the United States. Two large, diverse-population meta-analytic databases were reanalyzed to estimate potential perpetuation and change in demographic and behavioral gaps as a result of introducing the available behavioral interventions advocating condom use. This review suggested that, if uniformly applied across populations, the analyzed set of experimental (i.e. under testing) interventions is well poised to correct the higher prevalence and incidence among males (vs. females) and African-Americans and Latinos (vs. other groups), but ill poised to correct the higher prevalence and incidence among younger (vs. older) people, as well as men who have sex with men, injection-drug users, and multiple partner heterosexuals (vs. other behavioral groups). Importantly, when the characteristics of the interventions most efficacious for each population were included in the analyses of behavior change, results replicated with three exceptions. Specifically, after accounting for interactions of intervention and facilitator features with characteristics of the recipient population (e.g. gender), there was no behavior change bias for men who have sex with men, younger individuals changed their behavior more than older individuals, and African-Americans changed their behavior less than other groups.
C1 [Albarracin, Dolores] Univ Illinois, Dept Psychol, Champaign, IL USA.
   [Durantini, Marta R.] Univ Illinois, Dept Social Work, Champaign, IL 61820 USA.
C3 University of Illinois System; University of Illinois Urbana-Champaign; University of Illinois System; University of Illinois Urbana-Champaign
RP Albarracin, D (corresponding author), Univ Illinois, Dept Psychol, Champaign, IL USA.
EM dalbarra@ufl.edu
FU NIMH NIH HHS [K02 MH075616] Funding Source: Medline; NINR NIH HHS [R01 NR008325] Funding Source: Medline
CR Albarracin D, 2005, PSYCHOL BULL, V131, P856, DOI 10.1037/0033-2909.131.6.856
   Albarracin D, 2003, HEALTH PSYCHOL, V22, P166, DOI 10.1037/0278-6133.22.2.166
   Albarracin J, 2008, AIDS BEHAV, V12, P521, DOI 10.1007/s10461-007-9209-8
   ALLEN S, 1992, BRIT MED J, V304, P1605, DOI 10.1136/bmj.304.6842.1605
   ALLEN S, 1992, JAMA-J AM MED ASSOC, V268, P3338, DOI 10.1001/jama.268.23.3338
   BALDWIN JI, 1990, J SEX RES, V27, P245, DOI 10.1080/00224499009551555
   BASENENGQUIST K, 1994, AIDS EDUC PREV, V6, P412
   BECKER BJ, 1988, BRIT J MATH STAT PSY, V41, P257, DOI 10.1111/j.2044-8317.1988.tb00901.x
   Belcher L, 1998, J CONSULT CLIN PSYCH, V66, P856, DOI 10.1037/0022-006X.66.5.856
   BELL RA, 1990, AIDS EDUC PREV, V2, P71
   BENTLEY ME, 1978, AIDS, V1, P1869
   Berrier J, 1991, AIDS EDUC PREV, V3, P100
   Boekeloo BO, 1999, PEDIATRICS, V103, P107, DOI 10.1542/peds.103.1.107
   Booth-Kewley S, 2002, MIL MED, V167, P145, DOI 10.1093/milmed/167.2.145
   Boyer CB, 1997, ADOLESCENCE, V32, P25
   Boyer CB, 1997, AIDS, V11, P359, DOI 10.1097/00002030-199703110-00014
   BRADY JE, 2008, J URBAN HEALTH, V85, P1468
   Branson BM, 1998, SEX TRANSM DIS, V25, P553, DOI 10.1097/00007435-199811000-00011
   BROWN LK, 1989, J ADOLESCENT HEALTH, V10, P386, DOI 10.1016/0197-0070(89)90216-7
   Brown LK, 1997, PSYCHIATR SERV, V48, P531
   BROWN LK, 1991, HEALTH EDUC QUART, V18, P195, DOI 10.1177/109019819101800205
   BROWN WJ, 1991, AM BEHAV SCI, V34, P666, DOI 10.1177/0002764291034006005
   Bryan AD, 1996, HEALTH PSYCHOL, V15, P371, DOI 10.1037/0278-6133.15.5.371
   Butler RB, 2003, HAEMOPHILIA, V9, P214, DOI 10.1046/j.1365-2516.2003.00722.x
   BUTTS JB, 2002, AM J MATERNAL CHILD, V27, P163
   CALSYN DA, 1992, AM J PUBLIC HEALTH, V82, P573, DOI 10.2105/AJPH.82.4.573
   Carey MP, 2000, HEALTH PSYCHOL, V19, P3, DOI 10.1037/0278-6133.19.1.3
   Carey MP, 1997, J CONSULT CLIN PSYCH, V65, P531, DOI 10.1037/0022-006X.65.4.531
   Carlson KD, 1999, J APPL PSYCHOL, V84, P851, DOI 10.1037/0021-9010.84.6.851
   *CDC, 1993, DOC BRIEF STREET INT, V0, P0
   *CDC, 2007, HIV AIDS SURV REP, V19, P0
   Celentano DD, 2001, HEALTH PSYCHOL, V20, P369, DOI 10.1037//0278-6133.20.5.369
   Choi KH, 1996, AIDS, V10, P81, DOI 10.1097/00002030-199601000-00012
   Clark LR, 1998, ARCH PEDIAT ADOL MED, V152, P269
   Collins C, 1999, EVAL PROGRAM PLANN, V22, P279, DOI 10.1016/S0149-7189(99)00018-X
   Cook T., 1979, QUASI EXPT DESIGN AN, V0, P0
   Cottler LB, 1998, J PSYCHOACTIVE DRUGS, V30, P279
   DEREN S, 1995, AIDS EDUC PREV, V7, P379
   DICLEMENTE RJ, 1989, J SEX RES, V26, P188, DOI 10.1080/00224498909551505
   DICLEMENTE RJ, 1995, JAMA-J AM MED ASSOC, V274, P1271, DOI 10.1001/jama.274.16.1271
   DIERS JA, 1999, THESIS PRINCETON U P, V0, P0
   Dilley JW, 2002, J ACQ IMMUN DEF SYND, V30, P177, DOI 10.1097/00042560-200206010-00006
   DOMMEYER CJ, 1989, COLL HLTH, V38, P131
   Dunlap WP, 1996, PSYCHOL METHODS, V1, P170, DOI 10.1037/1082-989X.1.2.170
   Durantini MR, 2009, HEALTH PSYCHOL, V28, P631, DOI 10.1037/a0015200
   Durantini MR, 2006, PSYCHOL BULL, V132, P212, DOI 10.1037/0033-2909.132.2.212
   Ehrhardt AA, 2002, AIDS CARE, V14, P147, DOI 10.1080/09540120220104677
   Eldridge GD, 1997, AIDS EDUC PREV, V9, P62
   Exner TM, 2002, PERSPECT SEX REPRO H, V34, P76, DOI 10.2307/3030210
   Farley T A, 1991, CONN MED, V55, P15
   FERREIRAPINTO JB, 1995, AIDS CARE, V7, P477, DOI 10.1080/09540129550126425
   Fishbein M, 1999, AM J PUBLIC HEALTH, V89, P336, DOI 10.2105/AJPH.89.3.336
   Fisher JD, 2002, HEALTH PSYCHOL, V21, P177, DOI 10.1037//0278-6133.21.2.177
   FISHER JD, 1992, PSYCHOL BULL, V111, P455, DOI 10.1037/0033-2909.111.3.455
   Flaskerud J H, 1990, J COMMUNITY HEALTH, V15, P343, DOI 10.1007/BF01324297
   Flaskerud J H, 1997, ETHN HEALTH, V2, P89
   Fogarty LA, 2001, PUBLIC HEALTH REP, V116, P103, DOI 10.1093/phr/116.S1.103
   Ford K, 2002, SEX TRANSM DIS, V29, P50, DOI 10.1097/00007435-200201000-00009
   FOX LJ, 1993, AIDS EDUC PREV, V5, P1
   GERRARD M, 1989, J SEX RES, V26, P315, DOI 10.1080/00224498909551518
   Gielen AC, 1997, WOMEN HEALTH ISS, V7, P269, DOI 10.1016/S1049-3867(97)00029-7
   GOERTZEL TG, 1991, COLL HLTH, V40, P87
   Haddock CK, 1998, PSYCHOL METHODS, V3, P339, DOI 10.1037/1082-989X.3.3.339
   Harris RM, 1998, RES NURS HEALTH, V21, P239, DOI 10.1002/(SICI)1098-240X(199806)21:3<239::AID-NUR7>3.0.CO;2-I
   Hedges L, 2014, STAT METHODS METAANA, V0, P0
   Hedges LV, 1998, PSYCHOL METHODS, V3, P486, DOI 10.1037/1082-989X.3.4.486
   Hillman E, 1991, AIDS EDUC PREV, V3, P328
   HOBFOLL SE, 1994, HEALTH PSYCHOL, V13, P397, DOI 10.1037/0278-6133.13.5.397
   Hobfoll SE, 2002, J CONSULT CLIN PSYCH, V70, P950, DOI 10.1037//0022-006X.70.4.950
   Hoffman JA, 1999, J URBAN HEALTH, V76, P419, DOI 10.1007/BF02351500
   Hovell MF, 2001, J COUNS DEV, V79, P347, DOI 10.1002/j.1556-6676.2001.tb01980.x
   Hunter JE, 2000, INT J SELECT ASSESS, V8, P275, DOI 10.1111/1468-2389.00156
   HUSZTI HC, 1989, PEDIATRICS, V84, P986
   Jaworski BC, 2001, J ADOLESCENT HEALTH, V29, P417, DOI 10.1016/S1054-139X(01)00271-3
   JEMMOTT JB, 1992, J ADOLESCENT HEALTH, V13, P512, DOI 10.1016/1054-139X(92)90016-5
   JEMMOTT LS, 1992, NURS RES, V41, P273
   Jenkins RA, 2000, CLIN INFECT DIS, V30, P723, DOI 10.1086/313744
   JOHNSON JA, 1988, J MED EDUC, V63, P522
   Kalichman SC, 1996, J CONSULT CLIN PSYCH, V64, P687
   KALICHMAN SC, 1995, J PERS ASSESS, V65, P586, DOI 10.1207/s15327752jpa6503_16
   KALICHMAN SC, 1995, PSYCHIATR SERV, V46, P275
   KALICHMAN SC, 1993, J CONSULT CLIN PSYCH, V61, P291, DOI 10.1037/0022-006X.61.2.291
   Kalichman SC, 1999, J CONSULT CLIN PSYCH, V67, P959, DOI 10.1037/0022-006X.67.6.959
   Kalichman SC, 1997, AIDS EDUC PREV, V9, P299
   Kamb ML, 1998, JAMA-J AM MED ASSOC, V280, P1161, DOI 10.1001/jama.280.13.1161
   Kegeles SM, 1996, AM J PUBLIC HEALTH, V86, P1129, DOI 10.2105/AJPH.86.8_Pt_1.1129
   KELLY JA, 1992, AM J PUBLIC HEALTH, V82, P1483, DOI 10.2105/AJPH.82.11.1483
   Kelly JA, 1997, PSYCHIATR SERV, V48, P1283
   Kelly JA, 1997, LANCET, V350, P1500, DOI 10.1016/S0140-6736(97)07439-4
   KELLY JA, 1994, AM J PUBLIC HEALTH, V84, P1918, DOI 10.2105/AJPH.84.12.1918
   KELLY JA, 1989, J CONSULT CLIN PSYCH, V57, P60, DOI 10.1037/0022-006X.57.1.60
   KELLY JA, 1991, AM J PUBLIC HEALTH, V81, P168, DOI 10.2105/AJPH.81.2.168
   KIPKE MD, 1993, J ADOLESCENT HEALTH, V14, P533, DOI 10.1016/1054-139X(93)90136-D
   Kirby D, 1997, AIDS EDUC PREV, V9, P44
   Kotranski L, 1998, AIDS EDUC PREV, V10, P19
   LANDIS SE, 1992, AIDS EDUC PREV, V4, P61
   Lauby JL, 2000, AM J PUBLIC HEALTH, V90, P216, DOI 10.2105/AJPH.90.2.216
   Lawrence JSS, 2002, J CONSULT CLIN PSYCH, V70, P1010, DOI 10.1037//0022-006X.70.4.1010
   Lazebnik Rina, 2001, SUBST ABUS, V22, P105, DOI 10.1023/A:1012682311124
   Leonard L, 2000, AIDS EDUC PREV, V12, P21
   Li XM, 2002, J NATL MED ASSOC, V94, P789
   Lindenberg CS, 2002, APPL NURS RES, V15, P137, DOI 10.1053/apnr.2002.34141
   MACNAIR RR, 1991, SMALL GR RES, V22, P301, DOI 10.1177/1046496491223002
   MacNairSemands RR, 1997, AIDS CARE, V9, P727, DOI 10.1080/713613222
   MALOW RM, 1994, AIDS EDUC PREV, V6, P113
   MANSFIELD CJ, 1993, J ADOLESCENT HEALTH, V14, P115, DOI 10.1016/1054-139X(93)90095-7
   Margolin A, 2003, HEALTH PSYCHOL, V22, P223, DOI 10.1037/0278-6133.22.2.223
   McCusker J, 1996, ANN EPIDEMIOL, V6, P119, DOI 10.1016/1047-2797(95)00128-X
   MCCUSKER J, 1993, AM J PUBLIC HEALTH, V83, P1463, DOI 10.2105/AJPH.83.10.1463
   McGuinness T. M., 2002, J AM PSYCHIAT NURSES, V8, P92, DOI 10.1067/MPN.2002.125162
   McMahon RC, 2001, AIDS EDUC PREV, V13, P91, DOI 10.1521/aeap.13.1.91.18921
   Mercer MA, 1996, AIDS EDUC PREV, V8, P143
   Miller RL, 1998, AM J COMMUN PSYCHOL, V26, P97, DOI 10.1023/A:1021886208524
   MILLER RL, 1995, AIDS EDUC PREV, V7, P48
   Miller T E, 1990, AIDS EDUC PREV, V2, P12
   Morris SB, 2000, BRIT J MATH STAT PSY, V53, P17, DOI 10.1348/000711000159150
   *NAT OP RES CTR, 1998, 25 NAT OP RES CTR, V0, P0
   Neaigus A, 1990, AIDS EDUC PREV, V2, P253
   NEWMAN C, 1993, AIDS EDUC PREV, V5, P327
   Noar SM, 2008, AIDS BEHAV, V12, P335, DOI 10.1007/s10461-007-9313-9
   Noguchi K, 2007, PSYCHOL BULL, V133, P955, DOI 10.1037/0033-2909.133.6.955
   Nyamathi A, 2001, RES NURS HEALTH, V24, P410, DOI 10.1002/nur.1041
   Nyamathi AM, 1997, AIDS EDUC PREV, V9, P253
   NYAMATHI AM, 1994, AIDS EDUC PREV, V6, P296
   OLeary A, 1998, AIDS EDUC PREV, V10, P483
   OHara P, 1996, J SCHOOL HEALTH, V66, P176, DOI 10.1111/j.1746-1561.1996.tb06271.x
   Orr DP, 1996, J PEDIATR-US, V128, P288, DOI 10.1016/S0022-3476(96)70413-4
   Otto-Salaj LL, 2001, COMMUNITY MENT HLT J, V37, P123, DOI 10.1023/A:1002709715201
   Ozer EJ, 1997, AM J COMMUN PSYCHOL, V25, P289, DOI 10.1023/A:1024624610117
   Peterson JL, 1996, AIDS, V10, P319, DOI 10.1097/00002030-199603000-00011
   Picciano J. F., 2001, AIDS BEHAV, V5, P251, DOI 10.1023/A:1011392610578
   Ploem C, 1997, J PSYCHOL HUMAN SEX, V9, P1, DOI 10.1300/J056v09n01_01
   PONTON LE, 1991, J AM ACAD CHILD PSY, V30, P729, DOI 10.1016/S0890-8567(10)80006-1
   QUIRK ME, 1993, AM J PREV MED, V9, P21, DOI 10.1016/S0749-3797(18)30762-1
   RAGON BM, 1995, AIDS EDUC PREV, V7, P221
   Raj A, 2001, PUBLIC HEALTH REP, V116, P599, DOI 10.1016/S0033-3549(04)50093-6
   Raudenbush S. W., 1994, HDB RES SYNTHESIS, V0, PP301, DOI 10.1111/ACPS.12078
   Reeder GD, 1997, AIDS EDUC PREV, V9, P77
   RHODES F, 1989, COLL HLTH, V37, P266
   Roffman RA, 1998, AIDS EDUC PREV, V10, P1
   ROSENTHAL R, 1995, PSYCHOL BULL, V118, P183, DOI 10.1037/0033-2909.118.2.183
   Rosser BRS, 2002, AIDS EDUC PREV, V14, P59, DOI 10.1521/aeap.14.4.59.23885
   Rotheram-Borus MJ, 2001, AM J PUBLIC HEALTH, V91, P400, DOI 10.2105/AJPH.91.3.400
   Rotheram-Borus MJ, 1998, AM J ORTHOPSYCHIAT, V68, P553, DOI 10.1037/h0080364
   ROTHERAMBORUS MJ, 1991, JAMA-J AM MED ASSOC, V266, P1237, DOI 10.1001/jama.266.9.1237
   RUDER AM, 1990, NEW YORK STATE J MED, V90, P129
   SCHINKE SP, 1990, J CONSULT CLIN PSYCH, V58, P432, DOI 10.1037/0022-006X.58.4.432
   SCOLLAY PA, 1992, AIDS EDUC PREV, V4, P160
   Shrier LA, 2001, ARCH PEDIAT ADOL MED, V155, P73, DOI 10.1001/archpedi.155.1.73
   SHULKIN JJ, 1991, COLL HLTH, V40, P75
   Siegel D, 1995, AIDS EDUC PREV, V7, P534
   Siegel DM, 1998, ARCH PEDIAT ADOL MED, V152, P961
   SIKKEMA KJ, 1995, AIDS EDUC PREV, V7, P145
   Sikkema KJ, 2000, AM J PUBLIC HEALTH, V90, P57, DOI 10.2105/AJPH.90.1.57
   SLAP GB, 1991, J ADOLESCENT HEALTH, V12, P434, DOI 10.1016/1054-139X(91)90020-X
   Smith MU, 2000, AIDS EDUC PREV, V12, P49
   SMITH MU, 1995, AIDS EDUC PREV, V7, P391
   Stall RD, 1999, J STUD ALCOHOL, V60, P837, DOI 10.15288/jsa.1999.60.837
   Stanton BF, 1996, ARCH PEDIAT ADOL MED, V150, P363, DOI 10.1001/archpedi.1996.02170290029004
   Stanton BF, 1998, AIDS, V12, P2473, DOI 10.1097/00002030-199818000-00017
   Sterk CE, 2003, AIDS EDUC PREV, V15, P15, DOI 10.1521/aeap.15.1.15.23843
   STLAWRENCE JS, 1995, J CONSULT CLIN PSYCH, V63, P154, DOI 10.1037/0022-006X.63.1.154
   STLAWRENCE JS, 2001, J COMMUNITY PSYCHOL, V29, P937
   Sumartojo E, 2000, AIDS, V14, PS3, DOI 10.1097/00002030-200006001-00002
   Sweat M D, 1995, AIDS, V9 Suppl A, P0
   TURNER JC, 1994, AIDS EDUC PREV, V6, P266
   *US STAT CENS, 2007, 2007 STAT ABSTR, V0, P0
   VALDISERRI RO, 1987, NEW YORK STATE J MED, V87, P272
   Valente TW, 1999, AIDS EDUC PREV, V11, P203
   WALTER HJ, 1993, JAMA-J AM MED ASSOC, V270, P725, DOI 10.1001/jama.270.6.725
   Wang MC, 1999, INTEGRATING RESULTS, V0, P0
   Warner BD, 2001, AIDS EDUC PREV, V13, P479, DOI 10.1521/aeap.13.6.479.21433
   Waters JA, 1996, CRISIS INTERV TIME-L, V3, P85
   WEEKS K, 1995, HEALTH EDUC RES, V10, P329, DOI 10.1093/her/10.3.329
   Weinhardt LS, 2000, J BEHAV MED, V23, P393, DOI 10.1023/A:1005505018784
   Weinhardt LS, 1998, J CONSULT CLIN PSYCH, V66, P680, DOI 10.1037/0022-006X.66.4.680
   WENGER NS, 1991, AM J PUBLIC HEALTH, V81, P1580, DOI 10.2105/AJPH.81.12.1580
   WINETT RA, 1993, HEALTH EDUC QUART, V20, P555, DOI 10.1177/109019819302000413
   YARBER WL, 1997, J HLTH ED, V28, P74
NR 180
TC 4
Z9 4
U1 0
U2 15
PU ROUTLEDGE JOURNALS, TAYLOR & FRANCIS LTD
PI ABINGDON
PA 2-4 PARK SQUARE, MILTON PARK, ABINGDON OX14 4RN, OXON, ENGLAND
SN 1354-8506
EI 1465-3966
J9 PSYCHOL HEALTH MED
JI Psychol. Health Med.
PD JUN 15
PY 2010
VL 15
IS 6
BP 694
EP 719
DI 10.1080/13548506.2010.498892
PG 26
WC Public, Environmental & Occupational Health
SC Public, Environmental & Occupational Health
GA 692JT
UT WOS:000285149800007
PM 21154022
DA 2023-03-20
ER

PT J
AU Schnarrs, PW
   Rosenberger, JG
   Satinsky, S
   Brinegar, E
   Stowers, J
   Dodge, B
   Reece, M
AF Schnarrs, Phillip W.
   Rosenberger, Joshua G.
   Satinsky, Sonya
   Brinegar, Emily
   Stowers, Jill
   Dodge, Brian
   Reece, Michael
TI Sexual Compulsivity, the Internet, and Sexual Behaviors Among Men in a Rural Area of the United States
SO AIDS PATIENT CARE AND STDS
LA English
DT Article
ID hiv-seropositive men; risk behavior; sensation seeking; transmitted infections; african-americans; college-students; san-francisco; prevalence; addiction; impulsivity
AB Sexual compulsivity has been associated with higher frequencies of sexual behaviors that may increase risk for transmission of HIV and other sexually transmitted infections (STI). In a rural midwestern region where social and community resources for the sexual health of men who have sex with men (MSM) are relatively few, the patterns of partner-seeking and sexual behavior, and their relations to sexual compulsivity, may be different than findings from other assessments of men in urban centers. Using a community-based participatory approach (CBPR), data were collected from 309 men who were primarily white, identified as gay or homosexual, and had a mean age of 29.37 years (SD = 11.33), to explore relations between scores on a measure of sexual compulsivity and their sexual partner-seeking, drug and alcohol use, and sexual behaviors with men and women. The majority of men reported having engaged in sexual activity with men in the past 30 days. Those scoring higher than the sample mean (1.65 [SD = 0.66]) on the sexual compulsivity measure reported patterns of having sex with partners met online and having been the insertive or receptive partner in unprotected anal intercourse. Given the unique patterns of sexual partner-seeking in this area, interventions to decrease sexual risk-taking should take into account that the vast majority of men in rural areas are using the Internet to locate sexual partners, and prevention messages focused on rural contexts need to be tailored to include men who have a propensity for sexually compulsive behaviors. Additionally, interventions created for virtual spaces may be more sustainable with rural communities than traditional approaches to HIV/STI prevention.
C1 [Schnarrs, Phillip W.] Indiana Univ, Dept Appl Hlth Sci, Ctr Sexual Hlth Promot, Bloomington, IN 47408 USA.
   [Rosenberger, Joshua G.] Indiana Univ, Sch Med, Div Adolescent Med, Indianapolis, IN USA.
   [Brinegar, Emily; Stowers, Jill] Bloomington Hosp, Bloomington, IN USA.
C3 Indiana University System; Indiana University Bloomington; Indiana University System; Indiana University-Purdue University Indianapolis; Indiana University System
RP Schnarrs, PW (corresponding author), Indiana Univ, Dept Appl Hlth Sci, Ctr Sexual Hlth Promot, 1025 E Seventh St,HPER 116, Bloomington, IN 47408 USA.
EM pwschnar@indiana.edu
CR Adimora AA, 2004, ANN EPIDEMIOL, V14, P155, DOI 10.1016/S1047-2797(03)00129-7
   Al-Tayyib AA, 2009, SEX TRANSM INFECT, V85, P216, DOI 10.1136/sti.2008.032631
   Bancroft J, 2004, J SEX RES, V41, P225, DOI 10.1080/00224490409552230
   BARTH RJ, 1987, J SEX MARITAL THER, V13, P15, DOI 10.1080/00926238708403875
   Benotsch EG, 1999, ADDICT BEHAV, V24, P857, DOI 10.1016/S0306-4603(99)00056-8
   Benotsch EG., 2001, SEXUAL ADDICTION COM, V8, P83, DOI 10.1080/10720160127561
   Bimbi DS, 2006, SUBST USE MISUSE, V41, P643, DOI 10.1080/10826080500411080
   Bowen AM, 2008, J BEHAV MED, V31, P463, DOI 10.1007/s10865-008-9171-6
   Carnes P., 1989, CONTRARY LOVE HELPIN, V0, P0
   Chaney M.P., 2004, J ADDICTIONS OFFENDE, V24, P101, DOI 10.1002/j.2161-1874.2004.tb00186.x
   Coleman E., 1990, AM J PREVENTIVE PSYC, V2, P9
   COOPER A, 2000, SEXUAL ADDICT COMPUL, V5, P30
   Cooper A., 2000, SEXUAL ADDICTION COM, V7, P5, DOI 10.1080/10720160008400205
   CSATARI J, 1995, MENS HLTH, V10, P33
   Dodge B, 2004, J SEX RES, V41, P343, DOI 10.1080/00224490409552241
   FISCHER B, 1995, ADDICT NEWSL, V2, P27
   Foster PP, 2009, AIDS CARE, V21, P1306, DOI 10.1080/09540120902803141
   Gold SN, 1998, CLIN PSYCHOL REV, V18, P367, DOI 10.1016/S0272-7358(97)00051-2
   Goodman A., 2005, SUBSTANCE ABUSE COMP, V0, P504
   Gorbach PM, 2009, J URBAN HEALTH, V86, PS63, DOI 10.1007/s11524-009-9370-7
   Griffiths M, 2001, J SEX RES, V38, P333, DOI 10.1080/00224490109552104
   Griffiths M, 2000, CYBERPSYCHOL BEHAV, V3, P537, DOI 10.1089/109493100420151
   GROV C, 2007, CULT HEALTH SEX, V0, P1
   Gullette DL, 2005, J COMMUN HEALTH NURS, V22, P47, DOI 10.1207/s15327655jchn2201_5
   Heckman TG, 2003, SEX TRANSM DIS, V30, P134, DOI 10.1097/00007435-200302000-00008
   Heckman TG, 1998, AIDS CARE, V10, P365, DOI 10.1080/713612410
   Horvath KJ, 2008, AM J PUBLIC HEALTH, V98, P1059, DOI 10.2105/AJPH.2007.111070
   Israel B A, 2001, EDUC HEALTH (ABINGDON), V14, P182
   JAWANBAKHY M, 2009, SEX TRANSM DIS, V36, P0
   KALICHMAN SC, 1994, J PERS ASSESS, V62, P385, DOI 10.1207/s15327752jpa6203_1
   KALICHMAN SC, 1995, J PERS ASSESS, V65, P586, DOI 10.1207/s15327752jpa6503_16
   Kalichman SC, 2001, J PERS ASSESS, V76, P379, DOI 10.1207/S15327752JPA7603_02
   Kalichman SC, 1997, AIDS CARE, V9, P441, DOI 10.1080/09540129750124984
   Kalman Thomas P, 2008, J AM ACAD PSYCHOANAL DYN PSYCHIATRY, V36, P593, DOI 10.1521/jaap.2008.36.4.593
   Katichman SC, 2004, J SEX RES, V41, P235, DOI 10.1080/00224490409552231
   Lieb S, 2009, J URBAN HEALTH, V86, P887, DOI 10.1007/s11524-009-9401-4
   MCBRIDE K, 2008, INT J SEXUAL HLTH, V15, P97
   McBride K.R., 2008, INT J SEX HEALTH, V19, P51, DOI 10.1300/J514v19n04_06
   Osmond DH, 2007, AM J PUBLIC HEALTH, V97, P1677, DOI 10.2105/AJPH.2005.062851
   Parsons JT, 2007, SEX ADDICT COMPULS, V14, P239, DOI 10.1080/10720160701480659
   Parsons J. T., 2001, SEXUAL ADDICTION COM, V8, P101, DOI 10.1080/10720160127562
   Parsons JT, 2007, J ADDICT DIS, V26, P5, DOI 10.1300/J069v26n03_02
   Putnam DE, 2000, CYBERPSYCHOL BEHAV, V3, P553, DOI 10.1089/109493100420160
   Reece M, 2004, ARCH SEX BEHAV, V33, P235, DOI 10.1023/B:ASEB.0000026623.69017.df
   REECE M, 2001, SEXUAL ADDICTION COM, V8, P157, DOI 10.1080/10720160127565
   Reece M, 2003, SEXUAL ADDICTION COM, V10, P1, DOI 10.1080/10720160309048
   REECE M, 2006, SEX SEXUALITY, V0, P213
   Rosenmann A., 2007, SEXUALITY RESEARCH AND SOCIAL POLICY, V4, P18, DOI 10.1525/srsp.2007.4.2.18
   Ross MW, 2007, J SEX RES, V44, P59, DOI 10.1207/s15598519jsr4401_7
   Satinsky S, 2008, AIDS PATIENT CARE ST, V22, P553, DOI 10.1089/apc.2007.0255
   Scheer S, 2008, SEX TRANSM INFECT, V84, P493, DOI 10.1136/sti.2008.031823
   Semple SJ, 2006, AIDS BEHAV, V10, P587, DOI 10.1007/s10461-006-9127-1
   Stratford D, 2007, CULT HEALTH SEX, V9, P121, DOI 10.1080/13691050600976650
   SUSAN M, 2007, J URBAN HEALTH, V84, P212
   Torres HL, 2007, SEX ADDICT COMPULS, V14, P63, DOI 10.1080/10720160601150147
   Uphold CR, 2005, J COMMUN HEALTH, V30, P355, DOI 10.1007/s10900-005-5517-y
   YOUNG KS, 2000, SEXUAL ADDICT COMPUL, V59, P74
NR 58
TC 25
Z9 25
U1 1
U2 26
PU MARY ANN LIEBERT, INC
PI NEW ROCHELLE
PA 140 HUGUENOT STREET, 3RD FL, NEW ROCHELLE, NY 10801 USA
SN 1087-2914
EI 1557-7449
J9 AIDS PATIENT CARE ST
JI Aids Patient Care STDS
PD SEP 15
PY 2010
VL 24
IS 9
BP 563
EP 569
DI 10.1089/apc.2010.0117
PG 7
WC Public, Environmental & Occupational Health; Infectious Diseases
SC Public, Environmental & Occupational Health; Infectious Diseases
GA 646BO
UT WOS:000281510100005
PM 20731609
DA 2023-03-20
ER

PT J
AU Li, S
   Huang, H
   Cai, Y
   Ye, X
   Shen, X
   Shi, R
   Xu, G
AF Li, S.
   Huang, H.
   Cai, Y.
   Ye, X.
   Shen, X.
   Shi, R.
   Xu, G.
TI Evaluation of a school-based HIV/AIDS peer-led prevention programme: the first intervention trial for children of migrant workers in China
SO INTERNATIONAL JOURNAL OF STD & AIDS
LA English
DT Article
DE HIV/AIDS; peer-led education; adolescent; migrant workers; China
ID to-urban migration; sexual-behavior; risk; aids; transmission; population; students
AB The effectiveness of a peer-led education intervention in HIV/AIDS prevention was assessed in the Chinese children of migrant workers. A prospective study was conducted in 12 junior high schools for migrant children. Among the intervention group, a peer-education-based HIV/AIDS prevention was implemented for three months. The results during the baseline survey indicated that the level of knowledge on HIV/AIDS was lower in children of migrant workers. After three months of peer-led intervention, compared with the control group, students in the intervention group positively increased their HIV/AIDS-related knowledge, modified their attitude and improved their protection self-efficacy. Compared with attitude, intervention was more effective in the improvement of knowledge and protection self-efficacy, especially knowledge The findings suggest that peer-led education was an effective method in improving knowledge, attitude and protection self-efficacy in Chinese children of migrant workers. Heightened concerns targeting the group students were particularly necessary, given their lower level of related knowledge and vulnerability to HIV infection.
C1 [Huang, H.] Shanghai Jiao Tong Univ, Sch Med, Shanghai Key Lab Childrens Environm Hlth, Shanghai Xin Hua Hosp,Shanghai Childrens Med Ctr, Shanghai 200030, Peoples R China.
   [Li, S.; Cai, Y.; Shi, R.; Xu, G.] Shanghai Jiao Tong Univ, Sch Med, Sch Publ Hlth, Shanghai 200030, Peoples R China.
C3 Shanghai Jiao Tong University; Shanghai Jiao Tong University
RP Huang, H (corresponding author), Shanghai Jiao Tong Univ, Sch Med, Shanghai Key Lab Childrens Environm Hlth, Shanghai Xin Hua Hosp,Shanghai Childrens Med Ctr, 227 S Chongqing Rd, Shanghai 200030, Peoples R China.
EM HuangHong096@hotmail.com
FU Shanghai Key Laboratory of Children's Environmental Health [06DZ22024]; National Natural Science Foundation of China [30700670]; Shanghai Municipal Education Commission [09YZ92]; Program for Excellent Young Teachers in Shanghai [jdy-07011]; Chenxia Award Project for Young scholar in Shanghai Jiaotong University; New Bairenjihua in Shanghai Jiaotong University School of Medicine
CR Anderson AF, 2003, AIDS CARE, V15, P177, DOI 10.1080/0954012031000068326
   Beyrer C, 2007, CLIN INFECT DIS, V44, P981, DOI 10.1086/512371
   *CHIN NAT BUR STAT, 2002, CHAR CHIN RUR MIGR 2, V0, P0
   Gao MY, 2007, AIDS CARE, V19, P799, DOI 10.1080/09540120601114832
   Gao Y, 2001, REPROD FERT DEVELOP, V13, P729, DOI 10.1071/RD01082
   He N, 2006, AIDS EDUC PREV, V18, P176, DOI 10.1521/aeap.2006.18.2.176
   Hu Z, 2006, PUBLIC HEALTH, V120, P339, DOI 10.1016/j.puhe.2005.10.016
   Jia XiaoFei, 2007, CHINA TROPICAL MEDICINE, V7, P297
   Kirby D, 1997, AIDS EDUC PREV, V9, P44
   Li XM, 2007, AIDS EDUC PREV, V19, P396, DOI 10.1521/aeap.2007.19.5.396
   LOU JH, 2007, CHIN J PUBLIC HLTH, V23, P985
   Ma QQ, 2006, BMC PUBLIC HEALTH, V6, P0, DOI 10.1186/1471-2458-6-232
   STEGEL DM, 2001, ARCH PEDIAT ADOLESC, V155, P1117
   Wang LD, 2007, AIDS, V21, PS3, DOI 10.1097/01.aids.0000304690.24390.c2
   Wang SG, 2003, AIDS EDUC PREV, V15, P334, DOI 10.1521/aeap.15.5.334.23820
   Wang ZB, 2007, J DISPER SCI TECHNOL, V28, P309, DOI 10.1080/01932690601062192
   Yang XM, 2006, CHINESE J PUBLIC HLT, V22, P1298
   Zhang HS, 2004, AIDS BEHAV, V8, P105, DOI 10.1023/B:AIBE.0000030242.46843.71
   Zhang L, 2001, AM ETHNOL, V28, P179, DOI 10.1525/ae.2001.28.1.179
   ZHAO W, 2007, CHIN PRIMARY HLTH CA, V21, P56
NR 20
TC 21
Z9 22
U1 1
U2 16
PU SAGE PUBLICATIONS LTD
PI LONDON
PA 1 OLIVERS YARD, 55 CITY ROAD, LONDON EC1Y 1SP, ENGLAND
SN 0956-4624
EI 1758-1052
J9 INT J STD AIDS
JI Int. J. STD AIDS
PD FEB 15
PY 2010
VL 21
IS 2
BP 82
EP 86
DI 10.1258/ijsa.2009.008514
PG 5
WC Immunology; Infectious Diseases
SC Immunology; Infectious Diseases
GA 562RZ
UT WOS:000275072800002
PM 20089992
DA 2023-03-20
ER

PT J
AU Hittner, JB
   Kryzanowski, JJ
AF Hittner, James B.
   Kryzanowski, Jennifer J.
TI Residential Status Moderates the Association between Gender and Risky Sexual Behavior
SO JOURNAL OF HEALTH PSYCHOLOGY
LA English
DT Article
DE casual sex; HIV; living arrangement; residential status; risky sexual behavior; substance use
ID college-students; substance use; perceptions; predictors; health
AB College students' academic performance, residential status, class rank, and gender were assessed as predictors of risky sexual behavior. All predictors were examined under two different substance use contexts, that of being 'drunk or high' and 'not drunk or high'. Results indicated that gender moderated the association between residential status and risky sex, such that males living on-campus engaged in more frequent casual sex than males living off-campus. The casual sex frequency for females did not vary as a function of residential status. The importance of studying the link between college-based environmental variables and risky sexual behavior was emphasized.
C1 [Hittner, James B.] Coll Charleston, Dept Psychol, Charleston, SC 29424 USA.
C3 College of Charleston
RP Hittner, JB (corresponding author), Coll Charleston, Dept Psychol, 66 George St, Charleston, SC 29424 USA.
EM hittnerj@cofc.edu
CR Ajzen I., 1980, UNDERSTANDING ATTITU, V0, P0
   *AM COLL HLTH ASS, 2005, NAT COLL HLTH ASS AC, V0, P0
   Bailey JA, 2008, J ADOLESCENT HEALTH, V42, P573, DOI 10.1016/j.jadohealth.2007.11.138
   Bogart LM, 2006, J DRUG ISSUES, V36, P571, DOI 10.1177/002204260603600304
   Bon SR, 2001, J PSYCHOL, V135, P165, DOI 10.1080/00223980109603688
   Cooper ML, 2002, J STUD ALCOHOL, V0, PP101, DOI 10.15288/jsas.2002.s14.101
   DiIorio C., 1998, J APPL BIOBEHAVIORAL, V3, P119, DOI 10.1111/j.1751-9861.1998.tb00049.x
   Hittner JB, 2008, J APPL BIOBEHAV RES, V13, P86, DOI 10.1111/j.1751-9861.2008.00029.x
   KAHN AS, 2000, SEX UNWANTED SEX SEX, V0, P0
   Klein W, 2007, J AM COLL HEALTH, V56, P317, DOI 10.3200/JACH.56.3.317-324
   Langer LM, 2001, SOC BEHAV PERSONAL, V29, P133, DOI 10.2224/sbp.2001.29.2.133
   Lewis JM, 2009, COLL STUDENT J, V43, P475
   MacDonald TK, 2008, J APPL SOC PSYCHOL, V38, P1092, DOI 10.1111/j.1559-1816.2008.00340.x
   Meilman P W, 1993, J AM COLL HEALTH, V42, P27
   Paul EL, 2000, J SEX RES, V37, P76, DOI 10.1080/00224490009552023
   Poulin C, 2001, ADDICTION, V96, P607, DOI 10.1046/j.1360-0443.2001.9646079.x
   PRESLEY C, 1993, CORE ALCOHOL DRUG SU, V0, P0
   SEVERN JJ, 1990, COLL STUDENT J, V24, P296
   Slaughter L, 2000, J REPROD MED, V45, P425
   WECHSLER H, 1994, JAMA-J AM MED ASSOC, V272, P1672, DOI 10.1001/jama.272.21.1672
NR 20
TC 9
Z9 9
U1 0
U2 3
PU SAGE PUBLICATIONS LTD
PI LONDON
PA 1 OLIVERS YARD, 55 CITY ROAD, LONDON EC1Y 1SP, ENGLAND
SN 1359-1053
EI 1461-7277
J9 J HEALTH PSYCHOL
JI J. Health Psychol.
PD MAY 15
PY 2010
VL 15
IS 4
BP 634
EP 640
DI 10.1177/1359105309357798
PG 7
WC Psychology, Clinical
SC Psychology
GA 594KR
UT WOS:000277537100016
PM 20460420
DA 2023-03-20
ER

PT J
AU Sharafeldin, E
   Soonawala, D
   Vandenbroucke, JP
   Hack, E
   Visser, LG
AF Sharafeldin, Elhadi
   Soonawala, Darius
   Vandenbroucke, Jan P.
   Hack, Evelien
   Visser, Leo G.
TI Health risks encountered by Dutch medical students during an elective in the tropics and the quality and comprehensiveness of pre-and post-travel care
SO BMC MEDICAL EDUCATION
LA English
DT Article
ID questionnaire survey; overseas; abroad; provision; issue; hiv
AB Background: Clinical and research electives abroad offer medical students many unique experiences. However, participating in an unfamiliar health-care setting combined with limited medical experience may place students at risk of illness. To improve pre-and post-travel care, we assessed the health risks and the quality and comprehensiveness of pre-and post-travel care in a cohort of Dutch medical students returning form an elective abroad. Methods: All medical students who had performed an elective in the tropics between July 2006 and December 2008 were sent an informative email asking them to complete a web-based questionnaire. Results: 180 of 242 (74%) students completed the questionnaire. Regarding the risk of bloodborne viral infection: 67% of all students and 32% of junior students engaged in procedures that constitute a risk of exposure to bloodborne viral infection, often in countries with high HIV prevalence rates. None of nine students who experienced possible or certain mucosal or percutaneous exposure to potentially infectious body fluids reported the exposure at the time it occurred and none used PEP. Regarding other health risks: 8 of 40 (20%) students stopped using mefloquine due to adverse effects. This left a sizeable proportion unprotected in countries that are hyperendemic for malaria. Post-travel screening for schistosomiasis, tuberculosis (tuberculin skin test) and carriage of methicillin-resistant Staphylococcus aureus (MRSA) encompassed approximately half of all students who should have been screened. Conclusions: Based on the results of this study we have adopted an integral set of measures to reduce the health risks associated with an elective abroad. The pre and post-travel consult has been centralized and standardized as well as the distribution of PEP. In addition we have developed a mandatory module on Global Health for all medical students planning an elective abroad.
C1 [Sharafeldin, Elhadi; Soonawala, Darius; Visser, Leo G.] Leiden Univ, Med Ctr, Dept Infect Dis, NL-2300 RC Leiden, Netherlands.
   [Sharafeldin, Elhadi; Vandenbroucke, Jan P.] Leiden Univ, Med Ctr, Dept Clin Epidemiol, NL-2300 RC Leiden, Netherlands.
   [Hack, Evelien] Leiden Univ, Med Ctr, Dept Student Affairs, NL-2300 RC Leiden, Netherlands.
C3 Leiden University; Leiden University Medical Center (LUMC); Leiden University - Excl LUMC; Leiden University; Leiden University Medical Center (LUMC); Leiden University - Excl LUMC; Leiden University; Leiden University Medical Center (LUMC); Leiden University - Excl LUMC
RP Soonawala, D (corresponding author), Leiden Univ, Med Ctr, Dept Infect Dis, Albinusdreef 2, NL-2300 RC Leiden, Netherlands.
EM d.soonawala@lumc.nl
CR Abdullah ASM, 2000, J TRAVEL MED, V7, P125
   Banatvala N, 1998, BRIT MED J, V316, P1404, DOI 10.1136/bmj.316.7142.1404
   Cossar JH, 2000, J TRAVEL MED, V7, P314
   Edwards R, 2004, MED EDUC, V38, P688, DOI 10.1111/j.1365-2929.2004.01849.x
   Franklin GF, 2001, J INFECTION, V43, P191, DOI 10.1053/jinf.2001.0903
   Gamester CF, 1999, BRIT MED J, V318, P158, DOI 10.1136/bmj.318.7177.158
   Goldsmid JM, 2003, J TRAVEL MED, V10, P160, DOI 10.2310/7060.2003.35728
   Grudzen Corita R, 2007, BMC MED EDUC, V7, P47, DOI 10.1186/1472-6920-7-47
   Inglis, 1996, J TRAVEL MED, V3, P80, DOI 10.1111/j.1708-8305.1996.tb00710.x
   Miranda J Jaime, 2005, TRAVEL MED INFECT DIS, V3, P133, DOI 10.1016/j.tmaid.2004.09.003
   Moss PJ, 1999, BRIT MED J, V318, P161, DOI 10.1136/bmj.318.7177.161
   PHILIPP R, 1985, J ROY COLL GEN PRACT, V35, P80
   Tilzey AJ, 2002, BRIT MED J, V325, P1010, DOI 10.1136/bmj.325.7371.1010
   van Riemsdijk MM, 2001, THESIS ERASMUS U ROT, V0, P0
   VandenbrouckeGrauls CMJE, 1996, INFECT CONT HOSP EP, V17, P512
NR 15
TC 26
Z9 26
U1 0
U2 3
PU BMC
PI LONDON
PA CAMPUS, 4 CRINAN ST, LONDON N1 9XW, ENGLAND
SN 1472-6920
EI 
J9 BMC MED EDUC
JI BMC Med. Educ.
PD DEC 2
PY 2010
VL 10
IS 
BP 
EP 
DI 10.1186/1472-6920-10-89
PG 6
WC Education & Educational Research; Education, Scientific Disciplines
SC Education & Educational Research
GA 702EV
UT WOS:000285878300001
PM 21126347
DA 2023-03-20
ER

PT J
AU Turhan, O
   Senol, Y
   Baykul, T
   Saba, R
   Yalcin, AN
AF Turhan, Ozge
   Senol, Yesim
   Baykul, Timucin
   Saba, Rabin
   Yalcin, Ata Nevzat
TI KNOWLEDGE, ATTITUDES AND BEHAVIOUR OF STUDENTS FROM A MEDICINE FACULTY, DENTISTRY FACULTY, AND MEDICAL TECHNOLOGY VOCATIONAL TRAINING SCHOOL TOWARD HIV/AIDS
SO INTERNATIONAL JOURNAL OF OCCUPATIONAL MEDICINE AND ENVIRONMENTAL HEALTH
LA English
DT Article
DE HIV/AIDS; Knowledge; Attitudes; Behaviour; Medicine; Dentistry
ID iranian dentists; nursing-students; hiv; infection
AB Objectives: With increasing numbers of HIV/AIDS patients, physicians, dentists, and nurses taking care of these patients should have sufficient knowledge of the disease, and their attitude and behaviour should be proper. In our study, we aimed to examine the level of knowledge about HIV/AIDS among students from a medicine faculty, dentistry faculty, and medical technology vocational training school, to investigate attitudes and behaviour, and differences between first- and last-year students (if any) and to determine students' perception of the importance of this disease for our country and our world. Material and Methods: This descriptive study comprised first- year and last-year students of Akdeniz University Faculty of Medicine, Akdeniz University Medical Technology Vocational Training School (MTVTS), and Suleyman Demirel University Faculty of Dentistry. A questionnaire was administered to a total of 357 students. Results: Lack of the relevant education is obvious among all three occupational groups in our study Conclusions: The importance of HIV/AIDS as a public health problem all over the world should be emphasized more, and awareness of all humanity should be augmented.
C1 [Senol, Yesim] Akdeniz Univ, Fac Med, Dept Med Educ, TR-07070 Antalya, Turkey.
   [Turhan, Ozge; Saba, Rabin; Yalcin, Ata Nevzat] Akdeniz Univ, Fac Med, Dept Infect Dis & Clin Microbiol, TR-07070 Antalya, Turkey.
   [Baykul, Timucin] Suleyman Demirel Univ, Fac Dent, Dept Oral & Maxillofacial Surg, TR-32200 Isparta, Turkey.
C3 Akdeniz University; Akdeniz University; Suleyman Demirel University
RP Senol, Y (corresponding author), Akdeniz Univ, Fac Med, Dept Med Educ, TR-07070 Antalya, Turkey.
EM yigiter@akdeniz.edu.tr
FU Akdeniz University Research Foundation
CR Albrektsson Madelene, 2009, OPEN AIDS J, V3, P55, DOI 10.2174/1874613600903010055
   Artan MO, 2006, ERCIYES MED J, V28, P125
   Askarian M, 2007, INFECT CONT HOSP EP, V28, P83, DOI 10.1086/509851
   Askarian M, 2006, AM J INFECT CONTROL, V34, P530, DOI 10.1016/j.ajic.2006.03.006
   Bektas HA, 2007, AIDS CARE, V19, P888, DOI 10.1080/09540120701203352
   Bell David M., 1997, AMERICAN JOURNAL OF MEDICINE, V102, P9, DOI 10.1016/S0002-9343(97)89441-7
   Chan KY, 2008, AIDS BEHAV, V12, P146, DOI 10.1007/s10461-007-9222-y
   Chan KY, 2009, CURR HIV RES, V7, P606, DOI 10.2174/157016209789973655
   CLEGHORN FR, 2005, PRINCIPLES PRACTICE, V0, P2119
   Do AN, 2003, INFECT CONT HOSP EP, V24, P86, DOI 10.1086/502178
   ELBAS EO, 1998, HIV AIDS, V1, P74
   KARADENIZ G, 2004, TSK KORUYUCU HEKIMLI, V3, P87
   Kaya M., 2007, TURK SILAHLI KUVVETLERI, V0, P0
   Li S, 2009, INT J STD AIDS, V20, P561, DOI 10.1258/ijsa.2008.008433
   MALDARELLI F, 2005, PRINCIPLES PRACTICE, V0, P1506
   Mulligan Roseann, 2006, J DENT EDUC, V70, P857
   Turhan E, 2006, J PUBLIC HEALTH-UK, V28, P137, DOI 10.1093/pubmed/fdi085
   van Servellen G, 1990, J CONTIN EDUC HEALTH PROF, V10, P223, DOI 10.1002/chp.4750100304
   Webber GC, 2007, AIDS CARE, V19, P685, DOI 10.1080/09540120601084340
   ZENCIR M, 1998, HIV AIDS, V1, P159
NR 22
TC 13
Z9 14
U1 2
U2 5
PU NOFER INST OCCUPATIONAL MEDICINE, POLAND
PI LODZ
PA SW TERESY 8, LODZ, 91-348, POLAND
SN 1232-1087
EI 1896-494X
J9 INT J OCCUP MED ENV
JI Int. J. Occup. Med. Environ. Health
PD JUN 15
PY 2010
VL 23
IS 2
BP 153
EP 160
DI 10.2478/v10001-010-0008-5
PG 8
WC Public, Environmental & Occupational Health
SC Public, Environmental & Occupational Health
GA 634CO
UT WOS:000280557300004
PM 20630832
DA 2023-03-20
ER

PT J
AU Wolfers, MEG
   Kok, G
   Mackenbach, JP
   de Zwart, O
AF Wolfers, Mireille E. G.
   Kok, Gerjo
   Mackenbach, Johan P.
   de Zwart, Onno
TI Correlates of STI testing among vocational school students in the Netherlands
SO BMC PUBLIC HEALTH
LA English
DT Article
ID scottish gay men; college-students; young-women; hiv; chlamydia; populations; intentions; predictors; gonorrhea; attitudes
AB Background: Adolescents are at risk for acquiring sexually transmitted infections (STIs). However, test rates among adolescents in the Netherlands are low and effective interventions that encourage STI testing are scarce. Adolescents who attend vocational schools are particularly at risk for STI. The purpose of this study is to inform the development of motivational health promotion messages by identifying the psychosocial correlates of STI testing intention among adolescents with sexual experience attending vocational schools. Methods: This study was conducted among 501 students attending vocational schools aged 16 to 25 years (mean 18.3 years +/- 2.1). Data were collected via a web-based survey exploring relationships, sexual behavior and STI testing behavior. Items measuring the psychosocial correlates of testing were derived from Fishbein's Integrative Model. Data were subjected to multiple regression analyses. Results: Students reported substantial sexual risk behavior and low intention to participate in STI testing. The model explained 39% of intention to engage in STI testing. The most important predictor was attitude. Perceived norms, perceived susceptibility and test site characteristics were also significant predictors. Conclusions: The present study provides important and relevant empirical input for the development of health promotion interventions aimed at motivating adolescents at vocational schools in the Netherlands to participate in STI testing. Health promotion interventions developed for this group should aim to change attitudes, address social norms and increase personal risk perception for STI while also promoting the accessibility of testing facilities.
C1 [Wolfers, Mireille E. G.; de Zwart, Onno] Municipal Publ Hlth Serv, Infect Dis Control Div, Rotterdam Area, NL-3000 LP Rotterdam, Netherlands.
   [Wolfers, Mireille E. G.; Mackenbach, Johan P.] Erasmus Univ, Med Ctr, Dept Publ Hlth, NL-3000 CA Rotterdam, Netherlands.
   [Kok, Gerjo] Maastricht Univ, Dept Work & Social Psychol, Fac Psychol & Neurosci, NL-6200 MD Maastricht, Netherlands.
C3 Erasmus University Rotterdam; Erasmus MC; Maastricht University
RP Wolfers, MEG (corresponding author), Municipal Publ Hlth Serv, Infect Dis Control Div, Rotterdam Area, POB 70032, NL-3000 LP Rotterdam, Netherlands.
EM m.wolfers@ggd.rotterdam.nl
FU Netherlands Organization for Health Research and Development (ZonMw) [1100004]
CR Banikarim C, 2003, J ADOLESCENT HEALTH, V32, P288, DOI 10.1016/S1054-139X(02)00706-1
   Baranowski T., 2002, HLTH BEHAV HLTH ED T, V3rd ed., P165
   Bartholomew LK, 2006, PLANNING HLTH PROMOT, V0, P0
   Bertens MGBC, 2009, PATIENT EDUC COUNS, V75, P77, DOI 10.1016/j.pec.2008.09.002
   Blake DR, 2007, ARCH PEDIAT ADOL MED, V161, P1088, DOI 10.1001/archpedi.161.11.1088
   Bond L, 2005, AIDS CARE, V17, P125, DOI 10.1080/09541020512331325653
   Chacko MR, 2006, SEX TRANSM INFECT, V82, P75, DOI 10.1136/sti.2004.014118
   Crosby R, 2001, SEX TRANSM DIS, V28, P208, DOI 10.1097/00007435-200104000-00004
   Cunningham SD, 2002, SEX TRANSM INFECT, V78, P334, DOI 10.1136/sti.78.5.334
   de Graaf H., 2005, SEKS ONDER JE 25E SE, V0, P0
   Dorr N, 1999, AIDS EDUC PREV, V11, P14
   Fishbein M, 1998, INT J GYNECOL OBSTET, V63, PS175, DOI 10.1016/S0020-7292(98)00202-1
   Fishbein M, 2000, AIDS CARE, V12, P273, DOI 10.1080/09540120050042918
   Fishbein M., 2010, PREDICTING CHANGING, V0, P0, DOI DOI 10.4324/9780203838020
   Fishbein M, 2008, MED DECIS MAKING, V28, P834, DOI 10.1177/0272989X08326092
   Fishbein M, 2006, J COMMUN, V56, PS1, DOI 10.1111/j.1460-2466.2006.00280.x
   Flowers P, 2003, PSYCHOL HEALTH, V18, P739, DOI 10.1080/0887044031000116016
   Flowers P, 2003, BRIT J HEALTH PSYCH, V8, P179, DOI 10.1348/135910703321649150
   Ford CA, 2004, J ADOLESCENT HEALTH, V34, P266, DOI 10.1016/j.jadohealth.2003.07.013
   Fortenberry JD, 2002, AM J PUBLIC HEALTH, V92, P378, DOI 10.2105/AJPH.92.3.378
   FULPEN M, 2002, VMBO SCHOLIEREN SEKS, V0, P0
   Godin G, 1997, AIDS EDUC PREV, V9, P31
   Green LW., 2005, HLTH PROGRAM PLANNIN, V4th, P0
   *HLTH COUNC NETH, 1999, REC POL HIV TEST, V0, P42
   HOSPERS HJ, 2003, MONITORING STUDY 200, V0, P0
   Hou SI, 2005, AIDS CARE, V17, P329, DOI 10.1080/09540120412331299816
   Janz N. K., 2002, HLTH BEHAV HLTH ED T, V0, P45
   Kakoko DC, 2006, SOC SCI MED, V63, P991, DOI 10.1016/j.socscimed.2006.02.016
   Kalichman SC, 2003, SEX TRANSM INFECT, V79, P442, DOI 10.1136/sti.79.6.442
   Knussen C, 2004, CULT HEALTH SEX, V6, P45, DOI 10.1080/1369105031000152706
   KOEDIJK FDH, 2009, SEXUALLY TRANSMITTED, V0, P103
   Lowery LM, 2005, SEX TRANSM INFECT, V81, P63, DOI 10.1136/sti.2003.008920
   Maguen S, 2000, J ADOLESCENT HEALTH, V26, P252, DOI 10.1016/S1054-139X(99)00078-6
   MIKOLAJCZAK J, 2006, AIDS BEHAV, V0, P0
   Montano D. E., 2002, HLTH BEHAV HLTH ED T, V0, P67
   Mutchler MG, 2000, AIDS EDUC PREV, V12, P1
   MYERS T, 1993, AM J PUBLIC HEALTH, V83, P701, DOI 10.2105/AJPH.83.5.701
   Noar SM, 2006, J HEALTH COMMUN, V11, P365, DOI 10.1080/10810730600671862
   Peralta L, 2007, AIDS PATIENT CARE ST, V21, P400, DOI 10.1089/apc.2006.0112
   Salt J, 2001, IRISH J PSYCHOL MED, V18, P54, DOI 10.1017/S0790966700006327
   Samet JH, 1997, PEDIATRICS, V100, P371, DOI 10.1542/peds.100.3.371
   Spielberg F, 2001, AIDS EDUC PREV, V13, P524, DOI 10.1521/aeap.13.6.524.21436
   Stein JA, 2000, AIDS CARE, V12, P343, DOI 10.1080/09540120050043007
   Sumartojo E, 2008, AIDS CARE, V20, P1, DOI 10.1080/09540120701450425
   van Bergen J, 2005, SEX TRANSM INFECT, V81, P17, DOI 10.1136/sti.2004.010173
   van Veen MG, 2009, AIDS CARE, V21, P683, DOI 10.1080/09540120802511984
   Vermeer W, 2009, PATIENT EDUC COUNS, V75, P135, DOI 10.1016/j.pec.2008.08.022
   World Health Organization, 2012, GLOB INC PREV SEL CU, V0, P0
NR 49
TC 26
Z9 26
U1 0
U2 15
PU BIOMED CENTRAL LTD
PI LONDON
PA 236 GRAYS INN RD, FLOOR 6, LONDON WC1X 8HL, ENGLAND
SN 1471-2458
EI 
J9 BMC PUBLIC HEALTH
JI BMC Public Health
PD NOV 24
PY 2010
VL 10
IS 
BP 
EP 
DI 10.1186/1471-2458-10-725
PG 11
WC Public, Environmental & Occupational Health
SC Public, Environmental & Occupational Health
GA 698LG
UT WOS:000285594700002
PM 21106064
DA 2023-03-20
ER

PT J
AU Tung, WC
   Lu, MG
   Cook, DM
AF Tung, Wei-Chen
   Lu, Minggen
   Cook, Daniel M.
TI Condom Use and Stages of Change Among College Students in Taiwan
SO PUBLIC HEALTH NURSING
LA English
DT Article
DE college student; condom use; HIV; AIDS; public health nursing; Taiwan
ID self-efficacy; decisional balance; use adoption; hong-kong; chinese; hiv/aids; model; hiv; men
AB center dot Objectives To explore the correlates for nonuse of condoms and the factors that affect stages of change for regular condom use among college students in Taiwan. Design and Sample Cross-sectional, quantitative survey design. A total of 996 college students were recruited from two universities in Northern Taiwan. Measures Questionnaires collected data on demographic information, condom use, HIV/AIDS knowledge, confidence in using condoms in different situations, and perceived benefits and barriers to using condoms. Results The common reasons for not using condoms were trust in the partner (21.30%), partner dislike for condoms (19.49%), and perception of low risk (18.77%). Most sexually active students (52.4%) were in the earliest 2 stages of readiness to change (i.e., precontemplation, contemplation). Participants in action/maintenance were (a) 43.4% less likely to show a high knowledge score, (b) 4.08 times more likely to present high self-efficacy, and (c) 2.24 times more likely to be more religious than those in contemplation/preparation. Conclusions Among a highly literate group, college students, condom use is inconsistent and readiness to change is not imminent. This study reveals that preventive steps targeted at young adults should address other concerns related to condom use such as trust in partners and the alleged appeal of unprotected sex.
C1 [Tung, Wei-Chen] Univ Nevada Reno, Orvis Sch Nursing, Reno, NV 89557 USA.
   [Lu, Minggen; Cook, Daniel M.] Univ Nevada Reno, Sch Community Hlth Sci, Reno, NV 89557 USA.
C3 Nevada System of Higher Education (NSHE); University of Nevada Reno; Nevada System of Higher Education (NSHE); University of Nevada Reno
RP Tung, WC (corresponding author), Univ Nevada Reno, Orvis Sch Nursing, Reno, NV 89557 USA.
EM wctung@hotmail.com
CR Abdullah ASM, 2006, AIDS CARE, V18, P27, DOI 10.1080/09540120500101914
   Abdullah ASM, 2002, SEX TRANSM INFECT, V78, P180, DOI 10.1136/sti.78.3.180
   Anastasi MC, 1999, J AM COLL HEALTH, V48, P13, DOI 10.1080/07448489909595667
   Bandura Albert, 1997, SELF EFFICACY EXERCI, V0, P0
   *CDC DEP HLTH EX Y, 2010, STAT HIV AIDS MONTHL, V0, P0
   *CDC DEP HLTH EX Y, 2009, CDC ANN REP 2009 HIV, V0, P0
   *CDCP, 2010, MAL LAT COND SEX TRA, V0, P0
   CHEN TH, 2003, STUDY BEHAV CONDOM U, V0, P0
   Cohen D, 1999, AM J PUBLIC HEALTH, V89, P567, DOI 10.2105/AJPH.89.4.567
   Davis C, 1999, EDUC PSYCHOL MEAS, V59, P481, DOI 10.1177/00131649921969992
   Grimley DM, 1997, HEALTH EDUC RES, V12, P61, DOI 10.1093/her/12.1.61
   GRIMLEY DM, 1995, HEALTH EDUC QUART, V22, P20, DOI 10.1177/109019819502200104
   Gullette DL, 2004, J ASSOC NURSE AIDS C, V15, P27, DOI 10.1177/1055329003261968
   Gullette DL, 2009, J ASSOC NURSE AIDS C, V20, P428, DOI 10.1016/j.jana.2009.04.003
   Hadley W, 2009, AIDS BEHAV, V13, P997, DOI 10.1007/s10461-008-9468-z
   Kennedy MG, 2000, AIDS, V14, P1809, DOI 10.1097/00002030-200008180-00017
   Kwon YM, 2008, WESTERN J NURS RES, V30, P991, DOI 10.1177/0193945908319988
   Naar-King S, 2006, HEALTH PSYCHOL, V25, P648, DOI 10.1037/0278-6133.25.5.648
   Noar SM, 2001, J APPL BIOBEHAV RES, V6, P1, DOI 10.1111/j.1751-9861.2001.tb00104.x
   Opt SK, 2004, J PSYCHOL, V138, P389, DOI 10.3200/JRLP.138.5.389-403
   Pallonen UE, 2008, AIDS CARE, V20, P212, DOI 10.1080/09540120701513669
   Pallonen UE, 2009, ARCH SEX BEHAV, V38, P149, DOI 10.1007/s10508-008-9391-4
   Prochaska J. O., 2002, HLTH BEHAV HLTH ED T, V3, P99
   Redding CA, 1999, PSYCHOL HEALTH, V14, P467
   Schwartzberg JG., 2005, UNDERSTANDING HLTH L, V0, P0
   Tung WC, 2009, INT NURS REV, V56, P346, DOI 10.1111/j.1466-7657.2008.00704.x
   TUNG WK, 2007, THESIS I SHOU U KAOH, V0, P0
   Twu SJ, 2004, AIDS EDUC PREV, V16, P53, DOI 10.1521/aeap.16.3.5.53.35530
   *UNAIDS, 2007, 2007 AIDS EP UPD GLO, V0, P0
NR 29
TC 4
Z9 4
U1 0
U2 5
PU WILEY
PI HOBOKEN
PA 111 RIVER ST, HOBOKEN 07030-5774, NJ USA
SN 0737-1209
EI 1525-1446
J9 PUBLIC HEALTH NURS
JI Public Health Nurs.
PD NOV-DEC 15
PY 2010
VL 27
IS 6
BP 474
EP 481
DI 10.1111/j.1525-1446.2010.00890.x
PG 8
WC Public, Environmental & Occupational Health; Nursing
SC Public, Environmental & Occupational Health; Nursing
GA 682UO
UT WOS:000284428700002
PM 21087300
DA 2023-03-20
ER

PT J
AU Van Rossem, R
   Berten, H
   Van Tuyckom, C
AF Van Rossem, Ronan
   Berten, Hans
   Van Tuyckom, Charlotte
TI AIDS knowledge and sexual activity among Flemish secondary school students: a multilevel analysis of the effects of type of education
SO BMC PUBLIC HEALTH
LA English
DT Article
ID behavior; initiation; britain; risk
AB Background: The behavior of adolescents puts them at an increased risk for HIV and other STIs, and their knowledge about HIV/AIDS is often inadequate. An understanding of how AIDS knowledge and sexual activity covary among Flemish secondary school students and of how education type, specifically, affects these students is limited. This study addresses the question of whether the effects of education type on HIV/AIDS knowledge and sexual activity are independent of the socio-demographic characteristics of the students. Methods: Data from the Flemish Educational Assessment survey, which collected data from a large representative sample of third- and fifth-grade high school students (N = 11,872), were used. Data were analyzed using multilevel logistic and Poisson regression techniques. Results: There is an indication that type of education affects both an adolescent's sexual activity and his/her AIDS knowledge; these effects prove robust for differences in socio-economic backgrounds. Students in lower status education types are more likely to be sexually active and to have poorer AIDS knowledge. The relationship between AIDS knowledge and sexual activity is, however, more complex. Although students in education types with poorer AIDS knowledge are more sexually active, within each of these groups the sexually active have better AIDS knowledge than the non-sexually active. There is also evidence of active information seeking by sexually active students, which leads to improved AIDS knowledge. Conclusion: These findings are consistent with the literature on the role of the educational system in the reproduction of social inequalities. Students from lower status education types are at increased sexual risk compared to those from higher status types. There is also evidence of active information seeking by sexually active students, which leads to improved AIDS knowledge.
C1 [Van Rossem, Ronan; Berten, Hans; Van Tuyckom, Charlotte] Univ Ghent, Dept Sociol, B-9000 Ghent, Belgium.
C3 Ghent University
RP Van Rossem, R (corresponding author), Univ Ghent, Dept Sociol, Korte Meer 5, B-9000 Ghent, Belgium.
EM ronan.vanrossem@ugent.be
CR ANDERSON E, 1989, ANN AM ACAD POLIT SS, V501, P59, DOI 10.1177/0002716289501001004
   ASKEW S, 1990, BOYS DONT CRY BOYS S, V0, P0
   BAYINGANA K, 2006, GEZONDHEIDSENQUETE D, V0, P0
   Berten H, 2009, J ADOLESCENCE, V32, P1303, DOI 10.1016/j.adolescence.2008.12.004
   Bourdieu P., 1990, REPROD ED SOC CULTUR, V0, P0
   Bourdieu P., 2004, OUTLINE THEORY PRACT, V0, P0
   Bourdieu P., 1986, HDB THEORY RES SOCIO, V0, PP241, DOI 10.1002/9780470755679.CH15
   de Graaf H, 2005, SEKS ONDER JE 25 SEK, V0, P0
   EPSTEIN D, 2009, FAILING BOYS ISSUES, V0, P0
   Fenton KA, 2005, LANCET, V365, P1246, DOI 10.1016/S0140-6736(05)74813-3
   FORTIER MS, 1995, CONTEMP EDUC PSYCHOL, V20, P257, DOI 10.1006/ceps.1995.1017
   Gagnon J. H., 2004, INTERPRETATION DESIR, V0, P0
   Ghaill M., 1994, UNDERSTANDING MASCUL, V0, P0
   Godeau E, 2008, GYNECOL OBSTET FERTI, V36, P176, DOI 10.1016/j.gyobfe.2007.12.006
   GORDON L, 1984, BRIT J SOCIOL EDUC, V5, P105, DOI 10.1080/0142569840050201
   Hendrickx K, 2002, PATIENT EDUC COUNS, V47, P89, DOI 10.1016/S0738-3991(01)00186-0
   Hendrickx K, 2008, EUR J CONTRACEP REPR, V13, P164, DOI 10.1080/13625180802011385
   Hirtt N., 2007, SCH ONGELIJKHEID, V0, P0
   HUBLET A, 2006, STUDIE JONGEREN GEZO, V0, P0
   Kerckhoff A., 1972, SOCIALIZATION SOCIAL, V0, P0
   KLAI T, 2006, ANTENNE, V9, P19
   Maehr M. L., 1996, TRANSFORMING SCH CUL, V0, P0
   Marquet J, 1997, ANN IG, V9, P265
   Pelleriaux Koen, 2001, DEMOTIE BURGERSCHAP, V0, P0
   RAINWATER L, 1966, J SOC ISSUES, V22, P96, DOI 10.1111/j.1540-4560.1966.tb00538.x
   ROSENBERG B, 1968, ANN AM ACAD POLIT SS, V376, P61, DOI 10.1177/000271626837600107
   Santelli JS, 2000, AM J PUBLIC HEALTH, V90, P1582, DOI 10.2105/AJPH.90.10.1582
   SASSE A, 2005, EPIDEMIOLOGIE AIDS H, V0, P0
   Singh S, 2001, FAM PLANN PERSPECT, V33, P251, DOI 10.2307/3030192
   Teitler JO, 2002, ANN AM ACAD POLIT SS, V580, P134, DOI 10.1177/0002716202580001006
   Valle AK, 2005, EUR J PUBLIC HEALTH, V15, P185, DOI 10.1093/eurpub/cki121
   Van Houtte M, 2006, J CURRICULUM STUD, V38, P273, DOI 10.1080/00220270500363661
   VANHOVE E, 1995, JONGEREN SEKS AIDS H, V0, P0
   Vanwesenbeeck I., 2003, TIJDSCHRIFT SEKSUOLO, V27, P30
   Wallace R, 1996, SOC SCI MED, V43, P339, DOI 10.1016/0277-9536(95)00395-9
   Wellings F, 2001, LANCET, V358, P1843, DOI 10.1016/S0140-6736(01)06885-4
   Willis Paul., 1981, LEARNING LABOR WORKI, V0, P0
   Zimet GD, 1998, HDB SEXUALITY RELATE, V0, P365
NR 38
TC 12
Z9 12
U1 0
U2 4
PU BMC
PI LONDON
PA CAMPUS, 4 CRINAN ST, LONDON N1 9XW, ENGLAND
SN 
EI 1471-2458
J9 BMC PUBLIC HEALTH
JI BMC Public Health
PD JAN 21
PY 2010
VL 10
IS 
BP 
EP 
DI 10.1186/1471-2458-10-30
PG 10
WC Public, Environmental & Occupational Health
SC Public, Environmental & Occupational Health
GA 582OG
UT WOS:000276606700001
PM 20092623
DA 2023-03-20
ER

PT J
AU Reece, M
   Herbenick, D
   Schick, V
   Sanders, SA
   Dodge, B
   Fortenberry, JD
AF Reece, Michael
   Herbenick, Debby
   Schick, Vanessa
   Sanders, Stephanie A.
   Dodge, Brian
   Fortenberry, J. Dennis
TI Condom Use Rates in a National Probability Sample of Males and Females Ages 14 to 94 in the United States
SO JOURNAL OF SEXUAL MEDICINE
LA English
DT Article
DE Condoms; Sexual Health; Probability Sample; Sexual Behavior
ID high-school-students; contraceptive use; risk behavior; hiv risk; vaginal intercourse; sexual-behaviors; vibrator use; trends; prevalence; history
AB Introduction. Given the efficacy of latex condoms for preventing pregnancy, HIV, and most STI, their promotion remains central to global sexual health efforts. To inform the development of accurate and appropriately-targeted interventions, there is a need for contemporary condom use rates among specific populations. Aims. The purpose of this study was to establish rates of condom use among sexually active individuals in the U.S. population. Methods. Data were collected via a national probability sample of 5,865 U.S. adolescents and adults aged 14 to 94 years. Main Outcome Measures. Condom use was assessed during the most recent partnered vaginal or anal sexual event and over the past 10 vaginal and anal intercourse events. Results. Condom use by men during past 10 vaginal intercourse events was slightly higher (21.5%) than that reported by women (18.4%), and consistent with rates of condom use reported during most recent vaginal intercourse by men (24.7%) and women (21.8%). Adolescent men reported condom use during 79.1% of the past 10 vaginal intercourse events, adolescent women reported use during 58.1% of the same. Condom use during past 10 anal intercourse events was higher among men (25.8%) than women (13.2%); the same was observed for most recent anal intercourse event (26.5% for insertive men, 44.1% for receptive men, and 10.8% for receptive women). Generally, condom use was highest among unmarried adults, higher among adolescents than adults, and higher among black and Hispanic individuals when compared with other racial groups. Conclusion. These data indicate clear trends in condom use across age, gender, relationship status, and race/ethnicity. These contemporary rates of condom use will be helpful to those who lead efforts to increase condom use among individuals who may be at risk for sexually transmitted infections or who desire to prevent pregnancy. Reece M, Herbenick D, Schick V, Sanders SA, Dodge B, and Fortenberry JD. Condom use rates in a national probability sample of males and females ages 14 to 94 in the United States. J Sex Med 2010;7(suppl 5):266-276.
C1 [Reece, Michael; Herbenick, Debby; Schick, Vanessa; Sanders, Stephanie A.; Dodge, Brian; Fortenberry, J. Dennis] Indiana Univ, Ctr Sexual Hlth Promot, Bloomington, IN 47405 USA.
   [Sanders, Stephanie A.] Indiana Univ, Kinsey Inst Res Sex Gender & Reprod, Bloomington, IN 47405 USA.
   [Sanders, Stephanie A.] Indiana Univ, Dept Gender Studies, Bloomington, IN 47405 USA.
   [Fortenberry, J. Dennis] Indiana Univ, Sch Med, Dept Pediat, Indianapolis, IN 46202 USA.
C3 Indiana University System; Indiana University Bloomington; Indiana University System; Indiana University Bloomington; Indiana University System; Indiana University Bloomington; Indiana University System; Indiana University-Purdue University Indianapolis
RP Reece, M (corresponding author), Indiana Univ, Ctr Sexual Hlth Promot, HPER 116,1025 E 7th St, Bloomington, IN 47405 USA.
EM mireece@indiana.edu
FU Church & Dwight Co., Inc.
CR Agresti A, 1998, AM STAT, V52, P119, DOI 10.2307/2685469
   Albarracin D, 2006, CURR DIR PSYCHOL SCI, V15, P73, DOI 10.1111/j.0963-7214.2006.00410.x
   Anderson JE, 2003, JAIDS-J ACQ IMM DEF, V34, P195, DOI 10.1097/00126334-200310010-00010
   Anderson JE, 2003, SEX TRANSM DIS, V30, P719, DOI 10.1097/01.OLQ.0000078628.84288.66
   Anderson JE, 2003, AM J PUBLIC HEALTH, V93, P912, DOI 10.2105/AJPH.93.6.912
   Anderson JE, 1999, FAM PLANN PERSPECT, V31, P24, DOI 10.2307/2991553
   Anderson John E, 2006, ADV DATA, V0, P1
   Anderson JE, 2006, J ADOLESCENT HEALTH, V38, P734, DOI 10.1016/j.jadohealth.2005.07.001
   Baker L, 2003, JAMA-J AM MED ASSOC, V289, P2400, DOI 10.1001/jama.289.18.2400
   Batteiger BE, 2010, J INFECT DIS, V201, P42, DOI 10.1086/648734
   CATANIA JA, 1992, SCIENCE, V258, P1101, DOI 10.1126/science.1439818
   Catania JA, 2001, J ACQ IMMUN DEF SYND, V27, P176, DOI 10.1097/00126334-200106010-00013
   CDC, 2010, MAL LAT COND SEX TRA, V0, P0
   [Anonymous], 2000, MMWR RECOMM REP, V49, P1
   CHOI KH, 1994, AM J PUBLIC HEALTH, V84, P2003, DOI 10.2105/AJPH.84.12.2003
   Dodge B, 2010, J SEX MED, V7, P330, DOI 10.1111/j.1743-6109.2010.02019.x
   Everett SA, 2000, J ADOLESCENT HEALTH, V27, P112, DOI 10.1016/S1054-139X(99)00125-1
   Fleiss JL, 2003, STAT METHODS RATES P, V0, P0, DOI DOI 10.1002/0471445428
   Fortenberry JD, 2010, J SEX MED, V7, P305, DOI 10.1111/j.1743-6109.2010.02018.x
   Fortenberry JD, 2002, AM J PUBLIC HEALTH, V92, P211, DOI 10.2105/AJPH.92.2.211
   Gallo MF, 2007, SEX TRANSM DIS, V34, P829, DOI 10.1097/OLQ.0b013e318073bd71
   GUYOTJEANNIN C, 1984, CONTRACEPT FERTIL S, V12, P847
   Heiss F, 2006, HEALTH AFFAIR, V25, PW344, DOI 10.1377/hlthaff.25.w344
   Herbenick D, 2009, J SEX MED, V6, P1857, DOI 10.1111/j.1743-6109.2009.01318.x
   Holman EA, 2008, ARCH GEN PSYCHIAT, V65, P73, DOI 10.1001/archgenpsychiatry.2007.6
   Koyama A, 2009, CURR OPIN PEDIATR, V21, P444, DOI 10.1097/MOP.0b013e32832db8ee
   LAUMANN EO, 1994, FAM PLANN PERSPECT, V26, P34, DOI 10.2307/2136095
   Manlove J, 2008, J ADOLESCENT HEALTH, V43, P325, DOI 10.1016/j.jadohealth.2008.03.008
   Misovich S., 1997, REV GEN PSYCHOL, V1, P72, DOI https://doi.org/10.1037/1089-2680.1.1.72
   Noar SM, 2006, ARCH SEX BEHAV, V35, P327, DOI 10.1007/s10508-006-9028-4
   Ott MA, 2009, J SEX MED, V6, P1335, DOI 10.1111/j.1743-6109.2008.01152.x
   Piccinino LJ, 1998, FAM PLANN PERSPECT, V30, P4, DOI 10.2307/2991517
   Reece M, 2009, J SEX MED, V6, P1867, DOI 10.1111/j.1743-6109.2009.01290.x
   RIETMEIJER CAM, 1988, JAMA-J AM MED ASSOC, V259, P1851, DOI 10.1001/jama.259.12.1851
   Sanders SA, 2010, J SEX MED, V7, P362, DOI 10.1111/j.1743-6109.2010.02011.x
   Santelli J, 2009, J ADOLESCENT HEALTH, V44, P372, DOI 10.1016/j.jadohealth.2008.08.020
   Santelli JS, 2000, FAM PLANN PERSPECT, V32, P156, DOI 10.2307/2648232
   Santelli JS, 2006, PERSPECT SEX REPRO H, V38, P106, DOI 10.1363/3810606
   Sayegh MA, 2006, J ADOLESCENT HEALTH, V39, P388, DOI 10.1016/j.jadohealth.2005.12.027
   Schick V, 2010, J SEX MED, V7, P315, DOI 10.1111/j.1743-6109.2010.02013.x
   Sieving RE, 2001, J ADOLESCENT HEALTH, V28, P73, DOI 10.1016/S1054-139X(00)00155-5
   Silver RC, 2002, JAMA-J AM MED ASSOC, V288, P1235, DOI 10.1001/jama.288.10.1235
   *US BUR CENS, 1994, CURR POP SURV DEC 20, V0, P0
   VALDISERRI RO, 1988, B NEW YORK ACAD MED, V64, P237
   WAITE LJ, 2009, J GERONTOL B-PSYCHOL, V64, P56
   Younge SN, 2008, ADOLESCENCE, V43, P927
NR 46
TC 188
Z9 190
U1 0
U2 25
PU ELSEVIER SCI LTD
PI OXFORD
PA THE BOULEVARD, LANGFORD LANE, KIDLINGTON, OXFORD OX5 1GB, OXON, ENGLAND
SN 1743-6095
EI 1743-6109
J9 J SEX MED
JI J. Sex. Med.
PD OCT 15
PY 2010
VL 7
IS 
BP 266
EP 276
DI 10.1111/j.1743-6109.2010.02017.x
PG 11
WC Urology & Nephrology
SC Urology & Nephrology
GA 658UF
UT WOS:000282514200007
PM 21029384
DA 2023-03-20
ER

PT J
AU Peterson, ZD
   Janssen, E
   Heiman, JR
AF Peterson, Zoe D.
   Janssen, Erick
   Heiman, Julia R.
TI The Association Between Sexual Aggression and HIV Risk Behavior in Heterosexual Men
SO JOURNAL OF INTERPERSONAL VIOLENCE
LA English
DT Article
DE rape; sexual coercion; HIV/AIDS; sexually transmitted infection; alcohol; sexual inhibition
ID excitation ses scales; individual-differences; college-students; inhibition sis; model; victimization; perpetration; experiences; alcohol; arousal
AB Perpetrating sexual coercion and rape can be conceptualized as a form of sexual risk taking. In this study, the authors evaluated the relationship between sexual aggression and other risky sexual behaviors (e.g., intercourse without a condom) using an online convenience sample of 1,240 heterosexual men. Sexually aggressive men engaged in more sexual risk taking (i.e., sex with multiple partners, unprotected sex, and one-night stands) than nonaggressive men, and almost half of the reported incidents of sexual aggression were unprotected (i.e., no condom was worn). Thus, sexual aggression was found to be part of a larger pattern of sexual risk taking. Regression analyses revealed that sexual aggression was associated with greater alcohol use and lower sexual inhibition-two variables that have consistently been found to be related to other forms of sexual risk taking.
C1 [Janssen, Erick; Heiman, Julia R.] Indiana Univ, Kinsey Inst Res Sex Gender & Reprod, Bloomington, IN 47405 USA.
   [Janssen, Erick] Indiana Univ, Dept Psychol & Brain Sci, Bloomington, IN 47405 USA.
   [Peterson, Zoe D.] Univ Missouri, Dept Psychol, St Louis, MO 63121 USA.
C3 Indiana University System; Indiana University Bloomington; Indiana University System; Indiana University Bloomington; University of Missouri System; University of Missouri Saint Louis
RP Peterson, ZD (corresponding author), Univ Missouri, Dept Psychol, 325 Stadler Hall,1 Univ Blvd, St Louis, MO 63121 USA.
EM petersonz@umsl.edu
CR Abbey A, 1998, J SOC CLIN PSYCHOL, V17, P167, DOI 10.1521/jscp.1998.17.2.167
   Abbey A, 2004, J CONSULT CLIN PSYCH, V72, P747, DOI 10.1037/0022-006X.72.5.747
   Amaro H, 2001, PSYCHOL WOMEN QUART, V25, P324, DOI 10.1111/1471-6402.00032
   Bancroft J, 2000, NEUROSCI BIOBEHAV R, V24, P571, DOI 10.1016/S0149-7634(00)00024-5
   Bancroft J, 2004, J SEX RES, V41, P181, DOI 10.1080/00224490409552226
   Bancroft J, 2003, ARCH SEX BEHAV, V32, P231, DOI 10.1023/A:1023461500810
   Bancroft J, 2005, SEX RELATSH THER, V20, P13
   Blythe MJ, 2006, ARCH PEDIAT ADOL MED, V160, P591, DOI 10.1001/archpedi.160.6.591
   Brener ND, 1999, J CONSULT CLIN PSYCH, V67, P252, DOI 10.1037/0022-006X.67.2.252
   Buddie AM, 2005, J INTERPERS VIOLENCE, V20, P713, DOI 10.1177/0886260505276073
   *CDC, 2006, HIV AIDS SURV REP, V17, P0
   DOLL L, 1998, AIDS BEHAV, V2, P31
   HalpernFelsher BL, 1996, J ADOLESCENT HEALTH, V19, P331, DOI 10.1016/S1054-139X(96)00024-9
   Hoffman S, 2006, SEX TRANSM DIS, V33, P52, DOI 10.1097/01.olq.0000187198.77612.d8
   Janssen, 2007, PSYCHOPHYSIOLOGY SEX, V0, P0
   Janssen E, 2002, J SEX RES, V39, P114, DOI 10.1080/00224490209552130
   Janssen E, 2002, J SEX RES, V39, P127, DOI 10.1080/00224490209552131
   Janssen E, 2000, J SEX RES, V37, P8, DOI 10.1080/00224490009552016
   KOSS MP, 1982, J CONSULT CLIN PSYCH, V50, P455, DOI 10.1037/0022-006X.50.3.455
   KOSS MP, 1987, J CONSULT CLIN PSYCH, V55, P162, DOI 10.1037/0022-006X.55.2.162
   KOSS MP, 1988, RAPE SEXUAL ASSAULT, V2, P3
   LEIGH BC, 1993, AM PSYCHOL, V48, P1035, DOI 10.1037/0003-066X.48.10.1035
   MALAMUTH NM, 1977, J SOC ISSUES, V33, P110, DOI 10.1111/j.1540-4560.1977.tb02008.x
   MALAMUTH NM, 1995, J PERS SOC PSYCHOL, V69, P353, DOI 10.1037/0022-3514.69.2.353
   MARK K, 2008, INFIDELITY MOD UNPUB, V0, P0
   Martin SL, 2004, LANCET, V363, P1410, DOI 10.1016/S0140-6736(04)16133-3
   MUEHLENHARD CL, 1987, J COUNS PSYCHOL, V34, P186, DOI 10.1037/0022-0167.34.2.186
   SEAL DW, 1994, AIDS CARE, V6, P393, DOI 10.1080/09540129408258653
   SIMPSON JA, 1991, J PERS SOC PSYCHOL, V60, P870, DOI 10.1037/0022-3514.60.6.870
   Tjaden P., 1998, PREVALENCE INCIDENCE, V0, P0
NR 30
TC 42
Z9 42
U1 0
U2 2
PU SAGE PUBLICATIONS INC
PI THOUSAND OAKS
PA 2455 TELLER RD, THOUSAND OAKS, CA 91320 USA
SN 0886-2605
EI 
J9 J INTERPERS VIOLENCE
JI J. Interpers. Violence
PD MAR 15
PY 2010
VL 25
IS 3
BP 538
EP 556
DI 10.1177/0886260509334414
PG 19
WC Criminology & Penology; Family Studies; Psychology, Applied
SC Criminology & Penology; Family Studies; Psychology
GA 550PX
UT WOS:000274141500009
PM 19474034
DA 2023-03-20
ER

PT J
AU Huang, CY
   Tsai, YS
   Wen, TH
AF Huang, C-Y
   Tsai, Y-S
   Wen, T-H
TI Simulations for epidemiology and public health education
SO JOURNAL OF SIMULATION
LA English
DT Article
DE network-based simulation; epidemic dynamics; public health policy; HIV; seasonal influenza
AB Recent and potential outbreaks of infectious diseases are triggering interest in predicting epidemic dynamics on a national scale and testing the efficacies of different combinations of public health policies. Network-based simulations are proving their worth as tools for addressing epidemiology and public health issues considered too complex for field investigations and questionnaire analyses. Universities and research centres are therefore using network-based simulations as teaching tools for epidemiology and public health education students, but instructors are discovering that constructing appropriate network models and epidemic simulations are difficult tasks in terms of individual movement and contact patterns. In this paper we will describe (a) a four-category framework (based on demographic and geographic properties) to discuss ways of applying network-based simulation approaches to undergraduate students and novice researchers; (b) our experiences simulating the transmission dynamics of two infectious disease scenarios in Taiwan (HIV and influenza); (c) evaluation results indicating significant improvement in student knowledge of epidemic transmission dynamics and the efficacies of various public health policy suites; and (d) a geospatial modelling approach that integrates a national commuting network as well as multi-scale contact structures.
C1 [Huang, C-Y] Chang Gung Univ, Tao Yuan 333, Taiwan.
   [Tsai, Y-S] Natl Chiao Tung Univ, Hsinchu, Taiwan.
   [Wen, T-H] Natl Taiwan Univ, Taipei 10764, Taiwan.
C3 Chang Gung University; National Yang Ming Chiao Tung University; National Taiwan University
RP Huang, CY (corresponding author), Chang Gung Univ, Res Ctr Emerging Viral Infect, Dept Comp Sci & Informat Engn, 259 Wen Hwa 1st Rd, Tao Yuan 333, Taiwan.
EM gscott@mail.cgu.edu.tw
FU Republic of China (ROC) National Science Council [NSC98-2314-B-182-043, NSC98-2410-H-002-168-MY2]; Chang Gung Memorial Hospital [CMRPD260023]
CR Aldrich C., 2004, SIMULATIONS FUTURE L, V0, P0
   Alfonseca M, 2000, SIMULATION, V74, P219, DOI 10.1177/003754970007400403
   [Anonymous], 1997, SIMULATING SOCIAL PH, V0, P0
   Barrett Chris L, 2005, SCI AM, V292, P42, DOI 10.1038/scientificamerican0305-54
   BERTSCHE Dory, 1996, MCKIN Q, V0, P50
   BOCCARA N, 1993, J PHYS A-MATH GEN, V26, P3707, DOI 10.1088/0305-4470/26/15/020
   BRUNER JS, 1963, AM J PHYS, V31, P468
   Colpitts BG, 2002, IEEE T EDUC, V45, P245, DOI 10.1109/TE.2002.1024617
   Directorate General of Budget Accounting and Statistics, 2006, SOCIAL INDICATORS, V0, P0
   Ferguson NM, 2005, NATURE, V437, P209, DOI 10.1038/nature04017
   Gilbert G Nigel, 1999, SIMULATION SOCIAL SC, V0, P0
   Hargrave C. P., 2000, JOURNAL OF COMPUTERS IN MATHEMATICS AND SCIENCE TEACHING, V19, P47
   Hsieh JL, 2006, SIMUL-T SOC MOD SIM, V82, P731, DOI 10.1177/0037549706074487
   HSIEH JL, 2005, P W MULT HLTH SCI SI, V0, P63
   Huang CY, 2005, SIMUL-T SOC MOD SIM, V81, P671, DOI 10.1177/0037549705061519
   Huang CY, 2005, JASSS-J ARTIF SOC S, V8, P0
   Huang CY, 2004, JASSS, V7, P0
   Institute of Transportation Executive Yuan Republic of China, 2008, GEN PROF RESP TRANSP, V0, P0
   Kao RR, 2006, P ROY SOC B-BIOL SCI, V273, P1999, DOI 10.1098/rspb.2006.3505
   Klein CA, 2004, STOCK SIMULATION ENGINE FOR AN OPTIONS TRADING GAME, V0, Patent No. 6709330
   LEVY M, 1995, J PHYS I, V5, P1087, DOI 10.1051/jp1:1995183
   Liao YH, 2001, IEEE T EDUC, V44, P210
   Longini IM, 2005, SCIENCE, V309, P1083, DOI 10.1126/science.1115717
   Moore C, 2000, PHYS REV E, V61, P5678, DOI 10.1103/PhysRevE.61.5678
   Oehme F., 2000, EUROPEAN JOURNAL OF ENGINEERING EDUCATION, V25, P131, DOI 10.1080/030437900308526
   Piaget, 1978, DEV THOUGHT EQUILIBR, V0, P0
   Savery J. R., 1995, EDUC TECHNOL, V35, P31, DOI 10.3928/01484834-20101029-01
   Schneeberger A, 2004, SEX TRANSM DIS, V31, P380, DOI 10.1097/00007435-200406000-00012
   Stroud P, 2007, JASSS, V10, P0
   Sumodhee C., 2005, P INT C COMP INT MOD, V0, PP550, DOI 10.1109/cimca.2005.1631526
   Wenglinsky H, 1998, DOES IT COMPUTE RELA, V0, P0
   *WHO, 2003, HIV AIDS AS PAC REG, V0, P0
   WHO, 2007, 10 THINGS YOU NEED K, V0, P0
   *WHO, 2008, CONF HUM CAS AV INFL, V0, P0
NR 34
TC 3
Z9 3
U1 0
U2 12
PU PALGRAVE MACMILLAN LTD
PI BASINGSTOKE
PA BRUNEL RD BLDG, HOUNDMILLS, BASINGSTOKE RG21 6XS, HANTS, ENGLAND
SN 1747-7778
EI 1747-7786
J9 J SIMUL
JI J. Simul.
PD MAR 15
PY 2010
VL 4
IS 1
BP 68
EP 80
DI 10.1057/jos.2009.13
PG 13
WC Computer Science, Interdisciplinary Applications; Operations Research & Management Science
SC Computer Science; Operations Research & Management Science
GA V29GA
UT WOS:000208735700009
PM 32226474
DA 2023-03-20
ER

PT J
AU Trieu, SL
   Modeste, NN
   Marshak, HH
   Males, MA
   Bratton, SI
AF Trieu, Sang Leng
   Modeste, Naomi N.
   Marshak, Helen Hopp
   Males, Michael A.
   Bratton, Sally I.
TI Partner Communication and HIV Testing Among US Chinese College Students
SO AMERICAN JOURNAL OF HEALTH BEHAVIOR
LA English
DT Article
DE HIV testing; Chinese; college students; partner communication; relationship status
ID sexual-behavior; condom use; heterosexual chinese; prevention; hiv/aids; talk; aids
AB Objectives: To explore the role of partner communication and relationship status on HIV testing among Chinese/Chinese American college students in northern California. Methods: We used a cross-sectional study design to conduct focus groups and an online or paper-pencil questionnaire (N=230). Results: The majority (60%) of respondents were in committed partnerships, with 21% in casual partnerships. Less than one third (30%) of respondents had ever obtained an HIV test. History of HIV tested was associated with relationship status and partner communication. Conclusions: Interventions to increase partner communication skills while taking into account sociocultural factors among this population and their partners are needed.
C1 [Trieu, Sang Leng] Loma Linda Univ, Sch Publ Hlth, Rowland Hts, CA 91748 USA.
   [Modeste, Naomi N.; Marshak, Helen Hopp] Loma Linda Univ, Sch Publ Hlth, Dept Hlth Promot & Educ, Loma Linda, CA 92350 USA.
   [Males, Michael A.] Ctr Juvenile & Criminal Justice, San Francisco, CA USA.
   [Bratton, Sally I.] Ohlone Coll, Student Hlth Ctr, Fremont, CA USA.
C3 Loma Linda University; Loma Linda University
RP Trieu, SL (corresponding author), Loma Linda Univ, Sch Publ Hlth, 2010 S Batson Ave 247, Rowland Hts, CA 91748 USA.
EM sangleng@yahoo.com
CR Amaro H, 2005, J HEALTH PSYCHOL, V10, P287, DOI 10.1177/1359105305048780
   Baer AN, 2008, J PALLIAT MED, V11, P885, DOI 10.1089/jpm.2007.0253
   CATANIA JA, 1992, AM J PUBLIC HEALTH, V82, P284, DOI 10.2105/AJPH.82.2.284
   *CDCP, 2001, MMWR-MORBID MORTAL W, V55, P1
   Chernoff RA, 2005, AIDS EDUC PREV, V17, P91, DOI 10.1521/aeap.17.3.91.62902
   Chin D, 1999, SOC SCI MED, V49, P241, DOI 10.1016/S0277-9536(99)00111-2
   Civic D, 1999, AIDS EDUC PREV, V11, P343
   Guzman BL, 2003, J HEALTH COMMUN, V8, P583, DOI 10.1080/716100416
   Hardoff D, 2008, GEORGIAN MED NEWS, V0, P80
   Hong DS, 2006, AIDS EDUC PREV, V18, P150, DOI 10.1521/aeap.2006.18.2.150
   Jemmott L S, 1999, J TRANSCULT NURS, V10, P102, DOI 10.1177/104365969901000203
   Klein H, 2004, SOZ PRAVENTIV MED, V49, P363, DOI 10.1007/s00038-004-3044-8
   Lam AG, 2006, AIDS EDUC PREV, V18, P68, DOI 10.1521/aeap.2006.18.1.68
   Lam AG, 2004, AIDS EDUC PREV, V16, P160, DOI 10.1521/aeap.16.2.160.29396
   LESCANO CM, 2006, J ADOLESC HLTH, V443, P0
   Marston C, 2006, LANCET, V368, P1581, DOI 10.1016/S0140-6736(06)69662-1
   McLaughlin LA, 1998, HEALTH SOC WORK, V23, P116, DOI 10.1093/hsw/23.2.116
   Mercer CH, 2006, J ADOLESCENT HEALTH, V39, P87, DOI 10.1016/j.jadohealth.2005.10.007
   Morrill AC, 2006, J HEALTH COMMUN, V11, P183, DOI 10.1080/10810730500526745
   Powell HL, 2004, HEALTH COMMUN, V16, P427, DOI 10.1207/s15327027hc1604_3
   Prince A, 1998, J AM COLL HEALTH, V47, P11, DOI 10.1080/07448489809595614
   Quadagno D, 1998, ARCH SEX BEHAV, V27, P57, DOI 10.1023/A:1018657825068
   Robinson LC, 2000, ADOLESCENCE, V35, P775
   SCOTT DS, 2005, HEALTH CARE WOMEN IN, V26, P17
   Shadish WR, 2002, EXPT QUASI EXPT DESI, V0, P0
   Shapiro J, 1999, J COMMUN HEALTH, V24, P29, DOI 10.1023/A:1018713231400
   SUINN RM, 2007, SUINN LEW ASIAN SELF, V0, P0
   Troth A, 2000, HEALTH COMMUN, V12, P195, DOI 10.1207/S15327027HC1202_5
   Wang CCDC, 2006, J COUNS PSYCHOL, V53, P422, DOI 10.1037/0022-0167.53.4.422
   WENGER NS, 1991, AM J PUBLIC HEALTH, V81, P1580, DOI 10.2105/AJPH.81.12.1580
   Widman L, 2006, J ADOLESCENT HEALTH, V39, P893, DOI 10.1016/j.jadohealth.2006.06.003
   Wong CY, 2001, J SEX RES, V38, P118, DOI 10.1080/00224490109552079
   Yoshikawa H, 2003, AM J COMMUN PSYCHOL, V32, P143, DOI 10.1023/A:1025611327030
   Zaidi IF, 2005, AIDS EDUC PREV, V17, P405, DOI 10.1521/aeap.2005.17.5.405
   Zhang HS, 2004, AIDS BEHAV, V8, P105, DOI 10.1023/B:AIBE.0000030242.46843.71
NR 38
TC 8
Z9 8
U1 0
U2 4
PU PNG PUBLICATIONS
PI OAK RIDGE
PA 2205-K OAK RIDGE RD, #115, OAK RIDGE, NC 27310 USA
SN 1945-7359
EI 
J9 AM J HEALTH BEHAV
JI Am. J. Health Behav.
PD JUN 15
PY 2010
VL 34
IS 3
BP 362
EP 373
DI 10.5993/AJHB.34.3.11
PG 12
WC Public, Environmental & Occupational Health
SC Public, Environmental & Occupational Health
GA 781LE
UT WOS:000291932900011
PM 20001193
DA 2023-03-20
ER

PT J
AU Sukati, CWS
   Vilakati, N
   Esampally, C
AF Sukati, C. W. S.
   Vilakati, Nokuthula
   Esampally, Chandraiah
TI HIV/AIDS education: what works for Swaziland University students?
SO EDUCATIONAL RESEARCH
LA English
DT Article
DE HIV/AIDS; curriculum; impact; educational intervention; student engagement
ID attitudes; knowledge; aids
AB Background: HIV/AIDS poses a major threat to development and poverty alleviation, particularly in Sub-Saharan Africa. Education has been declared an effective preventative approach and the single most powerful weapon against HIV transmission. However, there is a paucity of research on the type of education required, the appropriate teaching/learning methods, and generally how such education influences change of attitudes and behaviour on the part of the students. Purpose: In the context of Swaziland, a country with the highest HIV prevalence rate at 42.6%, this study explores how students at the University of Swaziland perceive an HIV/AIDS course. The students' comments cover the course content, the teaching/learning methods used in the course, the regulations governing the course, and the impact of the course. Sample and design: A sample of 15 students was randomly selected from all the year 1 Faculty of Agriculture students to form focus group 1. Another sample of 15 was randomly selected from year 3 students who were enrolled on a new programme to form focus group 2. Of the 15 invited students in each focus group, 11 (seven males and four females) attended the focus group 1 meeting, and 12 (eight females and four males) attended the focus group two meeting. A pilot-tested and pre-prepared interview schedule was used during the focus group interviews to collect information on the students' perceptions. This data was analysed using themes. Results: The findings reveal that the perceptions of the two groups were very similar. The students identified some topics that they felt were treated in great depth, and other topics, particularly dealing with traditional healers, that they felt should be added to the course content. They further criticised the excessive use of the lecture method in teaching the course and recommended that more visual materials, presentations by HIV-positive people and workers, as well as site visits to relevant places should be encouraged to make the course more interesting and give it greater educational value. Overall, the students felt that the course had been effective in changing their attitudes and behaviour. The students cited numerous benefits that they had derived from this course and recommended that it should be offered to all first-year students at the university. Conclusions and recommendations: This small scale study suggests that providing HIV/AIDS education is an important intervention in changing the attitudes and behaviour of university students and in combating the spread of HIV. It further stresses the importance of engaging all the relevant stakeholders, particularly the students, in working out the content of such a course.
C1 [Sukati, C. W. S.; Vilakati, Nokuthula; Esampally, Chandraiah] Univ Swaziland, Inst Distance Educ, Manzini, Eswatini.
RP Vilakati, N (corresponding author), Univ Swaziland, Inst Distance Educ, Manzini, Eswatini.
EM thula@uniswacc.uniswa.sz
CR AGGLETON P, 2004, HIV AIDS PREVENTION, V0, P0
   [Anonymous], 2004, RES METHODS POLITICS, V0, P0
   *ASS AFR U, 2004, HIV AIDS TOOLK HIGH, V0, P0
   BOLER T, 2005, LIFE SKILLS ED HIV P, V0, P0
   Brown MS, 2008, J TRANSCULT NURS, V19, P317, DOI 10.1177/1043659608322422
   Cairns Murray, 2006, AFR J AIDS RES, V5, P159, DOI 10.2989/16085900609490376
   Campbell B, 2003, INT J EDUC DEV, V23, P529, DOI 10.1016/S0738-0593(03)00058-0
   Creswell JW, 2005, ED RES PLANNING COND, V0, P0
   DLAMINI SR, 2006, 4 PAN COMM C HELD JA, V0, P0
   Dube L, 2005, INT INF LIBR REV, V37, P315, DOI 10.1016/j.iilr.2005.10.001
   Ergene T, 2005, AIDS EDUC PREV, V17, P268, DOI 10.1521/aeap.17.4.268.66533
   GRIESSELROUX E, 2005, S AFRICAN J ED, V25, P253
   Jackson H., 2002, AIDS AFRICA CONTINEN, V0, P0
   Jacob WJ, 2007, DEV PRACT, V17, P114, DOI 10.1080/09614520601092691
   Jacob WJ, 2007, FAM SOC, V88, P104, DOI 10.1606/1044-3894.3597
   JELE D, 2004, CONVERGENCE, V37, P23
   Jones L., 2006, AFRICAN J AIDS RES, V4, P161
   Kelley DR, 2003, F I SER INT AFF, V1, P1
   Kelly M. J., 2000, FUNDAMENTALS ED PLAN, V0, P0
   Lal P, 2008, INDIAN J COMMUNITY MED, V33, P190, DOI 10.4103/0970-0218.42063
   *MIN EC PLANN DEV, 2006, YINGCAMU SHAR GROWTH, V1, P0
   Mirembe R, 2002, COMP EDUC, V38, P291, DOI 10.1080/0305006022000014151
   NORTON B, 2007, COMPARE, V37, P479, DOI 10.1080/03057920701366218
   Ntseane P. G., 2005, DEVELOPMENT SOUTHERN AFRICA, V22, P347, DOI 10.1080/14797580500252910
   ODU BK, 2006, RES EDUC, V0, P13
   Pridmore P, 2005, COMP EDUC REV, V49, P490, DOI 10.1086/454371
   Robson S, 2007, INT J INCLUSIVE EDUC, V11, P417, DOI 10.1080/13603110701391386
   Smith RA, 2007, COMMUN MONOGR, V74, P133, DOI 10.1080/03637750701393048
   Sweifach J., 2006, JOURNAL OF HIV/AIDS PREVENTION IN CHILDREN & YOUTH, V7, P119, DOI 10.1300/J499v07n02_08
   Terry PE, 2006, INT J INFECT DIS, V10, P38, DOI 10.1016/j.ijid.2004.10.007
   *UN, 2006, ED IS SOCIAL VACCINE, V43, P9
   *UNDP, 2008, SWAZ HUM DEV REP 200, V0, P0
   UNESCO, 2008, OV IN WHY GOV MATT E, V0, P0
   *UNESCO, 2002, HIV AIDS ED STRAT AP, V0, P0
   Van Dyk AC, 2008, AJAR-AFR J AIDS RES, V7, P79, DOI 10.2989/AJAR.2008.7.1.9.437
   Whiteside A, 2002, THIRD WORLD Q, V23, P313, DOI 10.1080/01436590220126667
   World Bank, 2006, 36145SZ WORLD BANK, V1, P0
NR 37
TC 2
Z9 2
U1 0
U2 5
PU ROUTLEDGE JOURNALS, TAYLOR & FRANCIS LTD
PI ABINGDON
PA 2-4 PARK SQUARE, MILTON PARK, ABINGDON OX14 4RN, OXON, ENGLAND
SN 0013-1881
EI 1469-5847
J9 EDUC RES-UK
JI Educ. Res.
PD JUN 15
PY 2010
VL 52
IS 1
BP 101
EP 113
DI 10.1080/00131881003588352
PG 13
WC Education & Educational Research
SC Education & Educational Research
GA 564EF
UT WOS:000275195400006
DA 2023-03-20
ER

PT J
AU Arcand, JL
   Wouabe, ED
AF Arcand, Jean-Louis
   Wouabe, Eric Djimeu
TI TEACHER TRAINING AND HIV/AIDS PREVENTION IN WEST AFRICA: REGRESSION DISCONTINUITY DESIGN EVIDENCE FROM THE CAMEROON
SO HEALTH ECONOMICS
LA English
DT Article
DE teacher training; HIV/AIDS; Cameroon
ID hiv; intervention; programs; impact; youth; sex
AB We assess the impact on teenage childbearing as well as student knowledge, attitudes, and behavior of a typical HIV/AIDS teacher training program in the Cameroon. Applying a regression discontinuity design identification strategy based on the key administrative criterion that determined program deployment, we find that 15-17 year old girls in teacher training schools are between 7 and 10 percentage points less likely to have started childbearing, an objective proxy for the incidence of unprotected sex. They are also significantly more likely to have used a condom during their last sexual intercourse. For 12-13 year old girls, the likelihood of self-reported abstinence and condom use is also significantly higher in treated schools, while the likelihood of having multiple partners is significantly lower. Copyright (C) 2010 John Wiley & Sons, Ltd.
C1 [Arcand, Jean-Louis] Grad Inst, Geneva, Switzerland.
   [Wouabe, Eric Djimeu] CNRS, CERDI, Clermont Ferrand, Puy De Dome, France.
C3 Centre National de la Recherche Scientifique (CNRS); Universite Clermont Auvergne (UCA)
RP Arcand, JL (corresponding author), Grad Inst, 11A Ave Paix,Pavillon Rigot, Geneva, Switzerland.
EM jean-louis.arcand@graduateinstitute.ch
CR Angrist JD, 1999, Q J ECON, V114, P533, DOI 10.1162/003355399556061
   [Anonymous], 2006, ROBUST INFERENCE MUL, V0, P0
   Duflo E., 2006, 4024 WORLD BANK, V0, P0
   Dupas P., 2009, 14707 NBER, V0, P0
   EBOKO F, 2006, B APAD, V21, P0
   Frolich M, 2009, AFR DEV REV, V21, P86, DOI 10.1111/j.1467-8268.2009.00205.x
   Gallant M, 2004, SOC SCI MED, V58, P1337, DOI 10.1016/S0277-9536(03)00331-9
   Hahn JY, 2001, ECONOMETRICA, V69, P201, DOI 10.1111/1468-0262.00183
   Hayes RJ, 2005, CONTEMP CLIN TRIALS, V26, P430, DOI 10.1016/j.cct.2005.04.006
   Imbens GW, 2008, J ECONOMETRICS, V142, P615, DOI 10.1016/j.jeconom.2007.05.001
   Kirby DB, 2007, J ADOLESCENT HEALTH, V40, P206, DOI 10.1016/j.jadohealth.2006.11.143
   Lee DS, 2008, J ECONOMETRICS, V142, P655, DOI 10.1016/j.jeconom.2007.05.003
   Lee David S., 2009, 14723 NBER, V0, P0
   *MIN ENS SEC, 2006, CURR FORM ENS ED FAM, V0, P0
   RAMOS L, 2006, HIV AIDS ED TEACHER, V0, P0
   Rosenblum M, 2009, J R STAT SOC A STAT, V172, P443, DOI 10.1111/j.1467-985X.2009.00585.x
   Stanton BF, 1998, AIDS, V12, P2473, DOI 10.1097/00002030-199818000-00017
   Thornton RL, 2008, AM ECON REV, V98, P1829, DOI 10.1257/aer.98.5.1829
NR 18
TC 11
Z9 11
U1 0
U2 11
PU JOHN WILEY & SONS LTD
PI CHICHESTER
PA THE ATRIUM, SOUTHERN GATE, CHICHESTER PO19 8SQ, W SUSSEX, ENGLAND
SN 1057-9230
EI 
J9 HEALTH ECON
JI Health Econ.
PD SEP 15
PY 2010
VL 19
IS 
BP 36
EP 54
DI 10.1002/hec.1643
PG 19
WC Economics; Health Care Sciences & Services; Health Policy & Services
SC Business & Economics; Health Care Sciences & Services
GA 646UF
UT WOS:000281567800003
PM 20731000
DA 2023-03-20
ER

PT J
AU Orisatoki, RO
   Oguntibeju, OO
AF Orisatoki, R. O.
   Oguntibeju, O. O.
TI Knowledge and Attitudes of Students at a Caribbean Offshore Medical School Towards Sexually Transmitted Infections and Use of Condoms
SO WEST INDIAN MEDICAL JOURNAL
LA English
DT Article
DE Attitudes; Caribbean offshore medical school; condom; knowledge; sexual transmitted infections; students
ID patterns; transmission; hiv; risk
AB Background: Sexually transmitted infections remain one of the predominant health issues that affect young adults. The aim of this study is to assess the level of knowledge, the attitudes and misconceptions of medical students at a Caribbean University towards STIs and condom use. Method: A cross-sectional descriptive study was carried out among medical students by employing semi-structured questionnaires. Results: Out of 150 questionnaires, 130 were completed, showing a response rate of 87%. The ages of the respondents ranged from 19 to 45 years with a mean age of 26 (SD 5.2) years. The findings indicated that the knowledge of students concerning STIs is high (95.4%). Twenty-four (18.5%) of the respondents had experienced vaginal/penile discharge following sexual intercourse over the last 6 months. The correlation of beliefs in condom usage and risky behaviour gives an odds ratio of 0.19 indicating a lower use of condoms among the students. A negative attitude towards condom usage was seen in 3.8% of the respondents. The main reason for condom usage was to prevent unwanted pregnancy and not to prevent contracting sexually transmitted infections. Conclusion: The knowledge of students about STIs in this study was found to be high, however risky behaviour such as having sexual intercourse with commercial sex-workers and regular unprotected sexual activities were identified although the prevalence of such behaviour was found to be low. We therefore recommend that behaviour modification programmes with regard to sex education and condom usage be implemented for the medical students as they are to be the future educators of the public on these matters.
C1 [Orisatoki, R. O.] Spartan Hlth Sci Univ, Dept Med Physiol, Sch Med, Vieux Ft, St Lucia.
   [Oguntibeju, O. O.] Cape Peninsula Univ Technol, Dept Biomed Sci, Fac Hlth & Wellness Sci, ZA-7535 Bellville, South Africa.
C3 Cape Peninsula University of Technology
RP Orisatoki, RO (corresponding author), Spartan Hlth Sci Univ, Dept Med Physiol, Sch Med, Vieux Ft, St Lucia.
EM rotioris@yahoo.com
FU Spartan Health Sciences University
CR Aggarwal OP, 1997, HIV AIDS RES INDIA, V0, P0
   Brown L., 1998, J AM ACAD CHILD ADOL, V27, P504
   CATES W, 1985, LANCET, V2, P596
   DEVINCENZI I, 1994, NEW ENGL J MED, V331, P341, DOI 10.1056/NEJM199408113310601
   DUNNE MP, 1994, AUST J PUBLIC HEALTH, V18, P339
   Fleming DT, 1999, SEX TRANSM INFECT, V75, P3, DOI 10.1136/sti.75.1.3
   Forsythe S, 1998, HEALTH POLICY PLANN, V13, P277, DOI 10.1093/heapol/13.3.277
   Graburn N. H. H., 1983, ANNALS OF TOURISM RESEARCH, V10, P437, DOI 10.1016/0160-7383(83)90068-3
   Josiam BM, 1998, TOURISM MANAGE, V19, P501, DOI 10.1016/S0261-5177(98)00052-1
   Ng C. J., 2006, SMJ SINGAPORE MEDICAL JOURNAL, V47, P482
   OGUNTIBEJU OO, 2002, MED TECH SA, V16, P351
   Royce RA, 1997, NEW ENGL J MED, V336, P1072, DOI 10.1056/NEJM199704103361507
   SCHOENBORN CA, 1994, ADV DATA, V23, P1
   Sekirime W K, 2001, AFR HEALTH SCI, V1, P16
   Sharma VK, 2004, NATL MED J INDIA, V17, P310
   *SO AFR HIV CLIN S, 2001, COURS HIV AIDS MAN, V0, P5
   STIFFMAN AR, 1992, PEDIATRICS, V89, P950
   UNAIDS, 2008, AIDS EP UPD, V0, P0
   *UNAIDS, 1998, REAL SEX BEH TAMIL N, V0, P0
   *UNAIDS, 2004, UNAIDS REP BURD DIS, V0, P0
   Vijayakumar G, 2006, INT J STD AIDS, V17, P652, DOI 10.1258/095646206780071036
NR 21
TC 3
Z9 3
U1 0
U2 3
PU UNIV WEST INDIES FACULTY MEDICAL SCIENCES
PI KINGSTON
PA MONA CAMPUS, KINGSTON 7, JAMAICA
SN 0043-3144
EI 
J9 W INDIAN MED J
JI West Ind. Med. J.
PD MAR 15
PY 2010
VL 59
IS 2
BP 171
EP 176
DI 
PG 6
WC Medicine, General & Internal
SC General & Internal Medicine
GA 680RM
UT WOS:000284252100010
PM 21275121
DA 2023-03-20
ER

PT J
AU Pascoe, SJS
   Langhaug, LF
   Durawo, J
   Woelk, G
   Ferrand, R
   Jaffar, S
   Hayes, R
   Cowan, FM
AF Pascoe, S. J. S.
   Langhaug, L. F.
   Durawo, J.
   Woelk, G.
   Ferrand, R.
   Jaffar, S.
   Hayes, R.
   Cowan, F. M.
TI Increased risk of HIV-infection among school-attending orphans in rural Zimbabwe
SO AIDS CARE-PSYCHOLOGICAL AND SOCIO-MEDICAL ASPECTS OF AIDS/HIV
LA English
DT Article
DE HIV/AIDS; Zimbabwe; youth; orphan; sexual behaviour
ID sexual-behavior; children; adolescents; mortality; tanzania; health; impact; intervention; prevalence; validity
AB In Zimbabwe around 1.1 million children have been orphaned due to AIDS. We conducted a survey among school-attending youth in rural south-eastern Zimbabwe in 2003, and examined the association between orphaning and risk of HIV. We enrolled 30 communities in three provinces. All students attending Year 2 of secondary school were eligible. Each completed a questionnaire and provided a finger-prick blood specimen for testing for HIV-1 and HSV-2 antibodies. Female participants were tested for pregnancy. Six thousand seven hundred and ninety-one participants were recruited (87% of eligible); 35% had lost one or both parents (20% of participants had lost their father; 6% their mother; and 9% both parents). Orphans were not poorer than non-orphans based on reported access to income, household structure and ownership of assets. There was strong evidence that orphans, and particularly those who had lost both parents, were at increased sexual risk, being more likely to have experienced early sexual debut; to have been forced to have sex; and less likely to have used condoms. Fifty-one students were HIV positive (0.75%). Orphans were three times more likely to be HIV infected than non-orphans (adjusted odds ratio = 3.4; 95% confidence interval: 1.8-6.6). Over 60% of those HIV positive were orphaned. Among school-going youth, the rates of orphaning were very high; there was a strong association between orphaning and increased risk of HIV, and evidence of greater sexual risk taking among orphans. It is essential that we understand the mechanisms by which orphaned children are at increased risk of HIV in order to target prevention and support appropriately.
C1 [Pascoe, S. J. S.; Jaffar, S.; Hayes, R.] London Sch Hyg & Trop Med, Dept Epidemiol & Populat Hlth, London WC1, England.
   [Langhaug, L. F.; Cowan, F. M.] Royal Free & Univ Coll Med Sch, Ctr Sexual Hlth & HIV Res, London WC1E 6BT, England.
   [Durawo, J.; Woelk, G.; Cowan, F. M.] Univ Zimbabwe, Dept Community Med, Harare, Zimbabwe.
   [Ferrand, R.] London Sch Hyg & Trop Med, Dept Infect & Trop Dis, London WC1, England.
   [Ferrand, R.] Biomed Res & Training Inst, Harare, Zimbabwe.
C3 University of London; London School of Hygiene & Tropical Medicine; University of London; University College London; University of Zimbabwe; University of London; London School of Hygiene & Tropical Medicine; Biomedical Research Training Institute
RP Pascoe, SJS (corresponding author), London Sch Hyg & Trop Med, Dept Epidemiol & Populat Hlth, London WC1, England.
EM sophie.pascoe@lshtm.ac.uk
FU MRC [G0700837] Funding Source: UKRI; Medical Research Council [G0700837] Funding Source: Medline; NIMH NIH HHS [R01 MH-66570] Funding Source: Medline; Medical Research Council [G0700837] Funding Source: researchfish
CR Andrews G, 2006, AIDS CARE, V18, P269, DOI 10.1080/09540120500471861
   Bicego G, 2003, SOC SCI MED, V56, P1235, DOI 10.1016/S0277-9536(02)00125-9
   Birdthistle IJ, 2008, AIDS, V22, P759, DOI 10.1097/QAD.0b013e3282f4cac7
   Brahmbhatt H, 2006, JAIDS-J ACQ IMM DEF, V41, P504, DOI 10.1097/01.qai.0000188122.15493.0a
   Case A, 2006, DEMOGRAPHY, V43, P401, DOI 10.1353/dem.2006.0022
   Cowan FM, 2008, TROP MED INT HEALTH, V13, P1235, DOI 10.1111/j.1365-3156.2008.02137.x
   Crampin AC, 2003, AIDS, V17, P389, DOI 10.1097/00002030-200302140-00013
   *CSO ZIMB, 2007, ZIMB DEM HLTH SURV 2, V0, P0
   Ferrand RA, 2007, CLIN INFECT DIS, V44, P874, DOI 10.1086/511873
   Floyd S, 2007, AIDS CARE, V19, P781, DOI 10.1080/09540120601163227
   FOSTER G, 2000, AIDS S, V14, P275
   Glynn JR, 2004, TROP MED INT HEALTH, V9, P4, DOI 10.1046/j.1365-3156.2003.01168.x
   Gregson S, 2005, AIDS CARE, V17, P785, DOI 10.1080/09540120500258029
   Gregson S, 2002, LANCET, V359, P1896, DOI 10.1016/S0140-6736(02)08780-9
   Hargreaves JR, 2008, AIDS, V22, P403, DOI 10.1097/QAD.0b013e3282f2aac3
   Hayes RJ, 2005, CONTEMP CLIN TRIALS, V26, P430, DOI 10.1016/j.cct.2005.04.006
   Hewett PC, 2004, SEX TRANSM INFECT, V80, P43, DOI 10.1136/sti.2004.013250
   Hosegood V, 2007, POP STUD-J DEMOG, V61, P327, DOI 10.1080/00324720701524292
   Marston M, 2005, JAIDS-J ACQ IMM DEF, V38, P219, DOI 10.1097/00126334-200502010-00015
   Mavhu W, 2008, CULT HEALTH SEX, V10, P563, DOI 10.1080/13691050801948102
   Mensch BS, 2003, DEMOGRAPHY, V40, P247, DOI 10.1353/dem.2003.0017
   Ministry of Health and Child Welfare (Zimbabwe) Zimbabwe National Family Planning Council National AIDS Council (Zimbabwe) US Centers for Disease Control and Prevention, 2004, ZIMB YOUNG AD SURV Y, V0, P0
   Monasch R, 2004, AIDS, V18, PS55, DOI 10.1097/00002030-200406002-00007
   Nyamukapa C, 2005, SOC SCI MED, V60, P2155, DOI 10.1016/j.socscimed.2004.10.005
   Nyamukapa CA, 2008, AM J PUBLIC HEALTH, V98, P133, DOI 10.2105/AJPH.2007.116038
   PARIKH A, 2007, AIDS S7, V21, P95
   Plummer ML, 2004, SEX TRANSM INFECT, V80, P49, DOI 10.1136/sti.2004.011924
   Stover J., 2008, SEX TRANSM INFECT S1, V84, P24, DOI 10.1136/STI.2008.029868
   Thurman TR, 2006, AIDS BEHAV, V10, P627, DOI 10.1007/s10461-006-9104-8
   *UNAIDS, 2006, TECHN REP SER UNAIDS, V938, P0
   *UNAIDS WHO, 2008, EP FACT SHEET HIV AI, V0, P0
   UNICEF, 2006, AFR ORPH VULN GEN CH, V0, P0
   *US DEP HHS, 2000, SER ASS HUM IM UNPUB, V0, P0
   *US NAT COMM CLIN, 1997, BLOOD COLL FILT PAP, V0, P0
   van der Loeff MFS, 2003, AIDS, V17, P2389, DOI 10.1097/00002030-200311070-00015
   Watts H, 2005, AIDS, V19, P717, DOI 10.1097/01.aids.0000166095.62187.df
   Zaba B, 2005, EPIDEMIOLOGY, V16, P275, DOI 10.1097/01.ede.0000155507.47884.43
NR 37
TC 17
Z9 17
U1 1
U2 6
PU ROUTLEDGE JOURNALS, TAYLOR & FRANCIS LTD
PI ABINGDON
PA 2-4 PARK SQUARE, MILTON PARK, ABINGDON OX14 4RN, OXON, ENGLAND
SN 0954-0121
EI 1360-0451
J9 AIDS CARE
JI Aids Care-Psychol. Socio-Med. Asp. Aids-Hiv
PD JUN 15
PY 2010
VL 22
IS 2
BP 206
EP 220
DI 10.1080/09540120903111528
PG 15
WC Health Policy & Services; Public, Environmental & Occupational Health; Psychology, Multidisciplinary; Respiratory System; Social Sciences, Biomedical
SC Health Care Sciences & Services; Public, Environmental & Occupational Health; Psychology; Respiratory System; Biomedical Social Sciences
GA 565CG
UT WOS:000275266000010
PM 20390499
DA 2023-03-20
ER

PT J
AU Wu, Q
   Liu, GT
   Wang, LR
   Wu, YF
   Wang, XI
AF Wu, Q.
   Liu, G-T
   Wang, L-R
   Wu, Y-F
   Wang, X-I
TI A model of expanding HIV/AIDS education in Chinese rural areas
SO INTERNATIONAL JOURNAL OF STD & AIDS
LA English
DT Article
DE AIDS; expansion intervention; middle school students; China
ID condom use; intervention; adolescents; prevention; program; sex
AB The aim of the present study is to explore an effective model of HIV/AIDS health education for a rural Chinese population Students in two middle schools were given HIV/AIDS health education. The education in Tiechang town was carried out in the form of delivering multimedia lectures, video tapes and brochures, while in Daping town brochures were distributed to students. After receiving health education, each student extended the health education to three peasants who were their relatives or neighbours. After the education was provided, the test scores of AIDS knowledge increased significantly in the students of Tiechang town (0.50 baseline, 0.69 post-test1, 0 68 post-test2). For the expansion subjects, the scores increased significantly (0.56 baseline versus 0.74 post-test) in the Tiechang group, and also increased mildly (0.52 baseline versus 0.59 post-test) in the Daping group Empowering secondary school students to teach others about AIDS was a highly effective model for spreading AIDS prevention knowledge among the rural Chinese population.
C1 [Wu, Q.; Liu, G-T; Wang, L-R; Wu, Y-F; Wang, X-I] Xi An Jiao Tong Univ, Sch Med, Dept Publ Hlth, Xian 710061, Shannxi, Peoples R China.
C3 Xi'an Jiaotong University
RP Wu, Q (corresponding author), Xi An Jiao Tong Univ, Sch Med, Dept Publ Hlth, Box 45,76 Yanta W Rd, Xian 710061, Shannxi, Peoples R China.
FU Shaanxi Provincial Science and Technology Department [2007K08-02]; Shaanxi Global Fund AIDS Program Office [200502]
CR Borgia P, 2005, J ADOLESCENT HEALTH, V36, P508, DOI 10.1016/j.jadohealth.2004.03.005
   CABRZON C, 2005, J ADOLESCENT HEALTH, V36, P64
   Chen ZQ, 2007, LANCET, V369, P132, DOI 10.1016/S0140-6736(07)60074-9
   Cheng Y, 2008, J ADOLESCENT HEALTH, V42, P184, DOI 10.1016/j.jadohealth.2007.07.016
   Cleland J, 2006, LANCET, V368, P1788, DOI 10.1016/S0140-6736(06)69738-9
   DiCenso A, 2002, BMJ-BRIT MED J, V324, P1426, DOI 10.1136/bmj.324.7351.1426
   Jaccard James, 2002, NEW DIR CHILD ADOLESC DEV, V0, P9
   Kyrychenko P, 2006, J ADOLESCENT HEALTH, V39, P900, DOI 10.1016/j.jadohealth.2006.06.006
   Mahat Ganga, 2008, J PEDIATR NURS, V23, P358, DOI 10.1016/j.pedn.2007.12.007
   Pequegnat W, 2000, AIDS, V14, P0
   Slap GB, 2003, BMJ-BRIT MED J, V326, P15, DOI 10.1136/bmj.326.7379.15
   Stephenson JM, 2004, LANCET, V364, P338, DOI 10.1016/S0140-6736(04)16722-6
   SUN XM, 2007, J REPRODCONTRACEPTIO, V18, P133
   Watts J, 2005, LANCET, V366, P1253, DOI 10.1016/S0140-6736(05)67510-1
   Watts J, 2004, LANCET, V363, P1370, DOI 10.1016/S0140-6736(04)16087-X
   Watts J, 2008, LANCET, V371, P103, DOI 10.1016/S0140-6736(08)60087-2
   Wu ZY, 2007, LANCET, V369, P679, DOI 10.1016/S0140-6736(07)60315-8
   Zhongdan C, 2008, EVAL PROGRAM PLANN, V31, P10, DOI 10.1016/j.evalprogplan.2007.09.001
NR 20
TC 3
Z9 3
U1 0
U2 6
PU SAGE PUBLICATIONS LTD
PI LONDON
PA 1 OLIVERS YARD, 55 CITY ROAD, LONDON EC1Y 1SP, ENGLAND
SN 0956-4624
EI 1758-1052
J9 INT J STD AIDS
JI Int. J. STD AIDS
PD FEB 15
PY 2010
VL 21
IS 2
BP 87
EP 92
DI 10.1258/ijsa.2009.008508
PG 6
WC Immunology; Infectious Diseases
SC Immunology; Infectious Diseases
GA 562RZ
UT WOS:000275072800003
PM 19933206
DA 2023-03-20
ER

PT J
AU Lewis, MA
   Kaysen, DL
   Rees, M
   Woods, BA
AF Lewis, Melissa A.
   Kaysen, Debra L.
   Rees, Michiko
   Woods, Briana A.
TI The Relationship between Condom-Related Protective Behavioral Strategies and Condom Use among College Students: Global- and Event-Level Evaluations
SO JOURNAL OF SEX RESEARCH
LA English
DT Article
ID sexual-behavior; alcohol-consumption; metaanalysis; adolescents; intentions
AB This study evaluated the relationship between condom-related protective behavioral strategies (PBS; including those that require active behavior and mental planning) and condom use at both global and event levels. College students (N = 623; 57.8% female) completed self-report measures of condom-related PBS, as well as drinking and sexual behavior. Logistic regression findings indicated that students who reported greater use of condom-related PBS were more likely to discuss their and their partner's HIV status, sexually transmitted infection (STI) history (other than HIV), and protection against STIs (such as HIV and other STIs) the first time they had sex with their most recent vaginal sexual partner. Logistic regression findings also indicated that more frequent use of condom-related PBS was associated with being more likely to use a condom during the most recent vaginal sexual experience. Zero-inflated negative binomial regression results showed that condom-related PBS predicted condom non-users and that condom-related PBS were associated with increased use of condoms during sexual behavior in the previous three months. These results extend prior research by demonstrating that both active and mental planning condom-related PBS are associated with condom use at both the global and event levels, which suggests that condom-related PBS may be useful to incorporate in interventions targeting risky sexual behavior among young adults.
C1 [Lewis, Melissa A.; Kaysen, Debra L.; Rees, Michiko] Univ Washington, Dept Psychiat & Behav Sci, Seattle, WA 98195 USA.
   [Woods, Briana A.] Univ Washington, Dept Psychol, Seattle, WA 98195 USA.
C3 University of Washington; University of Washington Seattle; University of Washington; University of Washington Seattle
RP Lewis, MA (corresponding author), Univ Washington, Dept Psychiat & Behav Sci, 1100 NE 45th St,Suite 300,Box 354944, Seattle, WA 98195 USA.
EM lewisma@u.washington.edu
FU NIAAA NIH HHS [K01 AA016966-01, K01 AA016966-02, K01AA016966, K01 AA016966] Funding Source: Medline
CR BAGOZZI RP, 1992, SOC PSYCHOL QUART, V55, P178, DOI 10.2307/2786945
   Bryan A, 2002, HEALTH PSYCHOL, V21, P71, DOI 10.1037//0278-6133.21.1.71
   Cameron A., 1998, REGRESSION ANAL COUN, V0, P0
   *CDCP, 2008, HIV AIDS SURV REP 20, V19, P0
   Cohen J., 2003, HDB PSYCHOL, V3rd ed., P0
   COLLINS RL, 1985, J CONSULT CLIN PSYCH, V53, P189, DOI 10.1037/0022-006X.53.2.189
   COOPER ML, 1994, HEALTH PSYCHOL, V13, P251, DOI 10.1037/0278-6133.13.3.251
   Goldstein AL, 2007, J STUD ALCOHOL DRUGS, V68, P697, DOI 10.15288/jsad.2007.68.697
   Henshaw SK, 1998, FAM PLANN PERSPECT, V30, P24, DOI 10.2307/2991522
   Kiene SA, 2009, J ADOLESCENT HEALTH, V44, P73, DOI 10.1016/j.jadohealth.2008.05.008
   LEWIS MA, 2009, CONDOM RELATED UNPUB, V0, P0
   Orr D, 2008, J AM COLL HEALTH, V56, P469, DOI 10.3200/JACH.56.5.469-480
   Sheeran P, 1999, PSYCHOL BULL, V125, P90, DOI 10.1037/0033-2909.125.1.90
   Sheeran P, 2002, EUR REV SOC PSYCHOL, V12, P1
   TEMPLE MT, 1992, J SEX RES, V29, P207, DOI 10.1080/00224499209551643
   van Empelen P, 2008, ARCH SEX BEHAV, V37, P626, DOI 10.1007/s10508-007-9286-9
   Webb TL, 2006, PSYCHOL BULL, V132, P249, DOI 10.1037/0033-2909.132.2.249
   Weinstock H, 2004, PERSPECT SEX REPRO H, V36, P6, DOI 10.1111/j.1931-2393.2004.tb00002.x
NR 19
TC 21
Z9 22
U1 1
U2 7
PU ROUTLEDGE JOURNALS, TAYLOR & FRANCIS LTD
PI ABINGDON
PA 4 PARK SQUARE, MILTON PARK, ABINGDON OX14 4RN, OXFORDSHIRE, ENGLAND
SN 0022-4499
EI 
J9 J SEX RES
JI J. Sex Res.
PD JUN 15
PY 2010
VL 47
IS 5
BP 471
EP 478
DI 10.1080/00224490903132069
PG 8
WC Psychology, Clinical; Social Sciences, Interdisciplinary
SC Psychology; Social Sciences - Other Topics
GA 676DP
UT WOS:000283890600007
PM 19657943
DA 2023-03-20
ER

PT J
AU Reece, M
   Herbenick, D
   Schick, V
   Sanders, SA
   Dodge, B
   Fortenberry, JD
AF Reece, Michael
   Herbenick, Debby
   Schick, Vanessa
   Sanders, Stephanie A.
   Dodge, Brian
   Fortenberry, J. Dennis
TI Sexual Behaviors, Relationships, and Perceived Health Among Adult Men in the United States: Results from a National Probability Sample
SO JOURNAL OF SEXUAL MEDICINE
LA English
DT Article
DE Probability Sample; Sexual Behavior; Men; Relationships; Health
ID high-school-students; risk behavior; condom use; vibrator use; us adults; hiv risk; trends; prevalence; women; aids
AB Introduction. To provide a foundation for those who provide sexual health services and programs to men in the United States, the need for population-based data that describes men's sexual behaviors and their correlates remains. Aims. The purpose of this study was to, in a national probability survey of men ages 18-94 years, assess the occurrence and frequency of sexual behaviors and their associations with relationship status and health status. Methods. A national probability sample of 2,522 men aged 18 to 94 completed a cross-sectional survey about their sexual behaviors, relationship status, and health. Main Outcome Measures. Relationship status; health status; experience of solo masturbation, partnered masturbation, giving oral sex, receiving oral sex, vaginal intercourse and anal intercourse, in the past 90 days; frequency of solo masturbation, vaginal intercourse and anal intercourse in the past year. Results. Masturbation, oral intercourse, and vaginal intercourse are prevalent among men throughout most of their adult life, with both occurrence and frequency varying with age and as functions of relationship type and physical health status. Masturbation is prevalent and frequent across various stages of life and for both those with and without a relational partner, with fewer men with fair to poor health reporting recent masturbation. Patterns of giving oral sex to a female partner were similar to those for receiving oral sex. Vaginal intercourse in the past 90 days was more prevalent among men in their late 20s and 30s than in the other age groups, although being reported by approximately 50% of men in the sixth and seventh decades of life. Anal intercourse and sexual interactions with other men were less common than all other sexual behaviors. Conclusion. Contemporary men in the United States engage in diverse solo and partnered sexual activities; however, sexual behavior is less common and more infrequent among older age cohorts. Reece M, Herbenick D, Schick V, Sanders SA, Dodge B, and Fortenberry JD. Sexual behaviors, relationships, and perceived health among adult men in the United States: Results from a national probability sample. J Sex Med 2010;7(suppl 5):291-304.
C1 [Reece, Michael; Herbenick, Debby; Schick, Vanessa; Sanders, Stephanie A.; Dodge, Brian; Fortenberry, J. Dennis] Indiana Univ, Ctr Sexual Hlth Promot, Bloomington, IN 47405 USA.
   [Sanders, Stephanie A.] Indiana Univ, Kinsey Inst Res Sex Gender & Reprod, Bloomington, IN 47405 USA.
   [Sanders, Stephanie A.] Indiana Univ, Dept Gender Studies, Bloomington, IN 47405 USA.
   [Fortenberry, J. Dennis] Indiana Univ, Sch Med, Dept Pediat, Indianapolis, IN 46202 USA.
C3 Indiana University System; Indiana University Bloomington; Indiana University System; Indiana University Bloomington; Indiana University System; Indiana University Bloomington; Indiana University System; Indiana University-Purdue University Indianapolis
RP Reece, M (corresponding author), Indiana Univ, Ctr Sexual Hlth Promot, HPER 116,1025 E 7th St, Bloomington, IN 47405 USA.
EM mireece@indiana.edu
FU Church & Dwight Co., Inc.
CR Albarracin D, 2006, CURR DIR PSYCHOL SCI, V15, P73, DOI 10.1111/j.0963-7214.2006.00410.x
   Anderson JE, 2003, SEX TRANSM DIS, V30, P719, DOI 10.1097/01.OLQ.0000078628.84288.66
   Anderson JE, 2003, AM J PUBLIC HEALTH, V93, P912, DOI 10.2105/AJPH.93.6.912
   Anderson John E, 2006, ADV DATA, V0, P1
   Baker L, 2003, JAMA-J AM MED ASSOC, V289, P2400, DOI 10.1001/jama.289.18.2400
   Brener N., 2006, MORBIDITY AND MORTALITY WEEKLY REPORT, V55, P851
   Buhi ER, 2010, J AM COLL HEALTH, V58, P337, DOI 10.1080/07448480903501780
   CATANIA JA, 1992, SCIENCE, V258, P1101, DOI 10.1126/science.1439818
   Catania JA, 2001, J ACQ IMMUN DEF SYND, V27, P176, DOI 10.1097/00126334-200106010-00013
   [Anonymous], 2000, MMWR RECOMM REP, V49, P1
   CHOI KH, 1994, AM J PUBLIC HEALTH, V84, P2003, DOI 10.2105/AJPH.84.12.2003
   CHU SY, 1992, AM J PUBLIC HEALTH, V82, P220, DOI 10.2105/AJPH.82.2.220
   Desai M, 2005, J GEN INTERN MED, V20, P267
   Eberhard J, 2009, J SEX MED, V6, P1979, DOI 10.1111/j.1743-6109.2009.01298.x
   Everett SA, 2000, J ADOLESCENT HEALTH, V27, P112, DOI 10.1016/S1054-139X(99)00125-1
   Heiss F, 2006, HEALTH AFFAIR, V25, PW344, DOI 10.1377/hlthaff.25.w344
   Herbenick D, 2010, J SEX MED, V7, P255, DOI 10.1111/j.1743-6109.2010.02012.x
   Herbenick D, 2009, J SEX MED, V6, P1857, DOI 10.1111/j.1743-6109.2009.01318.x
   Holman EA, 2008, ARCH GEN PSYCHIAT, V65, P73, DOI 10.1001/archgenpsychiatry.2007.6
   Idler EL, 1997, J HEALTH SOC BEHAV, V38, P21, DOI 10.2307/2955359
   Kalichman SC, 2005, ARCH SEX BEHAV, V34, P307, DOI 10.1007/s10508-005-3119-5
   Kinsey A., 1948, SEXUAL BEHAV HUMAN M, V0, P0
   Koyama A, 2009, CURR OPIN PEDIATR, V21, P444, DOI 10.1097/MOP.0b013e32832db8ee
   LAUMANN EO, 1994, FAM PLANN PERSPECT, V26, P34, DOI 10.2307/2136095
   Laumann EO, 1994, SOCIAL ORG SEXUALITY, V0, P0
   Lindau ST, 2007, NEW ENGL J MED, V357, P762, DOI 10.1056/NEJMoa067423
   Malebranche DJ, 2003, AM J PUBLIC HEALTH, V93, P862, DOI 10.2105/AJPH.93.6.862
   McBride KR, 2010, J SEX RES, V47, P123, DOI 10.1080/00224490903402538
   Munoz-Laboy M, 2007, AM J PUBLIC HEALTH, V97, P1102, DOI 10.2105/AJPH.2005.078345
   Reece M, 2010, J SEX MED, V7, P3467, DOI 10.1111/j.1743-6109.2010.01873.x
   Reece M, 2009, J SEX MED, V6, P1867, DOI 10.1111/j.1743-6109.2009.01290.x
   Rhodes SD, 2009, J HOMOSEXUAL, V56, P1083, DOI 10.1080/00918360903275500
   Rosen RC, 2009, J SEX MED, V6, P1549, DOI 10.1111/j.1743-6109.2009.01252.x
   Santelli J, 2009, J ADOLESCENT HEALTH, V44, P372, DOI 10.1016/j.jadohealth.2008.08.020
   Santelli JS, 2000, FAM PLANN PERSPECT, V32, P156, DOI 10.2307/2648232
   Sieving RE, 2001, J ADOLESCENT HEALTH, V28, P73, DOI 10.1016/S1054-139X(00)00155-5
   Silver RC, 2002, JAMA-J AM MED ASSOC, V288, P1235, DOI 10.1001/jama.288.10.1235
   *STANDF U, 2003, VAL SURV HLTH INT KN, V0, P0
   Tangpricha V, 2009, J SEX MED, V6, P2919, DOI 10.1111/j.1743-6109.2009.01530.x
   *US BUR CENS, 1994, CURR POP SURV DEC 20, V0, P0
   Vail-Smith K, 1992, J AM COLL HEALTH, V40, P227
   Waite LJ, 2009, J GERONTOL B-PSYCHOL, V64, PI56, DOI 10.1093/geronb/gbp038
   Wu P, 2010, PSYCHIAT SERV, V61, P17, DOI 10.1176/appi.ps.61.1.17
NR 44
TC 74
Z9 74
U1 1
U2 22
PU WILEY
PI HOBOKEN
PA 111 RIVER ST, HOBOKEN 07030-5774, NJ USA
SN 1743-6095
EI 1743-6109
J9 J SEX MED
JI J. Sex. Med.
PD OCT 15
PY 2010
VL 7
IS 
BP 291
EP 304
DI 10.1111/j.1743-6109.2010.02009.x
PG 14
WC Urology & Nephrology
SC Urology & Nephrology
GA 658UF
UT WOS:000282514200009
PM 21029386
DA 2023-03-20
ER

PT J
AU Ogbuji, CN
   Okafor, RU
AF Ogbuji, C. N.
   Okafor, R. U.
TI Secondary School Student's Knowledge of And Attitude Towards HIV/AIDS: Case Study of Secondary Schools in Nsukka Urban
SO JOURNAL OF HOME ECONOMICS RESEARCH
LA English
DT Article
AB This study was designed to find out secondary school students' knowledge of and attitude towards HIV/AIDS in secondary schools in Nsukka Urban. The survey research design was used for the study. A sample of 300 senior secondary school students was used and the questionnaire was the only instrument used for data collection. The responses were analyzed using percentages and mean scores. The t-test statistic was used to test the null hypothesis at 0.05 level of significance. The findings revealed that secondary school students in Nsukka had high level of knowledge of HIV/AIDS and that the knowledge did not very according to gender. The findings also revealed that the students had negative attitude towards people living with AIDS. It was then recommended that schools should encourage students to communicate this knowledge of HIV/AIDS to their friends, parents and community members so that AIDS can be eradicated or controlled.
C1 [Ogbuji, C. N.; Okafor, R. U.] Univ Nigeria, Dept Hlth & Phys Educ, Nsukka, Nigeria.
C3 University of Nigeria
RP Ogbuji, CN (corresponding author), Univ Nigeria, Dept Hlth & Phys Educ, Nsukka, Nigeria.
CR *ACT AIDS INT, 2004, COMPR SEX SEX ED SEC, V0, P0
   BAKARE I, 1996, AIDS PREVENTION ED, V0, P0
   DALZELWARD C, 2002, WHO MAGAZINE DEC, V28, P0
   FENNEL R, 2004, HLTH ED B, V21, P20
   *FGN, 1990, HLTH STAT, V0, P0
   HASELTINE WA, 1993, ENCY AM MACRO, V1, P336
   HUBBY J, 1992, AIDS HDB, V0, P0
   ICHOKU JU, 2002, BASIC FACTS HIV AIDS, V0, P0
   MACMENAR C, 2001, BATTLE HIV AIDS WHAT, V0, P0
   ODE AA, 2006, BENUE STATE, V6, P7
   Okafor RU, 1997, HLTH MOVEMENT ED J, V1, P9
   OLUMIDE YM, 2002, ACQUIRED IMMUNE DEFI, V0, P0
   ONYENEJE EC, 1995, PSYCHOL DECISIONS, V0, P0
   *PLANN PAR FED NIG, 2002, MOVES GENDER VIOLENC, V8, P17
   RELE PM, 2007, WHO PUBLICATIONS, V6, P48
   Rowe PJ, 1994, CHALLENGES REPROD HL, V0, P83
   *WHO, 2007, POPULATION REPORT, V10, P1
   *WHO, 2006, WHO WORLD BANK SPEC, V0, P0
   *WHO, 1994, AIDS IM EP, V0, P0
   *WHO, 1994, CURR GLOB SIT HIV AI, V0, P0
   WHO Department of Reproductive Health and Research, 2005, GLOB STRAT PREV CONT, V0, P0
NR 21
TC 0
Z9 0
U1 0
U2 0
PU HOME ECONONICS RESEARCH ASSOCIATION NIGERIA-HERAN
PI NIGERIA
PA UNIV NIGERIA, DEPT VOCATIONAL EDUC, NIGERIA, NSUKKA 00000, SOUTH AFRICA
SN 1118-0021
EI 
J9 J HOME ECON RES
JI J. Home Econ. Res.
PD DEC 15
PY 2010
VL 13
IS 
BP 101
EP 109
DI 
PG 9
WC Education & Educational Research; Family Studies; Social Sciences, Interdisciplinary
SC Education & Educational Research; Family Studies; Social Sciences - Other Topics
GA 812GK
UT WOS:000294278900012
DA 2023-03-20
ER

PT J
AU Nkulu, FKK
   Hurtig, AK
   Ahlm, C
   Krantz, I
AF Nkulu, Faustine K. K.
   Hurtig, Anna-Karin
   Ahlm, Clas
   Krantz, Ingela
TI Screening migrants for tuberculosis - a missed opportunity for improving knowledge and attitudes in high-risk groups: A cross-sectional study of Swedish-language students in Umea, Sweden
SO BMC PUBLIC HEALTH
LA English
DT Article
ID immigrants; hiv
AB Background: Migrants from countries with a high-burden of tuberculosis (TB) are at a particular risk of contracting and developing the disease. In Sweden, new immigrants are routinely offered screening for the disease, yet very little is known about their beliefs about the disease which may affect healthcare-seeking behaviours. In this study we assessed recent immigrant students' knowledge of, and attitudes towards TB, and their relationship with the screening process. Methods: Data were collected over a one-year period through a survey questionnaire completed by 268 immigrants consecutively registered at two Swedish-language schools in Umea, Sweden. Participants originated from 133 different countries and their ages varied between 16-63 years. Descriptive and multivariate logistic regression analyses were then performed. Results: Though most of them (72%) were screened, knowledge was in general poor with several misconceptions. The average knowledge score was 2.7 +/- 1.3 (SD), (maximum = 8). Only 40 (15 %) of the 268 respondents answered at least half of the 51 knowledge items correctly. The average attitude score was 5.1 +/- 3.3 (SD) (maximum = 12) which meant that most respondents held negative attitudes towards TB and diseased persons. Up to 67% lacked knowledge about sources of information while 71% requested information in their vernacular. Knowledge level was positively associated with having more than 12 years of education and being informed about TB before moving to Sweden. Attitude was positively associated with years of education and having heard about the Swedish Communicable Disease Act, but was negatively associated with being from the Middle East. Neither knowledge nor attitude were affected by health screening or exposure to TB information after immigration to Sweden. Conclusions: Though the majority had contact with Swedish health professionals through the screening process, knowledge about tuberculosis among these immigrants was low with several misconceptions and negative attitudes. Information may currently be inaccessible to most of these immigrants due to the language barrier and unfamiliarity with the Swedish healthcare system. If TB education was included as a component of screening programmes, ensuring that it was tailored to educational background, addressed misconceptions and access problems, it could well help improve TB control in these communities.
C1 [Nkulu, Faustine K. K.; Hurtig, Anna-Karin] Umea Univ, Dept Publ Hlth & Clin Med Epidemiol & Global Hlth, SE-90185 Umea, Sweden.
   [Ahlm, Clas] Umea Univ, Div Infect Dis, Dept Clin Microbiol, SE-90185 Umea, Sweden.
   [Krantz, Ingela] Skaraborg Inst Res & Dev, SE-54130 Skovde, Sweden.
C3 Umea University; Umea University
RP Nkulu, FKK (corresponding author), Umea Univ, Dept Publ Hlth & Clin Med Epidemiol & Global Hlth, SE-90185 Umea, Sweden.
EM faustine.nkulu@epiph.umu.se
FU Swedish Council for Working Life and Social Research (FAS) [2006-1512]; Center for Global Health Research at Umea university [2006-1512]
CR Allebeck P, 2007, EUR J PUBLIC HEALTH, V17, P409, DOI 10.1093/eurpub/ckm046
   CALDUCH EN, 2008, EUROSURVEILLANCE, V13, P1
   Coker R, 2004, BRIT MED J, V328, P298, DOI 10.1136/bmj.328.7435.298
   COKER R, 2003, 1 I PUBL POL RES, V0, P0
   Davies PDO, 2003, ANN MED, V35, P235, DOI 10.1080/07853890310005713
   Farah MG, 2005, INT J EPIDEMIOL, V34, P1005, DOI 10.1093/ije/dyi058
   Gibson N, 2005, SOC SCI MED, V61, P931, DOI 10.1016/j.socscimed.2004.10.026
   HANNUM J, 2001, GUIDELINES SOCIAL MO, V0, P0
   Ho MJ, 2004, SOC SCI MED, V59, P753, DOI 10.1016/j.socscimed.2003.11.033
   ILONGO I, 2003, INT J CLIN HLTH PSYC, V4, P69
   JANSSON K, 2006, MIGRATION 2005 IN UT, V0, P0
   JOHNSON A, 2006, HLTH PROTECTION AGEN, V0, P0
   Kan B, 2008, INT J TUBERC LUNG D, V12, P199
   King N. B., 2003, RETURN WHITE PLAGUE, V0, P0
   Liam CK, 1999, INT J TUBERC LUNG D, V3, P300
   Nguyen PH, 2009, HEALTH POLICY, V90, P8, DOI 10.1016/j.healthpol.2008.08.006
   RIEDER HL, 1994, EUR RESPIR J, V7, P1545, DOI 10.1183/09031936.94.07081545
   ROMANUS V, 2001, TUBERKULOS I SVERIGE, V0, P0
   ROMANUS V, 2004, TUBERKULOS I SVERIGE, V0, P0
   San Sebastian M, 2000, RESP MED, V94, P648, DOI 10.1053/rmed.1999.0877
   Szczepura A, 2005, POSTGRAD MED J, V81, P141, DOI 10.1136/pgmj.2004.026237
   Vos AM, 2004, EMERG INFECT DIS, V10, P736, DOI 10.3201/eid1004.030530
   West Elizabeth L, 2008, N C MED J, V69, P14
   WESTAWAY M S, 1989, HEALTH EDUCATION RESEARCH, V4, P205, DOI 10.1093/her/4.2.205
   World health Organization (WHO), 2008, SALM NON TYPH, V0, P0
   Yadav S. P., 2006, INDIAN JOURNAL OF TUBERCULOSIS, V53, P187
   Yamada S, 1999, FAM MED, V31, P477
NR 33
TC 17
Z9 19
U1 0
U2 11
PU BMC
PI LONDON
PA CAMPUS, 4 CRINAN ST, LONDON N1 9XW, ENGLAND
SN 1471-2458
EI 
J9 BMC PUBLIC HEALTH
JI BMC Public Health
PD JUN 17
PY 2010
VL 10
IS 
BP 
EP 
DI 10.1186/1471-2458-10-349
PG 12
WC Public, Environmental & Occupational Health
SC Public, Environmental & Occupational Health
GA 650KM
UT WOS:000281848200001
PM 20565732
DA 2023-03-20
ER

PT J
AU Xiao, ZW
   Palmgreen, P
   Zimmerman, R
   Noar, S
AF Xiao, Zhiwen
   Palmgreen, Philip
   Zimmerman, Rick
   Noar, Seth
TI Adapting and applying a multiple domain model of condom use to Chinese college students
SO AIDS CARE-PSYCHOLOGICAL AND SOCIO-MEDICAL ASPECTS OF AIDS/HIV
LA English
DT Article
DE condom use; sensation seeking; impulsivity; TRA/TPB; SEM
ID safer sexual-behavior; risk; hiv; personality; knowledge; attitudes; people
AB This study adapts a multiple domain model (MDM) to explain condom use among a sample of sexually active Chinese college students. A cross-sectional survey was conducted and structural equation modeling was used to test the proposed model. Preparatory behaviors, theory of reasoned action (TRA)/theory of planned behavior variables, impulsivity, length of relationship, and alcohol use were significant direct predictors of condom use. The results suggest that MDM can provide a better understanding of heterosexual condom use among Chinese youth, and help in the design of HIV-preventive and safer sex interventions in China.
C1 [Xiao, Zhiwen] Univ Houston, Sch Commun, Houston, TX 77204 USA.
   [Palmgreen, Philip; Noar, Seth] Univ Kentucky, Dept Commun, Lexington, KY USA.
   [Zimmerman, Rick] Virginia Commonwealth Univ, Dept Social & Behav Hlth, Richmond, VA USA.
C3 University of Houston System; University of Houston; University of Kentucky; Virginia Commonwealth University
RP Xiao, ZW (corresponding author), Univ Houston, Sch Commun, 101 Commun Bldg,4800 Calhoun Rd, Houston, TX 77204 USA.
EM zxia2@central.uh.edu
CR Abma J C, 2001, VITAL HEALTH STAT 23, V0, P1
   Ajzen I., 1988, ATTITUDES PERSONALIT, V0, P0
   Bryan A, 2002, HEALTH PSYCHOL, V21, P71, DOI 10.1037//0278-6133.21.1.71
   Butcher A H, 1991, J AM COLL HEALTH, V40, P115
   Chewning B, 2001, MATERN CHILD HEALTH J, V5, P273, DOI 10.1023/A:1013037007288
   Church AT, 2000, J PERS, V68, P651, DOI 10.1111/1467-6494.00112
   Donenberg GR, 2005, AIDS EDUC PREV, V17, P200, DOI 10.1521/aeap.17.4.200.66532
   DYESS D, 2009, DIS ILLNESS HIV AIDS, V0, P0
   Gill B, 2002, FOREIGN AFF, V81, P96, DOI 10.2307/20033087
   Hesketh T, 2005, AIDS CARE, V17, P958, DOI 10.1080/09540120500100676
   Ho DYF, 1998, J CROSS CULT PSYCHOL, V29, P88, DOI 10.1177/0022022198291005
   Hoyle RH, 2000, J PERS, V68, P1203, DOI 10.1111/1467-6494.00132
   Huang J, 2005, AIDS PATIENT CARE ST, V19, P769, DOI 10.1089/apc.2005.19.769
   Lin DH, 2005, DRUG ALCOHOL DEPEN, V79, P103, DOI 10.1016/j.drugalcdep.2005.01.003
   Malamuth N M, 2000, ANNU REV SEX RES, V11, P26
   MCEWAN RT, 1992, BRIT J ADDICT, V87, P577
   Noar SM, 2006, HEALTH COMMUN, V19, P165, DOI 10.1207/s15327027hc1902_8
   Noar SM, 2004, HANDBOOK OF SEXUALITY IN CLOSE RELATIONSHIPS, V0, P519
   Palmgreen P, 2007, AM J PUBLIC HEALTH, V97, P1644, DOI 10.2105/AJPH.2005.072843
   Parkes A., 2007, J ADOLESCENT HLTH, V40, P0
   QI X, 2002, 1 SIN US C RES TRAIN, V0, P0
   Sheeran P, 1999, PSYCHOL BULL, V125, P90, DOI 10.1037/0033-2909.125.1.90
   Singhal A., 2001, PUBLIC COMMUNICATION, V0, P343
   Staton M, 1999, HEALTH SOC WORK, V24, P147, DOI 10.1093/hsw/24.2.147
   Wang L, 2009, JAIDS-J ACQ IMM DEF, V50, P414, DOI 10.1097/QAI.0b013e3181958530
   Webber GC, 2007, AIDS CARE, V19, P685, DOI 10.1080/09540120601084340
   *WHO, 2006, NEW HIV DAT SHOW GRO, V0, P0
   Zhang LY, 2004, EUR J CONTRACEP REPR, V9, P147, DOI 10.1080/13625180400007181
   Zimmerman RS, 2007, J SEX RES, V44, P380, DOI 10.1080/00224490701629506
NR 29
TC 28
Z9 28
U1 0
U2 11
PU ROUTLEDGE JOURNALS, TAYLOR & FRANCIS LTD
PI ABINGDON
PA 2-4 PARK SQUARE, MILTON PARK, ABINGDON OX14 4RN, OXON, ENGLAND
SN 0954-0121
EI 1360-0451
J9 AIDS CARE
JI Aids Care-Psychol. Socio-Med. Asp. Aids-Hiv
PD JUN 15
PY 2010
VL 22
IS 3
BP 332
EP 338
DI 10.1080/09540120903193609
PG 7
WC Health Policy & Services; Public, Environmental & Occupational Health; Psychology, Multidisciplinary; Respiratory System; Social Sciences, Biomedical
SC Health Care Sciences & Services; Public, Environmental & Occupational Health; Psychology; Respiratory System; Biomedical Social Sciences
GA 591PI
UT WOS:000277313600008
PM 20390513
DA 2023-03-20
ER

PT J
AU Goldstein, MF
   Eckhardt, EA
   Joyner-Creamer, P
   Berry, R
   Paradise, H
   Cleland, CM
AF Goldstein, Marjorie F.
   Eckhardt, Elizabeth A.
   Joyner-Creamer, Patrice
   Berry, Roberta
   Paradise, Heather
   Cleland, Charles M.
TI WHAT DO DEAF HIGH SCHOOL STUDENTS KNOW ABOUT HIV?
SO AIDS EDUCATION AND PREVENTION
LA English
DT Article
ID hard-of-hearing; college-students; hiv/aids knowledge; aids knowledge; health; risk; adolescents; behaviors; individuals; information
AB Deaf adolescents who use American Sign Language (ASL) as their main communication mode are, like their hearing age peers, at risk for acquiring HIV. Many sources of HIV information (radio and television) are not accessible to these adolescents. Little is known about HIV knowledge base and risk behaviors of this group. The objective of this study was to develop and administer, on laptop computer, an HIV knowledge and risk survey in ASL. Findings among 700 deaf adolescent participants attending high schools for the deaf throughout the United States showed that, on average, students knew correct answers to approximately half (x = 7.2) of 14 knowledge items (median: 7.0; range: 0-14; sd = 3.8) on a highly reliable knowledge scale (a = .83). Knowledge score was found in multivariable analysis to be strongly related to receiving HIV information in school. This population is clearly in need of linguistically and culturally accessible HIV prevention education delivered in school.
C1 [Goldstein, Marjorie F.; Eckhardt, Elizabeth A.; Joyner-Creamer, Patrice; Berry, Roberta; Paradise, Heather] Natl Dev Res Inst Inc, Deaf Res Projects, New York, NY 10010 USA.
   [Cleland, Charles M.] NYU, Coll Nursing, New York, NY 10003 USA.
C3 National Development & Research Institutes, Inc; New York University
RP Goldstein, MF (corresponding author), Natl Dev Res Inst Inc, Deaf Res Projects, 71 W 23rd St,8th Floor, New York, NY 10010 USA.
EM goldstein@ndri.org
FU NIDCD NIH HHS [5 R01 DC007868-03] Funding Source: Medline
CR ARNETT J, 1992, DEV REV, V12, P339, DOI 10.1016/0273-2297(92)90013-R
   Bachanas PJ, 2002, J PEDIATR PSYCHOL, V27, P519, DOI 10.1093/jpepsy/27.6.519
   Baker-Duncan N, 1997, AM ANN DEAF, V142, P368, DOI 10.1353/aad.2012.0344
   Berman BA, 2000, AM ANN DEAF, V145, P245, DOI 10.1353/aad.2012.0057
   Bisol CA, 2008, AM ANN DEAF, V153, P349
   BLASCOVICH J, 1991, MEASURES PERSONALITY, V0, P121
   BRAUER BA, 1993, REHABIL PSYCHOL, V38, P247, DOI 10.1037/0090-5550.38.4.247
   Carey M.P., 1997, AIDS BEHAV, V1, P61, DOI 10.1023/A:1026218005943
   *CDC, 2006, WISQARS LEAD CAUS DE, V0, P0
   Clark LR, 2002, SEX TRANSM DIS, V29, P436, DOI 10.1097/00007435-200208000-00002
   Clawson CL, 2003, J SEX RES, V40, P256, DOI 10.1080/00224490309552190
   Crowe Teresa V, 2003, J DEAF STUD DEAF EDUC, V8, P199, DOI 10.1093/deafed/eng003
   DONOVAN JE, 1985, J CONSULT CLIN PSYCH, V53, P890, DOI 10.1037/0022-006X.53.6.890
   DOYLE AG, 1995, SEX DISABIL, V13, P107, DOI 10.1007/BF02590060
   Eckhardt E., 1999, J AM DEAFNESS REHABI, V33, P19
   EDWARDS NC, 1994, CAN J PUBLIC HEALTH, V85, P67
   Enders CK, 2007, PSYCHOL METHODS, V12, P121, DOI 10.1037/1082-989X.12.2.121
   Fellinger J, 2005, SOC PSYCH PSYCH EPID, V40, P245, DOI 10.1007/s00127-005-0862-9
   Fischer LC, 2001, J COUNS PSYCHOL, V48, P355, DOI 10.1037/0022-0167.48.3.355
   Flom PL, 2001, DRUG-EDUC PREV POLIC, V8, P219
   FLOWERS DB, 1998, THESIS TEXAS WOMANS, V0, P0
   Freeman B, 2002, AM ANN DEAF, V147, P37, DOI 10.1353/aad.2012.0237
   GLICKMAN NS, 1993, THESIS U MASSACHUSET, V0, P0
   GOLDSTEIN MF, 2006, DEAF WORLDS, V22, P163
   GOLDSTEIN MF, 2007, AM PUBL HLTH ASS ANN, V0, P0
   Hall HI, 2008, JAMA-J AM MED ASSOC, V300, P520, DOI 10.1001/jama.300.5.520
   Heuttel KL, 2001, AM ANN DEAF, V146, P280, DOI 10.1353/aad.2012.0067
   *HRSA, 2001, HIV AIDS DEAF HARD H, V0, P0
   Jemmott JB, 1998, JAMA-J AM MED ASSOC, V279, P1529, DOI 10.1001/jama.279.19.1529
   Job J, 2004, AM ANN DEAF, V149, P264, DOI 10.1353/aad.2004.0025
   JOSEPH JM, 1995, AM ANN DEAF, V140, P338, DOI 10.1353/aad.2012.0379
   Kennedy S. G., 1995, SEX DISABIL, V13, P111
   Leigh IW, 1996, PROF PSYCHOL-RES PR, V27, P364, DOI 10.1037/0735-7028.27.4.364
   Leigh IW, 1999, PSYCHOTHERAPY WITH DEAF CLIENTS FROM DIVERSE GROUPS, V0, P45
   Lipton DS, 1997, J DRUG ISSUES, V27, P733, DOI 10.1177/002204269702700404
   LUCKNER JL, 1993, AM ANN DEAF, V138, P338, DOI 10.1353/aad.2012.0390
   Margellos-Anast H, 2005, AM ANN DEAF, V150, P388, DOI 10.1353/aad.2005.0039
   McCay V, 2001, AM ANN DEAF, V146, P429, DOI 10.1353/aad.2012.0200
   McCulloch C.A., 2001, GEN LINEAR MIXED MOD, V0, P0
   MEADOWORLANS K, 2000, SOC MENTAL HLTH DEAF, V0, P3
   MONTOYA LA, 2004, SIGN LANGUAGE STUDIE, V4, P314, DOI 10.1353/SLS.2004.0019
   Morris M, 2006, AM J PUBLIC HEALTH, V96, P1091, DOI 10.2105/AJPH.2004.054759
   Padden C., 1988, DEAF AM VOICES CULTU, V0, P0, DOI DOI 10.1097/TA.0b013-318265d128
   PHILLIPS LR, 1994, RES NURS HEALTH, V17, P149, DOI 10.1002/nur.4770170210
   Pinheiro J., 2000, MIXED EFFECTS MODELS, V0, P0
   R Development Core Team, 2008, R LANG ENV STAT COMP, V0, P0
   Raudenbush SW, 2002, HIERARCHICAL LINEAR, V0, P0
   Rosenberg M, 2015, SOC ADOLESCENT SELF, V0, P0
   ROSS LL, 1999, THESIS OHIO STATE U, V0, P0
   Smith KW, 1996, AIDS EDUC PREV, V8, P97
   Steinberg AG, 1998, AM J PSYCHIAT, V155, P982, DOI 10.1176/ajp.155.7.982
   Tinsley BJ, 2004, J FAM PSYCHOL, V18, P208, DOI 10.1037/0893-3200.18.1.208
   Wexler S, 1997, CHILD YOUTH SERV REV, V19, P667, DOI 10.1016/S0190-7409(97)00061-3
   Winningham A, 2008, AM ANN DEAF, V153, P48
   Woodroffe T, 1998, AIDS CARE, V10, P377, DOI 10.1080/09540129850124154
   Zagumny MJ, 1998, AIDS EDUC PREV, V10, P173
NR 57
TC 15
Z9 17
U1 0
U2 2
PU GUILFORD PUBLICATIONS INC
PI NEW YORK
PA 370 SEVENTH AVE, SUITE 1200, NEW YORK, NY 10001-1020 USA
SN 0899-9546
EI 1943-2755
J9 AIDS EDUC PREV
JI Aids Educ. Prev.
PD DEC 15
PY 2010
VL 22
IS 6
BP 523
EP 537
DI 10.1521/aeap.2010.22.6.523
PG 15
WC Education & Educational Research; Public, Environmental & Occupational Health
SC Education & Educational Research; Public, Environmental & Occupational Health
GA 694CW
UT WOS:000285273600004
PM 21204628
DA 2023-03-20
ER

PT J
AU Monks, SM
   Tomaka, J
   Palacios, R
   Thompson, SE
AF Monks, Stormy M.
   Tomaka, Joe
   Palacios, Rebecca
   Thompson, Sharon E.
TI Sexual Victimization in Female and Male College Students: Examining the Roles of Alcohol Use, Alcohol Expectancies, and Sexual Sensation Seeking
SO SUBSTANCE USE & MISUSE
LA English
DT Article
DE sexual victimization; sexual assault; alcohol; expectancies; sensation seeking
ID r psychiatric-disorders; hiv risk behavior; national sample; experiences survey; american women; substance use; assault; consumption; prevalence; abuse
AB Alcohol and alcohol expectancies relate to sexual victimization. The present study examined these links in a sample of 407 predominantly Hispanic male and female college students, along the Mexico-US border. The study also examined the independent contribution of sexual sensation seeking to the prediction of victimization. Results showed that victimization was associated with alcohol risk, alcohol consumption-related problems, and positive alcohol expectancies. Importantly, sexual sensation seeking independently predicted victimization and did so after controlling for alcohol risk and expectancies. Our results suggest that associations among victimization, alcohol risk, and expectancies generalize to Hispanic women and men. The study's limitations are noted.
C1 [Monks, Stormy M.; Tomaka, Joe; Thompson, Sharon E.] Univ Texas El Paso, El Paso, TX 79902 USA.
   [Palacios, Rebecca] New Mexico State Univ, Las Cruces, NM 88003 USA.
C3 University of Texas System; University of Texas El Paso; New Mexico State University
RP Tomaka, J (corresponding author), Univ Texas El Paso, 1101 N Campbell, El Paso, TX 79902 USA.
EM jtomaka@utep.edu
FU Substance Abuse and Mental Health Services Administration [5H79TI017155]
CR Abbey A, 1998, J SOC CLIN PSYCHOL, V17, P167, DOI 10.1521/jscp.1998.17.2.167
   Abbey A, 2004, J CONSULT CLIN PSYCH, V72, P747, DOI 10.1037/0022-006X.72.5.747
   Abbey A, 1999, PSYCHOL ADDICT BEHAV, V13, P174, DOI 10.1037/0893-164X.13.3.174
   Abbey A, 1996, PSYCHOL WOMEN QUART, V20, P147, DOI 10.1111/j.1471-6402.1996.tb00669.x
   Abbey A, 2004, AGGRESS VIOLENT BEH, V9, P271, DOI 10.1016/S1359-1789(03)00011-9
   Abbey A, 2003, J INTERPERS VIOLENCE, V18, P813, DOI 10.1177/0886260503253301
   Abbey A, 2002, ALCOHOL CLIN EXP RES, V26, P575, DOI 10.1097/00000374-200204000-00019
   Abbey A, 2002, PSYCHOL WOMEN QUART, V26, P99, DOI 10.1111/1471-6402.00048
   Abbey A, 2002, J STUD ALCOHOL, V0, PP118, DOI 10.15288/jsas.2002.s14.118
   Abbey A, 2001, ALCOHOL RES HEALTH, V25, P43
   Arroyo JA, 1997, HISPANIC J BEHAV SCI, V19, P57, DOI 10.1177/07399863970191004
   Babor T. F., 2001, AUDIT ALCOHOL USE DI, V0, P0
   Banyard Victoria L, 2007, VIOLENCE VICT, V22, P52, DOI 10.1891/vv-v22i1a004
   BECK KH, 1995, INT J ADDICT, V30, P1101, DOI 10.3109/10826089509055830
   Benson BJ, 2007, J FAM VIOLENCE, V22, P341, DOI 10.1007/s10896-007-9085-z
   Berdahl JL, 1996, PSYCHOL WOMEN QUART, V20, P527, DOI 10.1111/j.1471-6402.1996.tb00320.x
   BROWN SA, 1987, J STUD ALCOHOL, V48, P483, DOI 10.15288/jsa.1987.48.483
   Cole Jennifer, 2008, J FORENSIC NURS, V4, P174, DOI 10.1111/j.1939-3938.2008.00029.x
   COLLINS RL, 1985, J CONSULT CLIN PSYCH, V53, P189, DOI 10.1037/0022-006X.53.2.189
   Corbin WR, 2001, J INTERPERS VIOLENCE, V16, P297, DOI 10.1177/088626001016004002
   CORCORAN KJ, 1991, J APPL SOC PSYCHOL, V21, P500, DOI 10.1111/j.1559-1816.1991.tb00533.x
   Crawford E, 2008, J AM COLL HEALTH, V56, P261, DOI 10.3200/JACH.57.3.261-272
   CROWE LC, 1989, PSYCHOL BULL, V105, P374, DOI 10.1037/0033-2909.105.3.374
   Crowell NA, 1996, UNDERSTANDING VIOLEN, V0, P0
   Davis JL, 2002, J INTERPERS VIOLENCE, V17, P611, DOI 10.1177/0886260502017006002
   DAVIS K, 2004, ALCOHOL CLIN EXP R S, V28, P0
   DERMEN KH, 1994, PSYCHOL ADDICT BEHAV, V8, P161, DOI 10.1037/0893-164X.8.3.161
   Fischer G.J., 1992, SEX ABUSE-J RES TR, V5, P215
   Fisher BS, 2000, 182369 NCJ NAT I JUS, V0, P0
   Fisherd J. D., 1990, SOCIAL INFLUENCE PRO, V1, P39
   FRINTNER MP, 1993, J SEX EDUC THER, V19, P272, DOI 10.1080/01614576.1993.11074089
   Fromme K., 1993, PSYCHOL ASSESSMENT, V5, P19, DOI 10.1037/1040-3590.5.1.19
   Gaither GA, 2003, J PERS ASSESS, V81, P157, DOI 10.1207/S15327752JPA8102_07
   George WH, 1997, J APPL SOC PSYCHOL, V27, P629, DOI 10.1111/j.1559-1816.1997.tb00652.x
   GIDYCZ CA, 1993, PSYCHOL WOMEN QUART, V17, P151, DOI 10.1111/j.1471-6402.1993.tb00441.x
   Gidycz CA, 2007, J AM COLL HEALTH, V56, P5, DOI 10.3200/JACH.56.1.5-14
   Hannon R, 1996, SEX ROLES, V35, P765, DOI 10.1007/BF01544091
   Hendershot CS, 2007, PSYCHOL ADDICT BEHAV, V21, P365, DOI 10.1037/0893-164X.21.3.365
   HILL B, 1965, MEDICINE */* P ROYAL, V58, P295
   Jasinski JL, 2000, CHILD ABUSE NEGLECT, V24, P1061, DOI 10.1016/S0145-2134(00)00158-7
   JOHNSTON LD, 2001, NIH PUBLICATION, V0, P0
   KALICHMAN SC, 1994, J PERS ASSESS, V62, P385, DOI 10.1207/s15327752jpa6203_1
   Kalichman SC, 1998, PSYCHOL ADDICT BEHAV, V12, P262, DOI 10.1037/0893-164X.12.4.262
   KALICHMAN SC, 1995, J PERS ASSESS, V65, P586, DOI 10.1207/s15327752jpa6503_16
   Kalof L., 2000, SEX CULT INTERDISCIP, V4, P75, DOI 10.1007/S12119-000-1005-9
   KANIN EJ, 1985, ARCH SEX BEHAV, V14, P219, DOI 10.1007/BF01542105
   Kaukinen C, 2005, J INTERPERS VIOLENCE, V20, P1244, DOI 10.1177/0886260505277732
   Kaysen D, 2006, ADDICT BEHAV, V31, P1820, DOI 10.1016/j.addbeh.2005.12.025
   KESSLER RC, 1994, ARCH GEN PSYCHIAT, V51, P8
   Kilpatrick D. G., 2007, 219181 NIJ US DEP JU, V0, P0
   Koss M. P., 1988, SEXUAL ASSAULT, V2, P1
   KOSS MP, 1985, J CONSULT CLIN PSYCH, V53, P422, DOI 10.1037/0022-006X.53.3.422
   KOSS MP, 1982, J CONSULT CLIN PSYCH, V50, P455, DOI 10.1037/0022-006X.50.3.455
   KOSS MP, 1987, J CONSULT CLIN PSYCH, V55, P162, DOI 10.1037/0022-006X.55.2.162
   KOSS MP, 1989, J CONSULT CLIN PSYCH, V57, P242, DOI 10.1037/0022-006X.57.2.242
   KOSS MP, 1984, RAPE SEXUAL ASSAULT, V2, P3
   Larimer ME, 1999, SEX ROLES, V40, P295, DOI 10.1023/A:1018807223378
   LeBeau M, 1999, J FORENSIC SCI, V44, P227
   Li J, 1999, J AM PHARM ASSOC (WASH), V39, P442
   Littleton H, 2006, PSYCHOL WOMEN QUART, V30, P106, DOI 10.1111/j.1471-6402.2006.00267.x
   Logan T K, 2006, J FORENSIC NURS, V2, P66
   Lown EA, 2001, ALCOHOL CLIN EXP RES, V25, P1479
   Malamuth N. M., 1995, J PERS SOC PSYCHOL, V59, P670
   MESSMANMOORE T, 2002, ALCOHOL */* VIOLENCE, V17, P319
   Miller B A, 1987, VIOLENCE VICT, V2, P157
   MILLER BA, 1993, J STUD ALCOHOL, V0, PP109, DOI 10.15288/jsas.1993.s11.109
   Moncrieff J, 1998, ALCOHOL ALCOHOLISM, V33, P592, DOI 10.1093/alcalc/33.6.592
   Moncrieff J, 1996, BRIT J PSYCHIAT, V169, P355, DOI 10.1192/bjp.169.3.355
   Muehlenhard C L, 1988, J SEX RES, V24, P58, DOI 10.1080/00224498809551398
   NEWCOMB MD, 1991, J PERS SOC PSYCHOL, V61, P614, DOI 10.1037/0022-3514.61.4.614
   POPE E, 2001, TRAUMA VIOLENCE ABUS, V2, P51
   Pumphrey-Gordon JE, 2007, J FAM VIOLENCE, V22, P475, DOI 10.1007/s10896-007-9104-0
   RESNICK HS, 1993, J CONSULT CLIN PSYCH, V61, P984, DOI 10.1037/0022-006X.61.6.984
   Rickert V I, 1998, J PEDIATR ADOLESC GYNECOL, V11, P167
   SAUNDERS JB, 1993, ADDICTION, V88, P791, DOI 10.1111/j.1360-0443.1993.tb02093.x
   SCHWARTZ IL, 1991, AM J PREV MED, V7, P363, DOI 10.1016/S0749-3797(18)30873-0
   Shaw JA, 2001, CHILD ABUSE NEGLECT, V25, P1363, DOI 10.1016/S0145-2134(01)00272-1
   SHEER VC, 1994, HUM COMMUN RES, V21, P280, DOI 10.1111/j.1468-2958.1994.tb00348.x
   Shepela ST, 1998, SEX ROLES, V38, P589, DOI 10.1023/A:1018791126393
   Sochting I, 2004, VIOLENCE AGAINST WOM, V10, P73, DOI 10.1177/1077801203255680
   SORENSON SB, 1992, J SOC ISSUES, V48, P93, DOI 10.1111/j.1540-4560.1992.tb01159.x
   Spitzberg B H, 1999, VIOLENCE VICT, V14, P241
   STEELE CM, 1990, AM PSYCHOL, V45, P921, DOI 10.1037/0003-066X.45.8.921
   Struckman-Johnson C, 1988, J SEX RES, V24, P234, DOI 10.1080/00224498809551418
   Synovitz LB, 1998, J AM COLL HEALTH, V46, P151, DOI 10.1080/07448489809595602
   Testa M, 1999, J INTERPERS VIOLENCE, V14, P548, DOI 10.1177/088626099014005006
   Testa M, 1996, AGGRESS VIOLENT BEH, V1, P217, DOI 10.1016/1359-1789(95)00017-8
   Testa M, 2000, EXP CLIN PSYCHOPHARM, V8, P185, DOI 10.1037/1064-1297.8.2.185
   Testa M, 2007, ADDICT BEHAV, V32, P2926, DOI 10.1016/j.addbeh.2007.05.017
   Ullman SE, 1999, J INTERPERS VIOLENCE, V14, P603, DOI 10.1177/088626099014006003
   Vega WA, 1998, ARCH GEN PSYCHIAT, V55, P771, DOI 10.1001/archpsyc.55.9.771
   Wekerle C., 2002, VIOLENCE ADDICTION E, V0, P0
   WHITE HR, 1989, J STUD ALCOHOL, V50, P30, DOI 10.15288/jsa.1989.50.30
   Wickens T.D., 2004, DESIGN ANAL RES HDB, V0, P0
   WYATT GE, 1992, J CONSULT CLIN PSYCH, V60, P167, DOI 10.1037/0022-006X.60.2.167
   Zawacki T, 2005, ALCOHOL CLIN EXP RES, V29, P263, DOI 10.1097/01.ALC.0000153552.38409.A6
   Zuckerman M, 2000, J PERS, V68, P999, DOI 10.1111/1467-6494.00124
   ZUCKERMAN M, 1978, J CONSULT CLIN PSYCH, V46, P139, DOI 10.1037/0022-006X.46.1.139
   Zuckerman M, 1994, BEHAV EXPRESSIONS BI, V0, P0
   Zuckerman M., 1983, BIOL BASES SENSATION, V0, P37
NR 100
TC 30
Z9 30
U1 0
U2 17
PU TAYLOR & FRANCIS INC
PI PHILADELPHIA
PA 530 WALNUT STREET, STE 850, PHILADELPHIA, PA 19106 USA
SN 1082-6084
EI 1532-2491
J9 SUBST USE MISUSE
JI Subst. Use Misuse
PD NOV 15
PY 2010
VL 45
IS 13
BP 2258
EP 2280
DI 10.3109/10826081003694854
PG 23
WC Substance Abuse; Psychiatry; Psychology
SC Substance Abuse; Psychiatry; Psychology
GA 673UE
UT WOS:000283688100011
PM 20388010
DA 2023-03-20
ER

PT J
AU Samsuddin, N
   Ab Rahman, J
   Aktar, SFU
   Alwi, M
AF Samsuddin, Niza
   Ab Rahman, Jamalludin
   Aktar, Seikh Farid Uddin
   Alwi, Mariah
TI Knowledge and Attitude on HIV/AIDS in a Fishing Community
SO INTERNATIONAL MEDICAL JOURNAL
LA English
DT Article
DE fishermen; HIV/AIDS; perception; knowledge; attitude
ID risk-factors; prevalence; aids; hiv; fishermen; students
AB Objective: The purpose of the research is to have a better understanding on perception, knowledge and attitude towards HIV/AIDS in a fishermen's village of East Coast, Malaysia. The findings will be used to further improve HIV/AIDS intervention programmes. Design: A cross sectional study was conducted among adult Malays aged 18 to 49 in a fishermen's community of East Coast, Malaysia. Material and Methods: The research employed systematic random sampling from the sampling frame of houses. The data was collected through face-to-face interviewed questionnaire. Knowledge and attitude questions were scored and presented as percentage. Data was analyzed using SPSS 15. Results: The study involved 340 respondents, 61.5%(209) females and 38.5%(131) males. About 77.3%(262) of respondents admitted that HIV/AIDS was a serious problem in their village. Among these respondents, 96.9%(257) had the perception that it was due to intravenous drug user and 18.2%(48) believed it was due to free sex practice. The age group of 29-38 and respondents who had experience with HIV/AIDS personally, had significantly higher percentage knowledge score compared to other age groups and groups of respondent who had no experience. Fishermen showed significantly lower percentage knowledge score compared to other occupation groups. Respondents under poverty level were significantly associated with lower percentage of knowledge and attitude scores. In general, individual analyses of knowledge and attitude questions revealed that there were still high percentages of incorrect and unsure answers. Conclusion: Intravenous drug users and free sex practice are the predominant believed risk behavior by the community. The younger population and fishermen are the prime populations to whom education on HIV/AIDS should be given. Future study should explore the pattern of HIV/AIDS risk factors in the community for better intervention programme.
C1 [Samsuddin, Niza; Ab Rahman, Jamalludin; Aktar, Seikh Farid Uddin] Int Islamic Univ Malaysia, Fac Med, Community Hlth & Family Med Dept, Kuantan 25200, Pahang, Malaysia.
   [Alwi, Mariah] Pekan Dist Hlth Off, Pekan 26000, Pahang, Malaysia.
C3 International Islamic University Malaysia
RP Samsuddin, N (corresponding author), Int Islamic Univ Malaysia, Fac Med, Community Hlth & Family Med Dept, Kuantan 25200, Pahang, Malaysia.
EM drniza69@gmail.com.my
CR Acaroglu R, 2007, J ASSOC NURSE AIDS C, V18, P48, DOI 10.1016/j.jana.2006.11.007
   Edgardh K, 2002, INT J STD AIDS, V13, P160, DOI 10.1258/0956462021924839
   Entz AT, 2000, AIDS, V14, P1027, DOI 10.1097/00002030-200005260-00015
   Fido A, 2002, FAM PRACT, V19, P682, DOI 10.1093/fampra/19.6.682
   HALIZA MR, 2002, MULTIFACETED NATURE, V0, P0
   Haque N, 2004, INT J STD AIDS, V15, P601, DOI 10.1258/0956462041724172
   Kissling E, 2005, AIDS, V19, P1939, DOI 10.1097/01.aids.0000191925.54679.94
   Maswanya E, 2000, HEALTH EDUC RES, V15, P5, DOI 10.1093/her/15.1.5
   Mian Lim Hwei, 1998, MAL J NUTR, V4, P31
   *MOH, 2008, AIDS STD SECT DIS CO, V0, P0
   Pallikadavath S, 2005, HEALTH PROMOT INT, V20, P249, DOI 10.1093/heapro/dai005
   *PUBL HLTH DEP KUA, 1999, HIV AIDS SURV SYST M, V0, P0
   Samnang P, 2004, INT J STD AIDS, V15, P479, DOI 10.1258/0956462041211315
   SUJAK SL, 2002, HIV AIDS REAL CHALL, V0, P0
   Svenson LW, 1997, HEALTH PROMOT INT, V12, P61, DOI 10.1093/heapro/12.1.61
   TERESA F, 2005, J APPL GERONTOL, V24, P509
   *UNDP, 2006, MILL DEV GOAL 6 COMB, V0, P0
   UNESCO, 2004, UNESCOS STRAT HIV AI, V0, P0
   Westaway E, 2007, AFR AFFAIRS, V106, P663, DOI 10.1093/afraf/adm055
NR 19
TC 1
Z9 1
U1 0
U2 3
PU JAPAN INT CULTURAL EXCHANGE FOUNDATION
PI TOKYO
PA 2-15-5-207, SHOTO, SHIBUYA-KU, TOKYO, 150-0046, JAPAN
SN 1341-2051
EI 
J9 INT MED J
JI Int. Med. J.
PD JUN 15
PY 2010
VL 17
IS 2
BP 95
EP 101
DI 
PG 7
WC Medicine, General & Internal
SC General & Internal Medicine
GA 600XD
UT WOS:000278021300003
DA 2023-03-20
ER

PT J
AU Toomey, RB
   Ryan, C
   Diaz, RM
   Card, NA
   Russell, ST
AF Toomey, Russell B.
   Ryan, Caitlin
   Diaz, Rafael M.
   Card, Noel A.
   Russell, Stephen T.
TI Gender-Nonconforming Lesbian, Gay, Bisexual, and Transgender Youth: School Victimization and Young Adult Psychosocial Adjustment
SO DEVELOPMENTAL PSYCHOLOGY
LA English
DT Article
DE gender nonconformity; LGBT youth; victimization; safe schools
ID sexual minority adolescents; mental-health; social support; risk; hiv; orientation; distress; identity; stress; people
AB Past research documents that both adolescent gender nonconformity and the experience of school victimization are associated with high rates of negative psychosocial adjustment. Using data from the Family Acceptance Project's young adult survey, we examined associations among retrospective reports of adolescent gender nonconformity and adolescent school victimization due to perceived or actual lesbian, gay, bisexual, or transgender (LGBT) status, along with current reports of life satisfaction and depression. The participants included 245 LGBT young adults ranging in age from 21 to 25 years. Using structural equation modeling, we found that victimization due to perceived or actual LGBT status fully mediates the association between adolescent gender nonconformity and young adult psychosocial adjustment (i.e., life satisfaction and depression). Implications are addressed, including specific strategies that schools can implement to provide safer environments for gender-nonconforming LGBT students.
C1 [Toomey, Russell B.; Card, Noel A.; Russell, Stephen T.] Univ Arizona, Tucson, AZ 85721 USA.
   [Ryan, Caitlin; Diaz, Rafael M.] San Francisco State Univ, Family Acceptance Project, San Francisco, CA USA.
C3 University of Arizona; California State University System; San Francisco State University
RP Toomey, RB (corresponding author), Univ Arizona, 650 N Pk Ave,POB 210078, Tucson, AZ 85721 USA.
EM toomey@email.arizona.edu
CR [Anonymous], 2007, MODEL CONTEXT EFF LO, V0, P0
   [Anonymous], 2008, 2007 NATL SCH CLIMAT, V0, P0
   Carr CL, 2007, SEX ROLES, V56, P439, DOI 10.1007/s11199-007-9183-7
   Carver P. R., 2003, SEX ROLES, V49, P95, DOI 10.1023/A:1024423012063
   Chesir-Teran D, 2003, AM J COMMUN PSYCHOL, V31, P267, DOI 10.1023/A:1023910820994
   DAugelli AR, 2006, J INTERPERS VIOLENCE, V21, P1462, DOI 10.1177/0886260506293482
   DAugelli AR, 2002, SCHOOL PSYCHOL QUART, V17, P148, DOI 10.1521/scpq.17.2.148.20854
   Diamond LM, 2003, J CLIN CHILD ADOLESC, V32, P490, DOI 10.1207/S15374424JCCP3204_1
   Egan SK, 2001, DEV PSYCHOL, V37, P451, DOI 10.1037/0012-1649.37.4.451
   Ellis K. M., 2002, FAMILY J, V10, P289, DOI 10.1177/10680702010003005
   Frazier PA, 2004, J COUNS PSYCHOL, V51, P115, DOI 10.1037/0022-0167.51.1.115
   Friedman MS, 2008, AIDS BEHAV, V12, P891, DOI 10.1007/s10461-007-9319-3
   Friedman MS, 2006, J ADOLESCENT HEALTH, V38, P621, DOI 10.1016/j.jadohealth.2005.04.014
   Garofalo R, 2006, J ADOLESCENT HEALTH, V38, P230, DOI 10.1016/j.jadohealth.2005.03.023
   Goodenow C, 2006, PSYCHOL SCHOOLS, V43, P573, DOI 10.1002/pits.20173
   Graham J.W., 2003, HDB PSYCHOL RES METH, V2, P87
   Grossman AH, 2005, J GAY LESBIAN SOC SE, V18, P3, DOI 10.1300/J041v18n01_02
   Grossman AH, 2006, J HOMOSEXUAL, V51, P111, DOI 10.1300/J082v51n01_06
   Henning-Stout M, 2000, SCHOOL PSYCHOL REV, V29, P180
   Hill J.P., 1983, GIRLS PUBERTY BIOL P, V0, PP201, DOI 10.1007/978-1-4899-0354-9_10
   Hill SE, 2007, INFANT BEHAV DEV, V30, P168, DOI 10.1016/j.infbeh.2006.08.003
   Hoffman J, 2009, NY TIMES 1106, V0, P0
   *HUM RIGHTS WATCH, 2001, HATR HALL VIOL DISCR, V0, P0
   Israel GE, 2005, J GLBT FAM STUD, V1, P53, DOI 10.1300/J461v01n01_05
   Kenagy GP, 2005, J SOC SERV RES, V31, P1, DOI 10.1300/J079v31n03_01
   Kenagy GP, 2005, HEALTH SOC WORK, V30, P19, DOI 10.1093/hsw/30.1.19
   Kenagy GP, 2005, AIDS CARE, V17, P195, DOI 10.1080/19540120512331325680
   Kenagy GP, 2002, AIDS CARE, V14, P127, DOI 10.1080/09540120220098008
   Kessels U, 2005, EUR J PSYCHOL EDUC, V20, P309, DOI 10.1007/BF03173559
   Lasser J, 2003, J ADOLESCENCE, V26, P233, DOI 10.1016/S0140-1971(02)00132-X
   Little TD, 1997, MULTIVAR BEHAV RES, V32, P53, DOI 10.1207/s15327906mbr3201_3
   Little TD, 2002, STRUCT EQU MODELING, V9, P151, DOI 10.1207/S15328007SEM0902_1
   Maayan H. D., 2003, EQUITY EXCELLENCE ED, V36, P125, DOI 10.1080/10665680390224503
   MacKinnon DP, 2002, PSYCHOL METHODS, V7, P83, DOI 10.1037/1082-989X.7.1.83
   MEYER IH, 1995, J HEALTH SOC BEHAV, V36, P38, DOI 10.2307/2137286
   Meyer IH, 2003, PSYCHOL BULL, V129, P674, DOI 10.1037/0033-2909.129.5.674
   Morrow DF, 2004, FAM SOC-J CONTEMP H, V85, P91, DOI 10.1606/1044-3894.246
   OShaughnessy M., 2004, SAFE PLACE LEARN CON, V0, P0
   OLWEUS D, 1993, SOCIAL WITHDRAWAL, V0, P0
   Oswald R. F., 2005, SOURCEBOOK FAMILY TH, V0, PP143, DOI 10.4135/9781412990172.N6
   PERROTTI J, 2001, DRAMA CLUB IS NOT EN, V0, P0
   PILKINGTON NW, 1995, J COMMUNITY PSYCHOL, V23, P34, DOI 10.1002/1520-6629(199501)23:1<34::AID-JCOP2290230105>3.0.CO;2-N
   Poulin-Dubois D, 2002, SOC DEV, V11, P166, DOI 10.1111/1467-9507.00193
   PRINGLE P, 2008, LOS ANGELES TIM 0308, V0, P0
   RADLOFF L S, 1977, APPLIED PSYCHOLOGICAL MEASUREMENT, V1, P385, DOI 10.1177/014662167700100306
   RADLOFF LS, 1991, J YOUTH ADOLESCENCE, V20, P149, DOI 10.1007/BF01537606
   Rivers I, 2001, BRIT J DEV PSYCHOL, V19, P129, DOI 10.1348/026151001166001
   Rivers I., 2001, ED CHILD PSYCHOL, V18, P32
   Russell S. T., 2005, J GAY LESBIAN ISSUES, V2, P5, DOI 10.1300/J367V02N03_02
   Russell ST, 2001, AM J PUBLIC HEALTH, V91, P1276, DOI 10.2105/AJPH.91.8.1276
   Ryan C, 2003, CULT HEALTH SEX, V5, P103, DOI 10.1080/1369105011000012883
   Sandfort TGM, 2007, J SEX RES, V44, P181, DOI 10.1080/00224490701263819
   Sausa LA., 2005, J LGBT YOUTH, V3, P15, DOI 10.1300/J367V03N01_04
   Setoodeh Ramin, 2008, NEWSWEEK 0719, V0, P0
   Skidmore WC, 2006, ARCH SEX BEHAV, V35, P685, DOI 10.1007/s10508-006-9108-5
   Sobel, 1982, SOCIOL METHODOL, V13, P290, DOI 10.2307/270723
   van Wormer K, 2003, ADOLESCENCE, V38, P409
   Williams T, 2005, J YOUTH ADOLESCENCE, V34, P471, DOI 10.1007/s10964-005-7264-x
   Yunger JL, 2004, DEV PSYCHOL, V40, P572, DOI 10.1037/0012-1649.40.4.572
NR 60
TC 343
Z9 345
U1 5
U2 103
PU AMER PSYCHOLOGICAL ASSOC
PI WASHINGTON
PA 750 FIRST ST NE, WASHINGTON, DC 20002-4242 USA
SN 0012-1649
EI 
J9 DEV PSYCHOL
JI Dev. Psychol.
PD NOV 15
PY 2010
VL 46
IS 6
BP 1580
EP 1589
DI 10.1037/a0020705
PG 10
WC Psychology, Developmental
SC Psychology
GA 676KX
UT WOS:000283911100014
PM 20822214
DA 2023-03-20
ER

PT J
AU Smith, RJ
   Aggarwala, BD
AF Smith, Robert J.
   Aggarwala, B. D.
TI HIV: The invisible epidemic of the United States healthcare system
SO SOCIAL THEORY & HEALTH
LA English
DT Article
DE HIV; health care; disparity; mathematical model
ID antiretroviral therapy; drug-users; college-students; national-health; aids; services; access; canada; costs; country
AB We argue that the HIV epidemic in the United States is considerably more widespread than is officially reported. The occasional reports of outbreaks in cities like Washington DC, comparison with other countries in the developed world and our mathematical models, all point to the conclusion that the number of people living with HIV, but not AIDS, in the United States is more than four times larger than the current estimate. Although there are many reasons that HIV-positive individuals may not be aware of their serostatus, we argue that the United States healthcare system provides an additional pressure that simultaneously discriminates against and ignores the very people it should be targeting most. Social Theory & Health (2010) 8, 83-94. doi: 10.1057/sth.2009.18
C1 [Smith, Robert J.] Univ Ottawa, Dept Math, Ottawa, ON K1N 6N5, Canada.
   [Smith, Robert J.] Univ Ottawa, Fac Med, Ottawa, ON K1N 6N5, Canada.
   [Aggarwala, B. D.] Univ Calgary, Dept Math & Stat, Calgary, AB T2N 1N4, Canada.
C3 University of Ottawa; University of Ottawa; University of Calgary
RP Smith, RJ (corresponding author), Univ Ottawa, Dept Math, Ottawa, ON K1N 6N5, Canada.
EM rsmith43@uottawa.ca; aggarwal@math.ucalgary.ca
CR Aaron HJ, 2003, NEW ENGL J MED, V349, P801, DOI 10.1056/NEJMe030091
   AGGARWALA BD, 2004, FAR E J APPL MATH, V15, P1
   AGGARWALA BD, 2006, FAR E J MATH SCI, V21, P197
   AGGARWALA BD, 2006, ENG LETT, V13, P3
   Anderson GF, 2003, HEALTH AFFAIR, V22, P89, DOI 10.1377/hlthaff.22.3.89
   Bartman BA, 1997, J HEALTH CARE POOR U, V8, P214
   Blendon RJ, 2003, HEALTH AFFAIR, V22, P106, DOI 10.1377/hlthaff.22.3.106
   Blendon RJ, 2002, HEALTH AFFAIR, V21, P182, DOI 10.1377/hlthaff.21.3.182
   Boulos D, 2006, CAN COMMUN DIS REP, V32, P165
   BRANTLINGER P, 1985, CRIT INQUIRY, V12, P166, DOI 10.1086/448326
   *CDC, 2007, HIV AIDS SURV REP CA, V0, P0
   Celentano DD, 1998, JAMA-J AM MED ASSOC, V280, P544, DOI 10.1001/jama.280.6.544
   COHEN CJ, 1997, GLQ-J LESBIAN GAY ST, V3, P438
   Crenshaw K., 1993, STAN L REV, V43, P1241, DOI 10.2307/1229039
   Danziger R, 1998, AIDS CARE, V10, P563, DOI 10.1080/09540129848424
   DANZIGER R, 1994, BRIT MED J, V308, P1145, DOI 10.1136/bmj.308.6937.1145
   Emodi IJ, 1998, J TROP PEDIATRICS, V44, P73, DOI 10.1093/tropej/44.2.73
   GERBERDING J, 2003, WASHINGTON POST 1201, V0, P0
   Glynn MK, 2007, PUBLIC HEALTH REP, V122, P63, DOI 10.1177/00333549071220S110
   GRAHAM NMH, 1994, J CLIN EPIDEMIOL, V47, P1003, DOI 10.1016/0895-4356(94)90115-5
   Hightow LB, 2005, JAIDS-J ACQ IMM DEF, V38, P531, DOI 10.1097/01.qai.0000155037.10628.cb
   Jaffe H, 2004, SCIENCE, V305, P1243, DOI 10.1126/science.1101136
   KALICHMAN SC, 1993, J CONSULT CLIN PSYCH, V61, P291, DOI 10.1037/0022-006X.61.2.291
   Mayberry RM, 2000, MED CARE RES REV, V57, P108, DOI 10.1177/107755800773743628
   McQuillan GM, 2006, JAIDS-J ACQ IMM DEF, V41, P651, DOI 10.1097/01.qai.0000194235.31078.f6
   Miller CL, 2006, AIDS CARE, V18, P968, DOI 10.1080/09540120500481480
   MOORE P, 1994, JAMA-J AM MED ASSOC, V272, P297, DOI 10.1001/jama.272.4.297
   MUKHERJEA A, 2006, CORPUS, V4, P34
   National Coalition on Health Care, 2009, HLTH CAR FACTS HLTH, V0, P0
   Payne NS, 2006, J NATL MED ASSOC, V98, P1912
   Roberts D., 2014, KILLING BLACK BODY R, V0, P0
   Rogers AC, 1997, J ADV NURS, V26, P65, DOI 10.1046/j.1365-2648.1997.1997026065.x
   Sanders GD, 2005, NEW ENGL J MED, V352, P570, DOI 10.1056/NEJMsa042657
   Shapiro MF, 1999, JAMA-J AM MED ASSOC, V281, P2305, DOI 10.1001/jama.281.24.2305
   SOLOMON L, 1991, AM J PUBLIC HEALTH, V81, P1285, DOI 10.2105/AJPH.81.10.1285
   Starfield B, 2000, JAMA-J AM MED ASSOC, V284, P483, DOI 10.1001/jama.284.4.483
   Treichler P, 1999, HAVE THEORY EPIDEMIC, V0, P0
   Turner BJ, 2003, J GEN INTERN MED, V18, P248, DOI 10.1046/j.1525-1497.2003.20122.x
   *UNAIDS, 2006, EP FACT SHEETS, V0, P0
   Urbach DR, 2005, WORLD J SURG, V29, P1230, DOI 10.1007/s00268-005-7994-7
   Valdiserri RO, 1999, AIDS, V13, P2317, DOI 10.1097/00002030-199912030-00003
   WADE P, 1991, J COUNS PSYCHOL, V38, P9, DOI 10.1037/0022-0167.38.1.9
   WATNEY S, 1989, CRIT QUART, V31, P45, DOI 10.1111/j.1467-8705.1989.tb00357.x
   Woolhandler S, 2004, CAN MED ASSOC J, V170, P1814, DOI 10.1503/cmaj.1040779
   Woolhandler S, 2003, NEW ENGL J MED, V349, P768, DOI 10.1056/NEJMsa022033
   Woolhandler S, 2002, HEALTH AFFAIR, V21, P88, DOI 10.1377/hlthaff.21.4.88
NR 49
TC 1
Z9 1
U1 0
U2 5
PU PALGRAVE MACMILLAN LTD
PI BASINGSTOKE
PA BRUNEL RD BLDG, HOUNDMILLS, BASINGSTOKE RG21 6XS, HANTS, ENGLAND
SN 1477-8211
EI 
J9 SOC THEOR HEALTH
JI Soc. Theory Health
PD FEB 15
PY 2010
VL 8
IS 1
BP 83
EP 94
DI 10.1057/sth.2009.18
PG 12
WC Social Sciences, Biomedical
SC Biomedical Social Sciences
GA 713SG
UT WOS:000286757100005
DA 2023-03-20
ER

PT J
AU Sangowawa, AO
   Owoaje, ET
   Faseru, B
   Ebong, IP
   Alagh, BT
AF Sangowawa, A. O.
   Owoaje, E. T.
   Faseru, B.
   Ebong, I. P.
   Alagh, B. T.
TI A COMPARATIVE STUDY OF HIV/AIDS KNOWLEDGE AND ATTITUDES OF HEARING-IMPAIRED AND NON-HEARING-IMPAIRED SECONDARY SCHOOL STUDENTS IN IBADAN
SO NIGERIAN JOURNAL OF CLINICAL PRACTICE
LA English
DT Article
DE HIV/AIDS; knowledge; attitude; hearing impaired students; Hearing impaired; Nigeria
ID deaf; disability
AB Objective: This study was conducted to compare HIV/AIDS knowledge and attitudes of hearing-impaired and non-hearing-impaired secondary school students in Ibadan, South-Western Nigeria. Method: A cross-sectional survey of all the hearing impaired students and an equal number of non-hearing-impaired students enrolled in a half way school in Ibadan was conducted. Four non-hearing-impaired students did not complete the survey and their responses were excluded from the final analysis. Data was analysed using the Statistical Package for the Social Sciences (version 11.0). Results: Seventy-eight hearing-impaired and non 74 non-hearing impaired students completed rhe survey. Thirty (38.5%) hearing-impaired and 67 (90.5%) and non-hearing-impaired students knew that HIV could be transmitted via semen, vaginal fluid and blood, (p<0.001). HIV/AIDS knowledge scores were calculated giving minimum and maximum scires of 0 and 15 respectively. Mean knowledge score for hearing-impaired students was 4.7(square 2.1) compared with 8.7(square 2.3) among non-hearing-impaired students (t-test=11.307, p < 0.001). Generally, the students' attitudes to HIV/AIDS prevention and PLWHA were not favorable with only hearing-impaired and 44 (59.5%) non-hearing-impaired students agreeing that it would be alright for them to be in the same class with someone who had AIDS. Conclusions The study showed that the hearing-impaired students had poorer knowledge and attitudes to HIV/AIDS compared with their non-hearing-impaired counterparts. There is a pressing need for development of HIV/AIDS education programmes specially designed to meet the needs of hearing impaired students.
C1 [Sangowawa, A. O.; Owoaje, E. T.; Ebong, I. P.] Univ Coll Ibadan Hosp, Dept Community Med, Ibadan, Oyo State, Nigeria.
   [Faseru, B.] Univ Kansas, Med Ctr, Kansas City, KS 66103 USA.
   [Alagh, B. T.] UNICEF A Field Off, Enugu, Nigeria.
C3 University of Kansas; University of Kansas Medical Center
RP Sangowawa, AO (corresponding author), Univ Coll Ibadan Hosp, Dept Community Med, Ibadan, Oyo State, Nigeria.
EM daisyolu@yahoo.co.uk
CR Anthony H, 2001, CHILDRENS WOMENS RIG, V0, P186
   Asuzu M C, 1994, WEST AFR J MED, V13, P245
   Groce NE, 2007, DISABIL REHABIL, V29, P367, DOI 10.1080/09638280600834567
   Groce N, 2006, INT J REHABIL RES, V29, P319, DOI 10.1097/MRR.0b013e328010c68f
   Heuttel KL, 2001, AM ANN DEAF, V146, P280, DOI 10.1353/aad.2012.0067
   Kirkwood BR, 1988, ESSENTIALS MED STAT, V0, P191
   Liu HJ, 2006, AIDS PATIENT CARE ST, V20, P133, DOI 10.1089/apc.2006.20.133
   Mills EA, 2006, J COMMUNITY APPL SOC, V16, P498, DOI 10.1002/casp.899
   National Population Commission, 1998, 1991 POP CENS FED RE, V0, P0
   ODUJINRIN OMT, 1991, EUR J EPIDEMIOL, V7, P127, DOI 10.1007/BF00237355
   Oxfam, 1900, P61, V0, P0
   Sangowawa AO, 2004, XV INTERNATIONAL AIDS CONFERENCE: EPIDEMIOLOGY AND PREVENTION, V0, P195
   SLAP GB, 2003, BMJ, V326, P0
   *UNAIDS, 2008, UNAIDS WHO EP FACT S, V0, P0
   [UNAIDS UNESCO], 1999, SCH HLTH ED PREV AID, V0, P0
NR 16
TC 0
Z9 1
U1 0
U2 3
PU WOLTERS KLUWER MEDKNOW PUBLICATIONS
PI MUMBAI
PA WOLTERS KLUWER INDIA PVT LTD , A-202, 2ND FLR, QUBE, C T S  NO 1498A-2 VILLAGE MAROL, ANDHERI EAST, MUMBAI, 400059, INDIA
SN 1119-3077
EI 
J9 NIGER J CLIN PRACT
JI Niger. J. Clin. Pract.
PD OCT-DEC 15
PY 2010
VL 13
IS 4
BP 453
EP 458
DI 
PG 6
WC Medicine, General & Internal
SC General & Internal Medicine
GA 705DL
UT WOS:000286109000020
PM 21220865
DA 2023-03-20
ER

PT J
AU Scott-Sheldon, LAJ
   Carey, MP
   Carey, KB
AF Scott-Sheldon, Lori A. J.
   Carey, Michael P.
   Carey, Kate B.
TI Alcohol and Risky Sexual Behavior Among Heavy Drinking College Students
SO AIDS AND BEHAVIOR
LA English
DT Article
DE Condom use; Alcohol use; HIV risk behavior; Sexual behavior; Event-level analysis
ID condom use; partner type; event-level; binge-drinking; hiv prevention; young-adults; date rape; aids risk; gender; women
AB Multiple event-level methodology was used to examine the relation between risky sexual behavior and alcohol use among sexually active, heavy drinking college students (N = 221). Using a structured timeline followback interview, participants reported their sexual, alcohol, and drug use behaviors over a 3-month period. Over 2,700 vaginal or anal sexual events were reported from 177 participants. Overall, condom use was not associated with heavy or non-heavy alcohol consumption among those reporting both sexual events concurrent with heavy drinking and when no alcohol was consumed. Results from multilevel regression analyses revealed a more complex pattern. Among women, but not men, less condom use was associated with steady versus casual sexual partners, but partner type interacted with alcohol consumption such that less condom use occurred when heavy drinking preceded sex with steady partners. At the event-level, alcohol consumption among heavy drinking college students leads to risky sexual behavior but the relation differs by gender and partner type.
C1 [Scott-Sheldon, Lori A. J.; Carey, Michael P.; Carey, Kate B.] Syracuse Univ, Ctr Hlth & Behav, Syracuse, NY 13244 USA.
C3 Syracuse University
RP Scott-Sheldon, LAJ (corresponding author), Syracuse Univ, Ctr Hlth & Behav, 430 Huntington Hall, Syracuse, NY 13244 USA.
EM lajss@syr.edu
FU NIAAA NIH HHS [R01 AA012518, R01 AA012518-04, R01AA012518] Funding Source: Medline
CR Abbey A, 2002, J STUD ALCOHOL, V0, PP118, DOI 10.15288/jsas.2002.s14.118
   Adams-Curtis Leah E, 2004, TRAUMA VIOLENCE ABUSE, V5, P91, DOI 10.1177/1524838003262331
   *AM COLL HLTH ASS, 2007, AM COLL HLTH ASS NAT, V0, P0
   AMARO H, 1995, AM PSYCHOL, V50, P437, DOI 10.1037/0003-066X.50.6.437
   [Anonymous], 1996, TIMELINE FOLLOWBACK, V0, P0
   Brown JL, 2007, ADDICT BEHAV, V32, P2940, DOI 10.1016/j.addbeh.2007.06.011
   CAMPBELL CA, 1995, SOC SCI MED, V41, P197, DOI 10.1016/0277-9536(94)00322-K
   Campo J, 2006, ORAL DIS, V12, P219, DOI 10.1111/j.1601-0825.2005.01187.x
   Capraro RL, 2000, J AM COLL HEALTH, V48, P307, DOI 10.1080/07448480009596272
   Carey KB, 2006, J CONSULT CLIN PSYCH, V74, P943, DOI 10.1037/0022-006X.74.5.943
   Carey MP, 2001, INT J STD AIDS, V12, P365, DOI 10.1258/0956462011923309
   *CDCP, 2006, HIV AIDS SURV REP 20, V17, P0
   *CDCP, 2003, FACT SHEET PUBL HLTH, V0, P0
   Cooper ML, 2006, CURR DIR PSYCHOL SCI, V15, P19, DOI 10.1111/j.0963-7214.2006.00385.x
   Cooper ML, 2000, J STUD ALCOHOL, V61, P413, DOI 10.15288/jsa.2000.61.413
   Cooper ML, 1999, HEALTH PSYCHOL, V18, P464
   Cooper ML, 2002, J STUD ALCOHOL, V0, PP101, DOI 10.15288/jsas.2002.s14.101
   DEBRO SC, 1994, PSYCHOL WOMEN QUART, V18, P165, DOI 10.1111/j.1471-6402.1994.tb00449.x
   Dekin B, 1996, AM J PREV MED, V12, P61, DOI 10.1016/S0749-3797(18)30260-5
   Gordon CM, 1997, HEALTH PSYCHOL, V16, P490, DOI 10.1037/0278-6133.16.5.490
   Hammer JC, 1996, J APPL SOC PSYCHOL, V26, P375, DOI 10.1111/j.1559-1816.1996.tb01855.x
   Hedeker D., 2007, MODELING CONTEXTUAL, V0, P0
   Keller SN, 2002, J SEX RES, V39, P67, DOI 10.1080/00224490209552123
   Kretzschmar M, 1996, MATH BIOSCI, V133, P165, DOI 10.1016/0025-5564(95)00093-3
   LaBrie J, 2005, J SEX RES, V42, P259, DOI 10.1080/00224490509552280
   Lansky A, 1998, FAM PLANN PERSPECT, V30, P93, DOI 10.2307/2991666
   Leigh BC, 2008, AIDS BEHAV, V12, P104, DOI 10.1007/s10461-007-9216-9
   Leigh BC, 2002, SEX TRANSM DIS, V29, P476, DOI 10.1097/00007435-200208000-00008
   LEIGH BC, 1993, AM PSYCHOL, V48, P1035, DOI 10.1037/0003-066X.48.10.1035
   Macaluso M, 2000, AIDS, V14, P537, DOI 10.1097/00002030-200003310-00009
   MacDonald TK, 2000, HEALTH PSYCHOL, V19, P290, DOI 10.1037/0278-6133.19.3.290
   MacDonald TK, 1998, ADVANCES IN PSYCHOLOGICAL SCIENCE, VOL 1, P407
   Middleman A B, 1997, J PEDIATR ADOLESC GYNECOL, V10, P193
   Misovich S., 1997, REV GEN PSYCHOL, V1, P72, DOI https://doi.org/10.1037/1089-2680.1.1.72
   MOORE S, 1992, J ADOLESCENCE, V15, P415, DOI 10.1016/0140-1971(92)90072-D
   MUEHLENHARD CL, 1987, J COUNS PSYCHOL, V34, P186, DOI 10.1037/0022-0167.34.2.186
   Neal DJ, 2007, J CONSULT CLIN PSYCH, V75, P294, DOI 10.1037/0022-006X.75.2.294
   Niccolai LM, 2005, SEX TRANSM INFECT, V81, P323, DOI 10.1136/sti.2004.012799
   OMalley PM, 2002, J STUD ALCOHOL, V0, PP23, DOI 10.15288/jsas.2002.s14.23
   Padian NS, 1997, AM J EPIDEMIOL, V146, P350, DOI 10.1093/oxfordjournals.aje.a009276
   Pearson J, 2006, SEX ROLES, V54, P615, DOI 10.1007/s11199-006-9028-9
   PERNANEN K, 1976, BIOL ALCOHOL, V4, P351
   Pulerwitz J, 2002, AIDS CARE, V14, P789, DOI 10.1080/0954012021000031868
   Pumphrey-Gordon JE, 2007, J FAM VIOLENCE, V22, P475, DOI 10.1007/s10896-007-9104-0
   Sanderson CA, 1999, HEALTH PSYCHOL, V18, P295, DOI 10.1037/0278-6133.18.3.295
   Schabenberger O., 2005, 30 ANN SAS US GROUP, V0, P0
   SEIDMAN SN, 1994, AM J PSYCHIAT, V151, P330
   Siegel DM, 1999, J ADOLESCENT HEALTH, V25, P336, DOI 10.1016/S1054-139X(99)00054-3
   STEELE CM, 1990, AM PSYCHOL, V45, P921, DOI 10.1037/0003-066X.45.8.921
   *SUBST AB MENT HLT, 2006, RES 2005 NAT SURV DR, V0, P0
   Taylor S.P., 1983, AGGRESSION THEORETIC, V2, P77
   Testa M, 1997, PSYCHOL ADDICT BEHAV, V11, P190, DOI 10.1037/0893-164X.11.3.190
   Testa M, 2000, J INTERPERS VIOLENCE, V15, P413, DOI 10.1177/088626000015004005
   WECHSLER H, 1994, JAMA-J AM MED ASSOC, V272, P1672, DOI 10.1001/jama.272.21.1672
   WECHSLER H, 1995, AM J PUBLIC HEALTH, V85, P921, DOI 10.2105/AJPH.85.7.921
   Weinhardt L S, 2000, ANNU REV SEX RES, V11, P125
   Weinhardt LS, 2001, J CONSULT CLIN PSYCH, V69, P77, DOI 10.1037/0022-006X.69.1.77
   Weinhardt LS, 1998, ANN BEHAV MED, V20, P25, DOI 10.1007/BF02893805
   Weinstock H, 2004, PERSPECT SEX REPRO H, V36, P6, DOI 10.1111/j.1931-2393.2004.tb00002.x
   Wiley DC, 1996, J AM COLL HEALTH, V44, P167, DOI 10.1080/07448481.1996.9937524
   Wingood GM, 2000, HEALTH EDUC BEHAV, V27, P539, DOI 10.1177/109019810002700502
   Wingood GM, 1998, AM J COMMUN PSYCHOL, V26, P29, DOI 10.1023/A:1021830023545
   Wu E, 2005, AIDS EDUC PREV, V17, P41, DOI 10.1521/aeap.17.1.41.58685
   Zhou XH, 1999, AM STAT, V53, P282, DOI 10.2307/2686112
NR 64
TC 113
Z9 114
U1 0
U2 32
PU SPRINGER/PLENUM PUBLISHERS
PI NEW YORK
PA 233 SPRING ST, NEW YORK, NY 10013 USA
SN 1090-7165
EI 1573-3254
J9 AIDS BEHAV
JI AIDS Behav.
PD AUG 15
PY 2010
VL 14
IS 4
BP 845
EP 853
DI 10.1007/s10461-008-9426-9
PG 9
WC Public, Environmental & Occupational Health; Social Sciences, Biomedical
SC Public, Environmental & Occupational Health; Biomedical Social Sciences
GA 629UW
UT WOS:000280226400013
PM 18648928
DA 2023-03-20
ER

PT J
AU Chao, JK
   Lin, YC
   Ma, MC
   Ku, YC
   Tsai, CH
   Shi, MD
AF Chao, Jiankang
   Lin, Yenchin
   Ma, Michia
   Ku, Yanchiou
   Tsai, Chinghong
   Shi, Mingder
TI Sexual knowledge, attitudes and activity of men conscripted into the military
SO BMC PUBLIC HEALTH
LA English
DT Article
DE Young recruits; Sexual behavior; Sexual knowledge; Sex education
ID transmitted-diseases; university-students; behavior; associations; education; obesity; risk; rape; aids; hiv
AB Background: Military conscripts may experience a change in their attitude towards sex at times when sexual urges are at their peak during their physical growth. This study examines the experience, understanding, knowledge and attitudes regarding sexual activity of the military conscripts. Methods: Data was obtained from a cross-sectional survey of 1127 young adult military conscripts, and were evaluated in Southern Taiwan from January to July 2009, their demographic data, sexual knowledge, attitudes and activities were assessed. Results: Nearly 43% of the participants had performed penetrative vaginal intercourse at least once; 34% of the participants performed heterosexual oral sex at least once; almost 7% of participants had had homosexual intercourse, and 7.5% of participants had experienced homosexual oral sex in the past year. The mean sexual knowledge score based on 30 questions was 23.2 +/- 4.0. The higher the educational level of the participants, the greater sexual knowledge they had obtained. Conclusion: This study found that 43% of unmarried young recruits had experienced premarital sexual activity. However, their sexual knowledge was insufficient and should be strengthened by sex education from an earlier age. College aged and adult learners also have sex education needs, especially with regard to integrating sexuality and life, being able to relate responsibly as sexual beings to others, the use of contraception, and about sexually transmitted disease.
C1 [Chao, Jiankang; Lin, Yenchin; Tsai, Chinghong] Shu Te Univ, Grad Sch Human Sexual, Kaohsiung, Taiwan.
   [Chao, Jiankang] Yuli Vet Hosp, Dept Psychiat, Hualien, Taiwan.
   [Ma, Michia] Natl Cheng Kung Univ, Dept Stat, Tainan 70101, Taiwan.
   [Ku, Yanchiou] Kaohsiung Gen Vet Hosp, Dept Nursing, Kaohsiung, Taiwan.
   [Tsai, Chinghong] Mil Kaohsiung Gen Hosp, Dept Psychiat, Kaohsiung, Taiwan.
   [Shi, Mingder] Yung Kang Vet Hosp, Dept Pathol, Tainan, Taiwan.
   [Shi, Mingder] Yung Kang Vet Hosp, Lab Med, Tainan, Taiwan.
C3 Shu-Te University; National Cheng Kung University
RP Lin, YC (corresponding author), Shu Te Univ, Grad Sch Human Sexual, Kaohsiung, Taiwan.
EM linching432@gmail.com
FU Yung-Kang Veterans Hospital, Taiwan
CR Adhikari R, 2009, BMC PUBLIC HEALTH, V9, P0, DOI 10.1186/1471-2458-9-241
   Bassani DG, 2009, BMC PUBLIC HEALTH, V9, P0, DOI 10.1186/1471-2458-9-133
   Boyer CB, 2000, J ADOLESCENT HEALTH, V27, P102, DOI 10.1016/S1054-139X(99)00113-5
   BRUESS C, 2009, SEXUALITY ED THEORY, V0, P5
   CHOE MK, 2001, POPULATION SERIES, V0, P0
   CHOU CY, 1993, TAIWAN J PUBLIC HLTH, V20, P187
   Chu NF, 2005, OBES REV, V6, P271, DOI 10.1111/j.1467-789X.2005.00175.x
   Cong L, 2008, BMC PUBLIC HEALTH, V8, P0, DOI 10.1186/1471-2458-8-250
   de Visser RO, 2007, ARCH SEX BEHAV, V36, P33, DOI 10.1007/s10508-006-9056-0
   *DEP HLTH, 2010, DOH TACKL SENS ISS S, V0, P0
   Diamond M, 1999, INT J LAW PSYCHIAT, V22, P1, DOI 10.1016/S0160-2527(98)00035-1
   Duyan V, 2005, SEX ROLES, V52, P697, DOI 10.1007/s11199-005-3736-4
   Else-Quest NM, 2005, J SEX RES, V42, P102, DOI 10.1080/00224490509552263
   GAO E, 2003, REPROD CONTRACEPTION, V0, P421
   Gao Y, 2001, REPROD FERT DEVELOP, V13, P729, DOI 10.1071/RD01082
   Ip WY, 2001, WESTERN J NURS RES, V23, P211, DOI 10.1177/019394590102300208
   LEGKAUSKAS V, 2005, PSICHOLOGIJA, V32, P35
   LI A, 2003, SEXUAL BEHAV ITS REL, V0, P32
   LIN YH, 2005, THESIS SHU TE U, V0, P0
   Ma QQ, 2006, BMC PUBLIC HEALTH, V6, P0, DOI 10.1186/1471-2458-6-232
   MATICKATYDALE E, 2009, CAN J HUM SEX, V17, P85
   Nishimura Yumiko H, 2007, BMC INT HEALTH HUM RIGHTS, V7, P8, DOI 10.1186/1472-698X-7-8
   Pan WH, 2004, AM J CLIN NUTR, V79, P31
   Quayle E., 2006, ONLY PICTURES THERAP, V0, P1
   Sheng L, 2008, CHINESE MED J-PEKING, V121, P1230, DOI 10.1097/00029330-200807010-00016
   Tung WC, 2008, J HUM BEHAV SOC ENVI, V17, P361, DOI 10.1080/10911350802068102
   Wang B, 2007, BMC PUBLIC HEALTH, V7, P0, DOI 10.1186/1471-2458-7-189
   Wang SN, 2004, 2 AS C SEX ED TAIW, V0, P0
   WELLINGS K, 1995, BRIT MED J, V311, P417, DOI 10.1136/bmj.311.7002.417
   Yap L, 2007, SEX TRANSM INFECT, V83, P219, DOI 10.1136/sti.2006.022996
   Zhang LY, 2002, SEX TRANSM DIS, V29, P212, DOI 10.1097/00007435-200204000-00005
NR 31
TC 6
Z9 6
U1 0
U2 2
PU BMC
PI LONDON
PA CAMPUS, 4 CRINAN ST, LONDON N1 9XW, ENGLAND
SN 
EI 1471-2458
J9 BMC PUBLIC HEALTH
JI BMC Public Health
PD SEP 27
PY 2010
VL 10
IS 
BP 
EP 
DI 10.1186/1471-2458-10-577
PG 9
WC Public, Environmental & Occupational Health
SC Public, Environmental & Occupational Health
GA 663NE
UT WOS:000282893800001
PM 20875121
DA 2023-03-20
ER

PT J
AU Wild, LG
   Flisher, AJ
   Lombard, CF
AF Wild, Lauren G.
   Flisher, Alan J.
   Lombard, Carl F.
TI Sexual Behaviour of High School Students in Two Rural South African Communities
SO JOURNAL OF PSYCHOLOGY IN AFRICA
LA English
DT Article
DE sexual risk behaviour; adolescence; South Africa; rural
ID risk-taking behavior; hiv-infection; cape; adolescents; association; intercourse; men
AB This study investigated the prevalence and correlates of sexual risk behaviour among high school students in two rural settings in the Eastern Cape, South Africa, using a cross-sectional survey design. One thousand six hundred and thirteen randomly-selected adolescents (58% female) in Grade 11 completed a self-report questionnaire that asked about demographic characteristics and participation in a range of health risk behaviours. The results indicated a high prevalence of sexual risk behaviours, and suggested that rural adolescents are initiating intercourse at a younger age than their urban counterparts and are less likely to use condoms. Socioeconomic status, grade repetition and having lived in a city were inconsistently related to sexual risk behaviour. The findings suggest a particular need for intervention efforts aimed at young people in rural settings.
C1 [Wild, Lauren G.] Univ Cape Town, Dept Psychol, ZA-7701 Rondebosch, South Africa.
C3 University of Cape Town
RP Wild, LG (corresponding author), Univ Cape Town, Dept Psychol, ZA-7701 Rondebosch, South Africa.
EM Lauren.Wild@uct.ac.za
CR Anteghini M, 2001, J ADOLESCENT HEALTH, V28, P295, DOI 10.1016/S1054-139X(00)00197-X
   Berry E. H., 2000, CHILD ADOLESCENT SOC, V17, P79, DOI 10.1023/A:1007554122283
   DAY C, 2007, S AFRICAN HLTH REV 2, V0, P215
   DICKSONTETTEH K, 2000, S AFRICAN HLTH REV 2, V0, P393
   DORRINGTON R, 2006, DEMOGRAPHIC IMPACT H, V0, P0
   Dunkle KL, 2006, AIDS, V20, P2107, DOI 10.1097/01.aids.0000247582.00826.52
   Eaton L, 2003, SOC SCI MED, V56, P149, DOI 10.1016/S0277-9536(02)00017-5
   Feldman DA, 1997, SOC SCI MED, V44, P455, DOI 10.1016/S0277-9536(96)00164-5
   Flisher AJ, 2004, J ADOLESCENCE, V27, P207, DOI 10.1016/j.adolescence.2001.10.001
   Flisher AJ, 2003, SAMJ S AFR MED J, V93, P537
   FLISHER AJ, 1993, S AFR MED J, V83, P495
   FLISHER AJ, 1993, S AFR MED J, V83, P469
   FLISHER AJ, 1998, SO AFRICAN J CHILD A, V10, P140
   Hargreaves JR, 2008, J EPIDEMIOL COMMUN H, V62, P113, DOI 10.1136/jech.2006.053827
   Hargreaves JR, 2007, AIDS, V21, PS39, DOI 10.1097/01.aids.0000300534.97601.d6
   Kaaya SF, 2002, SCAND J PUBLIC HEALT, V30, P148, DOI 10.1080/14034940210133807
   Lane T, 2006, AIDS, V20, P123, DOI 10.1097/01.aids.0000198083.55078.02
   McGrath N., 2009, SEXUALLY TRANSMIT S1, V85, P0
   Mpofu E, 2006, AIDS BEHAV, V10, P399, DOI 10.1007/s10461-005-9037-7
   Palen LA, 2008, J ADOLESCENT HEALTH, V42, P221, DOI 10.1016/j.jadohealth.2007.08.024
   Santelli JS, 2000, AM J PUBLIC HEALTH, V90, P1582, DOI 10.2105/AJPH.90.10.1582
   SHAH BV, 1997, SUDAAN USERS MANUAL, V0, P0
   SWEETING H, 1998, INT J LAW POLICY AMP, V0012, P0
   Taylor M, 2007, ACTA PAEDIATR, V96, P287, DOI 10.1111/j.1651-2227.2007.00060.x
   Wellings F, 2001, LANCET, V358, P1843, DOI 10.1016/S0140-6736(01)06885-4
   World Health Organization, 2001, WORLD HLTH REP 2001, V0, P0
   ZEGER SL, 1986, BIOMETRICS, V42, P121, DOI 10.2307/2531248
NR 27
TC 0
Z9 0
U1 0
U2 0
PU ROUTLEDGE JOURNALS, TAYLOR & FRANCIS LTD
PI ABINGDON
PA 2-4 PARK SQUARE, MILTON PARK, ABINGDON OX14 4RN, OXON, ENGLAND
SN 1433-0237
EI 1815-5626
J9 J PSYCHOL AFR
JI J. Psychol. Afr.
PD JUN 15
PY 2010
VL 20
IS 1
BP 35
EP 41
DI 10.1080/14330237.2010.10820340
PG 7
WC Psychology, Multidisciplinary
SC Psychology
GA 590FI
UT WOS:000277209700004
DA 2023-03-20
ER

PT J
AU Saleem, T
   Khalid, U
   Ishaque, S
   Zafar, A
AF Saleem, Taimur
   Khalid, Umair
   Ishaque, Sidra
   Zafar, Afia
TI Knowledge, attitudes and practices of medical students regarding needle stick injuries
SO JOURNAL OF THE PAKISTAN MEDICAL ASSOCIATION
LA English
DT Article
AB Objective: To ascertain knowledge, attitude and practices of medical students regarding needle stick injuries. Methods: A cross sectional survey was conducted among the consenting medical students of 3rd, 4th and 5th years at a teaching hospital of Karachi, Pakistan. Convenience sampling was used. Pre-tested questionnaires were administered to approximately 70% of each class. Data was analyzed using SPSS version 16.0. Associations were assessed using chi-square test and Fisher's exact test. A p-value of <0.05 was considered as significant. Results: The response rate of the survey was 85.7%. Sixty one students (33.9%) were from 3rd and 4th year each while 58 students (32.2%) were from 5th year. More than 85% students from each class were aware of the possibility of acquisition of Hepatitis B, Hepatitis C and HIV from needle stick injuries. Only 16.4% 3rd year students, 29.5% 4th year students and 36.2% final year students knew the full details of needle stick injury prevention protocols. Curriculum was cited as an important source of information regarding needle stick injuries. Forty seven (26.1%) students had received a needle stick injury in the past; however, only 14 students (29.7%) had reported the incident either to their consultant or the Infection Control Office. Conclusion: Overall knowledge of medical students regarding various aspects of needle stick injuries improved with seniority in medical college. However, the domains of attitude and practices need to be improved as the frequency of needle stick injuries was also observed to increase with the increasing year of medical education (JPMA 60:151; 2010).
C1 [Saleem, Taimur; Zafar, Afia] Aga Khan Univ, Dept Pathol Microbiol, Karachi, Pakistan.
C3 Aga Khan University
RP Saleem, T (corresponding author), Aga Khan Univ, Dept Pathol Microbiol, Karachi, Pakistan.
CR Abbas Z., 2004, JPMA JOURNAL OF THE PAKISTAN MEDICAL ASSOCIATION, V54, P150
   Anjum Qudsia, 2005, JPMA JOURNAL OF THE PAKISTAN MEDICAL ASSOCIATION, V55, P285
   Apisarnthanarak A, 2006, INFECT CONT HOSP EP, V27, P1409, DOI 10.1086/509857
   Blegen MA, 2004, AM J MED QUAL, V19, P67, DOI 10.1177/106286060401900204
   *CAN CTR OCC HLTH, 2009, NEEDL STICK INJ, V0, P0
   *CDC, 1988, MMWR-MORBID MORTAL W, V37, P377
   Deisenhammer S, 2006, J HOSP INFECT, V63, P263, DOI 10.1016/j.jhin.2006.01.019
   EPINet, 2003, EXP PREV INF NETW DA, V0, P0
   Hamid S, 2003, J PAK MED ASSOC, V54, P146
   Hamid S, 2007, JCPSP-J COLL PHYSICI, V17, P240
   Lee Jennifer M, 2005, AAOHN J, V53, P117
   OKENE EN, 2008, J MED, V17, P330
   Rai MA, 2007, RETROVIROLOGY, V4, P0, DOI 10.1186/1742-4690-4-22
   Rogers B, 2000, AM J PREV MED, V18, P90, DOI 10.1016/S0749-3797(00)00145-8
   Shariati B, 2007, J OCCUP HEALTH, V49, P317, DOI 10.1539/joh.49.317
   Shen C, 1999, AM J INFECT CONTROL, V27, P435, DOI 10.1016/S0196-6553(99)70010-6
   *UNAIDS, 2009, UNAIDS COUNTR PROF, V0, P0
   UNAIDS, 2009, JOINT UN PROGR HIV A, V0, P0
   Wicker S, 2008, MED EDUC, V42, P742, DOI 10.1111/j.1365-2923.2008.03119.x
   Wilburn Susan Q, 2004, ONLINE J ISSUES NURS, V9, P5
   Zafar Afia, 2008, J PAK MED ASSOC, V58, P57
NR 22
TC 32
Z9 33
U1 1
U2 2
PU PAKISTAN MEDICAL ASSOC
PI KARACHI
PA PMA HOUSE, AGA KHAN III RD, KARACHI, 00000, PAKISTAN
SN 0030-9982
EI 
J9 J PAK MED ASSOC
JI J. Pak. Med. Assoc.
PD FEB 15
PY 2010
VL 60
IS 2
BP 151
EP 156
DI 
PG 6
WC Medicine, General & Internal; Medicine, Research & Experimental
SC General & Internal Medicine; Research & Experimental Medicine
GA 550UJ
UT WOS:000274155600024
PM 20209710
DA 2023-03-20
ER

PT J
AU Voetsch, AC
   Thomas, PE
   Johnson, AS
   Millett, GA
   Mundey, L
   Goode, C
   Nobles, J
   Sly, K
   Smith, MR
   Shiloh, M
   Song, BW
   Green, K
   Dean, HD
   Heffelfinger, JD
AF Voetsch, Andrew C.
   Thomas, Peter E.
   Johnson, Anna Satcher
   Millett, Gregorio A.
   Mundey, Lynette
   Goode, Carolyn
   Nobles, Joanne
   Sly, Kaye
   Smith, Michelle R.
   Shiloh, Mattie
   Song, Binwei
   Green, Kathleen
   Dean, Hazel D.
   Heffelfinger, James D.
TI Sex With Bisexual Men Among Black Female Students at Historically Black Colleges and Universities
SO JOURNAL OF THE NATIONAL MEDICAL ASSOCIATION
LA English
DT Article
DE HIV/AIDS; risk behaviors; African Americans
ID hiv risk behaviors; african-american; united-states; same-sex; women; adolescents; disparity; aids; surveillance; transmission
AB Background: Human immunodeficiency virus (HIV) disproportionately affects black women. Nearly two-thirds of all female HIV cases reported to the CDC are black, and HIV is the leading cause of death among black women aged 25 to 34 years. The greatest HIV transmission risk among black women is sexual intercourse with a man, although the role of bisexual men is not clear. Methods: The CDC and collaborating partners conducted behavioral surveys at 7 historically black colleges and universities from January 2005 to April 2007. Results: Of the 2705 black female students aged 18 to 29 years who were surveyed, 2040 (75%) reported being sexually active in the previous 12 months and, among sexually active women, 291 (14%) reported having sex with a bisexual man in the previous 12 months. Women who reported sex with a bisexual man were more likely than women who did not to report having at least 2 sex partners in the previous 12 months, having male and female sex partners, not using a condom at last intercourse, being in a committed relationship, never or infrequently attending church, and believing they were at increased risk for HIV infection. Conclusion: Heterosexually active black women who have engaged in sexual intercourse with bisexual men have a different HIV risk profile than other heterosexually active black women.
C1 [Voetsch, Andrew C.; Thomas, Peter E.; Johnson, Anna Satcher; Millett, Gregorio A.; Song, Binwei; Green, Kathleen; Dean, Hazel D.; Heffelfinger, James D.] Ctr Dis Control & Prevent, Natl Ctr HIV AIDS Viral Hepatitis Sexually Transm, Atlanta, GA 30333 USA.
   [Mundey, Lynette; Goode, Carolyn] Howard Univ, Washington, DC 20059 USA.
   [Nobles, Joanne] Ft Valley State Univ, Fort Valley, GA USA.
   [Sly, Kaye] Jackson State Univ, Jackson, MS USA.
   [Smith, Michelle R.] Jefferson Comprehens Care Inc, Pine Bluff, AR USA.
   [Shiloh, Mattie] Albany State Univ, Albany, GA USA.
C3 Centers for Disease Control & Prevention - USA; Howard University; University System of Georgia; Fort Valley State University; Jackson State University; University System of Georgia; Albany State University
RP Voetsch, AC (corresponding author), Ctr Dis Control & Prevent, Natl Ctr HIV AIDS Viral Hepatitis Sexually Transm, 1600 Clifton Rd NE,Mailstop E46, Atlanta, GA 30333 USA.
EM aav6@cdc.gov
CR Adimora AA, 2005, J INFECT DIS, V191, PS115, DOI 10.1086/425280
   Adimora AA, 2007, AM J PUBLIC HEALTH, V97, P2230, DOI 10.2105/AJPH.2006.099069
   Aral SO, 2008, LANCET, V372, P337, DOI 10.1016/S0140-6736(08)61118-6
   Aral SO, 1999, AM J PUBLIC HEALTH, V89, P825, DOI 10.2105/AJPH.89.6.825
   Auerswald CL, 2006, SEX TRANSM DIS, V33, P480, DOI 10.1097/01.olq.0000204549.79603.d6
   Austin SB, 2008, AM J PUBLIC HEALTH, V98, P1015, DOI 10.2105/AJPH.2006.099473
   Campsmith M. L., 2008, MORBIDITY AND MORTALITY WEEKLY REPORT, V57, P1073
   *CDC, 2003, MMWR-MORBID MORTAL W, V52, P81
   Centers for Disease Control and Prevention, 2007, HIV AIDS SURV REP 20, V19, P0
   Centers for Disease Control and Prevention (CDC), 2005, MMWR MORB MORTAL WKLY REP, V54, P89
   Davidson JK, 2008, ADOLESCENCE, V43, P189
   Durant T., 2007, MORBIDITY AND MORTALITY WEEKLY REPORT, V56, P189
   Eaton Danice K., 2008, MORBIDITY AND MORTALITY WEEKLY REPORT, V57, P1
   Ferguson YO, 2006, AIDS CARE, V18, P323, DOI 10.1080/09540120500162122
   Foreman FE, 2003, AIDS CARE, V15, P493, DOI 10.1080/0954012031000134737
   Hightow LB, 2005, JAIDS-J ACQ IMM DEF, V38, P531, DOI 10.1097/01.qai.0000155037.10628.cb
   Hightow LB, 2006, SEX TRANSM DIS, V33, P585, DOI 10.1097/01.olq.0000216031.93089.68
   Kalichman SC, 1998, HEALTH PSYCHOL, V17, P320, DOI 10.1037/0278-6133.17.4.320
   Kennamer JD, 2000, AIDS EDUC PREV, V12, P519
   Lauby JL, 2008, ARCH SEX BEHAV, V37, P708, DOI 10.1007/s10508-008-9365-6
   Lefkowitz ES, 2004, J SEX RES, V41, P150, DOI 10.1080/00224490409552223
   McCree DH, 2003, J ADOLESCENT HEALTH, V33, P2, DOI 10.1016/S1054-139X(02)00460-3
   McDavid K, 2006, JAIDS-J ACQ IMM DEF, V42, P101, DOI 10.1097/01.qai.0000199353.11479.08
   McQuillan GM, 2006, JAIDS-J ACQ IMM DEF, V41, P651, DOI 10.1097/01.qai.0000194235.31078.f6
   Miller L, 2002, J ADOLESCENT HEALTH, V31, P401, DOI 10.1016/S1054-139X(02)00403-2
   Millett G, 2005, J NATL MED ASSOC, V97, P0
   Pathela P, 2006, ANN INTERN MED, V145, P416, DOI 10.7326/0003-4819-145-6-200609190-00005
   Prejean J., 2008, MORBIDITY AND MORTALITY WEEKLY REPORT, V57, P985
   Rangel MC, 2006, J ADOLESCENT HEALTH, V39, P156, DOI 10.1016/j.jadohealth.2006.02.011
   Robin L, 2002, ARCH PEDIAT ADOL MED, V156, P349, DOI 10.1001/archpedi.156.4.349
   Sanchez Travis, 2006, MORBIDITY AND MORTALITY WEEKLY REPORT, V55, P1
   Satcher AJ, 2007, WOMEN HEALTH, V46, P23, DOI 10.1300/J013v46n02_03
   Siegel K, 2008, ARCH SEX BEHAV, V0, P0
   Sikkema KJ, 1995, PUBLIC HEALTH REP, V110, P707
   Taylor SE, 1997, J NATL MED ASSOC, V89, P397
   Thomas PE, 2008, PUBLIC HEALTH REP, V123, P115, DOI 10.1177/00333549081230S314
   Udry JR, 2002, J ADOLESCENT HEALTH, V31, P84, DOI 10.1016/S1054-139X(02)00374-9
   Ward EG, 2005, CULT HEALTH SEX, V7, P493, DOI 10.1080/13691050500151248
   Wohl AR, 2002, JAIDS-J ACQ IMM DEF, V31, P354, DOI 10.1097/00126334-200211010-00013
   Wolitski RJ, 2006, AIDS BEHAV, V10, P519, DOI 10.1007/s10461-006-9095-5
NR 43
TC 10
Z9 10
U1 0
U2 4
PU NATL MED ASSOC
PI WASHINGON
PA 1012 10TH ST, N W, WASHINGON, DC 20001 USA
SN 0027-9684
EI 1943-4693
J9 J NATL MED ASSOC
JI J. Natl. Med. Assoc.
PD DEC 15
PY 2010
VL 102
IS 12
BP 1198
EP 1205
DI 10.1016/S0027-9684(15)30775-6
PG 8
WC Medicine, General & Internal
SC General & Internal Medicine
GA 699KK
UT WOS:000285662100011
PM 21287901
DA 2023-03-20
ER

PT J
AU Balfour, L
   Corace, K
   Tasca, GA
   Best-Plummer, W
   MacPherson, PA
   Cameron, DW
AF Balfour, Louise
   Corace, Kimberly
   Tasca, Giorgio A.
   Best-Plummer, Wallis
   MacPherson, Paul A.
   Cameron, D. William
TI High HIV knowledge relates to low stigma in pharmacists and university health science students in Guyana, South America
SO INTERNATIONAL JOURNAL OF INFECTIOUS DISEASES
LA English
DT Article
DE HIV/AIDS; Knowledge; Stigma; Education; Guyana; Prevention
ID aids-related stigma; hiv/aids stigma; attitudes; nurses; physicians; validation; education; doctors; scale
AB Objectives: The objective of this study was to investigate HIV knowledge and its relation to HIV stigma among health science students and pharmacists in Guyana, South America. This study also evaluated how the Public Health Strengthening in Guyana Project's (PHSGP) HIV/AIDS/STI educational initiatives influenced HIV knowledge levels among health science students at the University of Guyana. Methods: A total of 119 individuals, consisting of pharmacists (n = 42) and health science students (n = 77) participated in this cross-sectional study. All participants completed validated measures of HIV knowledge and HIV stigma. Results: Overall, health science students scored high on knowledge about HIV risk factors and modes of HIV infection, but were less knowledgeable about more complex HIV treatment issues such as adherence and drug resistance. Students who had received educational HIV training had significantly higher levels of HIV knowledge than those who had not received training. Pharmacists had excellent knowledge regarding HIV risk factors and modes of infection, but had some important gaps in knowledge regarding the importance of HIV medication adherence and drug resistance. Overall, low levels of HIV stigma were endorsed, and those with higher HIV knowledge reported lower HIV stigma. Conclusions: Although the HIV curriculum has enhanced HIV knowledge, gaps in HIV knowledge remain, such as complex HIV treatment issues. The results of this study are discussed within the context of the challenges of HIV capacity building in resource-poor countries. (C) 2010 International Society for Infectious Diseases. Published by Elsevier Ltd. All rights reserved.
C1 [Balfour, Louise; Corace, Kimberly; MacPherson, Paul A.; Cameron, D. William] Ottawa Hosp, Div Infect Dis, Ottawa, ON K1H 8L6, Canada.
   [Balfour, Louise; Corace, Kimberly; Tasca, Giorgio A.; MacPherson, Paul A.; Cameron, D. William] Univ Ottawa, Ottawa, ON, Canada.
   [Balfour, Louise; Corace, Kimberly; Tasca, Giorgio A.; MacPherson, Paul A.; Cameron, D. William] Ottawa Hosp Res Inst, Ottawa, ON, Canada.
   [Tasca, Giorgio A.] Carleton Univ, Ottawa, ON K1S 5B6, Canada.
   [Best-Plummer, Wallis] Canadian Soc Int Hlth, Ottawa, ON, Canada.
C3 University of Ottawa; Ottawa Hospital Research Institute; University of Ottawa; University of Ottawa; Ottawa Hospital Research Institute; Carleton University
RP Balfour, L (corresponding author), Ottawa Hosp, Div Infect Dis, Gen Campus,501 Smyth Rd,Suite 7300, Ottawa, ON K1H 8L6, Canada.
EM lbalfour@ottawahospital.on.ca
FU Canadian International Development Agency (CIDA); Ontario Ministry of Health; CIHR; Canadian Institute of Health Research (CIHR)
CR Adepoju Joseph A, 2006, ABNF J, V17, P137
   Andrewin A, 2008, AIDS PATIENT CARE ST, V22, P897, DOI 10.1089/apc.2007.0219
   Askarian M, 2007, INT J INFECT DIS, V11, P213, DOI 10.1016/j.ijid.2006.01.006
   Balfour L, 2007, AIDS CARE, V19, P1141, DOI 10.1080/09540120701352241
   Brown L, 2003, AIDS EDUC PREV, V15, P49, DOI 10.1521/aeap.15.1.49.23844
   Carey M.P., 1997, AIDS BEHAV, V1, P61, DOI 10.1023/A:1026218005943
   Carey MP, 2002, AIDS EDUC PREV, V14, P172, DOI 10.1521/aeap.14.2.172.23902
   Cohen J., 1988, STAT POWER ANAL BEHA, V0, P0
   Fido A, 2002, FAM PRACT, V19, P682, DOI 10.1093/fampra/19.6.682
   Fife BL, 2000, J HEALTH SOC BEHAV, V41, P50, DOI 10.2307/2676360
   Gerbert B, 2004, AIDS CARE, V16, P363, DOI 10.1080/09540120410001665367
   Goffman, 1966, BEHAV PUBLIC PLACES, V0, P0
   Grellier R, 2000, MIDWIFERY, V16, P56, DOI 10.1054/midw.1999.0199
   Holzemer WL, 2007, AIDS CARE, V19, P1002, DOI 10.1080/09540120701245999
   Kalichman SC, 2006, AIDS CARE, V18, P178, DOI 10.1080/09540120500456292
   Kalichman SC, 2005, AIDS BEHAV, V9, P135, DOI 10.1007/s10461-005-3895-x
   Kalichman SC, 2004, AIDS CARE, V16, P572, DOI 10.1080/09540120410001716360
   Massiah E, 2004, REV PANAM SALUD PUBL, V16, P395, DOI 10.1590/S1020-49892004001200005
   *MIN HLTH STAT UN, 2008, 2006 STAT B, V0, P0
   NEWMAN P, 2002, 14 INT AIDS C BARC S, V0, P0
   Nyblade Laura C, 2006, PSYCHOL HEALTH MED, V11, P335, DOI 10.1080/13548500600595178
   Pisal H, 2007, J ASSOC NURSE AIDS C, V18, P32, DOI 10.1016/j.jana.2007.06.002
   Quach L, 2005, AIDS PATIENT CARE ST, V19, P335, DOI 10.1089/apc.2005.19.335
   Shaikh Farah D, 2007, PSYCHOL HEALTH MED, V12, P7, DOI 10.1080/13548500500477667
   Stein AD, 2003, J HOSP INFECT, V54, P68, DOI 10.1016/S0195-6701(03)00074-4
   Tabachnick B.G., 2007, USING MULTIVARIATE S, V0, P0
   *UNAIDS, 2006, 2006 REP GLOB AIDS E, V0, P0
   VANDERWALT E, 2006, PHARM EDUC, V6, P169, DOI 10.1080/15602210600877752
   Walusimbi M, 2004, APPL NURS RES, V17, P92, DOI 10.1016/j.apnr.2004.02.005
   Watson L, 2003, J PUBLIC HEALTH MED, V25, P13, DOI 10.1093/pubmed/fdg004
   Wright K, 2007, J ADOLESCENT HEALTH, V40, P96, DOI 10.1016/j.jadohealth.2006.08.001
NR 32
TC 24
Z9 24
U1 0
U2 13
PU ELSEVIER SCI LTD
PI OXFORD
PA THE BOULEVARD, LANGFORD LANE, KIDLINGTON, OXFORD OX5 1GB, OXON, ENGLAND
SN 1201-9712
EI 1878-3511
J9 INT J INFECT DIS
JI Int. J. Infect. Dis.
PD OCT 15
PY 2010
VL 14
IS 10
BP E881
EP E887
DI 10.1016/j.ijid.2010.03.021
PG 7
WC Infectious Diseases
SC Infectious Diseases
GA 660WE
UT WOS:000282676400008
PM 20675172
DA 2023-03-20
ER

PT J
AU Liao, W
   Jiang, JM
   Yang, B
   Zeng, X
   Liao, SS
AF Liao, Wei
   Jiang, Jing-Mei
   Yang, Bin
   Zeng, Xin
   Liao, Su-Su
TI A Life-skills-based HIV/AIDS Prevention Education for Rural Students of Primary Schools in China: What Changed? What Have We Learned?
SO BIOMEDICAL AND ENVIRONMENTAL SCIENCES
LA English
DT Article
DE Adolescent; HIV/AIDS prevention; Life-skills education; Effect evaluation; Rural area; Intervention research
ID human-immunodeficiency-virus; sexual risk; hiv; interventions; efficacy
AB Objective To evaluate a four-hour life-skills-based HIV/AIDS prevention curriculum among 5th grade students in rural primary schools of Hainan province. Methods The study included two stages. Stage one (September 2006-May 2007) was a pre-post-quasi experimental design; a total of 2 413 students aged 9 to 14 years from fifth grade classes of nine primary schools completed a baseline survey (I 720 students were in the intervention group, 693 in the control group), and over 98% of them took part in a short survey. The experimental curriculum was provided to the intervention group. At stage two (September 2008), a cross-sectional questionnaire was administered to 6 923 students in 7th grade classes of eight middle schools in the same study sites. There were I 437 students in the intervention group when the curriculum was conducted. Results Students tended to score higher in areas of HIV/AIDS related knowledge and attitudes, if they were younger than average, lived in the county seat, had access to the interne, and their parents had completed higher levels of education. Path analysis showed that, after controlling for characteristics such as family and community factors, the total effects of curriculum on knowledge in the short-term model increased remarkably compared with the baseline, and maintained major contributions to knowledge in the mid-term model. The positive effect of knowledge on attitudes was significantly improved in the short-term model as well. Conclusion A life-skills based curriculum can improve EIIV/AIDS related knowledge and self-perceived level of life-skills among primary school students in rural areas in a short time, and these positive effects can still be observed at least 2 years post participation in the curriculum.
C1 [Liao, Wei; Jiang, Jing-Mei; Liao, Su-Su] Chinese Acad Med Sci, Sch Basic Med, Peking Union Med Coll, Inst Basic Med Sci, Beijing 100005, Peoples R China.
   [Yang, Bin] Hainan Ctr Dis Control & Prevent, Haikou 570203, Hainan, Peoples R China.
   [Zeng, Xin] Educ Dept Hainan Prov, Haikou 570203, Hainan, Peoples R China.
C3 Chinese Academy of Medical Sciences - Peking Union Medical College; Peking Union Medical College; Institute of Basic Medical Sciences - CAMS
RP Liao, SS (corresponding author), Chinese Acad Med Sci, Sch Basic Med, Peking Union Med Coll, Inst Basic Med Sci, 5 Dong Dan San Tiao, Beijing 100005, Peoples R China.
EM susuliao@mx.cei.gov.cn
FU Ministry of Health of China [WA2005-11]
CR CAO Y, 2008, HIV AIDS RELATED KNO, V0, P19
   DiClemente RJ, 2004, JAMA-J AM MED ASSOC, V292, P171, DOI 10.1001/jama.292.2.171
   GONG X, 2000, J CHINA AIDS STD PRE, V6, P129
   GONG X, 2001, J CHINA AIDS STD PRE, V7, P131
   Ji CY., 2003, CJRH, V05), P271
   Johnson BT, 2003, ARCH PEDIAT ADOL MED, V157, P381, DOI 10.1001/archpedi.157.4.381
   Karnell AP, 2006, AIDS EDUC PREV, V18, P295, DOI 10.1521/aeap.2006.18.4.295
   Lazarus JV, 2010, CROAT MED J, V51, P74, DOI 10.3325/cmj.2010.51.74
   LIANG YW, 2003, CHINA TROPICAL MED, V10, P856
   Liao SS, 2006, AIDS BEHAV, V10, PS35, DOI 10.1007/s10461-006-9143-1
   Liao TaiQuan, 2004, CHINA TROPICAL MEDICINE, V4, P474
   LIN BF, 2009, ELEMENTS APPL STRUCT, V0, P0
   LIU Y, 2004, CHINA TROPICAL MED, V4, P208
   MA YH, 2007, CHIN J SCH HLTH, V28, P111
   MA YR, 2001, HAINAN MED J, V12, P69
   PEI DN, 2003, HAINAN MED J, V14, P102
   Qin QQ, 2004, DISWASE SURVEILLANCE, V19, P381
   Siegel DM, 2001, ARCH PEDIAT ADOL MED, V155, P1117, DOI 10.1001/archpedi.155.10.1117
   WANG Y, 2008, REPORT HIV AIDS RELA, V0, P0
   ZENG XX, 2007, CHIN J AIDS STD, V13, P23
   2004, 1900, P12, V0, P0
NR 21
TC 10
Z9 11
U1 0
U2 3
PU CHINESE CENTER DISEASE CONTROL & PREVENTION
PI BEIJING
PA 155 CHANGBAI RD, CHANGPING DISTRICT, BEIJING, 102206, PEOPLES R CHINA
SN 0895-3988
EI 
J9 BIOMED ENVIRON SCI
JI Biomed. Environ. Sci.
PD OCT 15
PY 2010
VL 23
IS 5
BP 409
EP 419
DI 10.1016/S0895-3988(10)60083-9
PG 11
WC Environmental Sciences; Public, Environmental & Occupational Health
SC Environmental Sciences & Ecology; Public, Environmental & Occupational Health
GA 682IB
UT WOS:000284393500011
PM 21112490
DA 2023-03-20
ER

PT J
AU Azodo, CC
   Ehigiator, O
   Oboro, HO
   Ehizele, AO
   Umoh, A
   Ezeja, EB
   Omili, M
   Ehigiator, L
AF Azodo, Clement Chinedu
   Ehigiator, Osarobo
   Oboro, Helen Oziofu
   Ehizele, Adebola Oluyemisi
   Umoh, Agnes
   Ezeja, Ejike Bartholomew
   Omili, Michael
   Ehigiator, Laura
TI Nigerian Dental Students' Willingness to Treat HIV-Positive Patients
SO JOURNAL OF DENTAL EDUCATION
LA English
DT Article
DE willingness to treat; dental students; HIV; dental education in Nigeria
ID infected patients; dentists willingness; hiv/aids patients; mexico-city; attitudes; knowledge; care; aids; professions; disease
AB Dental care of HIV-positive individuals plays a vital role in improving their nutritional intake, medication tolerance and effectiveness, treatment success rate, and quality of life. It is therefore important to ensure optimal dental care of this group of people, especially since more of them, with or without knowledge of their serologic status, are now utilizing dental services. The objective of this study was to assess Nigerian dental students' willingness to treat HIV-positive individuals. A descriptive cross-sectional survey of all seventy-six final-year dental students of the University of Benin, Nigeria, was conducted in December 2007 using a self-administered questionnaire that elicited information on the students' demography, self-rated knowledge on HIV/AIDS, attitude towards homosexuals, infection control practices, occupational risk perception, and willingness to provide care for HIV-positive individuals. The response rate was 76.3 percent. Over 77 percent of the respondents were in the twenty-five to thirty years age group. The male-female ratio was approximately 1.6:1. HIV-related knowledge was reported as high by only 31 percent of the respondents. Eighty-one percent showed great interest in HIV-related information, while about half (53.4 percent) exhibited significant worry about occupational contagion. Forty-eight (82.7 percent) desired more knowledge about safety precautions during treatment of HIV patients. Fifty respondents (86.2 percent) reported good infection control practices. About three-fourths (74.2 percent) rated the risk of HIV contagion from patients high, while only one-fourth (25.8 percent) reported having an unsympathetic attitude towards homosexuals. Almost all respondents (98.3 percent) agreed that oral care for HIV-positive individuals improves their quality of life, but only 58.8 percent expressed a willingness to treat HIV-positive patients and only 46.5 percent said they will render volunteer dental services in HIV centers. HIV prevalence will determine the location of practice of 41.4 percent of the respondents. The result suggests the need to have a comprehensive educational/motivational program for the next generation of dentists in Nigeria in order to ensure adequate care of HIV-positive individuals. The perceived deficiency revealed in this study can also serve as a vital guide for curriculum change on HIV-related issues.
C1 [Azodo, Clement Chinedu; Ehizele, Adebola Oluyemisi] Univ Benin, Teaching Hosp, Dept Periodont, Benin 300001, Edo State, Nigeria.
   [Ehigiator, Osarobo] Univ Benin, Teaching Hosp, Dept Oral Med & Pathol, Benin 300001, Edo State, Nigeria.
   [Oboro, Helen Oziofu] Univ Benin, Teaching Hosp, Dept Restorat Dent, Benin 300001, Edo State, Nigeria.
   [Ezeja, Ejike Bartholomew] Univ Benin, Teaching Hosp, Dept Orthodont, Benin 300001, Edo State, Nigeria.
   [Omili, Michael] Prison Headquarters, Prison Med Ctr, Abuja, Nigeria.
   [Ehigiator, Laura] Univ Benin, Teaching Hosp, Dept Orthopaed & Trauma, Benin 300001, Edo State, Nigeria.
C3 University of Benin; University of Benin; University of Benin; University of Benin; University of Benin
RP Azodo, CC (corresponding author), Univ Benin, Teaching Hosp, Dept Periodont, New Dent Complex,PMB 1111 Ugbowo, Benin 300001, Edo State, Nigeria.
EM clementazodo@yahoo.com
CR ANGELILLO IF, 1994, J PUBLIC HEALTH DENT, V54, P145, DOI 10.1111/j.1752-7325.1994.tb01206.x
   Azodo C, 2007, BENIN J POSTGRAD MED, V9, P1
   BERNSTEIN CA, 1990, ACAD MED, V65, P458, DOI 10.1097/00001888-199007000-00010
   Carter D, 1996, ACAD MED, V71, P1250, DOI 10.1097/00001888-199611000-00024
   Cohen Leonard A, 2005, J DENT EDUC, V69, P896
   Crossley ML, 2004, BRIT DENT J, V196, P749, DOI 10.1038/sj.bdj.4811382
   CURREY CJ, 1990, ACAD MED, V65, P472, DOI 10.1097/00001888-199007000-00015
   El-Maaytah M, 2005, ORAL DIS, V11, P318, DOI 10.1111/j.1601-0825.2005.01126.x
   Federal Ministry of Health, 2005, NAT HIV SER SENT SUR, V0, P0
   GILMORE N, 1992, ORAL SURG ORAL MED O, V73, P236, DOI 10.1016/0030-4220(92)90200-A
   HAZELKORN HM, 1989, AI DS JAM DENT ASS, V119, P611
   Hu SW, 2004, AIDS PATIENT CARE ST, V18, P587, DOI 10.1089/1087291042404701
   Irigoyen M, 1998, ORAL SURG ORAL MED O, V86, P169, DOI 10.1016/S1079-2104(98)90120-2
   Kitaura H, 1997, J DENT, V25, P279, DOI 10.1016/S0300-5712(96)00030-9
   KLEIN RS, 1988, NEW ENGL J MED, V318, P86, DOI 10.1056/NEJM198801143180205
   LENKER SL, 1993, PUBLIC HEALTH REP, V108, P285
   Lopez N, 1998, EUR J DENT EDUC, V2, P138, DOI 10.1111/j.1600-0579.1998.tb00049.x
   MacNeil JM, 1998, AIDS, V12, P0
   Mann J, 1996, AIDS WORLD, V0, P427
   Maupome G, 2002, AM J INFECT CONTROL, V30, P8, DOI 10.1067/mic.2002.117042
   Nutt S, 1999, J CAN DENT ASSOC, V65, P334
   NUTTALL NM, 1993, J DENT, V21, P105, DOI 10.1016/0300-5712(93)90155-J
   *NY STAT DEP HLTH, 2001, OR HLTH CAR PEOPL HI, V0, P1
   Oboro H, 2008, INT J INFECT DIS, V12, PE158, DOI 10.1016/j.ijid.2008.05.392
   OBUEKWE ON, 2005, AFR J REPROD HLTH, V10, P81
   OGUNBODEDE E, 2002, INT C AIDS JUL 7 12, V0, P0
   Patton LL, 2003, J PUBLIC HEALTH DENT, V63, P86, DOI 10.1111/j.1752-7325.2003.tb03480.x
   Radecki S, 1999, AIDS PATIENT CARE ST, V13, P403, DOI 10.1089/apc.1999.13.403
   Rohn Edward J, 2006, J DENT EDUC, V70, P1038
   Sadowsky D, 1996, AIDS CARE, V8, P581, DOI 10.1080/09540129650125533
   Sapountzi-Krepia D, 2003, J NURS MANAG, V11, P258, DOI 10.1046/j.1365-2834.2003.00356.x
   SCHEUTZ F, 1990, AIDS CARE, V2, P37, DOI 10.1080/09540129008257711
   Seacat Jason P, 2003, J DENT EDUC, V67, P630
   Senna Maria Inês Barreiros, 2005, CAD. SAÚDE PÚBLICA, V21, P217, DOI 10.1590/S0102-311X2005000100024
   Solomon E S, 1991, J DENT EDUC, V55, P594
   Sote E O, 1992, AFR DENT J, V6, P1
   SPOSTO MR, 1994, ORAL SURG ORAL MED O, V78, P175, DOI 10.1016/0030-4220(94)90141-4
   Uti OG, 2007, NIGERIAN DENT J, V15, P66
   Utomi I. L., 2008, NIGERIAN JOURNAL OF HEALTH AND BIOMEDICAL SCIENCES, V7, P36
   WEYANT RJ, 1994, AIDS, V8, P117, DOI 10.1097/00002030-199401000-00017
NR 40
TC 25
Z9 26
U1 0
U2 1
PU AMER DENTAL EDUCATION ASSOC
PI WASHINGTON
PA 1400 K STREET, NW,  STE 1100, WASHINGTON, DC 20005 USA
SN 0022-0337
EI 
J9 J DENT EDUC
JI J. Dent. Educ.
PD APR 15
PY 2010
VL 74
IS 4
BP 446
EP 452
DI 
PG 7
WC Dentistry, Oral Surgery & Medicine
SC Dentistry, Oral Surgery & Medicine
GA 680AI
UT WOS:000284202000011
PM 20388818
DA 2023-03-20
ER

PT J
AU Gacoin, A
AF Gacoin, Andree
TI Youth voice and HIV prevention: discursive opportunities, limitations and productive impossibilities
SO DISCOURSE-STUDIES IN THE CULTURAL POLITICS OF EDUCATION
LA English
DT Article
DE HIV prevention; voice; youth studies; dialogue; power; discourse
ID student voice
AB This paper draws on engagements with 'voice' in youth studies and 'studentvoice' work in order to interrogate the limits and opportunities of the call to 'youth voice' in HIV prevention discourses. Building on the limitations and opportunities within the debates of the 'who', 'what' and 'how' of speaking and the construction of the youth subject, the author argues that, unless there is commitment to working within the contradictions and instabilities inherent in these debates, 'youth voice' risks becoming a powerful discursive technique whereby the blame for failing to prevent HIV is put onto an essentalised category of 'youth' as 'other,' allowing 'us' (the researcher, international development practitioner, technical advisor, policy maker, donor) to escape blame. The author concludes by returning to the notion of an uncertain dialogue and ways in which 'youthvoice' can begin to work productively within the discursive spaces of HIV prevention.
C1 Univ British Columbia, Dept Educ Studies, Vancouver, BC V6T 1Z4, Canada.
C3 University of British Columbia
RP Gacoin, A (corresponding author), Univ British Columbia, Dept Educ Studies, 2125 Mail Mall, Vancouver, BC V6T 1Z4, Canada.
EM andreeg@interchange.ubc.ca
CR Abraham C., 2005, CAMBRIDGE HDB PSYCHO, V2, P28, DOI 10.1017/CBO9780511543579.022
   Aggleton, 2000, FRAMING SEXUAL SUBJE, V0, P1
   Alcoff, 1991, CULT CRIT, V20, P5, DOI 10.2307/1354221
   ALTMAN D, 1995, CONCEIVING SEXUALITY, V0, P97
   Barnett T., 2002, AIDS 21 CENTURY DIS, V0, P0
   BOLER T, 2008, POLITICS PREVENTION, V0, P0
   BOLER T, 2005, LIFE SKILLS ED HIV P, V0, P0
   Boyce P, 2007, GLOB PUBLIC HEALTH, V2, P1, DOI 10.1080/17441690600899362
   Bragg S., 2007, DISCOURSE STUDIES CU, V28, P343, DOI 10.1080/01596300701458905
   BUTLER J, 2004, UNDOING GENDER, V0, P0
   Cahn P., 2008, 17 INT AIDS C AUG 8, V0, P0
   Caracciolo D. M, 2009, MEN MASCULINITIES CH, V0, Pxi
   CATANIA JA, 1990, HEALTH EDUC QUART, V17, P53, DOI 10.1177/109019819001700107
   Cook-Sather A., 2007, DISCOURSE-ABINGDON, V28, P389, DOI 10.1080/01596300701458962
   Cook-Sather A, 2006, CURRICULUM INQ, V36, P359, DOI 10.1111/j.1467-873X.2006.00363.x
   Cruddas L., 2001, FORUM, V43, P62
   Da Cruz CCBR, 2004, AIDS AND SOUTH AFRICA: THE SOCIAL EXPRESSION OF A PANDEMIC, V0, P136
   Dua Enakshi, 1999, SCRATCHING SURFACE C, V0, P7
   Ellsworth, 1992, FEMINISMS CRITICAL P, V0, P90
   Ellsworth E., 1997, TEACHING POSITIONS D, V0, P0
   Fielding M, 2004, BRIT EDUC RES J, V30, P295, DOI 10.1080/0141192042000195236
   Fielding M., 2004, LOND REV EDUC, V2, P197, DOI https://doi.org/10.1080/1474846042000302834
   Foucault M., 1998, WILL KNOWLEDGE HIST, V1, P0
   Freire P., 1970, PEDAGOGY OPPRESSED, V0, P0
   Gastaldo D., 1997, FOUCAULT HLTH MED, V0, P113
   Gore J., 1998, FOUCAULTS CHALLENGE, V0, PP231, DOI 10.1080/0962021950050203
   Govere S., 2008, IAC 2008 WHY YOUNG P, V0, P0
   Hall Stuart, 1992, CULT STUD, V0, P279
   Harris A, 2003, FEMINIST REV, V0, PP38, DOI 10.1057/palgrave.fr.9400116
   HIV Prevention Working Group, 2008, BEH CHANG HIV PREV R, V0, P0
   Humphries B., 1994, RETHINKING SOCIAL RE, V0, PP185, DOI 10.4324/9781315244280
   Lather Patti, 2001, FEMINIST ENGAGEMENTS, V0, P183
   Lesko N., 2012, ACT YOUR AGE CULTURA, V0, P0
   LEWIS VJ, 1993, IN S EX SOC, V28, P29
   Lodge C, 2005, J EDUC CHANG, V6, P125, DOI 10.1007/s10833-005-1299-3
   Loutzenheiser L., 2005, J CANADIAN ASS CURRI, V3, P27
   Lupton D, 1995, IMPERATIVE HLTH PUBL, V0, P0
   Marchand Marianne H., 1995, FEMINISM POSTMODERNI, V0, P221
   Mesman A., 2008, 17 INT AIDS C AUG 8, V0, P0
   Mohanty CT, 2003, SIGNS, V28, P499, DOI 10.1086/342914
   Orner M., 1992, FEMINISMS CRITICAL P, V0, P74
   PATTON C, 1993, LESBIAN GAY STUDIES, V0, P127
   Patton C., 1994, LAST SERVED GENDERIN, V0, P0
   Pigg S. L., 2005, SEX DEV SCI SEXUALIT, V0, P0
   Population Reports, 1995, POP REP J HOPK SCH J, V41, P0
   Rhodes T, 2002, SOC SCI MED, V55, P211, DOI 10.1016/S0277-9536(01)00162-9
   Sawicki Jana, 1991, DISCIPLINING FOUCAUL, V0, P0
   Sedgwick Eve Kosofsky, 1990, EPISTEMOLOGY CLOSET, V0, P0
   Spivak G., 1988, MARXISM INTERPRETATI, V0, PP271, DOI 10.5840/philosophin200314275
   Stoler A.L., 1995, RACE ED DESIRE FOUCA, V0, P0
   Thiessen D., 2007, INT HDB STUDENT EXPE, V0, P315
   Treichler P, 1999, HAVE THEORY EPIDEMIC, V0, P0
   UN, 1994, REP INT C POP DEV, V0, P0
   *UNAIDS, 2008, 2008 REP GLOB AIDS E, V0, P0
   UNAIDS, 2001, SEX BEH CHANG HIV HA, V0, P0
   UNESCO, 2008, EDUCAIDS FRAM ACT, V0, P0
   UNICEF, 2008, LIF SKILLS PEER ED, V0, P0
   UNICEF, 2009, LIF SKILLS, V0, P0
   Walker L., 2004, WAITING HAPPEN HIV A, V0, P0
   World Bank, 2009, HIV AIDS ED, V0, P0
NR 61
TC 2
Z9 2
U1 0
U2 4
PU ROUTLEDGE JOURNALS, TAYLOR & FRANCIS LTD
PI ABINGDON
PA 2-4 PARK SQUARE, MILTON PARK, ABINGDON OX14 4RN, OXON, ENGLAND
SN 0159-6306
EI 1469-3739
J9 DISCOURSE-ABINGDON
JI Discourse
PD JUN 15
PY 2010
VL 31
IS 2
BP 165
EP 178
DI 10.1080/01596301003679685
PG 14
WC Education & Educational Research
SC Education & Educational Research
GA 714OU
UT WOS:000286819700001
DA 2023-03-20
ER

PT J
AU Daniyam, CA
   Agaba, PA
   Agaba, EI
AF Daniyam, C. A.
   Agaba, P. A.
   Agaba, E., I
TI Sexual behavior of medical students: A single institutional survey
SO AFRICAN HEALTH SCIENCES
LA English
DT Article
DE HIV/AIDS; Students; Sexual behaviour; Condom use
ID cross-sectional survey; intercourse; adolescents
AB Objective: We investigated the sexual practices of medical students as they are positioned to serve as peer educators in the fight against HIV/AIDS. Methods: This was a cross sectional study, where self-administered questionnaires were distributed to consenting 4(th) to 6(th) year medical students in Jos, Nigeria with a view of elucidating information regarding sexual practices and condom utilization. Safe sex practice was defined as the use of condoms and being in a monogamous relationship. Results: Of a total of 400 questionnaires distributed, 365 respondents (249 males and 116 females) had adequate data for analysis. A large proportion (62%) of our students have never had sex before and less than 30% of them are sexually active. Only 6.1% had multiple sexual partners and homosexuality was uncommon (1.9%). Condom utilization amongst the sexually active was high (65%) and similar among male and female students (71.3% vs. 51.9% respectively, p = 0.08). Conclusion: There exists safe sexual practice among medical students in our setting. This group could be recruited as peer educators in the war against HIV/AIDS.
C1 [Daniyam, C. A.; Agaba, E., I] Jos Univ Teaching Hosp, Dept Med, Jos, Nigeria.
   [Daniyam, C. A.; Agaba, P. A.] Jos Univ Teaching Hosp, AIDS Prevent Initiat Nigeria Ctr, Jos, Nigeria.
RP Agaba, EI (corresponding author), Jos Univ Teaching Hosp, Dept Med, PMB 2076, Jos, Nigeria.
EM eiagaba@yahoo.com
CR Abdulkarim A A, 2003, AFR J MED MED SCI, V32, P339
   Ajuwon AJ, 2006, BMC PUBLIC HEALTH, V6, P0, DOI 10.1186/1471-2458-6-310
   Anochie I C, 2001, AFR J REPROD HEALTH, V5, P63, DOI 10.2307/3583431
   Grunseit AC, 2000, AUST NZ J PUBL HEAL, V24, P11, DOI 10.1111/j.1467-842X.2000.tb00716.x
   Hounton SH, 2005, BMC PUBLIC HEALTH, V5, P0, DOI 10.1186/1471-2458-5-8
   KRISTENSEN S, 2002, AIDS AFRICA, V0, P217
   Lee L. K., 2006, SMJ SINGAPORE MEDICAL JOURNAL, V47, P476
   Lopman B, 2007, AIDS, V21, PS57, DOI 10.1097/01.aids.0000300536.82354.52
   Moser AM, 2007, REV ASSOC MED BRAS, V53, P116, DOI 10.1590/S0104-42302007000200014
   Odusanya O O, 2004, AFR J MED MED SCI, V33, P45
   OWOLABI AT, 2005, HIV AIDS, V25, P174
   Pinter B, 2000, EUR J CONTRACEPT REPROD HEALTH CARE, V5, P71, DOI 10.1080/13625180008500372
   Slap GB, 2003, BMJ-BRIT MED J, V326, P15, DOI 10.1136/bmj.326.7379.15
   Sueiro E, 1998, ATEN PRIMARIA, V21, P283
   Worku A., 2002, ETHIOPIAN J HLTH DEV, V16, P335, DOI 10.4314/ejhd.v16i3.9801
   Woynarowska Barbara, 2006, GINEKOL POL, V77, P667
NR 18
TC 5
Z9 6
U1 0
U2 1
PU MAKERERE UNIV, FAC MED
PI KAMPALA
PA PO BOX 7072, KAMPALA, 00000, UGANDA
SN 1680-6905
EI 
J9 AFR HEALTH SCI
JI Afr. Health Sci.
PD JUN 15
PY 2010
VL 10
IS 2
BP 150
EP 153
DI 
PG 4
WC Medicine, General & Internal
SC General & Internal Medicine
GA 687NK
UT WOS:000284785000010
PM 21326967
DA 2023-03-20
ER

PT J
AU Walsh, JL
   Ward, LM
AF Walsh, Jennifer L.
   Ward, L. Monique
TI Magazine Reading and Involvement and Young Adults' Sexual Health Knowledge, Efficacy, and Behaviors
SO JOURNAL OF SEX RESEARCH
LA English
DT Article
ID self-efficacy; adolescents; media; information; attitudes; education; exposure; girls; risk; aids
AB These studies investigate connections between magazine reading and involvement and young people's sexual health knowledge, self-efficacy, intentions, and contraception use. Study 1 assessed sexual health behaviors and magazine reading among 579 undergraduate students (69% were female; 68% were White; Mage=19.73). As expected, more frequent reading of mainstream magazines was associated with greater sexual health knowledge, safe-sex self-efficacy, and consistency of using contraception, although results varied across sex and magazine genre. Study 2 replicated and expanded on these findings with a survey of 422 undergraduate students (51% were female; 71% were White; 49% were age 18 or younger), incorporating a more extensive knowledge scale, questions about safe-sex intentions, and measures of magazine involvement. Results suggest that magazine use is associated with positive sexual health outcomes among young people.
C1 [Walsh, Jennifer L.; Ward, L. Monique] Univ Michigan, Dept Psychol, Ann Arbor, MI 48109 USA.
C3 University of Michigan System; University of Michigan
RP Walsh, JL (corresponding author), Univ Michigan, Dept Psychol, 2020 E Hall,530 Church St, Ann Arbor, MI 48109 USA.
EM walshjen@umich.edu
CR ADLER NE, 1990, J PEDIATR-US, V116, P463, DOI 10.1016/S0022-3476(05)82845-8
   Ajzen I., 1985, ACTION CONTROL, V0, P0, DOI DOI 10.1007/978-3-642-69746-3_2
   [Anonymous], 2004, 42 AIAA AER SCI M EX, V0, P0
   Ashby SL, 2006, ARCH PEDIAT ADOL MED, V160, P375, DOI 10.1001/archpedi.160.4.375
   Ballard S. M., 1998, J SEX ED THERAPY, V23, P278, DOI 10.1080/01614576.1998.11074263
   Bandura A., 1994, MEDIA EFFECTS ADV TH, V0, P0
   Bandura A., 1986, SOCIAL FDN THOUGHT A, V0, P0
   Bandura A., 1977, SOCIAL LEARNING THEO, V0, P0
   BASENENGQUIST K, 1992, AIDS EDUC PREV, V4, P120
   Botta RA, 2003, SEX ROLES, V48, P389, DOI 10.1023/A:1023570326812
   Bradner CH, 2000, FAM PLANN PERSPECT, V32, P33, DOI 10.2307/2648146
   Brigham T. A., 2002, BEHAV SOCIAL ISSUES, V12, P10
   BROWN JD, 2002, MEDIA EFFECTS ADV TH, V0, P453
   Carpenter LM, 1998, J SEX RES, V35, P158, DOI 10.1080/00224499809551929
   *CDCP, 2003, HLTH PEOPL 2010 RESP, V0, P0
   *CDCP, 2004, TRENDS REP SEX TRANS, V0, P0
   Collins RL, 2003, PEDIATRICS, V112, P1115, DOI 10.1542/peds.112.5.1115
   DICLEMENTE RJ, 1989, J SEX RES, V26, P188, DOI 10.1080/00224498909551505
   DiIorio C., 2003, J HIV AIDS PREVENTIO, V5, P7, DOI 10.1300/J129v05n03_02
   Dilorio C, 2000, NURS RES, V49, P208, DOI 10.1097/00006199-200007000-00004
   Duffy M., 1996, J COMMUNICATION INQU, V20, P32, DOI 10.1177/019685999602000103
   Escobar-Chaves SL, 2005, PEDIATRICS, V116, P303, DOI 10.1542/peds.2005-0355D
   Fishbein M, 1975, BELIEF ATTITUDE INTE, V0, P0
   Gerbner G., 1994, MEDIA EFFECTS ADV TH, V0, PP17, DOI 10.1037/0022-3514.74.5.1164
   GLAZER S, 2004, CQ RES, V14, P999
   Grunbaum Jo Anne, 2004, MORBIDITY AND MORTALITY WEEKLY REPORT, V53, P1
   *HEARST CORP, 2004, SEV, V0, P0
   Herold E. S., 1995, CANADIAN J HUMAN SEX, V4, P247
   Hoffner C, 2005, MEDIA PSYCHOL, V7, P325, DOI 10.1207/S1532785XMEP0704_2
   HOFFNER C, 1996, J BROADCAST ELECTRON, V43, P119
   Hust SJT, 2008, MASS COMMUN SOC, V11, P3, DOI 10.1080/15205430701668139
   Jeffres L. W., 1997, MASS MEDIA EFFECTS, V2nd, P0
   JOFFE A, 1993, J ADOLESCENT HEALTH, V14, P262, DOI 10.1016/1054-139X(93)90172-L
   JOSEPH JM, 1995, AM ANN DEAF, V140, P338, DOI 10.1353/aad.2012.0379
   *KAIS FAM FDN, 2000, SURV TEENS HIV AIDS, V0, P0
   *KAIS FAM FDN, 2005, GEN M MED LIV 8 18 Y, V0, P0
   *KAIS FAM FDN, 1998, KAIS FAM FDN YM MAG, V0, P0
   *KAIS FAM FDN, 1996, SURV TEENS SEX WHAT, V0, P0
   *KAIS FAM FDN CHIL, 2001, TALK KIDS TOUGH ISS, V0, P0
   Kaiser Family Foundation, 2002, SEX ED US POL POL, V0, P0
   Kaiser Family Foundation, 2000, TEENS SEX ROL POP TE, V0, P0
   Kim JK, 1997, COMMUN RES, V24, P107, DOI 10.1177/009365097024002001
   Kim JL, 2004, PSYCHOL WOMEN QUART, V28, P48, DOI 10.1111/j.1471-6402.2004.00122.x
   Martino SC, 2005, J PERS SOC PSYCHOL, V89, P914, DOI 10.1037/0022-3514.89.6.914
   Nonoyama M, 2005, J ADOLESCENT HEALTH, V36, P442, DOI 10.1016/j.jadohealth.2004.01.017
   ROSENTHAL D, 1991, J COMMUNITY APPL SOC, V1, P77, DOI 10.1002/casp.2450010203
   Schoenborn C A, 1994, ADV DATA, V0, P1
   Singhal Arvind, 1999, ENTERTAINMENT ED COM, V0, P0
   Strasburger VC, 1999, PEDIATRICS, V103, P129, DOI 10.1542/peds.103.1.129
   Strouse J S, 1987, J SEX EDUC THER, V13, P43
   STROUSE JS, 1995, ADOLESCENCE, V30, P505
   Taris TW, 1999, J APPL SOC PSYCHOL, V29, P903, DOI 10.1111/j.1559-1816.1999.tb00131.x
   Taylor LD, 2005, SEX ROLES, V52, P153, DOI 10.1007/s11199-005-1291-7
   Walsh-Childers K., 1997, SEXUAL HLTH COVERAGE, V0, P0
   Walsh-Childers K., 2002, SEXUAL TEENS SEXUAL, V0, P153
   Ward LM, 2003, DEV REV, V23, P347, DOI 10.1016/S0273-2297(03)00013-3
   Weinstein RB, 2008, INT J SEX HEALTH, V20, P212, DOI 10.1080/19317610802240279
   ZAICHKOWSKY JL, 1985, J CONSUM RES, V12, P341, DOI 10.1086/208520
NR 58
TC 23
Z9 23
U1 1
U2 15
PU ROUTLEDGE JOURNALS, TAYLOR & FRANCIS LTD
PI ABINGDON
PA 2-4 PARK SQUARE, MILTON PARK, ABINGDON OX14 4RN, OXON, ENGLAND
SN 0022-4499
EI 1559-8519
J9 J SEX RES
JI J. Sex Res.
PD JUN 15
PY 2010
VL 47
IS 4
BP 285
EP 300
DI 10.1080/00224490902916009
PG 16
WC Psychology, Clinical; Social Sciences, Interdisciplinary
SC Psychology; Social Sciences - Other Topics
GA 630OW
UT WOS:000280283900004
PM 19396646
DA 2023-03-20
ER

PT J
AU Bazargan, M
   Stein, JA
   Bazargan-Hejazi, S
   Hindman, DW
AF Bazargan, Mohsen
   Stein, Judith A.
   Bazargan-Hejazi, Shahrzad
   Hindman, David W.
TI Using the Information-Motivation Behavioral Model to Predict Sexual Behavior Among Underserved Minority Youth
SO JOURNAL OF SCHOOL HEALTH
LA English
DT Article
DE information-motivation-behavior model; minority youth; urban youth; preadolescents; sexual behavior
ID skills imb model; hiv-prevention intervention; risk reduction intervention; high-school-students; college-students; university-students; condom use; adolescent; depression; project
AB METHODS: This cross-sectional study was conducted with a sample of 380 youths aged 11-17 years recruited in Los Angeles, California, and utilized latent variable models to examine interrelationships and predictive relations among IMB model variables associated with risky sexual behavior. RESULTS: Sixty percent of the participants aged 15-17 and 1 out of 10 participants aged 11-12 reported prior sexual intercourse. Of the sexually active, more than half reported having unprotected sex and 11% had sexual intercourse with 4 or more partners. Results of the structural equation model indicated that older age and attitudes against sexual activities had significant, direct impacts on risky sexual behaviors. Behavioral refusal skills, positioned as an intervening variable, also significantly predicted less risky sex. Knowledge, attitudes against sexual activities, and perceived peer pressure against sexual behavior predicted sexual refusal skills. Additionally, there were significant indirect effects on risky sexual behavior mediated through behavioral refusal skills. CONCLUSION: A large number of disadvantaged minority urban youth are engaged in risky sexual behaviors. Intervention programs, particularly those targeting preadolescents, should focus on building long-lasting behavioral skills that emphasize the reduction of peer pressure and normative influences on risky sexual behaviors. Components of the IMB model clearly have a role in the design of efficacious interventions.
C1 [Bazargan, Mohsen] Charles R Drew Univ Med & Sci, Dept Family Med, Los Angeles, CA 90059 USA.
   [Stein, Judith A.] Univ Calif Los Angeles, Dept Psychol, Los Angeles, CA 90095 USA.
   [Bazargan-Hejazi, Shahrzad] Univ Calif Los Angeles, Charles R Drew Univ Med & Sci, David Geffen Sch Med, Dept Psychiat, Los Angeles, CA 90059 USA.
   [Hindman, David W.] Charles R Drew Univ Med & Sci, Dept Family Med, Lynwood, CA 90262 USA.
C3 Charles R. Drew University of Medicine & Science; University of California System; University of California Los Angeles; Charles R. Drew University of Medicine & Science; University of California System; University of California Los Angeles; University of California Los Angeles Medical Center; David Geffen School of Medicine at UCLA; Charles R. Drew University of Medicine & Science
RP Bazargan, M (corresponding author), Charles R Drew Univ Med & Sci, Dept Family Med, Los Angeles, CA 90059 USA.
EM mobazarg@cdrewu.edu; jastein@ucla.edu; shbazarg@cdrewu.edu; davidhindman@cdrewu.edu
FU UCLA/DREW, NCMHD [2P20MD000182]; NIDA [DA 01070-36]
CR Albarracin D, 2005, PSYCHOL BULL, V131, P856, DOI 10.1037/0033-2909.131.6.856
   Anderson ES, 2006, ANN BEHAV MED, V31, P70, DOI 10.1207/s15324796abm3101_11
   Bazargan M, 2006, J SCHOOL HEALTH, V76, P25, DOI 10.1111/j.1746-1561.2006.00063.x
   Bazargan M, 2000, J NATL MED ASSOC, V92, P391
   Bralock Anita R, 2007, HEALTH CARE WOMEN INT, V28, P247, DOI 10.1080/07399330601180123
   Copenhaver MM, 2006, J URBAN HEALTH, V83, P1132, DOI 10.1007/s11524-006-9090-1
   Cornman DH, 2007, SOC SCI MED, V64, P1572, DOI 10.1016/j.socscimed.2006.11.011
   Fisher JD, 1996, HEALTH PSYCHOL, V15, P114, DOI 10.1037/0278-6133.15.2.114
   Fisher JD, 2002, HEALTH PSYCHOL, V21, P177, DOI 10.1037//0278-6133.21.2.177
   FISHER JD, 1994, HEALTH PSYCHOL, V13, P238, DOI 10.1037/0278-6133.13.3.238
   Fisher JD, 2006, HEALTH PSYCHOL, V25, P462, DOI 10.1037/0278-6133.25.4.462
   Fisher W. A., 1999, AIDS BEHAV, V3, P13, DOI 10.1023/A:1025411317851
   Hallfors DD, 2005, AM J PREV MED, V29, P163, DOI 10.1016/j.amepre.2005.06.002
   Hallfors DD, 2004, AM J PREV MED, V27, P224, DOI 10.1016/j.amepre.2004.06.001
   Jaworski BC, 2001, J ADOLESCENT HEALTH, V29, P417, DOI 10.1016/S1054-139X(01)00271-3
   Jones SG, 2008, J ASSOC NURSE AIDS C, V19, P311, DOI 10.1016/j.jana.2008.04.002
   Kalichman SC, 2005, HEALTH PSYCHOL, V24, P198, DOI 10.1037/0278-6133.24.2.198
   Kiene SM, 2006, J ADOLESCENT HEALTH, V39, P404, DOI 10.1016/j.jadohealth.2005.12.029
   Knauz RO, 2007, AIDS BEHAV, V11, PS117, DOI 10.1007/s10461-007-9257-0
   Lehrer JA, 2006, PEDIATRICS, V118, P189, DOI 10.1542/peds.2005-1320
   ODonnell L, 2005, PERSPECT SEX REPRO H, V37, P166, DOI 10.1363/3716605
   ODonnell L, 2003, J SCHOOL HEALTH, V73, P68, DOI 10.1111/j.1746-1561.2003.tb03575.x
   Robertson AA, 2006, J ADOLESCENT HEALTH, V38, P18, DOI 10.1016/j.jadohealth.2004.08.013
   Sales JM, 2006, SEX TRANSM INFECT, V82, P431, DOI 10.1136/sti.2005.018002
   Singh S, 2003, AIDS CARE, V15, P71, DOI 10.1080/095401202100039770
   Yu S, 2007, INT J STD AIDS, V18, P396, DOI 10.1258/095646207781024784
NR 28
TC 21
Z9 22
U1 0
U2 25
PU WILEY-BLACKWELL
PI MALDEN
PA COMMERCE PLACE, 350 MAIN ST, MALDEN 02148, MA USA
SN 0022-4391
EI 
J9 J SCHOOL HEALTH
JI J. Sch. Health
PD JUN 15
PY 2010
VL 80
IS 6
BP 287
EP 295
DI 10.1111/j.1746-1561.2010.00503.x
PG 9
WC Education & Educational Research; Education, Scientific Disciplines; Health Care Sciences & Services; Public, Environmental & Occupational Health
SC Education & Educational Research; Health Care Sciences & Services; Public, Environmental & Occupational Health
GA 596UO
UT WOS:000277711200004
PM 20573141
DA 2023-03-20
ER

PT J
AU Lehrer, JA
   Lehrer, EL
   Zhao, ZX
AF Lehrer, Jocelyn A.
   Lehrer, Evelyn L.
   Zhao, Zhenxiang
TI Physical Dating Violence Victimization in College Women in Chile
SO JOURNAL OF WOMENS HEALTH
LA English
DT Article
ID domestic violence; adolescent girls; partner violence; risk-factors; sexual risk; prevalence; students; pregnancy; health; abuse
AB Objectives: There are no published studies on physical dating violence in college students in Chile, and campuses across the country currently lack systematized programs to prevent or respond to this public health problem. This is the first study to examine prevalence and predictors of physical dating violence victimization with a sample of female college students in Chile. Methods: A closed-ended questionnaire was administered to students enrolled in general education courses at a major public university. The prevalence of women's physical dating violence victimization was calculated, and generalized ordered logit models were used to estimate risk factors for such victimization (n = 441). Ancillary analyses examined associations of dating violence victimization with experiences of unwanted sexual contact and forced condom nonuse. Results: Approximately 21% of subjects reported one or more incidents of physical dating violence not involving physical injury since age 14, and another 5% reported at least one incident resulting in physical injury during this time period. Risk factors identified in five sequential models were sexual abuse and witnessing of domestic violence in childhood, low parental education, residence away from the parental home, urban residence, and having had sexual intercourse. Maternal employment and religious participation had protective effects. Dating violence victimization was found to be significantly associated with experiences of unwanted sexual contact and forced condom nonuse. Conclusions: The study findings show a high prevalence of physical dating violence, strong associations between several sociodemographic factors and dating violence, and links between dating violence and sexual/reproductive risk. Our results indicate a need to expand attention to this public health problem in Chile as well as other developing countries, where research and prevention/response initiatives have generally been similarly limited. The findings also have important implications for the content of dating violence, HIV/sexually transmitted infection (STI), and pregnancy prevention programs for adolescents and young adults.
C1 [Lehrer, Jocelyn A.] Univ Calif San Francisco, Ctr AIDS Prevent Studies, San Francisco, CA 94105 USA.
   [Lehrer, Evelyn L.; Zhao, Zhenxiang] Univ Illinois, Dept Econ, Chicago, IL 60680 USA.
C3 University of California System; University of California San Francisco; University of Illinois System; University of Illinois Chicago; University of Illinois Chicago Hospital
RP Lehrer, JA (corresponding author), Univ Calif San Francisco, Ctr AIDS Prevent Studies, 50 Beale St,Suite 1300, San Francisco, CA 94105 USA.
EM jlehrer1@gmail.com
FU National Institute of Mental Health [T32MH019105]
CR Arriaga XB, 2004, J INTERPERS VIOLENCE, V19, P162, DOI 10.1177/0886260503260247
   AveryLeaf S, 1997, J ADOLESCENT HEALTH, V21, P11, DOI 10.1016/S1054-139X(96)00309-6
   BACHMAN JG, 1981, AM J PUBLIC HEALTH, V71, P59, DOI 10.2105/AJPH.71.1.59
   Bacigalupe G, 2000, VIOLENCE AGAINST WOM, V6, P427, DOI 10.1177/10778010022181921
   Bahr SJ, 1998, J MARRIAGE FAM, V60, P979, DOI 10.2307/353639
   Bangdiwala Shrikant I, 2004, INJ CONTROL SAF PROMOT, V11, P101
   BERGMAN L, 1992, SOC WORK, V37, P21
   Bott S, 2005, PREVENTING RESPONDIN, V0, P0
   Browne A., 1994, NO SAFE HAVEN MALE V, V0, P0
   Ceballo R, 2004, PSYCHOL WOMEN QUART, V28, P298, DOI 10.1111/j.1471-6402.2004.00147.x
   Coffey P, 1996, VIOLENCE VICT, V11, P227
   *DOMOS, 2003, AN VIOL PARTN REL YO, V0, P0
   DONOSO SE, 2007, REV CHILENA OBSTET G, V72, P0
   DuRant R, 2007, J AM COLL HEALTH, V55, P291, DOI 10.3200/JACH.55.5.291-299
   Ellsberg M, 2006, INT J GYNECOL OBSTET, V94, P325, DOI 10.1016/j.ijgo.2006.04.021
   Ex CTGM, 1998, SEX ROLES, V38, P171
   Finkelhor D, 1994, FUTURE CHILD, V4, P31, DOI 10.2307/1602522
   Foshee VA, 1996, AM J PREV MED, V12, P39, DOI 10.1016/S0749-3797(18)30235-6
   Foshee VA, 1996, HEALTH EDUC RES, V11, P275, DOI 10.1093/her/11.3.275-a
   Garcia-Moreno C., 2005, WHO MULTICOUNTRY STU, V0, P0
   Gover AR, 2004, J CRIM JUST, V32, P171, DOI 10.1016/j.jcrimjus.2003.12.007
   Hassan Fatma, 2004, INJ CONTROL SAF PROMOT, V11, P111, DOI 10.1080/15660970412331292333
   Howard D, 2003, J ADOLESCENT HEALTH, V33, P9, DOI 10.1016/S1054-139X(03)00061-2
   Kaestle CE, 2005, J ADOLESCENT HEALTH, V36, P386, DOI 10.1016/j.jadohealth.2004.02.030
   KANDEL DB, 1991, MILBANK Q, V69, P365, DOI 10.2307/3350102
   Kaufman KG, 1998, PARTNER VIOLENCE COM, V0, P1
   Koenig HG., 2001, HDB RELIG HLTH, V0, P0, DOI DOI 10.1093/ACPROF:OSO/9780195118667.001.0001
   LARRAIN SH, 1994, VIOLENCE DOORS BATTE, V0, P0
   Lehrer JA, 2006, ARCH PEDIAT ADOL MED, V160, P270, DOI 10.1001/archpedi.160.3.270
   Lehrer JA, 2007, INT FAM PLAN PERSPEC, V33, P168, DOI 10.1363/ifpp.33.168.07
   Lehrer JA, 2009, REV MED CHILE, V137, P599, DOI 10.4067/S0034-98872009000500002
   Lewis SF, 2001, CLIN PSYCHOL REV, V21, P105, DOI 10.1016/S0272-7358(99)00042-2
   Luthra R, 2006, J INTERPERS VIOLENCE, V21, P717, DOI 10.1177/0886260506287312
   Macgowan M J, 1997, VIOLENCE VICT, V12, P223
   MAKEPEACE JM, 1981, FAM RELAT, V30, P97, DOI 10.2307/584242
   McWhirter PT, 1999, AM PSYCHOL, V54, P37, DOI 10.1037/0003-066X.54.1.37
   MIRSKY J, 2003, 47 PAN I, V0, P0
   Morrison A., 2007, TOO CLOSE HOME DOMES, V0, P0
   OKeefe M, 1998, J FAM VIOLENCE, V13, P39, DOI 10.1023/A:1022860700118
   Rickert VI, 2002, AM J OBSTET GYNECOL, V187, P1002, DOI 10.1067/mob.2002.126649
   Rickert VI, 2002, CURR OPIN OBSTET GYN, V14, P495, DOI 10.1097/00001703-200210000-00009
   RICKERT VI, 2003, CONT OB GYN, V2, P30
   Roebuck MC, 2004, ECON EDUC REV, V23, P133, DOI 10.1016/S0272-7757(03)00079-7
   *SERNAM, 2002, DET AN PREV INTR VIO, V0, P0
   Silverman JG, 2001, JAMA-J AM MED ASSOC, V286, P572, DOI 10.1001/jama.286.5.572
   Silverman JG, 2004, PEDIATRICS, V114, P220, DOI 10.1542/peds.114.2.e220
   Smith PH, 2009, PSYCHOL WOMEN QUART, V33, P25, DOI 10.1111/j.1471-6402.2008.01470.x
   Smith PH, 2003, AM J PUBLIC HEALTH, V93, P1104, DOI 10.2105/AJPH.93.7.1104
   Spencer GA, 2000, J ADOLESCENT HEALTH, V27, P302, DOI 10.1016/S1054-139X(00)00125-7
   Stith SM, 2000, J MARRIAGE FAM, V62, P640, DOI 10.1111/j.1741-3737.2000.00640.x
   Straus MA, 2004, VIOLENCE AGAINST WOM, V10, P790, DOI 10.1177/1077801204265552
   Straus MA., 2003, CONFLICT TACTICS SCA, V0, P0
   TIEFENTHALER J, 2000, 10004 COLG U EC DEP, V0, P0
   Vezina J, 2007, TRAUMA VIOLENCE ABUS, V8, P33, DOI 10.1177/1524838006297029
   Waite LJ, 2003, POPUL DEV REV, V29, P255, DOI 10.1111/j.1728-4457.2003.00255.x
   White J W, 1991, VIOLENCE VICT, V6, P247
   White JW, 2009, PSYCHOL WOMEN QUART, V33, P1, DOI 10.1111/j.1471-6402.2008.01467.x
   Williams R, 2006, STATA J, V6, P58, DOI 10.1177/1536867X0600600104
   Wingood GM, 2001, PEDIATRICS, V107, P0, DOI 10.1542/peds.107.5.e72
   World Health Organization, 2005, ADDR VIOL WOM ACH MI, V0, P0
   YODANIS C, 2000, POLICY STUDIES, V21, P263
   ZASLOW M, 2003, M WORKF WORKPL MISM, V0, P0
   Zurbriggen EL, 2009, PSYCHOL WOMEN QUART, V33, P30, DOI 10.1111/j.1471-6402.2008.01471.x
NR 63
TC 12
Z9 12
U1 0
U2 24
PU MARY ANN LIEBERT, INC
PI NEW ROCHELLE
PA 140 HUGUENOT STREET, 3RD FL, NEW ROCHELLE, NY 10801 USA
SN 1540-9996
EI 1931-843X
J9 J WOMENS HEALTH
JI J. Womens Health
PD MAY 15
PY 2010
VL 19
IS 5
BP 893
EP 902
DI 10.1089/jwh.2009.1583
PG 10
WC Public, Environmental & Occupational Health; Medicine, General & Internal; Obstetrics & Gynecology; Women's Studies
SC Public, Environmental & Occupational Health; General & Internal Medicine; Obstetrics & Gynecology; Women's Studies
GA 595HW
UT WOS:000277602300010
DA 2023-03-20
ER

PT J
AU Deutschlander, S
AF Deutschlander, Sharon
TI An Analysis of Training Effects on School Personnel's Knowledge, Attitudes, Comfort, and Confidence Levels Toward Educating Students About HIV/AIDS in Pennsylvania
SO INTERNATIONAL JOURNAL OF MENTAL HEALTH AND ADDICTION
LA English
DT Article
DE Human immunodeficiency virus (HIV); Acquired immunodeficiency syndrome (AIDS); School personnel; Training; Knowledge; Confidence; Students; Attitudes; Education; Prevention
ID hiv education; aids; behaviors
AB The purpose of this study was to determine the training effects on school personnel's knowledge, attitudes, comfort, and confidence levels toward educating students about HIV/AIDS in Pennsylvania. The following four research questions were explored: (a) What is the knowledge, attitudes, confidence, and comfort levels of school personnel regarding the teaching of HIV/AIDS to school aged children?; (b) How do HIV/AIDS trainings affect the knowledge, attitude, confidence, and comfort levels of school personnel?; (c) What extent do the demographics of the school personnel influence their knowledge, attitude, confidence, and comfort levels in teaching HIV/AIDS?; (d) Can knowledge of HIV/AIDS predict confidence, attitudes, and comfort levels? The subjects (N=341) included in this study were part of the "HIV Update: A Workshop for Educators" sponsored by the Pennsylvania Department of Education. These trainings were made available to school personnel across the state of Pennsylvania during a 3 year period. Data was gathered from pre- and post-tests and included measures that targeted subjects' knowledge, attitudes, comfort levels, and confidence levels associated with HIV/AIDS. Survey questions were analyzed using descriptive statistics, paired t-test, one-way analysis of variance (ANOVA), Tukey post hoc analysis, and the bivariate regression analysis. The results of this study indicate that participation in 6-hour HIV update trainings had a statistically significant positive effect on increasing school personnel's comfort, confidence, and knowledge levels. It was further determined the trainings improved participants' attitudes toward individuals with HIV/AIDS. Increasing participants' knowledge of HIV/AIDS was also shown to predict confidence, attitudes, and comfort levels of school personnel. This study indicates that HIV/AIDS update trainings should be a priority for school personnel in order to increase their knowledge, comfort, confidence, and attitudes in addressing the needs of students and their families in an appropriate educational setting.
C1 Indiana Univ Penn, Indiana, PA USA.
C3 Pennsylvania State System of Higher Education (PASSHE); Indiana University of Pennsylvania
RP Deutschlander, S (corresponding author), Indiana Univ Penn, Indiana, PA USA.
EM deutsch@iup.edu
CR BALLARD DJ, 1990, J SCHOOL HEALTH, V60, P262, DOI 10.1111/j.1746-1561.1990.tb05930.x
   Bridges W., 2003, MANAGING TRANSITIONS, V0, P0
   Brucker B., 1996, EARLY CHILDHOOD DEV, V115, P85
   CDC, 2006, MORBIDITY MORTALITY, V0, P0
   Dawson LJ, 2001, J SCHOOL HEALTH, V71, P3, DOI 10.1111/j.1746-1561.2001.tb06480.x
   Evans R., 1996, HUMAN SIDE SCH CHANG, V0, P0
   GINGISS PL, 1994, J SCHOOL HEALTH, V64, P290, DOI 10.1111/j.1746-1561.1994.tb03311.x
   Heifetz R.A., 2002, LEADERSHIP LINE STAY, V1st, P0
   Kaser J., 2006, LEADING EVERY DAY 12, V0, P0
   KIRBY D, 1994, PUBLIC HEALTH REP, V109, P339
   REMAFEDI G, 1993, J SCHOOL HEALTH, V63, P153, DOI 10.1111/j.1746-1561.1993.tb06105.x
   Richter J., 1997, TEXAS ALLIANCE HLTH, V65, P9
   STINE GJ, 2003, AIDS UPDATE 2003 ANN, V0, P0
   Stinnet T., 2004, PSYCHOL SCH, V41, P2
   *UNAIDS, 2004, AIDS EP UPD, V0, P0
   UNAIDS & WHO, 2005, AIDS EP UPD, V0, P0
NR 16
TC 6
Z9 6
U1 0
U2 4
PU SPRINGER
PI NEW YORK
PA 233 SPRING ST, NEW YORK, NY 10013 USA
SN 1557-1874
EI 1557-1882
J9 INT J MENT HEALTH AD
JI Int. J. Mental Health Addict.
PD JUL 15
PY 2010
VL 8
IS 3
BP 444
EP 452
DI 10.1007/s11469-009-9221-5
PG 9
WC Psychology, Clinical; Substance Abuse; Psychiatry
SC Psychology; Substance Abuse; Psychiatry
GA V26AA
UT WOS:000208517300004
DA 2023-03-20
ER

PT J
AU Agius, PA
   Pitts, MK
   Smith, AM
   Mitchell, A
AF Agius, Paul A.
   Pitts, Marian K.
   Smith, Anthony M. A.
   Mitchell, Anne
TI Sexual behaviour and related knowledge among a representative sample of secondary school students between 1997 and 2008
SO AUSTRALIAN AND NEW ZEALAND JOURNAL OF PUBLIC HEALTH
LA English
DT Article
DE sexual behaviour; sexual health knowledge; HIV; hepatitis; STI
ID risk behavior; young
AB Objective: This paper reports on the sexual health knowledge and risk behaviours of year 10 and 12 students between 1997 and 2008. Method: Data were from nationally representative cross-sectional stratified cluster samples of year 10 and 12 students in the Australian secondary school system collected at three intervals - 1997, 2002 and 2008. A number of methods were used to analyse students' sexual health knowledge and behavioural data over time. Results: Student knowledge of HIV/AIDS has stabilised since the 2002 survey and remains high. Between 1997 and 2008 there has been an increase in student knowledge with respect to STIs and hepatitis. Although the proportion of students reporting ever having had sexual intercourse has increased over time, the increases between 2002 and 2008 were not significant. There has been a significant increase in the number of sexual partnerships reported by students over a year, particularly for those in year 12. Conclusion: Student knowledge of HIV/AIDS remains high and there has been some improvement in STI and hepatitis knowledge, although knowledge in these domains is still moderate. Sexually active students were more likely to report having sex with multiple partners compared to previous surveys. Consistency of condom use has not increased since 1997. Implications: Although consistent condom use remains moderately high, it is of some concern that condom use has not increased since 1997 despite related increases in sexual activity among adolescents who have experienced sexual intercourse and increased rates of STIs among this group.
C1 [Agius, Paul A.; Pitts, Marian K.; Smith, Anthony M. A.; Mitchell, Anne] La Trobe Univ, Fac Hlth Sci, Australian Res Ctr Sex Hlth & Soc, Melbourne, Vic 3000, Australia.
C3 La Trobe University
RP Agius, PA (corresponding author), La Trobe Univ, Fac Hlth Sci, Australian Res Ctr Sex Hlth & Soc, 324-328 Little Lonsdale St, Melbourne, Vic 3000, Australia.
EM p.agius@latrobe.edu.au
FU Australian Commonwealth Department of Health and Ageing
CR Abel G, 2005, AUST NZ J PUBL HEAL, V29, P254, DOI 10.1111/j.1467-842X.2005.tb00764.x
   Agius PA, 2006, J ADOLESCENT HEALTH, V38, P247, DOI 10.1016/j.jadohealth.2005.04.003
   Agius P, 2006, AUST NZ J PUBL HEAL, V30, P555, DOI 10.1111/j.1467-842X.2006.tb00785.x
   DANICE K, 2008, MMWR SURVEILL SUMM, V57, P1
   Henderson M, 2002, J ADOLESCENCE, V25, P483, DOI 10.1006/jado.2002.0493
   Lema L A, 2008, TANZAN J HEALTH RES, V10, P79
   Lim MSC, 2007, SEX HEALTH, V4, P51, DOI 10.1071/SH06031
   Macdowall W, 2006, HEALTH EDUC BEHAV, V33, P802, DOI 10.1177/1090198106289003
   *NAT CTR HIV EP CL, 2009, HIV AIDS VIR HEP SEX, V0, P0
   Rosenthal D, 1997, VENEREOLOGY, V10, P101
   Simbayi Leickness C, 2006, SUBST ABUS, V27, P37, DOI 10.1300/J465v27n04_05
   SMITH A, 2009, 4 NAT SURV AUSTR SEC, V0, P0
   *STAT, 2007, STATA STAT SOFTW COM, V0, P0
   Zimmer-Gembeck MJ, 2008, J ADOLESCENT HEALTH, V42, P564, DOI 10.1016/j.jadohealth.2007.11.004
NR 14
TC 27
Z9 27
U1 0
U2 4
PU WILEY
PI HOBOKEN
PA 111 RIVER ST, HOBOKEN 07030-5774, NJ USA
SN 1326-0200
EI 1753-6405
J9 AUST NZ J PUBL HEAL
JI Aust. N. Z. Publ. Health
PD OCT 15
PY 2010
VL 34
IS 5
BP 476
EP 481
DI 10.1111/j.1753-6405.2010.00593.x
PG 6
WC Public, Environmental & Occupational Health
SC Public, Environmental & Occupational Health
GA 659NA
UT WOS:000282572000008
PM 21040175
DA 2023-03-20
ER

PT J
AU Asante, KO
   Doku, PN
AF Asante, Kwaku O.
   Doku, Paul N.
TI Cultural adaptation of the Condom Use Self Efficacy Scale (CUSES) in Ghana
SO BMC PUBLIC HEALTH
LA English
DT Article
ID college-students; african youth; south-africa; risk; health; prevention; behaviors
AB Background: Accurate assessment of self-reports of sexual behaviours is vital to the evaluation of HIV prevention and family planning interventions. This investigation was to determine the cross-cultural suitability of the Condom Use Self Efficacy Scale (CUSES) originally developed for American adolescents and young adults by examining the structure and psychometric properties. Method: A self-administered cross-sectional survey of a convenient sample of 511 participants from a private university in Ghana with mean age 21.59 years. Result: A Principal Component Analysis with varimax rotation identified a 14 item scale with four reliable factors labelled Appropriation (Cronbach alpha = .85), Assertive (Cronbach alpha = .90), Pleasure and Intoxicant (Cronbach alpha = .83), and STDs (Cronbach alpha = .81) that altogether explained 73.72% of the total variance. The scale correlated well with a measure of condom use at past sexual encounter (r = .73), indicating evidence of construct and discriminatory validity. The factor loadings were similar to the original CUSES scale but not identical suggesting relevant cultural variations. Conclusion: The 14 item scale (CUSES-G) is a reliable and valid instrument for assessing condom use self efficacy. It is culturally appropriate for use among Ghanaian youth to gauge actual condom use and to evaluate interventions meant to increase condom use. Finally, the study cautioned researchers against the use of the original CUSES without validation in African settings and contexts.
C1 [Asante, Kwaku O.; Doku, Paul N.] Regent Univ, Coll Sci & Technol, Dept Human Dev & Psychol, Dansoman, Ghana.
   [Doku, Paul N.] Univ Glasgow, Sect Psychol Med, Glasgow G12 8QQ, Lanark, Scotland.
C3 University of Glasgow
RP Doku, PN (corresponding author), Regent Univ, Coll Sci & Technol, Dept Human Dev & Psychol, City Campus, Dansoman, Ghana.
EM 0703859@clinmed.gla.ac.uk
CR BANDURA A, 1986, SOCIAL FDN THOUGHT A, V0, P391
   Barkley TW, 2000, HEALTH EDUC RES, V15, P485, DOI 10.1093/her/15.4.485
   Brafford L J, 1991, J AM COLL HEALTH, V39, P219
   Brien T M, 1994, J AM COLL HEALTH, V42, P167
   Cecil H, 1998, J AM COLL HEALTH, V47, P113, DOI 10.1080/07448489809595631
   COATS E, 2007, CULTURE HLTH SEXUALI, V9, P387
   DELORIO C, 1997, AIDS EDUC PREV, V1, P1
   Desmond N, 2005, SOC SCI MED, V60, P1739, DOI 10.1016/j.socscimed.2004.08.027
   Forsyth AD, 1998, HEALTH PSYCHOL, V17, P559, DOI 10.1037/0278-6133.17.6.559
   Hanna KM, 1999, WESTERN J NURS RES, V21, P621, DOI 10.1177/01939459922044081
   Hendriksen ES, 2007, AM J PUBLIC HEALTH, V97, P1241, DOI 10.2105/AJPH.2006.086009
   LANGER LM, 1994, PUBLIC HEALTH REP, V109, P683
   MAHONEY CA, 1995, AIDS EDUC PREV, V7, P32
   MEEKERS D, 2001, UNDERSTANDING GENDER, V0, P0
   Peltzer K, 2000, CURATIONIS, V23, P57
   PELTZER K, 2000, ACTA ACAD, V32, P87
   Polacsek M, 1999, AIDS EDUC PREV, V11, P38
   Reddy P, 2000, INT J STD AIDS, V11, P521, DOI 10.1258/0956462001916434
   Sands T, 1998, J COLL STUDENT DEV, V39, P331
   Sayles JN, 2006, JAIDS-J ACQ IMM DEF, V43, P226, DOI 10.1097/01.qai.0000230527.17459.5c
   Schaalma H, 2009, SCAND J PUBLIC HEALT, V37, P87, DOI 10.1177/1403494808090632
   Smith KP, 2005, SOC SCI MED, V60, P649, DOI 10.1016/j.socscimed.2004.06.009
   WULFERT E, 1993, HEALTH PSYCHOL, V12, P346, DOI 10.1037/0278-6133.12.5.346
NR 23
TC 28
Z9 28
U1 1
U2 5
PU BMC
PI LONDON
PA CAMPUS, 4 CRINAN ST, LONDON N1 9XW, ENGLAND
SN 1471-2458
EI 
J9 BMC PUBLIC HEALTH
JI BMC Public Health
PD APR 30
PY 2010
VL 10
IS 
BP 
EP 
DI 10.1186/1471-2458-10-227
PG 7
WC Public, Environmental & Occupational Health
SC Public, Environmental & Occupational Health
GA 604BX
UT WOS:000278253400002
PM 20433724
DA 2023-03-20
ER

PT J
AU Kollias, C
   Banza, L
   Mkandawire, N
AF Kollias, C.
   Banza, L.
   Mkandawire, N.
TI Factors Involved in Selection of a Career in Surgery and Orthopedics for Medical Students in Malawi
SO MALAWI MEDICAL JOURNAL
LA English
DT Article
ID general-surgery; surgical careers; choice; crisis
AB Aims There is a critical shortage of Orthopedic Surgeons in Malawi as well as all countries in sub-Saharan Africa. To date, there is no published literature that has investigated surgical or Orthopedic career selection amongst African medical trainees. With the goal of facilitating recruitment into Surgery and Orthopedics in Malawi, we explored the key aspects of Malawian Medical Students' choice of careers in surgical disciplines. Methods An on-line survey of all students in clinical years at the College of Medicine in Blantyre, Malawi was performed. The survey was anonymous and constructed de novo by a stringent process including Item Generation, Item reduction, Survey composition, Pre-testing, Assessment of Validity by a recognized survey expert, Pilot testing in on-line format by several Malawian Medical Students, and then formal survey testing. Results Surgery was the most popular specialty choice among the medical trainees (46%). General Surgery was the popular surgical specialty (27%), followed by Neurosurgery (22%) and Orthopedics (19%). The majority of students (67%) feared occupational exposure to HIV but this did not appear to be a factor in specialty choice (p=0.9). Students with Orthopedic mentors were significantly more likely to choose Orthopedics as their first choice surgical specialty (p = 0.01). Despite limited resources and surgeons in sub-Saharan Africa, surgical specialties are desirable career choices. Conclusions This is the first evaluation of factors involved in surgical or Orthopedic career selection in any African context. Future initiatives to improve exposure and mentorship in Orthopedics are fundamental to recruitment into the specialty.
C1 [Kollias, C.] Univ Calgary, Div Orthopaed Surg, Calgary, AB T2N 1N4, Canada.
C3 University of Calgary
RP Kollias, C (corresponding author), Univ Calgary, Div Orthopaed Surg, Calgary, AB T2N 1N4, Canada.
CR Adeboye A, 2006, AFR J MED MED SCI, V35, P321
   Andriole DA, 2006, J AM COLL SURGEONS, V203, P177, DOI 10.1016/j.jamcollsurg.2006.04.026
   [Anonymous], 2004, CAN MED ASSOC J, V171, P223, DOI 10.1503/cmaj.1041073
   BURNS KE, 2008, CMAJ, V179, P801
   Cochran A, 2003, SURGERY, V134, P153, DOI 10.1067/msy.2003.216
   Ek EW, 2005, ANZ J SURG, V75, P713, DOI 10.1111/j.1445-2197.2005.03500.x
   ERINOSHO OA, 1977, J MED EDUC, V52, P215
   Iorio R, 2008, J BONE JOINT SURG AM, V90A, P1598, DOI 10.2106/JBJS.H.00067
   Jombo G T A, 2006, NIGER J MED, V15, P309
   Kahn D, 2006, S AFR J SURG, V44, P108
   Kahn D, 2006, S AFR J SURG, V44, P88
   Kozar RA, 2003, J SURG RES, V111, P166, DOI 10.1016/S0022-4804(03)00104-5
   Marschall JG, 2003, WORLD J SURG, V27, P249, DOI 10.1007/s00268-002-6642-8
   OHerrin JK, 2004, J SURG RES, V119, P124, DOI 10.1016/j.jss.2004.03.009
   Oyebola D D, 1998, AFR J MED MED SCI, V27, P209
   Sherry E, 1996, AUST NZ J SURG, V66, P473, DOI 10.1111/j.1445-2197.1996.tb00785.x
   Zijlstra Ed E, 2007, HUM RESOUR HEALTH, V5, P10
NR 17
TC 10
Z9 10
U1 0
U2 1
PU MED COLL MALAWI
PI CHICHIRI
PA MALAWAI MEDICAL JOURNAL, PRIVATE BAG 360, CHICHIRI, BLANTYRE 3 00000, MALAWI
SN 1995-7262
EI 1995-7270
J9 MALAWI MED J
JI Malawi Med. J.
PD MAR 15
PY 2010
VL 22
IS 1
BP 20
EP 23
DI 
PG 4
WC Public, Environmental & Occupational Health
SC Public, Environmental & Occupational Health
GA 622MS
UT WOS:000279668500005
PM 21618844
DA 2023-03-20
ER

PT J
AU Valimaki, M
   Makkonen, P
   Mockiene, V
   Aro, I
   Blek-Vehkaluoto, M
   Istomina, N
   Kisper-Hint, IR
   Staniuliene, V
   Koponen, N
   Vanska, ML
   Suominen, T
AF Valimaki, Maritta
   Makkonen, Pekka
   Mockiene, Vida
   Aro, Ilme
   Blek-Vehkaluoto, Mari
   Istomina, Natalja
   Kisper-Hint, Ima-Riina
   Staniuliene, Vida
   Koponen, Niina
   Vanska, Maj-Lis
   Suominen, Tarja
TI Nursing and midwife students' willingness to provide care to patients with HIV/AIDS - A comparative study in Finland, Estonia and Lithuania
SO NURSE EDUCATION TODAY
LA English
DT Article
DE Nursing student; Willingness to care; International comparison
ID attitudes; knowledge; aids; nurses
AB This article presents results on nursing and midwife students' willingness to care for patients with human immunodeficiency virus/acquired immune deficiency syndrome (HIV/AIDS). An international cross-sectional survey design was used and the data were collected from educational institutions in Finland (N = 169), Estonia (N = 132) and Lithuania (N = 170) between autumn 2005 and spring 2006. Participants (N = 471) were nursing and midwife students training to be RN, public health nurses or midwives. A modified version of a scale developed by Duppert et al. (1994) was applied to measure willingness to care for patients with HIV/AIDS. The study found a general willingness on the part of students to provide care for patients with HIV/AIDS. However, nursing and midwife students willingness varied between countries and was also related to specific nursing interventions. Factors associated with students willingness also varied within each country, depending on nurses' age, nursing experience (Finland), positive attitudes to treating patients with HIV/AIDS in general (Finland, Estonia), and previous experience in taking care of a patient with HIV/AIDS (Lithuania). It is important to develop strategies for nursing vulnerable patient populations and international nursing curricula to identify prejudicial thinking and intolerance towards patients with HIV/AIDS. (C) 2010 Published by Elsevier Ltd.
C1 [Valimaki, Maritta; Makkonen, Pekka] Univ Turku, Dept Nursing Sci, Hosp Dist SW Finland, Turku 20014, Finland.
   [Mockiene, Vida; Istomina, Natalja] Univ Klaipeda, Fac Hlth Sci, Klaipeda, Lithuania.
   [Aro, Ilme] Univ Tartu, Dept Nursing, EE-50090 Tartu, Estonia.
   [Blek-Vehkaluoto, Mari] Finnish Hearth Assoc, Helsinki, Finland.
   [Kisper-Hint, Ima-Riina] Tallinn Hlth Coll, Tallinn, Estonia.
   [Staniuliene, Vida] Klaipeda Coll, Klaipeda, Lithuania.
   [Koponen, Niina; Suominen, Tarja] Univ Tampere, Dept Nursing Sci, FIN-33101 Tampere, Finland.
   [Vanska, Maj-Lis] Helsinki Polytech Metropolia, Helsinki, Finland.
C3 University of Turku; Klaipeda University; University of Tartu; Klaipeda State College; Tampere University
RP Valimaki, M (corresponding author), Univ Turku, Dept Nursing Sci, Hosp Dist SW Finland, Turku 20014, Finland.
EM mava@utu.fi; pekka.makkonen@utu.fi; vida.mockiene@ku.lt; ilme.aro@ut.ee; mari.blekvehkaluoto@sydanliitto.fi; natalja.istomina@ku.lt; riina@ttk.ee; vida.s@email.lt; nkoponen@gmail.com; maj-lis.vanska@metropolia.fi; tarja.suominen@uta.fi
FU Ministry of Social Affairs and Health in Finland
CR [Anonymous], 2008, UN ACC SCAL PRIOR HI, V0, P0
   Auvinen J, 2004, NURS EDUC TODAY, V24, P538, DOI 10.1016/j.nedt.2004.07.005
   Bektas HA, 2007, AIDS CARE, V19, P888, DOI 10.1080/09540120701203352
   Burns N., 2009, PRACTICE NURSING RES, V0, P0
   Dubbert P M, 1994, NURS ADM Q, V18, P16
   EuroHIV, 2007, HIV AIDS SURV EUR EN, V0, P0
   GIGNAC D, 1991, AM J INFECT CONTROL, V19, P191, DOI 10.1016/0196-6553(91)90003-U
   Granot T, 2002, MED LAW, V21, P549
   Kemppainen J, 1992, J CONTIN EDUC NURS, V23, P110
   Lohrmann C, 2000, J ADV NURS, V31, P696, DOI 10.1046/j.1365-2648.2000.01326.x
   Peate I, 2002, NURS EDUC TODAY, V22, P492, DOI 10.1054/nedt.2002.0747
   Suominen T, 2000, HOITOTIEDE, V12, P184
   VALIMAKI M, 2000, SOSIAALILAAKETIETEEL, V37, P318
   West AM, 1998, AIDS PATIENT CARE ST, V12, P51, DOI 10.1089/apc.1998.12.51
   *WHO, 2007, EURO0407 WHO, V0, P0
   WHO (World Health Organ.), 2009, GEND IN HIV, V0, P0
   Williams AB, 2006, J ADV NURS, V53, P710, DOI 10.1111/j.1365-2648.2006.03777.x
   World Health Organization, 2009, PRIOR INT HIV AIDS P, V0, P0
NR 18
TC 8
Z9 9
U1 0
U2 5
PU CHURCHILL LIVINGSTONE
PI EDINBURGH
PA JOURNAL PRODUCTION DEPT, ROBERT STEVENSON HOUSE, 1-3 BAXTERS PLACE, LEITH WALK, EDINBURGH EH1 3AF, MIDLOTHIAN, SCOTLAND
SN 0260-6917
EI 
J9 NURS EDUC TODAY
JI Nurse Educ. Today
PD OCT 15
PY 2010
VL 30
IS 7
BP 674
EP 679
DI 10.1016/j.nedt.2010.01.004
PG 6
WC Education, Scientific Disciplines; Nursing
SC Education & Educational Research; Nursing
GA 658YE
UT WOS:000282530600014
PM 20304539
DA 2023-03-20
ER

PT J
AU Dixon, D
   Saul, J
   Peters, M
AF Dixon, Denise
   Saul, Janet
   Peters, Michael
TI Psychosocial Correlates of HIV Sexual Protective Behavior Among Puerto Rican Women Residing in the Bronx, New York
SO HEALTH CARE FOR WOMEN INTERNATIONAL
LA English
DT Article
ID aids-risk behavior; condom use; college-students; individual-differences; hispanic women; united-states; acculturation; intervention; attitudes; partners
AB In this study, correlates of HIV sexual protective behavior, in the form of condom use, were examined within a population of urban women identified as at increased heterosexual risk for HIV infection. Hierarchical regression analyses were used to analyze data collected via structured interviews for 187 Puerto Rican women recruited from the waiting areas of a comprehensive health clinic in the Bronx, New York. Increased condom use with primary partners was associated with higher levels of mastery, more non-Hispanic acculturation, and greater adherence to traditional female gender roles. Increased condom use with nonprimary partners was associated with higher HIV/AIDS prevention self-efficacy. Thus, primary versus nonprimary relationships appeared to represent distinct contexts for HIV sexual risk behavior, with implications for different intervention strategies based upon relationship contexts for Latina women.
C1 [Dixon, Denise] SUNY Stony Brook, Med Ctr, Dept Pediat, Div Dev & Behav Pediat, Stony Brook, NY 11794 USA.
   [Saul, Janet] Ctr Dis Control & Prevent, Natl Ctr Injury Prevent & Control, Atlanta, GA USA.
   [Peters, Michael] Albert Einstein Coll Med, Dept Hlth & Behav, Bronx, NY 10467 USA.
C3 State University of New York (SUNY) System; State University of New York (SUNY) Stony Brook; Centers for Disease Control & Prevention - USA; Yeshiva University; Albert Einstein College of Medicine
RP Dixon, D (corresponding author), SUNY Stony Brook, Med Ctr, Dept Pediat, Div Dev & Behav Pediat, HSC T11 020, Stony Brook, NY 11794 USA.
EM ddxn@mac.com
CR ANDERSEN BL, 1995, J CONSULT CLIN PSYCH, V63, P891, DOI 10.1037/0022-006X.63.6.891
   BANDURA A, 1977, PSYCHOL REV, V84, P191, DOI 10.1037/0033-295X.84.2.191
   BANDURA A, 1989, PRIM PREV P, V13, P128
   Bryan A, 2006, HEALTH EDUC BEHAV, V33, P154, DOI 10.1177/1090198105277336
   Bryan A, 2002, HEALTH PSYCHOL, V21, P71, DOI 10.1037//0278-6133.21.1.71
   Bryan AD, 1996, HEALTH PSYCHOL, V15, P371, DOI 10.1037/0278-6133.15.5.371
   CarballoDieguez A, 1996, AM J PUBLIC HEALTH, V86, P1619, DOI 10.2105/AJPH.86.11.1619
   CATANIA JA, 1990, HEALTH EDUC QUART, V17, P53, DOI 10.1177/109019819001700107
   *CDCP, 2004, WISQARS WEB BAS INJ, V0, P0
   Centers for Disease Control and Prevention, 2005, HIV AIDS SURVEILLANC, V17, P1
   CHECK JVP, 1983, J PERS SOC PSYCHOL, V45, P344, DOI 10.1037/0022-3514.45.2.344
   CONANT M, 1986, JAMA-J AM MED ASSOC, V255, P1706, DOI 10.1001/jama.1986.03370130062013
   DIAZ T, 1994, J ACQ IMMUN DEF SYND, V7, P958
   Dixon Denise, 2003, HEALTH CARE WOMEN INT, V24, P529, DOI 10.1080/07399330390199401
   Dixon Denise A, 2001, AIDS BEHAV, V5, P331, DOI 10.1023/A:1013134822868
   DOLCINI MM, 1995, HEALTH PSYCHOL, V14, P22
   ESSIEN EJ, 2006, RETROVIROLOGY S1, V3, P0
   FISHER JD, 1992, PSYCHOL BULL, V111, P455, DOI 10.1037/0033-2909.111.3.455
   FISHER WA, 1984, J APPL SOC PSYCHOL, V14, P104, DOI 10.1111/j.1559-1816.1984.tb02224.x
   FISHER WA, 1995, HEALTH PSYCHOL, V14, P255, DOI 10.1037/0278-6133.14.3.255
   FISHER WA, 1988, J SEX RES, V25, P123, DOI 10.1080/00224498809551448
   GALAVOTTI C, 1995, HEALTH PSYCHOL, V14, P570, DOI 10.1037/0278-6133.14.6.570
   Gurman T, 2004, J AM COLL HEALTH, V52, P169, DOI 10.3200/JACH.52.4.169-178
   Holmes KK, 2004, B WORLD HEALTH ORGAN, V82, P454
   Jemmott Loretta Sweet, 2002, J ASSOC NURSES AIDS CARE, V13, P59, DOI 10.1016/S1055-3290(06)60201-X
   Jenkins RA, 2005, AIDS BEHAV, V9, PS87, DOI 10.1007/s10461-005-3947-8
   KELLY JA, 1995, J CONSULT CLIN PSYCH, V63, P907, DOI 10.1037/0022-006X.63.6.907
   Kim S, 2007, AIDS EDUC PREV, V19, P448, DOI 10.1521/aeap.2007.19.5.448
   Knipper E, 2007, AIDS EDUC PREV, V19, P436, DOI 10.1521/aeap.2007.19.5.436
   Loue Sana, 2004, J IMMIGR HEALTH, V6, P155, DOI 10.1023/B:JOIH.0000045253.19409.02
   MACDONALD NE, 1990, JAMA-J AM MED ASSOC, V263, P3155, DOI 10.1001/jama.263.23.3155
   MARIN BV, 1993, AM J PUBLIC HEALTH, V83, P1759, DOI 10.2105/AJPH.83.12.1759
   MARIN BV, 1993, FAM PLANN PERSPECT, V25, P170, DOI 10.2307/2135925
   MCCOY HV, 1993, WOMEN HEALTH, V20, P69, DOI 10.1300/J013v20n01_05
   MOORE J, 1995, AIDS CARE, V7, P415, DOI 10.1080/09540129550126371
   MURNEN SK, 1989, J SEX RES, V26, P85, DOI 10.1080/00224498909551493
   MURNEN SK, 1991, J SEX RES, V28, P479, DOI 10.1080/00224499109551620
   *NIAID, 2001, NAT I ALL INF DIS WO, V0, P0
   NYAMATHI A, 1995, HEALTH PSYCHOL, V14, P265, DOI 10.1037/0278-6133.14.3.265
   PEARLIN LI, 1981, J HEALTH SOC BEHAV, V22, P337, DOI 10.2307/2136676
   PEARLIN LI, 1978, J HEALTH SOC BEHAV, V19, P2, DOI 10.2307/2136319
   Peragallo N, 2005, NURS RES, V54, P108
   Raffaelli M, 2005, J AM COLL HEALTH, V54, P7, DOI 10.3200/JACH.54.1.7-13
   Robertson A, 1999, AIDS EDUC PREV, V11, P450
   Rojas-Guyler L, 2005, HEALTH EDUC BEHAV, V32, P767, DOI 10.1177/1090198105277330
   ROYE C, 2007, HLTH ED PREVENTION, V34, P605
   Sangi-Haghpeykar H, 2003, AIDS CARE, V15, P505, DOI 10.1080/0954012031000134746
   Saul Janet, 2000, AIDS BEHAV, V4, P361, DOI 10.1023/A:1026402522828
   TANFER K, 1992, J SEX RES, V29, P221, DOI 10.1080/00224499209551644
   *UNAIDS, 2008, 2008 REP GLOB AIDS E, V0, P0
   *US DEP HHS, 2009, WOM HIV AIDS, V0, P0
   Villarruel AM, 2004, NURS RES, V53, P172, DOI 10.1097/00006199-200405000-00004
   Villarruel Antonia M, 2003, J TRANSCULT NURS, V14, P193, DOI 10.1177/1043659603014003006
   Westhoff WW, 1996, AIDS EDUC PREV, V8, P106
   Yee BWK, 1995, HEALTH PSYCHOL, V14, P622, DOI 10.1037/0278-6133.14.7.622
NR 55
TC 9
Z9 9
U1 0
U2 14
PU TAYLOR & FRANCIS INC
PI PHILADELPHIA
PA 530 WALNUT STREET, STE 850, PHILADELPHIA, PA 19106 USA
SN 0739-9332
EI 1096-4665
J9 HEALTH CARE WOMEN IN
JI Health Care Women Int.
PD JUN 15
PY 2010
VL 31
IS 3
BP 274
EP 293
DI 10.1080/07399330903171416
PG 20
WC Public, Environmental & Occupational Health; Women's Studies
SC Public, Environmental & Occupational Health; Women's Studies
GA 570OO
UT WOS:000275687800005
PM 20390652
DA 2023-03-20
ER

PT J
AU Wright, PJ
   McKinley, CJ
AF Wright, Paul J.
   McKinley, Christopher J.
TI Services and Information for Sexually Compulsive Students on College Counseling Center Websites: Results from a National Sample
SO JOURNAL OF HEALTH COMMUNICATION
LA English
DT Article
ID behavior; health; men
AB One factor that may prevent a small but significant percentage of college students from achieving sexual health is sexual compulsivity, a problem of sexual control that is associated with a number of negative health outcomes, including high HIV risk behavior. In this study we content analyzed a randomly selected stratified national sample of 203 4-year U.S. colleges' counseling center websites to assess the degree to which such sites feature information and reference services for sexually compulsive students. Results revealed that sexual compulsivity communications were rare, especially in comparison with communications for other mental health issues. For instance, less than 5% of counseling centers spoke of individual counseling opportunities for students struggling with sexual compulsivity, while between 60% and 80% of counseling centers advertised their capacity to provide individual counseling for students struggling with alcohol and substance abuse, depression, stress/anxiety, and pathological eating. Possible explanations for the paucity of sexual compulsivity messages are discussed.
C1 [Wright, Paul J.; McKinley, Christopher J.] Univ Arizona, Dept Commun, Tucson, AZ 85721 USA.
C3 University of Arizona
RP Wright, PJ (corresponding author), Univ Arizona, Dept Commun, 211 Commun Bldg, Tucson, AZ 85721 USA.
EM pwright@email.arizona.edu
CR *ACHA, 2002, HLTH COMP 2010, V0, P0
   American Psychiatric Association, 1994, DIAGNOSTIC STAT MANU, V4th, P0
   AMICO JM, 1997, SEXUAL ADDICTION COM, V4, P291
   Archer J., 1998, COUNSELING MENTAL HL, V0, P0
   Benton SA, 2003, PROF PSYCHOL-RES PR, V34, P66, DOI 10.1037/0735-7028.34.1.66
   BISHOP JB, 1990, J COUNS DEV, V68, P408, DOI 10.1002/j.1556-6676.1990.tb02519.x
   Carnes P., 2001, SHADOWS NET, V0, P0
   Carnes P., 1991, DONT CALL IT LOVE RE, V0, P0
   Cooper A., 2000, SEXUAL ADDICTION COM, V7, P5, DOI 10.1080/10720160008400205
   Cooper A., 1999, SEXUAL ADDICTION COM, V6, P79, DOI 10.1080/10720169908400182
   Delmonico D. L., 1997, SEXUAL ADDICTION COM, V4, P91, DOI 10.1080/10720169708400133
   DITTMANN M, 2005, MONITOR PSYCHOL, V36, P20
   Dodge B, 2008, SEX TRANSM INFECT, V84, P324, DOI 10.1136/sti.2007.028696
   Dodge B, 2004, J SEX RES, V41, P343, DOI 10.1080/00224490409552241
   Edwards WM, 2004, ARCH SEX BEHAV, V33, P189, DOI 10.1023/B:ASEB.0000026619.95734.d5
   Eisenman R., 2004, SEXUAL ADDICTION COM, V11, P115, DOI 10.1080/10720160490521219
   Ferree M. C., 2001, SEXUAL ADDICTION COM, V8, P287, DOI 10.1080/107201601753459973
   Fishbein M, 2000, AIDS CARE, V12, P273, DOI 10.1080/09540120050042918
   Fishbein M, 2006, J COMMUN, V56, PS1, DOI 10.1111/j.1460-2466.2006.00280.x
   Freeman-Longo R. E., 1998, SEXUAL ABUSE AM EPID, V0, P0
   Gallagher R. P., 2007, NATL SURVEY COUNSELI, V0, P0
   Gallagher Robert P, 2004, NATL SURVEY COUNSELI, V0, P0
   Gallagher RP, 2006, NATL SURVEY COUNSELI, V0, P0
   GOODMAN A, 1997, SUBSTANCE ABUSE COMP, V0, P340
   HAYDEN DC, 2006, OVERVIEW SEX ADDICTI, V0, P0
   Hsiung RC, 1997, BEHAV RES METH INS C, V29, P154, DOI 10.3758/BF03204802
   KALICHMAN SC, 1995, J PERS ASSESS, V65, P586, DOI 10.1207/s15327752jpa6503_16
   Kalichman SC, 1997, AIDS CARE, V9, P441, DOI 10.1080/09540129750124984
   Knight JR, 2002, J STUD ALCOHOL, V63, P263, DOI 10.15288/jsa.2002.63.263
   Kreipe RE, 2000, MED CLIN N AM, V84, P1027, DOI 10.1016/S0025-7125(05)70272-8
   LEVINE MP, 1988, J SEX RES, V25, P347, DOI 10.1080/00224498809551467
   Lombard M, 2002, HUM COMMUN RES, V28, P587, DOI 10.1093/hcr/28.4.587
   Marks LI, 2005, J COLL COUNS, V8, P86, DOI 10.1002/j.2161-1882.2005.tb00075.x
   McBride KR, 2008, SEX ADDICT COMPULS, V15, P97, DOI 10.1080/10720160802035816
   MORGENSTERN J, 2004, S AM PSYCH ASS ANN C, V0, P0
   Muench F, 2007, SEX ADDICT COMPULS, V14, P207, DOI 10.1080/10720160701480493
   Napoli PM, 2001, INTERNET AND HEALTH COMMUNICATION, V0, P79
   National Centre on Addiction and substance abuse Columbia University, 2007, WAST BEST BRIGHT SUB, V0, P0
   Olson K K, 1999, HOLIST NURS PRACT, V13, P1
   Putnam D. E., 2000, SEXUAL ADDICTION COM, V7, P91, DOI 10.1080/10720160008400209
   Ragan PW., 2000, SEX ADDICT COMPULSIV, V7, P161
   Reece M, 2004, SEXUAL ADDICTION COM, V11, P87, DOI 10.1080/10720160490521222
   REECE M, 2006, SEX SEXUALITY, V0, P213
   Rice R, 2002, MEDIA EFFECTS ADV TH, V0, P427
   ROGERS EM, 1992, DESIGNING HLTH COMMU, V0, P149
   Sandfort TGM, 2004, ARCH SEX BEHAV, V33, P181, DOI 10.1023/B:ASEB.0000026618.16408.e0
   *SASH, 2008, SEX ADD, V0, P0
   Schneider JP., 2000, SEXUAL ADDICTION COM, V7, P31, DOI 10.1080/10720160008400206
   Schneider JP, 1996, SEXUAL ADDICTION COM, V3, P7, DOI 10.1080/10720169608400096
   SCHNEIDER JP, 2001, CYBERSEX EXPOSED, V0, P0
   SCHWARTZ MF, 2000, CYBERSEX DARK SIDE F, V0, P127
   STRONG B, 1992, MARRIAGE FAMILY EXPE, V0, P0
   Turner AL, 1999, PROF PSYCHOL-RES PR, V30, P368, DOI 10.1037/0735-7028.30.4.368
   TURNERSHULTS N, 1997, SEXUAL ADDICTION COM, V4, P179, DOI 10.1080/10720169708400141
   Van Brunt B. J., 2008, MAGN PUBL MAD WI, V0, P0
   WINES D, 1997, SEX ADDICT COMPULS, V4, P195, DOI 10.1080/10720169708404228
   Wright PJ, 2008, SEX ADDICT COMPULS, V15, P1, DOI 10.1080/10720160701879058
NR 57
TC 11
Z9 11
U1 0
U2 6
PU TAYLOR & FRANCIS INC
PI PHILADELPHIA
PA 530 WALNUT STREET, STE 850, PHILADELPHIA, PA 19106 USA
SN 1081-0730
EI 1087-0415
J9 J HEALTH COMMUN
JI J. Health Commun.
PD JUN 15
PY 2010
VL 15
IS 6
BP 665
EP 678
DI 10.1080/10810730.2010.499596
PG 14
WC Communication; Information Science & Library Science
SC Communication; Information Science & Library Science
GA 647BV
UT WOS:000281591700007
PM 20812126
DA 2023-03-20
ER

PT J
AU Sayem, AM
AF Sayem, A. M.
TI An assessment of risk behaviours for HIV/AIDS among young female garment workers in Bangladesh
SO INTERNATIONAL JOURNAL OF STD & AIDS
LA English
DT Article
DE assessment; HIV/AIDS; risk behaviours; female; garment workers; Dhaka
ID knowledge; aids; education; students; adults
AB This study attempted to assess the risk behaviours for HIV/AIDS among female garment workers aged 15-24 years. A total of 300 garment workers in Dhaka city were assessed with a semi-structured interview Their knowledge of HIV/AIDS was moderate with high rates of misperception regarding modes of transmission. Further, symptoms of possible sexually transmitted infections (STIs) such as genital ulcer disease and vaginal discharge were prevalent, and risk behaviours such as low use of condoms, multiple sex partners and drug abuse were also found. Logistic regression identified that women who sourced information through radio/television, health service providers or friends had higher age at first intercourse and higher HIV/AIDS knowledge scores and were more likely to use condoms. Those who gained information through radio/televison or health service providers and those who abused drugs were more likely to have sex with multiple sex partners, while information gained through health service providers, and higher HIV/AIDS knowledge were protective against drug abuse, whereas sex with multiple partners was a predictor of drug abuse. We conclude that in Bangladesh, female garment workers are at risk of HIV/AIDS due to low education, lack of knowledge, STIs and risky behaviour.
RP Sayem, AM (corresponding author), 15-H-1 Zigatola, Dhaka 1000, Bangladesh.
EM sayemphps@yahoo.com
FU Bangladesh Institute of Social Research
CR AFIFI AA, 1996, COMPUTER AID MULT AN, V0, P166
   Akwara PA, 2003, J BIOSOC SCI, V35, P385, DOI 10.1017/S0021932003003857
   Amin S, 1998, STUD FAMILY PLANN, V29, P185, DOI 10.2307/172158
   Babikian T, 2004, AIDS BEHAV, V8, P47, DOI 10.1023/B:AIBE.0000017525.92015.5d
   *BANGL MIN HLTH FA, 2005, NAT AIDS STD PROGR D, V0, P0
   Buysse A, 1996, J YOUTH ADOLESCENCE, V25, P259, DOI 10.1007/BF01537347
   Caldwell J, 1981, WORLD HEALTH FORUM, V2, P75
   *GOB, 2004, HIV BANGL PRES SCEN, V0, P0
   KELLY JA, 1995, J CONSULT CLIN PSYCH, V63, P907, DOI 10.1037/0022-006X.63.6.907
   Lagarde E, 2001, AIDS, V15, P1399, DOI 10.1097/00002030-200107270-00009
   LEAR D, 1995, SOC SCI MED, V41, P1311, DOI 10.1016/0277-9536(95)00010-5
   MASWANVA ES, 2000, HLTH ED RES, V14, P185
   Minichiello V, 1996, INT J STD AIDS, V7, P353, DOI 10.1258/0956462961918077
   MONDOL NI, 2008, SOC SCI, V3, P525
   *NAT CTR HTLH STAT, 1991, MMWR-MORBID MORTAL W, V39, P929
   NILI NY, 2007, BANG PRIVAT MED PRAC, V0, P101
   Raghupathy S, 1996, SOC SCI MED, V43, P459, DOI 10.1016/0277-9536(95)00411-4
   Rahman M, 1999, PUBLIC HEALTH, V113, P35, DOI 10.1016/S0033-3506(99)00110-9
   SAYEM AM, 2007, BANG PRIVAT MED PRAC, V13, P114
   SHARMIN S, 2005, PRIVAT MED PRACT J, V11, P89
   Svare EI, 2002, CONTRACEPTION, V66, P345, DOI 10.1016/S0010-7824(02)00333-5
   *UNAIDS, 2004, BANGL EP FACT SHEETS, V0, P0
   *UNFPA, 2004, 10 YEARS ICPD BANGL, V0, P0
   *UNGASS, 2008, COUNTR PROGR REP, V0, P0
   1998, 1900, V47, V0, P749
NR 25
TC 2
Z9 2
U1 0
U2 9
PU ROYAL SOC MEDICINE PRESS LTD
PI LONDON
PA 1 WIMPOLE STREET, LONDON W1G 0AE, ENGLAND
SN 0956-4624
EI 
J9 INT J STD AIDS
JI Int. J. STD AIDS
PD FEB 15
PY 2010
VL 21
IS 2
BP 133
EP 137
DI 10.1258/ijsa.2008.008455
PG 5
WC Immunology; Infectious Diseases
SC Immunology; Infectious Diseases
GA 562RZ
UT WOS:000275072800012
PM 20090000
DA 2023-03-20
ER

PT J
AU Teva, I
   Bermudez, MP
   Buela-Casal, G
AF Teva, Inmaculada
   Paz Bermudez, Maria
   Buela-Casal, Gualberto
TI Sexual Sensation Seeking, Social Stress, and Coping Styles as Predictors of HIV/STD Risk Behaviors in Adolescents
SO YOUTH & SOCIETY
LA English
DT Article
DE adolescents; coping styles; sexual sensation seeking; social stress
ID gender-differences; african-american; substance use; interpersonal stress; spanish adolescents; condom use; hiv; health; females; scale
AB The aim of this study was to assess whether coping styles, social stress, and sexual sensation seeking were predictors of HIV/STD risk behaviours in adolescents. A representative sample of 4,456 female and male Spanish high school students aged 13 to 18 years participated. A stratified random sampling procedure was used. Self-report questionnaires on coping styles, social stress, sexual sensation seeking, and sexual behavior were administered to participants at their high schools. Sexual sensation seeking predicted whether sex was with a casual partner and whether drugs were used at the last sexual intercourse in males and females. Nonproductive coping was a risk factor in the use of drugs at the last sexual intercourse in males. Problem-solving coping style was related to a lower likelihood in the use of drugs at the last sexual encounter in females and to a higher likelihood of condom use at last sexual intercourse in males. Social stress increased the likelihood of having used drugs at last sexual intercourse in females. This study highlights the need to incorporate sexual sensation seeking, social stress, and coping styles in HIV/STD prevention programs aimed at adolescents.
C1 [Buela-Casal, Gualberto] Univ Granada, Dept Personal Assessment & Psychol Treatment, Granada 18011, Spain.
   [Teva, Inmaculada; Paz Bermudez, Maria] Univ Granada, Dept Educ & Dev Psychol, Granada 18011, Spain.
C3 University of Granada; University of Granada
RP Teva, I (corresponding author), Univ Granada, Dept Psicol Evolut & Educ, Fac Ciencias Educ Aulario, Campus Cartuja S-N, Granada 18011, Spain.
EM inmate@ugr.es
CR ARNOLD P, 2002, THERAPY, V17, P355
   Bachanas PJ, 2002, J PEDIATR PSYCHOL, V27, P373, DOI 10.1093/jpepsy/27.4.373
   Baskin-Sommers A, 2006, J ADOLESCENT HEALTH, V38, P609, DOI 10.1016/j.jadohealth.2005.07.010
   Belza MJ, 2006, INFORM FIPSE JOVENES, V0, P0
   Bermudez MP, 2005, PROGRESS IN AIDS RESEARCH, V0, P253
   BERMUDEZ MP, 2003, INT J CLIN HLTH PSYC, V3, P89
   Bimbela J.L., 2002, GAC SANIT, V16, P298
   Bimbela J. L., 1999, THESIS U BARCELONA S, V0, P267
   BLASCO AL, 2005, INFORM JUVENTUD ESPA, V0, P0
   Boyer TW, 2006, DEV REV, V26, P291, DOI 10.1016/j.dr.2006.05.002
   Chandra A., 2006, PREVENTING CHRONIC D, V3, P1
   Clarke AT, 2006, J YOUTH ADOLESCENCE, V35, P11, DOI 10.1007/s10964-005-9001-x
   Cooper ML, 2003, J PERS SOC PSYCHOL, V84, P390, DOI 10.1037/0022-3514.84.2.390
   Crawford I, 2003, AIDS CARE, V15, P513, DOI 10.1080/0954012031000134755
   DiClemente RJ, 2006, CURR PEDIATR REV, V2, P369, DOI 10.2174/157339606778699671
   Donenberg GR, 2005, J AM ACAD CHILD PSY, V44, P728, DOI 10.1097/01.chi.0000166381.68392.02
   Eftekhari A, 2004, ADDICT BEHAV, V29, P1001, DOI 10.1016/j.addbeh.2004.02.050
   Eisenberg ME, 2006, J YOUTH ADOLESCENCE, V35, P893, DOI 10.1007/s10964-006-9093-y
   Epstein M, 2008, J YOUTH ADOLESCENCE, V37, P113, DOI 10.1007/s10964-007-9187-1
   Etxeberria Y, 2002, PSICOTHEMA, V14, P399
   FOLKMAN S, 1992, HEALTH PSYCHOL, V11, P218, DOI 10.1037/0278-6133.11.4.218
   Forns M, 2004, PSICOTHEMA, V16, P646
   FRYDENBERG E, 1996, ADOLESCENT COPING SC, V0, P0
   Frydenberg E., 1998, ISSUES ED RES, V8, P33
   FUHREL A, 2006, RECENT ADV HIV INFEC, V0, P67
   Futterman Donna C, 2004, ADOLESC MED CLIN, V15, P369, DOI 10.1016/j.admecli.2004.02.009
   Gaither GA, 2003, J PERS ASSESS, V81, P157, DOI 10.1207/S15327752JPA8102_07
   Gangamma R, 2008, J YOUTH ADOLESCENCE, V37, P456, DOI 10.1007/s10964-007-9171-9
   Gomez-Fraguela JA, 2006, INT J CLIN HLTH PSYC, V6, P581
   Gullette DL, 2005, J COMMUN HEALTH NURS, V22, P47, DOI 10.1207/s15327655jchn2201_5
   Gutierrez-Martinez O, 2007, PSICOTHEMA, V19, P661
   Hamers FF, 2004, LANCET, V364, P83, DOI 10.1016/S0140-6736(04)16594-X
   Hampel P, 2006, J ADOLESCENT HEALTH, V38, P409, DOI 10.1016/j.jadohealth.2005.02.014
   Hampel P, 2007, J ADOLESCENCE, V30, P885, DOI 10.1016/j.adolescence.2007.04.005
   Hansen EB, 2001, PERS INDIV DIFFER, V30, P627, DOI 10.1016/S0191-8869(00)00061-1
   Hendershot CS, 2007, PSYCHOL ADDICT BEHAV, V21, P365, DOI 10.1037/0893-164X.21.3.365
   Howard D. E., 2004, JOURNAL OF HIV/AIDS PREVENTION IN CHILDREN & YOUTH, V6, P65, DOI 10.1300/J499v06n02_05
   Ickovics J. R., 2002, AIDS BEHAV, V6, P339, DOI 10.1023/A:1021100829704
   KALICHMAN SC, 1994, J PERS ASSESS, V62, P385, DOI 10.1207/s15327752jpa6203_1
   KALICHMAN SC, 1995, J PERS ASSESS, V65, P586, DOI 10.1207/s15327752jpa6503_16
   Kotchick BA, 2001, CLIN PSYCHOL REV, V21, P493, DOI 10.1016/S0272-7358(99)00070-7
   Lakshmi PVM, 2007, INDIAN J PEDIATR, V74, P923, DOI 10.1007/s12098-007-0170-3
   Lazarus, 1991, EMOTION ADAPTATION, V0, P0
   LESCANO CM, 2006, J ADOLESCENT HLTH, V39, P0
   Lindberg C E, 2000, J ASSOC NURSES AIDS CARE, V11, P80, DOI 10.1016/S1055-3290(06)60387-7
   Magaya L, 2005, BRIT J EDUC PSYCHOL, V75, P661, DOI 10.1348/000709905X25508
   Marcelin Louis Herns, 2006, J HIV AIDS PREV CHILD YOUTH, V7, P121, DOI 10.1300/J499v07n01_07
   Meekers D, 2006, J BIOSOC SCI, V38, P365, DOI 10.1017/S0021932005007200
   Milan S, 2006, J YOUTH ADOLESCENCE, V35, P959, DOI 10.1007/s10964-006-9084-z
   *MIN ED SCI, 2006, REG EST CENTR DOC UN, V0, P0
   Montero I, 2007, INT J CLIN HLTH PSYC, V7, P847
   Moreno M. C., 2004, ADOLESCENTES ESPANOL, V0, P0
   Morrison DM, 2003, PERSPECT SEX REPRO H, V35, P162, DOI 10.1363/3516203
   *NAT CTR EP, 2007, VIG EP SID ESP REG N, V0, P0
   Nyamathi AM, 2000, J BEHAV MED, V23, P123, DOI 10.1023/A:1005461001094
   Olley BO, 2005, AIDS CARE, V17, P1, DOI 10.1080/095401204123315089
   Piko B, 2001, PSYCHOL REC, V51, P223, DOI 10.1007/BF03395396
   Raj A, 2007, SEX ED, V7, P191, DOI 10.1080/14681810701264599
   Reynolds C.R., 2004, BEHAV ASSESSMENT SYS, V0, P0
   Rudolph KD, 2002, J ADOLESCENT HEALTH, V30, P3, DOI 10.1016/S1054-139X(01)00383-4
   Santelli JS, 2001, FAM PLANN PERSPECT, V33, P200, DOI 10.2307/2673782
   Shrier Lydia A, 2004, ADOLESC MED CLIN, V15, P215, DOI 10.1016/j.admecli.2004.02.002
   Spitalnick JS, 2007, J ADOLESCENCE, V30, P165, DOI 10.1016/j.adolescence.2006.10.002
   Stanton B, 2001, J NATL MED ASSOC, V93, P129
   Stein JA, 2005, AIDS CARE, V17, P433, DOI 10.1080/09540120412331291724
   Stein JA, 1999, PERS INDIV DIFFER, V26, P141
   Steiner H, 2002, J ADOLESCENT HEALTH, V30, P326, DOI 10.1016/S1054-139X(01)00326-3
   Takakura M, 2007, J ADOLESCENT HEALTH, V40, P85, DOI 10.1016/j.jadohealth.2006.07.005
   Tamres LK, 2002, PERS SOC PSYCHOL REV, V6, P2, DOI 10.1207/S15327957PSPR0601_1
   Teva I, 2008, REV MEX PSICOL, V25, P129
   UNAIDS, 2007, AIDS EP UPD DEC 2007, V0, P0
   Walcott CM, 2008, PSYCHOL SCHOOLS, V45, P39, DOI 10.1002/pits.20277
   *WHO, 2004, SAL REPR INF SECR, V0, P0
   Wilson GS, 2005, J ADOLESCENCE, V28, P369, DOI 10.1016/j.adolescence.2004.08.004
NR 74
TC 26
Z9 27
U1 0
U2 14
PU SAGE PUBLICATIONS INC
PI THOUSAND OAKS
PA 2455 TELLER RD, THOUSAND OAKS, CA 91320 USA
SN 0044-118X
EI 1552-8499
J9 YOUTH SOC
JI Youth Soc.
PD DEC 15
PY 2010
VL 42
IS 2
BP 255
EP 277
DI 10.1177/0044118X09353572
PG 23
WC Social Issues; Social Sciences, Interdisciplinary; Sociology
SC Social Issues; Social Sciences - Other Topics; Sociology
GA 687EJ
UT WOS:000284760000005
DA 2023-03-20
ER

PT J
AU Jetan, CA
   Jamaiah, I
   Rohela, M
   Nissapatorn, V
AF Jetan, C. A.
   Jamaiah, I.
   Rohela, M.
   Nissapatorn, V.
TI TUBERCULOSIS: AN EIGHT YEAR (2000-2007) RETROSPECTIVE STUDY AT THE UNIVERSITY OF MALAYA MEDICAL CENTRE (UMMC), KUALA LUMPUR, MALAYSIA
SO SOUTHEAST ASIAN JOURNAL OF TROPICAL MEDICINE AND PUBLIC HEALTH
LA English
DT Article
DE tuberculosis; retrospective study; Malaysia
ID risk-factors; hepatotoxicity
AB This was an eight year (2000-2007) retrospective study of tuberculosis in patients admitted to the UMMC. A total of 131 cases were analyzed. Malays constituted the most cases, (43%), followed by Chinese (22%), Indians (17%) and others (18%). The majority of cases were within the 21-60 year old age group, which constituted 69.5% of the total. Males were more commonly affected (65%). Most cases were reported among Malaysians (83%). The majority of patients were unemployed (39%), followed by housewives (10%), laborers (9%), students (8%), shop assistants (7%), and other occupations (27%) The most common presenting complaints were prolonged productive cough, night sweats, fever, anorexia, weight loss (57%), hemoptysis (34%), and undifferentiated symptoms, such as prolonged diarrhea and dysphagia (9%) Sputum was positive for acid-fast bacilli (AFB) in 89%, but only 69% of cases had abnormal chest radiographs. The majority of patients (65%) developed no complications The most common complications were pleural effusion, pneumothorax and pulmonary fibrosis. The majority of patients (82%) suffered either from diabetes mellitus, hypertension, ischemic heart disease or all 3 conditions Regarding risk factors for tuberculosis, two were HIV positive and two were intravenous drug users. The majority of the patients (85%) did not complain of any side effects from then-anti-tuberculosis treatment. Among those who did complain of side effects, the most common were nausea and vomiting (41%), drug induced hepatitis (37%), blurring of vision (11%) and skin rashes (11%). Two cases of death were reported
C1 [Jetan, C. A.; Jamaiah, I.; Rohela, M.; Nissapatorn, V.] Univ Malaya, Fac Med, Dept Parasitol, Kuala Lumpur 50603, Malaysia.
C3 Universiti Malaya
RP Jamaiah, I (corresponding author), Univ Malaya, Fac Med, Dept Parasitol, Kuala Lumpur 50603, Malaysia.
CR Chang Ching Thon, 2007, RURAL REMOTE HEALTH, V7, P667
   Dony JF, 2004, TUBERCULOSIS, V84, P8, DOI 10.1016/j.tube.2003.08.002
   Hayati I N, 1993, MED J MALAYSIA, V48, P416
   Ismail Y, 2004, MED J MALAYSIA, V59, P56
   Iyawoo K, 2004, TUBERCULOSIS, V84, P4, DOI 10.1016/j.tube.2003.08.014
   Mohammad Zahiruddin, 2004, SOUTHEAST ASIAN JOURNAL OF TROPICAL MEDICINE AND PUBLIC HEALTH, V35, P140
   Mohammad Zahiruddin, 2002, SOUTHEAST ASIAN JOURNAL OF TROPICAL MEDICINE AND PUBLIC HEALTH, V33, P92
   Naing Nyi Nyi, 2001, SOUTHEAST ASIAN JOURNAL OF TROPICAL MEDICINE AND PUBLIC HEALTH, V32, P369
   Nissapatorn V, 2005, SOUTHEAST ASIAN J TROP MED PUBLIC HEALTH, V36 Suppl 4, P213
   Nissapatorn V, 2004, SOUTHEAST ASIAN J TROP MED PUBLIC HEALTH, V35 Suppl 2, P39
   Nissapatorn V., 2005, SOUTHEAST ASIAN JOURNAL OF TROPICAL MEDICINE AND PUBLIC HEALTH, V36, P946
   Nissapatorn V., 2005, SOUTHEAST ASIAN JOURNAL OF TROPICAL MEDICINE AND PUBLIC HEALTH, V36, P713
   Nissapatorn V, 2006, PUBLIC HEALTH, V120, P441, DOI 10.1016/j.puhe.2005.11.005
   Nissapatorn V, 2003, JPN J INFECT DIS, V56, P187
   Nissapatorn V, 2006, SOUTHEAST ASIAN J TROP MED PUBLIC HEALTH, V37 Suppl 3, P153
   OBoyle SJ, 2002, INT J TUBERC LUNG D, V6, P307
   Pande JN, 1996, THORAX, V51, P132, DOI 10.1136/thx.51.2.132
   RAVIGLIONE MC, 1998, TUBERCULOSIS HARRISO, V1, P1004
   Shakya R, 2004, ANN PHARMACOTHER, V38, P1074, DOI 10.1345/aph.1D525
   VENUGOPALAN A, 2004, MED J MALAYSIA, V59, P20
NR 20
TC 8
Z9 8
U1 1
U2 5
PU SOUTHEAST ASIAN MINISTERS EDUC ORGANIZATION
PI BANGKOK
PA SEAMEO-TROPMED, 420-6 RAJVITHI RD,, BANGKOK 10400, THAILAND
SN 0125-1562
EI 
J9 SE ASIAN J TROP MED
JI Southeast Asian J. Trop. Med. Public Health
PD MAR 15
PY 2010
VL 41
IS 2
BP 378
EP 385
DI 
PG 8
WC Public, Environmental & Occupational Health; Infectious Diseases; Tropical Medicine
SC Public, Environmental & Occupational Health; Infectious Diseases; Tropical Medicine
GA 583WN
UT WOS:000276710900015
PM 20578521
DA 2023-03-20
ER

PT J
AU Turchik, JA
   Garske, JP
   Probst, DR
   Irvin, CR
AF Turchik, Jessica A.
   Garske, John P.
   Probst, Danielle R.
   Irvin, Clinton R.
TI Personality, Sexuality, and Substance Use as Predictors of Sexual Risk Taking in College Students
SO JOURNAL OF SEX RESEARCH
LA English
DT Article
ID sensation seeking; united-states; casual sex; behavior; hiv; men; association; susceptibility; inhibition; partner
AB Sexual risk taking among college students is common and can lead to serious consequences, such as unintended pregnancies and sexually transmitted infections. This study utilized responses from 310 undergraduate psychology students aged 18 to 23 to examine personality, sexuality, and substance use predictors of sexual risk behaviors over a six-month period. Data were collected from 2005 to 2006 at a medium-sized Midwestern U. S. university. Results indicated that greater alcohol and recreational drug use, higher extraversion, and lower agreeableness were related to sexual risk taking in men. For women, greater alcohol and drug use, higher sexual excitation, and lower sexual inhibition were predictive of sexual risk taking. Among women, but not men, sensation seeking was found to mediate the relationship between the four significant substance use, personality, and sexuality variables and sexual risk taking. Implications for sexual risk behavior prevention and intervention programming are discussed.
C1 [Turchik, Jessica A.; Garske, John P.; Probst, Danielle R.; Irvin, Clinton R.] Ohio Univ, Dept Psychol, Athens, OH 45701 USA.
C3 University System of Ohio; Ohio University
RP Turchik, JA (corresponding author), Ohio Univ, Dept Psychol, 200 Porter Hall, Athens, OH 45701 USA.
EM jt865504@ohio.edu
CR Alexander MG, 2003, J SEX RES, V40, P27, DOI 10.1080/00224490309552164
   Aluja A, 2007, J PERS DISORD, V21, P58, DOI 10.1521/pedi.2007.21.1.58
   [Anonymous], 1997, MMWR RECOMM REP, V46, P1
   Bancroft J, 2004, J SEX RES, V41, P181, DOI 10.1080/00224490409552226
   BRADLEE PM, 1992, PERS INDIV DIFFER, V13, P821, DOI 10.1016/0191-8869(92)90056-U
   Brown NR, 1999, J SEX RES, V36, P292, DOI 10.1080/00224499909551999
   Buss DM, 1997, J RES PERS, V31, P193, DOI 10.1006/jrpe.1997.2175
   Carpenter D, 2008, J SEX RES, V45, P36, DOI 10.1080/00224490701808076
   CATANIA JA, 1986, J SEX RES, V22, P52, DOI 10.1080/00224498609551289
   COLLINS RL, 1985, J CONSULT CLIN PSYCH, V53, P189, DOI 10.1037/0022-006X.53.2.189
   Cooper ML, 2002, J STUD ALCOHOL, V0, PP101, DOI 10.15288/jsas.2002.s14.101
   Costa P.T., 2008, SAGE HDB PERSONALITY, V0, PP179, DOI 10.4135/9781849200479.n9
   CROWNE DP, 1960, J CONSULT PSYCHOL, V24, P349, DOI 10.1037/h0047358
   Dolezal C., 1997, AIDS BEHAV, V1, P19, DOI 10.1023/A:1026209704125
   Finer LB, 2006, PERSPECT SEX REPRO H, V38, P90, DOI 10.1363/3809006
   Fisher TD, 2007, ARCH SEX BEHAV, V36, P89, DOI 10.1007/s10508-006-9094-7
   Gaither GA, 2003, J PERS ASSESS, V81, P157, DOI 10.1207/S15327752JPA8102_07
   Graham CA, 2006, ARCH SEX BEHAV, V35, P397, DOI 10.1007/s10508-006-9041-7
   Grello CM, 2006, J SEX RES, V43, P255, DOI 10.1080/00224490609552324
   Gullette DL, 2006, J ASSOC NURSE AIDS C, V17, P23, DOI 10.1016/j.jana.2006.07.001
   Hoyle RH, 2000, J PERS, V68, P1203, DOI 10.1111/1467-6494.00132
   Janssen, 2007, PSYCHOPHYSIOLOGY SEX, V0, P0
   Janssen E, 2002, J SEX RES, V39, P114, DOI 10.1080/00224490209552130
   Jaworski BC, 2001, J ADOLESCENT HEALTH, V29, P417, DOI 10.1016/S1054-139X(01)00271-3
   Justus AN, 2000, ALCOHOL CLIN EXP RES, V24, P1028, DOI 10.1111/j.1530-0277.2000.tb04646.x
   Kalichman SC, 1996, ARCH SEX BEHAV, V25, P141, DOI 10.1007/BF02437933
   Lavan H, 2002, J PERS DISORD, V16, P73, DOI 10.1521/pedi.16.1.73.22559
   Lewis JE, 1997, J AM COLL HEALTH, V45, P147, DOI 10.1080/07448481.1997.9936875
   Maticka-Tyndale E, 1998, J SEX RES, V35, P254, DOI 10.1080/00224499809551941
   McCoul MD, 2001, PERS INDIV DIFFER, V31, P1303, DOI 10.1016/S0191-8869(00)00222-1
   McDaniel SR, 2003, PERS INDIV DIFFER, V35, P1385, DOI 10.1016/S0191-8869(02)00357-4
   Meston CM, 1998, J SEX RES, V35, P148, DOI 10.1080/00224499809551928
   Miller JD, 2004, PERS INDIV DIFFER, V36, P1611, DOI 10.1016/j.paid.2003.06.009
   MORRIS M, 1993, NATURE, V365, P437, DOI 10.1038/365437a0
   Paul EL, 2000, J SEX RES, V37, P76, DOI 10.1080/00224490009552023
   PAULHUS DL, 1984, J PERS SOC PSYCHOL, V46, P598, DOI 10.1037/0022-3514.46.3.598
   Pluhar E.I., 2003, COLL STUDENT J, V37, P420
   Ross M W, 2001, ANNU REV SEX RES, V12, P290
   Schmitt DP, 2004, EUR J PERSONALITY, V18, P301, DOI 10.1002/per.520
   Scholly K, 2005, J AM COLL HEALTH, V53, P159, DOI 10.3200/JACH.53.4.159-166
   SIKKEMA KJ, 1995, AIDS EDUC PREV, V7, P145
   TABACHNICK BG, 2001, USING MULTIVARIATE S, V0, P0
   Trobst KK, 2002, J RES PERS, V36, P117, DOI 10.1006/jrpe.2001.2334
   Varghese B, 2002, SEX TRANSM DIS, V29, P38, DOI 10.1097/00007435-200201000-00007
   Vollrath M, 1999, EUR J PERSONALITY, V13, P39, DOI 10.1002/(SICI)1099-0984(199901/02)13:1<39::AID-PER328>3.0.CO;2-J
   Webster GD, 2007, J RES PERS, V41, P917, DOI 10.1016/j.jrp.2006.08.007
   Weinhardt L S, 2000, ANNU REV SEX RES, V11, P125
   Weinstock H, 2004, PERSPECT SEX REPRO H, V36, P6, DOI 10.1111/j.1931-2393.2004.tb00002.x
   Wolitski RJ, 2006, JAMA-J AM MED ASSOC, V296, P760
   YEAGER RJ, 1992, PSYCHOL REP, V71, P71, DOI 10.2466/PR0.71.5.71-79
   Zuckerman M, 2000, J PERS, V68, P999, DOI 10.1111/1467-6494.00124
   Zuckerman M, 2007, SENSATION SEEKING RI, V0, P0
NR 54
TC 68
Z9 68
U1 1
U2 20
PU ROUTLEDGE JOURNALS, TAYLOR & FRANCIS LTD
PI ABINGDON
PA 2-4 PARK SQUARE, MILTON PARK, ABINGDON OX14 4RN, OXON, ENGLAND
SN 0022-4499
EI 1559-8519
J9 J SEX RES
JI J. Sex Res.
PD JUN 15
PY 2010
VL 47
IS 5
BP 411
EP 419
DI 10.1080/00224490903161621
PG 9
WC Psychology, Clinical; Social Sciences, Interdisciplinary
SC Psychology; Social Sciences - Other Topics
GA 676DP
UT WOS:000283890600001
PM 19711220
DA 2023-03-20
ER

PT J
AU Kane, MN
   Green, D
   Jacobs, RJ
AF Kane, Michael N.
   Green, Diane
   Jacobs, Robin J.
TI Perceptions of Students about Younger and Older Men and Women who May Be Homeless
SO JOURNAL OF SOCIAL SERVICE RESEARCH
LA English
DT Article
DE Homelessness; substance abuse; alcohol; health issues; student perceptions
ID social-work; united-states; primary-care; alcohol-consumption; substance misuse; adults; ageism; attitudes; prevalence; impact
AB Future human service providers will interact with homeless persons in health, mental health, and social service practice contexts. This study investigated the perceptions of students enrolled in social work courses who are pursuing degrees in human service programs toward older and younger female and male homeless individuals. Respondents (N = 207) were given one of four vignettes in which a character was identified as an older male, a younger male, an older female, or a younger female who was frequently seen near an interstate highway, talking to him/herself and appearing unkempt, thin, and frail. Most respondents perceived the vignette character as mentally ill, neglectful of health, likely to have HIV, tuberculosis, hepatitis A and/or hepatitis B and/or hepatitis C, likely to experience suicidal thoughts/ideation, and to have head lice/scabies/body lice. Older men were more likely to be perceived as military veterans with a history of mental illness and substance abuse. Older women were least likely to be perceived as having a history of substance abuse or using a handout to purchase ethanol. Older women were perceived to be homeless because they could not afford other living accommodations. A general linear model revealed significant differences in 7 of 41 items that respondents answered based on the gender and age of the vignette characters. These perceptual differences between male and female homeless persons will require additional investigation.
C1 [Kane, Michael N.; Green, Diane] Florida Atlantic Univ, Sch Social Work, Boca Raton, FL 33431 USA.
   [Jacobs, Robin J.] Nova SE Univ, Coll Osteopath Med, Dept Prevent Med, Ft Lauderdale, FL 33314 USA.
   [Jacobs, Robin J.] Nova SE Univ, Dept Psychiat & Behav Med, Ft Lauderdale, FL 33314 USA.
C3 State University System of Florida; Florida Atlantic University; Nova Southeastern University; Nova Southeastern University
RP Kane, MN (corresponding author), Florida Atlantic Univ, Sch Social Work, 777 Glades Rd,SO 284, Boca Raton, FL 33431 USA.
EM MNKane@aol.com
CR Aberson C. L., 2008, J APPL SOC PSYCHOL, V38, P3009, DOI 10.1111/J.1559-1816.2008.00423.X
   *AM PSYCH ASS, 2000, PRACT GUID TREATM PS, V0, P0
   American Psychiatric Association, 2000, DIAGN STAT MAN MENT, V0, P0, DOI DOI 10.1176/APPI.BOOKS.9780890425787
   Badiaga S, 2008, EMERG INFECT DIS, V14, P1353, DOI 10.3201/eid1409.080204
   Balais S., 2005, CLIN GERONTOLOGIST, V29, P79, DOI 10.1300/J018V29N01_07
   BARNEA Z, 1994, J GERONTOL SOC WORK, V21, P133
   BARTELS SJ, 2002, J AM SOC AGING, V1, P14
   Blazina C., 2004, J MENS STUDIES, V12, P151, DOI 10.3149/jms.1202.151
   Blow FC, 2002, GENERATIONS, V26, P50
   Bowling A, 1999, BRIT MED J, V319, P1353, DOI 10.1136/bmj.319.7221.1353
   Breslow RA, 2003, J STUD ALCOHOL, V64, P884, DOI 10.15288/jsa.2003.64.884
   Buchanan D, 2004, J GEN INTERN MED, V19, P566, DOI 10.1111/j.1525-1497.2004.30111.x
   Burt M.R., 2001, HELPING AM HOMELESS, V0, P0
   Butler R.N., 1998, AGING MENTAL HLTH PO, V0, P0
   Calsyn Robert J, 2005, CRIM BEHAV MENT HEALTH, V15, P236, DOI 10.1002/cbm.24
   CAPORAEL LR, 1981, J PERS SOC PSYCHOL, V40, P876, DOI 10.1037/0022-3514.40.5.876
   Cardinali R., 2002, EQUAL OPPORTUNITIES, V21, P58, DOI 10.1108/02610150210787082
   CARMEL S, 1992, EDUC GERONTOL, V18, P329, DOI 10.1080/0360127920180403
   Choi NG, 2007, AGING MENT HEALTH, V11, P310, DOI 10.1080/13607860600844614
   Cougnard A, 2006, SOC PSYCH PSYCH EPID, V41, P904, DOI 10.1007/s00127-006-0109-4
   CYKERT S, 1995, J GEN INTERN MED, V10, P345, DOI 10.1007/BF02599955
   Damiano PC, 1997, MED CARE, V35, P1008, DOI 10.1097/00005650-199710000-00003
   Dietz TL, 2009, J APPL GERONTOL, V28, P235, DOI 10.1177/0733464808326006
   Eyrich-Garg KM, 2008, GEND ISSUES, V25, P173, DOI 10.1007/s12147-008-9057-5
   Glasser Irene, 1999, BRAVING STREET ANTHR, V0, P0
   Hamilton M., 2007, WORLD FUTURES, V63, P107, DOI 10.1080/0260 4020601123072
   Hecht L, 2001, AM BEHAV SCI, V45, P66, DOI 10.1177/00027640121957024
   Hummert ML, 2001, J LANG SOC PSYCHOL, V20, P168, DOI 10.1177/0261927X01020001008
   HUMMERT ML, 1994, J GERONTOL, V49, PP240, DOI 10.1093/geronj/49.5.P240
   Ivey DC, 2000, FAM PROCESS, V39, P163, DOI 10.1111/j.1545-5300.2000.39202.x
   James JW, 1995, PSYCHOL AGING, V10, P610, DOI 10.1037/0882-7974.10.4.610
   Kane M, 2004, EDUC GERONTOL, V30, P767, DOI 10.1080/03601270490498098
   Kane M. N., 2004, J GERONTOLOGICAL SOC, V42, P19, DOI 10.1300/J083v42n03_03
   Kane M. N., 2004, ARETE, V28, P65
   Kane M. N., 2004, SOCIAL WORK MENTAL H, V2, P63, DOI 10.1300/J200V02N04_04
   Kane MN, 2008, EDUC GERONTOL, V34, P30, DOI 10.1080/03601270701763928
   Kane MN, 2007, J SOC SERV RES, V34, P13, DOI 10.1300/J079v34n01_02
   Kane MN, 2006, EDUC GERONTOL, V32, P859, DOI 10.1080/03601270600846543
   Kane Michael N, 2002, AM J ALZHEIMERS DIS OTHER DEMEN, V17, P101, DOI 10.1177/153331750201700206
   Kane MN, 2006, J GERONTOL SOC WORK, V47, P153, DOI 10.1300/J083v47n03_10
   Kane MN, 1999, J SOC WORK EDUC, V35, P71, DOI 10.1080/10437797.1999.10778948
   Kemper S, 1998, APPL PSYCHOLINGUIST, V19, P175, DOI 10.1017/S014271640001002X
   Kemper S, 1998, DISCOURSE PROCESS, V25, P55, DOI 10.1080/01638539809545020
   Kryda AD, 2009, COMMUNITY MENT HLT J, V45, P144, DOI 10.1007/s10597-008-9163-6
   Lakey SL, 2008, AM J GERIATR PHARMAC, V6, P12, DOI 10.1016/j.amjopharm.2008.03.004
   Lang I, 2007, AGE AGEING, V36, P256, DOI 10.1093/ageing/afm001
   Lee BA, 2003, URBAN AFF REV, V38, P299, DOI 10.1177/1078087402238804
   LEE BA, 1990, SOC FORCES, V69, P253, DOI 10.2307/2579617
   Lee JAB, 2000, INT SOC WORK, V43, P163, DOI 10.1177/002087280004300203
   LINK B, 1995, AM J ORTHOPSYCHIAT, V65, P347, DOI 10.1037/h0079653
   Lynott PP, 2000, J WOMEN AGING, V12, P5, DOI 10.1300/J074v12n01_02
   Marsiglio W., 1994, OLDER MENS LIVES, V0, PP122, DOI 10.4135/9781452243474.n7
   National Alliance to End Homelessness, 2009, HOM LOOMS POT OUTC R HOM LOOMS POT OUTC R, V0, P0
   National Coalition for the Homeless, 2009, MAN PEOPL EXP HOM, V0, P0
   National Coalition for the Homeless, 2008, MAN PEOPL EXP HOM, V0, P0
   North CS, 2004, AM J PUBLIC HEALTH, V94, P103, DOI 10.2105/AJPH.94.1.103
   Palmore E, 2001, GERONTOLOGIST, V41, P572, DOI 10.1093/geront/41.5.572
   Palmore E., 1999, AGEISM NEGATIVE POSI, V0, P0
   Payne L., 2000, EVERYMAN, V0, P52
   PETTERSEN KI, 1995, AGE AGEING, V24, P198, DOI 10.1093/ageing/24.3.198
   Philaretou AG., 2001, J MENS STUDIES, V9, P301, DOI 10.3149/jms.0903.301
   Ragan AM, 2001, GERONTOLOGIST, V41, P511, DOI 10.1093/geront/41.4.511
   REEKIE LJ, 1992, J GERONTOL SOC WORK, V19, P67, DOI 10.1300/J083v19n02_05
   Rigler SK, 2000, AM FAM PHYSICIAN, V61, P1710
   ROBERTSON JM, 2002, J MENS STUDIES, V11, P1, DOI 10.3149/JMS.1101.1
   ROHAN EA, 1994, J GERONTOL SOC WORK, V23, P201
   Ryan EB, 2000, PSYCHOL AGING, V15, P272, DOI 10.1037//0882-7974.15.2.272
   Sadock BJ., 2007, KAPLAN SADOCKS SYNOP, V0, P0
   Simoni-Wastila Linda, 2006, AM J GERIATR PHARMACOTHER, V4, P380, DOI 10.1016/j.amjopharm.2006.10.002
   Sirin Selcuk R., 2004, J MENS STUDIES, V12, P119, DOI 10.3149/JMS.1202.119
   Solberg LI, 2008, AM J PREV MED, V34, P143, DOI 10.1016/j.amepre.2007.09.035
   Solomon K., 1994, OLDER MENS LIVES, V0, P42
   Thompson Edward., 1994, OLDER MENS LIVES, V0, PP1, DOI 10.4135/9781452243474.N1
   Tompsett CJ, 2006, AM J COMMUN PSYCHOL, V37, P47, DOI 10.1007/s10464-005-9007-2
   Toro PA, 2007, J SOC ISSUES, V63, P505, DOI 10.1111/j.1540-4560.2007.00521.x
   *US C MAYORS, 2008, STAT REP HUNG HOM AM, V0, P0
   Wilson SR, 2007, J AM GERIATR SOC, V55, P445, DOI 10.1111/j.1532-5415.2007.01072.x
   Wolff N, 2002, J BEHAV HEALTH SER R, V29, P304, DOI 10.1007/BF02287370
NR 78
TC 9
Z9 9
U1 2
U2 24
PU ROUTLEDGE JOURNALS, TAYLOR & FRANCIS LTD
PI ABINGDON
[truncated: 129,968 more chars]
