# Supplementary material for: Studies on HIV/AIDS Among Students: Bibliometric Analysis
Source: Interact J Med Res. 2023 Aug 4;12:e46042. doi: 10.2196/46042 (PMC10439465; doi:10.2196/46042)
Supplement: Multimedia Appendix 1 [file ijmr_v12i1e46042_app1.zip › Multimedia Appendix 1/download2011u124.txt]

PT J
AU Mutonyi, H
   Kendrick, M
AF Mutonyi, Harriet
   Kendrick, Maureen
TI Cartoon drawing as a means of accessing what students know about HIV/AIDS: an alternative method
SO VISUAL COMMUNICATION
LA English
DT Article
DE cartoon drawing; cultural taboos; HIV/AIDS knowledge; multimodality
ID education; aids; literacy; health; school
AB Combating the spread of HIV/AIDS in Uganda has involved massive public education campaigns. One of the challenges of these campaigns has always involved the need to simultaneously respect and transcend cultural taboos around direct discussions about sexuality and sexual issues, particularly among youth. Research consistently shows that drawing, as a means of investigating what students know, has the potential to reveal students' perceptions of given concepts and provides an alternative to predominantly language-based methods. Visual methods, however, have rarely been taken up in research on students' sexual health and HIV/AIDS knowledge. This interpretive case study examines the use of cartoon drawing as a unique tool for understanding Ugandan secondary students' conceptions of HIV/AIDS, particularly concepts that are not directly discussed culturally.
C1 [Mutonyi, Harriet] Uganda Martyrs Univ, Fac Educ, Kampala, Uganda.
   [Kendrick, Maureen] Univ British Columbia, Dept Language & Literacy Educ, Vancouver, BC V6T 1Z2, Canada.
C3 Uganda Martyrs University; University of British Columbia
RP Mutonyi, H (corresponding author), Uganda Martyrs Univ, Fac Educ, POB 5498, Kampala, Uganda.
EM mutonyi@umu.ac.ug; maureen.kendrick@ubc.ca
CR Blum RW, 2004, J ADOLESCENT HEALTH, V34, P428, DOI 10.1016/j.jadohealth.2003.09.022
   Boers F, 2003, METAPHOR SYMBOL, V18, P231, DOI 10.1207/S15327868MS1804_1
   BRUNER JS, 1964, AM PSYCHOL, V19, P1, DOI 10.1037/h0044160
   BURNS K, 2002, AGENDA, V53, P81
   Chambers DavidWade., 1983, SCI ED SALEM, V67, P255, DOI 10.1002/SCE.3730670213
   CLEMENT J, 1993, J RES SCI TEACH, V30, P1241, DOI 10.1002/tea.3660301007
   Cohen S, 2004, REPROD HEALTH MATTER, V12, P132
   Gilbert J.K., 2000, DEV MODELS SCI ED, V0, P0
   Hamilton A., 2000, ACM J COMPUT DOCUMEN, V24, P237, DOI 10.1145/353927
   HEWSON MGA, 1985, ANTHROPOL EDUC QUART, V16, P31, DOI 10.1525/aeq.1985.16.1.05x0849q
   *IDRC, 1997, COMM AD AIDS, V0, P0
   Jewitt C., 2001, HDB VISUAL ANAL, V0, PP134, DOI 10.4135/9780857020062.N7
   KELLY M, 2006, HIV AIDS JUSTICE PER, V0, P0
   Kickbusch IS, 2001, HEALTH PROMOT INT, V16, P289, DOI 10.1093/heapro/16.3.289
   Kinsman J, 1999, AIDS CARE, V11, P591, DOI 10.1080/09540129947749
   Kress G., 1997, BEFORE WRITING, V0, P0
   Kress G., 2000, MULTILITERACIES LITE, V0, P182
   Macgregor AST, 1998, HEALTH PROMOT INT, V13, P307, DOI 10.1093/heapro/13.4.307
   Merriam S.B., 1998, QUALITATIVE RES CASE, V0, P0
   Mirembe R, 2002, COMP EDUC, V38, P291, DOI 10.1080/0305006022000014151
   Mitchell C, 2006, MCGILL J EDUC, V41, P267
   Mitchell C, 2006, CHANG ENGL, V13, P355, DOI 10.1080/13586840600971919
   *MOES PIASCY, 2005, LOW POSTPR STUD HDB, V0, P0
   *MOH, 2006, 2004 05 UG HIV AIDS, V0, P0
   Morphy Howard, 1997, RETHINKING VISUAL AN, V0, P0
   Mutonyi H., 2005, THESIS U BRIT COLUMB, V0, P0
   Mutonyi H., 2007, ALBERTA J EDUC RES, V53, P189
   Mutonyi H, 2010, CRIT LANG LIT STUD, V0, P38
   Nashon SM, 2004, RES SCI EDUC, V34, P475, DOI 10.1007/s11165-004-3229-4
   NORTON B, 2007, COMPARE, V37, P479, DOI 10.1080/03057920701366218
   Piaget J, 1969, CHILDS CONCEPTION WO, V0, P0
   Pittman KM, 1999, J RES SCI TEACH, V36, P1, DOI 10.1002/(SICI)1098-2736(199901)36:1<1::AID-TEA2>3.0.CO;2-2
   Prosser J., 1998, IMAGE BASED RES SOUR, V0, P252
   Rose Gillian., 2012, VISUAL METHODOLOGIES, V0, P0
   Stake R., 1995, ART CASE STUDY RES, V0, P0
   Stake Robert, 1998, STRATEGIES QUALITATI, V0, P0
   Stoneburner RL, 2004, SCIENCE, V304, P714, DOI 10.1126/science.1093166
   Thibault PaulJ., 2006, MULTIMODAL TRANSCRIP, V0, P0
   Thorley NR, 1996, SCI EDUC, V80, P317, DOI 10.1002/(SICI)1098-237X(199606)80:3<317::AID-SCE3>3.0.CO;2-H
   Tunicliffe S.D., 2007, VISUAL COMMUNICATION, V6, P99, DOI 10.1177/1470357207071467
   UAC, 2004, REV NAT STRAT FRAM H, V0, P0
   *UAC, 2007, NAT HIV AIDS STRAT P, V0, P0
   *UNAIDS, 2001, HIV AIDS COMM BEH SO, V0, P0
   *UNAIDS UNESCO, 2004, LIF SKILLS BAS HIV A, V0, P0
   *UNSAID, 2002, INT PROGR CTR US HIV, V0, P0
   van Leeuwen T, 1996, READING IMAGES GRAMM, V0, P0
   Vygotsky L. S, 1978, MIND SOC DEV HIGHER, V0, P0, DOI DOI 10.2307/J.CTVJF9VZ4
   Warburton T, 1996, BRIT J EDUC STUD, V44, P307, DOI 10.2307/3122458
   Yin R.K., 2018, CASE STUDY RES DESIG, V0, P0
NR 49
TC 22
Z9 22
U1 1
U2 4
PU SAGE PUBLICATIONS INC
PI THOUSAND OAKS
PA 2455 TELLER RD, THOUSAND OAKS, CA 91320 USA
SN 1470-3572
EI 1741-3214
J9 VISUAL COMMUN-US
JI Vis. Commun.
PD MAY 15
PY 2011
VL 10
IS 2
BP 231
EP 249
DI 10.1177/1470357211398447
PG 19
WC Communication
SC Communication
GA 769JQ
UT WOS:000291009100008
DA 2023-03-20
ER

PT J
AU Rutledge, SE
   Whyte, J
   Abell, N
   Brown, KM
   Cesnales, NI
AF Rutledge, Scott Edward
   Whyte, James
   Abell, Neil
   Brown, Kristin M.
   Cesnales, Nicole I.
TI Measuring Stigma Among Health Care and Social Service Providers: The HIV/AIDS Provider Stigma Inventory
SO AIDS PATIENT CARE AND STDS
LA English
DT Article
ID nursing-students attitudes; aids-related stigma; hiv stigma; conceptual-framework; patient-care; nurses; knowledge; discrimination; people; scale
AB Initial validation of the HIV/AIDS Provider Stigma Inventory (HAPSI), piloted on a sample of 174 nursing students, supported the psychometric qualities of a suite of measures capturing tendencies to stigmatize and discriminate against people living with HIV/AIDS (PLHA). Derived from social psychology and mindfulness theories, separate scales addressing awareness, acceptance, and action were designed to include notions of labeling, stereotyping, outgrouping, and discriminating. These were enhanced to capture differences associated with personal characteristics of PLHA that trigger secondary stigma (e.g., sexual orientation, injection drug use, multiple sex partners) and fears regarding instrumental and symbolic stigma. Reliabilities were strong (coefficients a for 16 of 19 resulting measures ranged from 0.80 to 0.98) and confirmatory factor analyses indicated good model fit for two multidimensional (Awareness and Acceptance) and one unidimensional (Action) measure. Evidence of convergent construct validity supported accuracy of primary constructs. Implications for training and professional socialization in health care are discussed.
C1 [Rutledge, Scott Edward] Temple Univ, Sch Social Work, Philadelphia, PA 19122 USA.
   [Whyte, James] Florida State Univ, Coll Nursing, Tallahassee, FL 32306 USA.
   [Abell, Neil; Brown, Kristin M.; Cesnales, Nicole I.] Florida State Univ, Coll Social Work, Tallahassee, FL 32306 USA.
C3 Pennsylvania Commonwealth System of Higher Education (PCSHE); Temple University; State University System of Florida; Florida State University; State University System of Florida; Florida State University
RP Rutledge, SE (corresponding author), Temple Univ, Sch Social Work, 301 Cecil B Moore Ave,Ritter Annex 5th Floor, Philadelphia, PA 19122 USA.
EM srutled@temple.edu
CR Abell N, 2007, AIDS CARE, V19, P242, DOI 10.1080/09540120600774297
   Abell N., 2009, DEV VALIDATING RAPID, V0, P0
   Berger BE, 2001, RES NURS HEALTH, V24, P518, DOI 10.1002/nur.10011
   Brown L, 2003, AIDS EDUC PREV, V15, P49, DOI 10.1521/aeap.15.1.49.23844
   Byrne BM., 1998, STRUCTURAL EQUATION, V0, P0, DOI DOI 10.4324/9780203774762%0A
   Chan KY, 2008, AIDS BEHAV, V12, P146, DOI 10.1007/s10461-007-9222-y
   Chan KY, 2005, AIDS CARE, V17, PS205, DOI 10.1080/09540120500120211
   CURREY CJ, 1990, ACAD MED, V65, P472, DOI 10.1097/00001888-199007000-00015
   Dubbert P M, 1994, NURS ADM Q, V18, P16
   Emlet C, 2005, RES SOCIAL WORK PRAC, V15, P291, DOI 10.1177/1049731504273250
   Froman R D, 2001, SCH INQ NURS PRACT, V15, P161
   Froman RD, 1997, RES NURS HEALTH, V20, P161, DOI 10.1002/(SICI)1098-240X(199704)20:2<161::AID-NUR8>3.0.CO;2-I
   GALLOP RM, 1992, AIDS CARE, V4, P103, DOI 10.1080/09540129208251624
   GERBERT B, 1991, JAMA-J AM MED ASSOC, V266, P2837, DOI 10.1001/jama.266.20.2837
   Goffman, 1966, BEHAV PUBLIC PLACES, V0, P0
   Greeff M, 2007, CURATIONIS, V30, P12
   Green G, 1997, SOCIOL HEALTH ILL, V19, P70, DOI 10.1111/1467-9566.00041
   Harrington D., 2009, CONFIRMATORY FACTOR, V0, P0, DOI DOI 10.1093/ACPROF:OSO/9780195339888.003.0004
   HARRISON M, 1994, PSYCHOL REP, V74, P1043, DOI 10.2466/pr0.1994.74.3.1043
   Hayter M, 1996, J ADV NURS, V24, P662, DOI 10.1046/j.1365-2648.1996.02402.x
   Herek GM, 1998, AIDS PUBLIC POLICY J, V13, P36
   Herek GM, 2000, AIDS STIGMA 1999 SUR, V0, P0
   JEMMOTT LS, 1992, NURS RES, V41, P172
   Kalichman SC, 2005, AIDS BEHAV, V9, P135, DOI 10.1007/s10461-005-3895-x
   Kaplan Andrew H, 2005, CURR HIV/AIDS REP, V2, P184, DOI 10.1007/s11904-005-0014-6
   Kline R, 2005, PRINCIPLES PRACTICE, V0, P0
   Link BG, 2001, ANNU REV SOCIOL, V27, P363, DOI 10.1146/annurev.soc.27.1.363
   Logie C, 2009, AIDS CARE, V21, P742, DOI 10.1080/09540120802511877
   Lohrmann C, 2000, J ADV NURS, V31, P696, DOI 10.1046/j.1365-2648.2000.01326.x
   Mahendra V S, 2007, SAHARA J, V4, P616
   Malcolm A., 1998, CRIT PUBLIC HEALTH, V8, P347, DOI 10.1080/09581599808402920
   McCann TV, 1998, J ADV NURS, V27, P267, DOI 10.1046/j.1365-2648.1998.00513.x
   Meisenhelder J B, 1989, IMAGE J NURS SCH, V21, P7, DOI 10.1111/j.1547-5069.1989.tb00089.x
   MEISENHELDER JB, 1989, ADV NURS SCI, V11, P29, DOI 10.1097/00012272-198901000-00007
   Nyblade Laura C, 2006, PSYCHOL HEALTH MED, V11, P335, DOI 10.1080/13548500600595178
   Ogden J., 2005, COMMON ITS CORE HIV, V0, P0
   Parker R, 2003, SOC SCI MED, V57, P13, DOI 10.1016/S0277-9536(02)00304-0
   Preston DB, 2000, RES NURS HEALTH, V23, P67
   Qu B, 2010, AIDS PATIENT CARE ST, V24, P59, DOI 10.1089/apc.2009.0190
   Rintamaki LS, 2007, AIDS PATIENT CARE ST, V21, P956, DOI 10.1089/apc.2006.0154
   Rondahl G, 2003, J ADV NURS, V41, P454, DOI 10.1046/j.1365-2648.2003.02553.x
   Rutledge SE, 2009, SOCIOL HEALTH ILL, V31, P17, DOI 10.1111/j.1467-9566.2008.01133.x
   Rutledge SE, 2005, AIDS PATIENT CARE ST, V19, P186, DOI 10.1089/apc.2005.19.186
   Snyder M, 1999, AM BEHAV SCI, V42, P1175, DOI 10.1177/0002764299042007009
   Sowell RL, 1997, AIDS CARE, V9, P501, DOI 10.1080/713613191
   Springer DW, 2002, RES SOCIAL WORK PRAC, V12, P408, DOI 10.1177/1049731502012003005
   Surlis S, 2001, J ASSOC NURSES AIDS CARE, V12, P68, DOI 10.1016/S1055-3290(06)60185-4
   Taylor B, 2001, J ADV NURS, V35, P792, DOI 10.1046/j.1365-2648.2001.01912.x
   Thorpe C.T, 2021, SCALE DEV THEORY APP, V0, P0
   UNAIDS, 2000, PROT ID DISCR PEOPL, V0, P0
   Uwakwe CBU, 2000, J ADV NURS, V32, P416, DOI 10.1046/j.1365-2648.2000.01492.x
   Uys L, 2009, AIDS PATIENT CARE ST, V23, P1059, DOI 10.1089/apc.2009.0085
   Uys LR, 2009, AIDS CARE, V21, P150, DOI 10.1080/09540120801982889
   Vazquez-Mayoral EE, 2009, AIDS PATIENT CARE ST, V23, P557, DOI 10.1089/apc.2008.0117
   Wight RG, 2006, SOC SCI MED, V62, P444, DOI 10.1016/j.socscimed.2005.06.004
   Zukoski AP, 2009, AIDS PATIENT CARE ST, V23, P267, DOI 10.1089/apc.2008.0168
NR 56
TC 33
Z9 34
U1 0
U2 21
PU MARY ANN LIEBERT, INC
PI NEW ROCHELLE
PA 140 HUGUENOT STREET, 3RD FL, NEW ROCHELLE, NY 10801 USA
SN 1087-2914
EI 1557-7449
J9 AIDS PATIENT CARE ST
JI Aids Patient Care STDS
PD NOV 15
PY 2011
VL 25
IS 11
BP 673
EP 682
DI 10.1089/apc.2011.0008
PG 10
WC Public, Environmental & Occupational Health; Infectious Diseases
SC Public, Environmental & Occupational Health; Infectious Diseases
GA 842FD
UT WOS:000296577100007
PM 21967495
DA 2023-03-20
ER

PT J
AU Dermen, KH
   Thomas, SN
AF Dermen, Kurt H.
   Thomas, Sherilyn N.
TI Randomized Controlled Trial of Brief Interventions to Reduce College Students' Drinking and Risky Sex
SO PSYCHOLOGY OF ADDICTIVE BEHAVIORS
LA English
DT Article
DE alcohol use; sexual behavior; HIV risk; motivational interviewing; college students; randomized controlled trial
ID alcohol-use; condom use; motivational enhancement; substance use; hiv-infection; young-adults; behavior; prevention; hiv/aids; gender
AB The present study tested the proposition that an intervention to reduce alcohol use among college students will also reduce their risky sexual behavior. In a randomized controlled trial, 154 heavy-drinking, predominantly White, heterosexual college students at behavioral risk for infection with HIV and other sexually transmitted diseases were assigned to receive no intervention or a two-session, in-person, motivational interviewing-based intervention focused on (a) reducing alcohol risk behavior, (b) reducing HIV risk behavior, or (c) reducing both alcohol and HIV risk behavior. Three-month retrospective assessments of alcohol use and sexual behavior were conducted at intake and at 3-, 6-, 9-, 12-, and 15-month follow-up appointments. During follow-up, participants who received the single-focus alcohol risk-reduction intervention drank less frequently and consumed fewer drinks per drinking day as compared with no-intervention control participants, but did not differ from control participants in their frequency of intercourse without a condom or number of sexual partners. Participants who received the single-focus HIV risk-reduction intervention evidenced fewer unprotected sex events during follow-up, as compared with control participants. The number of sexual partners reported during follow-up did not differ by condition. Effects of the interventions did not vary significantly over time and were not moderated by participant gender. Results suggest that intervening to reduce alcohol use may not reduce risky sexual behavior among nonminority college students, but that a brief motivational intervention targeting HIV risk behavior may have utility for reducing the frequency of unprotected sex in this population.
C1 [Dermen, Kurt H.; Thomas, Sherilyn N.] SUNY Buffalo, Res Inst Addict, Buffalo, NY 14203 USA.
C3 State University of New York (SUNY) System; State University of New York (SUNY) Buffalo
RP Dermen, KH (corresponding author), SUNY Buffalo, Res Inst Addict, 1021 Main St, Buffalo, NY 14203 USA.
EM dermen@ria.buffalo.edu
CR Abbey A, 2007, PSYCHOL ADDICT BEHAV, V21, P76, DOI 10.1037/0893-164X.21.1.76
   Belcher L, 1998, J CONSULT CLIN PSYCH, V66, P856, DOI 10.1037/0022-006X.66.5.856
   Bolton R, 1992, MED ANTHROPOL, V14, P323
   Brems C, 2009, AIDS EDUC PREV, V21, P397, DOI 10.1521/aeap.2009.21.5.397
   Brown LK, 2001, ADOLESCENTS, V0, P0
   Bryan A, 2007, J STUD ALCOHOL DRUGS, V68, P327, DOI 10.15288/jsad.2007.68.327
   Bryan AD, 2009, PEDIATRICS, V124, PE1180, DOI 10.1542/peds.2009-0679
   Buhi ER, 2010, J AM COLL HEALTH, V58, P337, DOI 10.1080/07448480903501780
   Carey KB, 2007, ADDICT BEHAV, V32, P2469, DOI 10.1016/j.addbeh.2007.05.004
   Carey M.P., 1997, AIDS BEHAV, V1, P61, DOI 10.1023/A:1026218005943
   Carey Michael P, 1999, AIDS BEHAV, V3, P269, DOI 10.1023/A:1025429216459
   Carey MP, 2000, HEALTH PSYCHOL, V19, P3, DOI 10.1037/0278-6133.19.1.3
   Carey MP, 1997, J CONSULT CLIN PSYCH, V65, P531, DOI 10.1037/0022-006X.65.4.531
   Carey MP, 2001, INT J STD AIDS, V12, P365, DOI 10.1258/0956462011923309
   CAREY MP, 1998, NIMH EXPL C INT COM, V0, P0
   Chernoff RA, 2005, AIDS EDUC PREV, V17, P91, DOI 10.1521/aeap.17.3.91.62902
   Civic D, 2000, J SEX MARITAL THER, V26, P95, DOI 10.1080/009262300278678
   Cohen J., 1988, STAT POWER ANAL BEHA, V0, P0
   Connors GJ, 2002, J CONSULT CLIN PSYCH, V70, P1161, DOI 10.1037//0022-006X.70.5.1161
   Cooper ML, 2010, J PERS SOC PSYCHOL, V98, P319, DOI 10.1037/a0017785
   Cooper ML, 2006, CURR DIR PSYCHOL SCI, V15, P19, DOI 10.1111/j.0963-7214.2006.00385.x
   Cooper ML, 2002, J STUD ALCOHOL, V0, PP101, DOI 10.15288/jsas.2002.s14.101
   COOPER ML, 1992, ALCOHOL HEALTH RES W, V16, P64
   DAVIDSON R, 1986, BRIT J ADDICT, V81, P217
   Davis KC, 2009, J STUD ALCOHOL DRUGS, V70, P499, DOI 10.15288/jsad.2009.70.499
   Dekin B, 1996, AM J PREV MED, V12, P61, DOI 10.1016/S0749-3797(18)30260-5
   Dermen KH, 1998, J STUD ALCOHOL, V59, P71, DOI 10.15288/jsa.1998.59.71
   DERMEN KH, 1994, PSYCHOL ADDICT BEHAV, V8, P152, DOI 10.1037/0893-164X.8.3.152
   Dermen KH, 2000, EXP CLIN PSYCHOPHARM, V8, P198, DOI 10.1037/1064-1297.8.2.198
   Douglas KA, 1997, J AM COLL HEALTH, V46, P55, DOI 10.1080/07448489709595589
   Downing-Matibag TM, 2009, QUAL HEALTH RES, V19, P1196, DOI 10.1177/1049732309344206
   Gordon CM, 1996, HEALTH PSYCHOL, V15, P56, DOI 10.1037/0278-6133.15.1.56
   GRAVES KL, 1995, AM J HEALTH PROMOT, V10, P27, DOI 10.4278/0890-1171-10.1.27
   Grello CM, 2006, J SEX RES, V43, P255, DOI 10.1080/00224490609552324
   GRIMLEY DM, 1995, HEALTH EDUC QUART, V22, P20, DOI 10.1177/109019819502200104
   Hagman BI, 2007, ADDICT BEHAV, V32, P2317, DOI 10.1016/j.addbeh.2007.01.023
   Hoban M. T., 2003, CAMPUS HIV PREVENTIO, V0, P0
   Hurlbut S C, 1992, J AM COLL HEALTH, V41, P49
   Igra V, 1996, ISSUES CLIN CHILD PS, V0, P35
   Ingersoll KS, 2005, J SUBST ABUSE TREAT, V29, P173, DOI 10.1016/j.jsat.2005.06.003
   JADACK RA, 1995, RES NURS HEALTH, V18, P313, DOI 10.1002/nur.4770180405
   James AB, 2008, SEX TRANSM DIS, V35, P529, DOI 10.1097/OLQ.0b013e3181676697
   Jaworski BC, 2001, J ADOLESCENT HEALTH, V29, P417, DOI 10.1016/S1054-139X(01)00271-3
   Johnson BT, 2003, ARCH PEDIAT ADOL MED, V157, P381, DOI 10.1001/archpedi.157.4.381
   Kaly PW, 2002, J COLL STUDENT DEV, V43, P838
   Kiene SA, 2009, J ADOLESCENT HEALTH, V44, P73, DOI 10.1016/j.jadohealth.2008.05.008
   Kiene SM, 2006, J ADOLESCENT HEALTH, V39, P404, DOI 10.1016/j.jadohealth.2005.12.029
   Knight JR, 2002, J STUD ALCOHOL, V63, P263, DOI 10.15288/jsa.2002.63.263
   LaBrie JW, 2008, ARCH SEX BEHAV, V37, P330, DOI 10.1007/s10508-007-9195-y
   Laforge RG, 2005, J STUD ALCOHOL, V66, P479, DOI 10.15288/jsa.2005.66.479
   LANG AR, 1985, J DRUG ISSUES, V15, P273, DOI 10.1177/002204268501500208
   Larimer ME, 2007, ADDICT BEHAV, V32, P2439, DOI 10.1016/j.addbeh.2007.05.006
   Leigh BC, 2008, AIDS BEHAV, V12, P104, DOI 10.1007/s10461-007-9216-9
   LEIGH BC, 1993, AM PSYCHOL, V48, P1035, DOI 10.1037/0003-066X.48.10.1035
   Lewis J. E., 2008, JOURNAL OF HIV/AIDS PREVENTION IN CHILDREN & YOUTH, V9, P138, DOI 10.1080/15538340902824084
   MacDonald TK, 1996, PERS SOC PSYCHOL B, V22, P763, DOI 10.1177/0146167296228001
   MARKHAM MR, 1993, BEHAV RES METH INSTR, V25, P477, DOI 10.3758/BF03204547
   Miller W. R., 1994, PROJECT MATCH MONOGR, V2, P0
   MILLER WR, 1988, BEHAV PSYCHOTHER, V16, P251, DOI 10.1017/S0141347300014129
   Miller WR., 1991, PREPARING PEOPLE CHA, V0, P0
   Moyers T. B., 2003, MOTIVATIONAL I UNPUB, V0, P0
   Naar-King S, 2006, AIDS EDUC PREV, V18, P1, DOI 10.1521/aeap.2006.18.1.1
   Neal DJ, 2007, J CONSULT CLIN PSYCH, V75, P294, DOI 10.1037/0022-006X.75.2.294
   Outlaw AY, 2010, AM J PUBLIC HEALTH, V100, PS146, DOI 10.2105/AJPH.2009.166991
   Pedlow CT, 2003, BEHAV MODIF, V27, P135, DOI 10.1177/0145445503251562
   Randolph ME, 2009, AM J DRUG ALCOHOL AB, V35, P80, DOI 10.1080/00952990802585422
   REINARMAN C, 1988, CONTEMP DRUG PROBL, V14, P435
   Rollnick, 1991, MOTIVATIONAL INTERVI, V0, P0
   ROLLNICK S, 1992, BRIT J ADDICT, V87, P743
   Rosengard C., 2007, JOURNAL OF HIV/AIDS PREVENTION IN CHILDREN & YOUTH, V8, P45, DOI 10.1300/J499v08n02_04
   Rutledge SE, 2007, ARCH SEX BEHAV, V36, P313, DOI 10.1007/s10508-006-9077-8
   Scott-Sheldon LAJ, 2010, AIDS BEHAV, V14, P845, DOI 10.1007/s10461-008-9426-9
   Shuper PA, 2010, ALCOHOL ALCOHOLISM, V45, P159, DOI 10.1093/alcalc/agp091
   SKINNER HA, 1982, ADDICT BEHAV, V7, P363, DOI 10.1016/0306-4603(82)90005-3
   STEELE CM, 1990, AM PSYCHOL, V45, P921, DOI 10.1037/0003-066X.45.8.921
   Stulhofer A, 2010, SOC SCI MED, V70, P2080, DOI 10.1016/j.socscimed.2010.02.030
   UNAIDS and the World Health Organization, 2009, UNAIDS0936EJC1700E W, V0, P0
   Weinhardt L S, 2000, ANNU REV SEX RES, V11, P125
   Weinhardt LS, 1998, ANN BEHAV MED, V20, P25, DOI 10.1007/BF02893805
   Wu LT, 2009, PUBLIC HEALTH, V123, P557, DOI 10.1016/j.puhe.2009.06.012
   Yudko E, 2007, J SUBST ABUSE TREAT, V32, P189, DOI 10.1016/j.jsat.2006.08.002
   ZULE WA, 2009, AM J PUBLIC HEALTH, V99, P1
NR 82
TC 38
Z9 39
U1 0
U2 17
PU EDUCATIONAL PUBLISHING FOUNDATION-AMERICAN PSYCHOLOGICAL ASSOC
PI WASHINGTON
PA 750 FIRST ST, NE, WASHINGTON, DC 20002-4242 USA
SN 0893-164X
EI 1939-1501
J9 PSYCHOL ADDICT BEHAV
JI Psychol. Addict. Behav.
PD DEC 15
PY 2011
VL 25
IS 4
BP 583
EP 594
DI 10.1037/a0025472
PG 12
WC Substance Abuse; Psychology, Multidisciplinary
SC Substance Abuse; Psychology
GA 862AM
UT WOS:000298062200002
PM 21928866
DA 2023-03-20
ER

PT J
AU Cho, H
   Hallfors, DD
   Mbai, II
   Itindi, J
   Milimo, BW
   Halpern, CT
   Iritani, BJ
AF Cho, Hyunsan
   Hallfors, Denise D.
   Mbai, Isabella I.
   Itindi, Janet
   Milimo, Benson W.
   Halpern, Carolyn T.
   Iritani, Bonita J.
TI Keeping Adolescent Orphans in School to Prevent Human Immunodeficiency Virus Infection: Evidence From a Randomized Controlled Trial in Kenya
SO JOURNAL OF ADOLESCENT HEALTH
LA English
DT Article
DE Orphans; Education; HIV prevention; Kenya; Randomized controlled trial
AB Purpose: We report the findings from a pilot study in western Kenya, using an experimental design to test whether comprehensive support used to keep adolescent orphans in school can reduce risk factors associated with infection with human immunodeficiency virus. Methods: Adolescent orphans aged 12-14 years (N = 105) in Nyanza Province were randomized to condition, after stratifying by household, gender, and baseline survey report of sexual behavior. The intervention comprised school fees, uniforms, and a "community visitor" who monitored school attendance and helped to resolve problems that would lead to absence or dropout. Data were analyzed using generalized estimating equations over two time points, controlling for gender and age. Results: Compared with the control group, intervention students were less likely to drop out of school, commence sexual intercourse, or report attitudes supporting early sex. School support also increased prosocial bonding and gender equity attitudes. Conclusions: After 1 year of exposure to the intervention, we found evidence suggesting that comprehensive school support can prevent school dropout, delay sexual debut, and reduce risk factors associated with infection with human immunodeficiency virus. Further research, with much larger samples, is needed to better understand factors that mediate the association between educational support and delayed sexual debut, and how gender might moderate these relationships. (C) 2011 Society for Adolescent Health and Medicine. All rights reserved.
C1 [Cho, Hyunsan; Hallfors, Denise D.; Iritani, Bonita J.] Pacific Inst Res & Evaluat, Chapel Hill, NC 27514 USA.
   [Mbai, Isabella I.; Itindi, Janet; Milimo, Benson W.] Moi Univ, Dept Nursing Sci, Eldoret, Kenya.
   [Halpern, Carolyn T.] Univ N Carolina, Dept Maternal & Child Hlth, Chapel Hill, NC USA.
C3 Pacific Institute for Research & Evaluation (PIRE); Moi University; University of North Carolina; University of North Carolina Chapel Hill
RP Cho, H (corresponding author), Pacific Inst Res & Evaluat, 1516 E Franklin St,Suite 200, Chapel Hill, NC 27514 USA.
EM cho@pire.org
FU National Institute of Mental Health [5R34MH79749-3]
CR Baird S, 2010, HEALTH ECON, V19, P55, DOI 10.1002/hec.1569
   Catalano R., 1996, DELINQUENCY CRIME CU, V0, P149
   Central Bureau of Statistics-CBS/Kenya Ministry of Health-MOH/Kenya ORC Macro, 2004, KEN DEM HLTH SURV 20, V0, P0
   Chiao C, 2009, AIDS CARE, V21, P881, DOI 10.1080/09540120802537856
   Duflo E., 2006, 4024 WORLD BANK, V0, P0
   Gupta GR, 2008, LANCET, V372, P764, DOI 10.1016/S0140-6736(08)60887-9
   HALLFORS DD, 2010, AM J PUBLIC IN PRESS, V0, P0
   [Joint United Nations Programme on HIV/AIDS (UNAIDS) Joint United Nations Programme on HIV/AIDS], 2008, REP GLOB AIDS EP, V0, P0
   Niens L, 2009, SOC SCI QUART, V90, P1134, DOI 10.1111/j.1540-6237.2009.00650.x
NR 10
TC 51
Z9 51
U1 1
U2 10
PU ELSEVIER SCIENCE INC
PI NEW YORK
PA 360 PARK AVE SOUTH, NEW YORK, NY 10010-1710 USA
SN 1054-139X
EI 
J9 J ADOLESCENT HEALTH
JI J. Adolesc. Health
PD MAY 15
PY 2011
VL 48
IS 5
BP 523
EP 526
DI 10.1016/j.jadohealth.2010.08.007
PG 4
WC Psychology, Developmental; Public, Environmental & Occupational Health; Pediatrics
SC Psychology; Public, Environmental & Occupational Health; Pediatrics
GA 750OT
UT WOS:000289558500017
PM 21501814
DA 2023-03-20
ER

PT J
AU Xiao, ZW
   Mehrotra, P
   Zimmerman, R
AF Xiao, Zhiwen
   Mehrotra, Purnima
   Zimmerman, Rick
TI Sexual revolution in China: implications for Chinese women and society
SO AIDS CARE-PSYCHOLOGICAL AND SOCIO-MEDICAL ASPECTS OF AIDS/HIV
LA English
DT Article
DE sexual revolution; HIV; women; China
ID condom use; cultural-adaptation; college-students; hiv; workers; behavior; hiv/aids; transmission; knowledge; attitudes
AB China is undergoing rapid changes in sexual mores due to several reasons such as decreasing control of the state over private lives of individuals, globalization of its economy, and some policies initiated by the state. There is increased acceptance of premarital sex and extramarital sex in China, especially among youth. In historically conservative China, influenced by Confucian ideals of patriarchal dominance for centuries, the sexual freedom currently enjoyed by many is unprecedented. This has impacted women's status and sexual lives in several positive ways such as increasing freedom of sexual expression, control over their bodies, sexual choices, and increasing equality with men in all spheres of life. However several negative consequences such as a rise in STD/HIV prevalence, commercial sex, and divorce rates have also been attributed to the ongoing sexual revolution in China. Recommendations combating these and suggestions for directions in future research are discussed.
C1 [Xiao, Zhiwen] Univ Houston, Sch Commun, Houston, MO USA.
   [Mehrotra, Purnima; Zimmerman, Rick] Virginia Commonwealth Univ, Dept Social & Behav Sci, Richmond, VA USA.
C3 University of Houston System; University of Houston; Virginia Commonwealth University
RP Xiao, ZW (corresponding author), Univ Houston, Sch Commun, Houston, MO USA.
EM zxia2@central.uh.edu
CR ALTMAN DENNIS, 2004, SEXUALITY RES SOCIAL, V1, P63, DOI 10.1525/SRSP.2004.1.1.63
   Annan K, 2002, NY TIMES INT HE 1129, V0, P0
   [Anonymous], 1900, DOI 10.1023/A:1021109031521, V0, P0
   Bai W., 2004, DANGDAI ZHONGGUOREN, V0, P0
   Cai Y, 2008, INT J STD AIDS, V19, P848, DOI 10.1258/ijsa.2008.008129
   China Ministry of Health and UN Theme Group on HIV/AIDS in China, 2004, JOINT ASS HIV AIDS P, V0, P0
   Choi KH, 2004, AIDS EDUC PREV, V16, P19, DOI 10.1521/aeap.16.1.19.27721
   Cottrell L, 2005, PREV MED, V40, P189, DOI 10.1016/j.ypmed.2004.05.019
   Detels R, 2004, AIDS EDUC PREV, V16, P1, DOI 10.1521/aeap.16.3.5.1.35526
   Gil VE, 1996, SOC SCI MED, V42, P141, DOI 10.1016/0277-9536(95)00064-X
   Gu J, 2009, AIDS CARE, V21, P31, DOI 10.1080/09540120802068787
   Hesketh T, 2005, AIDS CARE, V17, P958, DOI 10.1080/09540120500100676
   Hu Z, 2006, PUBLIC HEALTH, V120, P339, DOI 10.1016/j.puhe.2005.10.016
   Huang YY, 2004, SEX TRANSM DIS, V31, P695, DOI 10.1097/01.olq.0000143107.06988.ea
   Jeffreys E, 2006, ROUT STUD CHINA TRAN, V0, P1
   Lau JTF, 2009, SEX TRANSM INFECT, V85, P376, DOI 10.1136/sti.2008.035162
   Lau MP, 1995, TRANSCULT PSYCHIATRY, V32, P137, DOI 10.1177/136346159503200202
   Li XM, 2008, AIDS EDUC PREV, V20, P1, DOI 10.1521/aeap.2008.20.1.1
   Li XM, 2006, AIDS EDUC PREV, V18, P406, DOI 10.1521/aeap.2006.18.5.406
   Li Z, 2000, CHINESE J SCH HLTH, V21, P105
   Liu D, 1992, ZHONGGUO DANGDAI XIN, V0, P0
   Logan TK, 2002, PSYCHOL BULL, V128, P851, DOI 10.1037//0033-2909.128.6.851
   Lu F., 2002, CHINESE J STD AIDS P, V8, P321
   Lu L, 2008, NATURE, V455, P609, DOI 10.1038/455609a
   Ma S, 2002, SEX TRANSM INFECT, V78, P110, DOI 10.1136/sti.78.2.110
   Pan S. M., 1995, CONT SITUATION SEXUA, V0, P0
   Pan SM, 2006, ROUT STUD CHINA TRAN, V0, P21
   Parish W. L., 2006, SOCIAL POLICY HIV AI, V0, P0
   Parish WL, 2007, POPUL DEV REV, V33, P729, DOI 10.1111/j.1728-4457.2007.00195.x
   Phoolcharoen W., 2002, OXFORD TXB PUBLIC HL, V0, P1453
   Rou KM, 2007, AIDS, V21, PS95, DOI 10.1097/01.aids.0000304703.77755.c7
   Shen LX, 2008, INT J STD AIDS, V19, P761, DOI 10.1258/ijsa.2008.008053
   Singhal Arvind, 1999, ENTERTAINMENT ED COM, V0, P0
   Thompson D, 2005, CHINA CONFRONTS HIV, V0, P0
   *UNAIDS, 2004, WOM HIV AIDS CONFR C, V0, P0
   UNAIDS, 2003, HIV AIDS CHIN TIT PE, V0, P0
   UNAIDS JUNPOH, 2009, AIDS EP UPD, V0, P0
   UNFPA, 2005, STAT WORLD POP REPR, V0, P0
   Wang B, 2006, J SEX RES, V43, P227, DOI 10.1080/00224490609552321
   Wang B, 2007, BMC PUBLIC HEALTH, V7, P0, DOI 10.1186/1471-2458-7-189
   Wang L, 2002, BIOMED ENVIRON SCI, V15, P97
   Wang L, 2009, JAIDS-J ACQ IMM DEF, V50, P414, DOI 10.1097/QAI.0b013e3181958530
   Wehrfritz George, 1996, INT NEWSWEEK 0415, V0, P8
   Wu ZY, 2007, AIDS, V21, PS89, DOI 10.1097/01.aids.0000304702.70131.fa
   Wu ZY, 2004, AIDS EDUC PREV, V16, P7, DOI 10.1521/aeap.16.3.5.7.35521
   Xiao ZW, 2010, AIDS CARE, V22, P332, DOI 10.1080/09540120903193609
   Yang HM, 2005, SEX TRANSM DIS, V32, P270, DOI 10.1097/01.olq.0000162360.11910.5a
   Zhang DP, 2007, SEX TRANSM INFECT, V83, P228, DOI 10.1136/sti.2006.022194
   Zhang HQ, 2006, ROUT STUD CHINA TRAN, V0, P139
   Zhang HS, 2004, AIDS BEHAV, V8, P105, DOI 10.1023/B:AIBE.0000030242.46843.71
   Zhang K, 1999, AIDS CARE, V11, P581, DOI 10.1080/09540129947730
   Zhang LY, 2002, SEX TRANSM DIS, V29, P212, DOI 10.1097/00007435-200204000-00005
   Zhang S., 1993, AIDS B, V4, P78
   Zheng ZZ, 2001, REPROD HEALTH MATTER, V9, P118, DOI 10.1016/S0968-8080(01)90015-1
NR 55
TC 57
Z9 58
U1 2
U2 25
PU ROUTLEDGE JOURNALS, TAYLOR & FRANCIS LTD
PI ABINGDON
PA 2-4 PARK SQUARE, MILTON PARK, ABINGDON OX14 4RN, OXON, ENGLAND
SN 0954-0121
EI 1360-0451
J9 AIDS CARE
JI Aids Care-Psychol. Socio-Med. Asp. Aids-Hiv
PD JUN 15
PY 2011
VL 23
IS 
BP 105
EP 112
DI 10.1080/09540121.2010.532537
PG 8
WC Health Policy & Services; Public, Environmental & Occupational Health; Psychology, Multidisciplinary; Respiratory System; Social Sciences, Biomedical
SC Health Care Sciences & Services; Public, Environmental & Occupational Health; Psychology; Respiratory System; Biomedical Social Sciences
GA 881KD
UT WOS:000299481800011
PM 21660756
DA 2023-03-20
ER

PT J
AU Chinsembu, KC
   Shimwooshili-Shaimemanya, CN
   Kasanda, CD
   Zealand, D
AF Chinsembu, Kazhila C.
   Shimwooshili-Shaimemanya, Cornelia N.
   Kasanda, Choshi D.
   Zealand, Donovan
TI Indigenous knowledge of HIV/AIDS among High School students in Namibia
SO JOURNAL OF ETHNOBIOLOGY AND ETHNOMEDICINE
LA English
DT Article
ID representations; illness; africa; aids
AB Background: The use of Indigenous Knowledge (IK) can help students to form schemas for interpreting local phenomena through the prism of what they already know. The formation of schemas related to HIV/AIDS risk perception and prevention is important for individuals to form local meanings of the HIV/AIDS epidemic. The objective of this study was to explore the indigenous names and symptoms of HIV/AIDS among High School students in Namibia Methods: Focus group discussions were used to collect qualitative data on indigenous names and symptoms of HIV/AIDS from students in 18 secondary schools located in six education regions. Data were grouped into themes. Results: People living with HIV/AIDS were called names meaning prostitute: ihule, butuku bwa sihule, and shikumbu. Names such askibutu bwa masapo (bone disease), katjumba (a young child), kakithi (disease), andshinangele (very thin person) were used to describe AIDS. Derogatory names like mbwa (dog), esingahogo (pretender), ekifi (disease), and shinyakwi noyana (useless person) were also used. Other terms connoted death (zeguru, heaven; omudimba, corpse), fear (simbandembande, fish eagle; katanga kamufifi, (hot ball), and subtle meaning using slang words such as 4 x 4, oondanda ne (four letters), desert soul, and mapilelo (an AIDS service organization). Typical (body wasting) and non-typical (big head, red eyes) symptoms of HIV were also revealed. Conclusions: The study determined students' IK of the names and symptoms of HIV/AIDS. Programmes to prevent/manage adolescent HIV infection and stigma may be strengthened if they take students' indigenous understandings of the disease on board.
C1 [Chinsembu, Kazhila C.] Univ Namibia, Fac Sci, Dept Biol Sci, Windhoek, Namibia.
   [Shimwooshili-Shaimemanya, Cornelia N.; Kasanda, Choshi D.; Zealand, Donovan] Univ Namibia, Fac Educ, Dept Sci Math & Sports Educ, Windhoek, Namibia.
C3 University of Namibia; University of Namibia
RP Chinsembu, KC (corresponding author), Univ Namibia, Fac Sci, Dept Biol Sci, PB 13301, Windhoek, Namibia.
EM kchinsembu@unam.na
CR Amadi-Ihunwo UB, 2008, AJAR-AFR J AIDS RES, V7, P249, DOI 10.2989/AJAR.2008.7.3.2.649
   AMBRUSTER B, 1996, ED PSYCHOL, V21, P253
   [Anonymous], 1977, BODY MIND ZULU MED, V0, P0
   Augoustinos M., 1996, SOCIAL COGNITION INT, V0, P0
   Gao F, 1999, NATURE, V397, P436, DOI 10.1038/17130
   GARRO LC, 1994, SOC SCI MED, V38, P775, DOI 10.1016/0277-9536(94)90150-3
   Giroux H, 1983, HIDDEN CURRICULUM MO, V0, P0
   *GOV REP NAM, 2004, NAT STRAT PLAN HIV A, V0, P0
   LANDRINE H, 1992, HEALTH PSYCHOL, V11, P267, DOI 10.1037/0278-6133.11.4.267
   Liddell C, 2005, SOC SCI MED, V60, P691, DOI 10.1016/j.socscimed.2004.06.020
   Liddell C, 2006, ANN BEHAV MED, V32, P218, DOI 10.1207/s15324796abm3203_7
   *NIFD, 2010, NAM SEN SEC CERT BIO, V0, P0
   NKONDO OM, 2010, FUTURE INDIGENOUS KN, V0, P0
   Ornstein A. C., 1998, CURRICULUM FDN PRINC, V0, P0
   Parker R.G., 2002, HIV AIDS RELATED STI, V0, P0
   Price EA, 1997, CONTEMP EDUC PSYCHOL, V22, P472, DOI 10.1006/ceps.1997.0948
   Rompel Matthias, 2001, AFRICA SPECTRUM, V36, P91
   RUST H, 2008, GO LIFE SCI GRADE 9, V0, P0
   Schwartz NH, 1998, CONTEMP EDUC PSYCHOL, V23, P65, DOI 10.1006/ceps.1997.0958
   SELETI Y, 2010, ROLE HIGHER ED RES I, V0, P0
   Selikow Terry-Ann, 2004, AFR HEALTH SCI, V4, P102
   Simmons DS, 2009, AIDS CARE, V21, P231, DOI 10.1080/09540120801982913
   TEFFO LJ, 2010, ROLE GOVERNANCE DEMO, V0, P0
   Thomas F, 2008, MED ANTHROPOL, V27, P227, DOI 10.1080/01459740802222716
   UNESCO, 2008, EDUCAIDS TECHN BRIEF, V0, P0
   *UNICEF, 2006, MY FUT IS MY CHOIC, V0, P0
NR 26
TC 3
Z9 3
U1 0
U2 6
PU BIOMED CENTRAL LTD
PI LONDON
PA 236 GRAYS INN RD, FLOOR 6, LONDON WC1X 8HL, ENGLAND
SN 1746-4269
EI 
J9 J ETHNOBIOL ETHNOMED
JI J. Ethnobiol. Ethnomed.
PD JUN 9
PY 2011
VL 7
IS 
BP 
EP 
DI 10.1186/1746-4269-7-17
PG 7
WC Biodiversity Conservation; Plant Sciences; Pharmacology & Pharmacy
SC Biodiversity & Conservation; Plant Sciences; Pharmacology & Pharmacy
GA 784XM
UT WOS:000292192000001
PM 21658245
DA 2023-03-20
ER

PT J
AU Balogun, J
   Abiona, T
   Lukobo-Durrell, M
   Adefuye, A
   Amosun, S
   Frantz, J
   Yakut, Y
AF Balogun, Joseph
   Abiona, Titilayo
   Lukobo-Durrell, Mainza
   Adefuye, Adedeji
   Amosun, Seyi
   Frantz, Jose
   Yakut, Yavuz
TI Readability and test-retest reliability of a psychometric instrument designed to assess HIV/AIDS attitudes, beliefs, behaviours and sources of HIV prevention information of young adults
SO HEALTH EDUCATION JOURNAL
LA English
DT Article
DE evaluation; HIV/AIDS; psychometric instrument; university students; young adults
ID college-students; aids knowledge; risk; adolescents
AB Objective: This comparative study evaluated the readability and test-retest reliability of a questionnaire designed to assess the attitudes, beliefs behaviours and sources of information about HIV/AIDS among young adults recruited from universities in the United States of America (USA), Turkey and South Africa. Design/Setting: The instrument was administered on two occasions, within a two week interval, to 219 university students in the USA (n = 66), Turkey (n = 53) and South Africa (n = 100). Method: The psychometric instrument developed has five major subscales: demographic, HIV/AIDS attitudes and beliefs, HIV risk sexual behaviour, alcohol and drug use, and HIV sources of information. Results: The instrument's readability evaluation revealed a Flesch-Kincaid score (literacy difficulty level of the questionnaire) of 8.4, indicating that respondents would need an eighth grade reading level to understand the survey. The overall test-retest reliability coefficients for the items on the demographic subscale were generally high (0.893-0.997). Similarly, high test-retest reliability was obtained for the HIV risk sexual behaviour (0.738-0.996) and the alcohol and drug use (0.562-1.000) subscales. Much lower test-retest reliability was obtained for the HIV/AIDS attitudes and beliefs (0.32-0.80), and sources of information about HIV/AIDS (0.370-0.892) subscales. Conclusion: We found no discernible difference in the reliability data among the respondents from the three countries. The instrument should be of interest to clinicians and researchers investigating the HIV risk behaviours of young adults and older age groups with an eighth grade reading level. The availability of this instrument may enhance HIV population and intervention studies internationally.
C1 [Balogun, Joseph; Abiona, Titilayo; Lukobo-Durrell, Mainza; Adefuye, Adedeji] Chicago State Univ, Coll Hlth Sci, Chicago, IL 60628 USA.
   [Frantz, Jose] Univ Western Cape, Dept Physiotherapy, ZA-7535 Bellville, South Africa.
   [Amosun, Seyi] Univ Cape Town, Sch Hlth & Rehabil Sci, Fac Hlth Sci, ZA-7700 Rondebosch, South Africa.
   [Yakut, Yavuz] Hacettepe Univ, Fac Hlth Sci, Ankara, Turkey.
C3 Chicago State University; University of the Western Cape; University of Cape Town; Hacettepe University
RP Balogun, J (corresponding author), Chicago State Univ, Coll Hlth Sci, Chicago, IL 60628 USA.
EM jbalogun@csu.edu
CR Al-Owaish R, 1999, AIDS EDUC PREV, V11, P163
   Campbell D, 1996, EXPT QUASIEXPERIMENT, V0, P0
   Carey MP, 2002, AIDS EDUC PREV, V14, P172, DOI 10.1521/aeap.14.2.172.23902
   DICLEMENTE RJ, 1986, AM J PUBLIC HEALTH, V76, P1443, DOI 10.2105/AJPH.76.12.1443
   Gokengin D, 2003, J SCHOOL HEALTH, V73, P258
   GREENLEE SP, 1993, PSYCHOL REP, V73, P490, DOI 10.2466/pr0.1993.73.2.490
   Jaworski BC, 2007, AIDS BEHAV, V11, P557, DOI 10.1007/s10461-006-9168-5
   LANDIS JR, 1977, BIOMETRICS, V33, P159, DOI 10.2307/2529310
   Lewis JE, 1997, J AM COLL HEALTH, V45, P147, DOI 10.1080/07448481.1997.9936875
   Li XM, 2004, HEALTH PROMOT INT, V19, P345, DOI 10.1093/heapro/dah308
   Macintyre K, 2004, AIDS BEHAV, V8, P237, DOI 10.1023/B:AIBE.0000044072.71361.b3
   Maharaj P, 2008, AIDS CARE, V20, P838, DOI 10.1080/09540120701742284
   OPT S, 1900, V56, V0, P165
   Opt SK, 2004, J PSYCHOL, V138, P389, DOI 10.3200/JRLP.138.5.389-403
   Ozcebe H., 2002, HIV AIDS, V5, P51
   PORTER SB, 1993, AIDS CARE, V5, P169, DOI 10.1080/09540129308258597
   Prince A, 1998, J AM COLL HEALTH, V47, P11, DOI 10.1080/07448489809595614
   Shrum J C, 1989, AIDS EDUC PREV, V1, P222
   Tenkorang EY, 2009, AIDS BEHAV, V13, P234, DOI 10.1007/s10461-008-9470-5
   *UN DEP INT EC SOC, 1982, STAT PAP UN DEP IN M, V74, P0
   Ungan M, 2003, PATIENT EDUC COUNS, V51, P163, DOI 10.1016/S0738-3991(02)00190-8
   Warren C, 1999, AIDS EDUC PREV, V11, P364
   WU Z, 1900, V9, V0, P147
NR 28
TC 4
Z9 4
U1 0
U2 7
PU SAGE PUBLICATIONS LTD
PI LONDON
PA 1 OLIVERS YARD, 55 CITY ROAD, LONDON EC1Y 1SP, ENGLAND
SN 0017-8969
EI 1748-8176
J9 HEALTH EDUC J
JI Health Educ. J.
PD JUN 15
PY 2011
VL 70
IS 2
BP 141
EP 159
DI 10.1177/0017896910373022
PG 19
WC Education & Educational Research; Public, Environmental & Occupational Health
SC Education & Educational Research; Public, Environmental & Occupational Health
GA 775OG
UT WOS:000291469200004
DA 2023-03-20
ER

PT J
AU Sawyer-Kurian, KM
   Browne, FA
   Carney, T
   Petersen, P
   Wechsberg, WM
AF Sawyer-Kurian, Kyla Marie
   Browne, Felicia A.
   Carney, Tara
   Petersen, Petal
   Wechsberg, Wendee M.
TI Exploring the Intersecting Health Risks of Substance Abuse, Sexual Risk, and Violence for Female South African Teen Dropouts
SO JOURNAL OF PSYCHOLOGY IN AFRICA
LA English
DT Article
DE South Africa; female adolescents; health risk; HIV; violence; school dropout; substance use
ID cape-town; methamphetamine use; behavioral interventions; school-students; hiv prevention; condom use; women; hiv/aids; black/african; similarity
AB The study sought to better understand the cultural contexts of the risks for adolescent females who have dropped out of school. Focus groups were conducted with 37 Black and Coloured females aged 13 to 17 in Cape Town, South Africa. Data were analysed using content analysis. Methamphetamine, cannabis, and alcohol were used by both, however, Black teens also used methaqualone and Coloured teens used heroin and ecstasy. Some teens traded sex for drugs and others did so at the request of their drug-addicted mothers. Teens revealed high rates of violence, including rape, and many myths and barriers about condom use, revealing risky sex behaviours. Conclusion Cultural nuances between the two groups will help inform the adaptation of an HIV prevention intervention.
C1 [Browne, Felicia A.; Wechsberg, Wendee M.] RTI Int, Res Triangle Pk, NC 27709 USA.
   [Carney, Tara; Petersen, Petal] MRC, London, England.
   [Sawyer-Kurian, Kyla Marie] N Carolina Cent Univ, Durham, NC USA.
C3 Research Triangle Institute; University of North Carolina; North Carolina Central University
RP Wechsberg, WM (corresponding author), RTI Int, 3040 Cornwallis Rd,POB 12194, Res Triangle Pk, NC 27709 USA.
EM wmw@rti.org
CR *AFR STRAT RES COR, 2002, 2001 NAT SURV S AFR, V0, P0
   Dawson S., 1993, MANUAL USE FOCUS GRO, V0, P0
   Department of Health, 2004, S AFR DEM HLTH SURV, V0, P0
   Department of Health, 2008, 2008 NAT ANT SENT HI, V0, P0
   FLISHER AJ, 1995, J ADOLESCENCE, V18, P105, DOI 10.1006/jado.1995.1008
   Gilbert L, 2002, SOC SCI MED, V54, P1093, DOI 10.1016/S0277-9536(01)00083-1
   Jewkes R, 2002, LANCET, V359, P319, DOI 10.1016/S0140-6736(02)07530-X
   Kalichman SC, 2004, AIDS CARE, V16, P681, DOI 10.1080/09540120410331269530
   Lyles CM, 2007, AM J PUBLIC HEALTH, V97, P133, DOI 10.2105/AJPH.2005.076182
   MacPhail C, 2001, SOC SCI MED, V52, P1613, DOI 10.1016/S0277-9536(00)00272-0
   MacPhail C, 2007, BMC MED, V5, P0, DOI 10.1186/1741-7015-5-31
   Mpofu E, 2006, AIDS BEHAV, V10, P399, DOI 10.1007/s10461-005-9037-7
   OAKES D, 1995, ILLUSTRATED HIST S A, V0, P0
   Palen LA, 2006, J ADOLESCENT HEALTH, V39, P761, DOI 10.1016/j.jadohealth.2006.04.016
   Parker R, 2001, ANNU REV ANTHROPOL, V30, P163, DOI 10.1146/annurev.anthro.30.1.163
   Parry CDH, 2004, J ADOLESCENCE, V27, P369, DOI 10.1016/j.adolescence.2003.09.005
   Pettifor A., 2004, HIV SEXUAL BEHAV YOU, V0, P0
   Pettifor AE, 2005, AIDS, V19, P1525, DOI 10.1097/01.aids.0000183129.16830.06
   Pettifor AE, 2008, INT J EPIDEMIOL, V37, P1266, DOI 10.1093/ije/dyn131
   PLUDDEMANN A, 2007, SACENDU RES BRIEF, V10, P1
   Pluddemann A, 2008, DRUG ALCOHOL REV, V27, P687, DOI 10.1080/09595230802245253
   Pluddemann A, 2008, DRUG ALCOHOL REV, V27, P185, DOI 10.1080/09595230701829363
   Rehle T, 2007, SAMJ S AFR MED J, V97, P194
   SALEHONOYO D, 2008, J SOCIAL ASPECTS HIV, V5, P186
   Sawyer KM, 2006, WOMEN HEALTH, V43, P73, DOI 10.1300/J013v43n02_05
   Sawyer-Kurian KM, 2009, PSYCHOL MEN MASCULIN, V10, P13, DOI 10.1037/a0013267
   SHISANA O, 2005, S AFRICAN NATL HIV P, V0, P0
   Shisana O, 2009, S AFRICAN NATL HIV P, V0, P0
   SHULTZ J, 2006, S AFRICA BATTLES POV, V0, P0
   Simbayi L., 2006, J SUBST USE, V11, P291, DOI 10.1080/14659890600625767
   *STAT S AFR, 2001, 030213 STAT S AFR, V0, P0
   *STAT S AFR, 2001, CIT CAP TOWN S AFR C, V0, P0
   Taylor M, 2003, J SCHOOL HEALTH, V73, P97, DOI 10.1111/j.1746-1561.2003.tb03580.x
   UNAIDS, 2008, REP GLOB HIV AIDS EP, V0, P0
   Wainberg ML, 2007, AIDS BEHAV, V11, P872, DOI 10.1007/s10461-006-9181-8
   Wechsberg WA, 2008, INT J DRUG POLICY, V19, P130, DOI 10.1016/j.drugpo.2007.11.018
   Wechsberg WM, 2008, SUBST USE MISUSE, V43, P1186, DOI 10.1080/10826080801918247
   Wechsberg WM, 2010, AM J DRUG ALCOHOL AB, V36, P208, DOI 10.3109/00952990.2010.493592
   Wechsberg WM, 2010, J PREV INTERV COMMUN, V38, P132, DOI 10.1080/10852351003640799
   Wechsberg WM, 2006, AIDS BEHAV, V10, P131, DOI 10.1007/s10461-005-9036-8
   Wechsberg WM, 2004, AM J PUBLIC HEALTH, V94, P1165, DOI 10.2105/AJPH.94.7.1165
NR 41
TC 9
Z9 9
U1 0
U2 13
PU ROUTLEDGE JOURNALS, TAYLOR & FRANCIS LTD
PI ABINGDON
PA 2-4 PARK SQUARE, MILTON PARK, ABINGDON OX14 4RN, OXON, ENGLAND
SN 1433-0237
EI 1815-5626
J9 J PSYCHOL AFR
JI J. Psychol. Afr.
PD JUN 15
PY 2011
VL 21
IS 1
BP 15
EP 25
DI 10.1080/14330237.2011.10820425
PG 11
WC Psychology, Multidisciplinary
SC Psychology
GA 757ZT
UT WOS:000290129300002
DA 2023-03-20
ER

PT J
AU Aaro, LE
   Breivik, K
   Klepp, KI
   Kaaya, S
   Onya, HE
   Wubs, A
   Helleve, A
   Flisher, AJ
AF Aaro, Leif E.
   Breivik, Kyrre
   Klepp, Knut-Inge
   Kaaya, Sylvia
   Onya, Hans E.
   Wubs, Annegreet
   Helleve, Arnfinn
   Flisher, Alan J.
TI An HIV/AIDS knowledge scale for adolescents: item response theory analyses based on data from a study in South Africa and Tanzania
SO HEALTH EDUCATION RESEARCH
LA English
DT Article
ID school-children; risk behavior; hiv knowledge; prevention; reliability; health; questionnaire; intervention; refinement; predictors
AB A 14-item human immunodeficiency virus/acquired immunodeficiency syndrome knowledge scale was used among school students in 80 schools in 3 sites in Sub-Saharan Africa (Cape Town and Mankweng, South Africa, and Dar es Salaam, Tanzania). For each item, an incorrect or don't know response was coded as 0 and correct response as 1. Exploratory factor analyses based on polychoric correlations showed two separate factors for all sites. Two-parameter item response theory (IRT) analysis (bifactorial multiple indicators multiple causes confirmatory factor analysis models) consistently showed a general first factor and a second 'method' factor. One single global latent variable seemed to sufficiently well capture most of the systematic variation in knowledge. Some items did not discriminate well between levels of the underlying knowledge latent variable and information values were highest for low levels of knowledge. The scale might be improved by adding items, in particular items that are more difficult to answer. Some differential item functioning effects related to site and socioeconomic status were identified. Scores on the latent knowledge variable were particularly low among females in Dar es Salaam and Mankweng, and were negatively associated with socioeconomic status. This study illustrates advantages of using IRT analysis instead of more conventional approaches to examining psychometric properties of knowledge scales.
C1 [Aaro, Leif E.] Norwegian Inst Publ Hlth, Div Mental Hlth, N-0403 Oslo, Norway.
   [Aaro, Leif E.; Breivik, Kyrre; Wubs, Annegreet] Univ Bergen, Fac Psychol, Dept Hlth Promot & Dev, N-5020 Bergen, Norway.
   [Breivik, Kyrre] Uni Hlth, N-5020 Bergen, Norway.
   [Klepp, Knut-Inge; Helleve, Arnfinn] Univ Oslo, Fac Med, Dept Nutr, N-0316 Oslo, Norway.
   [Kaaya, Sylvia] Muhimbili Univ Hlth & Allied Sci, Dept Psychiat & Mental Hlth, Dar Es Salaam, Tanzania.
   [Onya, Hans E.] Univ Limpopo, Sch Hlth Sci, Dept Publ Hlth Practice & Hlth Promot, ZA-0727 Sovenga, South Africa.
   [Flisher, Alan J.] Univ Cape Town, Fac Hlth Sci, Div Child & Adolescent Psychiat, ZA-7700 Rondebosch, South Africa.
   [Flisher, Alan J.] Univ Cape Town, Fac Hlth Sci, Adolescent Hlth Res Unit, ZA-7700 Rondebosch, South Africa.
C3 Norwegian Institute of Public Health (NIPH); University of Bergen; University of Oslo; Muhimbili University of Health & Allied Sciences; University of Limpopo; University of Cape Town; University of Cape Town
RP Aaro, LE (corresponding author), Norwegian Inst Publ Hlth, Div Mental Hlth, POB 4404, N-0403 Oslo, Norway.
EM leif.edvard.aaro@fhi.no
CR Aaro LE, 2006, SCAND J PUBLIC HEALT, V34, P150, DOI 10.1080/14034940510032356
   Aaro LE, 2009, SCAND J PUBLIC HEALT, V37, P16, DOI 10.1177/1403494808086917
   Aitchison J., 2006, QUICK SURVEY SADC LI, V0, P0
   Anderson KG, 2007, J SOCIAL SCI, V3, P143, DOI 10.3844/JSSP.2007.143.150
   Baker F., 2001, BASICS ITEM RESPONSE, V0, P21
   Birnbaum A, 1968, STAT THEORIES MENTAL, V0, P97
   Brown TA, 2006, CONFIRMATORY FACTOR, V0, P0
   Carey M.P., 1997, AIDS BEHAV, V1, P61, DOI 10.1023/A:1026218005943
   CATANIA JA, 1990, HEALTH EDUC QUART, V17, P53, DOI 10.1177/109019819001700107
   DiClemente RJ, 2004, JAMA-J AM MED ASSOC, V292, P171, DOI 10.1001/jama.292.2.171
   Edelen MO, 2007, QUAL LIFE RES, V16, P5, DOI 10.1007/s11136-007-9198-0
   Embretson S.E., 2013, MULTIVARIATE APPL BO, V0, P0
   FISHER JD, 1992, PSYCHOL BULL, V111, P455, DOI 10.1037/0033-2909.111.3.455
   Flora DB, 2004, PSYCHOL METHODS, V9, P466, DOI 10.1037/1082-989X.9.4.466
   Hambleton R.K., 1991, FUNDAMENTALS ITEM RE, V0, P0
   KLEPP KI, 1994, AIDS, V8, P1157, DOI 10.1097/00002030-199408000-00019
   Klepp KI, 1996, E AFR MED J, V73, P218
   Koopman C, 1990, AIDS EDUC PREV, V2, P58
   Kugler KC, 2007, AIDS EDUC PREV, V19, P365, DOI 10.1521/aeap.2007.19.5.365
   Mathews C, 2005, AM J PUBLIC HEALTH, V95, P1266, DOI 10.2105/AJPH.2004.037788
   Mathews C, 2009, HEALTH EDUC RES, V24, P1, DOI 10.1093/her/cym079
   Mukoma W, 2009, SCAND J PUBLIC HEALT, V37, P7, DOI 10.1177/1403494809103995
   Oort FJ, 1998, STRUCT EQU MODELING, V5, P107, DOI 10.1080/10705519809540095
   Peters LWH, 2009, BMC PUBLIC HEALTH, V9, P0, DOI 10.1186/1471-2458-9-182
   Reise SP, 2005, J PERS ASSESS, V84, P228, DOI 10.1207/s15327752jpa8403_02
   Reise SP, 2007, QUAL LIFE RES, V16, P19, DOI 10.1007/s11136-007-9183-7
   Sallar AM, 2009, AFR HEALTH SCI, V9, P82
   Schaalma H, 2009, SCAND J PUBLIC HEALT, V37, P87, DOI 10.1177/1403494808090632
   Seebregts CJ, 2009, INT J MED INFORM, V78, P721, DOI 10.1016/j.ijmedinf.2008.10.006
   SILVERSIN JB, 1979, HDB HLTH ED, V0, P77
   STLAWRENCE JS, 1993, J CONSULT CLIN PSYCH, V61, P104, DOI 10.1037/0022-006X.61.1.104
   Volpe EM, 2007, J ASSOC NURSE AIDS C, V18, P57, DOI 10.1016/j.jana.2007.07.003
   Wang WC, 2009, EDUC PSYCHOL MEAS, V69, P713, DOI 10.1177/0013164409332228
   ZIMET GD, 1992, AIDS EDUC PREV, V4, P338
NR 34
TC 10
Z9 10
U1 0
U2 8
PU OXFORD UNIV PRESS
PI OXFORD
PA GREAT CLARENDON ST, OXFORD OX2 6DP, ENGLAND
SN 0268-1153
EI 
J9 HEALTH EDUC RES
JI Health Educ. Res.
PD APR 15
PY 2011
VL 26
IS 2
BP 212
EP 224
DI 10.1093/her/cyq086
PG 13
WC Education & Educational Research; Public, Environmental & Occupational Health
SC Education & Educational Research; Public, Environmental & Occupational Health
GA 740MU
UT WOS:000288799700004
PM 21257677
DA 2023-03-20
ER

PT J
AU Janepanish, P
   Dancy, BL
   Park, C
AF Janepanish, Poolsuk
   Dancy, Barbara L.
   Park, Chang
TI Consistent condom use among Thai heterosexual adult males in Bangkok, Thailand
SO AIDS CARE-PSYCHOLOGICAL AND SOCIO-MEDICAL ASPECTS OF AIDS/HIV
LA English
DT Article
DE consistent condom use; HIV; Thailand; adult heterosexual males
ID sexual risk behavior; planned behavior; reasoned action; university-students; use intentions; south-africa; determinants; men; metaanalysis; predictors
AB Thai heterosexual males between 20 and 39 years old are at increased risk for HIV infection. Consistent condom use is effective against HIV transmission, but little is known about determinants of consistent condom use for these males. The purpose of this study is to explore determinants of consistent condom use for this population. The determinants of interest are age, educational level, marital status, income, and concepts from the theory of planned behavior: attitude toward condom use, subjective norm about consistent condom use, perceived behavioral control (PBC) of consistent condom use, and intention to use condoms consistently. We used a cross-sectional descriptive research design with a convenience sample of 400 heterosexual Thai males between 20 and 39 years. Our sample had a mean age of 28.71 years (SD = 6.33). During the last three months, 39.5% reported using condoms consistently, 23% reported using condoms inconsistently, and 37.5% reported never using condoms. The results from the regression analyses revealed that marital status, income, subjective norm about consistent condom use, PBC of consistent condom use, and intention to use condoms consistently were determinants of consistent condom use. Also the effect of subjective norm about consistent condom use and PBC of consistent condom use on consistent condom use was mediated by intention to use condoms consistently. These results suggest that interventions to increase consistent condom use should focus on enhancing intention to use condoms consistently by promoting subjective norm about consistent condom use and PBC of consistent condom use.
C1 [Dancy, Barbara L.; Park, Chang] Univ Illinois, Coll Nursing, Dept Hlth Syst Sci, Chicago, IL 60607 USA.
   [Janepanish, Poolsuk] Mahidol Univ, Ramathibodi Hosp, Fac Med, Dept Nursing, Bangkok 10400, Thailand.
C3 University of Illinois System; University of Illinois Chicago; University of Illinois Chicago Hospital; Mahidol University
RP Dancy, BL (corresponding author), Univ Illinois, Coll Nursing, Dept Hlth Syst Sci, Chicago, IL 60607 USA.
EM bdancy@uic.edu
CR AGNEW CR, 1998, AIDS BEHAV, V2, P239
   AJZEN I, 1991, LEISURE SCI, V13, P185, DOI 10.1080/01490409109513137
   AJZEN I, 1991, ORGAN BEHAV HUM DEC, V50, P179, DOI 10.1016/0749-5978(91)90020-T
   Ajzen I, 1985, ACTION CONTROL COGNI, V2, P11, DOI 10.1007/978-3-642-69746-3_2
   Ajzen I., 1988, ATTITUDES PERSONALIT, V0, P0
   Albarracin D, 2001, PSYCHOL BULL, V127, P142, DOI 10.1037//0033-2909.127.1.142
   Baron R.M., 1986, J PERS SOC PSYCHOL, V51, P1173, DOI 10.1037/0022-3514.51.6.1173
   Behling O., 2000, PROBLEMS SOLUTIONS Q, V0, P0, DOI DOI 10.4135/9781412986373
   Boer H, 2007, BRIT J HEALTH PSYCH, V12, P51, DOI 10.1348/135910706X102104
   Bosompra K, 2001, SOC SCI MED, V52, P1057, DOI 10.1016/S0277-9536(00)00213-6
   *BUR E AS PAC AFF, 2008, BACKGR NOT THAIL, V0, P0
   *BUR EP, 2006, HIV AIDS AN SIT THAI, V0, P0
   *CDCP, 2008, COND FACT SHEET BRIE, V0, P0
   Fisher JD, 2002, HEALTH PSYCHOL, V21, P177, DOI 10.1037//0278-6133.21.2.177
   Francis J, 2004, CONSTRUCTING QUESTIO, V0, P0
   Gredig D, 2006, PSYCHOL HEALTH, V21, P541, DOI 10.1080/14768320500329417
   Heeren GA, 2007, AIDS EDUC PREV, V19, P1, DOI 10.1521/aeap.2007.19.1.1
   *INT HLTH POL, 2007, ANN REP 2005 INT HLT, V0, P0
   Jenkins RA, 2002, AIDS EDUC PREV, V14, P228, DOI 10.1521/aeap.14.3.228.23894
   Jenkins RA, 1999, AIDS BEHAV, V3, P335, DOI 10.1023/A:1025441519185
   Kitsiripornchai S, 1998, J ACQ IMMUN DEF SYND, V18, P282, DOI 10.1097/00042560-199807010-00013
   Knodel J, 1996, INT FAM PLAN PERSPEC, V22, P97, DOI 10.2307/2950749
   Kuntolbutra S, 1996, AIDS, V10, P556, DOI 10.1097/00002030-199605000-00023
   Lertpiriyasuwat C, 2003, AIDS, V17, P1969, DOI 10.1097/00002030-200309050-00016
   Molla M, 2007, AIDS CARE, V19, P425, DOI 10.1080/09540120600722692
   MORRIS M, 1995, AIDS, V9, P507, DOI 10.1097/00002030-199509050-00014
   MORRISON DM, 1995, J APPL SOC PSYCHOL, V25, P651, DOI 10.1111/j.1559-1816.1995.tb01767.x
   Noar SM, 2006, ARCH SEX BEHAV, V35, P327, DOI 10.1007/s10508-006-9028-4
   Ozakinci G, 2005, PSYCHOL HEALTH, V20, P201
   Pinkerton SD, 1997, SOC SCI MED, V44, P1303, DOI 10.1016/S0277-9536(96)00258-4
   Punpanich W, 2004, AIDS EDUC PREV, V16, P119, DOI 10.1521/aeap.16.3.5.119.35520
   Sheeran P, 1999, J APPL SOC PSYCHOL, V29, P1624, DOI 10.1111/j.1559-1816.1999.tb02045.x
   Sringernyuang L, 2005, AIDS CARE, V17, PS165, DOI 10.1080/09540120500120161
   Thato S, 2003, J NURS SCHOLARSHIP, V35, P157, DOI 10.1111/j.1547-5069.2003.00157.x
   VanLandingham B, 2002, INT FAM PLAN PERSPEC, V28, P6
NR 36
TC 16
Z9 17
U1 1
U2 9
PU ROUTLEDGE JOURNALS, TAYLOR & FRANCIS LTD
PI ABINGDON
PA 2-4 PARK SQUARE, MILTON PARK, ABINGDON OX14 4RN, OXON, ENGLAND
SN 0954-0121
EI 1360-0451
J9 AIDS CARE
JI Aids Care-Psychol. Socio-Med. Asp. Aids-Hiv
PD JUN 15
PY 2011
VL 23
IS 4
BP 460
EP 466
DI 10.1080/09540121.2010.516336
PG 7
WC Health Policy & Services; Public, Environmental & Occupational Health; Psychology, Multidisciplinary; Respiratory System; Social Sciences, Biomedical
SC Health Care Sciences & Services; Public, Environmental & Occupational Health; Psychology; Respiratory System; Biomedical Social Sciences
GA 731OK
UT WOS:000288118800010
PM 21271399
DA 2023-03-20
ER

PT J
AU Mahat, G
   Scoloveno, MA
   Ayres, C
AF Mahat, Ganga
   Scoloveno, Mary Ann
   Ayres, Cynthia
TI HIV/AIDS Knowledge and Self-Efficacy Among Nepalese Adolescents: A Peer Education Program
SO RESEARCH AND THEORY FOR NURSING PRACTICE
LA English
DT Article
DE HIV knowledge; self-efficacy; peer education; adolescents; Nepal
ID hiv; students; intervention; behaviors; attitudes
AB The purposes of this study were to develop and test the effectiveness of an HIV/AIDS peer education program in improving Nepalese adolescents HIV/AIDS knowledge and self-efficacy in one of the schools in Nepal. A modified format of the program "Teens for AIDS Prevention" (TAP) was used in this study. A quasi-experimental design was used to test the effectiveness of the peer education program. A convenience sample of 121 ninth grade Nepalese students from an urban high school participated at baseline. The final paired sample included 118 students. The results demonstrated a significant positive relationship between HIV/AIDS knowledge and self-efficacy. Nepalese adolescents' HIV/AIDS knowledge and self-efficacy improved after the peer education intervention. Therefore, school personnel, health care providers, and government and nongovernment organizations should consider developing and implementing school-based HIV prevention programs such as the peer education program.
C1 [Mahat, Ganga] Rutgers State Univ, Coll Nursing, Newark, NJ 07102 USA.
C3 Rutgers State University Newark; Rutgers State University New Brunswick
RP Mahat, G (corresponding author), Rutgers State Univ, Coll Nursing, 180 Univ Ave, Newark, NJ 07102 USA.
EM gmahat@rutgers.edu
FU Rutgers College of Nursing, Office of Research, Newark, NJ
CR Aarons SJ, 2000, J ADOLESCENT HEALTH, V27, P236, DOI 10.1016/S1054-139X(00)00102-6
   Bandura A, 1986, SOCIAL FDN THOUGHT A, V0, P0
   Brieger WR, 2001, J ADOLESCENT HEALTH, V29, P436, DOI 10.1016/S1054-139X(01)00264-6
   Cartagena R. G., 2006, J ADOLESCENT HEALTH, V39, P0
   Cohen J., 1988, STAT POWER ANAL BEHA, V0, P0
   *COMM AIDS AS, 2008, RED AIDS AS CRAFT EF, V0, P0
   DICLEMENTE RJ, 1991, J ADOLESCENT HEALTH, V12, P385, DOI 10.1016/0197-0070(91)90052-N
   Faryna E L, 2000, CULTUR DIVERS ETHNIC MINOR PSYCHOL, V6, P42, DOI 10.1037/1099-9809.6.1.42
   Jemmott JB, 1998, JAMA-J AM MED ASSOC, V279, P1529, DOI 10.1001/jama.279.19.1529
   Kann L, 2000, J SCHOOL HEALTH, V70, P271, DOI 10.1111/j.1746-1561.2000.tb07252.x
   Lee YH, 2009, INT J NURS STUD, V46, P653, DOI 10.1016/j.ijnurstu.2008.11.007
   Li XM, 2004, HEALTH PROMOT INT, V19, P345, DOI 10.1093/heapro/dah308
   Mahat G, 2006, J ADV NURS, V53, P583, DOI 10.1111/j.1365-2648.2006.03758.x
   Mahat G, 2006, NURS CLIN N AM, V41, P409, DOI 10.1016/j.cnur.2006.05.004
   Mahat G, 2010, J HIV-AIDS SOC SERV, V9, P371, DOI 10.1080/15381501.2010.525479
   Mahat Ganga, 2008, J PEDIATR NURS, V23, P358, DOI 10.1016/j.pedn.2007.12.007
   Pokhrel P, 2008, EVAL HEALTH PROF, V31, P198, DOI 10.1177/0163278708315924
   Posner J, 2009, GLOB PUBLIC HEALTH, V4, P284, DOI 10.1080/17441690902783157
   Poudel KC, 2009, AIDS BEHAV, V13, P1143, DOI 10.1007/s10461-008-9454-5
   Puri M., 2002, SEXUAL RISK BEHAV RI, V0, P0
   Singh S, 2005, PLOS MED, V2, P705, DOI 10.1371/journal.pmed.0020216
   Slonim-Nevo V, 2005, AIDS BEHAV, V9, P223, DOI 10.1007/s10461-005-3903-1
   Smith KW, 1996, AIDS EDUC PREV, V8, P97
   Smith MU, 2000, AIDS EDUC PREV, V12, P49
   Tamang A., 2001, ASIA PAC POPUL J, V16, P195
   The World Fact Book, 2010, S AS NEP, V0, P0
   United Nations Childrens Fund, 2009, PREV INF AD YOUNG PE, V0, P0
   United Nations Childrens Fund, 2008, SIT AD YOUNG PEOPL M, V0, P0
   United Nations Educational Scientific and Cultural Organization, 2009, REV ED SECT RESP HIV, V0, P0
   United States Agency for International Development/Nepal, 2010, HIV AIDS HLTH PROF, V0, P0
   World Bank, 2008, HIV AIDS NEP, V0, P0
NR 32
TC 12
Z9 12
U1 1
U2 9
PU SPRINGER PUBLISHING CO
PI NEW YORK
PA 11 WEST 42ND STREET, NEW YORK, NY 10036 USA
SN 1541-6577
EI 1945-7286
J9 RES THEOR NURS PRACT
JI Res. Theory Nurs. Pract.
PD JUN 15
PY 2011
VL 25
IS 4
BP 271
EP 283
DI 10.1891/1541-6577.25.4.271
PG 13
WC Nursing
SC Nursing
GA 856KB
UT WOS:000297637700005
PM 22329081
DA 2023-03-20
ER

PT J
AU Meyerson, JR
   White, TA
   Bliss, D
   Moran, A
   Bartesaghi, A
   Borgnia, MJ
   de la Cruz, MJV
   Schauder, D
   Hartnell, LM
   Nandwani, R
   Dawood, M
   Kim, B
   Kim, JH
   Sununu, J
   Yang, LS
   Bhatia, S
   Subramaniam, C
   Hurt, DE
   Gaudreault, L
   Subramaniam, S
AF Meyerson, Joel R.
   White, Tommi A.
   Bliss, Donald
   Moran, Amy
   Bartesaghi, Alberto
   Borgnia, Mario J.
   de la Cruz, M. Jason V.
   Schauder, David
   Hartnell, Lisa M.
   Nandwani, Rachna
   Dawood, Moez
   Kim, Brianna
   Kim, Jun Hong
   Sununu, John
   Yang, Lisa
   Bhatia, Siddhant
   Subramaniam, Carolyn
   Hurt, Darrell E.
   Gaudreault, Laurent
   Subramaniam, Sriram
TI Determination of Molecular Structures of HIV Envelope Glycoproteins using Cryo-Electron Tomography and Automated Sub-tomogram Averaging
SO JOVE-JOURNAL OF VISUALIZED EXPERIMENTS
LA English
DT Article
DE Immunology; Issue 58; HIV; Envelope glycoprotein; membrane protein; vaccine design; cryo-electron tomography; transmission electron microscopy; structural biology; high school science; scientific outreach; scientific visualization; National Institutes of Health; National Cancer Institute; National Library of Medicine
ID visualization
AB Since its discovery nearly 30 years ago, more than 60 million people have been infected with the human immunodeficiency virus (HIV) (www. usaid. gov). The virus infects and destroys CD4+ T-cells thereby crippling the immune system, and causing an acquired immunodeficiency syndrome (AIDS)(2). Infection begins when the HIV Envelope glycoprotein " spike" makes contact with the CD4 receptor on the surface of the CD4+ T-cell. This interaction induces a conformational change in the spike, which promotes interaction with a second cell surface co-receptor(5,9). The significance of these protein interactions in the HIV infection pathway makes them of profound importance in fundamental HIV research, and in the pursuit of an HIV vaccine. The need to better understand the molecular-scale interactions of HIV cell contact and neutralization motivated the development of a technique to determine the structures of the HIV spike interacting with cell surface receptor proteins and molecules that block infection. Using cryo-electron tomography and 3D image processing, we recently demonstrated the ability to determine such structures on the surface of native virus, at (similar to)20 angstrom resolution (9,14). This approach is not limited to resolving HIV Envelope structures, and can be extended to other viral membrane proteins and proteins reconstituted on a liposome. In this protocol, we describe how to obtain structures of HIV envelope glycoproteins starting from purified HIV virions and proceeding stepwise through preparing vitrified samples, collecting, cryo-electron microscopy data, reconstituting and processing 3D data volumes, averaging and classifying 3D protein subvolumes, and interpreting results to produce a protein model. The computational aspects of our approach were adapted into modules that can be accessed and executed remotely using the Biowulf GNU/Linux parallel processing cluster at the NIH (http://biowulf.nih.gov). This remote access, combined with low-cost computer hardware and high-speed network access, has made possible the involvement of researchers and students working from school or home.
C1 [Meyerson, Joel R.; White, Tommi A.; Bartesaghi, Alberto; Borgnia, Mario J.; de la Cruz, M. Jason V.; Schauder, David; Hartnell, Lisa M.; Nandwani, Rachna; Subramaniam, Carolyn; Subramaniam, Sriram] NCI, Cell Biol Lab, Ctr Canc Res, NIH, Bethesda, MD 20892 USA.
   [Meyerson, Joel R.] Univ Cambridge, MRC, Mitochondrial Biol Unit, Cambridge CB2 1TN, England.
   [Bliss, Donald; Moran, Amy] Natl Lib Med, NIH, Rockville, MD USA.
   [Nandwani, Rachna] MIT, Cambridge, MA 02139 USA.
   [Dawood, Moez] William Fremd High Sch, Palatine, IL USA.
   [Kim, Brianna] Univ Virginia, Charlottesville, VA 22903 USA.
   [Kim, Jun Hong] Duke Univ, Durham, NC 27706 USA.
   [Sununu, John] Yale Univ, New Haven, CT 06520 USA.
   [Yang, Lisa] Univ Notre Dame, Notre Dame, IN 46556 USA.
   [Bhatia, Siddhant] Washington Univ, St Louis, MO 63130 USA.
   [Hurt, Darrell E.] NIAID, Bioinformat & Computat Biosci Branch, NIH, Rockville, MD USA.
   [Gaudreault, Laurent] Thomas Jefferson High Sch Sci & Technol, Alexandria, VA USA.
C3 National Institutes of Health (NIH) - USA; NIH National Cancer Institute (NCI); University of Cambridge; National Institutes of Health (NIH) - USA; NIH National Library of Medicine (NLM); Massachusetts Institute of Technology (MIT); University of Virginia; Duke University; Yale University; University of Notre Dame; Washington University (WUSTL); National Institutes of Health (NIH) - USA; NIH National Institute of Allergy & Infectious Diseases (NIAID)
RP Subramaniam, S (corresponding author), NCI, Cell Biol Lab, Ctr Canc Res, NIH, Bethesda, MD 20892 USA.
EM ss1@nih.gov
FU Center for Cancer Research at the National Cancer Institute, National Institutes of Health, Bethesda, MD
CR Amat F, 2008, J STRUCT BIOL, V161, P260, DOI 10.1016/j.jsb.2007.07.007
   Bartesaghi A, 2008, J STRUCT BIOL, V162, P436, DOI 10.1016/j.jsb.2008.02.008
   Bartesaghi A, 2005, IEEE T IMAGE PROCESS, V14, P1314, DOI 10.1109/TIP.2005.852467
   BOWEN DL, 1985, ANN INTERN MED, V103, P704, DOI 10.7326/0003-4819-103-5-704
   Harris A, 2011, P NATL ACAD SCI USA, V108, P11440, DOI 10.1073/pnas.1101414108
   Harris Jr, 1999, METH MOL B, V117, P31
   Iancu CV, 2006, NAT PROTOC, V1, P2813, DOI 10.1038/nprot.2006.432
   Kremer JR, 1996, J STRUCT BIOL, V116, P71, DOI 10.1006/jsbi.1996.0013
   Liu J, 2008, NATURE, V455, P109, DOI 10.1038/nature07159
   Ludtke SJ, 1999, J STRUCT BIOL, V128, P82, DOI 10.1006/jsbi.1999.4174
   Milne JLS, 2009, NAT REV MICROBIOL, V7, P666, DOI 10.1038/nrmicro2183
   Pettersen EF, 2004, J COMPUT CHEM, V25, P1605, DOI 10.1002/jcc.20084
   Suloway C, 2005, J STRUCT BIOL, V151, P41, DOI 10.1016/j.jsb.2005.03.010
   White TA, 2010, PLOS PATHOG, V6, P0, DOI 10.1371/journal.ppat.1001249
NR 14
TC 12
Z9 12
U1 1
U2 4
PU JOURNAL OF VISUALIZED EXPERIMENTS
PI CAMBRIDGE
PA 1 ALEWIFE CENTER, STE 200, CAMBRIDGE, MA 02140 USA
SN 1940-087X
EI 
J9 JOVE-J VIS EXP
JI J. Vis. Exp.
PD DEC 15
PY 2011
VL 0
IS 58
BP 
EP 
DI 10.3791/2770
PG 7
WC Multidisciplinary Sciences
SC Science & Technology - Other Topics
GA V36PA
UT WOS:000209222300001
PM 22158337
DA 2023-03-20
ER

PT J
AU Zhou, YZ
   Xiong, JW
   Li, J
   Huang, SY
   Shang, XJ
   Liu, GH
   Zhang, MM
   Yin, P
   Wei, S
   Xiong, CL
AF Zhou, Yuanzhong
   Xiong, Jinwen
   Li, Jie
   Huang, Shiyun
   Shang, Xuejun
   Liu, Guohui
   Zhang, Meimei
   Yin, Pin
   Wei, Sheng
   Xiong, Chengliang
TI Urgent need for contraceptive education and services in Chinese unmarried undergraduates: A multi-campus survey
SO JOURNAL OF HUAZHONG UNIVERSITY OF SCIENCE AND TECHNOLOGY-MEDICAL SCIENCES
LA English
DT Article
DE students; unsafe sex; contraception; unplanned pregnancy; China
ID sexual-behavior; university-students; college-students; unintended pregnancy; attitudes; women; risk; abortion; hiv
AB In order to ascertain prevalence rate of premarital sexual intercourse, unintended pregnancy and abortion, and evaluate associated factors of unintended pregnancy among undergraduates from all over China, the representative sample of unmarried undergraduates was obtained by using a multi-stage, stratified, probability cluster design, and data were collected by using a survey questionnaire. 62 326 available responders were gained. 11.6% of them acknowledged having experiences of premarital sexual intercourse (standardized prevalence rate of sexual intercourse was 13.8%). 31.5% of students active in premarital sex acknowledged undergoing unintended pregnancy. 76.2% of pregnant students selected abortion to end it. Of students active in premarital sex, 46.2% used contraception at the first sexual intercourse, 28.2% replied "always" using contraception in sexual intercourse. The rate of using condoms, oral contraceptives (OCs), and withdrawal among students who had used contraception was 52.0%, 31.0%, and 27.2% respectively. "No preparation for sex" (40.3%), "pleasure decrement" (32.1%), "won't-be-pregnancy in occasional sexual intercourse" (30.2%) were their common excuses for using no contraception. The identified risk factors for unintended pregnancy among students active in premarital sex by multivariate analysis were as follows: having no steady lover [having no steady lover vs having a steady lover: odds ratio (OR), 1.875; 95% confidence interval (CI), 1.629-2.158], unaware of the course of conception (unaware vs aware: OR, 2.023; 95% CI, 1.811-2.260), considering abortion not endanger women's physical and mental health (no endangerment vs endangerment: OR, 2.659; 95% CI, 2.265-3.121), nonuse of contraception (never use vs always use: OR, 1.682; 95% CI, 1.295-2.185). Medical students were not less likely to experience an unintended pregnancy than nonmedical students (OR, 1.111; 95% CI, 0.906-1.287). The substantial proportion of unintended pregnancy among undergraduates indicates a need for convenient and targeted contraceptive education and services.
C1 [Zhou, Yuanzhong; Huang, Shiyun; Xiong, Chengliang] Huazhong Univ Sci & Technol, Tongji Med Coll, Inst Family Planning, Wuhan 430030, Peoples R China.
   [Zhou, Yuanzhong] Zunyi Med Coll, Sch Publ Hlth, Zunyi 563000, Peoples R China.
   [Xiong, Jinwen] Chinese Peoples Armed Police Forces, Hubei Prov Corps Hosp, Dept O&G, Wuhan 430070, Peoples R China.
   [Li, Jie] Wuhan Univ, Renmin Hosp, Reprod Med Ctr, Wuhan 430060, Peoples R China.
   [Shang, Xuejun] Nanjing Gen Hosp Nanjing Mil Reg, Dept Androl, Nanjing 210002, Peoples R China.
   [Liu, Guohui] Inst Populat & Family Planning Chongqing City, Chongqing 400020, Peoples R China.
   [Zhang, Meimei] Capital Normal Univ, Sexual Hlth Educ Res Ctr, Beijing 100037, Peoples R China.
   [Yin, Pin; Wei, Sheng] Huazhong Univ Sci & Technol, Tongji Med Coll, Sch Publ Hlth, Dept Epidemiol, Wuhan 430030, Peoples R China.
C3 Huazhong University of Science & Technology; Zunyi Medical University; China People's Police University; Wuhan University; Capital Normal University; Huazhong University of Science & Technology
RP Xiong, CL (corresponding author), Huazhong Univ Sci & Technol, Tongji Med Coll, Inst Family Planning, Wuhan 430030, Peoples R China.
EM zhouyuanzhong@163.com; clxiong951@sina.com
FU Chinese "11th" Five-Year Plan" Supporting Science and Technology Project [2006BAI15B04]
CR Abiodun OM, 2009, CONTRACEPTION, V79, P146, DOI 10.1016/j.contraception.2008.08.002
   Chen B, 2008, ASIAN J ANDROL, V10, P607, DOI 10.1111/j.1745-7262.2008.00413.x
   Cheng Y, 2004, INT J GYNECOL OBSTET, V87, P199, DOI 10.1016/j.ijgo.2004.06.010
   Cheng YM, 1997, CONTRACEPTION, V55, P15
   He N, 2007, BIOSCI TRENDS, V1, P72
   Huang J, 2005, AIDS PATIENT CARE ST, V19, P769, DOI 10.1089/apc.2005.19.769
   Ma QQ, 2008, CONTRACEPTION, V77, P108, DOI 10.1016/j.contraception.2007.10.008
   Ma QQCL, 2005, CHIN PREV MED, V6, P411
   Pan Xiao-hong, 2006, ZHONGHUA LIU XING BING XUE ZA ZHI, V27, P499
   Qian X, 2004, BMC HEALTH SERV RES, V4, P0, DOI 10.1186/1472-6963-4-1
   Siegel DM, 1999, J ADOLESCENT HEALTH, V25, P336, DOI 10.1016/S1054-139X(99)00054-3
   Tan YP, 2000, CHIN J FAMILY PLANNI, V9, P400
   Virtala AM, 2007, EUR J OBSTET GYN R B, V135, P104, DOI 10.1016/j.ejogrb.2006.07.032
   Wang B, 2010, AIDS BEHAV, V14, P891, DOI 10.1007/s10461-008-9482-1
   Yamamoto Kazuhiko, 2006, JOURNAL OF PHYSIOLOGICAL ANTHROPOLOGY, V25, P221, DOI 10.2114/jpa2.25.221
   Yan H, 2010, WOMEN HEALTH, V50, P767, DOI 10.1080/03630242.2010.530926
   Zhang K, 1999, AIDS CARE, V11, P581, DOI 10.1080/09540129947730
   Zhang LY, 2004, EUR J CONTRACEP REPR, V9, P147, DOI 10.1080/13625180400007181
   Zhang LY, 2002, SEX TRANSM DIS, V29, P212, DOI 10.1097/00007435-200204000-00005
   Zheng WJ, 2011, CULT HEALTH SEX, V13, P497, DOI 10.1080/13691058.2011.563866
   Zhou YZ, 2009, CHIN J EPIDEMIOL, V30, P52
NR 21
TC 13
Z9 13
U1 1
U2 13
PU SPRINGER
PI NEW YORK
PA 233 SPRING ST, NEW YORK, NY 10013 USA
SN 1672-0733
EI 
J9 J HUAZHONG U SCI-MED
JI J. Huazhong Univ. Sci. Tech.-Med.
PD AUG 15
PY 2011
VL 31
IS 4
BP 426
EP 432
DI 10.1007/s11596-011-0468-2
PG 7
WC Biochemistry & Molecular Biology
SC Biochemistry & Molecular Biology
GA 804FF
UT WOS:000293639000002
PM 21823000
DA 2023-03-20
ER

PT J
AU Van Rossem, R
   Meekers, D
AF Van Rossem, Ronan
   Meekers, Dominique
TI Perceived social approval and condom use with casual partners among youth in urban Cameroon
SO BMC PUBLIC HEALTH
LA English
DT Article
ID use self-efficacy; adolescent deviance; school-students; hiv-infection; young-people; determinants; yaounde; sexuality; hiv/aids; behavior
AB Background: HIV prevention programs targeting youth often emphasize the role of peers, and assume that youths will model their behavior after their peers'. We challenge this view; we argue that adopting a given behavior requires social approval, and that youths do not necessarily turn to peers for such approval. This study analyzes survey data on youths in urban Cameroon to 1) identify which type of persons youths look to for social approval, and 2) establish how important social approval by these persons is for condom use among youths. Methods: We analyzed data from three survey waves (2000, 2002, and 2003) of a reproductive health survey conducted among urban Cameroonian youth (aged 15-24). Only respondents who reported having at least one casual partner in the past year were retained for the analysis. Bivariate analyses and structural equation modeling were used to examine relationships among perceived social approval, attitudes towards condoms and condom use. Results: The data show that only 3% of youths named their friends as people whose opinion they valued, while 93% mentioned family members. The perceived approval of condom use by these persons had a significant positive effect on the frequency of condom use among youths. The frequency of condom use was also affected by the respondents' attitudes toward condom use, the range of persons with whom they discussed reproductive health matters, whether they were enrolled in school, socioeconomic status, their self-efficacy, perceived severity of AIDS, risk perception and sexual risk behavior. The perceived social approval of condom use and the respondents' own condom attitudes were correlated. Conclusions: Our analysis demonstrates that perceived social approval facilitates the adoption of condom use among urban Cameroonian youth. However, youths tend to value the opinions of family members much more than the opinions of their peers. These results suggest that interventions targeting youths should not focus exclusively on peers but should also include other groups, such as parents and community leaders.
C1 [Van Rossem, Ronan] Univ Ghent, Dept Sociol, B-9000 Ghent, Belgium.
   [Meekers, Dominique] Tulane Univ, Sch Publ Hlth & Trop Med, Dept Int Hlth & Dev, New Orleans, LA USA.
C3 Ghent University; Tulane University
RP Van Rossem, R (corresponding author), Univ Ghent, Dept Sociol, Korte Meer 3-5, B-9000 Ghent, Belgium.
EM ronan.vanrossem@ugent.be
CR Ajzen I, 2002, J APPL SOC PSYCHOL, V32, P665, DOI 10.1111/j.1559-1816.2002.tb00236.x
   Akande A, 1994, INT J ADOLESC YOUTH, V4, P285
   Akwara PA, 2003, J BIOSOC SCI, V35, P385, DOI 10.1017/S0021932003003857
   ANNE E, 1999, PSI RES DIVISION WOR, V0, P0
   APT NA, 1992, COMMUNITY DEV J, V27, P130, DOI 10.1093/oxfordjournals.cdj.a038598
   Arcand JL, 2010, HEALTH ECON, V19, P36, DOI 10.1002/hec.1643
   ASELTINE RH, 1995, J HEALTH SOC BEHAV, V36, P103, DOI 10.2307/2137219
   Auerbach J, 1994, AIDS BEHAV INTEGRATE, V0, P0
   Baele J, 2001, J ADOLESCENT HEALTH, V28, P421, DOI 10.1016/S1054-139X(00)00215-9
   BANDURA A, 1983, J PERS SOC PSYCHOL, V45, P464, DOI 10.1037/0022-3514.45.2.464
   Bandura A., 1977, SOCIAL LEARNING THEO, V0, P0
   Blanc Ann.K., 1996, NEGOTIATING REPROD O, V0, P0
   Cattell M G, 1994, J CROSS CULT GERONTOL, V9, P157, DOI 10.1007/BF00972147
   CHAPMAN S, 2004, DETERMINANTS CONDOM, V0, P0
   CHETA C, 2001, AUDIENCE EXPOSITION, V0, P0
   EPANYA A, 1996, AIDS STD HLTH PROMOT, V3, P9
   Estrin D, 1999, INT FAM PLAN PERSPEC, V25, P106, DOI 10.2307/2991952
   *FOR CAM PSYCH, 2003, ENQ SANT REPR AD CAM, V0, P0
   FOTSO M., 1999, ENQUETE DEMOGRAPHIQU, V0, P0
   Gage AJ, 1998, STUD FAMILY PLANN, V29, P154, DOI 10.2307/172156
   Gregson S, 2004, SOC SCI MED, V58, P2119, DOI 10.1016/j.socscimed.2003.09.001
   HOWARD M, 1990, FAM PLANN PERSPECT, V22, P21, DOI 10.2307/2135434
   Inglehart R, 2000, AM SOCIOL REV, V65, P19, DOI 10.2307/2657288
   JORESKOG K, 2004, LISREL 8 70 SOFTWARE, V0, P0
   Kamtchouing P, 1997, CONTRACEPT FERTIL S, V25, P798
   Kandel DB, 1996, J DRUG ISSUES, V26, P289, DOI 10.1177/002204269602600202
   KARIM SSA, 1992, S AFR MED J, V82, P107
   Kongnyuy Eugene J, 2008, BMC WOMENS HEALTH, V8, P19, DOI 10.1186/1472-6874-8-19
   Lagarde E, 2001, AIDS, V15, PS71, DOI 10.1097/00002030-200108004-00008
   Lin N., 2001, SOCIAL CAPITAL, V0, P0
   Lugalla J, 2004, SOC SCI MED, V59, P185, DOI 10.1016/j.socscimed.2003.10.033
   Lydie N, 2004, J BIOSOC SCI, V36, P597, DOI 10.1017/S002193200300631X
   MacPhail C, 2001, SOC SCI MED, V52, P1613, DOI 10.1016/S0277-9536(00)00272-0
   Maticka-Tyndale E, 2010, SOC SCI MED, V71, P616, DOI 10.1016/j.socscimed.2010.03.049
   Meekers D, 1997, HEALTH TRANSIT REV, V7 Suppl, P361
   Meekers D, 2003, AIDS BEHAV, V7, P413, DOI 10.1023/B:AIBE.0000004733.26053.c8
   Meekers D, 2002, STUD FAMILY PLANN, V33, P335, DOI 10.1111/j.1728-4465.2002.00335.x
   Meekers D, 2002, AIDS EDUC PREV, V14, P62, DOI 10.1521/aeap.14.1.62.24336
   Meekers D, 2001, AIDS CARE, V13, P297, DOI 10.1080/09540120120043946
   Meekers D., 1999, AFRICAN J REPROD HLT, V3, P51, DOI 10.2307/3583361
   Meekers D, 2006, J BIOSOC SCI, V38, P365, DOI 10.1017/S0021932005007200
   Meekers Dominique, 2005, J ADOLESC HEALTH, V36, P530, DOI 10.1016/j.jadohealth.2004.10.012
   Mosoko JJ, 2009, AIDS BEHAV, V13, P277, DOI 10.1007/s10461-007-9294-8
   Neukom J., 2003, CHANGING YOUTH BEHAV, V0, P0
   Njau B., 2006, AFRICAN J AIDS RES, V5, P33
   PEER Y, 2005, TRAINING TRAINERS MA, V0, P0
   Plautz Andrea, 2007, REPROD HEALTH, V4, P1, DOI 10.1186/1742-4755-4-1
   RICHARD R, 1991, J COMMUNITY APPL SOC, V1, P105, DOI 10.1002/casp.2450010205
   Sheeran P, 1999, PSYCHOL BULL, V125, P90, DOI 10.1037/0033-2909.125.1.90
   TCHUPO JP, 2001, ENQUETE SANTE REPROD, V0, P0
   TCHUPO JP, 2002, ENQUETE SANTE REPROD, V0, P0
   TCHUPO JP, 1996, PROJECT RECHERCHE OP, V0, P0
   *UNAIDS, 2000, MAL COND, V0, P0
   UNAIDS, 2004, MAK COND WORK HIV PR, V0, P0
   *UNICEF, 2001, ENQ IND MULT MICS CA, V0, P0
   Van Rossem R, 2000, AIDS EDUC PREV, V12, P383
   WILSON D, 1992, HEALTH EDUC RES, V7, P55, DOI 10.1093/her/7.1.55
NR 58
TC 17
Z9 17
U1 0
U2 3
PU BIOMED CENTRAL LTD
PI LONDON
PA 236 GRAYS INN RD, FLOOR 6, LONDON WC1X 8HL, ENGLAND
SN 1471-2458
EI 
J9 BMC PUBLIC HEALTH
JI BMC Public Health
PD AUG 6
PY 2011
VL 11
IS 
BP 
EP 
DI 10.1186/1471-2458-11-632
PG 11
WC Public, Environmental & Occupational Health
SC Public, Environmental & Occupational Health
GA 818RO
UT WOS:000294772900002
PM 21819611
DA 2023-03-20
ER

PT J
AU Ellepola, ANB
   Joseph, BK
   Sundaram, DB
   Sharma, PN
AF Ellepola, A. N. B.
   Joseph, B. K.
   Sundaram, D. B.
   Sharma, P. N.
TI Knowledge and attitudes towards HIV/AIDS amongst Kuwait university dental students
SO EUROPEAN JOURNAL OF DENTAL EDUCATION
LA English
DT Article
DE AIDS; HIV; knowledge; attitudes; dental students; Kuwait
ID human-immunodeficiency-virus; hiv; aids; education; dentists
AB The HIV and AIDS have emerged as complex health threats to the world population. As future dentists, it is pertinent that the dental students have sufficient knowledge and a positive approach towards the disease. Accordingly, the aim of this study was to assess the HIV/AIDS related knowledge and attitudes amongst clinical dental students at Kuwait University. A cross-sectional survey was conducted amongst the clinical dental students using a structured questionnaire with 60 questions to examine their knowledge under various categories and 13 questions to examine their attitudes towards the disease. The survey revealed that almost 58% of the respondents demonstrated a high level of knowledge (mean score: 45.23 +/- 4.35 SD). Majority of the students (63.6%) expressed negative attitude (mean score: 5.36 +/- 2.56 SD). The mean knowledge score of the fifth year dental students was significantly higher (P = 0.022) than that of the final year dental students regarding the knowledge of virus and disease process. However, no significant difference was observed with respect to other knowledge categories. Despite their high level of knowledge, the majority displayed a negative attitude towards HIV/AIDS. Hence, the findings imply that there is a need to address, more clearly, the students' misconceptions and attitudes towards the disease.
C1 [Joseph, B. K.; Sundaram, D. B.] Kuwait Univ, Fac Dent, Dept Diagnost Sci, Safat 13110, Kuwait.
   [Ellepola, A. N. B.] Kuwait Univ, Fac Dent, Dept Bioclin Sci, Safat 13110, Kuwait.
   [Sharma, P. N.] Kuwait Univ, Off Vice President, Hlth Sci Ctr, Safat 13110, Kuwait.
C3 Kuwait University; Kuwait University; Kuwait University
RP Sundaram, DB (corresponding author), Kuwait Univ, Fac Dent, Dept Diagnost Sci, POB 24923, Safat 13110, Kuwait.
EM devipriya@hsc.edu.kw
CR Ajayi YO, 2008, J DENT, V36, P374, DOI 10.1016/j.jdent.2008.02.008
   Al-Owaish R, 1999, AIDS EDUC PREV, V11, P163
   Anderson D G, 1994, J DENT EDUC, V58, P668
   Bennett M E, 1993, J DENT EDUC, V57, P673
   Blignaut E, 1994, J DENT ASSOC S AFR, V49, P113
   *CDCP, 1981, MMWR-MORBID MORTAL W, V30, P250
   *CDCP, 1999, HIV ITS TRANSM, V0, P0
   Centers for Disease Control and Prevention (CDC), 2003, MMWR RECOMM REP, V52, P1
   CLAY HH, 1999, CLAYS HDB ENV HLTH, V0, P0
   Cohen Leonard A, 2005, J DENT EDUC, V69, P896
   Crossley ML, 2004, BRIT DENT J, V196, P749, DOI 10.1038/sj.bdj.4811382
   Erasmus S, 2005, INT J DENT HYG, V3, P213, DOI 10.1111/j.1601-5037.2005.00137.x
   Fido A, 2002, FAM PRACT, V19, P682, DOI 10.1093/fampra/19.6.682
   Hodgson T A, 2006, ADV DENT RES, V19, P57
   Horvath T, 2009, COCHRANE DB SYST REV, V0, P0, DOI DOI 10.1002/14651858.CD006734.pub2
   Jessri M., 2007, IRAN J ALLERGY ASTHM, V6, P53
   Kopacz DR, 1999, HEALTH EDUC RES, V14, P1, DOI 10.1093/her/14.1.1
   Kuthy RA, 2007, J DENT EDUC, V71, P646
   LYIMO E, 2007, THESIS U BERGEN BERG, V0, P0
   McCarthy GM, 1999, AM J PUBLIC HEALTH, V89, P541, DOI 10.2105/AJPH.89.4.541
   MERRILL JM, 1989, SOUTHERN MED J, V82, P426, DOI 10.1097/00007611-198904000-00006
   Mulligan Roseann, 2006, J DENT EDUC, V70, P857
   Nasir EF, 2008, BMC PUBLIC HEALTH, V8, P0, DOI 10.1186/1471-2458-8-286
   Oliveira ER, 2002, AIDS CARE, V14, P569, DOI 10.1080/09540120220133099
   Palenik C J, 2000, DENT UPDATE, V27, P7
   Patton LL, 2000, ORAL SURG ORAL MED O, V89, P299, DOI 10.1016/S1079-2104(00)70092-8
   Patton LL, 1999, AIDS, V13, P2174, DOI 10.1097/00002030-199910220-00026
   Rohn Edward J, 2006, J DENT EDUC, V70, P1038
   Sadeghi M, 2009, J DENT EDUC, V73, P740
   Scully C, 2006, J DENT RES, V85, P794, DOI 10.1177/154405910608500903
   Seacat JD, 2009, J DENT EDUC, V73, P437
   Seacat Jason P, 2003, J DENT EDUC, V67, P630
   Shaikh Farah D, 2007, PSYCHOL HEALTH MED, V12, P7, DOI 10.1080/13548500500477667
   Shiboski CH, 2009, J ORAL PATHOL MED, V38, P481, DOI 10.1111/j.1600-0714.2009.00749.x
   SUN D, 1995, SEMIN DERMATOL, V14, P205, DOI 10.1016/S1085-5629(05)80020-3
   *UNAIDS, 2008, 2008 REP GLOB AIDS E, V0, P0
   UNAIDS, 2009, AIDS EP UPD 2009, V0, P0
   *WHO GPA SBR, 1988, INT SCHED KNOWL ATT, V0, P0
NR 40
TC 16
Z9 17
U1 0
U2 0
PU WILEY
PI HOBOKEN
PA 111 RIVER ST, HOBOKEN 07030-5774, NJ USA
SN 1396-5883
EI 1600-0579
J9 EUR J DENT EDUC
JI Eur. J. Dent. Educ.
PD AUG 15
PY 2011
VL 15
IS 3
BP 165
EP 171
DI 10.1111/j.1600-0579.2010.00652.x
PG 7
WC Dentistry, Oral Surgery & Medicine; Education, Scientific Disciplines
SC Dentistry, Oral Surgery & Medicine; Education & Educational Research
GA 802JU
UT WOS:000293507200005
PM 21762321
DA 2023-03-20
ER

PT J
AU Hemagiri, K
   VinodKumar, CS
   Patil, RS
   Muralidhar, MK
AF Hemagiri, K.
   VinodKumar, C. S.
   Patil, Rajashri S.
   Muralidhar, M. K.
TI Awareness Concerning Occupational Exposure and Post Exposure Prophylaxis due to HIV Infection Among Medical Undergraduate Students
SO JOURNAL OF PURE AND APPLIED MICROBIOLOGY
LA English
DT Article
DE HIV awareness; Medical students; Post exposure prophylaxis
AB Needle stick injury is relatively common amongst health care workers. The risk of seroconversion following needle stick injury may be reduced by knowledge of body fluids that are high risk and knowledge of post exposure prophylaxis following possible HIV contaminated needle stick injury. A structured questionnaire was used to establish knowledge regarding high HIV risk body fluids and measures to be taken following needle stick injury in a large teaching hospital. Majority of the students are aware of the general information and routes of transmission of HIV, however a significant number do not have proper knowledge about the risk of transmission, prophylaxis, duration and availability of post exposure prophylaxis drugs.
C1 [Hemagiri, K.; Patil, Rajashri S.; Muralidhar, M. K.] SS Inst Med Sci & Res Ctr, Dept Community Med, Davangere 577005, India.
   [VinodKumar, C. S.] SS Inst Med Sci & Res Ctr, Dept Microbiol, Davangere 577005, India.
RP Hemagiri, K (corresponding author), SS Inst Med Sci & Res Ctr, Dept Community Med, Davangere 577005, India.
EM k.hemagiri@gmail.com
CR Avachat S, 2007, INDIAN J COMMUNITY M, V32, P159
   BHATT G, 2004, INDIAN J COMMUNITY M, V29, P3
   Chogle NL, 2002, NATL MED J INDIA, V15, P69
   FAN HY, 1900, P1, V0, P0
   HASLETT C, 1900, P108, V0, P0
   *WHO, 1988, WHO AIDS SER, V3, P0
NR 10
TC 2
Z9 2
U1 0
U2 2
PU DR M N KHAN
PI BHOPAL
PA 54, NEAR POST OFFICE, THANA ST, BHOPAL, SHAHJAHANABAD 462 001, INDIA
SN 0973-7510
EI 
J9 J PURE APPL MICROBIO
JI J. Pure Appl. Microbiol.
PD OCT 15
PY 2011
VL 5
IS 2
BP 1023
EP 1025
DI 
PG 3
WC Biotechnology & Applied Microbiology; Microbiology
SC Biotechnology & Applied Microbiology; Microbiology
GA 852WK
UT WOS:000297388000081
DA 2023-03-20
ER

PT J
AU Walcott, CM
   Chenneville, T
   Tarquini, S
AF Walcott, Christy M.
   Chenneville, Tiffany
   Tarquini, Sarah
TI RELATIONSHIP BETWEEN RECALL OF SEX EDUCATION AND COLLEGE STUDENTS' SEXUAL ATTITUDES AND BEHAVIOR
SO PSYCHOLOGY IN THE SCHOOLS
LA English
DT Article
ID abstinence-only intervention; young-people; aids; hiv; adolescents; risk; pregnancy; knowledge; impact
C1 [Walcott, Christy M.] E Carolina Univ, Dept Psychol, Greenville, NC 27858 USA.
   [Chenneville, Tiffany] Univ S Florida St Petersburg, St Petersburg, FL USA.
   [Tarquini, Sarah] Univ S Florida, Tampa, FL 33620 USA.
C3 University of North Carolina; East Carolina University; State University System of Florida; University of South Florida
RP Walcott, CM (corresponding author), E Carolina Univ, Dept Psychol, 104 Rawl Bldg, Greenville, NC 27858 USA.
EM walcottc@ecu.edu
CR Abel G., 2006, SEX ED, V6, P105, DOI 10.1080/14681810600578750
   Albert B., 2007, ONE VOICE AM ADULTS, V0, P0
   [Anonymous], 1974, HEALTH EDUCATION MONOGRAPH, V2, P324
   BAGOZZI RP, 1990, J CONSUM RES, V17, P127, DOI 10.1086/208543
   Bandiera F.C., 2008, SEX EDUC-SEX SOC LEA, V8, P451, DOI 10.1080/14681810802433986
   Bandura A, 1986, SOCIAL FDN THOUGHT A, V0, P0
   Blank L, 2010, J PEDIATR ADOL GYNEC, V23, P341, DOI 10.1016/j.jpag.2010.03.007
   Borawski EA, 2005, AM J HEALTH BEHAV, V29, P423, DOI 10.5993/AJHB.29.5.5
   BROWN LK, 1990, J SCHOOL HEALTH, V60, P270, DOI 10.1111/j.1746-1561.1990.tb05933.x
   *CDCP, 2009, MMWR-MORBID MORTAL W, V58, P1
   Cohen J., 1988, STAT POWER ANAL BEHA, V0, P0
   CORNBLATT J, 2009, SIN YIELDING IMPURE, V0, P0
   Dailard C, 2001, GUTTMACHER REPORT PU, V4, P9
   DeHart DD, 1997, J SEX RES, V34, P11, DOI 10.1080/00224499709551860
   Fetscherin M, 2008, J ELECTRON COMMER RE, V9, P231
   FISHER JD, 1994, HEALTH PSYCHOL, V13, P238, DOI 10.1037/0278-6133.13.3.238
   Grunseit A, 1997, J ADOLESCENT RES, V12, P421, DOI 10.1177/0743554897124002
   Hightow LB, 2005, JAIDS-J ACQ IMM DEF, V38, P531, DOI 10.1097/01.qai.0000155037.10628.cb
   JEMMOTT JB, 1992, AM J PUBLIC HEALTH, V82, P372, DOI 10.2105/AJPH.82.3.372
   JEMMOTT JB, 2000, AIDS PREVENT MENT H, V0, P103
   Jemmott JB, 2010, ARCH PEDIAT ADOL MED, V164, P152, DOI 10.1001/archpediatrics.2009.267
   Kim N, 1997, J ADOLESCENT HEALTH, V20, P204, DOI 10.1016/S1054-139X(96)00169-3
   Kirby D, 2002, J SEX RES, V39, P51, DOI 10.1080/00224490209552120
   Kirby D., 2007, ANN REV SEX RES, V18, P143, DOI 10.1080/10532528.2007.10559850
   Kirby DB, 2004, J ADOLESCENT HEALTH, V35, P442, DOI 10.1016/j.jadohealth.2004.02.006
   Kirby DB, 2007, J ADOLESCENT HEALTH, V40, P206, DOI 10.1016/j.jadohealth.2006.11.143
   Koopman C, 1990, AIDS EDUC PREV, V2, P58
   KOOPMAN C, 1998, HDB SEXUALITY RELATE, V0, P321
   Lee J, 2010, J YOUTH ADOLESCENCE, V39, P414, DOI 10.1007/s10964-009-9495-8
   OLIVER MB, 1993, PSYCHOL BULL, V114, P29, DOI 10.1037/0033-2909.114.1.29
   Owen JJ, 2010, ARCH SEX BEHAV, V39, P653, DOI 10.1007/s10508-008-9414-1
   Parkes A., 2007, J ADOLESCENT HLTH, V40, P0
   Paul EL, 2002, J SOC PERS RELAT, V19, P639, DOI 10.1177/0265407502195006
   Rickenback CF, 2006, MCN-AM J MATERN-CHIL, V31, P349, DOI 10.1097/00005721-200611000-00003
   Robin L, 2004, J ADOLESCENT HEALTH, V34, P3, DOI 10.1016/S1054-139X(03)00244-1
   Sather L, 2002, FAM COMMUNITY HEALTH, V25, P1
   *SEX INF ED COUNC, 2010, POL ADV, V0, P0
   Sheeran P, 1999, PSYCHOL BULL, V125, P90, DOI 10.1037/0033-2909.125.1.90
   Siegel D, 1995, AIDS EDUC PREV, V7, P534
   SLONIMNEVO V, 1995, J PEDIATR PSYCHOL, V20, P41, DOI 10.1093/jpepsy/20.1.41
   TEVA I, 2010, ANN PSYCHOL, V27, P35
   Trenholm C, 2008, J POLICY ANAL MANAG, V27, P255, DOI 10.1002/pam.20324
   UNDERHILL K, 2007, BRIT MED J, V335, P1
   Underhill K, 2007, PLOS MED, V4, P1471, DOI 10.1371/journal.pmed.0040275
   *US DEP HHS, 1998, NAT STRAT PREV TEEN, V0, P0
   US Department of Health and Human Services, 2000, HLTH PEOPL 2010 UND, V0, P0
   Walcott CM, 2008, PSYCHOL SCHOOLS, V45, P39, DOI 10.1002/pits.20277
   ZIMET GD, 1993, J ADOLESCENT HEALTH, V14, P85, DOI 10.1016/1054-139X(93)90090-C
NR 48
TC 14
Z9 14
U1 2
U2 14
PU WILEY
PI HOBOKEN
PA 111 RIVER ST, HOBOKEN 07030-5774, NJ USA
SN 0033-3085
EI 1520-6807
J9 PSYCHOL SCHOOLS
JI Psychol. Schools
PD SEP 15
PY 2011
VL 48
IS 8
BP 828
EP 842
DI 10.1002/pits.20592
PG 15
WC Psychology, Educational
SC Psychology
GA 810WA
UT WOS:000294157500006
DA 2023-03-20
ER

PT J
AU Petersen, N
   de Beer, J
   Dunbar-Krige, H
AF Petersen, Nadine
   de Beer, Josef
   Dunbar-Krige, Helen
TI Use of a simulation game for HIV/AIDS education with pre-service teachers
SO AJAR-AFRICAN JOURNAL OF AIDS RESEARCH
LA English
DT Article
DE game simulation theory; learning psychology; qualitative research; service-learning; South Africa; teacher education; training curricula
ID south-africa; epidemic; impact
AB The article describes the use of a simulation game in HIV/AIDS education with pre-service teachers in Johannesburg, South Africa. The use of a simulation game, as novel experiential pedagogy, was an attempt to raise awareness about HIV and AIDS and to demonstrate that anyone can be at risk of HIV infection. Using a generic qualitative research design, the data were collected over a three-year period by way of video recordings of the simulation game, recordings of large and small group discussions afterwards, and via questionnaires and written reflections by the education students four weeks afterwards. Content analysis and discourse analysis led to the construction of three main themes. First, we found that the novelty factor of the simulation game for raising HIV/AIDS awareness was confirmed both during the game itself and after a period of time had elapsed. Second, in light of many education students' naivety about the intersection of biological, socio-cultural and economic issues at play in the spread of HIV, the game prompted more reflexivity about the disease and helped to broaden the participants' discussions. Lastly, the data revealed the disjuncture between theory and practice in HIV/AIDS education. We propose that in raising awareness of HIV and AIDS, educators should move towards more engaging and challenging pedagogies that address the learning needs of the 'new' generation of university students.
C1 [Petersen, Nadine; de Beer, Josef; Dunbar-Krige, Helen] Univ Johannesburg, Dept Educ Studies, ZA-2006 Johannesburg, South Africa.
C3 University of Johannesburg
RP Petersen, N (corresponding author), Univ Johannesburg, Dept Educ Studies, POB 524,Auckland Pk,Kingsway Campus, ZA-2006 Johannesburg, South Africa.
EM nadinep@uj.ac.za
CR Akilli G.K., 2007, HDB RES EFFECTIVE EL, V0, P0
   Bhana D, 2006, J EDUC, V0, P5
   Charmaz K., 2003, STRATEGIES QUALITATI, V0, P0
   Chege F., 2006, J EDUC, V38, P25
   DOro G, 2009, HIST THEORY, V48, P129, DOI 10.1111/j.1468-2303.2009.00492.x
   Fairclough Isabela., 2012, POLITICAL DISCOURSE, V0, P0
   Fisher JC, 2006, PHILOS PSYCHOL, V19, P417, DOI 10.1080/09515080600726377
   Goldman A., 2006, SIMULATING MINDS, V0, P0
   *HEAIDS PROGR, 2010, HIV AIDS TEACH ED EV, V0, P0
   *HEAIDS PROGR, 2008, POL FRAM HIV AIDS HI, V0, P0
   *HEAIDS PROGR, 2010, CREAT SPAC HIV AIDS, V0, P0
   *HEAIDS PROGR, 2009, ROL ED MIT IMP HIV A, V0, P0
   Henning E., 2004, FINDING YOUR WAY QUA, V0, P0
   HURLEY MM, 2006, AM BIOL TEACH, V68, P0
   Jakubowski L.M., 2003, J EXPT ED, V26, P24, DOI 10.1177/105382590302600105
   Keller R., 2005, FORUM QUALITATIVE SO, V6, P0, DOI 10.17169/FQS-6.3.19
   Kelly K, 2002, SOC DYNAMICS, V28, P42
   Kinghorn A, 2005, J DEV STUD, V41, P489, DOI 10.1080/0022038042000313345
   LEWIN K, 1999, COMPLETE SOCIAL SCI, V0, P0
   Merriam S.B., 1998, QUALITATIVE RES CASE, V0, P0
   Nattrass N, 2004, MORAL EC AIDS S AFRI, V0, P0, DOI DOI 10.1017/CBO9780511550454
   Pattman R., 2003, FINDING OUR VOICES G, V0, P0
   PATTMAN R, 2006, J EDUC, V38, P100
   PEMBREY G, 2008, HIV AIDS S AFRICA, V0, P0
   Prensky M., 2005, GIFTED, V135, P29
   Shisana O, 2010, J WOMENS HEALTH, V19, P39, DOI 10.1089/jwh.2008.1200
   Silin Jonathan G., 1995, POLITICS IDENTITY ED, V0, P0
   SIMBAYI LC, 2008, 5 AFR C PSYCH POL S, V0, P0
   Smith D, 2004, J BIOL EDUC, V39, P6, DOI 10.1080/00219266.2004.9655946
   Snow C. E., 2005, KNOWLEDGE SUPPORT TE, V0, P0
   Theron LC, 2007, AJAR-AFR J AIDS RES, V6, P175, DOI 10.2989/16085900709490412
   Wlodkowski R. J., 1999, ENHANCING ADULT MOTI, V0, P0
NR 32
TC 6
Z9 7
U1 0
U2 8
PU NATL INQUIRY SERVICES CENTRE PTY LTD
PI GRAHAMSTOWN
PA 19 WORCESTER STREET, PO BOX 377, GRAHAMSTOWN 6140, SOUTH AFRICA
SN 1608-5906
EI 
J9 AJAR-AFR J AIDS RES
JI AJAR-Afr. J. Aids Res.
PD APR 15
PY 2011
VL 10
IS 1
BP 73
EP 81
DI 10.2989/16085906.2011.575550
PG 9
WC Public, Environmental & Occupational Health
SC Public, Environmental & Occupational Health
GA 779TQ
UT WOS:000291805500008
PM 25859622
DA 2023-03-20
ER

PT J
AU Suominen, T
   Karanja-Pernu, C
   Kylma, J
   Houtsonen, J
   Valimaki, M
AF Suominen, Tarja
   Karanja-Pernu, Caroline
   Kylma, Jari
   Houtsonen, Jarmo
   Valimaki, Maritta
TI Knowledge, Attitudes and Risk Behaviour Related to HIV and AIDS: The Case of International Students in a Finnish University
SO JOURNAL OF COMMUNITY HEALTH
LA English
DT Article
DE AIDS; Attitudes; HIV; Knowledge; Risk behaviour
ID college-students; hiv/aids knowledge; prevalence; program; nurses; people
AB The purpose of this pilot study was to illustrate international university students' knowledge of HIV and AIDS, attitudes towards HIV and AIDS and risk behaviours in relation to HIV and AIDS. Questionnaires were posted to 140 students, and 32 responded. Data were analysed statistically. The results indicated a fairly good knowledge level of HIV and AIDS. The majority of students were well aware of the general facts about HIV and AIDS, modes of transmission and main risk groups, and they were also aware of the universal precautions. The majority of students had positive attitudes towards persons with HIV and AIDS and were willing to care for them. The students identified well with risk behaviours. Most agreed that their knowledge level of HIV and AIDS did affect their risk behaviours, while others felt it was a matter of choice, personal attitude and practice. Choice is a determining factor for decisions made by students in relation to HIV and AIDS. Future research focusing on factors influencing these choices that put them at risk of contracting the HIV virus is recommended. Students also need to be enlightened on matters concerning symptoms of HIV and AIDS.
C1 [Suominen, Tarja; Kylma, Jari] Univ Tampere, Sch Hlth Sci, Tampere 33014, Finland.
   [Houtsonen, Jarmo] Univ Eastern Finland, Joensuu, Finland.
   [Valimaki, Maritta] Univ Turku, Dept Nursing Sci, Turku, Finland.
C3 Tampere University; University of Eastern Finland; University of Turku
RP Suominen, T (corresponding author), Univ Tampere, Sch Hlth Sci, Laakarikatu 1, Tampere 33014, Finland.
EM tarja.suominen@uta.fi; caroline.karanja@gmail.com; jari.kylma@uta.fi; jarmo.houtsonen@uef.fi; maritta.valimaki@utu.fi
CR Adefuye AS, 2009, BMC PUBLIC HEALTH, V9, P0, DOI 10.1186/1471-2458-9-281
   Benge J., 2001, INT ENCY SOCIAL BEHA, V0, P0
   BLENDON RJ, 1988, NEW ENGL J MED, V319, P1022, DOI 10.1056/NEJM198810133191522
   Burns N., 2005, PRACTICE NURSING RES, V0, P0
   Caetano ME, 2010, INT J GYNECOL OBSTET, V110, P43, DOI 10.1016/j.ijgo.2010.02.012
   Centers for Disease Control, 2006, HIV AIDS STAT SURV 2, V0, P0
   CHNG CL, 1993, J HLTH ED, V25, P154
   Davis C, 2007, HEALTH SOC WORK, V32, P211, DOI 10.1093/hsw/32.3.211
   Dickson-Swift V, 2008, QUAL HEALTH RES, V18, P133, DOI 10.1177/1049732307309007
   Eurobarometer Survey, 2006, AIDS PREV FIELDW SEP, V0, P0
   Ferrer L, 2007, J ASSOC NURSE AIDS C, V18, P51, DOI 10.1016/j.jana.2007.07.001
   Global voices, 2008, WORLD TALK AR YOU LI, V0, P0
   Guth J. L., 2000, J COLL STUDENT 1004, V0, P0
   HELD SL, 1993, PHYS THER, V73, P156, DOI 10.1093/ptj/73.3.156
   Herek GM, 2002, AM J PUBLIC HEALTH, V92, P371, DOI 10.2105/AJPH.92.3.371
   Houser J, 2008, J SPEC PEDIATR NURS, V13, P297, DOI 10.1111/j.1744-6155.2008.00171.x
   Inungu Joseph, 2009, J HEALTH HUM SERV ADM, V32, P259
   Kansanterveyslaitos ( KTL), 2008, HIV AIDS TIL SUK TAR, V0, P0
   Korhonen T., 2010, U STUDENTS KNO UNPUB, V0, P0
   Li XM, 2004, HEALTH PROMOT INT, V19, P345, DOI 10.1093/heapro/dah308
   Lohrmann C, 2000, J ADV NURS, V31, P696, DOI 10.1046/j.1365-2648.2000.01326.x
   Muinonen Ulla, 2002, INT J NURS PRACT, V8, P81
   Odusanya O O, 2004, AFR J MED MED SCI, V33, P45
   OECD, 2010, STAT EXTR ED TRAIN F, V0, P0
   Peate I, 2002, NURS EDUC TODAY, V22, P492, DOI 10.1054/nedt.2002.0747
   Serlo K, 2008, 995 ACT I OUL, V995, P0
   Smith E, 2008, PREV SCI, V9, P311, DOI 10.1007/s11121-008-0103-z
   Suominen T, 2008, AIDS PATIENT CARE ST, V22, P803, DOI 10.1089/apc.2008.0023
   Tan Xiaodong, 2007, INT J ENVIRON RES PUBLIC HEALTH, V4, P248, DOI 10.3390/ijerph2007030009
   Tavoosi A, 2004, BMC PUBLIC HEALTH, V4, P0, DOI 10.1186/1471-2458-4-17
   Trepka MJ, 2008, J AM COLL HEALTH, V57, P77, DOI 10.3200/JACH.57.1.77-84
   Tung WC, 2008, J ASSOC NURSE AIDS C, V19, P397, DOI 10.1016/j.jana.2008.04.009
   UNFPA, 2008, YOUNG PEOPL GREAT HO, V0, P0
   UNGASS, 2008, HIV AIDS COUNTR PROG, V0, P0
   Valimaki M, 1998, J ADV NURS, V27, P752, DOI 10.1046/j.1365-2648.1998.00612.x
   VALIMAKI M, 2000, SOSIAALILAAKETIETEEL, V37, P318
   Visser M. J., 2006, STIGMATIZING ATTITUD, V0, P0
   WHO, 2005, ALC US SEX RISK BEH, V0, P0
NR 38
TC 3
Z9 3
U1 0
U2 9
PU SPRINGER
PI NEW YORK
PA 233 SPRING ST, NEW YORK, NY 10013 USA
SN 0094-5145
EI 1573-3610
J9 J COMMUN HEALTH
JI J. Community Health
PD DEC 15
PY 2011
VL 36
IS 6
BP 910
EP 918
DI 10.1007/s10900-010-9353-3
PG 9
WC Health Policy & Services; Public, Environmental & Occupational Health
SC Health Care Sciences & Services; Public, Environmental & Occupational Health
GA 838NV
UT WOS:000296300400003
PM 21573734
DA 2023-03-20
ER

PT J
AU Masvawure, TB
AF Masvawure, Tsitsi B.
TI The role of 'pimping' in the mediation of transactional sex at a university campus in Zimbabwe
SO AJAR-AFRICAN JOURNAL OF AIDS RESEARCH
LA English
DT Article
DE gender; HIV/AIDS; men; sexual behaviour; sexuality; sex work; social anthropology; southern Africa; women
ID students
AB The article focuses on a very specific form of transactional sex that exists at a university campus in Zimbabwe, which students refer to as 'pimping.' Drawing extensively on the specific experiences of a male student pimp, the article demonstrates that, in practice, transactional sex takes different forms and is not always confined to two parties (namely, a woman and a man). In this case, 'pimp-mediated' transactional sex introduces a third person - the pimp - into what is traditionally understood to be a relationship between the two parties and, in the process, dramatically transforms the social obligations that define this particular social relation. A major transformation that occurs in pimp-mediated transactional sex is that it makes the pimps, rather than the women, the central people in these relationships. This, I argue, makes transactional sex more efficient and potentially increases the female participants' vulnerability to HIV infection.
C1 Univ Pretoria, Ctr Study AIDS, ZA-0028 Hatfield, South Africa.
C3 University of Pretoria
RP Masvawure, TB (corresponding author), Univ Pretoria, Ctr Study AIDS, Hatfield Campus,Private Bag X20, ZA-0028 Hatfield, South Africa.
EM tmasvaure@yahoo.com
FU Ford Foundation; NATIONAL INSTITUTE OF MENTAL HEALTH [P30MH043520] Funding Source: NIH RePORTER
CR [Anonymous], 1978, NONRACIAL ISLAND LEA, V0, P0
   Ashforth Adam, 1999, CODESRIA B, V0, P51
   Bene C, 2008, WORLD DEV, V36, P875, DOI 10.1016/j.worlddev.2007.05.010
   Central Statistical Office (CSO) [Zimbabwe] & Macro International, 2007, ZIMB DEM HLTH SURV 2, V0, P0
   CHATTERJI M, 2004, FACTORS INFLUENCING, V0, P0
   Dunkle KL, 2004, SOC SCI MED, V59, P1581, DOI 10.1016/j.socscimed.2004.02.003
   EPSTEIN H, 2007, INVISIBLE CURE AFRIC, V0, P0
   Gaidzanwa RB, 2007, FEM AFR, V0, P60
   Gregson S, 2010, INT J EPIDEMIOL, V39, P1311, DOI 10.1093/ije/dyq055
   Halperin DT, 2011, PLOS MED, V8, P0, DOI 10.1371/journal.pmed.1000414
   Hanke S. H., 2009, CATO J, V29, P353
   Hirsch J. S., 2009, SECRET LOVE MARRIAGE, V0, P0
   Holsopple K., 1999, WOMENS STUDIES Q, V27, P47
   Hunter Mark, 2002, AFRICAN STUDIES, V61, P99, DOI 10.1080/00020180220140091
   IVERSEN AB, 2005, NORSK GEOGRAFISK TID, V59, P48
   Kaufman CE, 2004, CULT HEALTH SEX, V6, P377, DOI 10.1080/13691050410001680492
   Kuate-Defo Bartbelemy, 2004, AFR J REPROD HEALTH, V8, P13, DOI 10.2307/3583175
   Leclerc-Madlala S, 2003, SOC DYNAMICS, V29, P213, DOI 10.1080/02533950308628681
   Luke N, 2005, INT FAM PLAN PERSPEC, V31, P6, DOI 10.1363/3100605
   Masvawure T, 2010, CULT HEALTH SEX, V12, P857, DOI 10.1080/13691050903471441
   Moore Ann M, 2007, AFR J REPROD HEALTH, V11, P44, DOI 10.2307/25549731
   Pisani E., 2008, WISDOM WHORES BUREAU, V0, P0
   Robson C., 1993, REAL WORLD RES RESOU, V0, P0
   Rubin Gayle, 1975, ANTHR WOMEN, V0, P162
   Silberschmidt M, 2001, SOC SCI MED, V52, P1815, DOI 10.1016/S0277-9536(00)00299-9
   Swidler A., 2007, CCPR2007025, V0, P0
   Terry PE, 2006, INT J INFECT DIS, V10, P38, DOI 10.1016/j.ijid.2004.10.007
   Wyrod R., 2010, AIDS BEHAV, V0, P0
NR 28
TC 2
Z9 2
U1 0
U2 5
PU NATL INQUIRY SERVICES CENTRE PTY LTD
PI GRAHAMSTOWN
PA 19 WORCESTER STREET, PO BOX 377, GRAHAMSTOWN 6140, SOUTH AFRICA
SN 1608-5906
EI 1727-9445
J9 AJAR-AFR J AIDS RES
JI AJAR-Afr. J. Aids Res.
PD JUL 15
PY 2011
VL 10
IS 2
BP 165
EP 171
DI 10.2989/16085906.2011.593379
PG 7
WC Public, Environmental & Occupational Health
SC Public, Environmental & Occupational Health
GA 831GI
UT WOS:000295716600007
PM 25859739
DA 2023-03-20
ER

PT J
AU Brailo, V
   Pelivan, I
   Skaricic, J
   Vuletic, M
   Dulcic, N
   Cerjan-Letica, G
AF Brailo, Vlaho
   Pelivan, Ivica
   Skaricic, Josip
   Vuletic, Marko
   Dulcic, Niksa
   Cerjan-Letica, Gordana
TI Treating Patients with HIV and Hepatitis B and C Infections: Croatian Dental Students' Knowledge, Attitudes, and Risk Perceptions
SO JOURNAL OF DENTAL EDUCATION
LA English
DT Article
DE dental students; HIV/AIDS; hepatitis B and C; occupational exposures; clinical education; dental clinics; patient safety; Croatia
AB Dentists and dental students can be exposed to the human immunodeficiency virus (HIV), hepatitis B virus (HBV), and hepatitis C virus (HCV) during routine work. The aims of this study were to assess a group of dental students' knowledge about HIV, HBV, and HCV infections; assess their attitudes and risk perceptions about the treatment of patients with HIV, HBV, and HCV; and identify factors associated with their knowledge and willingness to treat these patients. An anonymous survey was administered to 534 predoctoral students at the School of Dental Medicine, University of Zagreb, Croatia. The response rate was 71.9 percent. Students' knowledge increased with each year of study. Senior students (in their third, fourth, and fifth years) had more professional attitudes and were significantly more positive about dentists' professional obligation to treat patients who are HIV-positive than were junior students (in their first and second years; p=0.0002). Senior students also expressed significantly more willingness to treat intravenous drug users and patients with hepatitis (p=0.016 and p=0.033, respectively). Female students were significantly more convinced than male students that routine dental treatment carried a significant risk of HIV and hepatitis infection (p=0.025). These students' knowledge negatively correlated with the lack of willingness to treat intravenous drug users and patients with hepatitis, and they expressed their willingness to receive further theoretical and practical education on this topic.
C1 [Pelivan, Ivica; Dulcic, Niksa] Univ Zagreb, Dept Prosthodont, Sch Dent Med, HR-10000 Zagreb, Croatia.
   [Brailo, Vlaho] Univ Zagreb, Dept Oral Med, Sch Dent Med, HR-10000 Zagreb, Croatia.
   [Cerjan-Letica, Gordana] Univ Zagreb, Dept Social Sci, Sch Dent Med, HR-10000 Zagreb, Croatia.
C3 University of Zagreb; University of Zagreb, School of Dental Medicine; University of Zagreb; University of Zagreb, School of Dental Medicine; University of Zagreb; University of Zagreb, School of Dental Medicine
RP Pelivan, I (corresponding author), Univ Zagreb, Dept Prosthodont, Sch Dent Med, Gunduliceva 5, HR-10000 Zagreb, Croatia.
EM pelivan@sfzg.hr
CR Azodo CC, 2010, J DENT EDUC, V74, P446
   Cohen Leonard A, 2005, J DENT EDUC, V69, P896
   Kuthy RA, 2007, J DENT EDUC, V71, P646
   Kuthy Raymond A, 2005, J DENT EDUC, V69, P1307
   Lakoseljac D, 2007, MEDICINA, V43, P112
   Rankin K V, 1993, AM J DENT, V6, P22
   Sadeghi M, 2009, J DENT EDUC, V73, P740
   Scully C, 2006, J DENT RES, V85, P794, DOI 10.1177/154405910608500903
   Seacat Jason P, 2003, J DENT EDUC, V67, P630
   Solomon E S, 1991, J DENT EDUC, V55, P594
   Suh-Woan HU, 2004, AIDS PATIENT CARE ST, V18, P587
   Tarantola A, 2006, AM J INFECT CONTROL, V34, P367, DOI 10.1016/j.ajic.2004.11.011
   Vucicevic-Boras V, 1999, ACTA STOMATOL CROAT, V33, P401
   Vucicevic-Boras V, 2001, ACTA STOMATOL CROAT, V35, P9
   Wood A Jeffrey, 2006, J DENT EDUC, V70, P1081
   Younai F S, 2001, J DENT EDUC, V65, P436
NR 17
TC 20
Z9 23
U1 1
U2 9
PU AMER DENTAL EDUCATION ASSOC-ADEA
PI WASHINGTON
PA 655 K STREET NW, SUITE 800, WASHINGTON, DC 20001 USA
SN 0022-0337
EI 1930-7837
J9 J DENT EDUC
JI J. Dent. Educ.
PD AUG 15
PY 2011
VL 75
IS 8
BP 1115
EP 1126
DI 
PG 12
WC Dentistry, Oral Surgery & Medicine
SC Dentistry, Oral Surgery & Medicine
GA 803SW
UT WOS:000293602500014
PM 21828306
DA 2023-03-20
ER

PT J
AU Deressa, W
   Azazh, A
AF Deressa, Wakgari
   Azazh, Aklilu
TI Substance use and its predictors among undergraduate medical students of Addis Ababa University in Ethiopia
SO BMC PUBLIC HEALTH
LA English
DT Article
ID high-school-students; college-students; cigarette use; alcohol-use; khat; prevalence; behavior; smoking; health
AB Background: Substance use remains high among Ethiopian youth and young adolescents particularly in high schools and colleges. The use of alcohol, khat and tobacco by college and university students can be harmful; leading to decreased academic performance, increased risk of contracting HIV and other sexually transmitted diseases. However, the magnitude of substance use and the factors associated with it has not been investigated among medical students in the country. This study was conducted to determine the prevalence of substance use and identify factors that influenced the behavior among undergraduate medical students of Addis Ababa University in Ethiopia. Methods: A cross-sectional study using a pre-tested structured self-administered quantitative questionnaire was conducted in June 2009 among 622 medical students (Year I to Internship program) at the School of Medicine. The data were entered into Epi Info version 6.04d and analyzed using SPSS version 15 software program. Descriptive statistics were used for data summarization and presentation. Differences in proportions were compared for significance using Chi Square test, with significance level set at p < 0.05. Multivariate logistic regression analyses were used to assess the magnitude of associations between substance use and socio-demographic and behavioral correlates. Results: In the last 12 months, alcohol was consumed by 22% (25% males vs. 14% females, p = 0.002) and khat use was reported by 7% (9% males vs. 1.5% females, p < 0.001) of the students. About 9% of the respondents (10.6% males vs. 4.6% females, p = 0.014) reported ever use of cigarette smoking, and 1.8% were found to be current smokers. Using multiple logistic regression models, being male was strongly associated with alcohol use in the last 12 months (adjusted OR = 2.14, 95% CI = 1.22-3.76). Students whose friends currently consume alcohol were more likely to consume alcohol (adjusted OR = 2.47, 95% CI = 1.50-4.08) and whose friends' use tobacco more likely to smoke (adjusted OR = 3.89, 95% CI = 1.83-8.30). Khat use within the past 12 months was strongly and positively associated with alcohol consumption (adjusted OR = 15.11, 95% CI = 4.24-53.91). Similarly, ever use of cigarette was also significantly associated with alcohol consumption (adjusted OR = 8.65, 95% CI = 3.48-21.50). Conclusions: Concordant use of alcohol, khat and tobacco is observed and exposure to friends' use of substances is often implicated. Alcohol consumption or khat use has been significantly associated with tobacco use. While the findings of this study suggest that substance use among the medical students was not alarming, but its trend increased among students from Year I to Internship program. The university must be vigilant in monitoring and educating the students about the consequences of substance use.
C1 [Deressa, Wakgari] Univ Addis Ababa, Dept Epidemiol & Biostat, Sch Publ Hlth, Coll Hlth Sci, Addis Ababa, Ethiopia.
   [Azazh, Aklilu] Univ Addis Ababa, Dept Internal Med, Sch Med, Coll Hlth Sci, Addis Ababa, Ethiopia.
C3 Addis Ababa University; Addis Ababa University
RP Deressa, W (corresponding author), Univ Addis Ababa, Dept Epidemiol & Biostat, Sch Publ Hlth, Coll Hlth Sci, Addis Ababa, Ethiopia.
EM deressaw@yahoo.com
FU Faculty of Medicine; School of Public Health at Addis Ababa University
CR ADUGNA F, 1994, ETHIOPIAN MED J, V32, P161
   Andersson A, 2009, BMC PUBLIC HEALTH, V9, P0, DOI 10.1186/1471-2458-9-229
   Assefa Seme, 2005, ETHIOPIAN JOURNAL OF HEALTH DEVELOPMENT, V19, P116
   ATHAVALE AV, 1997, REGIONAL HLTH FORUM, V2, P30
   BALDWIN DC, 1991, JAMA-J AM MED ASSOC, V265, P2074, DOI 10.1001/jama.265.16.2074
   Belew M, 2000, ETHIOPIAN MED J, V38, P11
   Berhan Yifru, 2008, ETHIOP MED J, V46 Suppl 1, P1
   *CENTR STAT AG ETH, 2008, 2007 NAT CENS PREL R, V0, P0
   Dawit Abebe, 2005, ETHIOPIAN JOURNAL OF HEALTH DEVELOPMENT, V19, P174
   Dearden KA, 2007, REV PANAM SALUD PUBL, V22, P160, DOI 10.1590/S1020-49892007000800002
   Frank E, 2008, BRIT MED J, V337, P0, DOI 10.1136/bmj.a2155
   HANSSON M, 2008, BMC INT HEALTH HUM R, V2, P14
   Kassaye M., 1999, ETHIOPIAN JOURNAL OF HEALTH DEVELOPMENT, V13, P101
   Kebede D, 2005, BMC PUBLIC HEALTH, V5, P0, DOI 10.1186/1471-2458-5-109
   Kenna GA, 2005, J AM DENT ASSOC, V136, P1023, DOI 10.14219/jada.archive.2005.0297
   Kenna GA, 2008, SUBST ABUSE TREAT PR, V3, P0, DOI 10.1186/1747-597X-3-3
   LEMMA S, 2007, THESIS ADDIS ABABA U, V0, P0
   Maziak W, 2000, EUR J EPIDEMIOL, V16, P1169, DOI 10.1023/A:1010907724688
   McCabe Sean Esteban, 2003, SUBST ABUS, V24, P77, DOI 10.1023/A:1023768215020
   Millikan LE, 1999, CLIN DERMATOL, V17, P361, DOI 10.1016/S0738-081X(99)00019-X
   Nasir EF, 2008, BMC PUBLIC HEALTH, V8, P0, DOI 10.1186/1471-2458-8-286
   Odejide AO., 2006, INT J MENT HEALTH AD, V4, P87, DOI 10.1007/s11469-006-9015-y
   Rapeah M.Y., 2008, ANN DENT, V15, P77, DOI 10.22452/adum.vol15no2.4
   Rozi S, 2007, BMC PUBLIC HEALTH, V7, P0, DOI 10.1186/1471-2458-7-312
   Schinke SP, 2008, J ADOLESCENT HEALTH, V43, P191, DOI 10.1016/j.jadohealth.2007.12.014
   SHAFIK M, 2006, SUBSTANCE ABUSE TREA, V1, P11
   Silva LVER, 2006, REV SAUDE PUBL, V40, P1
   Siziya S, 2007, RURAL REMOTE HEALTH, V7, P728
   Volkow ND, 2005, PHARMACOL THERAPEUT, V108, P3, DOI 10.1016/j.pharmthera.2005.06.021
   Wechsler H, 1998, JAMA-J AM MED ASSOC, V280, P1673, DOI 10.1001/jama.280.19.1673
   Yigzaw Kebede, 2002, ETHIOPIAN JOURNAL OF HEALTH DEVELOPMENT, V16, P9
   Yousafzai Abdul Wahab, 2009, ANN GEN PSYCHIATRY, V8, P8, DOI 10.1186/1744-859X-8-8
NR 32
TC 104
Z9 106
U1 0
U2 8
PU BMC
PI LONDON
PA CAMPUS, 4 CRINAN ST, LONDON N1 9XW, ENGLAND
SN 
EI 1471-2458
J9 BMC PUBLIC HEALTH
JI BMC Public Health
PD AUG 22
PY 2011
VL 11
IS 
BP 
EP 
DI 10.1186/1471-2458-11-660
PG 11
WC Public, Environmental & Occupational Health
SC Public, Environmental & Occupational Health
GA 818SE
UT WOS:000294774600001
PM 21859483
DA 2023-03-20
ER

PT J
AU Tang, J
   Gao, XH
   Yu, YZ
   Ahmed, NI
   Zhu, HP
   Wang, JJ
   Du, YK
AF Tang, Jie
   Gao, Xiaohui
   Yu, Yizhen
   Ahmed, Niman Isse
   Zhu, Huiping
   Wang, Jiaji
   Du, Yukai
TI Sexual Knowledge, attitudes and behaviors among unmarried migrant female workers in China: a comparative analysis
SO BMC PUBLIC HEALTH
LA English
DT Article
ID transmitted-diseases; university-students; hiv-infection; health; pregnancy; risk; communication; city; women; youth
AB Background: In recent years, many studies have focused on adolescent's sex-related issues in China. However, there have been few studies of unmarried migrant females' sexual knowledge, attitudes and behaviors, which is important for sexual health education and promotion. Methods: A sample of 5156 unmarried migrant female workers was selected from three manufacturing factories, two located in Shenzhen and one in Guangzhou, China. Demographic data, sexual knowledge, attitudes and behaviors were assessed by self-administered questionnaires. Multivariate logistic regression analysis was conducted to examine the factors associated with premarital sexual intercourse. Results: The average age of the unmarried female workers included in the sample was 20.2 years, and majority of them showed a low level of sex-related knowledge. Females from the west of China demonstrated a significant lower level of sex-related knowledge than those from the eastern or central provinces (p < 0.05). Approximately 13% of participants held a favorable attitude towards premarital sexual intercourse, and youths from the east/central were more likely to have favorable attitudes compared with those from the west (p < 0.05). About 17.0% of the unmarried female workers reported having engaged in premarital sexual intercourse, and females from the east/central were more likely to have experienced premarital sexual intercourse than those from the west (p < 0.05). Multivariate analysis revealed that age, education, current residential type, dating, sexual knowledge, attitudes, and pattern of communication were significantly associated with premarital sexual intercourse. Conclusion: The unmarried migrant female workers lack sexual knowledge and a substantial proportion of them are engaged in premarital sexual behaviors. Interventions aimed at improving their sexual knowledge and related skills are needed.
C1 [Tang, Jie; Wang, Jiaji] Guangzhou Med Coll, Guangzhou 510182, Guangdong, Peoples R China.
   [Tang, Jie; Gao, Xiaohui; Yu, Yizhen; Ahmed, Niman Isse; Zhu, Huiping; Du, Yukai] Huazhong Univ Sci & Technol, Dept Child Adolescence & Woman Hlth Care, Sch Publ Hlth, Tongji Med Coll, Wuhan 430030, Peoples R China.
C3 Guangzhou Medical University; Huazhong University of Science & Technology
RP Wang, JJ (corresponding author), Guangzhou Med Coll, 195th Dongfengxi Rd, Guangzhou 510182, Guangdong, Peoples R China.
EM wjiaji@163.com; duyukai100@yahoo.com.cn
CR Agha S, 2002, CULT HEALTH SEX, V4, P191, DOI 10.1080/13691050110095568
   Alexander M, 2007, INT FAM PLAN PERSPEC, V33, P150, DOI 10.1363/ifpp.33.150.07
   [Anonymous], 2005, NATL 1 POPULATION SA, V0, P0
   Chao JK, 2010, BMC PUBLIC HEALTH, V10, P0, DOI 10.1186/1471-2458-10-577
   Chen B, 2008, ASIAN J ANDROL, V10, P607, DOI 10.1111/j.1745-7262.2008.00413.x
   Chen L, 2010, CHIN J DIS CONTROL P, V11, P10
   Corcoran J, 1999, ADOLESCENCE, V34, P603
   Cui N, 2003, REPROD CONTRACEPTION, V13, P63
   CUI N, 2000, CHINESE J FAMILY PLA, V8, P208
   Department of Health Executive Yuan R. O. C, 2010, DOH TACKL SENS ISS S, V0, P0
   Finer LB, 2007, PUBLIC HEALTH REP, V122, P73, DOI 10.1177/003335490712200110
   Gao E, 2003, REPROD CONTRACEPTION, V10, P421
   Hoy C, 2001, HEALTH PLACE, V7, P261, DOI 10.1016/S1353-8292(01)00017-X
   Hu XUJ, 2008, LANCET, V372, P1717, DOI 10.1016/S0140-6736(08)61360-4
   Hutchinson MK, 2003, J ADOLESCENT HEALTH, V33, P98, DOI 10.1016/S1054-139X(03)00183-6
   Joint United Nations Program on HIV/AIDS; World Health Organization, 2007, AIDS EP UPD GEN SWIT, V0, P0
   Kirby D, 2002, J SEX RES, V39, P27, DOI 10.1080/00224490209552116
   Lin W, 2008, CHIN J FAM PLAN, V6, P347
   Liu ZH, 2008, CHIN J PUBLIC HLTH, V24, P1243
   Liu ZY, 2011, BMC PUBLIC HEALTH, V11, P0, DOI 10.1186/1471-2458-11-74
   Ma QQ, 2006, BMC PUBLIC HEALTH, V6, P0, DOI 10.1186/1471-2458-6-232
   Ma QQ, 2009, BMC PUBLIC HEALTH, V9, P0, DOI 10.1186/1471-2458-9-111
   Mee-Lian W, 2009, PEDIATRICS, V124, P0
   Meng P, 2007, CHINESE J SOCIAL MED, V24, P266
   Nancy DB, 2003, J ADOLESCENT HEALTH, V33, P436
   Puri MC, 2004, CULT HEALTH SEX, V6, P145, DOI 10.1080/13691050310001619653
   Qian X, 2004, BMC HEALTH SERV RES, V4, P0, DOI 10.1186/1472-6963-4-1
   Robinson KL, 1999, J SCHOOL HEALTH, V69, P369, DOI 10.1111/j.1746-1561.1999.tb06431.x
   Tu XW, 2004, B WORLD HEALTH ORGAN, V82, P274
   Wang B, 2007, BMC PUBLIC HEALTH, V7, P0, DOI 10.1186/1471-2458-7-189
   Wang SM, 2000, CHINESE J SCH DOCTOR, V14, P20
   Wellings K, 2006, LANCET, V368, P1706, DOI 10.1016/S0140-6736(06)69479-8
   Wu Y., 2009, MOD PREV MED, V36, P282
   Yan H, 2009, BMC PUBLIC HEALTH, V9, P0, DOI 10.1186/1471-2458-9-305
   Zhang J, 2007, MATERN CHILD HLTH J, V32, P85
   Zhang K, 1999, AIDS CARE, V11, P581, DOI 10.1080/09540129947730
   Zhang LY, 2002, SEX TRANSM DIS, V29, P212, DOI 10.1097/00007435-200204000-00005
   Zhao Qing-guo, 2006, ZHONGHUA LIU XING BING XUE ZA ZHI, V27, P1038
   Zhao Y, 2008, MATERN CHILD HLTH J, V23, P2248
   Zhen L, 2000, S CHINA POPULATION, V15, P33
   Zheng ZZ, 2001, REPROD HEALTH MATTER, V9, P118, DOI 10.1016/S0968-8080(01)90015-1
NR 41
TC 23
Z9 26
U1 0
U2 25
PU BIOMED CENTRAL LTD
PI LONDON
PA 236 GRAYS INN RD, FLOOR 6, LONDON WC1X 8HL, ENGLAND
SN 1471-2458
EI 
J9 BMC PUBLIC HEALTH
JI BMC Public Health
PD DEC 12
PY 2011
VL 11
IS 
BP 
EP 
DI 10.1186/1471-2458-11-917
PG 7
WC Public, Environmental & Occupational Health
SC Public, Environmental & Occupational Health
GA 876FE
UT WOS:000299092100001
PM 22151661
DA 2023-03-20
ER

PT J
AU Gaydos, CA
   Rizzo-Price, PA
   Balakrishnan, P
   Mateta, P
   Leon, SR
   Verevochkin, S
   Yin, YP
   Quinn, TC
   Strader, LC
   Pequegnat, W
AF Gaydos, C. A.
   Rizzo-Price, P. A.
   Balakrishnan, P.
   Mateta, P.
   Leon, S. R.
   Verevochkin, S.
   Yin, Y. P.
   Quinn, T. C.
   Strader, L. C.
   Pequegnat, W.
TI Impact of international laboratory partnerships on the performance of HIV/sexually transmitted infection testing in five resource-constrained countries
SO INTERNATIONAL JOURNAL OF STD & AIDS
LA English
DT Article
DE laboratory testing; training partnerships; resource-poor settings; capacity building; STI; STD; HIV; diagnosis; biological markers of sexual behaviour
ID educating medical-students; bioterrorism
AB To review a quality control and quality assurance (QC/QA) model established to ensure the validity and reliability of collection, storage and analysis of biological outcome data, and to promote good laboratory practices (GLPs) and sustained operational improvements in international clinical laboratories, we conducted a two-arm randomized community-level HIV behavioural intervention trial in five countries: China, India, Peru, Russia and Zimbabwe. The trial was based on diffusion theory utilizing a Community Popular Opinion Leaders (CPOLs) intervention model with behavioural and biological outcomes. The QC/QA model was established by the Biological Outcome Workgroup, which collaborated with the Data Coordinating Center and John Hopkins University Reference Laboratory. Five international laboratories conducted chlamydia/gonorrhoea polymerase chain reaction (PRC)-based assays, herpes simplex virus type 2 enzyme immunoassay (EIA), syphilis serology (rapid plasma regain and Treponema pallidum particle agglutination assay, HIV serology (EIA/Western blot) and Trichomonas vaginalis culture. Data were collected at baseline, 12 and 24 months. Laboratory performance and infrastructure improved throughout the trial. Recommendations for improvement were consistently followed. Quality laboratories in resource-poor settings can be established, operating standards can be improved and certification can be obtained with consistent training, monitoring and technical support. Building collaborative partnership relations can establish a sustainable network for clinical trials, and can lead to accreditation and international laboratory development.
C1 [Gaydos, C. A.; Rizzo-Price, P. A.; Quinn, T. C.] Johns Hopkins Univ, Div Infect Dis, Baltimore, MD 21205 USA.
   [Balakrishnan, P.] YRG CARE, Madras, Tamil Nadu, India.
   [Mateta, P.] ZiCHIRe, Harare, Zimbabwe.
   [Leon, S. R.] Cayetano Heredia Peruvian Univ, Lima, Peru.
   [Verevochkin, S.] Biomed Ctr, St Petersburg, Russia.
   [Yin, Y. P.] China CDC Natl Ctr AIDS STD Control & Prevent, Nanjing, Jiangsu, Peoples R China.
   [Quinn, T. C.] NIAID, NIH, Bethesda, MD 20892 USA.
   [Strader, L. C.] RTI Int, Res Triangle Pk, NC USA.
   [Pequegnat, W.] NIMH, NIH, Bethesda, MD 20892 USA.
C3 Johns Hopkins University; Universidad Peruana Cayetano Heredia; National Institutes of Health (NIH) - USA; NIH National Institute of Allergy & Infectious Diseases (NIAID); Research Triangle Institute; National Institutes of Health (NIH) - USA; NIH National Institute of Mental Health (NIMH)
RP Gaydos, CA (corresponding author), Johns Hopkins Univ, Div Infect Dis, 530 Rangos Bldg,855 N Wolfe St, Baltimore, MD 21205 USA.
EM cgaydos@jhmi.edu
FU The National Institute of Mental Health [U10 MH61513]; Division of Intramural Research, NIAID, NIH
CR Baron EJ, 2006, CLIN INFECT DIS, V43, P1318, DOI 10.1086/508536
   Caceres CF, 2010, JAIDS-J ACQ IMM DEF, V54, P204, DOI 10.1097/QAI.0b013e3181d61def
   *CDCP, 2003, GLOB AIDS PROGR M, V0, P0
   Cockerill FR, 2004, J CLIN MICROBIOL, V42, P2359, DOI 10.1128/JCM.42.6.2359-2365.2004
   KELLY JA, 1992, AM J PUBLIC HEALTH, V82, P1483, DOI 10.2105/AJPH.82.11.1483
   Lang TA, 2010, PLOS NEGLECT TROP D, V4, P0, DOI 10.1371/journal.pntd.0000619
   *NIHM COL HIV STD, 2007, AIDS S2, V21, P0
   *NIHM COLL HIV STD, 2007, AIDS S2, V21, P0
   NIMH Collaborative HIV/STD Prevention Trial Group, 2007, AIDS, V21 Suppl 2, P0
   NIMH Collaborative HIV/STD Prevention Trial Group, 2007, AIDS, V21 Suppl 2, P0
   *NIMH MULT HIV PRE, 1997, AIDS, V11, P0
   Peterson LR, 2001, CLIN INFECT DIS, V32, P605, DOI 10.1086/318725
   Petti CA, 2006, CLIN INFECT DIS, V42, P377, DOI 10.1086/499363
   Pien BC, 2006, CLIN INFECT DIS, V42, P1311, DOI 10.1086/503260
   Reyburn H, 2004, BMJ-BRIT MED J, V329, P1212, DOI 10.1136/bmj.38251.658229.55
   SMITH BR, 2010, AM J CLIN PATHOL, V133, P533, DOI 10.1309/AJCPQCT94SFERLN1
   Snyder JW, 2003, J CLIN MICROBIOL, V41, P1, DOI 10.1128/JCM.41.1.1-4.2003
   STRADER LC, 2010, WRITE SUCCESSFUL RES, V0, P309
   Urdea Mickey, 2006, NATURE, V444 Suppl 1, P73, DOI 10.1038/nature05448
   Walensky RP, 2010, CLIN INFECT DIS, V51, P85, DOI 10.1086/653119
   Wilson ML, 2008, CLIN INFECT DIS, V47, P1077, DOI 10.1086/592071
   Wilson ML, 2010, AM J CLIN PATHOL, V133, P525, DOI 10.1309/AJCPQIA4FUGMVHT8
NR 22
TC 3
Z9 3
U1 0
U2 17
PU SAGE PUBLICATIONS LTD
PI LONDON
PA 1 OLIVERS YARD, 55 CITY ROAD, LONDON EC1Y 1SP, ENGLAND
SN 0956-4624
EI 1758-1052
J9 INT J STD AIDS
JI Int. J. STD AIDS
PD NOV 15
PY 2011
VL 22
IS 11
BP 645
EP 652
DI 10.1258/ijsa.2011.010527
PG 8
WC Immunology; Infectious Diseases
SC Immunology; Infectious Diseases
GA 867NN
UT WOS:000298461200006
PM 22096049
DA 2023-03-20
ER

PT J
AU Smith, PB
   Realini, JP
   Buzi, RS
   Martinez, M
AF Smith, Peggy B.
   Realini, Janet P.
   Buzi, Ruth S.
   Martinez, Mario
TI Students' Experiences and Perceived Benefits of a Sex Education Curriculum: A Qualitative Analysis
SO JOURNAL OF SEX & MARITAL THERAPY
LA English
DT Article
ID pregnancy; adolescents; attitudes; hiv
AB A qualitative evaluation explored the experiences and perceived benefits of students who participated in an abstinence-plus sex education program at enrollment and conclusion. The sample included 1130 inner-city high school students, 73.7% of whom were Hispanic. Thematic analysis was used to identify main themes in responses made by students to 3 open-ended questions. The most common preparticipation request was for information about sexually transmitted infections. At program conclusion, the most common response theme involved the quality of course delivery. Students indicated that they appreciated the facilitators who allowed open conversations. The implications of these findings to sex education programs are discussed.
C1 [Smith, Peggy B.; Buzi, Ruth S.] Baylor Coll Med, Populat Program, Houston, TX 77030 USA.
   [Realini, Janet P.] Hlth Futures Texas, San Antonio, TX USA.
   [Martinez, Mario] San Antonio Metropolitan Hlth Dist, San Antonio, TX USA.
C3 Baylor College of Medicine
RP Smith, PB (corresponding author), Baylor Coll Med, Populat Program, 1 Baylor Plaza, Houston, TX 77030 USA.
EM peggys@bcm.tmc.edu
CR Alford Sue, 2008, SCI SUCCESS, V0, P0
   [Anonymous], 2009, HIV AIDS SURV REP 20, V0, P0
   Boyatzis RichardE, 1998, TRANSFORMING QUALITA, V0, P0
   Centers for Disease Control and Prevention, 2009, SEX TRANSM DIS SURV, V0, P0
   Cowley C, 2001, J FAM PRACTICE, V50, P603
   Edmunds H., 1999, FOCUS GROUP RES HDB, V0, P0
   Garwick AW, 2008, J ADOLESCENT HEALTH, V42, P81, DOI 10.1016/j.jadohealth.2007.08.004
   HAMILTON BE, 2010, NATL VITAL STAT REPO, V58, P0
   HAMILTON BE, 2009, NATL VITAL STAT REPO, V57, P0
   Herrman JW, 2008, JOGNN-J OBST GYN NEO, V37, P42, DOI 10.1111/J.1552-6909.2007.00201.x
   HOPPE MJ, 2004, J ADOLESCENT HEALTH, V35, PE27, DOI 10.1016/J.JADOHEALTH.2003.12.002
   Jaccard J, 2003, J ADOLESCENT HEALTH, V33, P79, DOI 10.1016/S1054-139X(03)00134-4
   Kirby D, 2007, EMERGING ANSWERS 200, V0, P0
   Kirby D, 2007, TOOL ASSESS CHARACTE, V0, PP67, DOI 10.1037/e407052008-010
   Kost K., 2010, US TEENAGE PREGNANCI, V0, P0
   Kruger Richard., 1998, ANAL REPORTING FOCUS, V0, P0
   Moreno M, 2008, J PEDIATR ADOL GYNEC, V21, P259, DOI 10.1016/j.jpag.2008.03.005
   Pappas-DeLuca KA, 2006, HEALTH EDUC RES, V21, P611, DOI 10.1093/her/cyl030
   Realini JP, 2010, J SEX MARITAL THER, V36, P313, DOI 10.1080/0092623X.2010.488113
   REALINI JP, 2008, BIG DECISIONS MAKING, V0, P0
   Rock EM, 2005, PEDIATRICS, V115, P667, DOI 10.1542/peds.2004-0139
   Rosengard C, 2006, PEDIATRICS, V118, P503, DOI 10.1542/peds.2005-3058
   Sofaer S, 1999, HEALTH SERV RES, V34, P1101
   Suellentrop K., 2010, WHAT WORKS 2010 CURR, V0, P0
   VEXLER E, 2006, BRIDGING 2 WORLDS TE, V0, P0
   Watson N, 1996, HEALTH PROMOT INT, V11, P291, DOI 10.1093/heapro/11.4.291
NR 26
TC 9
Z9 9
U1 2
U2 13
PU ROUTLEDGE JOURNALS, TAYLOR & FRANCIS LTD
PI ABINGDON
PA 4 PARK SQUARE, MILTON PARK, ABINGDON OX14 4RN, OXFORDSHIRE, ENGLAND
SN 0092-623X
EI 
J9 J SEX MARITAL THER
JI J. Sex Marital Ther.
PD JUN 15
PY 2011
VL 37
IS 4
BP 270
EP 285
DI 10.1080/0092623X.2011.582433
PG 16
WC Psychology, Clinical; Family Studies
SC Psychology; Family Studies
GA 881HY
UT WOS:000299474900003
PM 21707329
DA 2023-03-20
ER

PT J
AU Garcia, MA
   Canadas-De la Fuente, GA
   Gonzalez-Jimenez, E
   Castillo, RF
   Garcia-Garcia, I
AF Garcia G, Maria A.
   Canadas-De la Fuente, Guillermo A.
   Gonzalez-Jimenez, Emilio
   Fernandez Castillo, Rafael
   Garcia-Garcia, Inmaculada
TI Education about healthy sexual behaviors among high school students
SO REVISTA MEDICA DE CHILE
LA Spanish
DT Article
DE Adolescent; Sex education; Sexual behavior
ID risk; adolescents; hiv; infections
AB Background: The need to educate adolescents about healthy sexual behavior motivated the development of an education program on sexuality. Aim: To describe the knowledge of students about sexuality and the implementation of a sexual education project. Material and Methods: Sixty students aged 14 years (34 females), attending the third year of secondary education participated in dynamic workshops about healthy sexual behaviors. Results: The most common reactions of students when facing situations related to sexual behavior were shame, anxiety, fear and lack of knowledge. Group dynamics improved the practical knowledge of students about sexual behavior, allowing them to make informed decisions. Conclusions: These innovative educational techniques should be expanded to other students. (Rev Med Chile 2011; 139: 1269-1275).
C1 [Canadas-De la Fuente, Guillermo A.; Gonzalez-Jimenez, Emilio; Garcia-Garcia, Inmaculada] Univ Granada, Dept Enfermeria, Fac Ciencias Salud, E-18071 Granada, Spain.
   [Garcia G, Maria A.] Ctr Salud Albayzin, Granada, Spain.
   [Fernandez Castillo, Rafael] Hosp Univ Virgen de las Nieves, Serv Nefrol, Granada, Spain.
C3 University of Granada; Hospital Universitario Virgen de las Nieves
RP Gonzalez-Jimenez, E (corresponding author), Univ Granada, Dept Enfermeria, Fac Ciencias Salud, Ave Madrid S-N, E-18071 Granada, Spain.
EM emigoji@ugr.es
CR Arráez-Aybar L.A., 2008, EDUC. MÉD., V11, P169
   Aslan Dilek, 2007, PROMOT EDUC, V14, P36
   Carrera-Fernandez MV, 2007, INT J CLIN HLTH PSYC, V7, P739
   de Irala J, 2008, PUBLIC HEALTH, V122, P1093, DOI 10.1016/j.puhe.2008.01.005
   Dias VP, 2009, ST HEAL T, V146, P202, DOI 10.3233/978-1-60750-024-7-202
   Estepa Osuna MJ, 2008, ENFERM GLOB, V7, P1
   Fernandez Castillo R, 2008, METAS ENFERM, V11, P58
   Frappier JY, 2008, PAED CHILD HEALT-CAN, V13, P25, DOI 10.1093/pch/13.1.25
   Gomez Galan MP, 2003, METAS ENFERM, V6, P59
   Gonzalez Hernando C, 2009, ENFERM CLIN, V19, P221
   Guerrero Masia MD, 2008, REV PEDIAT ATENCION, V10, P49
   Hoppe MJ, 2004, J ADOLESCENT HEALTH, V35, P27
   Hsu HY, 2010, J NURS RES, V18, P44, DOI 10.1097/JNR.0b013e3181ce5152
   Ingram J, 2010, HEALTH EDUC J, V69, P227, DOI 10.1177/0017896910364566
   Jinez MLJ, 2009, REV LAT-AM ENFERM, V17, P246, DOI 10.1590/S0104-11692009000200017
   Jussara Gue M, 2007, ENFERM GLOB, V6, P1
   Kang M, 2010, SEX HEALTH, V7, P107, DOI 10.1071/SH09079
   Lameiras Fernández María, 2006, DIVERS.: PERSPECT. PSICOL., V2, P193
   Lopez F., 2005, EDUCACION SEXUAL, V0, P0
   Macbeth A, 2009, SEX HEALTH, V6, P328, DOI 10.1071/SH09040
   Nakamura E, 2009, REV LAT-AM ENFERM, V17, P94
   NAVARRO Manuel, 1993, INFORM JUVENTUD ESPA, V0, P0
   Nikula M, 2009, EUR J CONTRACEP REPR, V14, P17, DOI 10.1080/13625180802635654
   Núñez Rocha Georgina Mayela, 2005, REV. ESP. SALUD PUBLICA, V79, P69, DOI 10.1590/S1135-57272005000100007
   Paulin Baraldi AN, 2007, REV LAT-AM ENFERM, V15, P1
   Bermudez MP, 2010, CURR HIV RES, V8, P172, DOI 10.2174/157016210790442669
   Milena AP, 2010, ATEN PRIM, V42, P604, DOI 10.1016/j.aprim.2009.12.009
   Rawson HA, 2010, ETHNIC HEALTH, V15, P343, DOI 10.1080/13557851003728264
   Rodriguez Castilla F, 2009, METAS ENFERM, V12, P50
   Díaz Elvira Sánchez, 2005, REV. LATINO-AM. ENFERMAGEM, V13, P854
   Sanjaume SS, 2010, ATEN PRIM, V42, P143, DOI 10.1016/j.aprim.2009.06.014
   Seal D. W., 1998, GROUP DYN-THEOR RES, V2, P253, DOI 10.1037/1089-2699.2.4.253
   Teva I, 2009, SPAN J PSYCHOL, V12, P471, DOI 10.1017/S1138741600001852
   Vinet EV, 2009, REV MED CHILE, V137, P466, DOI /S0034-98872009000400003
   Wetmore CM, 2010, EPIDEMIOL REV, V32, P121, DOI 10.1093/epirev/mxq010
   Wilson CM, 2010, JAIDS-J ACQ IMM DEF, V54, PS5, DOI 10.1097/QAI.0b013e3181e243a1
NR 36
TC 7
Z9 8
U1 1
U2 18
PU SOC MEDICA SANTIAGO
PI SANTIAGO 9
PA BERNARDA MORIN 488 PROVIDENCIA, CASILLA 168 CORREO 55, SANTIAGO 9, 00000, CHILE
SN 0034-9887
EI 0717-6163
J9 REV MED CHILE
JI Rev. Medica Chile
PD OCT 15
PY 2011
VL 139
IS 10
BP 1269
EP 1275
DI 
PG 7
WC Medicine, General & Internal
SC General & Internal Medicine
GA 849RZ
UT WOS:000297144100004
PM 22286725
DA 2023-03-20
ER

PT J
AU Brotman, JS
   Mensah, FM
   Lesko, N
AF Brotman, Jennie S.
   Mensah, Felicia Moore
   Lesko, Nancy
TI Urban High School Students' Learning About HIV/AIDS in Different Contexts
SO SCIENCE EDUCATION
LA English
DT Article
ID socioscientific issue; science; discourse; argumentation; knowledge; framework; sexuality; patterns; funds; hiv
AB Science education researchers increasingly focus on the use of controversial science topics in the classroom to prepare students to make personal and societal decisions about these issues. However, researchers infrequently investigate the diverse ways in which students learn about controversial science topics outside the classroom, and how these interact with school learning. Therefore, this study uses qualitative, ethnographic research methods to investigate how 20 high school students attending a New York City public school learn about a particular controversial science topic HIV/AIDS in different contexts, as well as how different sources of learning interact. In addition to finding that learning about HIV/AIDS happens across seven contexts of students' lives in diverse ways, including and beyond school settings, this study finds that students integrate learning that happens in these different contexts to shape their understandings and perspectives on HIV/AIDS issues. These findings are used to discuss the place of school learning within students' thinking about HIV/AIDS, highlighting ways in which students both value and discount their school learning in relation to other sources of learning. On the basis of our analysis, we make suggestions for bringing different sources of learning into the classroom to facilitate critical analysis of controversial science topics. (C) 2010 Wiley Periodicals, Inc. Sci Ed 95:87-120, 2011
C1 [Brotman, Jennie S.; Mensah, Felicia Moore] Columbia Univ, Teachers Coll, Dept Math Sci & Technol, New York, NY 10027 USA.
   [Lesko, Nancy] Columbia Univ, Teachers Coll, Dept Curriculum & Teaching, New York, NY 10027 USA.
C3 Columbia University; Columbia University Teachers College; Columbia University; Columbia University Teachers College
RP Brotman, JS (corresponding author), Columbia Univ, Teachers Coll, Dept Math Sci & Technol, New York, NY 10027 USA.
EM jsb2137@columbia.edu
CR Aikenhead G., 1994, STS ED INT PERSPECTI, V0, P0
   Aikenhead GS, 1999, J RES SCI TEACH, V36, P269, DOI 10.1002/(SICI)1098-2736(199903)36:3<269::AID-TEA3>3.3.CO;2-K
   [Anonymous], 2006, SEX GOES SCH WARRING, V0, P0
   [Anonymous], 1967, DISCOV GROUNDED THEO, V0, P0
   Ashcraft C, 2006, TEACH COLL REC, V108, P2145, DOI 10.1111/j.1467-9620.2006.00777.x
   Barton AC, 2009, J RES SCI TEACH, V46, P50, DOI 10.1002/tea.20269
   Basu SJ, 2007, J RES SCI TEACH, V44, P466, DOI 10.1002/tea.20143
   Blumenfeld P., 1997, INT HDB TEACHERS TEA, V0, P819
   Blumenreich M, 2006, CHILD LIT EDUC, V37, P81, DOI 10.1007/s10583-005-9456-0
   Bogdan Robert., 2007, QUALITATIVE RES ED I, V0, P0
   Brotman JS, 2010, J RES SCI TEACH, V47, P742, DOI 10.1002/tea.20370
   BROTMAN JS, 2009, THESIS COLUMBIA U NE, V0, P0
   Buckingham D, 2003, YOUNG PEOPLE, V0, P1, DOI 10.1057/9780230508637
   *CDCP, 2001, UPD US PUBL HLTH SER, V0, P0
   Charmaz K., 2006, CONSTRUCTING GROUNDE, V0, P0
   COSTA VB, 1995, SCI EDUC, V79, P313, DOI 10.1002/sce.3730790306
   Creswell J.W., 2007, QUALITATIVE INQUIRY, V0, P0
   DAVIES B, 1989, OXFORD REV EDUC, V15, P229, DOI 10.1080/0305498890150304
   Davies B., 1994, POSTSTRUCTURALIST TH, V0, P0
   Duit R., 1998, INT HDB SCI ED, V0, P3
   Emerson R. M., 2011, WRITING ETHNOGRAPHIC, V0, P0
   FINE M, 1988, HARVARD EDUC REV, V58, P29, DOI 10.17763/haer.58.1.u0468k1v2n2n8242
   Fowler SR, 2009, INT J SCI EDUC, V31, P279, DOI 10.1080/09500690701787909
   Guba E. G., 1989, JUDGING QUALITY 4 GE, V0, P228
   Hong JL, 2004, RES SCI EDUC, V34, P97, DOI 10.1023/B:RISE.0000020884.52240.2d
   Keselman A, 2007, J RES SCI TEACH, V44, P844, DOI 10.1002/tea.20173
   Kolsto SD, 2006, INT J SCI EDUC, V28, P1689, DOI 10.1080/09500690600560878
   Kolstoe SD, 2000, INT J SCI EDUC, V22, P645, DOI 10.1080/095006900289714
   Laub C, 1999, HEALTH EDUC BEHAV, V26, P185, DOI 10.1177/109019819902600203
   Lave J., 1988, COGNITION PRACTICE, V0, P0, DOI DOI 10.1017/CBO9780511609268
   Lesko N., 2012, ACT YOUR AGE CULTURA, V0, P0
   Levinson R, 2006, INT J SCI EDUC, V28, P1201, DOI 10.1080/09500690600560753
   Lincoln Y. S., 1985, NATURALISTIC INQUIRY, V0, P0
   Lupton D, 1995, IMPERATIVE HLTH PUBL, V0, P0
   McClelland S., 2006, HARVARD EDUC REV, V76, P297, DOI 10.17763/haer.76.3.w5042g23122n6703
   Merriam S.B., 1998, QUALITATIVE RES CASE, V0, P0
   Moje EB, 2004, READ RES QUART, V39, P38, DOI 10.1598/RRQ.39.1.4
   Moll L., 1992, THEOR PRACT, V31, P132, DOI 10.1080/00405849209543534
   Morgan DL., 1996, FOCUS GROUP QUALITAT, V0, P0
   MUHR T, 2005, ATLAS TI VERSION 5 2, V0, P0
   *NYC DEP ED, 2005, UPD HIV AIDS CURR, V0, P0
   Persson A, 2008, SOCIOL HEALTH ILL, V30, P632, DOI 10.1111/j.1467-9566.2008.01082.x
   REEVE S, 2008, NAT ASS RES SCI TEAC, V0, P0
   REEVE S, 2007, NAT ASS RES SCI TEAC, V0, P0
   Reeve S, 2009, INT J SCI EDUC, V31, P1953, DOI 10.1080/09500690802311146
   Sadler TD, 2005, J RES SCI TEACH, V42, P112, DOI 10.1002/tea.20042
   Sadler TD, 2004, J RES SCI TEACH, V41, P513, DOI 10.1002/tea.20009
   Sadler TD, 2007, RES SCI EDUC, V37, P371, DOI 10.1007/s11165-006-9030-9
   Sawyer RK, 2006, CAMB HANDB PSYCHOL, V0, P1
   Seiler G, 2001, J RES SCI TEACH, V38, P1000, DOI 10.1002/tea.1044
   Simonneaux L, 2001, INT J SCI EDUC, V23, P903, DOI 10.1080/09500690117099
   Smith DK, 2005, ANTIRETROVIRAL POSTE, V0, P0
   Strauss A., 1998, BASICS QUALITATIVE R, V0, P0
   Tolman Deborah L., 2002, DILEMMAS DESIRE TEEN, V0, P0
   Treichler P, 1999, HAVE THEORY EPIDEMIC, V0, P0
   Walker KA, 2007, INT J SCI EDUC, V29, P1387, DOI 10.1080/09500690601068095
   WARD JV, 1992, SEXUALITY CURRICULUM, V0, P183
   Wenger E., 1998, COMMUNITIES PRACTICE, V0, P0
   Zeidler DL, 2005, SCI EDUC, V89, P357, DOI 10.1002/sce.20048
NR 59
TC 12
Z9 12
U1 2
U2 10
PU WILEY
PI HOBOKEN
PA 111 RIVER ST, HOBOKEN 07030-5774, NJ USA
SN 0036-8326
EI 1098-237X
J9 SCI EDUC
JI Sci. Educ.
PD JAN 15
PY 2011
VL 95
IS 1
BP 87
EP 120
DI 10.1002/sce.20405
PG 34
WC Education & Educational Research
SC Education & Educational Research
GA 695KQ
UT WOS:000285369400004
DA 2023-03-20
ER

PT J
AU Escobar-Chaves, SL
   Shegog, R
   Moscoso-Alvarez, MR
   Markham, C
   Tortolero-Luna, G
   Peskin, M
   Tortolero, S
AF Escobar-Chaves, Soledad Liliana
   Shegog, Ross
   Moscoso-Alvarez, Margarita R.
   Markham, Christine
   Tortolero-Luna, Guillermo
   Peskin, Melissa
   Tortolero, Susan
TI Cultural Tailoring and Feasibility Assessment of a Sexual Health Middle School Curriculum: A Pilot Test in Puerto Rico
SO JOURNAL OF SCHOOL HEALTH
LA English
DT Article
DE youth; Puerto Rico; HIV; STD; pregnancy; adaptation; IYG
ID prevention; hiv; risk; interventions
AB BACKGROUND: To assess the need for cultural tailoring of an effective sexual health middle school curriculum, "It's Your Game: Keep It Real" (IYG), prior to implementation in Puerto Rican (PR) middle schools. METHODS: Seventy-three seventh-grade bilingual students participated in IYG curriculum activities (both group-based and computer-based) in two 2-hour testing sessions in spring 2008. Rating scales of acceptability, understandability, credibility, ease of use, and motivational appeal and qualitative feedback via open-ended responses and group process provided insight into needed surface and deep structure cultural tailoring. RESULTS: Students rated IYG highly on cultural tailoring and motivational parameters and were highly engaged by the lesson content. School personnel rated IYG as a feasible strategy for use in PR middle schools. While surface cultural elements (eg, characters, attire, body language) were identified as important foci for adaptation, content related to deeper cultural elements such as core behaviors, risky situations, attitudes, and specific skills were considered as relevant to PR youth as to their US counterparts. CONCLUSION: Effective human immunodeficiency virus, sexually transmitted disease, and pregnancy skills training prevention programs such as IYG that are developed for minority US youth may offer a feasible option for international implementation when extensive cultural adaptation is not a viable option.
C1 [Escobar-Chaves, Soledad Liliana] Univ Texas MD Anderson Canc Ctr, Dept Epidemiol, Houston, TX 77030 USA.
   [Shegog, Ross; Markham, Christine; Peskin, Melissa; Tortolero, Susan] Univ Texas Houston, Sch Publ Hlth, Ctr Hlth Promot & Prevent Res, Houston, TX 77030 USA.
   [Moscoso-Alvarez, Margarita R.] Univ Puerto Rico, Sch Educ, Fdn Educ Dept, San Juan, PR 00936 USA.
   [Tortolero-Luna, Guillermo] Univ Puerto Rico, Ctr Comprehens Canc, San Juan, PR 00936 USA.
C3 University of Texas System; UTMD Anderson Cancer Center; University of Texas System; University of Texas Health Science Center Houston; University of Texas School Public Health; University of Puerto Rico; University of Puerto Rico; University of Puerto Rico Medical Sciences Campus
RP Escobar-Chaves, SL (corresponding author), Univ Texas MD Anderson Canc Ctr, Dept Epidemiol, 1155 Hermann Pressler Blvd CPB4-3205, Houston, TX 77030 USA.
EM slescobar@mdanderson.org; Ross.Shegog@uth.tmc.edu; margarita.moscoso1@upr.edu; Christine.Markham@uth.tmc.edu; guillermo.tortolero@upr.edu; Melissa.F.Peskin@uth.tmc.edu; Susan.Tortolero@uth.tmc.edu
CR AMARO H, 1988, PSYCHOL WOMEN QUART, V12, P429, DOI 10.1111/j.1471-6402.1988.tb00976.x
   Bandura A., 1986, SOCIAL FDN THOUGHT A, V0, P0
   Bowers C, 2010, SERIOUS GAME DESIGN, V0, P0
   CHRISTOPHER FS, 1993, J SEX RES, V30, P54, DOI 10.1080/00224499309551678
   Cuijpers P, 2005, EUR J PUBLIC HEALTH, V15, P166, DOI 10.1093/eurpub/cki124
   DAVIS BJ, 1994, CULTURALLY COMPETENT, V0, P0
   *DIV PREV ETS VIH, 2007, PROGR VIG EP ETS VIH, V0, P0
   Dworkin SL, 2008, AM J COMMUN PSYCHOL, V42, P51, DOI 10.1007/s10464-008-9183-y
   Flay BR, 1994, THEORY TRIADIC INFLU, V0, P0
   Flores G, 2000, J PEDIATR-US, V136, P14, DOI 10.1016/S0022-3476(00)90043-X
   Gomez CA, 1996, J SEX RES, V33, P355, DOI 10.1080/00224499609551853
   Guilamo-Ramos V, 2006, SOC WORK RES, V30, P169, DOI 10.1093/swr/30.3.169
   Marin B. V., 1997, PSYCHOL INTERVENTION, V0, P73
   Marin BV, 1996, CLAR SYMP, V0, P157
   Marin G., 1991, RES HISPANIC POPULAT, V0, P0
   McGuire W., 1972, NEW HORIZONS PSYCHOL, V0, P219
   Mullen PD, 2002, J ACQ IMMUN DEF SYND, V30, PS94, DOI 10.1097/01.QAI.0000019980.12814.DF
   Nielsen J, 1993, USABILITY ENG, V0, P0
   *PR HLTH DEP OFF E, 2010, HIV AIDS SURV SUMM C, V0, P0
   Resnicow Ken, 1999, ETHNICITY AND DISEASE, V9, P10
   Romeo KE, 2009, CHILD YOUTH SERV REV, V31, P1001, DOI 10.1016/j.childyouth.2009.04.015
   Shegog R, 2007, STUD HEALTH TECHNOL, V129, P983
   Sutton PD., 2004, NATL VITAL STAT REP, V55, P1
   Tortolero SR, 2005, HEALTH PROMOT PRACT, V6, P286, DOI 10.1177/1524839904266472
   Tortolero SR, 2010, J ADOLESCENT HEALTH, V46, P169, DOI 10.1016/j.jadohealth.2009.06.008
   *US DEP HHS, 2010, TEEN PREG PREV REPL, V0, P0
   Vesely SK, 2004, J ADOLESCENT HEALTH, V34, P356, DOI 10.1016/S1054-139X(03)00333-1
   Villarruel A M, 1998, J SOC PEDIATR NURS, V3, P69, DOI 10.1111/j.1744-6155.1998.tb00030.x
   Villarruel AM, 2005, J ASSOC NURSE AIDS C, V16, P23, DOI 10.1016/j.jana.2005.01.001
   Villarruel AM, 2007, WESTERN J NURS RES, V29, P724, DOI 10.1177/0193945907303102
   Zometa CS, 2007, AIDS EDUC PREV, V19, P231, DOI 10.1521/aeap.2007.19.3.231
NR 34
TC 5
Z9 5
U1 0
U2 9
PU WILEY
PI HOBOKEN
PA 111 RIVER ST, HOBOKEN 07030-5774, NJ USA
SN 0022-4391
EI 1746-1561
J9 J SCHOOL HEALTH
JI J. Sch. Health
PD AUG 15
PY 2011
VL 81
IS 8
BP 477
EP 484
DI 10.1111/j.1746-1561.2011.00617.x
PG 8
WC Education & Educational Research; Education, Scientific Disciplines; Health Care Sciences & Services; Public, Environmental & Occupational Health
SC Education & Educational Research; Health Care Sciences & Services; Public, Environmental & Occupational Health
GA 797PU
UT WOS:000293140600007
PM 21740433
DA 2023-03-20
ER

PT J
AU Landripet, I
   Stulhofer, A
   Bacak, V
AF Landripet, Ivan
   Stulhofer, Aleksandar
   Bacak, Valerio
TI Changes in human immunodeficiency virus and sexually transmitted infections-related sexual risk taking among young Croatian adults: 2005 and 2010 population-based surveys
SO CROATIAN MEDICAL JOURNAL
LA English
DT Article
ID high-school-students; contraceptive use; condom use; behavior; adolescents; prevalence; university; attitudes; diseases; youth
AB Aim To determine changes in sexual behaviors and other relevant characteristics related to human immunodeficiency virus (HIV) and sexually transmitted infection (STI) risks among young Croatian adults. Method We surveyed adults aged 18-24 in 2005 (n = 1092) and 18-25 in 2010 (n = 1005). Both samples were probabilistic and stratified by county, settlement size, age, and gender. The samples were non-matched. Trained interviewers conducted structured face-to-face interviews in participants' households. The part of the questionnaire assessing sensitive information was self-administered. Results A majority of participants at both survey points (85.2%-86.2%) were sexually active. Median age at sexual debut (17 years) remained unchanged. Lifetime number of sexual partners was also stable. More women than men reported only one lifetime sexual partner. The prevalence of condom use at first intercourse increased (from 62.6 to 70%, P = 0.002), while the prevalence of condom use at most recent sexual intercourse remained stable (54% in 2005 and 54.7% in 2010). Consistent condom use also remained unchanged. Consistent condom use in the past year was reported by 19.2% participants in 2005 nad 20% in 2010.. At both survey points for both genders, consistent condom use was associated with age (odds ratio [ OR] (W2005) = 0.74, P = 0.004; OR (W2010) = 0.72, P < 0.001; OR (M2005) = 0.73, P < 0.001; OR (M2010) = 0.80, P = 0.006), negative attitudes toward condom use (OR (W2005) = 0.84, P = 0.001; OR (W2010) = 0.90, P = 0.026; OR (M2005) = 0.92, P = 0.032; OR (M2010) = 0.90, P = 0.011)), and condom use at first intercourse (OR (W2005) = 3.87, P < 0.001; OR (W2010) = 4.64, P < 0.001; OR (M2005) = 5.85, P < 0.001; OR (M2010) = 4.03, P < 0.001). In the observed period, HIV/AIDS knowledge was stable. Conclusion Risky sexual practices remain common among young Croatian adults. Given the recently reported STI prevalence rates in this age cohort, introduction of school-based sex education that would focus on protective behavioral and communication skills seems to be of crucial epidemiological importance.
C1 [Landripet, Ivan; Stulhofer, Aleksandar; Bacak, Valerio] Univ Zagreb, Fac Humanities & Social Sci, Dept Sociol, Sexol Unit, Zagreb 10000, Croatia.
C3 University of Zagreb
RP Landripet, I (corresponding author), Univ Zagreb, Fac Humanities & Social Sci, Dept Sociol, Sexol Unit, I Lucica 3, Zagreb 10000, Croatia.
EM ilandrip@ffzg.hr
FU Global Fund to Fight AIDS, Tuberculosis and Malaria; Ministry of Health and Social Welfare of the Republic of Croatia; Croatian Ministry of Science, Education, and Sports; UNDP Croatia
CR AJDUKOVIC D, 1991, AIDS YOUTH, V0, P0
   BACAK V, 2011, ARCH SEX BE IN PRESS, V0, P0
   Bagic D, 2004, DRUS ISTRAZ, V13, P439
   Bijelic N, 2008, EUR J WOMENS STUD, V15, P329, DOI 10.1177/1350506808095273
   Braithwaite K, 2001, INT J ADV COUNS, V23, P115, DOI 10.1023/A:1010611328452
   Christie D, 2005, BRIT MED J, V330, P301, DOI 10.1136/bmj.330.7486.301
   Denissenko M, 1999, EUR J POPUL, V15, P279, DOI 10.1023/A:1006262023315
   Gelbal S, 2008, SOC BEHAV PERSONAL, V36, P1035, DOI 10.2224/sbp.2008.36.8.1035
   Hirsl-Hecej V, 2001, COLLEGIUM ANTROPOL, V25, P195
   Hirsl-Hecej V, 2006, COLLEGIUM ANTROPOL, V30, P71
   Impett EA, 2006, J ADOLESCENT RES, V21, P628, DOI 10.1177/0743558406293964
   [Joint United Nations Programme on HIV/AIDS (UNAIDS) Joint United Nations Programme on HIV/AIDS], 2008, REP GLOB AIDS EP, V0, P0
   KISH L, 1949, J AM STAT ASSOC, V44, P380, DOI 10.2307/2280236
   LANDRIPET I, 2010, DRUS ISTRAZ, V110, P995
   Marijan T, 2007, COLLEGIUM ANTROPOL, V31, P83
   Martin TC, 2005, EUR J CONTRACEP REPR, V10, P219, DOI 10.1080/13625180500282379
   Milutin-Gagperov N, 2007, COLLEGIUM ANTROPOL, V31, P89
   Panchaud C, 2000, FAM PLANN PERSPECT, V32, P24, DOI 10.2307/2648145
   ROTERMANN M, 2008, HLTH REPORTS, V19, P1
   Santelli JS, 2006, PERSPECT SEX REPRO H, V38, P106, DOI 10.1363/3810606
   SOSA J, 2008, DRUS ISTRAZ, V96, P723
   Stock C, 2001, EUR J EPIDEMIOL, V17, P385, DOI 10.1023/A:1012713813161
   STULHOFER A, 2005, PEDAGOGIJSKA ISTRAZI, V2, P327
   STULHOFER A, 1999, DRUS ISTRAZ, V40, P267
   STULHOFER A, 2006, AIDS YOUTH CROATIA 2, V0, P0
   STULHOFER A, 2004, REVIJA SOCIOLOGIJU, V35, P31
   STULHOFER A, 2000, DRUS ISTRAZ, V50, P867
   Stulhofer A, 2010, SOC SCI MED, V70, P2080, DOI 10.1016/j.socscimed.2010.02.030
   Stulhofer A, 2009, ARCH SEX BEHAV, V38, P209, DOI 10.1007/s10508-007-9234-8
   TRAEN B, 2011, INT J SEX H IN PRESS, V0, P0
   Trani F, 2005, J PAEDIATR CHILD H, V41, P260, DOI 10.1111/j.1440-1754.2005.00607.x
   UNAIDS, 2007, MON DECL COMM HIV AI, V0, P0
   Weinstock H, 2004, PERSPECT SEX REPRO H, V36, P6, DOI 10.1111/j.1931-2393.2004.tb00002.x
   Wellings K, 2006, LANCET, V368, P1706, DOI 10.1016/S0140-6736(06)69479-8
NR 36
TC 20
Z9 21
U1 1
U2 9
PU MEDICINSKA NAKLADA
PI ZAGREB
PA VLASKA 69, HR-10000 ZAGREB, CROATIA
SN 0353-9504
EI 
J9 CROAT MED J
JI Croat. Med. J.
PD AUG 15
PY 2011
VL 52
IS 4
BP 458
EP 468
DI 10.3325/cmj.2011.52.458
PG 11
WC Medicine, General & Internal
SC General & Internal Medicine
GA 818FP
UT WOS:000294737300003
PM 21853540
DA 2023-03-20
ER

PT J
AU Pastakia, SD
   Vincent, WR
   Manji, I
   Kamau, E
   Schellhase, EM
AF Pastakia, Sonak D.
   Vincent, William R., III
   Manji, Imran
   Kamau, Evelyn
   Schellhase, Ellen M.
TI Clinical Pharmacy Consultations Provided by American and Kenyan Pharmacy Students During an Acute Care Advanced Pharmacy Practice Experience
SO AMERICAN JOURNAL OF PHARMACEUTICAL EDUCATION
LA English
DT Article
DE clinical interventions; advanced pharmacy practice experience (APPE); international pharmacy; Kenya
ID hospitalized-patients; medication errors; services; interventions; partnership
AB Objective. To compare the clinical consultations provided by American and Kenyan pharmacy students in an acute care setting in a developing country. Methods. The documented pharmacy consultation recommendations made by American and Kenyan pharmacy students during patient care rounds on an advanced pharmacy practice experience at a referral hospital in Kenya were reviewed and classified according to type of intervention and therapeutic area. Results. The Kenyan students documented more interventions than American students (16.7 vs. 12.0 interventions/day) and provided significantly more consultations regarding human immunodeficiency virus (HIV) and antibiotics. The top area of consultations provided by American students was cardiovascular diseases. Conclusions. American and Kenyan pharmacy students successfully providing clinical pharmacy consultations in a resource-constrained, acute-care practice setting suggests an important role for pharmacy students in the reconciliation of prescriber orders with medication administration records and in providing drug information.
C1 [Vincent, William R., III; Manji, Imran] Long Isl Univ, Arnold & Marie Schwartz Coll Pharm & Hlth Sci, Brooklyn, NY USA.
   [Pastakia, Sonak D.] Purdue Univ, Coll Pharm, W Lafayette, IN 47907 USA.
   [Pastakia, Sonak D.; Schellhase, Ellen M.] Moi Teaching & Referral Hosp, Eldoret, Kenya.
   [Kamau, Evelyn] Naivasha Dist Hosp, Nairobi, Kenya.
C3 Long Island University-Brooklyn Campus; Purdue University System; Purdue University; Purdue University West Lafayette Campus
RP Vincent, WR (corresponding author), Long Isl Univ, Arnold & Marie Schwartz Coll Pharm & Hlth Sci, 75 DeKalb Ave, Brooklyn, NY USA.
EM william.vincent.iii@gmail.com
CR Anderson C, 2008, AM J PHARM EDUC, V72, P0, DOI 10.5688/aj7206127
   [Anonymous], 2003, AM J HEALTH SYST PHARM, V60, P1998
   Anyangwe Stella C E, 2007, INT J ENVIRON RES PUBLIC HEALTH, V4, P93, DOI 10.3390/ijerph2007040002
   Bock LM, 2008, AM J HEALTH-SYST PH, V65, P566, DOI 10.2146/ajhp070336
   Bond CA, 2008, PHARMACOTHERAPY, V28, P1, DOI 10.1592/phco.28.1.1
   Bozek PS, 1998, AM J HEALTH-SYST PH, V55, P1151, DOI 10.1093/ajhp/55.11.1151
   Carter BL, 2009, ARCH INTERN MED, V169, P1996, DOI 10.1001/archinternmed.2009.358
   Dellit TH, 2007, CLIN INFECT DIS, V44, P159, DOI 10.1086/510393
   Doloresco F, 2009, AM J HEALTH-SYST PH, V66, PS13, DOI 10.2146/ajhp080674
   Einterz RM, 2007, ACAD MED, V82, P812, DOI 10.1097/ACM.0b013e3180cc29f1
   Gerdemann A, 2007, PHARM WORLD SCI, V29, P34, DOI 10.1007/s11096-005-5044-z
   Heelon M, 2007, AM J HEALTH-SYST PH, V64, P2064, DOI 10.2146/ajhp070072
   LeBlanc JM, 2007, AM J HEALTH-SYST PH, V64, P1748, DOI 10.2146/ajhp060540
   MacKinnon GE, 2003, AM J PHARM EDUC, V67, P0, DOI 10.5688/aj670390
   Mashburn JH, 2000, AM J PHARM EDUC, V64, P62
   McCollum M, 2009, AM J PHARM EDUC, V73, P0, DOI 10.5688/aj730224
   Mullan Fitzhugh, 2005, HEALERS ABROAD AM RE, V0, P0
   Pastakia SD, 2008, ANN PHARMACOTHER, V42, P491, DOI 10.1345/aph.1K547
   Pastakia SD, 2009, AM J HEALTH-SYST PH, V66, P1386, DOI 10.2146/ajhp080483
   Sweeney M A, 2000, J AM PHARM ASSOC (WASH), V40, P92
   Tornheim JA, 2010, INT J INFECT DIS, V14, PE499, DOI 10.1016/j.ijid.2009.07.021
   van Walraven C, 1998, JAMA-J AM MED ASSOC, V280, P550, DOI 10.1001/jama.280.6.550
   Ward CT, 2005, AM J PHARM EDUC, V69, P0, DOI 10.5688/aj690350
NR 26
TC 11
Z9 11
U1 0
U2 5
PU AMER ASSOC COLL PHARMACY
PI ALEXANDRIA
PA 1426 PRINCE STREET, ALEXANDRIA, VA 22314-2815 USA
SN 0002-9459
EI 
J9 AM J PHARM EDUC
JI Am. J. Pharm. Educ.
PD JUN 15
PY 2011
VL 75
IS 3
BP 
EP 
DI 10.5688/ajpe75342
PG 6
WC Education, Scientific Disciplines; Pharmacology & Pharmacy
SC Education & Educational Research; Pharmacology & Pharmacy
GA 766AJ
UT WOS:000290750300002
PM 21655396
DA 2023-03-20
ER

PT J
AU Schmalzle, R
   Schupp, HT
   Barth, A
   Renner, B
AF Schmaelzle, Ralf
   Schupp, Harald T.
   Barth, Alexander
   Renner, Britta
TI Implicit and explicit processes in risk perception: neural antecedents of perceived HIV risk
SO FRONTIERS IN HUMAN NEUROSCIENCE
LA English
DT Article
DE risk perception; HIV; intuition; ERP; LPP
ID college-students; physical attractiveness; sexual arousal; condom-use; emotion; cognition; behavior; faces; illusions; attention
AB Field studies on HIV risk suggest that people may rely on impressions they have about the safety of their partner at the dispense of more objective risk protection strategies. In this study, ERP recordings were used to investigate the brain mechanisms that give rise to such impressions. First, in an implicit condition, participants viewed a series of photographs of unacquainted persons while performing a task that did not mention HIV risk. Second, in an explicit condition, participants estimated the HIV risk for each presented person. Dense sensor EEG was recorded during the implicit and explicit conditions. In the analysis, explicit risk ratings were used to categorize ERP data from the implicit and explicit conditions into low and high HIV risk categories. The results reveal implicit ERP differences on the basis of subsequent ratings of HIV risk. Specifically, the processing of risky individuals was associated with an early occipital negativity (240-300 ms) and a subsequent central positivity between 430 and 530 ms compared to safe. A similar ERP modulation emerged in the explicit condition for the central positivity component between 430 and 530 ms. A subsequent late positive potential component between 550 and 800 ms was specifically enhanced for risky persons in the explicit rating condition while not modulated in the implicit condition. Furthermore, ratings of HIV risk correlated substantially with ratings of trustworthiness and responsibility. Taken together, these observations provide evidence for theories of intuitive risk perception, which, in the case of HIV risk, seem to operate via appearance based stereotypic inferences.
C1 [Schmaelzle, Ralf; Schupp, Harald T.; Barth, Alexander; Renner, Britta] Univ Konstanz, Dept Psychol, D-78457 Constance, Germany.
C3 University of Konstanz
RP Schmalzle, R (corresponding author), Univ Konstanz, Dept Psychol, POB 36, D-78457 Constance, Germany.
EM ralf.schmaelzle@uni-konstanz.de
FU German Research Foundation (DFG) [RE 1583/3-1]
CR Ackerman JM, 2009, J EXP SOC PSYCHOL, V45, P478, DOI 10.1016/j.jesp.2008.12.008
   Agocha VB, 1999, PERS SOC PSYCHOL B, V25, P746, DOI 10.1177/0146167299025006009
   [Anonymous], 1999, POPUL REP H, V0, P1
   Ariely D, 2006, J BEHAV DECIS MAKING, V19, P87, DOI 10.1002/bdm.501
   Armitage CJ, 2000, PSYCHOL HEALTH, V15, P173, DOI 10.1080/08870440008400299
   Bar M, 2006, EMOTION, V6, P269, DOI 10.1037/1528-3542.6.2.269
   Bargh JA, 1999, AM PSYCHOL, V54, P462, DOI 10.1037/0003-066x.54.7.462
   Baumeister R.F., 2001, REV GEN PSYCHOL, V5, P323, DOI 10.1037/1089-2680.5.4.323
   Blanton H, 1997, HEALTH PSYCHOL, V16, P374, DOI 10.1037/0278-6133.16.4.374
   Cacioppo JT, 1999, J PERS SOC PSYCHOL, V76, P839, DOI 10.1037/0022-3514.76.5.839
   CACIOPPO JT, 1994, PSYCHOL BULL, V115, P401, DOI 10.1037/0033-2909.115.3.401
   Chatrian G. E., 1985, AMERICAN JOURNAL OF EEG TECHNOLOGY, V25, P83
   Civic D, 2000, J SEX MARITAL THER, V26, P95, DOI 10.1080/009262300278678
   Del Cul A, 2007, PLOS BIOL, V5, P2408, DOI 10.1371/journal.pbio.0050260
   Delorme A, 2004, J NEUROSCI METH, V134, P9, DOI 10.1016/j.jneumeth.2003.10.009
   Delorme A, 2007, J NEUROSCI, V27, P11949, DOI 10.1523/JNEUROSCI.3477-07.2007
   Dijkstra P, 2000, J APPL SOC PSYCHOL, V30, P1738, DOI 10.1111/j.1559-1816.2000.tb02465.x
   Ditto PH, 2006, J BEHAV DECIS MAKING, V19, P99, DOI 10.1002/bdm.520
   Edelman S, 1998, BEHAV BRAIN SCI, V21, P449, DOI 10.1017/S0140525X98001253
   Engell AD, 2007, J COGNITIVE NEUROSCI, V19, P1508, DOI 10.1162/jocn.2007.19.9.1508
   Evans JSBT, 2008, ANNU REV PSYCHOL, V59, P255, DOI 10.1146/annurev.psych.59.103006.093629
   Flaisch T, 2011, SOC COGN AFFECT NEUR, V6, P109, DOI 10.1093/scan/nsq022
   Frith CD, 2008, NEURON, V60, P503, DOI 10.1016/j.neuron.2008.10.032
   GOLD RS, 1993, IN S EX SOC, V28, P227
   GOLD RS, 1992, AIDS CARE, V4, P305, DOI 10.1080/09540129208253101
   HAMERMESH DS, 1994, AM ECON REV, V84, P1174
   Hogarth RM, 2011, J BEHAV DECIS MAKING, V24, P202, DOI 10.1002/bdm.689
   Jung TP, 2001, HUM BRAIN MAPP, V14, P166, DOI 10.1002/hbm.1050
   Junghofer M, 2000, PSYCHOPHYSIOLOGY, V37, P523, DOI 10.1017/S0048577200980624
   Junghofer M, 2001, PSYCHOPHYSIOLOGY, V38, P175, DOI 10.1111/1469-8986.3820175
   JUNGHOFER M, 2004, MATLAB SELECT, V2, P24
   KELLER ML, 1993, AIDS EDUC PREV, V5, P220
   Kissler J, 2007, PSYCHOL SCI, V18, P475, DOI 10.1111/j.1467-9280.2007.01924.x
   Kruse MI, 2005, EXP CLIN PSYCHOPHARM, V13, P146, DOI 10.1037/1064-1297.13.2.146
   Lang PJ, 1997, ATTENTION AND ORIENTING: SENSORY AND MOTIVATIONAL PROCESSES, V0, P97
   LEWICKI P, 1992, AM PSYCHOL, V47, P796, DOI 10.1037/0003-066X.47.6.796
   Lieberman MD, 2002, ADV EXP SOC PSYCHOL, V34, P199, DOI 10.1016/S0065-2601(02)80006-5
   Lieberman MD, 2000, PSYCHOL BULL, V126, P109, DOI 10.1037/0033-2909.126.1.109
   Loewenstein GF, 2001, PSYCHOL BULL, V127, P267, DOI 10.1037//0033-2909.127.2.267
   MATICKATYNDALE E, 1991, J SEX RES, V28, P45, DOI 10.1080/00224499109551594
   MILLER GA, 1988, PSYCHOPHYSIOLOGY, V25, P241, DOI 10.1111/j.1469-8986.1988.tb00999.x
   Mohr PNC, 2010, J NEUROSCI, V30, P6613, DOI 10.1523/JNEUROSCI.0003-10.2010
   Mouchetant-Rostaing Y, 2003, J COGNITIVE NEUROSCI, V15, P900, DOI 10.1162/089892903322370816
   NEELY JH, 1977, J EXP PSYCHOL GEN, V106, P226, DOI 10.1037/0096-3445.106.3.226
   Norton TR, 2005, J APPL SOC PSYCHOL, V35, P2493, DOI 10.1111/j.1559-1816.2005.tb02112.x
   Park JH, 2009, PSYCHOLOGIST, V22, P942
   Picton TW, 1988, HDB ELECTROENCEPHALO, V3, P361
   Poldrack RA, 2006, TRENDS COGN SCI, V10, P59, DOI 10.1016/j.tics.2005.12.004
   Renner B, 2011, OXFORD HDB HLTH PSYC, V0, P639
   RENNER B, 2003, J HEALTH PSYCHOL, V11, P112
   Schonberg T, 2011, TRENDS COGN SCI, V15, P11, DOI 10.1016/j.tics.2010.10.002
   Schupp HT, 2006, PROG BRAIN RES, V156, P31, DOI 10.1016/S0079-6123(06)56002-9
   Schupp HT, 2004, EMOTION, V4, P189, DOI 10.1037/1528-3542.4.2.189
   Schupp HT, 2003, PSYCHOL SCI, V14, P7, DOI 10.1111/1467-9280.01411
   Sergent C, 2005, NAT NEUROSCI, V8, P1391, DOI 10.1038/nn1549
   Shuper PA, 2008, HEALTH PSYCHOL, V27, P445, DOI 10.1037/0278-6133.27.4.445
   Slovic P, 2006, CURR DIR PSYCHOL SCI, V15, P322, DOI 10.1111/j.1467-8721.2006.00461.x
   Stacy AW, 2006, PSYCHOL ADDICT BEHAV, V20, P196, DOI 10.1037/0893-164X.20.2.196
   Strack F, 2004, PERS SOC PSYCHOL REV, V8, P220, DOI 10.1207/s15327957pspr0803_1
   SWANN WB, 1995, PERS RELATIONSHIP, V2, P173, DOI 10.1111/j.1475-6811.1995.tb00084.x
   Thompson SC, 1996, J APPL SOC PSYCHOL, V26, P189, DOI 10.1111/j.1559-1816.1996.tb01845.x
   Thompson SC, 2002, AIDS EDUC PREV, V14, P505, DOI 10.1521/aeap.14.8.505.24115
   Thompson SC, 1999, J APPL SOC PSYCHOL, V29, P1128, DOI 10.1111/j.1559-1816.1999.tb02032.x
   Thorpe S, 1996, NATURE, V381, P520, DOI 10.1038/381520a0
   Todorov A, 2005, SCIENCE, V308, P1623, DOI 10.1126/science.1110589
   Todorov A, 2008, SOC COGN AFFECT NEUR, V3, P303, DOI 10.1093/scan/nsn033
   Todorov A, 2008, TRENDS COGN SCI, V12, P455, DOI 10.1016/j.tics.2008.10.001
   Van Berkum JJA, 2009, PSYCHOL SCI, V20, P1092, DOI 10.1111/j.1467-9280.2009.02411.x
   Wagner AD, 1998, SCIENCE, V281, P1188, DOI 10.1126/science.281.5380.1188
   Weinstein ND, 2000, HEALTH PSYCHOL, V19, P65, DOI 10.1037/0278-6133.19.1.65
   WESSEL JR, 2011, J COGNITIVE NEUROSCI, V0, P0, DOI DOI 10.1162/JOCN.2011.21635.
   WILLIAMS SS, 1992, J APPL SOC PSYCHOL, V22, P921, DOI 10.1111/j.1559-1816.1992.tb00934.x
   Willis J, 2006, PSYCHOL SCI, V17, P592, DOI 10.1111/j.1467-9280.2006.01750.x
   Yeung N, 2004, PSYCHOL REV, V111, P931, DOI 10.1037/0033-295x.111.4.931
   Yeung N, 2004, J NEUROSCI, V24, P6258, DOI 10.1523/JNEUROSCI.4537-03.2004
   ZEBROWITZ LA, 1991, LAW HUMAN BEHAV, V15, P603, DOI 10.1007/BF01065855
NR 77
TC 16
Z9 16
U1 0
U2 14
PU FRONTIERS MEDIA SA
PI LAUSANNE
PA AVENUE DU TRIBUNAL FEDERAL 34, LAUSANNE, CH-1015, SWITZERLAND
SN 1662-5161
EI 
J9 FRONT HUM NEUROSCI
JI Front. Hum. Neurosci.
PD MAY 19
PY 2011
VL 5
IS 
BP 
EP 
DI 10.3389/fnhum.2011.00043
PG 10
WC Neurosciences; Psychology
SC Neurosciences & Neurology; Psychology
GA 773YC
UT WOS:000291346900001
PM 21633492
DA 2023-03-20
ER

PT J
AU Anderman, EM
   Gray, DL
   O'Connell, A
   Cupp, PK
   Lane, DR
   Zimmerman, R
AF Anderman, Eric M.
   Gray, DeLeon L.
   O'Connell, Ann
   Cupp, Pamela K.
   Lane, Derek R.
   Zimmerman, Rick
TI Classroom Goal Structures and HIV and Pregnancy Prevention Education in Rural High School Health Classrooms
SO JOURNAL OF RESEARCH ON ADOLESCENCE
LA English
DT Article
ID african-american; self-efficacy; early adolescents; risk behavior; achievement; model; sex; motivation; perceptions; attitudes
AB Over 5,000 adolescents enrolled in required rural high school health courses reported their perceptions of mastery and extrinsic goal structures in their health classrooms. Data were collected from all students at three time points (prior to HIV and pregnancy instruction, 3 months after instruction, and 1 year after instruction). Results indicated that classroom goal structures were related to both proximal and distal knowledge, attitudes, intentions, and efficacy beliefs. Results in particular indicate that the perception of a mastery goal structure in health education classrooms fosters knowledge, improved attitudes, enhanced efficacy beliefs, and lower intentions to have sexual intercourse.
C1 [Anderman, Eric M.; Gray, DeLeon L.; O'Connell, Ann] Ohio State Univ, Sch Educ Policy & Leadership, Columbus, OH 43210 USA.
   [Cupp, Pamela K.; Lane, Derek R.] Univ Kentucky, Lexington, KY 40506 USA.
   [Zimmerman, Rick] George Mason Univ, Fairfax, VA 22030 USA.
C3 University System of Ohio; Ohio State University; University of Kentucky; George Mason University
RP Anderman, EM (corresponding author), Ohio State Univ, Sch Educ Policy & Leadership, 165A Ramseyer Hall,29 W Woodruff Ave, Columbus, OH 43210 USA.
EM anderman.1@osu.edu
FU NIMH NIH HHS [R01 MH061187, R01 MH061187-01] Funding Source: Medline
CR AJZEN I, 1991, ORGAN BEHAV HUM DEC, V50, P179, DOI 10.1016/0749-5978(91)90020-T
   AJZEN I, 1986, J EXP SOC PSYCHOL, V22, P453, DOI 10.1016/0022-1031(86)90045-4
   Akpabio II, 2009, INT Q COMMUNITY HEAL, V29, P71, DOI 10.2190/IQ.29.1.f
   AMES C, 1988, J EDUC PSYCHOL, V80, P260, DOI 10.1037/0022-0663.80.3.260
   AMES C, 1984, ELEM SCHOOL J, V85, P39, DOI 10.1086/461390
   AMES C, 1992, J EDUC PSYCHOL, V84, P261, DOI 10.1037/0022-0663.84.3.261
   Anderman E. M., 2006, HDB ED PSYCHOL, V0, P369
   Anderman E. M., 1999, J RES DEV EDUC, V32, P131
   Anderman EM, 1997, CONTEMP EDUC PSYCHOL, V22, P269, DOI 10.1006/ceps.1996.0926
   Anderman EM, 1998, J EDUC PSYCHOL, V90, P84, DOI 10.1037/0022-0663.90.1.84
   ANDERMAN EM, 1994, REV EDUC RES, V64, P287, DOI 10.3102/00346543064002287
   ANDERMAN EM, 2004, ADV MOTIVATION ACHIE, V13, P1
   ANDERMAN EM, 2009, CLASSROOM MOTIVATION, V0, P0
   Anderman EM, 2009, HEALTH PROMOT PRACT, V10, P597, DOI 10.1177/1524839907309375
   Anderman L., 2010, CLASSROOM MOTIVATION, V0, P0
   Anderman LH., 1999, J RES DEV ED, V32, P89, DOI 10.1006/CEPS.1998.0978
   Bandura A, 2001, ANNU REV PSYCHOL, V52, P1, DOI 10.1146/annurev.psych.52.1.1
   Bandura A., 1986, SOCIAL FDN THOUGHT A, V0, P0
   Bandura A., 1977, SOCIAL LEARNING THEO, V0, P0
   Bandura Albert, 1997, SELF EFFICACY EXERCI, V0, P0
   Barth R. P, 1996, REDUCING RISK, V3rd, P0
   Basen-Engquist K, 1999, HEALTH EDUC RES, V14, P25, DOI 10.1093/her/14.1.25
   Beck J., 2020, COGNITIVE BEHAV THER, V3rd Ed, P0
   Benavides R, 2006, J COMMUN HEALTH NURS, V23, P81, DOI 10.1207/s15327655jchn2302_2
   Brien T M, 1994, J AM COLL HEALTH, V42, P167
   Brody GH, 2005, J RES ADOLESCENCE, V15, P47, DOI 10.1111/j.1532-7795.2005.00086.x
   CATANIA JA, 1990, HEALTH EDUC QUART, V17, P53, DOI 10.1177/109019819001700107
   Cha ES, 2008, ARCH SEX BEHAV, V37, P641, DOI 10.1007/s10508-007-9187-y
   Corneille MA, 2008, J BLACK PSYCHOL, V34, P217, DOI 10.1177/0095798408314139
   Donohew L, 2000, PERS INDIV DIFFER, V28, P1079, DOI 10.1016/S0191-8869(99)00158-0
   ECCLES J, 1984, J PERS SOC PSYCHOL, V46, P26
   Education Commission of the States (ECS), 2006, STAND HIGH SCH GRAD, V0, P0
   Epstein J.L., 1989, RES MOTIVATION ED VO, V3, P259
   Fishbein M, 1975, BELIEF ATTITUDE INTE, V0, P0
   Fishbein M, 2006, J COMMUN, V56, PS1, DOI 10.1111/j.1460-2466.2006.00280.x
   FISHER JD, 1992, PSYCHOL BULL, V111, P455, DOI 10.1037/0033-2909.111.3.455
   Gordon WR, 1996, ADOLESCENCE, V31, P883
   Grace CJ, 1999, AIDS PATIENT CARE ST, V13, P659, DOI 10.1089/apc.1999.13.659
   Hall HI, 2005, J RURAL HEALTH, V21, P245, DOI 10.1111/j.1748-0361.2005.tb00090.x
   Halpern-Felsher BL, 2004, ADOLESCENCE, V39, P443
   JANZ NK, 1984, HEALTH EDUC QUART, V11, P1, DOI 10.1177/109019818401100101
   Jemmott J. B., 1998, AM J PUBLIC HEALTH, V82, P372
   Jemmott JB, 2005, ARCH PEDIAT ADOL MED, V159, P440, DOI 10.1001/archpedi.159.5.440
   Kaplan A, 2002, GOALS, V0, P0
   Kaponda CPN, 2009, J ASSOC NURSE AIDS C, V20, P230, DOI 10.1016/j.jana.2008.12.005
   KASEN S, 1992, HEALTH EDUC QUART, V19, P187, DOI 10.1177/109019819201900204
   Kirby D, 2006, SEX HIV ED PROGRAMS, V0, P0
   Kirby D., 2009, BMJ-BRIT MED J, V339, P116, DOI 10.1136/BMJ.B2054
   Kirby D., 2001, EMERGING ANSWERS RES, V0, P0
   Kirby D, 2007, TOOL ASSESS CHARACTE, V0, PP67, DOI 10.1037/e407052008-010
   Kirby D., 2007, ANN REV SEX RES, V18, P143, DOI 10.1080/10532528.2007.10559850
   Kirby D, 2009, CHILD DEV PERSPECT, V3, P21, DOI 10.1111/j.1750-8606.2008.00071.x
   Maehr M. L., 1996, TRANSFORMING SCH CUL, V0, P0
   MAEHR ML, 1993, ELEM SCHOOL J, V93, P593, DOI 10.1086/461742
   McGilly K., 1994, CLASSROOM LESSONS IN, V0, P0
   Midgley C, 1998, CONTEMP EDUC PSYCHOL, V23, P113, DOI 10.1006/ceps.1998.0965
   Midgley C., 2002, GOALS GOAL STRUCTURE, V0, P0
   Miller AD, 2007, CONTEMP EDUC PSYCHOL, V32, P83, DOI 10.1016/j.cedpsych.2006.10.006
   Montano DE., 2008, HLTH BEHAV HLTH ED T, V4, P67
   Murdock T. B., 2009, CONT MOTIVATION RES, V0, P249
   National Center for Education Statistics, 2001, DIG ED STAT STAT REQ, V0, P0
   Nichols S. L., 2007, COLLATERAL DAMAGE HI, V0, P0
   NOAR SM, 2004, J PSYCHOL HUMAN SEXU, V16, P59
   Patrick H., 2004, ADV MOTIVATION VOL 1, V13, P233, DOI 10.1016/s0749-7423(03)13009-9
   PROCHASKA JO, 1994, HEALTH EDUC QUART, V21, P471, DOI 10.1177/109019819402100410
   Raudenbush SW, 2002, HIERARCHICAL LINEAR, V0, P0
   Resnick MD, 1997, JAMA-J AM MED ASSOC, V278, P823, DOI 10.1001/jama.278.10.823
   Rew L., 2005, ADOLESCENT HLTH, V0, P0
   Roeser RW, 1996, J EDUC PSYCHOL, V88, P408, DOI 10.1037/0022-0663.88.3.408
   Seth P, 2009, PSYCHOL HEALTH MED, V14, P291, DOI 10.1080/13548500902730119
   Singer JD, 2003, APPL LONGITUDINAL DA, V0, P0
   Snijders TAB, 2000, MULTILEVEL ANAL INTR, V0, P0
   Snyder AR, 2006, PENN STATE UNIV FAM, V0, P161
   STANTON B, 2005, J ADOLESCENT HEALTH, V37, P17
   Turner JC, 2002, J EDUC PSYCHOL, V94, P88, DOI 10.1037//0022-0663.94.1.88
   Webster CH. D., 1997, IMPULSIVITY THEORY A, V0, P0
   WIGFIELD A, 1991, DEV PSYCHOL, V27, P552, DOI 10.1037/0012-1649.27.4.552
   Wolters CA, 2004, J EDUC PSYCHOL, V96, P236, DOI 10.1037/0022-0663.96.2.236
   Zimmerman RS, 2007, J SEX RES, V44, P380, DOI 10.1080/00224490701629506
   ZIMMERMAN RS, 1995, J SEX RES, V32, P107, DOI 10.1080/00224499509551781
NR 80
TC 8
Z9 8
U1 0
U2 12
PU WILEY
PI HOBOKEN
PA 111 RIVER ST, HOBOKEN 07030-5774, NJ USA
SN 1050-8392
EI 1532-7795
J9 J RES ADOLESCENCE
JI J. Res. Adolesc.
PD JUN 15
PY 2011
VL 21
IS 4
BP 904
EP 922
DI 10.1111/j.1532-7795.2011.00751.x
PG 19
WC Family Studies; Psychology, Developmental
SC Family Studies; Psychology
GA 857RZ
UT WOS:000297737800016
PM 24876759
DA 2023-03-20
ER

PT J
AU Kumwenda, S
   Kambala, C
   Mwendera, C
   Kalulu, K
AF Kumwenda, S.
   Kambala, C.
   Mwendera, C.
   Kalulu, K.
TI What do Malawi Polytechnic first year students know and do about HIV and AIDS?
SO MALAWI MEDICAL JOURNAL
LA English
DT Article
ID sexual-behavior; knowledge; alcohol
AB Background The Polytechnic introduced a "WHY WAIT?" course to equip first year students with skills to help reduce transmission of Human Immune-deficiency Virus (HIV). Training is conducted during the first week of arrival at college. The study aimed to explore existing knowledge, beliefs and attitudes in order to tailor the training programme to students' needs. Methods This was a cross sectional study. During first day of arrival, first year students available on campus were given a structured self-administered questionnaire which was filled and submitted before the course. Out of 320 questionnaires distributed, 295 were returned representing 92% response rate. Results Ten percent (30) had more than one girlfriend or boyfriend. Ninety-seven percent (286) indicated that condoms are not 100% effective towards prevention of HIV while 72% (169) reported that they had never had sexual intercourse before. Of 66 students who had had sexual intercourse before, 30% indicated that they used condoms always during sexual intercourse, 40% used it occasionally while 30% never used condoms. Thirty-two percent (94) reported having an HIV test before and 19% (56) would feel uncomfortable to share a room with an HIV infected person. Conclusion The Polytechnic first year students have varying knowledge and practices about HIV and AIDS. There is need to intensify "WHY WAIT?" course to first years during first week at College to help equip them with necessary knowledge and skills to protect themselves against HIV and AIDS.
C1 [Kumwenda, S.; Kambala, C.; Mwendera, C.; Kalulu, K.] Univ Malawi, Dept Environm Hlth, The Polytech, Zomba, Malawi.
C3 University of Malawi
RP Kumwenda, S (corresponding author), Univ Malawi, Dept Environm Hlth, The Polytech, Zomba, Malawi.
EM savekumwenda@yahoo.com
CR Al-Jabri AA, 2003, SAUDI MED J, V24, P273
   Al-Owaish RA, 1995, KNOWLEDGE ATTITUDES, V0, P0
   [Anonymous], 1995, HIV AIDS COLL STUD, V0, P0
   AVERT, 2009, AVERT AVERT HIV AIDS, V0, P0
   Brown JL, 2007, ADDICT BEHAV, V32, P2940, DOI 10.1016/j.addbeh.2007.06.011
   Bryceson DF, 2006, WORLD DEV, V34, P1654, DOI 10.1016/j.worlddev.2006.01.007
   *CDCP, 1997, YOUTH RISK BEH SURV, V0, P0
   Chimombo M., 2014, WHY WAIT TRUTH YOUTH, V0, P0
   Guerrero-Lillo L, 2007, SEX TRANSM INFECT, V83, P592, DOI 10.1136/sti.2007.024778
   James-Traore T., 2004, TEACHER TRAINING ESS, V0, P0
   Jinglin H, 1997, J STDS AIDS PREVENTI, V3, P103
   Kelly M, 2000, MYILIBRARY WHAT HIV, V0, P0
   Ma QQ, 2006, BMC PUBLIC HEALTH, V6, P0, DOI 10.1186/1471-2458-6-232
   Mehmet U, 2003, AIDS KNOWLEDGE ED NE, V0, P0
   Mwale M, 2008, NORDIC J AFR STUDIES, V17, P288
   National Statistical Office, 2004, ORC MACR MAL DEM HLT, V0, P0
   Ntata PRT, 2008, SAHARA J-J SOC ASP H, V5, P201, DOI 10.1080/17290376.2008.9724920
   RAAB GM, 1995, PUBMED, V9, P191
   SENF JH, 1994, J ADOLESCENT HEALTH, V15, P238, DOI 10.1016/1054-139X(94)90509-6
   Tan Xiaodong, 2007, INT J ENVIRON RES PUBLIC HEALTH, V4, P248, DOI 10.3390/ijerph2007030009
   *UNAIDS, 2008, UNAIDS 2008 REP GLOB, V0, P0
   *UNAIDS, 2007, AIDS EP UPD, V0, P0
   Wong Li-Ping, 2008, MEDSCAPE J MED, V10, P148, DOI 10.1186/1758-2652-10-6-148
   Yan H, 2009, BMC PUBLIC HEALTH, V9, P0, DOI 10.1186/1471-2458-9-305
NR 24
TC 1
Z9 1
U1 0
U2 0
PU MED COLL MALAWI
PI CHICHIRI
PA MALAWAI MEDICAL JOURNAL, PRIVATE BAG 360, CHICHIRI, BLANTYRE 3 00000, MALAWI
SN 1995-7262
EI 1995-7270
J9 MALAWI MED J
JI Malawi Med. J.
PD MAR 15
PY 2011
VL 23
IS 1
BP 6
EP 10
DI 
PG 5
WC Public, Environmental & Occupational Health
SC Public, Environmental & Occupational Health
GA 971CC
UT WOS:000306179400002
PM 23638248
DA 2023-03-20
ER

PT J
AU Oyeyemi, YA
   Abdulkarim, A
   Oyeyemi, BO
AF Oyeyemi, Y. A.
   Abdulkarim, A.
   Oyeyemi, B. O.
TI The influence of knowledge and sociodemographics on AIDS perception and sexual practices among secondary school students in Nigeria
SO AFRICAN HEALTH SCIENCES
LA English
DT Article
DE AIDS epidemics; Sexual Behavior; Condom Use; Perception
ID reproductive health; behavior; adolescents
AB Background: Recent trends show a disproportionate increase in new incidences of HIV infection among teenagers compared to other population segments. Objectives: This study assessed secondary school students' perception of AIDS epidemic, and the influence of sociodemographic variables and AIDS knowledge on their perception and sexual practices. Methods: Nigerian teenagers (N=1143) were surveyed using a questionnaire that elicited information on their demographics, AIDS knowledge, perceptions and previous encounter with survivors, and sexual practices. Results: Although AIDS epidemic was not a serious issue of concern to a substantial number of the students, they were knowledgeable on AIDS, and their perceptions on AIDS epidemics influenced their sexual practices. Female teenagers were more knowledgeable and concerned, and more frequently reported inexperience with sexual intercourse compared to their male counterparts. Conclusion: AIDS education and campaigns that foster the internalization of the seriousness of AIDS epidemics and arouse concern about them could enhance safe sexual practices among the youths.
C1 [Oyeyemi, Y. A.] CUNY, Hunter Coll Grad Ctr, New York, NY 10016 USA.
   [Oyeyemi, Y. A.] Susan Smith McKinney Nursing & Rehabil Ctr, Brooklyn, NY 11203 USA.
   [Abdulkarim, A.] Univ Ilorin Teaching Hosp, Dept Paediat, Ilorin, Nigeria.
   [Oyeyemi, B. O.] Fed Med Ctr, Dept Pediat, Katsina, Nigeria.
C3 City University of New York (CUNY) System; Hunter College (CUNY); University of Ilorin
RP Oyeyemi, YA (corresponding author), Dr Susan Smith McKinney Nursing & Rehabil Ctr, 594 Albany Ave, Brooklyn, NY 11203 USA.
EM oyeyemia@nychhc.org
CR Agyei WKA, 2000, J BIOSOC SCI, V32, P495, DOI 10.1017/S0021932000004958
   APLASCA MRA, 1995, AIDS, V9, P0
   Arowojolu A O, 2002, AFR J REPROD HEALTH, V6, P60, DOI 10.2307/3583131
   Bradner CH, 2000, FAM PLANN PERSPECT, V32, P33, DOI 10.2307/2648146
   Brown EJ, 2000, ASS BLACK FACULTY NU, V11, P3743
   DANIELSON R, 1990, FAM PLANN PERSPECT, V22, P115, DOI 10.2307/2135642
   Dare OO, 1994, SOCIAL SCI PERSPEC S, V4, P93
   Des Jarlais DC, 1999, LANCET, V353, P1657, DOI 10.1016/S0140-6736(98)07026-3
   Fenton KA, 2001, SEX TRANSM INFECT, V77, P84, DOI 10.1136/sti.77.2.84
   Fu HS, 1998, FAM PLANN PERSPECT, V30, P128, DOI 10.2307/2991627
   Hewett PC, 2004, SEX TRANSM INFECT, V80, P43, DOI 10.1136/sti.2004.013250
   HINGSON R, 1990, PEDIATRICS, V85, P24
   James S, 2004, ACTA PAEDIATR, V93, P264, DOI 10.1080/08035250310007925
   Kirby D, 2004, WHO TECHNICAL REPORT, V934, P0
   LEIGH BC, 1994, J ADOLESCENT HEALTH, V15, P117, DOI 10.1016/1054-139X(94)90538-X
   MAHONEY CA, 1995, AIDS EDUC PREV, V7, P32
   Matasha E, 1998, AIDS CARE, V10, P571, DOI 10.1080/09540129848433
   Mensch BS, 2003, DEMOGRAPHY, V40, P247, DOI 10.1353/dem.2003.0017
   Sekirime WK, 2000, AFR HEALTH SCI, V0, P16
   Smith DJ, 2004, STUD FAMILY PLANN, V35, P223, DOI 10.1111/j.0039-3665.2004.00027.x
   Taffa N, 2002, INT J STD AIDS, V13, P714, DOI 10.1258/095646202760326480
   Turner CF, 1997, KINSEY INST, V5, P37
   UNAIDS, 2009, CHILDR AIDS 3 STOCK, V0, P0
NR 25
TC 4
Z9 4
U1 0
U2 5
PU MAKERERE UNIV, FAC MED
PI KAMPALA
PA PO BOX 7072, KAMPALA, 00000, UGANDA
SN 1680-6905
EI 1729-0503
J9 AFR HEALTH SCI
JI Afr. Health Sci.
PD JUN 15
PY 2011
VL 11
IS 
BP S67
EP S76
DI 
PG 10
WC Medicine, General & Internal
SC General & Internal Medicine
GA 861XQ
UT WOS:000298054400013
PM 22135648
DA 2023-03-20
ER

PT J
AU Mitchell, KJ
   Bull, S
   Kiwanuka, J
   Ybarra, ML
AF Mitchell, Kimberly J.
   Bull, Sheana
   Kiwanuka, Julius
   Ybarra, Michele L.
TI Cell phone usage among adolescents in Uganda: acceptability for relaying health information
SO HEALTH EDUCATION RESEARCH
LA English
DT Article
ID behavior-change interventions
AB The increase in cell phone use has manifested a growing interest in using this technology for health promotion. The portability and 'always on' features of the cell phone, along with increasing capability for the devices to carry and transfer data suggest that they will reach more people than computers and the Internet in coming years. Self-reported quantitative survey data from 1503 secondary school students in Mbarara, Uganda collected in 2008-2009 suggest that 27% currently have cell phones and about half (51%) of all students and 61% of those who owned a cell phone believe that they would access a text messaging-based HIV prevention program if it were available. Other forms of program delivery modality (e.g. Internet, religious organizations, schools) were preferred to text messaging however. We are in need of effective HIV prevention programs that can reach large audiences at low cost and are culturally relevant for the East African context. Researchers are encouraged to consider translation of effective HIV prevention programs for cell phone delivery in Africa.
C1 [Mitchell, Kimberly J.; Ybarra, Michele L.] Internet Solut Kids, Santa Ana, CA 92705 USA.
   [Bull, Sheana] Univ Colorado Denver, Colorado Sch Publ Hlth, Dept Community & Behav Hlth, Aurora, CO 80045 USA.
   [Kiwanuka, Julius] Mbarara Univ Sci & Technol, Dept Paediat & Child Hlth, Mbarara, Uganda.
C3 Children's Hospital Colorado; Colorado School of Public Health; University of Colorado System; University of Colorado Anschutz Medical Campus; Mbarara University of Science & Technology
RP Mitchell, KJ (corresponding author), Internet Solut Kids, 1820 E Garry Ave,Suite 105, Santa Ana, CA 92705 USA.
EM kim@isolutions4kids.org
FU NIMH NIH HHS [R01 MH080662, R01MH080662] Funding Source: Medline
CR Andrade ASA, 2005, CLIN INFECT DIS, V41, P875, DOI 10.1086/432877
   Central Intelligence Agency, 2010, CIA WORLD FACT BOOK, V0, P0
   Darabi L., 2008, PROTECTING NEXT GENE, V0, P0
   Fjeldsoe BS, 2009, AM J PREV MED, V36, P165, DOI 10.1016/j.amepre.2008.09.040
   Glasgow RE, 2003, AM J PUBLIC HEALTH, V93, P1261, DOI 10.2105/AJPH.93.8.1261
   Glasgow RE, 2006, HEALTH EDUC RES, V21, P688, DOI 10.1093/her/cyl081
   Guttmacher Institute, 2010, FACTS AM TEENS SEX R, V0, P0
   *INT INC, 1996, LANG AFR GLOB ADV NE, V0, P0
   [Joint United Nations Programme on HIV/AIDS (UNAIDS) Joint United Nations Programme on HIV/AIDS], 2008, REP GLOB AIDS EP, V0, P0
   Kirigia JM, 2005, BMC PUBLIC HEALTH, V5, P0, DOI 10.1186/1471-2458-5-137
   Klesges LM, 2005, ANN BEHAV MED, V29, P66, DOI 10.1207/s15324796abm2902s_10
   Krishna S, 2009, TELEMED J E-HEALTH, V15, P231, DOI 10.1089/tmj.2008.0099
   LEVINE D, 2010, AM J PUBLIC HEALTH, V98, P1
   Lim MSC, 2008, INT J STD AIDS, V19, P287, DOI 10.1258/ijsa.2007.007264
   [Ministry of Health Uganda ORC Macro], 2006, UG HIV AIDS SER SURV, V0, P0
   Ridley K., 2007, GLOBAL MOBILE PHONE, V0, P0
   *STATACORP, 2008, STAT STAT SOFTW, V0, P0
   StataCorp, 2013, STAT STAT SOFTW REL, V0, P0
   The Alan Guttmacher Institute, 2005, AD UG SEX REPR HLTH, V0, P1
   Uganda Bureau of Statistics, 2005, 2005 STAT ABSTR, V0, P0
   *UNAIDS, 2005, UG 2004 UPD EP FACT, V0, P0
   *UNAIDS, 2006, UG 2006 UPD EP FACT, V0, P0
   *UNAIDS, 2008, EP FACT SHEET HIV AI, V0, P1
   van Heerden AC, 2010, J ADOLESCENT HEALTH, V46, P302, DOI 10.1016/j.jadohealth.2009.09.008
   Vital Wave Consulting, 2009, MHEALTH DEV OPP MOB, V0, P0
   WARE JD, 1993, SF36 HLTH SURV MAN I, V0, P0
   Weaver JB, 2010, AM J PUBLIC HEALTH, V100, P1520, DOI 10.2105/AJPH.2009.180521
   ZIMET GD, 1990, J PERS ASSESS, V55, P610, DOI 10.1207/s15327752jpa5503&4_17
NR 28
TC 56
Z9 57
U1 0
U2 10
PU OXFORD UNIV PRESS
PI OXFORD
PA GREAT CLARENDON ST, OXFORD OX2 6DP, ENGLAND
SN 0268-1153
EI 1465-3648
J9 HEALTH EDUC RES
JI Health Educ. Res.
PD OCT 15
PY 2011
VL 26
IS 5
BP 770
EP 781
DI 10.1093/her/cyr022
PG 12
WC Education & Educational Research; Public, Environmental & Occupational Health
SC Education & Educational Research; Public, Environmental & Occupational Health
GA 819FB
UT WOS:000294809700003
PM 21536715
DA 2023-03-20
ER

PT J
AU Xu, JJ
   Reilly, KH
   Lu, CM
   Ma, N
   Zhang, M
   Chu, ZX
   Wang, JJ
   Yun, K
   Shang, H
AF Xu, Jun-Jie
   Reilly, Kathleen Heather
   Lu, Chun-Ming
   Ma, Ning
   Zhang, Min
   Chu, Zhen-Xing
   Wang, Jun-Jie
   Yun, Ke
   Shang, Hong
TI A cross-sectional study of HIV and syphilis infections among male students who have sex with men (MSM) in northeast China: implications for implementing HIV screening and intervention programs
SO BMC PUBLIC HEALTH
LA English
DT Article
DE HIV syphilis; China; men who have sex with men (MSM); high school students; college students
ID sexually-transmitted-diseases; risk behavior; virus-infections; community-level; hepatitis-b; drug-users; prevalence; transmission; predictors; reduction
AB Background: China has 76.2 million high school and college students, in which the number of reported HIV/AIDS cases is increasing rapidly. Most of these cases are attributed to male-to-male sexual contact. Few studies have explored HIV prevalence and behavioural characteristics of Chinese male students who have sex with men (MSM). Methods: A cross-sectional study of MSM high school and college students in Liaoning Province was conducted. Data were collected through face-to-face interviews and blood specimens were obtained and tested for HIV and syphilis. Results: There were 436 eligible participants. HIV and syphilis prevalence was 3.0% and 5.0%, respectively. In multivariate analysis, sexual orientation known by family members (OR: 7.3; 95% CI: 1.5-34.6), HIV/AIDS information obtained from clinical doctors (OR: 6.7; 95% CI: 1.7-25.9), HIV/AIDS information obtained through free educational services and materials such as voluntary counseling and testing (VCT) and condom distribution services (OR: 0.2; 95% CI: 0.4-1.0), inconsistent condom use (OR: 5.7; 95%: 1.3-25.3), sexual partner experienced anal bleeding after insertive anal intercourse (OR: 6.8; 95% CI: 1.6-28.4), and history of illegal drug use (OR: 18.9; 95% CI: 2.2-165.3) were found to be significantly associated with HIV infection. Conclusions: Greater effort should be made towards stemming the HIV and syphilis epidemics among Chinese student MSM. Immediate screening and comprehensive interventions towards student MSM should be implemented in order to curb the spread of HIV. Family and school-based interventions should be considered to target this educated, yet vulnerable, population.
C1 [Xu, Jun-Jie; Zhang, Min; Chu, Zhen-Xing; Yun, Ke; Shang, Hong] China Med Univ, Hosp 1, Dept Lab Med, Minist Hlth,Key Lab AIDS Immunol, Shenyang 110001, Peoples R China.
   [Reilly, Kathleen Heather; Wang, Jun-Jie] Chinese Ctr Dis Control & Prevent CDC, Natl Ctr AIDS STD Control & Prevent, Beijing, Peoples R China.
   [Reilly, Kathleen Heather] Tulane Univ, Sch Publ Hlth & Trop Med, Hlth Sci Ctr, New Orleans, LA USA.
   [Lu, Chun-Ming; Ma, Ning] Liaoning Prov CDC, Shenyang, Peoples R China.
C3 China Medical University; Chinese Center for Disease Control & Prevention; National Center for AIDS/STD Control & Prevention, Chinese Center for Disease Control & Prevention; Tulane University
RP Shang, H (corresponding author), China Med Univ, Hosp 1, Dept Lab Med, Minist Hlth,Key Lab AIDS Immunol, Shenyang 110001, Peoples R China.
EM hongshang100@hotmail.com
FU mega-projects of national science research for the 11th Five-Year Plan [2008ZX10001-001]; National Nature Science Foundation of China [81001291]; Liaoning Province Institutions of Higher Education [90]; Shenyang Science and Technology Plan [F10-149-9-50]; Liaoning Provincial Education Department Key Laboratory Program [LS2010176]
CR [Anonymous], 2010, CHINA DAILY, V0, P0
   Boyer CB, 2007, J ADOLESCENT HEALTH, V40, P499, DOI 10.1016/j.jadohealth.2006.09.020
   Carey JW, 2009, AIDS BEHAV, V13, P1084, DOI 10.1007/s10461-008-9403-3
   *CHIN MIN HLTH STA, 2010, JOINT ASS HIV AIDS P, V0, P0
   *CHIN MIN HLTH STA, 2007, JOINT ASS HIV AIDS P, V0, P0
   Cong L, 2008, BMC PUBLIC HEALTH, V8, P0, DOI 10.1186/1471-2458-8-250
   Coplan PM, 1996, AM J EPIDEMIOL, V144, P817, DOI 10.1093/oxfordjournals.aje.a009016
   Ding YP, 2005, JAIDS-J ACQ IMM DEF, V38, P314
   Donenberg GR, 2006, J PEDIATR PSYCHOL, V31, P869, DOI 10.1093/jpepsy/jsj102
   Feng TJ, 2008, SEX TRANSM DIS, V35, P1022, DOI 10.1097/OLQ.0b013e31818600f4
   Fleming DT, 1999, SEX TRANSM INFECT, V75, P3, DOI 10.1136/sti.75.1.3
   *GLOB NETW, 2010, ZHEJ PROV PREP LEARN, V0, P0
   Jia MH, 2010, JAIDS-J ACQ IMM DEF, V53, PS34, DOI 10.1097/QAI.0b013e3181c7d6ff
   KELLY JA, 1992, AM J PUBLIC HEALTH, V82, P1483, DOI 10.2105/AJPH.82.11.1483
   Kelly JA, 1997, LANCET, V350, P1500, DOI 10.1016/S0140-6736(97)07439-4
   KELLY JA, 1991, AM J PUBLIC HEALTH, V81, P168, DOI 10.2105/AJPH.81.2.168
   Ma XY, 2007, JAIDS-J ACQ IMM DEF, V45, P581, DOI 10.1097/QAI.0b013e31811eadbc
   MA Y, 1990, CHINESE J EPIDEMIOL, V11, P184, DOI 10.1007/S10461-010-9797-6
   *MIN ED, 2010, MIN ED REL 2009 NAT, V0, P0
   Ministry of Health of the Peoples Republic of China Joint United Nations Programme on HIV/ AIDS Organization WH ( 2010), 2009, 2009 EST HIV AIDS EP, V0, P0
   Ostrow DG, 2009, JAIDS-J ACQ IMM DEF, V51, P349, DOI 10.1097/QAI.0b013e3181a24b20
   Ruan YH, 2004, SEX TRANSM DIS, V31, P623
   Ruan YH, 2007, SEX TRANSM DIS, V34, P592, DOI 10.1097/01.olq.0000253336.64324.ef
   Ruan YH, 2009, JAIDS-J ACQ IMM DEF, V52, P604, DOI 10.1097/QAI.0b013e3181b31f5c
   Tian Li-Guang, 2006, ZHONGHUA LIU XING BING XUE ZA ZHI, V27, P939
   WANG S, 2007, CHIN J HLTH ED, V23, P447
   Wong CY, 2004, ARCH SEX BEHAV, V33, P159, DOI 10.1023/B:ASEB.0000014330.67201.1b
   *XINH, 2010, NET HIV EP INCR CHIN, V0, P0
   [许娟 XU Juan], 2007, 中国行为医学科学 CHINESE JOURNAL OF BEHAVIORAL MEDICAL SCIENCE, V16, P205
   Xu JJ, 2010, SEX TRANSM DIS, V37, P432, DOI 10.1097/OLQ.0b013e3181d13eed
   XU Z, 2007, CHIN J SCH HLTH, V48, P367
   Zhang DP, 2007, J INFECTION, V55, P456, DOI 10.1016/j.jinf.2007.06.015
   Zhang YZ, 2007, INT J INFECT DIS, V11, P318, DOI 10.1016/j.ijid.2006.09.001
   Zheng JD., 2008, STUDY HIV HIGH RISK, V0, P0
   Zhu JL, 2007, CHIN J AIDS STD, V13, P350
NR 36
TC 39
Z9 46
U1 0
U2 31
PU BMC
PI LONDON
PA CAMPUS, 4 CRINAN ST, LONDON N1 9XW, ENGLAND
SN 1471-2458
EI 
J9 BMC PUBLIC HEALTH
JI BMC Public Health
PD MAY 10
PY 2011
VL 11
IS 
BP 
EP 
DI 10.1186/1471-2458-11-287
PG 8
WC Public, Environmental & Occupational Health
SC Public, Environmental & Occupational Health
GA 776PQ
UT WOS:000291549700002
PM 21554742
DA 2023-03-20
ER

PT J
AU Onoya, D
   Reddy, PS
   Ruiter, RAC
   Sifunda, S
   Wingood, G
   van den Borne, B
AF Onoya, Dorina
   Reddy, Priscilla S.
   Ruiter, Robert A. C.
   Sifunda, Sibusiso
   Wingood, Gina
   van den Borne, Bart
TI Psychosocial correlates of condom use consistency among Isixhosa-speaking women living with HIV in the Western Cape Province of South Africa
SO JOURNAL OF HEALTH PSYCHOLOGY
LA English
DT Article
DE condom use; HIV-positive women; psychosocial correlates; South Africa
ID sexual risk behavior; american women; prevention interventions; reproductive health; planned behavior; self-efficacy; predictors; students; determinants; infections
AB Many HIV-positive South African women continue to have unprotected sex. The aim of this cross-sectional study was to assess correlates of condom use consistency among Xhosa-speaking HIV-positive women in South Africa. One hundred and twenty women were recruited from five primary care clinics and completed a questionnaire. Regression analyses indicated that assertive negotiation and self efficacy for condom use were proximal correlates of condom use consistency. Mediation analyses showed that self-efficacy for assertive negotiation is a distal correlate of condom use consistency.We propose a framework of correlates of condom use consistency to inform future intervention development.
C1 [Onoya, Dorina] Human Sci Res Council, HIV AIDS STI & TB Program, ZA-8000 Cape Town, South Africa.
   [Reddy, Priscilla S.; Sifunda, Sibusiso] MRC, Hlth Promot Res & Dev Unit, Maastricht, Netherlands.
   [Ruiter, Robert A. C.] Maastricht Univ, Dept Work & Social Psychol, Maastricht, Netherlands.
   [Wingood, Gina] Emory Univ, Rollin Sch Publ Hlth, Atlanta, GA 30322 USA.
   [van den Borne, Bart] Maastricht Univ, Dept Hlth Educ & Promot, Maastricht, Netherlands.
C3 Human Sciences Research Council-South Africa; Maastricht University; Emory University; Maastricht University
RP Onoya, D (corresponding author), Human Sci Res Council, HIV AIDS STI & TB Program, Private Bag X9182, ZA-8000 Cape Town, South Africa.
EM donoya@hsrc.ac.za
FU NIAID NIH HHS [P30 AI050409] Funding Source: Medline
CR Ajzen I, 2002, J APPL SOC PSYCHOL, V32, P665, DOI 10.1111/j.1559-1816.2002.tb00236.x
   Albarracin D, 2005, PSYCHOL BULL, V131, P856, DOI 10.1037/0033-2909.131.6.856
   Albarracin D, 2006, CURR DIR PSYCHOL SCI, V15, P73, DOI 10.1111/j.0963-7214.2006.00410.x
   BARON RM, 1986, J PERS SOC PSYCHOL, V51, P1173, DOI 10.1037/0022-3514.51.6.1173
   Bartholomew LK, 2006, PLANNING HLTH PROMOT, V0, P0
   Bedimo A L, 1998, J ASSOC NURSES AIDS CARE, V9, P48, DOI 10.1016/S1055-3290(98)80019-8
   Burns MJ, 2005, J BLACK PSYCHOL, V31, P172, DOI 10.1177/0095798404268288
   Crepaz N, 2002, AIDS, V16, P135, DOI 10.1097/00002030-200201250-00002
   Eisele TP, 2008, AIDS BEHAV, V12, P570, DOI 10.1007/s10461-007-9279-7
   FOLKMAN S, 1986, J PERS SOC PSYCHOL, V50, P992, DOI 10.1037/0022-3514.50.5.992
   Godin G, 1996, AM J HEALTH PROMOT, V11, P87, DOI 10.4278/0890-1171-11.2.87
   Gore-Felton C, 2002, J HEALTH PSYCHOL, V7, P713, DOI 10.1177/1359105302007006874
   Heeren GA, 2007, AIDS EDUC PREV, V19, P1, DOI 10.1521/aeap.2007.19.1.1
   Hendriksen ES, 2007, AM J PUBLIC HEALTH, V97, P1241, DOI 10.2105/AJPH.2006.086009
   James S, 2006, AIDS EDUC PREV, V18, P281, DOI 10.1521/aeap.2006.18.4.281
   Jewkes R, 2006, TROP MED INT HEALTH, V11, P3, DOI 10.1111/j.1365-3156.2005.01530.x
   Joint United Nations Programme on HIV/AIDS (UNAIDS), 2010, UNAIDS REP GLOB AIDS, V0, P0
   KLINE A, 1994, AIDS EDUC PREV, V6, P390
   Kok G, 2004, J HEALTH PSYCHOL, V9, P85, DOI 10.1177/1359105304038379
   Lindzey G., 1998, HDB SOCIAL PSYCHOL, VVol. 1, P233, DOI 10.1002/PITS.10035
   Lurie M, 2008, JAIDS-J ACQ IMM DEF, V47, P484, DOI 10.1097/QAI.0b013e3181648de8
   MacKinnon DP, 2009, CURR DIR PSYCHOL SCI, V18, P16, DOI 10.1111/j.1467-8721.2009.01598.x
   MacKinnon DP, 2002, PSYCHOL METHODS, V7, P83, DOI 10.1037/1082-989X.7.1.83
   Mark G, 1999, APPL ARTIF INTELL, V13, P297, DOI 10.1097/00002030-199902250-00001
   Olley BO, 2005, AIDS CARE, V17, P1, DOI 10.1080/095401204123315089
   Prata N, 2006, INT FAM PLAN PERSPEC, V32, P192, DOI 10.1363/3219206
   Pronyk PM, 2006, LANCET, V368, P1973, DOI 10.1016/S0140-6736(06)69744-4
   Raiford JL, 2007, WOMEN HEALTH, V46, P41, DOI 10.1300/J013v46n02_04
   Reddy P, 2000, INT J STD AIDS, V11, P521, DOI 10.1258/0956462001916434
   Rosenberg M, 2015, SOC ADOLESCENT SELF, V0, P0
   Ruiter RAC, 2001, PSYCHOL HEALTH, V16, P613, DOI 10.1080/08870440108405863
   Saleh-Onoya D, 2009, AIDS CARE, V21, P817, DOI 10.1080/09540120802537823
   Schroder KEE, 2001, J HEALTH PSYCHOL, V6, P169, DOI 10.1177/135910530100600207
   Sheeran P, 1999, PSYCHOL BULL, V125, P90, DOI 10.1037/0033-2909.125.1.90
   Shisana O, 2009, S AFRICAN NATL HIV P, V0, P0
   Sifunda S, 2008, HEALTH EDUC BEHAV, V35, P494, DOI 10.1177/1090198106294894
   Simbayi LC, 2004, SEX TRANSM DIS, V31, P727, DOI 10.1097/01.olq.0000145849.35655.f1
   Tassiopoulos KK, 2006, AIDS BEHAV, V10, P405, DOI 10.1007/s10461-006-9112-8
   Van De Wijgert J, 2006, SEX TRANSM DIS, V33, P516, DOI 10.1097/01.olq.0000204671.62529.1f
   *W CAP DEP HLTH, 2007, HIV PREV W CAP RES 2, V0, P0
   *WHO, 2010, UN GEN ASS SPEC SESS, V0, P0
   Wingood GM, 2000, HEALTH EDUC BEHAV, V27, P539, DOI 10.1177/109019810002700502
   Wingood GM, 1998, INT J STD AIDS, V9, P139, DOI 10.1258/0956462981921891
NR 43
TC 6
Z9 6
U1 0
U2 4
PU SAGE PUBLICATIONS LTD
PI LONDON
PA 1 OLIVERS YARD, 55 CITY ROAD, LONDON EC1Y 1SP, ENGLAND
SN 1359-1053
EI 
J9 J HEALTH PSYCHOL
JI J. Health Psychol.
PD NOV 15
PY 2011
VL 16
IS 8
BP 1208
EP 1220
DI 10.1177/1359105311402862
PG 13
WC Psychology, Clinical
SC Psychology
GA 834EB
UT WOS:000295941100007
PM 21705413
DA 2023-03-20
ER

PT J
AU Rassjo, EB
   Mirembe, F
   Elisabeth, D
AF Rassjo, E. B.
   Mirembe, F.
   Elisabeth, Darj
TI Self-reported sexual behaviour among adolescent girls in Uganda: reliability of data debated
SO AFRICAN HEALTH SCIENCES
LA English
DT Article
DE Adolescents; Risk factors; reliability; STI; Uganda
ID high-school-students; transmitted infections; validity; diseases; kampala
AB Objective: To compare self-reported information about sexual behaviour in a research interview to information retrieved during a clinical consultation. Method: 595 sexually experienced women below 20 years, were interviewed by a social worker about genital symptoms and sexual behaviour. A midwife interviewed, examined, and took vaginal samples for gonorrhoea and chlamydia. Four questions were embedded in both the social workers interviews and among midwife's questions. The women were asked if they perceived their latest/current partner to be faithful, if he had complained about any genital symptoms, if a condom was used at latest sexual intercourse and if the woman knew her HIV status. Results: The prevalence of gonorrhoea and/or chlamydia was 7.1% but for women who reported that their partner had complained about genital symptoms it was significantly higher. Agreement between answers given in the research interview and to the midwife was good for HIV status but only fair or moderate for perceived faithfulness, partner's symptoms and recent condom use. Conclusion: Information about risk factors revealed in individual interviews and by the midwives taking a history was incongruent. Any approach for management of STIs, which is built on self-reported risk factors, needs careful assessment of reliability.
C1 [Rassjo, E. B.] Falun Cent Hosp, Clin Res Ctr, Dept Obstet & Gynaecol, S-79182 Falun, Sweden.
   [Mirembe, F.] Mulago Hosp, Dept Obstet & Gynaecol, Kampala, Uganda.
   [Elisabeth, Darj] Uppsala Univ, Akad Hosp, Dept Womens & Childrens Hlth Int Maternal & Child, S-75105 Uppsala, Sweden.
C3 Falun Hospital; Mulago National Referral Hospital; Uppsala University; Uppsala University Hospital
RP Rassjo, EB (corresponding author), Falun Cent Hosp, Clin Res Ctr, Dept Obstet & Gynaecol, S-79182 Falun, Sweden.
EM Eva-britta.rassjo@ltdalarna.se
FU Centre for Clinical Research, Dalarna, Sweden; SIDA, Department for Research Cooperation
CR Amuyumunzu-Myamongo M., 2005, QUALITATIVE EVIDENCE, V0, P0
   Brener ND, 2003, J ADOLESCENT HEALTH, V33, P436, DOI 10.1016/S1054-139X(03)00052-1
   Brener ND, 2003, J ADOLESCENT HEALTH, V32, P281, DOI 10.1016/S1054-139X(02)00708-5
   Clark LR, 1997, J ADOLESCENT HEALTH, V21, P91, DOI 10.1016/S1054-139X(97)00042-6
   Fortenberry JD, 2009, J ADOLESCENT HEALTH, V44, P199, DOI 10.1016/j.jadohealth.2008.12.018
   Harrington KF, 2001, SEX TRANSM DIS, V28, P468, DOI 10.1097/00007435-200108000-00009
   Hinson R, 1993, AM J PREV MED, V9, P62
   LANDIS JR, 1977, BIOMETRICS, V33, P159, DOI 10.2307/2529310
   Latif A. S., 1999, CENTRAL AFRICAN JOURNAL OF MEDICINE, V45, P252
   Mensch BS, 2008, INT FAM PLAN PERSPEC, V34, P169, DOI 10.1363/ifpp.34.169.08
   Palen LA, 2008, J ADOLESCENT HEALTH, V42, P221, DOI 10.1016/j.jadohealth.2007.08.024
   Rassjo EB, 2006, AIDS CARE, V18, P710, DOI 10.1080/09540120500302934
   Rassjo EB, 2006, J ADOLESCENT HEALTH, V38, P213, DOI 10.1016/j.jadohealth.2004.10.011
   Uganda Bureau of Statistics (UBOS) ORC Macro, 2001, UG DEM HLTH SURV 200, V0, P0
   *WHO, 1991, 810 WHO, V0, P0
NR 15
TC 11
Z9 11
U1 0
U2 1
PU MAKERERE UNIV, FAC MED
PI KAMPALA
PA PO BOX 7072, KAMPALA, 00000, UGANDA
SN 1680-6905
EI 
J9 AFR HEALTH SCI
JI Afr. Health Sci.
PD JUN 15
PY 2011
VL 11
IS 3
BP 383
EP 389
DI 
PG 7
WC Medicine, General & Internal
SC General & Internal Medicine
GA 970ZN
UT WOS:000306171400014
PM 22275928
DA 2023-03-20
ER

PT J
AU Adefuye, A
   Abiona, TC
   Balogun, JA
   Amosun, SL
   Frantz, J
   Yakut, Y
AF Adefuye, Adedeji
   Abiona, Tititlayo C.
   Balogun, Joseph A.
   Amosun, Seyi Ladele
   Frantz, Jose
   Yakut, Yavuz
TI Perception of risk of HIV and sexual risk behaviours among students in the United States, Turkey and South Africa
SO SAHARA J-JOURNAL OF SOCIAL ASPECTS OF HIV-AIDS
LA English
DT Article
DE Sexual risk behaviour; perception of risk; students
ID college-students; hiv/aids; adolescents; knowledge; attitudes; decade
AB The aim of this study was to examine HIV sexual risk behaviours and perception of HIV risk among 1 095 students from the United States of America (US), Turkey and South Africa. Randomly selected students who were enrolled in general education courses completed a structured questionnaire. Results revealed statistically significant differences in specific HIV-related sexual behaviours among students from the three countries and among male and female students in each country. A higher percentage of US and South African students engage in HIV risky sexual behaviours compared with their Turkish counterparts, and a higher percentage of female students in the US and South Africa engage in HIV sexual risk behaviours compared with their male colleagues. A higher proportion of Turkish male students engaged in sexual risk behaviours compared with their female counterparts. The perception of HIV risk was low among US and Turkish students, and high among South African students. There was no agreement between engaging in risky sexual behaviour and self-perception of HIV risk among South African female students, while agreement was poor for US male and female students, Turkish male and female students, and South African male students. The observed optimistic bias needs to be considered in the design and implementation of HIV prevention programmes for these populations.
C1 [Adefuye, Adedeji; Abiona, Tititlayo C.] Chicago State Univ, HIV AIDS Res & Policy Inst, Chicago, IL USA.
   [Balogun, Joseph A.] Chicago State Univ, Coll Hlth Sci, Chicago, IL USA.
   [Amosun, Seyi Ladele] Univ Cape Town, Fac Hlth Sci, Sch Hlth & Rehabil Sci, Div Physiotherapy, ZA-7700 Rondebosch, South Africa.
   [Frantz, Jose] Univ Western Cape, Dept Physiotherapy, ZA-7535 Bellville, South Africa.
   [Yakut, Yavuz] Hacettepe Univ, Fac Hlth Sci, Dept Physiotherapy & Rehabil, Ankara, Turkey.
C3 Chicago State University; Chicago State University; University of Cape Town; University of the Western Cape; Hacettepe University
RP Adefuye, A (corresponding author), Chicago State Univ, HIV AIDS Res & Policy Inst, Chicago, IL USA.
EM dfuye@yahoo.com
CR Ajzen I., 1980, UNDERSTANDING ATTITU, V0, P0
   Bulut A, 2001, P 5 TURK C AIDS IST, V0, P0
   Byrt T, 1996, EPIDEMIOLOGY, V7, P561, DOI 10.1097/00001648-199609000-00030
   Carey MP, 2002, AIDS EDUC PREV, V14, P172, DOI 10.1521/aeap.14.2.172.23902
   *CDCP, 2008, HIV AIDS US, V0, P0
   *CDCP, 2006, YOUTH RISK BEH SURV, V0, P0
   Centers for Disease Control and Prevention, 2008, HIV AIDS YOUTH, V0, P0
   Centers for Disease Control and Prevention, 1995, NAT COLL HLTH RISK B, V0, P0
   Christie D, 2005, BRIT MED J, V330, P301, DOI 10.1136/bmj.330.7486.301
   DEHOVITZ JA, 1994, AM J EPIDEMIOL, V140, P1125, DOI 10.1093/oxfordjournals.aje.a117212
   Duncan C, 2002, J NATL MED ASSOC, V94, P944
   Duyan V, 2001, AIDS CARE, V13, P243, DOI 10.1080/09540120020027413
   Eiser R., 1986, SOCIAL PSYCHOL ATTIT, V0, P0
   Gokengin D, 2003, J SCHOOL HEALTH, V73, P258
   Harrell FE, 1996, STAT MED, V15, P361, DOI 10.1002/(SICI)1097-0258(19960229)15:4<361::AID-SIM168>3.0.CO;2-4
   Hightow LB, 2005, JAIDS-J ACQ IMM DEF, V38, P531, DOI 10.1097/01.qai.0000155037.10628.cb
   Ijadunola KT, 2007, EUR J CONTRACEP REPR, V12, P131, DOI 10.1080/13625180601068461
   JANZ NK, 1984, HEALTH EDUC QUART, V11, P1, DOI 10.1177/109019818401100101
   Katjavivi P. H., 2003, AAU C RECT CHANC PRE, V0, P0
   KLANGER B, 1993, J ADOLESCENT HEALTH, V14, P468, DOI 10.1016/1054-139X(93)90120-E
   Lewis JE, 1997, J AM COLL HEALTH, V45, P147, DOI 10.1080/07448481.1997.9936875
   Macintyre K, 2004, AIDS BEHAV, V8, P237, DOI 10.1023/B:AIBE.0000044072.71361.b3
   Maharaj P, 2008, AIDS CARE, V20, P838, DOI 10.1080/09540120701742284
   Nakornkhet N., 1998, INT C AIDS, V12, P1010
   National Center for Health Statistics, 1992, AIDS KNOWL ATT S, V0, P0
   National Institutes of Health, 2006, HIV INF AD YOUNG AD, V0, P0
   Opt S, 2007, J AM COLL HEALTH, V56, P165, DOI 10.3200/JACH.56.2.165-174
   Ozcebe H., 2002, HIV AIDS, V5, P51
   Prince A, 1998, J AM COLL HEALTH, V47, P11, DOI 10.1080/07448489809595614
   Shrum J C, 1989, AIDS EDUC PREV, V1, P222
   T.C. Ministry of Health Basic Health Services General Directorship Contagious Illnesses Department, 2005, HIV AIDS SURV DAT 20, V0, P0
   Tenkorang EY, 2009, AIDS BEHAV, V13, P234, DOI 10.1007/s10461-008-9470-5
   *UNAIDS, 2008, STAT GLOB HIV EP 200, V0, P0
   UNAIDS, 2006, REP GLOB AIDS EP 200, V0, P0
   Ungan M, 2003, PATIENT EDUC COUNS, V51, P163, DOI 10.1016/S0738-3991(02)00190-8
   Witte K, 1998, HEALTH EDUC BEHAV, V25, P571, DOI 10.1177/109019819802500505
NR 36
TC 6
Z9 6
U1 1
U2 10
PU TAYLOR & FRANCIS LTD
PI ABINGDON
PA 2-4 PARK SQUARE, MILTON PARK, ABINGDON OR14 4RN, OXON, ENGLAND
SN 1729-0376
EI 1813-4424
J9 SAHARA J-J SOC ASP H
JI Sahara J-J. Soc. Asp. HIV/AIDS
PD APR 15
PY 2011
VL 8
IS 1
BP 19
EP 26
DI 10.1080/17290376.2011.9724980
PG 8
WC Health Policy & Services; Public, Environmental & Occupational Health
SC Health Care Sciences & Services; Public, Environmental & Occupational Health
GA 958PE
UT WOS:000305251600004
PM 23237642
DA 2023-03-20
ER

PT J
AU Reddy, P
   Frantz, J
AF Reddy, Preshani
   Frantz, Jose
TI HIV/AIDS knowledge, behaviour and beliefs among South African university students
SO SAHARA J-JOURNAL OF SOCIAL ASPECTS OF HIV-AIDS
LA English
DT Article
DE HIV; AIDS; college students; knowledge; behaviour; South Africa
ID risk; hiv
AB Globally, South Africa has the highest prevalence of HIV/AIDS. In the absence of cure, prevention is the only available method to reduce HIV prevalence rates. This can only be obtained through behavioural change, which is associated with a good knowledge about HIV. The study aims to determine the knowledge, beliefs, behaviours and sources of HIV and AIDS information among university students at two tertiary institutions in South Africa. The study was a quantitative, cross-sectional, descriptive and comparative survey. Students from the Western Cape Province and the KwaZulu-Natal Province participated in the study. The main findings of the study were that although students had an adequate general knowledge on HIV/AIDS, both groups scored the lowest in the transmission modes of HIV. The media was the main source of HIV/AIDS information for students and university health care facilities need to be more proactive in informing students about the transmission of HIV/AIDS.
C1 [Reddy, Preshani] Univ KwaZulu Natal, Physiotherapy Dept, Durban, South Africa.
   [Frantz, Jose] Univ Western Cape, Dept Physiotherapy, ZA-7535 Bellville, South Africa.
C3 University of Kwazulu Natal; University of the Western Cape
RP Reddy, P (corresponding author), Univ KwaZulu Natal, Physiotherapy Dept, Westville Campus, Durban, South Africa.
EM reddypr@ukzn.ac.za
CR Brown W. J., 1991, HDB SEXUALLY RELATED, V0, P310
   Carey M.P., 1997, AIDS BEHAV, V1, P61, DOI 10.1023/A:1026218005943
   Department of Health, 2010, NAT ANT SENT HIV SYP, V0, P0
   Dube L, 2005, S AFR J LIBR INF, V71, P187
   FRIEDLAND RH, 1991, S AFR MED J, V79, P149
   Galloway M., 1999, AIDS B, V8, P28
   Hancock T, 1999, J COMMUNITY HEALTH NURS, V16, P151, DOI 10.1207/S15327655JCHN1603_2
   Harrison A, 2000, S AFR J SCI, V96, P285
   Hartell CG, 2005, ADOLESCENCE, V40, P171
   HEAIDS, 2008, FIND STUD HIV SER RE, V0, P0
   Heeren GA, 2007, AIDS EDUC PREV, V19, P1, DOI 10.1521/aeap.2007.19.1.1
   Ijadunola KT, 2007, EUR J CONTRACEP REPR, V12, P131, DOI 10.1080/13625180601068461
   James S, 2006, AIDS EDUC PREV, V18, P281, DOI 10.1521/aeap.2006.18.4.281
   Kelly M J, 2001, CHALLENGING CHALLENG, V0, P0
   Kelly MJ, 2003, J HIGHER ED AFRICA, V1, P1
   Kinghorn A., 2000, S AFR U VIC CHANC AS, V0, P0
   Odu OO, 2008, EUR J CONTRACEP REPR, V13, P90, DOI 10.1080/13625180701617670
   Pettifor AE, 2005, TROP MED INT HEALTH, V10, P971, DOI 10.1111/j.1365-3156.2005.01483.x
   PETTIFOR AE, 2004, HIV SEX BEH YOUNG S, V0, P0
   Reddy P., 2009, THESIS U W CAPE, V0, P0
   Tapert SF, 2001, J ADOLESCENT HEALTH, V28, P181, DOI 10.1016/S1054-139X(00)00169-5
   *UNAIDS, 2008, REP GLOB AIDS EP GLO, V0, P0
NR 23
TC 8
Z9 10
U1 0
U2 5
PU TAYLOR & FRANCIS LTD
PI ABINGDON
PA 2-4 PARK SQUARE, MILTON PARK, ABINGDON OR14 4RN, OXON, ENGLAND
SN 1729-0376
EI 1813-4424
J9 SAHARA J-J SOC ASP H
JI Sahara J-J. Soc. Asp. HIV/AIDS
PD DEC 15
PY 2011
VL 8
IS 4
BP 166
EP 170
DI 10.1080/17290376.2011.9725000
PG 5
WC Health Policy & Services; Public, Environmental & Occupational Health
SC Health Care Sciences & Services; Public, Environmental & Occupational Health
GA 958QD
UT WOS:000305254600001
PM 23236957
DA 2023-03-20
ER

PT J
AU Abels, MD
   Blignaut, RJ
AF Abels, Melissa D.
   Blignaut, Renette J.
TI Sexual-risk behaviour among sexually active first-year students at the University of the Western Cape, South Africa
SO AJAR-AFRICAN JOURNAL OF AIDS RESEARCH
LA English
DT Article
DE condoms; HIV/AIDS; risk assessment; risk factors; self-reporting; sexual debut; youths
ID condom use; college-students; taking behavior; intercourse; women
AB In South Africa, new HIV infections are concentrated among persons aged 15-24 years. The university population falls within this age group and are prone to higher-risk behaviours that place them at risk of acquiring HIV. In a study to assess this risk among sexually active students, we classified higher-risk sexual behaviours as not using condoms at every instance of sex, having had more than one sexual partner during the preceding 12 months, a relatively young age at first sexual intercourse (7-16 years), and experience of sexual violence and/or transactional sex. In total, 796 first-year students at the University of the Western Cape in Cape Town, South Africa, completed a self-administered questionnaire in 2006. The sample included 263 sexually active, unmarried students, aged 16 to 24 years. The responses showed that 62% did not use a condom for every instance of sex, 39% had two or more sexual partners in the previous 12 months, 53% had initiated sexual intercourse at a younger age (7-16 years), and 2% had ever exchanged money or gifts for sexual intercourse. Eight percent of the respondents said they did not give their consent or permission at initiation of first sexual intercourse. One in every 10 respondents claimed that they had ever been forced to have sexual intercourse, and 4% said that they had ever forced someone to have sexual intercourse. The sexually active students who reported an earlier age of initiation of sexual intercourse and having only one sexual partner during the last year were more likely to not use a condom every time, whereas the sexually active students that had experienced initiation of sexual intercourse while in an older age group (17-24 years) and who had two or more sexual partners in the last year were more likely to use a condom every time. Sexually active university students are in need of particular HIV-prevention interventions given their tendencies for poor condom usage and having multiple sexual partners.
C1 [Abels, Melissa D.; Blignaut, Renette J.] Univ Western Cape, Dept Stat, ZA-7535 Cape Town, South Africa.
C3 University of the Western Cape
RP Abels, MD (corresponding author), Univ Western Cape, Dept Stat, Private Bag X17, ZA-7535 Cape Town, South Africa.
EM mabels@uwc.ac.za
CR Abdullah ASM, 2003, PREV MED, V37, P311, DOI 10.1016/S0091-7435(03)00138-5
   Anderson JE, 2006, J ADOLESCENT HEALTH, V38, P734, DOI 10.1016/j.jadohealth.2005.07.001
   Barnett T., 2002, AIDS 21 CENTURY DIS, V0, P0
   Basile Kathleen C, 2006, J ADOLESC HEALTH, V39, P0, DOI 10.1016/j.jadohealth.2006.06.001
   BROOKSGUNN J, 1989, AM PSYCHOL, V44, P249, DOI 10.1037/0003-066X.44.2.249
   Champion HLO, 2004, J ADOLESCENT HEALTH, V35, P321, DOI 10.1016/j.jadohealth.2003.09.023
   Eisenberg M, 2001, ARCH SEX BEHAV, V30, P575, DOI 10.1023/A:1011958816438
   Flisher AJ, 2003, SAMJ S AFR MED J, V93, P537
   FLISHER AJ, 1993, S AFR MED J, V83, P469
   Flisher AJ, 2001, J ADOLESCENT HEALTH, V28, P235, DOI 10.1016/S1054-139X(00)00157-9
   Hosmer DW, 2000, APPL LOGISTIC REGRES, V0, P0, DOI DOI 10.1002/0471722146
   Joint United Nations Programme on HIV/AIDS (UNAIDS), 2010, UNAIDS REP GLOB AIDS, V0, P0
   Kaiser Family Foundation, 2007, YOUNG S AFR BROADC M, V0, P0
   Kaufman CE, 2002, 166 POP COUNC POL RE, V0, P0
   MacPhail C, 2001, SOC SCI MED, V52, P1613, DOI 10.1016/S0277-9536(00)00272-0
   Maharaj P, 2006, REPROD HEALTH MATTER, V14, P104, DOI 10.1016/S0968-8080(06)28253-3
   Maswanya ES, 1999, HEALTH EDUC RES, V14, P185, DOI 10.1093/her/14.2.185
   Nattrass N, 2004, MORAL EC AIDS S AFRI, V0, P0, DOI DOI 10.1017/CBO9780511550454
   Oladokun A., 2007, J REPROD CONTRACEPTI, V18, P279
   Palen LA, 2008, J ADOLESCENT HEALTH, V42, P221, DOI 10.1016/j.jadohealth.2007.08.024
   Pettifor A., 2004, HIV SEXUAL BEHAV YOU, V0, P0
   Reddy SP, 2003, UMTHENTE UHLABA USAM, V0, P0
   REISEN CA, 1995, J APPL SOC PSYCHOL, V25, P1485, DOI 10.1111/j.1559-1816.1995.tb02628.x
   Richter L, 2005, STATUS YOUTH REPORT, V0, P0
   Roberts ST, 2006, ARCH PSYCHIAT NURS, V20, P32, DOI 10.1016/j.apnu.2005.08.008
   Seloilwe ES, 2005, J ASSOC NURSE AIDS C, V16, P3, DOI 10.1016/j.jana.2005.03.003
   SHISANA O, 2005, S AFRICAN NATL HIV P, V0, P0
   Skinner SR, 2008, J ADOLESCENT HEALTH, V43, P593, DOI 10.1016/j.jadohealth.2008.04.017
   Takakura M, 2007, J ADOLESCENT HEALTH, V40, P85, DOI 10.1016/j.jadohealth.2006.07.005
   *UNAIDS, 2006, 2006 REP GLOB AIDS E, V0, P0
   Vergnani T., 2005, HIV AIDS RELATED KNO, V0, P0
NR 31
TC 9
Z9 9
U1 0
U2 4
PU NATL INQUIRY SERVICES CENTRE PTY LTD
PI GRAHAMSTOWN
PA 19 WORCESTER STREET, PO BOX 377, GRAHAMSTOWN 6140, SOUTH AFRICA
SN 1608-5906
EI 1727-9445
J9 AJAR-AFR J AIDS RES
JI AJAR-Afr. J. Aids Res.
PD SEP 15
PY 2011
VL 10
IS 3
BP 255
EP 261
DI 10.2989/16085906.2011.626295
PG 7
WC Public, Environmental & Occupational Health
SC Public, Environmental & Occupational Health
GA 878MA
UT WOS:000299259900008
PM 25859794
DA 2023-03-20
ER

PT J
AU Helleve, A
   Flisher, AJ
   Onya, H
   Mathews, C
   Aaro, LE
   Klepp, KI
AF Helleve, Arnfinn
   Flisher, Alan J.
   Onya, Hans
   Mathews, Catherine
   Aaro, Leif Edvard
   Klepp, Knut-Inge
TI The association between students' perceptions of a caring teacher and sexual initiation. A study among South African high school students
SO HEALTH EDUCATION RESEARCH
LA English
DT Article
ID sub-saharan africa; hiv prevention; tanzania; education; program; health; interventions; impact; youth
AB This paper has the following aims: (i) to explore the extent to which students who received an intervention involving HIV/AIDS and sexuality perceived that their teacher cared for their health and well-being, (ii) to investigate the characteristics of students who reported to have caring teachers and (iii) to document the association between students' perceptions of care and reported onset of sexual activity. Data were obtained from the second follow-up survey of a prospective study carried out among high school students in South Africa (Cape Town and Mankweng). We analyzed data from 3483 students who met the inclusion criteria. Students from the intervention group perceived greater care from teachers than students in the control group. Female students and students from Cape Town perceived having received more care, and their perception of care was associated with the number of lessons received, how often students expressed their opinions in class and how often teachers talked about HIV/AIDS, condoms and abstinence. Students who perceived that their teacher cared for their health and well-being were less likely to initiate sexual intercourse. This is the first paper to demonstrate the salience of the concept of care in studies of school-based HIV/AIDS prevention programs in sub-Saharan Africa.
C1 [Helleve, Arnfinn; Klepp, Knut-Inge] Univ Oslo, GLOBINF Ctr Prevent Global Infect, Fac Med, N-0316 Oslo, Norway.
   [Helleve, Arnfinn; Klepp, Knut-Inge] Univ Oslo, Dept Nutr, Fac Med, N-0316 Oslo, Norway.
   [Flisher, Alan J.] Univ Cape Town, Div Child & Adolescent Psychiat, ZA-7700 Rondebosch, South Africa.
   [Flisher, Alan J.] Univ Cape Town, Adolescent Hlth Res Inst Unit, ZA-7700 Rondebosch, South Africa.
   [Onya, Hans] Univ Limpopo, Sch Hlth Sci, Hlth Promot Unit, Polokwane, South Africa.
   [Mathews, Catherine] MRC, Hlth Syst Res Unit, Tygerberg, South Africa.
   [Mathews, Catherine] Univ Cape Town, Sch Publ Hlth & Family Med, ZA-7700 Rondebosch, South Africa.
   [Aaro, Leif Edvard] Univ Bergen, Fac Psychol, Res Ctr Hlth Promot, N-5020 Bergen, Norway.
   [Aaro, Leif Edvard] Norwegian Inst Publ Hlth, Div Mental Hlth, Oslo, Norway.
C3 University of Oslo; University of Oslo; University of Cape Town; University of Cape Town; University of Limpopo; University of Cape Town; University of Bergen; Norwegian Institute of Public Health (NIPH)
RP Helleve, A (corresponding author), Univ Oslo, GLOBINF Ctr Prevent Global Infect, Fac Med, N-0316 Oslo, Norway.
EM arnfinn.helleve@medisin.uio.no
CR Aaro LE, 2006, SCAND J PUBLIC HEALT, V34, P150, DOI 10.1080/14034940510032356
   Ahmed N, 2006, HEALTH EDUC RES, V21, P621, DOI 10.1093/her/cyl031
   Ahmed N, 2009, SCAND J PUBLIC HEALT, V37, P48, DOI 10.1177/1403494808097190
   Allen L., 2009, SEX EDUC-SEX SOC LEA, V9, P33, DOI 10.1080/14681810802639814
   Barber BK, 2008, J ADOLESCENT HEALTH, V43, P209, DOI 10.1016/j.jadohealth.2008.01.012
   BERTRAND N, 2006, TEACHING CARE, V0, P50
   Chalmers H., 2006, DYNAMIC CONTEXTUAL A, V0, P0
   Coleman L., 2007, SEX ED, V7, P293, DOI 10.1080/14681810701448101
   Flisher AJ, 2009, SCAND J PUBLIC HEALT, V37, P4, DOI 10.1177/1403494809105409
   Gallant M, 2004, SOC SCI MED, V58, P1337, DOI 10.1016/S0277-9536(03)00331-9
   Gilligan C., 1982, DIFFERENT VOICE PSYC, V0, P0
   Held V, 2005, ETHICS CARE PERSONAL, V0, P0
   Helleve A., 2011, SEX EDUC-SEX SOC LEA, V11, P13, DOI 10.1080/14681811.2011.538143
   Helman C., 2007, CULTURE HLTH ILLNESS, V0, P0, DOI DOI 10.1201/B13281
   James S, 2006, AIDS EDUC PREV, V18, P281, DOI 10.1521/aeap.2006.18.4.281
   Kaaya SF, 2002, SOC DYNAMICS, V28, P64
   Kirby DB, 2007, J ADOLESCENT HEALTH, V40, P206, DOI 10.1016/j.jadohealth.2006.11.143
   Larrabee M. J., 1993, ETHIC CARE FEMINIST, V0, P3
   Lupton D, 1995, IMPERATIVE HLTH PUBL, V0, P0
   Markham CM, 2010, J ADOLESCENT HEALTH, V46, PS23, DOI 10.1016/j.jadohealth.2009.11.214
   Mathews C, 2006, AIDS CARE, V18, P388, DOI 10.1080/09540120500498203
   Michielsen K, 2010, AIDS, V24, P1193, DOI 10.1097/QAD.0b013e3283384791
   Milton J., 2001, SEX EDUC-SEX SOC LEA, V1, P175, DOI https://doi.org/10.1080/14681810120052597
   Mukoma W, 2009, SCAND J PUBLIC HEALT, V37, P7, DOI 10.1177/1403494809103995
   Mukoma W, 2009, SCAND J PUBLIC HEALT, V37, P37, DOI 10.1177/1403494808090631
   Noddings N., 2005, CHALLENGE CARE SCH, V2nd ed., P0
   Plummer ML, 2007, HEALTH EDUC RES, V22, P483, DOI 10.1093/her/cyl099
   Plummer ML, 2004, SEX TRANSM INFECT, V80, P49, DOI 10.1136/sti.2004.011924
   Seebregts CJ, 2009, INT J MED INFORM, V78, P721, DOI 10.1016/j.ijmedinf.2008.10.006
   *UNAIDS, 2008, 2008 REP AIDS EP, V0, P0
   Voisin DR, 2005, J ADOLESC HLTH, V37, P0
   WHO, 2006, PREV HIV AIDS YOUNG, V0, P0
NR 32
TC 5
Z9 5
U1 0
U2 1
PU OXFORD UNIV PRESS
PI OXFORD
PA GREAT CLARENDON ST, OXFORD OX2 6DP, ENGLAND
SN 0268-1153
EI 
J9 HEALTH EDUC RES
JI Health Educ. Res.
PD OCT 15
PY 2011
VL 26
IS 5
BP 847
EP 858
DI 10.1093/her/cyr031
PG 12
WC Education & Educational Research; Public, Environmental & Occupational Health
SC Education & Educational Research; Public, Environmental & Occupational Health
GA 819FB
UT WOS:000294809700008
PM 21576283
DA 2023-03-20
ER

PT J
AU Agardh, A
   Tumwine, G
   Ostergren, PO
AF Agardh, Anette
   Tumwine, Gilbert
   Ostergren, Per-Olof
TI The Impact of Socio-Demographic and Religious Factors upon Sexual Behavior among Ugandan University Students
SO PLOS ONE
LA English
DT Article
ID hiv prevention; epidemic; abc
AB Introduction: More knowledge is needed about structural factors in society that affect risky sexual behaviors. Educational institutions such as universities provide an opportune arena for interventions among young people. The aim of this study was to investigate the relationship between sociodemographic and religious factors and their impact on sexual behavior among university students in Uganda. Methods: In 2005, 980 university students (response rate 80%) were assessed by a self-administered questionnaire. Validated instruments were used to assess socio-demographic and religious factors and sexual behavior. Logistic regression analyses were applied. Results: Our findings indicated that 37% of the male and 49% of the female students had not previously had sex. Of those with sexual experience, 46% of the males and 23% of the females had had three or more sexual partners, and 32% of the males and 38% of the females did not consistently use condoms. For those who rated religion as less important in their family, the probability of early sexual activity and having had a high number of lifetime partners increased by a statistically significant amount (OR = 1.7; 95% CI: 1.2-2.4 and OR = 1.6; 95% CI: 1.1-2.3, respectively). However, the role of religion seemed to have no impact on condom use. Being of Protestant faith interacted with gender: among those who had debuted sexually, Protestant female students were more likely to have had three or more lifetime partners; the opposite was true for Protestant male students. Conclusion: Religion emerged as an important determinant of sexual behavior among Ugandan university students. Our findings correlate with the increasing number of conservative religious injunctions against premarital sex directed at young people in many countries with a high burden. of HIV/AIDS. Such influence of religion must be taken into account in order to gain a deeper understanding of the forces that shape sexual behavior in Uganda.
C1 [Agardh, Anette; Ostergren, Per-Olof] Lund Univ, Dept Clin Sci Social Med & Global Hlth, Malmo, Sweden.
   [Tumwine, Gilbert] St Francis Hosp Nsambya, Dept Obstet & Gynaecol, Kampala, Uganda.
C3 Lund University
RP Agardh, A (corresponding author), Lund Univ, Dept Clin Sci Social Med & Global Hlth, Malmo, Sweden.
EM anette.agardh@med.lu.se
FU Swedish International Cooperation Agency (SIDA) [SWE-2004-200A, 2005-147]
CR AGARDH A, 2004, 8 INT C BEH MED MAIN, V0, P0
   [Anonymous], 2006, REPROD HEALTH MATTER, V14, P174, DOI 10.1016/S0968-8080(06)28249-1
   Cohen S, 2004, REPROD HEALTH MATTER, V12, P132
   DEROGATIS L R, 1973, PSYCHOPHARMACOLOGY BULLETIN, V9, P13
   DUFF O, 2006, INDEPENDENT, V0, P0
   Green EC, 2006, AIDS BEHAV, V10, P335, DOI 10.1007/s10461-006-9073-y
   Hanson BS, 1997, SCAND J SOC MED, V25, P249, DOI 10.1177/140349489702500407
   Joint United Nations Programme on HIV/AIDS, 2008, REP GLOB AIDS EP, V0, P0
   Kaaya SF, 2008, INT J SOC PSYCHIATR, V54, P21, DOI 10.1177/0020764006075024
   KABAKYENGA J, 2005, COMMUNICATION, V0, P0
   Kendler KS, 1997, AM J PSYCHIAT, V154, P322
   Koffi AK, 2008, BMC PUBLIC HEALTH, V8, P0, DOI 10.1186/1471-2458-8-408
   LEWIN B, 1999, SEX SVERIGE SEXUALLI, V0, P0
   Marston C, 2006, LANCET, V368, P1581, DOI 10.1016/S0140-6736(06)69662-1
   McCree DH, 2003, J ADOLESCENT HEALTH, V33, P2, DOI 10.1016/S1054-139X(02)00460-3
   Miller L, 2002, J ADOLESCENT HEALTH, V31, P401, DOI 10.1016/S1054-139X(02)00403-2
   Muriisa R, 2009, AIDS PANADEMIC UGAND, V0, P0
   Murphy EM, 2006, PLOS MED, V3, P1443, DOI 10.1371/journal.pmed.0030379
   Nalwadda G, 2010, BMC PUBLIC HEALTH, V10, P0, DOI 10.1186/1471-2458-10-530
   Okware S, 2005, POSTGRAD MED J, V81, P625, DOI 10.1136/pgmj.2005.032425
   Omoteso BA., 2006, J SOCIAL SCI, V12, P129, DOI 10.1080/09718923.2006.11978380
   Petersen LR, 1997, SOC FORCES, V75, P1071, DOI 10.2307/2580531
   Rassjo EB, 2010, SEX REPROD HEALTHC, V1, P157, DOI 10.1016/j.srhc.2010.08.003
   ROTHMAN KJ, 2008, MODERN EPIDEMIOLOGY, V0, PS758
   Sadgrove J., 2007, J RELIG AFR, V37, P116, DOI 10.1163/157006607X166618
   SAMBISA W, 2009, J BIOSOC SCI, V0, P1
   SCHMALZBAUER J, 1993, J SCI STUD RELIG, V32, P330, DOI 10.2307/1387173
   Shirazi KK, 2009, J RELIG HEALTH, V48, P29, DOI 10.1007/s10943-008-9174-1
   Slaymaker E, 2009, SEX TRANSM INFECT, V85, PI12, DOI 10.1136/sti.2008.034009
   Slutkin G, 2006, AIDS BEHAV, V10, P351, DOI 10.1007/s10461-006-9118-2
   *STAT UBO, 2006, 2002 UG POP HOUS CEN, V0, P0
   Stephenson R, 2009, AM J PUBLIC HEALTH, V99, P102, DOI 10.2105/AJPH.2007.126904
   Trinitapoli J, 2009, SOC SCI MED, V69, P199, DOI 10.1016/j.socscimed.2009.04.018
   United Nations Development Programme, 2005, HUMAN DEV REPORT 200, V0, P0
   Wellings K, 2006, LANCET, V368, P1706, DOI 10.1016/S0140-6736(06)69479-8
NR 35
TC 19
Z9 19
U1 0
U2 13
PU PUBLIC LIBRARY SCIENCE
PI SAN FRANCISCO
PA 185 BERRY ST, STE 1300, SAN FRANCISCO, CA 94107 USA
SN 1932-6203
EI 
J9 PLOS ONE
JI PLoS One
PD AUG 24
PY 2011
VL 6
IS 8
BP 
EP 
DI 10.1371/journal.pone.0023670
PG 12
WC Multidisciplinary Sciences
SC Science & Technology - Other Topics
GA 832TW
UT WOS:000295832000044
PM 21887292
DA 2023-03-20
ER

PT J
AU Ersek, JL
   Brunner Huber, LR
   Thompson, ME
   Warren-Findlow, J
AF Ersek, Jennifer L.
   Brunner Huber, Larissa R.
   Thompson, Michael E.
   Warren-Findlow, Jan
TI Satisfaction and Discontinuation of Contraception by Contraceptive Method Among University Women
SO MATERNAL AND CHILD HEALTH JOURNAL
LA English
DT Article
DE Contraceptive methods; University; Contraceptive satisfaction; Contraceptive discontinuation; Birth control
ID emergency contraception; unintended pregnancy; united-states; behavioral risk; perceptions; knowledge; hiv
AB This study examined the association between contraceptive method and satisfaction and discontinuation. Few studies have examined these issues in the university setting and how they may potentially impact unintended pregnancy rates. This study examined data from 172 college women aged 18-36 years enrolled in the Study on Contraceptive Knowledge in Students, a cross-sectional study conducted at a large, public university. Logistic regression was used to model the association between current type of contraceptive method used (non-coital dependent vs. coital dependent) and satisfaction as well as previous type of contraceptive method used and discontinuation of that method. Nearly 80% of contracepting women currently used a non-coital dependent method. After adjustment for age, race, and location where contraception was obtained, current non-coital dependent users were significantly more likely to be satisfied with their contraceptive method compared to women using coital dependent methods (OR = 4.73, 95% CI: 1.64, 13.63). After adjustment for age, race, and history of pregnancy, women who used non-coital dependent methods of contraception were 91% less likely to have discontinued their method compared to women who used coital dependent methods (OR = 0.09, 95% CI: 0.04, 0.20). Healthcare workers and public health professionals can counsel women on using contraceptive methods that best suit their needs. By doing so, patient satisfaction and consistent contraceptive use may improve and lead to a decrease in unintended pregnancies.
C1 [Ersek, Jennifer L.; Brunner Huber, Larissa R.; Thompson, Michael E.; Warren-Findlow, Jan] Univ N Carolina, Dept Publ Hlth Sci, Charlotte, NC 28223 USA.
C3 University of North Carolina; University of North Carolina Charlotte
RP Ersek, JL (corresponding author), Univ N Carolina, Dept Publ Hlth Sci, Charlotte, NC 28223 USA.
EM jennifer.ersek@carolinashealthcare.org; lrhuber@uncc.edu; methomp1@uncc.edu; jwarren1@uncc.edu
CR Aladag N, 2006, EUR J CONTRACEP REPR, V11, P81, DOI 10.1080/13625180500456916
   Brening RK, 2003, CONTRACEPTION, V67, P449, DOI 10.1016/S0010-7824(03)00045-3
   Brown S. S., 1995, BEST INTENTIONS UNIN, V0, P81
   Chandra Anjani, 2005, VITAL HEALTH STAT 23, V0, P1
   Corbett PO, 2006, J AM ACAD NURSE PRAC, V18, P161, DOI 10.1111/j.1745-7599.2006.00114.x
   Finer LB, 2006, PERSPECT SEX REPRO H, V38, P90, DOI 10.1363/3809006
   Frost JJ, 2007, PERSPECT SEX REPRO H, V39, P90, DOI 10.1363/3909007
   GALAVOTTI C, 1994, SEX TRANSM DIS, V21, P5, DOI 10.1097/00007435-199401000-00002
   HALE RW, 1993, AM J OBSTET GYNECOL, V168, P1833, DOI 10.1016/0002-9378(93)90698-I
   Henshaw SK, 1998, FAM PLANN PERSPECT, V30, P24, DOI 10.2307/2991522
   Hickey MT, 2009, JOGNN-J OBST GYN NEO, V38, P399, DOI 10.1111/j.1552-6909.2009.01035.x
   Huber LRB, 2009, J WOMENS HEALTH, V18, P1063, DOI 10.1089/jwh.2008.1131
   Huber LRB, 2006, AM J OBSTET GYNECOL, V194, P1290, DOI 10.1016/j.ajog.2005.11.039
   LATMAN NS, 1995, SEX TRANSM DIS, V22, P104, DOI 10.1097/00007435-199503000-00005
   MALDONADO G, 1993, AM J EPIDEMIOL, V138, P923, DOI 10.1093/oxfordjournals.aje.a116813
   Moreau C, 2007, CONTRACEPTION, V76, P267, DOI 10.1016/j.contraception.2007.06.008
   MOSHER WD, 2004, ADV DATA VITAL HLTH, V350, P0
   Nelson DE, 2001, SOZ PRAVENTIV MED, V46, P0
   Oddens BJ, 1999, CONTRACEPTION, V59, P277, DOI 10.1016/S0010-7824(99)00034-7
   Radius S M, 1991, J AM COLL HEALTH, V40, P83
   ROSENFELD JA, 1993, J FAM PRACTICE, V36, P169
   SIMKINS L, 1995, PSYCHOL REP, V76, P787, DOI 10.2466/pr0.1995.76.3.787
   Simon Deborah A, 2003, S D J MED, V56, P265
   Skoog Svanberg Agneta, 2006, GEND MED, V3, P187
   Trussell J, 2007, CONTRACEPTION, V75, P168, DOI 10.1016/j.contraception.2006.11.009
   Vahratian A, 2008, J WOMENS HEALTH, V17, P103, DOI 10.1089/jwh.2007.0391
NR 28
TC 17
Z9 22
U1 1
U2 17
PU SPRINGER/PLENUM PUBLISHERS
PI NEW YORK
PA 233 SPRING ST, NEW YORK, NY 10013 USA
SN 1092-7875
EI 1573-6628
J9 MATERN CHILD HLTH J
JI Matern. Child Health J.
PD MAY 15
PY 2011
VL 15
IS 4
BP 497
EP 506
DI 10.1007/s10995-010-0610-y
PG 10
WC Public, Environmental & Occupational Health
SC Public, Environmental & Occupational Health
GA 753AS
UT WOS:000289737200010
PM 20428934
DA 2023-03-20
ER

PT J
AU Avcikurt, C
   Koroglu, O
   Koroglu, A
   Avcikurt, AS
AF Avcikurt, Cevdet
   Koroglu, Ozlem
   Koroglu, Ahmet
   Avcikurt, Ayla Solmaz
TI HIV/AIDS awareness and attitudes of tour guides in Turkey
SO CULTURE HEALTH & SEXUALITY
LA English
DT Article
DE HIV; AIDS; knowledge; sexual behaviour; tour guides; Turkey
ID aids knowledge; university-students; behavior
AB The aim of this study was to ascertain Turkish tour guides' awareness and attitudes regarding HIV and AIDS. A sample of 516 tour guides registered in Turkey who verbally consented to participate in this study responded to an anonymous, self-administered questionnaire. The respondents typically exhibited a reasonable to excellent degree of knowledge about HIV and AIDS. However, the survey revealed some common misconceptions, indicating that tour guides require additional training in the mechanisms of HIV transmission. We also observed some differences in the level of HIV-related knowledge between different demographic groups. The knowledge level of male respondents was better than that of the female respondents. We also observed that knowledge levels increased with both age and work experience. These results are discussed within the framework of critical studies on HIV-related knowledge. Implications for the development of curricula and in-service training programmes for tour guide organisations and institutions are discussed.
C1 [Avcikurt, Cevdet; Koroglu, Ozlem; Koroglu, Ahmet] Univ Balikesir, Sch Tourism & Hotel Management, Balikesir, Turkey.
   [Avcikurt, Ayla Solmaz] Univ Balikesir, Fac Sci & Literature, Balikesir, Turkey.
C3 Balikesir University; Balikesir University
RP Koroglu, A (corresponding author), Univ Balikesir, Sch Tourism & Hotel Management, Balikesir, Turkey.
EM akoroglu@balikesir.edu.tr
CR Acaroglu R, 2007, J ASSOC NURSE AIDS C, V18, P48, DOI 10.1016/j.jana.2006.11.007
   Aydin H., 2010, INT ENCYLOPEDIA SEXU, V0, P0
   Ayranci U, 2005, BMC PUBLIC HEALTH, V5, P0, DOI 10.1186/1471-2458-5-95
   Bauer I, 2008, CULT HEALTH SEX, V10, P611, DOI 10.1080/13691050802155376
   Bauer T.G., 2003, SEX TOURISM JOURNEYS, V0, P0
   Black R., 2005, JOURNAL OF TOURISM STUDIES, V16, P24
   Brook U, 1999, PATIENT EDUC COUNS, V36, P271, DOI 10.1016/S0738-3991(98)00142-6
   Cabada MM, 2007, J TRAVEL MED, V14, P151, DOI 10.1111/j.1708-8305.2007.00110.x
   COHEN E, 1985, ANN TOURISM RES, V12, P5, DOI 10.1016/0160-7383(85)90037-4
   Cok F., 2001, CULTURE, V0, P0
   Collins V. R., 2000, BECOMING TOUR GUIDE, V0, P0
   Duyan V, 2001, AIDS CARE, V13, P243, DOI 10.1080/09540120020027413
   Fluker M., 2003, SEX AND TOURISM: JOURNEYS OF ROMANCE, V0, P109
   Forsythe S., 2000, AIDS BRIEF SECTORAL, V0, P0
   Holloway J. C., 1981, ANNALS OF TOURISM RESEARCH, V8, P377, DOI 10.1016/0160-7383(81)90005-0
   Howard J., 2001, JOURNAL OF TOURISM STUDIES, V12, P32
   Kitaura H, 1997, J DENT, V25, P279, DOI 10.1016/S0300-5712(96)00030-9
   Mahat G, 2006, J ADV NURS, V53, P583, DOI 10.1111/j.1365-2648.2006.03758.x
   Montazeri A, 2005, PATIENT EDUC COUNS, V57, P199, DOI 10.1016/j.pec.2004.05.014
   Nwokocha Ada R C, 2002, J PEDIATR ADOLESC GYNECOL, V15, P93, DOI 10.1016/S1083-3188(01)00150-4
   Simkhada P., 2009, CULTURE HLTH SEXUALI, V12, P45
   Smolak A, 2010, CULT HEALTH SEX, V12, P515, DOI 10.1080/13691051003658135
   Tasci S, 2008, BEHAV MED, V33, P151, DOI 10.3200/BMED.33.4.151-156
   Tavoosi A, 2004, BMC PUBLIC HEALTH, V4, P0, DOI 10.1186/1471-2458-4-17
   Tebourski F, 2004, J ADOLESCENT HEALTH, V34, P161, DOI 10.1016/j.jadohealth.2004.01.001
   UNAIDS, 2008, UNGASS INDICATORS CO, V0, P0
   UNDP, 2007, VULN ASS PEOPL LIV H, V0, P0
   Ungan M, 2003, PATIENT EDUC COUNS, V51, P163, DOI 10.1016/S0738-3991(02)00190-8
   UNWTO, 2008, EC CONTR TOUR, V0, P0
   World Federation of Tourist Guide Associations (WFTGA), 2003, WHAT IS TOUR GUID WF, V0, P0
   Yu Xin, 2001, JOURNAL OF VACATION MARKETING, V8, P75
   Zhang HQ, 2004, TOURISM MANAGE, V25, P81, DOI 10.1016/S0261-5177(03)00064-5
NR 32
TC 8
Z9 8
U1 1
U2 17
PU ROUTLEDGE JOURNALS, TAYLOR & FRANCIS LTD
PI ABINGDON
PA 2-4 PARK SQUARE, MILTON PARK, ABINGDON OX14 4RN, OXON, ENGLAND
SN 1369-1058
EI 1464-5351
J9 CULT HEALTH SEX
JI Cult. Health Sex
PD JUN 15
PY 2011
VL 13
IS 2
BP 233
EP 243
DI 10.1080/13691058.2010.522733
PG 11
WC Family Studies; Social Sciences, Biomedical
SC Family Studies; Biomedical Social Sciences
GA 697JK
UT WOS:000285509600008
PM 21058083
DA 2023-03-20
ER

PT J
AU Li, XM
   Zhang, LY
   Mao, R
   Zhao, Q
   Stanton, B
AF Li, Xiaoming
   Zhang, Liying
   Mao, Rong
   Zhao, Qun
   Stanton, Bonita
TI Effect of social cognitive theory-based HIV education prevention program among high school students in Nanjing, China
SO HEALTH EDUCATION RESEARCH
LA English
DT Article
ID randomized controlled-trial; female sex workers; behavioral interventions; college-students; reduction intervention; cultural-adaptation; condom use; hiv/aids; stigma; risk
AB This study was designed to evaluate potential preventive effects of a cultural adaption of the Focus on Kids (FOK) program among Chinese adolescents through a quasi-experimental intervention trial in Nanjing, China. High school students were assigned to either experimental groups (n = 140) or control groups (n = 164) by schools (with three schools in each condition). The participants completed a confidential questionnaire at baseline and 6-month post-intervention with a follow-up rate of 94.4% (287 of 304). The outcome measures included HIV knowledge, HIV-related perceptions based on the protection motivation theory, stigmatizing attitude toward people living with HIV/AIDS (PLWHA), intentions of health-related risk behaviors and sexual intercourse in the previous 6 months. Results showed a significant intervention effect at 6-month post-intervention in increasing HIV knowledge, decreasing perceptions of response cost associated with abstinence and reducing stigmatizing attitudes toward PLWHA, after controlling for key demographic characteristics and relevant baseline measures. Further mediation analysis suggested that HIV knowledge mediated the effect of intervention on stigma reduction. Findings from this study support the feasibility and initial efficacy of the cultural adaptation of FOK HIV prevention program among high school students in China.
C1 [Li, Xiaoming; Zhang, Liying; Zhao, Qun; Stanton, Bonita] Wayne State Univ, Carman & Ann Adams Dept Pediat, Prevent Res Ctr, Sch Med, Detroit, MI 48201 USA.
   [Mao, Rong] Nanjing Univ, Inst Mental Hlth, Nanjing 210093, Jiangsu, Peoples R China.
C3 Wayne State University; Nanjing University
RP Li, XM (corresponding author), Wayne State Univ, Carman & Ann Adams Dept Pediat, Prevent Res Ctr, Sch Med, 4707 St Antoine St,Hutzel Bldg,Suite W534, Detroit, MI 48201 USA.
EM xiaoli@med.wayne.edu
CR APLASCA MRA, 1995, AIDS, V9, P0
   BARON RM, 1986, J PERS SOC PSYCHOL, V51, P1173, DOI 10.1037/0022-3514.51.6.1173
   Bearinger LH, 2007, LANCET, V369, P1220, DOI 10.1016/S0140-6736(07)60367-5
   Chen XG, 2009, AIDS BEHAV, V13, P499, DOI 10.1007/s10461-008-9511-0
   Cheng Y, 2008, J ADOLESCENT HEALTH, V42, P184, DOI 10.1016/j.jadohealth.2007.07.016
   DiClemente RJ, 2008, PSYCHOSOM MED, V70, P598, DOI 10.1097/PSY.0b013e3181775edb
   DiClemente RJ, 2004, JAMA-J AM MED ASSOC, V292, P171, DOI 10.1001/jama.292.2.171
   Floyd DL, 2000, J APPL SOC PSYCHOL, V30, P407, DOI 10.1111/j.1559-1816.2000.tb02323.x
   Galbraith JS, 2009, HEALTH EDUC BEHAV, V36, P532, DOI 10.1177/1090198108315366
   Gao MY, 2007, AIDS CARE, V19, P799, DOI 10.1080/09540120601114832
   Harvey B, 2000, INT J STD AIDS, V11, P105, DOI 10.1258/0956462001915453
   Hong Y, 2009, AIDS BEHAV, V13, P603, DOI 10.1007/s10461-008-9483-0
   Kaljee LM, 2005, AIDS EDUC PREV, V17, P185, DOI 10.1521/aeap.17.4.185.66534
   Kinsman J, 2001, HEALTH EDUC RES, V16, P85, DOI 10.1093/her/16.1.85
   Kirby D, 2009, CHILD DEV PERSPECT, V3, P21, DOI 10.1111/j.1750-8606.2008.00071.x
   Kirby DB, 2007, J ADOLESCENT HEALTH, V40, P206, DOI 10.1016/j.jadohealth.2006.11.143
   Lau JTF, 2005, AIDS CARE, V17, P85, DOI 10.1080/09540120412331305151
   Li L, 2007, AIDS CARE, V19, P258, DOI 10.1080/09540120600828473
   Li X, 2007, WORLD HLTH POPUL, V9, P1
   Li XH, 2009, J ASSOC NURSE AIDS C, V20, P22, DOI 10.1016/j.jana.2008.09.007
   Li XM, 2008, AIDS EDUC PREV, V20, P1, DOI 10.1521/aeap.2008.20.1.1
   Li XM, 2006, AIDS EDUC PREV, V18, P406, DOI 10.1521/aeap.2006.18.5.406
   Li XM, 2004, HEALTH PROMOT INT, V19, P345, DOI 10.1093/heapro/dah308
   Lin XY, 2010, AIDS CARE, V22, P545, DOI 10.1080/09540120903253999
   Lyles CM, 2007, AM J PUBLIC HEALTH, V97, P133, DOI 10.2105/AJPH.2005.076182
   Ma S, 2002, SEX TRANSM INFECT, V78, P110, DOI 10.1136/sti.78.2.110
   Mullen PD, 2002, J ACQ IMMUN DEF SYND, V30, PS94, DOI 10.1097/01.QAI.0000019980.12814.DF
   Prentice-Dunn S., 1986, HLTH ED RES, V1, P153, DOI https://doi.org/10.1093/her/1.3.153
   Pryor JB, 1999, AM BEHAV SCI, V42, P1193, DOI 10.1177/0002764299042007010
   Reidpath DD, 2006, PLOS MED, V3, P1708, DOI 10.1371/journal.pmed.0030435
   Sheng L, 2008, CHINESE MED J-PEKING, V121, P1230, DOI 10.1097/00029330-200807010-00016
   Speizer IS, 2003, J ADOLESCENT HEALTH, V33, P324, DOI 10.1016/S1054-139X(02)00535-9
   STANTON B, 1995, AIDS EDUC PREV, V7, P160
   STANTON B, 2005, J ADOLESC HLTH, V37, P0
   Stanton BF, 1996, ARCH PEDIAT ADOL MED, V150, P363, DOI 10.1001/archpedi.1996.02170290029004
   Stanton BF, 1998, AIDS, V12, P2473, DOI 10.1097/00002030-199818000-00017
   Varas-Diaz N, 2005, QUAL HEALTH RES, V15, P169, DOI 10.1177/1049732304272059
   Wu S, 2008, AIDS PATIENT CARE ST, V22, P513, DOI 10.1089/apc.2007.0198
   Wu ZY, 2007, AIDS, V21, PS115, DOI 10.1097/01.aids.0000304706.79541.ef
   Wu ZY, 2007, AIDS, V21, PS89, DOI 10.1097/01.aids.0000304702.70131.fa
   Yang H, 2006, AIDS CARE, V18, P717, DOI 10.1080/09540120500303403
   Yang Y, 2005, AIDS CARE, V17, PS129, DOI 10.1080/09540120500119874
   Ye XX, 2009, INT J STD AIDS, V20, P549, DOI 10.1258/ijsa.2008.008471
   Zhang HS, 2004, AIDS BEHAV, V8, P105, DOI 10.1023/B:AIBE.0000030242.46843.71
   Zhang LY, 2008, HEALTH EDUC, V108, P130, DOI 10.1108/09654280810855586
   Zhang LY, 2007, HEALTH EDUC, V107, P351, DOI 10.1108/09654280710759269
NR 46
TC 27
Z9 27
U1 1
U2 32
PU OXFORD UNIV PRESS
PI OXFORD
PA GREAT CLARENDON ST, OXFORD OX2 6DP, ENGLAND
SN 0268-1153
EI 1465-3648
J9 HEALTH EDUC RES
JI Health Educ. Res.
PD JUN 15
PY 2011
VL 26
IS 3
BP 419
EP 431
DI 10.1093/her/cyr001
PG 13
WC Education & Educational Research; Public, Environmental & Occupational Health
SC Education & Educational Research; Public, Environmental & Occupational Health
GA 770AB
UT WOS:000291058300004
PM 21330355
DA 2023-03-20
ER

PT J
AU de Lima, ICV
   Galvao, MTG
   Costa, E
   Freitas, JG
   Freitag, LM
AF Vieira de Lima, Ivana Cristina
   Gimeniz Galvao, Marli Teresinha
   Costa, Enia
   Freitas, Julyana Gomes
   Freitag, Lorita Marlena
TI Communication between nursing students and patients with AIDS
SO REVISTA DA ESCOLA DE ENFERMAGEM DA USP
LA English
DT Article
DE Communication; Students, nursing; Acquired immune deficiency syndrome; Interpersonal relations
AB This study was performed with the purpose to analyze the communication between nursing students and patients with AIDS during peripheral venous puncture. Video recordings were made of six pairs (student-patient) while performing the venous puncture procedure in May 2009 at a day-hospital in Fortaleza-Ceara. As a group, four judges evaluated the interactions established between the pairs. The analyses were categorized in: Valuing technique over communication; Mask: a barriers to communication; Private space invasion; Interference of the environment in the communication. It was concluded that different factors increase the difficulty establishing an effective communication, especially the need for students to be trained about the importance of establishing communication during care, so as to promote humanized and individual care, in which sensitivity and empathy overlap fear and insecurity.
C1 [Vieira de Lima, Ivana Cristina] CAPES, Fortaleza, Ceara, Brazil.
   [Gimeniz Galvao, Marli Teresinha; Freitag, Lorita Marlena] Univ Fed Ceara, Dept Nursing, Fortaleza, Ceara, Brazil.
   [Gimeniz Galvao, Marli Teresinha] Univ Fed Ceara, Grad Nursing Program, Fortaleza, Ceara, Brazil.
   [Costa, Enia; Freitag, Lorita Marlena] CNPq, Fortaleza, Ceara, Brazil.
   [Freitas, Julyana Gomes] FUNCAP, Fortaleza, Ceara, Brazil.
C3 Coordenacao de Aperfeicoamento de Pessoal de Nivel Superior (CAPES); Universidade Federal do Ceara; Universidade Federal do Ceara; Fundacao Cearense de Apoio ao Desenvolvimento Cientifico e Tecnologico (FUNCAP)
RP de Lima, ICV (corresponding author), CAPES, Fortaleza, Ceara, Brazil.
EM ivanacristinalima@gmail.com; marligalvao@gmail.com; enia@bol.com.br; julyanapitt@yahoo.com.br; pagliuca@ufc.br
CR Barbosa ID, 2007, REV BRAS ENFERM, V60, P546, DOI 10.1590/S0034-71672007000500012
   Bardin L., 2008, ANALISE CONTEUDO, V70, P0
   BOFF L., 2002, SABER CUIDAR ETICA H, V8, P0
   Braga Eliana Mara, 2006, REV. ESC. ENFERM. USP, V40, P329
   Casate Juliana Cristina, 2006, REV. ESC. ENFERM. USP, V40, P321
   Chambers Simon, 2003, BR J NURS, V12, P874
   Galvão Marli Teresinha Gimeniz, 2006, REV. LATINO-AM. ENFERMAGEM, V14, P491, DOI 10.1590/S0104-11692006000400004
   Galvão Marli Teresinha Gimeniz, 2009, ESC. ANNA NERY, V13, P780
   Gasparino RC, 2006, REV BRAS ENFERM, V59, P652, DOI 10.1590/S0034-71672006000500011
   MINAYO Maria Cecilia de Souza, 2008, DESAFIO CONHECIMENTO, V11, P0
   MORRISON P, 2001, COMPREENDER OS DOENT, V0, P0
   Nishizawa Y., 2006, JAPAN J NURS SCI, V3, P15
   Paiva SD, 2010, REV LAT-AM ENFERM, V18, P41, DOI 10.1590/S0104-11692010000100007
   Pinheiro Eliana Moreira, 2005, REV. LATINO-AM. ENFERMAGEM, V13, P717, DOI 10.1590/S0104-11692005000500016
   Pupulim Jussara Simone Lenzi, 2002, REV. LATINO-AM. ENFERMAGEM, V10, P433, DOI 10.1590/S0104-11692002000300018
   Sadala Maria Lúcia Araújo, 2006, CAD. SAÚDE PÚBLICA, V22, P2369, DOI 10.1590/S0102-311X2006001100011
   SILVA MJP, 2002, COMUNICACAO TEM REME, V0, P0
   Stefanelli MC, 2005, COMUNICACAO NOS DIFE, V0, P0
   Torres Maricy Morbin, 2005, REV. LATINO-AM. ENFERMAGEM, V13, P299
   Santos CCV, 2005, REV BRAS ENFERM, V58, P434, DOI 10.1590/S0034-71672005000400010
NR 20
TC 0
Z9 0
U1 0
U2 2
PU UNIV SAO PAOLO
PI CERQUERA CESAR
PA AV  DR ENEAS DE CARVALHO AGUIAR, 419, CERQUERA CESAR, SP 05403-000, BRAZIL
SN 0080-6234
EI 
J9 REV ESC ENFERM USP
JI Rev. Esc. Enferm. USP
PD APR 15
PY 2011
VL 45
IS 2
BP 419
EP 424
DI 
PG 6
WC Nursing
SC Nursing
GA 782TO
UT WOS:000292034800018
DA 2023-03-20
ER

PT J
AU Ramisetty-Mikler, S
   Ebama, MS
AF Ramisetty-Mikler, Suhasini
   Ebama, Malembe S.
TI Alcohol/Drug Exposure, HIV-Related Sexual Risk Among Urban American Indian and Alaska Native Youth: Evidence From a National Survey
SO JOURNAL OF SCHOOL HEALTH
LA English
DT Article
DE underserved; native populations; youth; adolescent; alcohol and drug use; sexual risk; urban migration; Native American; ethnic disparity
ID high-school-students; drug-use; health centers; substance use; cancer risk; adolescents; drinking; behavior; patterns; us
AB BACKGROUND: Migration of the native populations from reservations to the urban areas has resulted in mixed ethnicities of American Indian/Alaskan Native (AIAN) children. Minority youth require special attention and services in urban schools as they disproportionately experience poverty, low educational attainment, unemployment, and single-parent status. METHODS: We used 2005 and 2007 Youth Risk Behavior Survey data to examine alcohol/drug use patterns and their association with sexual risk taking among AIAN only (single-racial) and biracial youth in combination with White, African American, or Hispanic ethnicities (N = 1178). RESULTS: Overall, one half of the students were sexually active, with significantly higher rates among males; AIAN-Black students initiated sex earlier than the other groups. Condom nonuse is higher among AIAN-Whites (>50%) compared to one third of AIAN-Hispanics and one fourth of AIAN-Blacks. Nearly 10% of all students, except AIAN-Blacks, reported lifetime use of heroin/meth. Sexual behavior was significantly associated with episodic drinking. Students with Hispanic background have twice the odds of being sexually active compared to AIANs. CONCLUSIONS: Our findings underscore growing health care needs and targeted prevention initiatives for mixed racial underserved native youth. Urban school settings have potential to deliver services and offer alcohol/drug prevention programs to address the needs of mixed racial native urban youth. Using the School Based Health Clinic model has been successful; we need to reform prevention approaches to accommodate needs of multiracial urban native youth.
C1 [Ramisetty-Mikler, Suhasini] Parkland Hlth & Hosp Syst, Texas Oklahoma AIDS Educ & Training Ctr, Dallas, TX 75235 USA.
   [Ebama, Malembe S.] Univ N Texas, Hlth Sci Ctr, Ft Worth, TX 76107 USA.
C3 University of North Texas System; University of North Texas Health Science Center
RP Ramisetty-Mikler, S (corresponding author), Parkland Hlth & Hosp Syst, Texas Oklahoma AIDS Educ & Training Ctr, Chase Bank Bldg,6300 Harry Hines Blvd, Dallas, TX 75235 USA.
EM srmikl@parknet.pmh.org; mebama@live.unthsc.edu
CR [Anonymous], 2001, URBAN INDIAN HLTH, V0, P0
   Bagley SP, 1995, HEALTH PSYCHOL, V14, P632, DOI 10.1037/0278-6133.14.7.632
   Beauvais F, 1998, ALCOHOL HEALTH RES W, V22, P253
   BEAUVAIS F, 1985, AM J DRUG ALCOHOL AB, V11, P209, DOI 10.3109/00952998509016863
   BEAUVAIS F, 1985, INT J ADDICT, V20, P139, DOI 10.3109/10826088509074831
   Beauvais F, 2004, J ADOLESCENT HEALTH, V34, P493, DOI 10.1016/S1054-139X(03)00340-9
   BEAUVAIS F, 1992, AM INDIAN ALASKA NAT, V4, P77
   BECKER T, 1998, REFLECTIONS TRADITIO, V0, P0
   BURHANSSTIPANOV L, 1999, NAT ACT PLAN BREAST, V0, P0
   Caetano R, 2000, J SUBST ABUSE, V11, P123, DOI 10.1016/S0899-3289(00)00015-8
   Castor ML, 2006, AM J PUBLIC HEALTH, V96, P1478, DOI 10.2105/AJPH.2004.053942
   Centers for Disease Control and Prevention, 2007, HIV AIDS SURV REP 20, V17, P1
   Coyne-Beasley T, 2003, AMBUL PEDIATR, V3, P196, DOI 10.1367/1539-4409(2003)003<0196:SASWTU>2.0.CO;2
   Donohew L, 2000, PERS INDIV DIFFER, V28, P1079, DOI 10.1016/S0191-8869(99)00158-0
   DONOVAN JE, 1985, J CONSULT CLIN PSYCH, V53, P890, DOI 10.1037/0022-006X.53.6.890
   Guo J, 2002, J ADOLESCENT HEALTH, V31, P354, DOI 10.1016/S1054-139X(02)00402-0
   *HARV PROJ AM IND, 2004, NAT AM NEW MILL NANM, V0, P0
   Harvard Project on American Indian Economic Development, 2007, STAT NAT NAT COND US, V0, P0
   Hops H., 2000, HDB DEV PSYCHOPATHOL, V0, PP589, DOI 10.1007/978-1-4615-4163-9_31
   KAUFFMAN J, 1997, UNDERSTANDING UNIQUE, V0, P0
   MONCHER MS, 1992, ADDICTION PROCESS EF, V0, P222
   Naimi TS, 2003, JAMA-J AM MED ASSOC, V289, P70, DOI 10.1001/jama.289.1.70
   *NSDUH, 2007, SUBST US SUBST US DI, V0, P0
   Oetting E. R., 1989, DRUGS SOC, V3, P1
   OKWUMABUA JO, 1987, INT J ADDICT, V22, P1269, DOI 10.3109/10826088709027486
   Ramisetty-Mikler S, 2004, J SCHOOL HEALTH, V74, P16, DOI 10.1111/j.1746-1561.2004.tb06596.x
   Ramisetty-Mikler S, 2006, J SCHOOL HEALTH, V76, P423, DOI 10.1111/j.1746-1561.2006.00136.x
   Ricketts SA, 2006, AM J PUBLIC HEALTH, V96, P1588, DOI 10.2105/AJPH.2004.059816
   Santelli JS, 2000, FAM PLANN PERSPECT, V32, P156, DOI 10.2307/2648232
   SCHINKE SP, 1994, J ADOLESCENT HEALTH, V15, P105, DOI 10.1016/1054-139X(94)90536-3
   Schinke SP, 1996, PREV MED, V25, P146, DOI 10.1006/pmed.1996.0040
   Schinke SP, 2000, ADDICT BEHAV, V25, P387, DOI 10.1016/S0306-4603(99)00071-4
   SCUDDER L, 2007, J NURSE PRACT, V3910, P713
   SETZER JR, 1992, J SCHOOL HEALTH, V62, P97, DOI 10.1111/j.1746-1561.1992.tb06027.x
   *URB IND HLTH I, 2004, HLTH STAT URB AM IND, V0, PR6
   *US BUR CENS, 2007, AM COMM SURV REP ACS, V0, P0
   *US BUR CENS, 2000, AM IND AL NAT POP, V0, P0
   Valois RF, 1999, J ADOLESCENT HEALTH, V25, P328, DOI 10.1016/S1054-139X(99)00051-8
   Warren CW, 1998, FAM PLANN PERSPECT, V30, P170, DOI 10.2307/2991678
   ZUCKER RA, 2011, CHILD DEV PERSPECT, V0, P0, DOI DOI 10.1111/J.1750-8606.2011.00172.X
NR 40
TC 19
Z9 19
U1 0
U2 20
PU WILEY
PI HOBOKEN
PA 111 RIVER ST, HOBOKEN 07030-5774, NJ USA
SN 0022-4391
EI 1746-1561
J9 J SCHOOL HEALTH
JI J. Sch. Health
PD NOV 15
PY 2011
VL 81
IS 11
BP 671
EP 679
DI 10.1111/j.1746-1561.2011.00643.x
PG 9
WC Education & Educational Research; Education, Scientific Disciplines; Health Care Sciences & Services; Public, Environmental & Occupational Health
SC Education & Educational Research; Health Care Sciences & Services; Public, Environmental & Occupational Health
GA 841FV
UT WOS:000296498800002
PM 21972987
DA 2023-03-20
ER

PT J
AU Akers, AY
   Muhammad, MR
   Corbie-Smith, G
AF Akers, Aletha Y.
   Muhammad, Melvin R.
   Corbie-Smith, Giselle
TI "When you got nothing to do, you do somebody": A community's perceptions of neighborhood effects on adolescent sexual behaviors
SO SOCIAL SCIENCE & MEDICINE
LA English
DT Article
DE Adolescent; Adolescent behavior; Sexual behavior; Residence characteristics; Rural population; USA; African american; Neighborhoods
ID high-school-students; contraceptive use; risk behavior; context; youth; health; family; impact
AB This study explores community members' perspectives regarding the relationship between neighborhood characteristics and adolescent sexual behaviors in two rural, African American communities. The data were collected as part of a community needs assessment to inform the development of HIV prevention interventions in two contiguous counties in northeastern North Carolina, USA. We conducted eleven focus groups with three population groups: adolescents and young adults aged 16-24 (N = 38), adults over age 25 (N = 42), and formerly incarcerated individuals (N = 13). All focus groups were audio-recorded, transcribed and analyzed using a grounded theory approach to content analysis and a constant comparison method. Six major themes emerged from the discussions linking neighborhood context and adolescents sexual behavior: the overwhelming absence of recreational options for community members; lack of diverse leisure-time activities for adolescents; lack of recreational options for adolescents who are dating; adolescent access to inappropriate leisure time activities that promote multiple risk behaviors; limited safe environments for socializing; and cost-barriers to recreational activities for adolescents. In addition, lack of adequate parental supervision of adolescents' time alone and with friends of the opposite sex, as well as ineffective community monitoring of adolescent social activities, were thought to create situations that promoted sexual and other risk behaviors. These findings allowed us to develop a conceptual model linking neighborhood structural and social organization factors to adolescent sexual behaviors and provided insights for developing interventions tailored to address local socioeconomic realities. (C) 2010 Elsevier Ltd. All rights reserved.
C1 [Akers, Aletha Y.] Univ Pittsburgh, Pittsburgh, PA 15213 USA.
   [Muhammad, Melvin R.] Project MOmentum, New York, NY USA.
   [Corbie-Smith, Giselle] Univ N Carolina, Chapel Hill, NC 27515 USA.
C3 Pennsylvania Commonwealth System of Higher Education (PCSHE); University of Pittsburgh; University of North Carolina; University of North Carolina Chapel Hill
RP Akers, AY (corresponding author), Univ Pittsburgh, 300 Halket St, Pittsburgh, PA 15213 USA.
EM aakers@mail.magee.edu
FU National Center on Minority Health Disparities [R24MD001671]; UNC Center for AIDS Research (UNC CFAR) [P30 A150410]; National Institutes of Health [1 KL2 RR024154-01]
CR Adimora AA, 2001, SEX TRANSM DIS, V28, P69, DOI 10.1097/00007435-200102000-00002
   Aronowitz T, 2006, J COMMUN HEALTH NURS, V23, P113, DOI 10.1207/s15327655jchn2302_4
   Averett SL, 2002, AM J PUBLIC HEALTH, V92, P1773, DOI 10.2105/AJPH.92.11.1773
   BILLY JO, 1994, J MARRIAGE FAM, V56, P387, DOI 10.2307/353107
   BROOKSGUNN J, 1993, AM J SOCIOL, V99, P353, DOI 10.1086/230268
   Browning CR, 2004, DEMOGRAPHY, V41, P697, DOI 10.1353/dem.2004.0029
   *CDC C F D C A P, 2003, SPEC FOC PROF STDS A, V0, P0
   Cohen DA, 2002, PEDIATRICS, V110, P0, DOI 10.1542/peds.110.6.e66
   CRANE J, 1991, AM J SOCIOL, V96, P1126
   Crosby R, 2000, HLTH ED MONOGRAPH SE, V18, P45
   Cubbin C, 2005, PERSPECT SEX REPRO H, V37, P125, DOI 10.1111/j.1931-2393.2005.tb00047.x
   Eaton Danice K., 2006, MORBIDITY AND MORTALITY WEEKLY REPORT, V55, P1
   Edgecombe County Health Department, 2007, REP EDG COUNT HLTH D, V0, P0
   ELDER GH, 1995, J MARRIAGE FAM, V57, P771, DOI 10.2307/353931
   Giacomini MK, 2000, JAMA-J AM MED ASSOC, V284, P478, DOI 10.1001/jama.284.4.478
   *GUTTM I, 2006, FACTS AM TEENS SEX R, V0, P0
   *GUTTM I, 2006, US TEEN PREGN STAT N, V0, P0
   HOGAN DP, 1985, AM J SOCIOL, V90, P825, DOI 10.1086/228146
   JARRETT R, 1997, 0EIGHORHOOD POVERTY, V2, P48
   Jarrett R.L., 1997, NEIGHBORHOOD POVERTY, V0, P48
   JENCKS C, 1990, SOCIAL CONSEQUENCES, V0, P0
   Kawachi I., 2000, SOCIAL EPIDEMIOLOGY, V174, P290, DOI 10.1093/MED/9780195377903.003.0008
   Kone A, 2000, PUBLIC HEALTH REP, V115, P243, DOI 10.1093/phr/115.2.243
   KORBIN JE, 2000, NEIGHBORHOOD POVERTY, V2, P65
   KU L, 1993, SOC FORCES, V72, P479, DOI 10.2307/2579858
   Martyn KK, 2003, J MIDWIFERY WOM HEAL, V48, P213, DOI 10.1016/S1526-9523(03)00064-3
   Milhausen RR, 2003, AM J HEALTH BEHAV, V27, P373, DOI 10.5993/AJHB.27.4.9
   Miller KE, 1999, SOCIOL SPORT J, V16, P366, DOI 10.1123/ssj.16.4.366
   Miller KE, 1998, J HEALTH SOC BEHAV, V39, P108, DOI 10.2307/2676394
   MORANELLIS J, 2006, QUALITATIVE RES, V6, P612
   Nash County Health Department, 2007, REP NASH COUNT HLTH, V0, P0
   Newman O., 1996, CREATING DEFENSIBLE, V0, P0
   Oman RF, 2005, PERSPECT SEX REPRO H, V37, P25, DOI 10.1363/372505
   PAIKOFF RL, 1995, AM J ORTHOPSYCHIAT, V65, P389, DOI 10.1037/h0079652
   Patton MQ, 1999, HEALTH SERV RES, V34, P1189
   Schatzman L., 1973, FIELD RES STRATEGIES, V0, P0
   *SCI SOFTW DEV, 2007, ATL TI, V0, P0
   *STATACORP, 2005, STAT SOFTW REL 9 0 V, V0, P0
   Strauss A., 1998, BASICS QUALITATIVE R, V0, P0
   Tesoriero JM, 2000, PUBLIC HEALTH REP, V115, P544, DOI 10.1093/phr/115.6.544
   U.S. Census Bureau, 2008, US CENS BUR STAT COU, V0, P0
   Upchurch DM, 2004, PERSPECT SEX REPRO H, V36, P276, DOI 10.1363/3627604
   Ventura S J, 2001, NATL VITAL STAT REP, V49, P1
   Weinstock H, 2004, PERSPECT SEX REPRO H, V36, P6, DOI 10.1111/j.1931-2393.2004.tb00002.x
   Zill N., 1995, ADOLESCENT TIME USE, V0, P0
NR 46
TC 47
Z9 47
U1 0
U2 23
PU PERGAMON-ELSEVIER SCIENCE LTD
PI OXFORD
PA THE BOULEVARD, LANGFORD LANE, KIDLINGTON, OXFORD OX5 1GB, ENGLAND
SN 0277-9536
EI 
J9 SOC SCI MED
JI Soc. Sci. Med.
PD JAN 15
PY 2011
VL 72
IS 1
BP 91
EP 99
DI 10.1016/j.socscimed.2010.09.035
PG 9
WC Public, Environmental & Occupational Health; Social Sciences, Biomedical
SC Public, Environmental & Occupational Health; Biomedical Social Sciences
GA 754AN
UT WOS:000289823300013
PM 21129833
DA 2023-03-20
ER

PT J
AU de Velasquez, BLA
   Perez-Then, E
   Marin, HFM
   Gomez, EMP
   Shor-Posner, G
AF Acosta de Velasquez, Blanca Lucia
   Perez-Then, Eddy
   Mueses Marin, Hector Fabio
   Pinzon Gomez, Elisa Maria
   Shor-Posner, Gail
TI Attitudes of students at three dental schools in Santiago de Cali, Colombia, toward HIV plus patients
SO ACTA BIOETHICA
LA Spanish
DT Article
DE attitude; HIV; dental students; stigma
ID national-survey; dentists; knowledge
AB Objective: To know attitude of students at three dental schools in Santiago de Cali, Colombia, toward HIV+ patients. Methods: This is a cross-sectional study with using a questionnaire to 1173 invited to attend students from three dental schools in Cali. Students were classified in three groups (Pre-clinic: semester I-IV; initial clinic: V to VII and last clinical: VIII to X). Results: Participation rate was 63.4%. 50% under 20 years old, 68% female, 92% single, and 82% Catholics. Between 86% and 92% had positive attitudes; when asked about their willingness to care patients being more favorable preclinical students (p=0.03). Although, 88.7% of all students showed a willingness to address HIV patients. Among those who believed that it would be difficult for assistant staff to accept treating such patients there was a 33% chance of doing so (p=0.003). When we asked about training to manage, between 67% (clinical) and 82% (preclinical) perceive not receiving any. Conclusions: The intention to dental care was similar to that reported in the other American countries, and Ireland. Dental students need better training, because they do not perceived adequate training, to reduce their fear and increase positive attitudes to care for HIV/AIDS patients.
C1 [Acosta de Velasquez, Blanca Lucia] Unidad Invest Inst Univ Colegios Colombia, Colegio Odontol Sede Santiago Cali, Santiago Cali, Colombia.
   [Acosta de Velasquez, Blanca Lucia] Programa Fogarty Univ Miami, SIDA, Coral Gables, FL USA.
   [Mueses Marin, Hector Fabio; Pinzon Gomez, Elisa Maria] Colegio Odontol Sede Santiago de Cali, Grp Invest INVESTICOC, Cali, Colombia.
   [Shor-Posner, Gail] Univ Miami, Div Dis Prevent, Ctr Hlth Promot & Int Res, Fogarty Program, Coral Gables, FL 33124 USA.
C3 University of Miami
RP de Velasquez, BLA (corresponding author), Unidad Invest Inst Univ Colegios Colombia, Colegio Odontol Sede Santiago Cali, Santiago Cali, Colombia.
EM blancal.acosta@gmail.com
CR Ajayi YO, 2008, J DENT, V36, P374, DOI 10.1016/j.jdent.2008.02.008
   Arteaga F, 1999, B EPIDEMIOLOGICO CAL, V0, P42
   BENNETT ME, 1995, J AM DENT ASSOC, V126, P509, DOI 10.14219/jada.archive.1995.0216
   Cohen Leonard A, 2005, J DENT EDUC, V69, P896
   Daniel N, 2004, AIDS PATIENT CARE ST, V18, P63, DOI 10.1089/108729104322802489
   Erasmus S, 2005, INT J DENT HYG, V3, P213, DOI 10.1111/j.1601-5037.2005.00137.x
   Gachigo J N, 2001, SADJ, V56, P587
   Godin G, 1999, COMMUNITY DENT ORAL, V27, P221, DOI 10.1111/j.1600-0528.1999.tb02014.x
   Instituto Nacional de Salud de Colombia, 2007, SEMANA EPIDEMIOLOGIC, V0, P52
   Irigoyen-Camacho ME, 2003, AM J INFECT CONTROL, V31, P231, DOI 10.1067/mic.2003.30
   Kasper D, 2005, HARRIONS PRINCIPLES, V0, P1081
   Kuthy RA, 2007, J DENT EDUC, V71, P646
   Kuthy Raymond A, 2005, J DENT EDUC, V69, P1307
   Magis C, 2000, REV MEX ADM, V57, P214
   McCarthy GM, 1999, AM J PUBLIC HEALTH, V89, P541, DOI 10.2105/AJPH.89.4.541
   Miric M, 2003, PARADIGMAS, V1, P83
   Oliveira ER, 2002, AIDS CARE, V14, P569, DOI 10.1080/09540120220133099
   Organizacion Panamericana de la Salud, 2003, COMPR RESP EST DISCR, V0, P0
   Rohn Edward J, 2006, J DENT EDUC, V70, P1038
   Seacat Jason P, 2003, J DENT EDUC, V67, P630
   Soto S, 2002, 14 INT AIDS C BARCL, V0, P2
   Tomás Sábado Joaquín, 2003, EDUC. MÉD., V6, P31
NR 22
TC 3
Z9 3
U1 0
U2 5
PU UNIV CHILE, CENTRO INTERDISCIPLINARIO ESTUDIOS BIOETICA
PI SANTIAGO
PA DIAGONAL PARAGUAY #265, TORRE 15, PISO 8, SANTIAGO, 00000, CHILE
SN 1726-569X
EI 
J9 ACTA BIOETH
JI Acta Bioet.
PD JUN 15
PY 2011
VL 17
IS 2
BP 265
EP 271
DI 10.4067/S1726-569X2011000200013
PG 7
WC Ethics; Medical Ethics; Social Sciences, Biomedical
SC Social Sciences - Other Topics; Medical Ethics; Biomedical Social Sciences
GA 923TM
UT WOS:000302642300013
DA 2023-03-20
ER

PT J
AU Kaplan, S
   Elliott, H
AF Kaplan, Sebastian
   Elliott, Harold
TI Using Motivational Interviewing to Meet Core Competencies in Psychiatric Resident Training
SO ACADEMIC PSYCHIATRY
LA English
DT Article
ID randomized controlled-trial; behavior-change; psychotherapy; therapy; health; students; skills; hiv
AB Objective: The authors propose that motivational interviewing (MI), a brief intervention designed to manage ambivalence regarding complex behavior change, is well suited for integration into psychiatric residency training programs. Methods: The authors provide a brief description of MI. In addition, based on a review of the literature the authors explore which core competencies the empirically validated, client-centered, and directive method of MI would address. Results: The authors argue that psychiatric residency programs can effectively address several core competencies through the addition of MI training in their curricula, including Brief Psychotherapy, Patient Care, and Interpersonal and Communication Skills. Conclusion: The implementation of MI training offers psychiatric residency programs potential benefits in several key areas. However, the authors provide guidance for important research questions to more confidently ascertain whether MI training for psychiatric residents is worthwhile.
C1 [Kaplan, Sebastian; Elliott, Harold] Wake Forest Univ, Bowman Gray Sch Med, Dept Psychiat & Behav Med, Winston Salem, NC 27157 USA.
C3 Wake Forest University; Wake Forest Baptist Medical Center
RP Kaplan, S (corresponding author), Wake Forest Univ, Bowman Gray Sch Med, Dept Psychiat & Behav Med, Med Ctr Blvd, Winston Salem, NC 27157 USA.
EM sgkaplan@wfubmc.edu
CR Andrews L. B., 2004, CORE COMPETENCIES PS, V0, P0
   Angelino AF, 2008, INT REV PSYCHIATR, V20, P95, DOI 10.1080/09540260701861989
   Banerjea R, 2007, AM J DRUG ALCOHOL AB, V33, P807, DOI 10.1080/00952990701653701
   Channon SJ, 2007, DIABETES CARE, V30, P1390, DOI 10.2337/dc06-2260
   *COMM GRAD MED ED, 2002, PSYCH RES TEACH PRAC, V0, P0
   Dunn C, 2001, ADDICTION, V96, P1725, DOI 10.1046/j.1360-0443.2001.961217253.x
   Greenberg WM, 2002, ACAD PSYCHIATR, V26, P105, DOI 10.1176/appi.ap.26.2.105
   Grote NK, 2009, PSYCHIAT SERV, V60, P313, DOI 10.1176/appi.ps.60.3.313
   Handmaker N., 2002, MOTIVATIONAL INTERVI, V0, P362
   Hettema J, 2005, ANNU REV CLIN PSYCHO, V1, P91, DOI 10.1146/annurev.clinpsy.1.102803.143833
   Kemp R, 1998, BRIT J PSYCHIAT, V172, P413, DOI 10.1192/bjp.172.5.413
   Knight KM, 2006, BRIT J HEALTH PSYCH, V11, P319, DOI 10.1348/135910705X52516
   Miller W. R., 2002, MOTIVATIONAL INTERVI, V0, P0
   MILLER WR, 1983, BEHAV PSYCHOTHER, V11, P147, DOI 10.1017/S0141347300006583
   Mojtabai R, 2008, ARCH GEN PSYCHIAT, V65, P962, DOI 10.1001/archpsyc.65.8.962
   Moyers T. B., 2007, MOTIVATIONAL INTERVI, V0, P0
   Naar-King S, 2008, J PEDIATR PSYCHOL, V33, P441, DOI 10.1093/jpepsy/jsm087
   Poirier MK, 2004, MAYO CLIN PROC, V79, P327, DOI 10.4065/79.3.327
   Renner JA, 2004, BIOL PSYCHIAT, V56, P810, DOI 10.1016/j.biopsych.2004.04.003
   Scal P, 2004, CLIN PEDIATR, V43, P703, DOI 10.1177/000992280404300803
   Swartz HA, 2007, PROF PSYCHOL-RES PR, V38, P430, DOI 10.1037/0735-7028.38.4.430
   Westra HA, 2006, COGNITIVE THER RES, V30, P481, DOI 10.1007/s10608-006-9016-y
   White LL, 2007, MED TEACH, V29, PE67, DOI 10.1080/01421590601032443
   Zerler H, 2008, MOTIVATIONAL INTERVI, V0, P173
NR 25
TC 3
Z9 3
U1 0
U2 4
PU AMER PSYCHIATRIC PUBLISHING, INC
PI ARLINGTON
PA 1000 WILSON BOULEVARD, STE 1825, ARLINGTON, VA 22209-3901 USA
SN 1042-9670
EI 
J9 ACAD PSYCHIATR
JI Acad. Psych.
PD JAN-FEB 15
PY 2011
VL 35
IS 1
BP 46
EP 50
DI 10.1176/appi.ap.35.1.46
PG 5
WC Education & Educational Research; Psychiatry
SC Education & Educational Research; Psychiatry
GA 702TK
UT WOS:000285918600010
PM 21209407
DA 2023-03-20
ER

PT J
AU Boyd-Starke, K
   Hill, OW
   Fife, J
   Whittington, M
AF Boyd-Starke, Kimberly
   Hill, Oliver W.
   Fife, John
   Whittington, Marcina
TI RELIGIOSITY AND HIV RISK BEHAVIORS IN AFRICAN-AMERICAN STUDENTS
SO PSYCHOLOGICAL REPORTS
LA English
DT Article
ID spirituality; health
AB The participants were 256 African-American students between the ages of 18 and 25, from two historically Black universities. The purpose of this study was to see how dimensions of religiosity and spirituality influenced the HIV risk behavior in African-American college students. Each participant completed the Expressions of Spirituality Inventory (ESI) and a survey of sexual attitudes, beliefs, and behaviors. The data were analyzed using a series of ANOVAs, t tests, and correlations. The results from the study confirmed that there was a relationship between religiosity/spirituality and one's tendency to engage in HIV risk behaviors in the population of African-American college students. Interestingly, this study was able to reveal that traditional indicators of religiosity, such as association and church attendance, were not predictors of any of the risky sexual behaviors or attitudes. The portions of religiosity with the greatest impact on these behaviors were the Experiential/Phenomenological, the Existential Well-being, and the Cognitive dimensions, with high scores on each indicative of less likelihood of engaging in risky sexual behaviors.
C1 [Boyd-Starke, Kimberly] Virginia State Univ, Dept Psychol, Petersburg, VA 23806 USA.
C3 Virginia State University
RP Boyd-Starke, K (corresponding author), Virginia State Univ, Dept Psychol, 1 Hayden Dr,POB 9079, Petersburg, VA 23806 USA.
EM KBoyd@vsu.edu
CR Avants S. Kelly., 2004, J PSYCHOTHER INTEGR, V14, P253, DOI 10.1037/1053-0479.14.3.253
   BANDURA A, 1977, PSYCHOL REV, V84, P191, DOI 10.1037/0033-295X.84.2.191
   Bandura A., 1986, SOCIAL FDN THOUGHT A, V0, P0
   BARRETT LE, 1974, SOUL FORCE, V0, P0
   Beckwith HD., 2005, COLL STUDENT J, V39, P357, DOI 10.1037/T06493-000
   Center for Disease Control and Prevention (CDC), 2009, MORBIDITY MORTALITY, V59, P0
   Centers for Disease Control and Prevention, 2009, MORBIDITY MORTALITY, V58, P0
   Fehring RJ, 1998, J RELIG HEALTH, V37, P229, DOI 10.1023/A:1022985922445
   Gall TL, 2005, CAN PSYCHOL, V46, P88, DOI 10.1037/h0087008
   Hasnain M, 2005, AIDS CARE, V17, P892, DOI 10.1080/09540120500038280
   Hill PC, 2003, AM PSYCHOL, V58, P64, DOI 10.1037/0003-066X.58.1.64
   Koenig HG., 2001, HDB RELIG HLTH, V0, P0, DOI DOI 10.1093/ACPROF:OSO/9780195118667.001.0001
   MacDonald DA, 2000, J PERS, V68, P153, DOI 10.1111/1467-6494.00094
   Mbiti J. S., 1990, AFRICAN RELIG PHILOS, V0, P0
   McCree DH, 2003, J ADOLESCENT HEALTH, V33, P2, DOI 10.1016/S1054-139X(02)00460-3
   Miller WR, 2003, AM PSYCHOL, V58, P24, DOI 10.1037/0003-066X.58.1.24
   Netting Nancy S, 2004, ADOLESCENCE, V39, P19
   Poulson RL, 2008, N AM J PSYCHOL, V10, P529
   Powell LH, 2003, AM PSYCHOL, V58, P36, DOI 10.1037/0003-066X.58.1.36
   Richardson B.L., 1997, MULTICULTURAL ISSUES, V2, P155
   Taylor RJ, 2000, SOC WORK, V45, P73, DOI 10.1093/sw/45.1.73
   Zinnbauer BJ, 1999, J PERS, V67, P889, DOI 10.1111/1467-6494.00077
NR 22
TC 13
Z9 13
U1 0
U2 6
PU SAGE PUBLICATIONS INC
PI THOUSAND OAKS
PA 2455 TELLER RD, THOUSAND OAKS, CA 91320 USA
SN 0033-2941
EI 1558-691X
J9 PSYCHOL REP
JI Psychol. Rep.
PD APR 15
PY 2011
VL 108
IS 2
BP 528
EP 536
DI 10.2466/13.20.21.PR0.108.2.528-536
PG 9
WC Psychology, Multidisciplinary
SC Psychology
GA 766XB
UT WOS:000290818800019
PM 21675567
DA 2023-03-20
ER

PT J
AU White, J
   Dutta, A
   Kundu, MM
   Puckett, F
   Hayes, S
   Johnson, E
AF White, Jaraski
   Dutta, Alo
   Kundu, Madan M.
   Puckett, Frank
   Hayes, Sou
   Johnson, Ebonee
TI The Relationship of Multidimensional Health Locus of Control and Attitude toward HIV/AIDS: College Students' PerspectiveS
SO JOURNAL OF REHABILITATION
LA English
DT Article
ID discrimination; beliefs; stigma; aids
AB Acquired Immune Deficiency Syndrome (AIDS) often results in interrelated social factors that hinder attainment of appropriate quality of life and economic independence for survivors. The existence of a statistically significant connection between external locus of control (LOC) (both general and health-related) and negative attitude toward persons with a diagnosed sexually transmitted disease is well documented. Health locus of control is the perception of an individual regarding degree of control the person, or chance, or luck, or others has/have on his/her health. However, research on connection between the two above mentioned variables for populations with AIDS is scarce. Thus, the purpose of this study was to identify any existing relationship between health locus of control and attitudes towards patients with AIDS in a sample of undergraduate and graduate students. A majority of the participating students were majoring in human service and health related fields. The AIDS Attitude Scale (AAS) and the Multidimensional Health Locus of Control (MHLC) Scale were used to collect data from 166 undergraduate and graduate students on two university campuses. Data were analyzed using descriptive statistics and stepwise multiple regression. Results indicated that age, race, and powerful other health LOC factors were predictors of attitudes toward AIDS in college students. Recommendations for future research are made.
C1 [Dutta, Alo] Southern Univ, Dept Rehabil & Disabil Studies, Aton Rouge, LA 70813 USA.
   [Johnson, Ebonee] Univ Wisconsin, Madison, WI 53706 USA.
C3 Southern University System; Southern University & A&M College; University of Wisconsin System; University of Wisconsin Madison
RP Dutta, A (corresponding author), Southern Univ, Dept Rehabil & Disabil Studies, 233 Blanks Hall, Aton Rouge, LA 70813 USA.
EM alodutta1992@aol.com
CR Bachmann MO, 2006, AIDS CARE, V18, P109, DOI 10.1080/09540120500159334
   BACHRACH R, 1977, CHILD DEV, V48, P1340, DOI 10.1111/j.1467-8624.1977.tb03939.x
   BALCH P, 1975, J CONSULT CLIN PSYCH, V43, P119, DOI 10.1037/h0076495
   Bleich S, 2007, OBESITY, V15, P2145, DOI 10.1038/oby.2007.255
   Burrelli J, 2008, 33 YEARS WOMEN S E F, V0, P0
   CAPLINSKIENE T, 2004, INT C AIDS VILN LITH, V0, P0
   *CDCP, 2006, MMWR-MORBID MORTAL W, V5, P589
   Centers for Disease Control and Prevention, 2008, HIV AIDS YOUTH, V0, P0
   COAN RW, 1973, J PERS SOC PSYCHOL, V26, P86, DOI 10.1037/h0034213
   CONNORS J, 2006, J APPL SOC PSYCHOL, V25, P922
   Cox CL, 2009, CANCER-AM CANCER SOC, V115, P642, DOI 10.1002/cncr.24043
   CRISP BR, 2001, PERSONALITY INDIVIDU, V19, P841
   Cross MJ, 2006, RHEUMATOLOGY, V45, P92, DOI 10.1093/rheumatology/kei114
   DABBS JM, 1971, PSYCHOL REP, V28, P959, DOI 10.2466/pr0.1971.28.3.959
   Deacon H, 2007, INT J EPIDEMIOL, V36, P185, DOI 10.1093/ije/dyl255
   FICARROTTO TJ, 1989, INT C AIDS, V0, P0
   FURNHAM A, 1993, BRIT J PSYCHOL, V84, P443, DOI 10.1111/j.2044-8295.1993.tb02495.x
   Greener R., 2002, STATE ART AIDS EC, V0, P49
   Haslam C, 2004, HEALTH PSYCHOL, V23, P486, DOI 10.1037/0278-6133.23.5.486
   KAPLAN HB, 1987, J HEALTH SOC BEHAV, V28, P140, DOI 10.2307/2137128
   KAUFMAN CE, 2007, SEXUALLY TRANSMITTED, V34, P1
   KNOOP R, 1981, PSYCHOL REP, V48, P519, DOI 10.2466/pr0.1981.48.2.519
   MEYEROWITZ BE, 1984, PERCEPTION CONTROLLA, V0, P0
   Millet P, 2003, J VOCATIONAL REHABIL, V19, P59
   Parker R, 2003, SOC SCI MED, V57, P13, DOI 10.1016/S0277-9536(02)00304-0
   Rotter J.B., 1954, SOCIAL LEARNING CLIN, V0, P0, DOI DOI 10.1037/10788-000
   ROTTER JB, 1966, PSYCHOL MONOGR, V80, P1, DOI 10.1037/h0092976
   Roy R, 2005, BRIT J CANCER, V92, P1393, DOI 10.1038/sj.bjc.6602523
   Sales JM, 2007, J ADOLESCENT HEALTH, V40, P573, DOI 10.1016/J.JADOHEALTH.2007.01.007
   SEEMAN M, 1962, AM SOCIOL REV, V27, P772, DOI 10.2307/2090405
   Shrum J C, 1989, AIDS EDUC PREV, V1, P222
   Smith B, 1999, HEALTH EDUC RES, V14, P315, DOI 10.1093/her/14.3.315
   Stenstrom U, 2000, DIABETES RES CLIN PR, V50, P103, DOI 10.1016/S0168-8227(00)00169-8
   Steptoe A, 2001, SOC SCI MED, V53, P1621, DOI 10.1016/S0277-9536(00)00446-9
   STRAUSER DR, 2002, J REHABILITATION, V68, P0
   TIMMONS JC, 1997, EMPLOYMENT NEEDS IND, V0, P0
   *UNAIDS, 2006, 2006 REP GLOB AIDS E, V0, P0
   WALLSTON BS, 1976, J CONSULT CLIN PSYCH, V44, P580, DOI 10.1037/0022-006X.44.4.580
   WALLSTON KA, 1978, HEALTH EDUC QUART, V6, P160, DOI 10.1177/109019817800600107
   WEINHARDT LS, 2004, J ACQUIRED IMMUNE DE, V36, P0
   WOOLDRIDGE CL, 1992, DIABETES ED, V18, P495
NR 41
TC 4
Z9 4
U1 0
U2 5
PU NATL REHABILITATION ASSOC-NRA
PI ALEXANDRIA
PA 633 S WASHINGTON ST, ALEXANDRIA, VA 22314-4109 USA
SN 0022-4154
EI 
J9 J REHABIL
JI J. Rehabil.
PD APR-JUN 15
PY 2011
VL 77
IS 2
BP 12
EP 18
DI 
PG 7
WC Rehabilitation
SC Rehabilitation
GA 754DB
UT WOS:000289831600002
DA 2023-03-20
ER

PT J
AU Ndiaye, P
   Fall, A
   Tal-Dia, A
   Faye, A
   Diongue, M
AF Ndiaye, P.
   Fall, A.
   Tal-Dia, A.
   Faye, A.
   Diongue, M.
TI Knowledge, attitudes and practices related to STD and HIV/AIDS: Men having sex with men in Senegal
SO REVUE D EPIDEMIOLOGIE ET DE SANTE PUBLIQUE
LA French
DT Article
DE Men; Sex; STD; VIH/AIDS; Senegal
ID hiv-infection; gay; behaviors; china
AB Background. - This study aimed to review knowledge, attitudes and practices related to sexual transmitted diseases (STD) and HIV/AIDS among men who have sex with men (MSM) in Senegal. Method. - The study was undertaken from February 1(st) to June 30(th) 2007, in three capitals cities in Senegal (one national, and two regional). It concerned the MSM that benefited from at least one of services of an MSM association. Studied variables included socio demographic characteristics,. sexual practices, as well as knowledge and attitudes related to STDs and VIH/AIDS. Interviews took place during appointments obtained by direct phone call or by two MSM leaders intermediary. Data were seized and analyzed with Epi2000 Software. Results. - Among 245 registered MSM, 63 had a precise contact (address and/or phone number), and 49 aged in average of 25 years were investigated. Among them, one was illiterate, five studied Koran, seven Arab and 36 French. The socio-professional categories differentiated two officials, two merchants, one mechanic, one fighter, live artists, five restorers, seven tailors, 11 students, and 15 unemployed. The associations, to which 35 HSH belonged, were related to sexuality (66%), religion (20%), social matters (8%) and economy (6%). Sexual habits, according to anal intercourse, differentiated the "Ubbi" or receptive/passive (57%), the "Yoos" or incertif/active (25%), the "Ubbi/Yoos" who play the two roles (14%) and the "neitherUbbi/norYoos" who had other practices than anal (4%). Practices between men, concerned mutual strokes (100%), fellatio (61%) and anal intercourse (49%), counted 45% for remuneration, 35% of multi-unprotected partnership, and 12% of breaking condom. Practices with women were reported by IS MSM (31%). Concerning STDs, at least one sign was reported by 43 MSM, one transmission way by 42, one mean of protection by 47; and the first recourse was a health system for 36 MSM. The test of HIV/AIDS screening was done by 38 HSH among which 30 withdrew the results. The "Ubby" adhered much more to associations, and practiced less unprotected vaginal intercourses and multi partnerships. Conclusion. - Sexual relations between men, in Senegal, constitute a factor of propagation for STDs and HIV/AIDS. Beliefs, values, and popular reactions still limit the big principles (liberty, equality, solidarity, and participation) of preventive and curative care. Therefore, ethics and effectiveness must be conciliated to face more MSM needs, for a better health of the populations. (C) 2011 Elsevier Masson SAS. All rights reserved.
C1 [Ndiaye, P.] Univ Cheikh Anta DIOP UCAD, FMPO, Serv Med Prevent & Sante Publ MP SP, Dakar, Senegal.
   [Fall, A.] Natl Hope African Children Initiat HACI, Dakar, Senegal.
   [Tal-Dia, A.] UCAD, ISED, Serv Med Prevent & Sante Publ, Dakar, Senegal.
   [Faye, A.; Diongue, M.] UCAD, FMPO, Serv Med Prevent & Sante Publ, Dakar, Senegal.
C3 University Cheikh Anta Diop Dakar; University Cheikh Anta Diop Dakar; University Cheikh Anta Diop Dakar
RP Ndiaye, P (corresponding author), Univ Cheikh Anta DIOP UCAD, FMPO, Serv Med Prevent & Sante Publ MP SP, BP 16 390, Dakar, Senegal.
EM pndiayempsp@yahoo.fr; aliyunefall@hacisenegal.org
CR Alliance internationale entre homilies, 2003, PREV VIH IST HOMM RE, V0, P0
   Bitera Raphael, 2002, SANTE, V12, P233
   Bogart LM, 2005, AIDS BEHAV, V9, P325, DOI 10.1007/s10461-005-9006-1
   Cellule Nationale de lutte contre le sida, 2004, B EPID NUM, V0, P0
   Desclaux A, 2003, AIDS, V17, PS95, DOI 10.1097/00002030-200317003-00013
   Gilley BJ, 2005, J PSYCHOACTIVE DRUGS, V37, P293, DOI 10.1080/02791072.2005.10400522
   Harawa NT, 2006, J URBAN HEALTH, V83, P682, DOI 10.1007/s11524-006-9067-0
   Homaifar Nazaneen, 2005, HEALTH CARE WOMEN INT, V26, P118, DOI 10.1080/07399330590905576
   Jarama SL, 2005, AIDS BEHAV, V9, P513, DOI 10.1007/s10461-005-9022-1
   Jiang J, 2006, SEX TRANSM DIS, V33, P118, DOI 10.1097/01.olq.0000199763.14766.2b
   Kajubi P, 2008, AIDS BEHAV, V12, P492, DOI 10.1007/s10461-007-9323-7
   Lee Hugh, 2007, J HEALTH ORGAN MANAG, V21, P205, DOI 10.1108/14777260710736886
   Ministere de leconomie des finances et du plan du Senegal, 2005, QUATR ENQ DEM SANT E, V0, P0
   Moreau-Gruet F, 2006, AIDS CARE, V18, P35, DOI 10.1080/09540120500099886
   Neil Mckenna, 1999, EPIDEMIE SILENCIEUSE, V0, P0
   Niang, 2000, HOMMES AYANT RELATIO, V0, P0
   Onusida, 2004, RAPPORT EPIDEMIE MON, V4, P79
   Parsons JT, 2007, AIDS BEHAV, V11, P277, DOI 10.1007/s10461-006-9135-1
   Rhodes SD, 2007, AIDS PATIENT CARE ST, V21, P861, DOI 10.1089/apc.2007.0027
   Wade AS, 2005, AIDS, V19, P2133, DOI 10.1097/01.aids.0000194128.97640.07
   Wong FY, 2008, AIDS CARE, V20, P170, DOI 10.1080/09540120701534707
   Zhang Bei-chuan, 2007, ZHONGHUA LIU XING BING XUE ZA ZHI, V28, P32
   Zhang D, 2008, INT J INFECT DIS, V12, P126, DOI 10.1016/j.ijid.2007.06.007
NR 23
TC 6
Z9 6
U1 0
U2 17
PU MASSON EDITEUR
PI MOULINEAUX CEDEX 9
PA 21 STREET CAMILLE DESMOULINS, ISSY, 92789 MOULINEAUX CEDEX 9, FRANCE
SN 0398-7620
EI 1773-0627
J9 REV EPIDEMIOL SANTE
JI Rev. Epidemiol. Sante Publique
PD OCT 15
PY 2011
VL 59
IS 5
BP 305
EP 311
DI 10.1016/j.respe.2011.03.060
PG 7
WC Public, Environmental & Occupational Health
SC Public, Environmental & Occupational Health
GA 853PJ
UT WOS:000297437900004
PM 21937176
DA 2023-03-20
ER

PT J
AU Onlen, Y
   Savas, N
   Ozer, C
   Savas, L
   Incecik, F
   Kanatli, A
AF Onlen, Yusuf
   Savas, Nazan
   Ozer, Cahit
   Savas, Lutfu
   Incecik, Faruk
   Kanatli, Ali
TI Knowledge, attitude and sources of information regarding aids of high school students in Antakya (Antioch) City
SO CENTRAL EUROPEAN JOURNAL OF MEDICINE
LA English
DT Article
DE HIV/AIDS; Knowledge; Attitude; High School Student
ID hiv/aids; pupils
AB The aim of the current study was to investigate the knowledge of senior High school students, sources of their knowledge, and the socio-economical facts acting on their knowledge about AIDS. A cross sectional, descriptive study, included a total of 2838 students (1368 females and 1470 males) from 16 high schools of 4 different types (State, Anatolian, Trade, and Private high schools). A questionnaire composed of 5 different sections was used to analyze the knowledge level separately "what kind of disease is AIDS", "how AIDS can be transmitted", "risk factors for AIDS", "ways of protection from AIDS", and "the sources of their knowledge about AIDS" in sections from 1 to 5 respectively. In the first 4 sections the right answers were graded with a score of 2, wrong answers were graded with a score of 0, and a score of 1was given when the student did not have an idea. The maximum score for the first 4 sections of the questionnaire were 12, 38, 14, and 14 respectively. In the 5(th) section the probable sources of knowledge of AIDS, such as school, friends, family, newspapers, books, and TV, were questioned. The mean score received from the questionnaire were 49.50 +/- 6.50 (minimum: 27, maximum: 69). The mean score for the females was 49.69 +/- 6.46, it was 49.32 +/- 6.66 for the males (p > 0.05). The mean score for the first 4 sections were 8.2 +/- 2.15, 24.7 +/- 4, 16, 9.70 +/- 2.30, and 6.90 +/- 1.79, respectively. Statistically, there was no significant difference observed between the 15-16, 17-18, and 19-20 age groups on knowledge about "risk factors for AIDS" (p > 0.05). However, there were meaningful differences in "what kind of disease is AIDS", "how AIDS can be transmitted", and "ways of protection from AIDS" (p < 0.05). In aspect of type of high school the knowledge levels of students about AIDS obtained from the questionnaire were statistically different. Concerning the total score of the questionnaire, the students from trade schools received the lowest score, while the highest score of "risk factors for AIDS." were received by Anatolian high school students. The highest score for "what kind of illness is AIDS", "how AIDS be can transmitted", and "ways of protection from AIDS" were received by private high school students. High school students in this region do not have enough knowledge on AIDS. They need education especially on ways of protection and spread of AIDS.
C1 [Onlen, Yusuf; Savas, Lutfu] Mustafa Kemal Univ, Fac Med, Dept Infect Dis & Clin Microbiol, TR-31000 Antakya, Turkey.
   [Savas, Nazan] Mustafa Kemal Univ, Fac Med, Dept Publ Hlth, TR-31000 Antakya, Turkey.
   [Ozer, Cahit] Mustafa Kemal Univ, Fac Med, Dept Family Med, TR-31000 Antakya, Turkey.
   [Incecik, Faruk] Cukurova Univ, Fac Med, Dept Pediat Neurol, Adana, Turkey.
   [Kanatli, Ali] Primer Hlth Care Off, TR-31000 Antakya, Turkey.
C3 Mustafa Kemal University; Mustafa Kemal University; Mustafa Kemal University; Cukurova University
RP Onlen, Y (corresponding author), Mustafa Kemal Univ, Fac Med, Dept Infect Dis & Clin Microbiol, TR-31000 Antakya, Turkey.
EM onlenyusuf@yahoo.com
CR Agrawal HK, 1999, ANN TROP PAEDIATR, V19, P143, DOI 10.1080/02724939992464
   Albrektsson Madelene, 2009, OPEN AIDS J, V3, P55, DOI 10.2174/1874613600903010055
   Aral SO, 1995, AIDS EDUC PREV, V7, P544
   Barss P, 2009, JAIDS-J ACQ IMM DEF, V52, P86, DOI 10.1097/QAI.0b013e31819c153f
   Brook U, 1999, PATIENT EDUC COUNS, V36, P271, DOI 10.1016/S0738-3991(98)00142-6
   Centers for Disease Control and Prevention (CDC), 1998, MMWR MORB MORTAL WKLY REP, V47, P749
   Dagdeviren Nezih, 2008, INT J ADOLESC MED HEALTH, V20, P431
   Farid Rakshanda, 2005, J COLL PHYSICIANS SURG PAK, V15, P18
   Ganczak M, 2007, J ADOLESCENT HEALTH, V40, PCOVER1, DOI 10.1016/j.jadohealth.2007.01.011
   GREEN MS, 1991, EUR J PUBLIC HEALTH, V1, P75
   Kirby D., 2001, EMERGING ANSWERS RES, V0, P0
   MCCAULEY AP, 1995, POPULATION REPORTS, V41, P3
   Nwokocha Ada R C, 2002, J PEDIATR ADOLESC GYNECOL, V15, P93, DOI 10.1016/S1083-3188(01)00150-4
   Petro-Nustas W, 2000, INT J NURS STUD, V37, P423, DOI 10.1016/S0020-7489(00)00022-5
   *POP REF BUR, 1996, WORLD POP DAT SHEET, V0, P0
   SONG EY, 2000, J HLTH ED, V31, P225
   Tavoosi A, 2004, BMC PUBLIC HEALTH, V4, P0, DOI 10.1186/1471-2458-4-17
   *TURK HLTH MIN, 2007, DAT GEN DIR PRIM HLT, V0, P0
   *WHO, 2000, WHO TECHN REP SER, V731, P0
   Yazdi CA, 2006, AIDS CARE, V18, P1004, DOI 10.1080/09540120500526284
   Yoo H, 2005, J SCHOOL HEALTH, V75, P393, DOI 10.1111/j.1746-1561.2005.00054.x
   ZOLOPA AR, 2010, CURRENT MED DIAGNOSI, V0, P1205
NR 22
TC 0
Z9 0
U1 2
U2 8
PU DE GRUYTER POLAND SP Z O O
PI WARSAW
PA BOGUMILA ZUGA 32A STR, 01-811 WARSAW, MAZOVIA, POLAND
SN 1895-1058
EI 1644-3640
J9 CENT EUR J MED
JI Cent. Eur. J. Med.
PD DEC 15
PY 2011
VL 6
IS 6
BP 732
EP 740
DI 10.2478/s11536-011-0077-2
PG 9
WC Medicine, General & Internal
SC General & Internal Medicine
GA 830SE
UT WOS:000295676500010
DA 2023-03-20
ER

PT J
AU Stulhofer, A
   Soh, D
   Jelaska, N
   Bacak, V
   Landripet, I
AF Stulhofer, Aleksandar
   Soh, Damir
   Jelaska, Nika
   Bacak, Valerio
   Landripet, Ivan
TI Religiosity and Sexual Risk Behavior among Croatian College Students, 1998-2008
SO JOURNAL OF SEX RESEARCH
LA English
DT Article
ID condom use; attitudes; adolescents; transition; women; intercourse; patterns; health; impact; debut
AB A substantial increase in religious identification has been observed in most European post-communist countries. As religiosity has been associated with sexually transmitted infection (STI) and HIV vulnerability among young people, this article examined the impact of religious upbringing and personal religiosity (religiousness) on sexual risks among University of Zagreb first-year undergraduate students, using data collected in 1998, 2003, and 2008. Female participants who reported strict religious upbringing were less knowledgeable about human sexuality than other women. Religiousness was negatively correlated with basic knowledge of human sexuality, but again only among women. Contrary to expectations, no significant associations were found between religious upbringing or religiousness and condom use. Both measures of religiosity, however, were related to decreased odds of sexual debut among young women. In the case of male participants, the impact of religiosity was marginal. Religious upbringing was associated (negatively) with sexual literacy and sexual debutbut only at the beginning of the observed period. Overall, religiosity does not seem to substantially reduce STI- and HIV-related risk-taking, particularly among men. Since the observed increase in the proportion of sexually active students during the 1998 through 2008 period was not matched by an increase in condom use, reducing STI and HIV vulnerability among Croatian youth remains an essential task.
C1 [Soh, Damir] Univ Zagreb, Ctr Croatian Studies, Dept Sociol, Zagreb 10000, Croatia.
   [Jelaska, Nika] Univ Zagreb, Dept Psychol, Zagreb 10000, Croatia.
C3 University of Zagreb; University of Zagreb
RP Soh, D (corresponding author), Univ Zagreb, Ctr Croatian Studies, Dept Sociol, Borongajska Cesta 83D, Zagreb 10000, Croatia.
EM dsoh@hrstud.hr
CR [Anonymous], 2002, TALK SEX BATTLES SEX, V0, P0
   BAHTIJAREVIC S, 1990, JAVNO MNIJENJE ZAGRE, V0, P0
   Bearman PS, 1999, POWER NUMBERS PEER E, V0, P0
   Benedict, 2008, ADDRESS HIS HOLINESS, V0, P0
   Benedict XVI Pope, 2009, ENCYCLICAL LETT CARI, V0, P0
   Bezinovic P, 2005, DRUS ISTRAZ, V14, P135
   Bijelic N, 2008, EUR J WOMENS STUD, V15, P329, DOI 10.1177/1350506808095273
   Brewster KL, 1998, J MARRIAGE FAM, V60, P493, DOI 10.2307/353864
   Brown JD, 2002, J SEX RES, V39, P42, DOI 10.1080/00224490209552118
   Cates W, 2001, FAM PLANN PERSPECT, V33, P231, DOI 10.2307/2673787
   COTTINGHAM L, 1996, LESBIANS ARE SO CHIC, V0, P0
   Crisafulli C., 2004, SEXUAL BEHAV ITALIAN, V0, P249
   Crpic G., 2005, SEARCH IDENTITY COMP, V0, P45
   Denissenko M, 1999, EUR J POPUL, V15, P279, DOI 10.1023/A:1006262023315
   Dodge B, 2005, AM J HEALTH BEHAV, V29, P172, DOI 10.5993/AJHB.29.2.8
   Forste R, 2002, PERSPECT SEX REPRO H, V34, P184, DOI 10.2307/3097728
   Furio R, 2002, MLADI UOCI TRECEG MI, V0, P79
   HALMAN LCJ, 1997, INT SOC SCI J, V13, P49
   Halpern J.M., 1996, HIST FAMILY, V1, P425, DOI https://doi.org/10.1016/S1081-602X(96)90011-1
   Hirsl-Hecej V, 2001, COLLEGIUM ANTROPOL, V25, P195
   *JOINT UN PROGR HI, 2008, 2008 REP GLOB AIDS E, V0, P0
   Kardum I, 2008, DRUS ISTRAZ, V17, P505
   Klavs I, 2005, AIDS, V19, P1215, DOI 10.1097/01.aids.0000176223.78979.26
   Kusar S., 1998, BOGOSLOVSKA SMOTRA, V68, P513
   LEngle KL, 2006, PERSPECT SEX REPRO H, V38, P97, DOI 10.1363/3809706
   Marijan T, 2007, COLLEGIUM ANTROPOL, V31, P83
   Meier AM, 2003, SOC FORCES, V81, P1031, DOI 10.1353/sof.2003.0039
   Merakou K, 2002, EUR J PUBLIC HEALTH, V12, P90, DOI 10.1093/eurpub/12.2.90
   Mott FL, 1996, FAM PLANN PERSPECT, V28, P13, DOI 10.2307/2135957
   Netting Nancy S, 2004, ADOLESCENCE, V39, P19
   Panchaud C, 2000, FAM PLANN PERSPECT, V32, P24, DOI 10.2307/2648145
   PAUL II, 1984, MORALITY MARRIAGE AC, V0, P0
   PAUL IV, 1968, HUMANAE VITAE, V0, P0
   Regnerus M. D., 2007, FORBIDDEN FRUIT SEX, V0, P0
   Regnerus MD, 2005, SOCIOL QUART, V46, P79, DOI 10.1111/j.1533-8525.2005.00005.x
   Ricardo C, 2006, SEX CULT HEALTH, V0, P61
   Rostosky SS, 2004, J ADOLESCENT RES, V19, P677, DOI 10.1177/0743558403260019
   Rostosky SS, 2003, J SEX RES, V40, P358, DOI 10.1080/00224490209552202
   Santelli JS, 2000, FAM PLANN PERSPECT, V32, P156, DOI 10.2307/2648232
   Santelli JS, 2006, PERSPECT SEX REPRO H, V38, P106, DOI 10.1363/3810606
   Scott J, 1998, SOCIOLOGY, V32, P815, DOI 10.1177/0038038598032004010
   Sheeran P, 1999, PSYCHOL BULL, V125, P90, DOI 10.1037/0033-2909.125.1.90
   SMALL SA, 1994, J MARRIAGE FAM, V56, P181, DOI 10.2307/352712
   STUHLHOFER A, 2005, PEDAGOGIJSKA ISTRAZI, V2, P327
   STUHLHOFER A, 2007, INT FAMILY PLANNING, V33, P58
   STUHLHOFER A, 2004, REVIJA SOCIOLOGIJU, V35, P31
   Stulhofer A, 2005, SEXUALITY AND GENDER IN POSTCOMMUNIST EASTERN EUROPE AND RUSSIA, V0, P1
   Stulhofer A, 1999, DRUS ISTRAZ, V8, P267
   Stulhofer A, 2000, DRUS ISTRAZ, V9, P867
   Stulhofer A., 2005, Z SEXUALFORSCH, V17, P267
   Stulhofer A., 2006, HIV AIDS MLADI HRVAT, V0, P0
   TRAEEN B, 1992, AIDS CARE, V4, P371, DOI 10.1080/09540129208253108
   UDRY JR, 1988, AM SOCIOL REV, V53, P709, DOI 10.2307/2095817
   Vanwesenbeeck I, 1998, J SEX RES, V35, P317, DOI 10.1080/00224499809551949
   Wallace J. M., 1999, HLTH RISKS DEV TRANS, V0, P444
   Wellings F, 2001, LANCET, V358, P1843, DOI 10.1016/S0140-6736(01)06885-4
   Zaleski EH, 2000, J ADOLESCENCE, V23, P223, DOI 10.1006/jado.2000.0309
   Zrinscak S, 2001, DRUS ISTRAZ, V10, P19
   Zrinscak S, 1995, REVIJA SOCIJALNU POL, V2, P305
NR 60
TC 40
Z9 41
U1 0
U2 12
PU ROUTLEDGE JOURNALS, TAYLOR & FRANCIS LTD
PI ABINGDON
PA 2-4 PARK SQUARE, MILTON PARK, ABINGDON OX14 4RN, OXON, ENGLAND
SN 0022-4499
EI 1559-8519
J9 J SEX RES
JI J. Sex Res.
PD JUN 15
PY 2011
VL 48
IS 4
BP 360
EP 371
DI 10.1080/00224499.2010.494257
PG 12
WC Psychology, Clinical; Social Sciences, Interdisciplinary
SC Psychology; Social Sciences - Other Topics
GA 761NB
UT WOS:000290403600006
PM 20544469
DA 2023-03-20
ER

PT J
AU Oladepo, O
   Fayemi, MM
AF Oladepo, Oladimeji
   Fayemi, Mojisola M.
TI Perceptions about sexual abstinence and knowledge of HIV/AIDS prevention among in-school adolescents in a western Nigerian city
SO BMC PUBLIC HEALTH
LA English
DT Article
DE Adolescent Sexual Abstinence; Premarital Sex; HIV/AIDS
ID pregnancy; risk
AB Background: Young people are becoming increasingly exposed to the risk of HIV infection. According to the 2008 HIV/Syphilis sentinel survey in Nigeria, 3.3% of young people aged 15-19 years are infected. Primary prevention especially abstinence, remains one of the most realistic interventions for reducing further spread of the virus. However, the adoption of sexual abstinence as a prevention strategy among adolescents remains low and factors influencing its practice among urban young people in Nigeria are relatively unknown. The aim of the study was to document the sexual abstinence behaviour of in-school adolescents, the factors influencing or obstructing abstinence, and knowledge of HIV and AIDS in Ibadan, South-West Nigeria. Methods: The study was a descriptive cross-sectional survey of students in Ibadan South-West Local Government Area. A total of 420 respondents (52% males and 48% females), selected through a multistage sampling technique, completed a semi-structured questionnaire. This was supplemented with eight focus group discussions (FGDs) which had an average of 9 respondents within the 10 and 19 years age group. The data from the FGDs were transcribed and summarized manually while the quantitative data was analyzed using the Statistical Package for the Social Sciences to generate frequencies, cross tabulations of variables and logistic regression analysis. Results: Twelve percent of the entire sample had ever had sex. Overall, knowledge of HIV transmission and prevention was high and most respondents favoured the promotion of abstinence as an HIV prevention strategy. A smaller proportion of male respondents (79%) abstained compared with the females (98%). Major predictors of sexual abstinence were being a female, not having a boyfriend or girl friend, not using alcohol and having a positive attitude towards abstinence (P < 0.05). Sexual abstinence was also significantly associated with perceived self efficacy to refuse sex and negative perception of peers who engage in sexual behaviours (P < 0.05). Majority of the FGD discussants suggested the involvement of parents, media, schools, faith-based institutions and non governmental organizations in promoting the adoption of abstinence. Conclusions: The sexual abstinence behaviour of young persons is influenced by multiple factors and should be considered in determining the effectiveness of interventions targeting this behaviour. Coherent sexuality education interventions to promote the adoption of abstinence among young people are urgently needed.
C1 [Oladepo, Oladimeji] Univ Ibadan, Dept Hlth Promot & Educ, Fac Publ Hlth, Coll Med, Ibadan, Nigeria.
   [Fayemi, Mojisola M.] Assoc Reprod & Family Hlth, Ibadan, Nigeria.
C3 University of Ibadan
RP Oladepo, O (corresponding author), Univ Ibadan, Dept Hlth Promot & Educ, Fac Publ Hlth, Coll Med, Ibadan, Nigeria.
EM oladepod@yahoo.com
FU FIC NIH HHS [D43 TW009112] Funding Source: Medline
CR Adedimeji AA, 2007, J HEALTH POPUL NUTR, V25, P146
   ADOLPH C, 1995, CONTRACEPTION, V51, P303, DOI 10.1016/0010-7824(95)00081-K
   AJUWON AJ, 1900, V9, V0, P128
   Amoran O. E., 2005, INT Q COMMUNITY HLTH, V23, P73
   [Anonymous], 2006, REPROD HEALTH MATTER, V14, P174, DOI 10.1016/S0968-8080(06)28249-1
   Asuzu M C, 1994, WEST AFR J MED, V13, P245
   BABALOLA S, 2002, AFRICAN J AIDS RES, V0, P11
   BEARMAN P, 2008, PEER EFFECTS ADOLESC, V0, P0
   BLUM RW, 2002, MOTHERS INFLUENCE TE, V0, P0
   Brown A., 2001, SEXUAL RELATIONS YOU, V0, P0
   Chapin JR, 2000, ADOLESCENCE, V35, P799
   DECOCK KM, 1994, JAMA-J AM MED ASSOC, V272, P481, DOI 10.1001/jama.272.6.481
   Earl Daniel Thad, 1995, JOURNAL OF THE AMERICAN OSTEOPATHIC ASSOCIATION, V95, P725
   Fakeye OO., 1998, AFRICAN J REPROD HLT, V2, P142
   *FAM HLTH INT YOUT, 2003, NETWORK, V23, P0
   *FED MIN HLTH, 2008, NAT HIV SYPH SER SEN, V0, P0
   *FED MIN HLTH, 2007, NAT STRAT PLAN HLTH, V0, P0
   Federal Ministry of Health, 2005, NAT HIV AIDS REPR HL, V0, P0
   GREEN E, 2002, WHAT ARE LESSONS UGA, V0, P0
   IHEJIAMAIZU EC, 2001, P IUSSP GEN POP C SA, V0, P0
   Isiugo-Abanihe U. C., 2004, AFRICAN POPULATION STUDIES, V19, P81
   Iyaniwura CA, 2007, NIGERIAN MED PRACTIT, V52, P33
   *JOINT UN PROGR HI, 1999, LIST LEARN LIV WORLD, V0, P0
   *KAIS FAM FDN, 2000, SEX ED AM, V0, P0
   Kiragu K., 1993, INT FAMILY PLANNING, V19, P92, DOI 10.2307/2133242
   Kirby, 2007, EMERGING ANSWERS RES, V0, P0
   KIRBY D, 2006, IMPACT SEX HIV ED PR, V0, P0
   LASCON O, 1997, INT FAMILY PLANNING, V23, P168
   Lewin K, 1943, PSYCHOL REV, V50, P292, DOI 10.1037/h0062738
   Luke N, 2002, CROSS GENERATIONAL T, V0, P0
   Miller BC, 2001, DEV REV, V21, P1, DOI 10.1006/drev.2000.0513
   OBI SN, 1900, V77, V0, P157
   ORUBULOYE IO, 1991, STUD FAMILY PLANN, V22, P61, DOI 10.2307/1966777
   PAUL C, 2000, SOCIAL MARKETING ADO, V0, P0
   *POP REF BUR, 2000, WORLDS YOUTH 2000 DA, V0, P0
   Resnick MD, 1997, JAMA-J AM MED ASSOC, V278, P823, DOI 10.1001/jama.278.10.823
   Santelli JS, 2000, AM J PUBLIC HEALTH, V90, P1582, DOI 10.2105/AJPH.90.10.1582
   Shankar PR, 2009, J TUBERCULOSIS LUNG, V6, P11
   Singh S., 2003, 9 A GUTTM I, V0, P0
   Underhill K, 2007, BMJ-BRIT MED J, V335, P248, DOI 10.1136/bmj.39245.446586.BE
   UWALAKA F, 1900, V3, V0, P0
   World Health Organization (WHO), 2002, YOUNG PEOPL HIV AIDS, V0, P0
NR 47
TC 20
Z9 20
U1 1
U2 10
PU BMC
PI LONDON
PA CAMPUS, 4 CRINAN ST, LONDON N1 9XW, ENGLAND
SN 
EI 1471-2458
J9 BMC PUBLIC HEALTH
JI BMC Public Health
PD MAY 12
PY 2011
VL 11
IS 
BP 
EP 
DI 10.1186/1471-2458-11-304
PG 10
WC Public, Environmental & Occupational Health
SC Public, Environmental & Occupational Health
GA 779PD
UT WOS:000291790900001
PM 21569416
DA 2023-03-20
ER

PT J
AU Mudhovozi, P
AF Mudhovozi, Pilot
TI Unsafe Sexual Behavior, Reasons for Consequences and Preventive Methods Among College Students
SO JOURNAL OF PSYCHOLOGY IN AFRICA
LA English
DT Article
DE unsafe sex; dangers of unprotected sex; reasons for unprotected sex; college students; Southern Africa
ID south-africa; condom use; hiv/aids; durban
AB The study presets the findings of a survey of risky sexual behaviours, attitudes and beliefs among university students attending a historically black university. Ninety-nine participants (male = 36; female = 63) were randomly selected from third psychology students at an institution of higher learning. A questionnaire was used to collect data. Descriptive statistics were used to analyse the results. The study results show that most of the students were sexually active and practiced safe sex, including use of barriers. However, the students perceived dislike of condom use partner, which raised their risk for unsafe sexual practices.
C1 Univ Venda, Dept Psychol, ZA-0950 Thohoyandou, South Africa.
C3 University of Venda
RP Mudhovozi, P (corresponding author), Univ Venda, Dept Psychol, Private Bag X5050, ZA-0950 Thohoyandou, South Africa.
EM peemudhovozi@yahoo.com
CR Ayankogbe O., 2011, DETERMINANTS YOUNG P, VDeterminants of young peoples sexual behaviour concerning HIV and AIDS in the practice population of a university health care centre in Lagos, P0
   Coombe C, 2002, NORRAG NEWS, V0, P0
   Epstein D, 2003, ESRC SEM SER SOC, V0, P0
   Ethier KA, 2006, J ADOLESCENT HEALTH, V38, P268, DOI 10.1016/j.jadohealth.2004.12.010
   Harrison A, 2003, S AFR J SCI, V96, P285
   Hartell C. G., 2005, HIV AIDS S AFRICA RE, V0, P0
   HARVEY BM, 1997, THESIS RHODES U GRAH, V0, P0
   Joint United Nations Programme on HIV/AIDS (UNAIDS), 2010, UNAIDS REP GLOB AIDS, V0, P0
   Kanekar A., 2010, ACTA DIADACTICA NAPO, V3, P27
   Kanekar A, 2009, INT Q COMMUNITY HEAL, V28, P337, DOI 10.2190/IQ.28.4.f
   Maharaj P, 2008, AIDS CARE, V20, P838, DOI 10.1080/09540120701742284
   Maharaj P, 2006, REPROD HEALTH MATTER, V14, P104, DOI 10.1016/S0968-8080(06)28253-3
   NICHOLAS L, 1994, INT J ADV COUNS, V17, P275, DOI 10.1007/BF01407743
   Page JA, 2006, AFR J RES MATH SCI T, V10, P103, DOI 10.1080/10288457.2006.10740598
   Pettifor A., 2004, HIV SEXUAL BEHAV YOU, V0, P0
   Rangel MC, 2006, J ADOLESCENT HEALTH, V39, P156, DOI 10.1016/j.jadohealth.2006.02.011
   Sunmola AM, 2005, AIDS CARE, V17, P457, DOI 10.1080/09540120412331319732
   Teague SM, 2009, AIDS EDUC PREV, V21, P526, DOI 10.1521/aeap.2009.21.6.526
   Trochim W, 2006, DESCRIPTIVE STAT RES, V0, P0
   Williamson L M., 2009, LIMITS MODEM CONTRAC, V0, P0
   Williamson LM, 2009, AIDS CARE, V21, P561, DOI 10.1080/09540120802301857
NR 21
TC 4
Z9 4
U1 0
U2 8
PU ROUTLEDGE JOURNALS, TAYLOR & FRANCIS LTD
PI ABINGDON
PA 2-4 PARK SQUARE, MILTON PARK, ABINGDON OX14 4RN, OXON, ENGLAND
SN 1433-0237
EI 1815-5626
J9 J PSYCHOL AFR
JI J. Psychol. Afr.
PD JUN 15
PY 2011
VL 21
IS 4
BP 573
EP 575
DI 10.1080/14330237.2011.10820499
PG 3
WC Psychology, Multidisciplinary
SC Psychology
GA 907DZ
UT WOS:000301399300009
DA 2023-03-20
ER

PT J
AU Char, A
   Saavala, M
   Kulmala, T
AF Char, Arundhati
   Saavala, Minna
   Kulmala, Teija
TI Assessing young unmarried men's access to reproductive health information and services in rural India
SO BMC PUBLIC HEALTH
LA English
DT Article
DE Young men; sexual and reproductive health; access; services; information; condoms; rural India
ID college-students; sexual-activity; adolescents; knowledge; youth; behavior; focus
AB Background: We investigated the accessibility of reproductive health information and contraceptives in a relatively less developed area of rural central India and assessed the risks facing young unmarried men. Methods: This cross-sectional study used both qualitative and quantitative methods. Participants included 38 unmarried rural men in four focus-group discussions and a representative sample of 316 similarly profiled men, aged 17-22 years, in a survey. Information was collected on the men's socioeconomic characteristics; awareness, knowledge, and perceptions of family planning; attitudes toward future contraceptive use; intra-family communication; knowledge about STIs/HIV/AIDS; and access and use of condoms. Content analysis for qualitative information and descriptive analysis for survey data were used to draw conclusions. Results: Young unmarried rural Indian men's sexual and reproductive health (SRH) knowledge is limited, although the majority is familiar with condoms (99%). The young men identified electronic mass media (67%) as the prime source of reproductive health information, yet they lacked detailed knowledge of various contraceptives and felt ignored by health providers, who, they felt, would be capable of providing SRH information through interpersonal communication. Young men are more concerned about avoiding infections and securing sexual pleasure and less concerned about avoiding potential pregnancies. For example, 68% of the young men were aware of condoms and their HIV/AIDS preventive role, but only about two-fifths mentioned condom use to prevent unwanted pregnancies. Although most young men (96%) knew where to access a condom, they felt uncomfortable or embarrassed doing so in their own villages or close by because of socio-cultural norms that prevented them from using contraceptives. Very few respondents (4%) disclosed using condoms themselves, but 59% said they knew someone from their peer group who had used them. Conclusions: Young unmarried men in rural India are underserved with regard to SRH information and services, because they are not recognized as key targets under the public health system, and they receive their limited knowledge and information mainly from the mass media; this situation could be greatly improved by public health service providers. It is important that programmers involve young men with effective communication strategies to enable them to act responsibly with regard to their own sexual health needs.
C1 [Char, Arundhati; Kulmala, Teija] Univ Tampere, Sch Hlth Sci, Tampere 33014, Finland.
   [Saavala, Minna; Kulmala, Teija] Family Federat Finland, Vaestoliitto, Helsinki, Finland.
   [Kulmala, Teija] Univ Tampere, Dept Int Hlth, Tampere 33014, Finland.
   [Char, Arundhati; Saavala, Minna] Univ Helsinki, Dept Social Res, FIN-00014 Helsinki, Finland.
C3 Tampere University; Family Federation of Finland; Tampere University; University of Helsinki
RP Char, A (corresponding author), Univ Tampere, Sch Hlth Sci, Tampere 33014, Finland.
EM arundhati.char@uta.fi
FU Academy of Finland [SA205648, SA138232]; Doctoral Program in Public Health (DPPH); University of Tampere, Finland; Vaestoliitto; Family Federation of Finland, Helsinki through DKT India; DKT India
CR Abraham L, 2002, CULT HEALTH SEX, V4, P337, DOI 10.1080/13691050110120794
   Abraham L, 2001, INDIAN J SOC WORK, V62, P233
   Amazigo U, 1997, INT FAM PLAN PERSPEC, V23, P28, DOI 10.2307/2950783
   BAILIE R, 1995, BRIT J FAM PLAN, V21, P71
   Banerjee P., 2005, INTERNATIONAL ELECTRONIC JOURNAL OF HEALTH EDUCATION, V8, P48
   BOLLINGER RC, 2005, AIDS CARE, V17, P377
   Chandra-Mouli V, 2010, B WORLD HEALTH ORGAN, V88, P3, DOI 10.2471/BLT.09.074625
   Char A, 2009, INT PERSPECT SEX R H, V35, P131, DOI 10.1363/3513109
   Choudry SNM., 2003, ADOLESCENT SEXUAL RE, V0, P59
   Dick B, 2006, WHO TECH REP SER, V938, P151
   Gorgen R, 1998, INT FAM PLAN PERSPEC, V24, P65, DOI 10.2307/2991927
   GREENHALGH S, 1990, POPUL DEV REV, V16, P85, DOI 10.2307/1972530
   International Institute for Population Sciences (IIPS) and Macro International, 2005, NAT FAM HLTH SURV NF, V0, P0
   Jaya, 2009, INT PERSPECT SEX R H, V35, P97, DOI 10.1363/3509709
   Jaya J., 2007, J ADOLESCENT HLTH, V40, P0
   Jejeebhoy S. J., 2004, LOOKING BACK LOOKING, V0, P138
   Jejeebhoy SJ, 1998, SOC SCI MED, V46, P1275, DOI 10.1016/S0277-9536(97)10056-9
   Joshi, 2004, SEXUALITY TIME AIDS, V0, P0
   Katz K, 2002, J BIOSOC SCI, V34, P215, DOI 10.1017/S0021932002002158
   Khalil SN, 2005, INT J ADOLESC YOUTH, V12, P149, DOI 10.1080/02673843.2005.9747948
   NARE C, 1996, MEASURING ACCESS FAM, V0, P0
   *NAT AIDS CONTR OR, 2004, NAT AIDS PREV CONTR, V0, P0
   Nema A, 2009, ANTHROPOLOGIST, V11, P173, DOI 10.1080/09720073.2009.11891099
   Pachauri S, 2002, INT FAM PLAN PERSPEC, V28, P186, DOI 10.2307/3088221
   Rangaiyan G, 2005, INDIAN J SOC WORK, V66, P442
   Rani PMS, 2005, INDIAN J SOC WORK, V66, P460
   *REG GEN IND, 2001, CENS IND, V0, P0
   Saavala M., 2001, FERTILITY FAMILIAL P, V0, P0
   Samant Y., 2006, INT ELECT J HLTH ED, V9, P13
   Santhya K. G., 2007, YOUNG PEOPLES SEXUAL, V0, P0, DOI DOI 10.1363/3312407
   Santhya K.G., 2008, EMPOWERING MARRIED Y, V0, P0
   1995, 1900, V21, V0, P187
NR 35
TC 22
Z9 22
U1 0
U2 15
PU BMC
PI LONDON
PA CAMPUS, 4 CRINAN ST, LONDON N1 9XW, ENGLAND
SN 
EI 1471-2458
J9 BMC PUBLIC HEALTH
JI BMC Public Health
PD JUN 17
PY 2011
VL 11
IS 
BP 
EP 
DI 10.1186/1471-2458-11-476
PG 10
WC Public, Environmental & Occupational Health
SC Public, Environmental & Occupational Health
GA 791UI
UT WOS:000292691400001
PM 21682899
DA 2023-03-20
ER

PT J
AU Uzochukwu, B
   Uguru, N
   Ezeoke, U
   Onwujekwe, O
   Sibeudu, T
AF Uzochukwu, Benjamin
   Uguru, Nkolika
   Ezeoke, Uche
   Onwujekwe, Obinna
   Sibeudu, Tochi
TI Voluntary counseling and testing (VCT) for HIV/AIDS: A study of the knowledge, awareness and willingness to pay for VCT among students in tertiary institutions in Enugu State Nigeria
SO HEALTH POLICY
LA English
DT Article
DE Awareness; Voluntary counseling and testing; Willingness to pay; Nigeria
ID valuation; care
AB Objective: To examine the level of awareness of youths to voluntary counseling and testing and willingness to pay for this service, and to explore reasons for underutilization of this service. Methods: A cross sectional study was carried out among undergraduate students of two tertiary institutions in Enugu Nigeria using pre-tested interviewer administered questionnaire. Information was collected from 250 respondents per institution. Analysis was done using SPSS computer software package. Results: Most of the respondents (64%) have heard about VCT and 70.6% of the students obtained their information from the mass media (P < 0.05) while a minority (3.8%) heard from families. 76.6% of respondents believe VCT can provide useful information on HIV/AIDS and VCT is obtainable mainly in teaching hospitals (78.5%) and to a lesser extent in government hospitals (9.8%) and NGOs (8.8%), while being almost non existent in private hospitals (2.9%). 81% of the respondents did not attend VCT while only 19% attended. The reasons for non attendance were that majority of the students (45.7%) were unaware of the services (P < 0.05), indifferent to VCT (20.0%), (12.8%) felt it was costly and (13.3%) were afraid of discovering their HIV status. About 50% of the respondents were willing to pay for VCT and the mean willingness to pay was $3.2 (N370). Out of those willing to pay, 46% of them are willing to pay ($2.6) N300 while 34% and 20% are willing to pay $3.4 (N400) and $4.3 (N500), respectively (P < 0.05). Among those not willing to pay, 67.6% of them think it should be free (P < 0.05). Males and people with higher knowledge of VCT stated higher WTP values than females and those with less knowledge of VCT. Log OLS also showed that a higher level in the University was positively related to WTP. Conclusion: The high knowledge of VCT does not reflect on the attendance at VCT clinics. Respondents seem ignorant about where the services can be obtained and they believe VCT should be free or adequately subsidized. The cost of VCT is much higher than the mean WTP and governments should take this into consideration when subsidies are being considered. More VCT centers should be created and widely publicized in various communities. (C) 2010 Elsevier Ireland Ltd. All rights reserved.
C1 [Uzochukwu, Benjamin; Ezeoke, Uche] Univ Nigeria, Coll Med, Dept Community Med, Enugu, Nigeria.
   [Uzochukwu, Benjamin; Uguru, Nkolika; Onwujekwe, Obinna] Univ Nigeria, Coll Med, Hlth Policy Res Grp, Enugu, Nigeria.
   [Sibeudu, Tochi] Nnamdi Azikiwe Univ Awka, Dept Nursing Sci, Awka, Anambra State, Nigeria.
C3 University of Nigeria; University of Nigeria
RP Uzochukwu, B (corresponding author), Univ Nigeria, Coll Med, Dept Community Med, POB 3295, Enugu, Nigeria.
EM bscuzochukwu@yahoo.com
CR AMUSA B, 2004, 15 INT C AIDS BANGK, V0, P0
   ANDERSEN R, 1973, MILBANK FUND Q, V51, P95, DOI 10.2307/3349613
   [Anonymous], 2004, GEND DIM HIV STAT DI, V0, P0
   ARADHYA KW, 2007, MED ED RES AFRICA ME, V27, P0
   ATUMA EN, 2004, 15 INT C AIDS BANGK, V0, P0
   Binswanger HP, 2003, LANCET, V362, P1152, DOI 10.1016/S0140-6736(03)14473-X
   Birch S, 1999, PHARMACOECONOMICS, V16, P55, DOI 10.2165/00019053-199916001-00008
   BOSWELL D, 2005, VOLUNTARY COUNSELING, V0, P0
   Champ PA, 1997, J ENVIRON ECON MANAG, V33, P151, DOI 10.1006/jeem.1997.0988
   CREEL LC, 1900, P1, V0, P0
   Fatusi AO, 2008, BMC PUBLIC HEALTH, V8, P0, DOI 10.1186/1471-2458-8-136
   *FHI, 2005, FHI REP, V0, P0
   Foster V, 1997, J AGR ECON, V48, P123, DOI 10.1111/j.1477-9552.1997.tb01140.x
   Ikechebelu I J, 2006, NIGER J MED, V15, P245
   Irungu TK, 2008, HIV MED, V9, P111, DOI 10.1111/j.1468-1293.2007.00538.x
   Johannesson Magnus, 1996, THEORY METHODS EC EV, V0, P0
   [Joint United Nations Programme on HIV/AIDS (UNAIDS) Joint United Nations Programme on HIV/AIDS], 2008, REP GLOB AIDS EP, V0, P0
   KEALEY MJ, 1988, LAND ECON, V76, P158
   Klose T, 1999, HEALTH POLICY, V47, P97, DOI 10.1016/S0168-8510(99)00010-X
   KUMAR P, 2004, KUMAR CLARK CLIN MED, V0, P151
   KYALIGONZA E, 2004, INT C AIDS BANGK THA, V0, P11
   Lliyasu Z, 2006, J NATL MED ASSOC, V98, P1917
   Maman S, 2001, AIDS CARE, V13, P595, DOI 10.1080/09540120120063223
   *NACA, 2007, NIG UNGASS REP, V0, P0
   *NAT PREV INF NETW, 1994, HIV COUNS TEST REF, V0, P0
   OGBOGU IO, 2004, 15 INT C AIDS, V0, P0
   Onwujekwe O, 2005, SOC SCI MED, V60, P525, DOI 10.1016/j.socscimed.2004.05.023
   Onwujekwe O, 2004, SOC SCI MED, V58, P525, DOI 10.1016/S0277-9536(03)00214-4
   PELTZER K, 2002, INT J ADV COUNSELING, V3, P0
   PHILLIPS KA, 1997, ABSTR BOOK ASS HLTH, V14, P136
   REILING SD, 1990, LAND ECON, V66, P128, DOI 10.2307/3146362
   *SOC FAM HLTH NIG, 2007, ASS BEHAV CHAN UNPUB, V0, P0
   *UNAIDS, 2003, ANN REP HIV TEST COU, V0, P0
   *UNAIDS WHO, 2008, UNAIDS WHO AIDS EP U, V0, P0
   *USAID, 2001, HIV AIDS VOL COUNS T, V0, P0
   WHITTINGTON MS, 2002, MEXICO VACCINE, V19, P2585
   *WHO, 2006, NIG LAUNCH NAT VOL C, V0, P0
   *WHO, 2004, WHO ED PEOPL REQ ANT, V0, P0
NR 48
TC 23
Z9 24
U1 0
U2 10
PU ELSEVIER IRELAND LTD
PI CLARE
PA ELSEVIER HOUSE, BROOKVALE PLAZA, EAST PARK SHANNON, CO, CLARE, 00000, IRELAND
SN 0168-8510
EI 1872-6054
J9 HEALTH POLICY
JI Health Policy
PD MAR 15
PY 2011
VL 99
IS 3
BP 277
EP 284
DI 10.1016/j.healthpol.2010.11.007
PG 8
WC Health Care Sciences & Services; Health Policy & Services
SC Health Care Sciences & Services
GA 728QA
UT WOS:000287887500013
PM 21130516
DA 2023-03-20
ER

PT J
AU Rijsdijk, LE
   Bos, AER
   Ruiter, RAC
   Leerlooijer, JN
   de Haas, B
   Schaalma, HP
AF Rijsdijk, Liesbeth E.
   Bos, Arjan E. R.
   Ruiter, Robert A. C.
   Leerlooijer, Joanne N.
   de Haas, Billie
   Schaalma, Herman P.
TI The World Starts With Me: A multilevel evaluation of a comprehensive sex education programme targeting adolescents in Uganda
SO BMC PUBLIC HEALTH
LA English
DT Article
ID sub-saharan africa; planned behavior; reproductive health; condom use; interventions; metaanalysis; students
AB Background: This paper evaluates the effect of the World Starts With Me (WSWM), a comprehensive sex education programme in secondary schools in Uganda. The aim of the present study was to assess the effects of WSWM on socio-cognitive determinants of safe sex behaviour (delay; condom use and non-coercive sex). Methods: A survey was conducted both before and immediately after the intervention among students in intervention (N = 853) and comparison (N = 1011) groups. A mixed model repeated measures analysis was performed to assess the effectiveness of the WSWM programme on the main socio-cognitive determinants of safe sex behaviour at post-test. A similar post-hoc comparison was made between schools based on completeness and fidelity of implementation of WSWM. Results: Significant positive effects of WSMW were found on beliefs regarding what could or could not prevent pregnancy, the perceived social norm towards delaying sexual intercourse, and the intention to delay sexual intercourse. Furthermore, significant positive effects of WSWM were found on attitudes, self-efficacy and intention towards condom use and on self-efficacy in dealing with sexual violence (pressure and force for unwanted sex). A reversed effect of intervention was found on knowledge scores relating to non-causes of HIV (petting, fondling and deep kissing). A follow-up comparison between intervention schools based on completeness of the programme implementation revealed that almost all significant positive effects disappeared for those schools that only implemented up to 7 out of 14 lessons. Another follow-up analysis on the basis of implementation fidelity showed that schools with a "partial" fidelity score yielded more significant positive effects than schools with a "full" fidelity of implementation score. Conclusions: The study showed an intervention effect on a number of socio-cognitive determinants. However, the effectiveness of WSWM could be improved by giving more systematic attention to the context in which such a programme is to be implemented. Implications for the systematic development and implementation of school-based safe sex interventions in Uganda will be discussed.
C1 [Rijsdijk, Liesbeth E.] Windesheim Univ Appl Sci, Windesheim Honours Coll, NL-8011 NB Zwolle, Netherlands.
   [Bos, Arjan E. R.; Ruiter, Robert A. C.; Schaalma, Herman P.] Maastricht Univ, Dept Work & Social Psychol, Maastricht, Netherlands.
   [Leerlooijer, Joanne N.; de Haas, Billie] Rutgers WPF, Utrecht, Netherlands.
   [de Haas, Billie] Univ Groningen, NL-9700 AB Groningen, Netherlands.
C3 Maastricht University; University of Groningen
RP Rijsdijk, LE (corresponding author), Windesheim Univ Appl Sci, Windesheim Honours Coll, Koestr 3, NL-8011 NB Zwolle, Netherlands.
EM e.rijsdijk@windesheim.nl
FU Netherlands Ministry of Foreign Affairs; Bill and Melinda Gates Foundation; World Population Foundation (WPF) in the Netherlands
CR Ajzen I, 2002, J APPL SOC PSYCHOL, V32, P665, DOI 10.1111/j.1559-1816.2002.tb00236.x
   Albarracin D, 2001, PSYCHOL BULL, V127, P142, DOI 10.1037//0033-2909.127.1.142
   [Anonymous], 1974, HEALTH EDUCATION MONOGRAPH, V2, P324
   [Anonymous], 2002, COMMUNICATION SOCIAL, V0, P0
   Bartholomew LK, 2006, PLANNING HLTH PROMOT, V0, P0
   Darabi L., 2008, PROTECTING NEXT GENE, V0, P0
   Field A., 2009, DISCOVERING STAT USI, V0, P0
   Fishbein M., 2010, PREDICTING CHANGING, V0, P0, DOI DOI 10.4324/9780203838020
   Gallant M, 2004, SOC SCI MED, V58, P1337, DOI 10.1016/S0277-9536(03)00331-9
   Godin G, 1996, AM J HEALTH PROMOT, V11, P87, DOI 10.4278/0890-1171-11.2.87
   Hardeman W, 2008, PSYCHOL HEALTH, V23, P11, DOI 10.1080/08870440701615948
   Hughes J, 1998, STUD FAMILY PLANN, V29, P233, DOI 10.2307/172161
   Joint United Nations Programme on HIV/AIDS (UNAIDS), 2010, UNAIDS REP GLOB AIDS, V0, P0
   Kaaya SF, 2002, SCAND J PUBLIC HEALT, V30, P148, DOI 10.1080/14034940210133807
   Kinsman J, 2001, HEALTH EDUC RES, V16, P85, DOI 10.1093/her/16.1.85
   Kirby D, 2007, EMERGING ANSWERS 200, V0, P0
   Koenig MA, 2004, INT FAM PLAN PERSPEC, V30, P156, DOI 10.1363/3015604
   Lloyd C. B., 2007, 6 POP COUNC, V0, P0
   MAVEDZENGE SN, 2010, HIV PREVENTION YOUNG, V0, P0
   McCauley A P, 1995, POPUL REP J, V0, P1
   Mukoma W, 2009, SCAND J PUBLIC HEALT, V37, P7, DOI 10.1177/1403494809103995
   Neema S., 2006, 25 GUTTM I, V0, P0
   NEEMA S, 2004, 14 GUTTM I, V0, P0
   Paul-Ebhohimhen VA, 2008, BMC PUBLIC HEALTH, V8, P0, DOI 10.1186/1471-2458-8-4
   Schaalma HP, 2004, ARCH SEX BEHAV, V33, P259, DOI 10.1023/B:ASEB.0000026625.65171.1d
   Sheeran P, 1999, PSYCHOL BULL, V125, P90, DOI 10.1037/0033-2909.125.1.90
   Uganda AIDS Commission, 2007, YOUNG PEOPL HLTH HIV, V0, P0
   Van Breukelen GJP, 2006, J CLIN EPIDEMIOL, V59, P920, DOI 10.1016/j.jclinepi.2006.02.007
   Vermeer W, 2009, PATIENT EDUC COUNS, V75, P135, DOI 10.1016/j.pec.2008.08.022
   VERSTEEGEN M, 2009, THESIS LEIDEN U NETH, V0, P0
   *WPF, 2010, ANN REP, V0, P0
   Zaba B, 2004, SEX TRANSM INFECT, V80, P28, DOI 10.1136/sti.2004.012674
NR 33
TC 37
Z9 39
U1 0
U2 15
PU BIOMED CENTRAL LTD
PI LONDON
PA 236 GRAYS INN RD, FLOOR 6, LONDON WC1X 8HL, ENGLAND
SN 1471-2458
EI 
J9 BMC PUBLIC HEALTH
JI BMC Public Health
PD MAY 18
PY 2011
VL 11
IS 
BP 
EP 
DI 10.1186/1471-2458-11-334
PG 12
WC Public, Environmental & Occupational Health
SC Public, Environmental & Occupational Health
GA 783QK
UT WOS:000292098800001
PM 21592369
DA 2023-03-20
ER

PT J
AU Ellepola, ANB
   Sundaram, DB
   Jayathilake, S
   Joseph, BK
   Sharma, PN
AF Ellepola, Arjuna N. B.
   Sundaram, Devipriya B.
   Jayathilake, Sumedha
   Joseph, Bobby K.
   Sharma, Prem N.
TI Knowledge and Attitudes About HIV/AIDS of Dental Students from Kuwait and Sri Lanka
SO JOURNAL OF DENTAL EDUCATION
LA English
DT Article
DE HIV; AIDS; Kuwait; Sri Lanka; dental students
ID human-immunodeficiency-virus; hiv-infected patients; national-survey; transmission; dentists
AB Several studies regarding knowledge and attitudes of dental students towards HIV/AIDS have been reported from various countries. However, to the best of our knowledge, an international comparison between countries with diverse cultural and educational backgrounds has not been reported in the literature. The aim of this study was to compare the knowledge and attitudes towards HIV/AIDS of dental students of Kuwait University (KU), Kuwait and the University of Peradeniya (UP), Sri Lanka, the only dental schools in the respective countries. A cross-sectional survey was conducted among a total of 258 dental students, representing the clinical years of both universities, using a similar structured questionnaire with sixty questions to examine their knowledge of various aspects of HIV/AIDS and thirteen questions to examine their attitudes towards the disease. The mean knowledge and attitude scores were calculated and compared between students from the two universities using t-test with SPSS 17.0. A total of 215 questionnaires were completed and returned, giving a total response rate of 83.3 percent. The KU students were significantly more knowledgeable (p=0.018) regarding HIV/AIDS than the UP students. However, the UP students demonstrated a more highly significant positive attitude (p<0.001) towards the disease than those in KU. This information might help to define strategies to improve the quality of education in these countries.
C1 [Sundaram, Devipriya B.; Joseph, Bobby K.] Kuwait Univ, Fac Dent, Dept Diagnost Sci, Safat 13110, Kuwait.
   [Ellepola, Arjuna N. B.] Kuwait Univ, Fac Dent, Dept Bioclin Sci, Safat 13110, Kuwait.
   [Jayathilake, Sumedha] Univ Peradeniya, Fac Dent Sci, Dept Oral Med & Periodontol, Peradeniya, Sri Lanka.
   [Sharma, Prem N.] Kuwait Univ, Hlth Sci Ctr, Off Vice President, Safat 13110, Kuwait.
C3 Kuwait University; Kuwait University; University of Peradeniya; Kuwait University
RP Sundaram, DB (corresponding author), Kuwait Univ, Fac Dent, Dept Diagnost Sci, POB 24923, Safat 13110, Kuwait.
EM devipriya@hsc.edu.kw
CR Ajayi YO, 2008, J DENT, V36, P374, DOI 10.1016/j.jdent.2008.02.008
   Amodio E, 2010, EUR J PUBLIC HEALTH, V20, P433, DOI 10.1093/eurpub/ckp178
   BENNETT ME, 1995, J AM DENT ASSOC, V126, P509, DOI 10.14219/jada.archive.1995.0216
   Borsum K M, 2004, EUR J DENT EDUC, V8, P105, DOI 10.1111/j.1600-0579.2004.00326.x
   CLAY HH, 1999, CLAYS HDB ENV HLTH, V0, P252
   Corrigan PW, 2007, COMMUNITY MENT HLT J, V43, P171, DOI 10.1007/s10597-006-9061-8
   Erasmus S, 2005, INT J DENT HYG, V3, P213, DOI 10.1111/j.1601-5037.2005.00137.x
   Fowler MG, 2002, J ACQ IMMUN DEF SYND, V30, P230, DOI 10.1097/00042560-200206010-00012
   Hu SW, 2004, AIDS PATIENT CARE ST, V18, P587, DOI 10.1089/1087291042404701
   Kuthy RA, 2007, J DENT EDUC, V71, P646
   LYIMO E, 2007, THESIS U BERGEN, V0, P0
   McCarthy GM, 1999, AM J PUBLIC HEALTH, V89, P541, DOI 10.2105/AJPH.89.4.541
   Mulligan Roseann, 2006, J DENT EDUC, V70, P857
   Nasir EF, 2008, BMC PUBLIC HEALTH, V8, P0, DOI 10.1186/1471-2458-8-286
   Oliveira ER, 2002, AIDS CARE, V14, P569, DOI 10.1080/09540120220133099
   PAXTON S, 1997, 4 INT C AIDS AS PAC, V0, P0
   Puttaiah R, 2009, INT DENT J, V59, P271, DOI 10.1922/IDJ_2145Puttaiah06
   Sadeghi M, 2009, J DENT EDUC, V73, P740
   Scully C, 2006, J DENT RES, V85, P794, DOI 10.1177/154405910608500903
   Seacat Jason P, 2003, J DENT EDUC, V67, P630
   WOOD KM, 1997, 4 INT C AIDS AS PAC, V0, P0
NR 23
TC 22
Z9 22
U1 0
U2 3
PU AMER DENTAL EDUCATION ASSOC-ADEA
PI WASHINGTON
PA 655 K STREET NW, SUITE 800, WASHINGTON, DC 20001 USA
SN 0022-0337
EI 1930-7837
J9 J DENT EDUC
JI J. Dent. Educ.
PD APR 15
PY 2011
VL 75
IS 4
BP 574
EP 581
DI 
PG 8
WC Dentistry, Oral Surgery & Medicine
SC Dentistry, Oral Surgery & Medicine
GA 749HT
UT WOS:000289455800015
PM 21460279
DA 2023-03-20
ER

PT J
AU Langa, M
   Graham, T
AF Langa, Malose
   Graham, Tanya
TI Experiences of Supervising Postgraduate Community Psychology Students at Wits University, South Africa
SO JOURNAL OF COMMUNITY & APPLIED SOCIAL PSYCHOLOGY
LA English
DT Article
DE community psychology; supervision; professional training; South Africa
AB In this article, the authors discuss problems and challenges of supervising postgraduate community psychology students at the University of the Witwatersrand, South Africa. As part of their community work, students developed community projects in schools in Alexandra Township, aimed at dealing with social ills such as HIV/AIDS, gangs, violence, substance abuse and teenage pregnancy. Students found community work to be extremely exhausting, stressful and demanding. Therefore, community psychology supervision became an important space in helping students to reflect on the experiences, anxieties and frustrations. This article discusses key themes that have emerged in community supervision, including gender, race and class issues. In conclusion, recommendations are provided on how to improve community psychology supervision based our experiences. Supervisors need to be proactive in helping students to reflect on their experiences and actively engage with some of the theoretical and practical issues that emerge in community work. Copyright (C) 2010 John Wiley & Sons, Ltd.
C1 [Langa, Malose; Graham, Tanya] Univ Witwatersrand, Dept Psychol, Johannesburg, South Africa.
C3 University of Witwatersrand
RP Langa, M (corresponding author), Univ Witwatersrand, Dept Psychol, Johannesburg, South Africa.
EM malose.langa@wits.ac.za
CR Ahmed R, 2004, S AFR J PSYCHOL, V34, P630, DOI 10.1177/008124630403400408
   Alexandra Renewal Project, 2001, HIST AL TOWNSH, V0, P0
   Bernard J. M., 2004, FUNDAMENTALS CLIN SU, V0, P0
   Frawley-ODea MG, 2001, SUPERVISORY RELATIONSHIP, V0, P1
   Gibson K, 2001, S AFR J PSYCHOL, V31, P29, DOI 10.1177/008124630103100106
   GIBSON K, 2002, REFLECTIVE PRACTICE, V0, P9
   Mayekiso T, 2004, S AFR J PSYCHOL, V34, P657, DOI 10.1177/008124630403400409
   Pillay J, 2006, SUPERVISION COUNSELL, V0, P181
   Pillay J., 2003, S AFRICAN J PSYCHOL, V33, P261
   RAPPAPORT J, 1981, AM J COMMUN PSYCHOL, V9, P1, DOI 10.1007/BF00896357
   *S AFR POL SERV, 2009, S AFR CRIM STAT, V0, P0
   Seedat M., 2001, COMMUNITY PSYCHOL TH, V0, P0
   Sigogo TNK, 2004, AM J COMMUN PSYCHOL, V33, P77, DOI 10.1023/B:AJCP.0000014320.65759.a5
   *STAT S AFR, 2009, S AFR POP STAT 2009, V0, P0
   STEELE S, 1990, AM SCHOLAR, V59, P497
   Sterling C, 2002, REFLECTIVE PRACTICE, V0, P23
   Tomlinson M., 2002, REFLECTIVE PRACTICE, V0, P99
NR 17
TC 6
Z9 6
U1 0
U2 4
PU WILEY
PI HOBOKEN
PA 111 RIVER ST, HOBOKEN 07030-5774, NJ USA
SN 1052-9284
EI 1099-1298
J9 J COMMUNITY APPL SOC
JI J. Community Appl. Soc. Psychol.
PD MAR-APR 15
PY 2011
VL 21
IS 2
BP 178
EP 191
DI 10.1002/casp.1063
PG 14
WC Psychology, Social
SC Psychology
GA 733ZU
UT WOS:000288303800007
DA 2023-03-20
ER

PT J
AU Winskell, K
   Obyerodhyambo, O
   Stephenson, R
AF Winskell, Kate
   Obyerodhyambo, Oby
   Stephenson, Rob
TI Making sense of condoms: Social representations in young people's HIV-related narratives from six African countries
SO SOCIAL SCIENCE & MEDICINE
LA English
DT Article
DE Swaziland; Namibia; Kenya; South-East Nigeria; Burkina Faso and Senegal; HIV; Youth; Condoms; Social representations; Narratives
ID aids-prevention; school-students
AB Condoms are an essential component of comprehensive efforts to control the HIV epidemic, both for those who know their status and for those who do not. Although young people account for almost half of all new HIV infections, reported condom use among them remains low in many sub-Saharan African countries. In order to inform education and communication efforts to increase condom use, we examined social representations of condoms among young people aged 10-24 in six African countries/regions with diverse HIV prevalence rates: Swaziland, Namibia, Kenya, South-East Nigeria, Burkina Faso, and Senegal. We used a unique data source, namely 11,354 creative ideas contributed from these countries to a continent-wide scriptwriting contest, held from 1(st) February to 15(th) April 2005, on the theme of HIV/AIDS. We stratified each country sample by the sex, age (10-14, 15-19, 20-24), and urban/rural location of the author and randomly selected up to 10 narratives for each of the 12 resulting strata, netting a total sample of 586 texts for the six countries. We analyzed the narratives qualitatively using thematic data analysis and narrative-based methodologies. Differences were observed across settings in the prominence accorded to condoms, the assessment of their effectiveness, and certain barriers to and facilitators of their use. Moralization emerged as a key impediment to positive representations of condoms, while humour was an appealing means to normalize them. The social representations in the narratives identify communication needs in and across settings and provide youth-focused ideas and perspectives to inform future intervention efforts. (C) 2011 Elsevier Ltd. All rights reserved.
C1 [Winskell, Kate; Stephenson, Rob] Rollins Sch Publ Hlth, Hubert Dept Global Hlth, Atlanta, GA 30322 USA.
   [Obyerodhyambo, Oby] Emory Univ, Ctr Hlth Culture & Soc, Atlanta, GA 30322 USA.
C3 Emory University; Rollins School Public Health; Emory University
RP Winskell, K (corresponding author), Rollins Sch Publ Hlth, Hubert Dept Global Hlth, 1518 Clifton Rd NE,7th Floor, Atlanta, GA 30322 USA.
EM swinske@emory.edu
FU National Institute of Child Health and Human Development [1 R03 HD054323 01 A1]; Emory Center for AIDS Research [P30 AI050409]; Emory Global Health Institute; EUNICE KENNEDY SHRIVER NATIONAL INSTITUTE OF CHILD HEALTH &HUMAN DEVELOPMENT [R03HD054323] Funding Source: NIH RePORTER; NATIONAL INSTITUTE OF ALLERGY AND INFECTIOUS DISEASES [P30AI050409] Funding Source: NIH RePORTER
CR Bankole Akinrinola, 2007, AFR J REPROD HEALTH, V11, P197, DOI 10.2307/25549740
   Bruner J. S., 1990, ACTS MEANING, V0, P0
   Campbell C, 2010, SOC SCI MED, V71, P975, DOI 10.1016/j.socscimed.2010.05.028
   Centers for Disease Control and Prevention, 2009, COND STDS FACT SHEET, V0, P0
   Cleland J, 2006, LANCET, V368, P0
   Corbin J, 2008, BASICS QUALITATIVE R, V0, P0
   FARMER P, 1991, MENTAL REPRESENTATIO, V0, P0
   Gordon G, 2006, REPROD HEALTH MATTER, V14, P68, DOI 10.1016/S0968-8080(06)28266-1
   Hearst N, 2004, STUD FAMILY PLANN, V35, P39, DOI 10.1111/j.1728-4465.2004.00004.x
   Heeren GA, 2009, AIDS BEHAV, V13, P268, DOI 10.1007/s10461-008-9415-z
   Joffe H, 2003, J HEALTH PSYCHOL, V8, P616, DOI 10.1177/13591053030085011
   [Joint United Nations Programme on HIV/AIDS (UNAIDS) Joint United Nations Programme on HIV/AIDS], 2008, REP GLOB AIDS EP, V0, P0
   Kabiru CW, 2009, J SCHOOL HEALTH, V79, P425, DOI 10.1111/j.1746-1561.2009.00430.x
   Katz I, 2006, J HEALTH COMMUN, V11, P737, DOI 10.1080/10810730600934674
   Khan S., 2008, YOUTH REPROD SEXUAL, V0, P0
   Laszlo J., 1997, PAPERS SOCIAL REPRES, V6, P155
   MacPhail C, 2001, SOC SCI MED, V52, P1613, DOI 10.1016/S0277-9536(00)00272-0
   MacQueen K.M., 2008, HDB TEAM BASED QUALI, V0, P0
   Maharaj P, 2006, REPROD HEALTH MATTER, V14, P104, DOI 10.1016/S0968-8080(06)28253-3
   Maticka-Tyndale E, 2010, SOC SCI MED, V71, P616, DOI 10.1016/j.socscimed.2010.03.049
   Measure DHS, 2009, HIV AIDS SURV IND DA, V0, P0
   MENSCH BS, 2006, POPULATION DEV REV, V32, P0
   Miles M, 1994, QUALITATIVE DATA ANA, V0, P0
   Moscovici S, 1981, SOCIAL COGNITION PER, V0, P209
   Murray M, 2002, SOC SCI INFORM, V41, P653, DOI 10.1177/0539018402041004008
   Paiva V, 2000, FRAMING SEXUAL SUBJE, V0, P216
   Pfeiffer J, 2004, MED ANTHROPOL Q, V18, P77, DOI 10.1525/maq.2004.18.1.77
   PLUMMER ML, 2006, STUDIES FAMILY PLANN, V37, P0
   *PRES EM PLAN AIDS, 2010, IMPL ABC APPR, V0, P0
   Riessman C.K., 2007, NARRATIVE METHODS HU, V0, P0
   Ryan G.W., 2003, FIELD METHODS, V15, P85, DOI 10.1177%2F1525822X02239569
   Tavory I, 2009, AM SOCIOL REV, V74, P171, DOI 10.1177/000312240907400201
   UNAIDS, 2006, REP GLOB AIDS EP, V0, P0
   UNAIDS, 2010, GLOB REP UNAIDS REP, V0, P0
   VERBI Software, 1989, MAXQDA SOFTW QUAL DA, V0, P0
   Winskell K., 2005, MEDIA GLOCAL CHANGE, V0, P0
   Winskell K, 2009, CULT HEALTH SEX, V11, P453, DOI 10.1080/13691050902736984
   2006, 1900, V367, V0, P0
NR 38
TC 39
Z9 38
U1 0
U2 16
PU PERGAMON-ELSEVIER SCIENCE LTD
PI OXFORD
PA THE BOULEVARD, LANGFORD LANE, KIDLINGTON, OXFORD OX5 1GB, ENGLAND
SN 0277-9536
EI 
J9 SOC SCI MED
JI Soc. Sci. Med.
PD MAR 15
PY 2011
VL 72
IS 6
BP 953
EP 961
DI 10.1016/j.socscimed.2011.01.014
PG 9
WC Public, Environmental & Occupational Health; Social Sciences, Biomedical
SC Public, Environmental & Occupational Health; Biomedical Social Sciences
GA 757JA
UT WOS:000290080100018
PM 21388731
DA 2023-03-20
ER

PT J
AU Turner, AK
   Latkin, C
   Sonenstein, F
   Tandon, SD
AF Turner, Alezandria K.
   Latkin, Carl
   Sonenstein, Freya
   Tandon, S. Darius
TI Psychiatric disorder symptoms, substance use, and sexual risk behavior among African-American out of school youth
SO DRUG AND ALCOHOL DEPENDENCE
LA English
DT Article
DE HIV; Student dropouts; Depressive symptoms; Substance use; Risky sexual behavior
ID beck anxiety inventory; conduct disorder; young-adults; drug-use; transmitted-diseases; adolescent girls; mental-health; united-states; ces-d; depression
AB Purpose: To examine the association between symptoms of psychiatric disorder (i.e. depression, anxiety, and substance use) and sexual risk behavior in a sample of African-American adolescents and young adults in an employment training program. Methods: Baseline data were used from a pilot study of an intervention to reduce depressive symptoms among youth disconnected from school and the workforce. Participants were recruited from two employment training programs in East and West Baltimore (N = 617; age 16-23 years). Data were collected through audio computer-assisted self-interview (ACAS. Mental health indicators were measured using the Center for Epidemiological Studies Depression Scale and Beck Anxiety Inventory. Multivariate logistic regression was used to determine the odds of sexual risk behavior for each mental health condition and combinations of conditions. Results: Lack of condom use at last sex was significantly associated with elevated anxiety symptoms. Number of sexual partners was associated with elevated depression symptoms and substance use. Early sexual debut was associated with substance use in the past 30 days. Also, there were differences in the likelihood of engaging in sexual risk behavior comparing groups with different combinations of mental health problems to those with no symptoms of disorder or substance use. Conclusions: The results demonstrate the need for HIV prevention programs that target out-of-school youth, as they are likely to engage in risky sexual behavior. Our findings highlight the need to develop behavioral interventions that address disorder symptoms, substance use, and risky sexual behavior among youth in employment training programs. (C) 2010 Elsevier Ireland Ltd. All rights reserved.
C1 [Turner, Alezandria K.] New York Acad Med, Ctr Urban Epidemiol Studies, New York, NY 10029 USA.
   [Latkin, Carl] Johns Hopkins Bloomberg Sch Publ Hlth, Dept Hlth Behav & Soc, Baltimore, MD 21205 USA.
   [Sonenstein, Freya] Johns Hopkins Bloomberg Sch Publ Hlth, Dept Populat Family & Reprod Hlth, Ctr Adolescent Hlth, Baltimore, MD 21205 USA.
   [Tandon, S. Darius] Johns Hopkins Univ, Sch Med, Dept Pediat, Baltimore, MD 21287 USA.
C3 New York Academy of Medicine; Johns Hopkins University; Johns Hopkins Bloomberg School of Public Health; Johns Hopkins University; Johns Hopkins Bloomberg School of Public Health; Johns Hopkins University
RP Turner, AK (corresponding author), New York Acad Med, Ctr Urban Epidemiol Studies, 1216 5th Ave,Rm 552, New York, NY 10029 USA.
EM aturner@jhsph.edu
FU National Center for Chronic Disease Prevention and Health Promotion; Prevention of the Center for Disease Control and Prevention [U48DP000040-03]; National Institute of Mental Health (NIMH) [F31 MH082636-01A1]
CR Bachanas PJ, 2002, J PEDIATR PSYCHOL, V27, P519, DOI 10.1093/jpepsy/27.6.519
   Bardone AM, 1998, J AM ACAD CHILD PSY, V37, P594, DOI 10.1097/00004583-199806000-00009
   BECK AT, 1988, J CONSULT CLIN PSYCH, V56, P893, DOI 10.1037/0022-006X.56.6.893
   Bennett DL, 2000, BMJ-BRIT MED J, V321, P251, DOI 10.1136/bmj.321.7256.251
   Booth RE, 1997, DRUG ALCOHOL DEPEN, V48, P69, DOI 10.1016/S0376-8716(97)00113-0
   Boyer CB, 1999, ARCH PEDIAT ADOL MED, V153, P838, DOI 10.1001/archpedi.153.8.838
   Brener ND, 1998, J ADOLESCENT HEALTH, V22, P209, DOI 10.1016/S1054-139X(97)00161-4
   Brooks-Gunn J., 1997, HLTH RISKS DEV TRANS, V0, P190
   Buffardi AL, 2008, AM J PUBLIC HEALTH, V98, P1128, DOI 10.2105/AJPH.2007.120451
   Cataldi E. F., 2009, 2009064 NCES US DEP, V0, P0
   *CDCP, 2001, HIV PREV STRAT PLAN, V0, P0
   *CDCP, 2005, 16 US DEP HLTH HUM S, V0, P0
   *CDCP, 2004, YOUTH RISK BEH SURV, V0, P0
   *CDCP, 2002, STDS AD YOUNG AD, V0, P0
   Centers for Disease Control and Prevention, 2009, SEX TRANSM DIS SURV, V0, P0
   Centers for Disease Control and Prevention, 2002, HIV AIDS SURV REP 20, V13, P0
   Centers for Disease Control and Prevention (CDC), 1994, MMWR MORB MORTAL WKLY REP, V43, P129
   Darroch JE, 1999, FAM PLANN PERSPECT, V31, P160, DOI 10.2307/2991588
   Deas-Nesmith D, 1999, J SUBST ABUSE TREAT, V16, P169, DOI 10.1016/S0740-5472(98)00040-3
   ELLIOTT DS, 1989, YOUTH SOC, V21, P32, DOI 10.1177/0044118X89021001002
   ENSEL W, 1986, SOCIAL SUPPORT LIFE, V0, P0
   FORD K, 1994, J ACQ IMMUN DEF SYND, V7, P389
   GARRISON CZ, 1991, J AM ACAD CHILD PSY, V30, P636, DOI 10.1097/00004583-199107000-00017
   Hallfors DD, 2005, AM J PREV MED, V29, P163, DOI 10.1016/j.amepre.2005.06.002
   Jessor R., 1977, PROBLEM BEHAV PSYCHO, V0, P0
   JOLLY JB, 1993, J ANXIETY DISORD, V7, P95, DOI 10.1016/0887-6185(93)90008-9
   Jones J., 2005, 362 NAT CTR HLTH STA, V362, P0
   Kandel DB, 1999, J AM ACAD CHILD PSY, V38, P693, DOI 10.1097/00004583-199906000-00016
   KESSLER RC, 1994, ARCH GEN PSYCHIAT, V51, P8
   Khan MR, 2009, ARCH PEDIAT ADOL MED, V163, P644, DOI 10.1001/archpediatrics.2009.95
   Kogan Steven M, 2005, J ETHN SUBST ABUSE, V4, P35, DOI 10.1300/J233v04n01_04
   KOOPMAN C, 1994, ADDICT BEHAV, V19, P95, DOI 10.1016/0306-4603(94)90055-8
   KUMAR G, 1993, ANXIETY STRESS COPIN, V6, P125, DOI 10.1080/10615809308248374
   Manlove J, 1998, J RES ADOLESCENCE, V8, P187, DOI 10.1207/s15327795jra0802_2
   Mauldon J, 1996, FAM PLANN PERSPECT, V28, P19, DOI 10.2307/2135958
   Mazurek Gerald H., 2010, MORBIDITY AND MORTALITY WEEKLY REPORT, V59, P1
   Mezzich AC, 1997, DRUG ALCOHOL DEPEN, V44, P157, DOI 10.1016/S0376-8716(96)01333-6
   MILLSTEIN SG, 1995, J ADOLESCENT HEALTH, V17, P83, DOI 10.1016/1054-139X(95)00065-Z
   MOTT FL, 1988, FAM PLANN PERSPECT, V20, P128, DOI 10.2307/2135701
   *NAT I DRUG AB, 1993, RES MON NAT I DRUG A, V130, P0
   Office of the Surgeon General Centers for Disease Control and Prevention National Institutes of Health, 2001, SURG GEN CALL ACT PR, V0, P0
   Osman A, 2002, J CLIN PSYCHOL, V58, P443, DOI 10.1002/jclp.1154
   Park MJ, 2006, J ADOLESCENT HEALTH, V39, P305, DOI 10.1016/j.jadohealth.2006.04.017
   RADLOFF LS, 1991, J YOUTH ADOLESCENCE, V20, P149, DOI 10.1007/BF01537606
   Ramrakha S, 2000, BMJ-BRIT MED J, V321, P263, DOI 10.1136/bmj.321.7256.263
   ROBERTS RE, 1990, J CONSULT CLIN PSYCH, V2, P122
   ROSENBAUM E, 1990, J MARRIAGE FAM, V52, P783, DOI 10.2307/352942
   Satterwhite CL, 2010, SEX TRANSM DIS, V37, P63, DOI 10.1097/OLQ.0b013e3181bc097a
   Semaan S, 2002, J ACQ IMMUN DEF SYND, V30, PS30, DOI 10.1097/01.QAI.0000018886.51315.A9
   Shrier LA, 2002, ARCH PEDIAT ADOL MED, V156, P599, DOI 10.1001/archpedi.156.6.599
   Shrier LA, 2001, PREV MED, V33, P179, DOI 10.1006/pmed.2001.0869
   Shrier LA, 1997, J ADOLESCENT HEALTH, V20, P377, DOI 10.1016/S1054-139X(96)00180-2
   Smith CA, 1997, SOC WORK, V42, P334, DOI 10.1093/sw/42.4.334
   StataCorp, 2007, STAT STAT SOFTW REL, V0, P0
   STEER RA, 1995, PSYCHOL REP, V76, P459, DOI 10.2466/pr0.1995.76.2.459
   STIFFMAN AR, 1992, J NERV MENT DIS, V180, P314, DOI 10.1097/00005053-199205000-00005
   Swanson C. B., 2009, CITIES CRISIS 2009 C, V0, P0
   Tresidder J, 1997, AUST NZ J PUBL HEAL, V21, P168, DOI 10.1111/j.1467-842X.1997.tb01678.x
   Turner CF, 1998, SCIENCE, V280, P867, DOI 10.1126/science.280.5365.867
   *US DEP ED, 2007, 29 US DEP ED, V0, P0
   *US GEN ACC OFF, 2002, GAO02240, V0, P0
   Voisin DR, 2006, SOC WORK, V51, P71, DOI 10.1093/sw/51.1.71
   Weinstock H, 2004, PERSPECT SEX REPRO H, V36, P6, DOI 10.1111/j.1931-2393.2004.tb00002.x
   Whitmore EA, 2000, DRUG ALCOHOL DEPEN, V59, P131, DOI 10.1016/S0376-8716(99)00112-X
   ZICH JM, 1990, INT J PSYCHIAT MED, V20, P259, DOI 10.2190/LYKR-7VHP-YJEM-MKM2
NR 65
TC 33
Z9 34
U1 1
U2 19
PU ELSEVIER IRELAND LTD
PI CLARE
PA ELSEVIER HOUSE, BROOKVALE PLAZA, EAST PARK SHANNON, CO, CLARE, 00000, IRELAND
SN 0376-8716
EI 1879-0046
J9 DRUG ALCOHOL DEPEN
JI Drug Alcohol Depend.
PD MAY 1
PY 2011
VL 115
IS 1-2
BP 67
EP 73
DI 10.1016/j.drugalcdep.2010.10.012
PG 7
WC Substance Abuse; Psychiatry
SC Substance Abuse; Psychiatry
GA 770IE
UT WOS:000291079400011
PM 21145182
DA 2023-03-20
ER

PT J
AU Ajmal, F
   Agha, A
   Karim, MS
AF Ajmal, Fozia
   Agha, Ajmal
   Karim, Mehtab S.
TI Knowledge, Attitudes and Practices (KAP) Regarding Sexuality, Sexual Behaviors and Contraceptives Among College/University Students in Karachi, Pakistan
SO JCPSP-JOURNAL OF THE COLLEGE OF PHYSICIANS AND SURGEONS PAKISTAN
LA English
DT Article
DE Sexuality; Sexual behaviors; Contraceptives; College/university students; Marriage
ID college-students; hiv/aids; context; india
AB Objective: To assess the knowledge, attitudes and practices regarding sexuality, high risk sexual behaviors and methods of contraception, among college/university students of Karachi, Pakistan. Study Design: Cross-sectional observational study. Place and Duration of Study: Higher Education Commission-recognized government and private colleges/universities in Karachi from 2005-2006. Methodology: Two colleges/universities were randomly selected from each category i.e. government medical, government non-medical and private medical and non-medical colleges/universities. Three stage cluster sampling was employed to draw a representative sample of students. A self administered questionnaire was used to elicit information on knowledge, attitudes and practices regarding high risk sexual behaviors, methods of contraception and sources to obtain information about sexual issues. Results: A total of 957 students were interviewed. They comprised 542 (56.6%) males and 415 (43.4%) females with mean age of 21 +/- 1.8 years. Bivariate analysis showed that students enrolled in medical colleges / universities were less likely to watch adult films (O.R. 0.7, CI; 0.5-0.9) to acquire sex related knowledge and go out on dates (O.R. 0.6, CI; 0.4-0.8). Similarly, medical students were less likely to consider contraception as being against Islamic teachings (O.R. 0.7, CI; 0.5-0.9). Conclusion: The curricula of non-medical studies at undergraduate level should include education regarding sexual health and contraception.
C1 [Ajmal, Fozia] Aga Khan Univ Hosp, Dept Radiol, Karachi, Pakistan.
C3 Aga Khan University
RP Ajmal, F (corresponding author), 4-95 Liaquat Ali Khan Rd, Karachi, Pakistan.
EM fozia.ajmal@gmail.com
CR AFSAR HA, 2006, J PAK MED ASSOC, V52, P0
   Aggarwal O, 2000, J ADOLESCENT HEALTH, V26, P226, DOI 10.1016/S1054-139X(98)00083-4
   Ali M, 2005, J BIOSOC SCI, V37, P115, DOI 10.1017/S0021932003006473
   ALI S, 1995, VENEREOLOGY, V8, P160
   BIGLAN A, 1990, J BEHAV MED, V13, P245, DOI 10.1007/BF00846833
   Farid Rakshanda, 2003, J COLL PHYSICIANS SURG PAK, V13, P135
   Fikree FF, 2001, INT FAM PLAN PERSPEC, V27, P130, DOI 10.2307/2673834
   Ghule M, 2007, SEX CULT, V11, P1, DOI 10.1007/s12119-007-9006-6
   Hadi S, 2003, MED SCI LAW, V43, P148, DOI 10.1258/rsmmsl.43.2.148
   Hussain R, 1998, J BIOSOC SCI, V30, P261, DOI 10.1017/S0021932098002612
   Hyder AA, 1998, J EPIDEMIOL COMMUN H, V52, P579, DOI 10.1136/jech.52.9.579
   *INT COUNC AIDS SE, 2007, GEND SEX RIGHTS HIV, V0, P0
   International Institute for Population Sciences (IIPS) and Population Council, 2010, YOUTH IND SIT NEEDS, V0, P0
   Jaya, 2009, INT PERSPECT SEX R H, V35, P97, DOI 10.1363/3509709
   Jejeebhoy S, 2003, REGIONAL WORKING PAP, V0, P0
   Lakshmi PVM, 2007, INDIAN J PEDIATR, V74, P923, DOI 10.1007/s12098-007-0170-3
   Lal SS, 2000, NATL MED J INDIA, V13, P231
   Qidwai Waris, 1999, JPMA (JOURNAL OF THE PAKISTAN MEDICAL ASSOCIATION), V49, P251
   Sachdev P, 1998, J BIOSOC SCI, V30, P95, DOI 10.1017/S0021932098000959
   Singh E., 2006, ADOLESCENT REPROD HL, V0, P0
NR 24
TC 7
Z9 8
U1 0
U2 12
PU COLL PHYSICIANS & SURGEONS PAKISTAN
PI KARACHI
PA SEVENTH CENTRAL ST, DEFENCE HOUSING AUTHORITY, KARACHI, 75500, PAKISTAN
SN 1022-386X
EI 
J9 JCPSP-J COLL PHYSICI
JI JCPSP-J. Coll. Physicians Surg.
PD MAR 15
PY 2011
VL 21
IS 3
BP 164
EP 168
DI 
PG 5
WC Medicine, General & Internal
SC General & Internal Medicine
GA 744VC
UT WOS:000289121900010
PM 21419024
DA 2023-03-20
ER

PT J
AU Agardh, A
   Odberg-Pettersson, K
   Ostergren, PO
AF Agardh, Anette
   Odberg-Pettersson, Karen
   Ostergren, Per-Olof
TI Experience of sexual coercion and risky sexual behavior among Ugandan university students
SO BMC PUBLIC HEALTH
LA English
DT Article
ID hopkins symptom checklist-25; reproductive health; condom use; adolescent; women; intercourse; multilevel; violence
AB Background: Growing worldwide evidence shows that the experience of sexual coercion is fairly prevalent among young people and is associated with risky sexual behavior thereafter. The causal mechanisms behind this are unclear but may be dependent on specific contextual determinants. Little is known about factors that could buffer the negative effects of coercion. The aim of this study was to assess the association between the experience of sexual coercion and risky sexual behavior among university students of both sexes in Uganda. Methods: In 2005, 980 (80%) out of a total of 1,220 students enrolled in Mbarara University of Science and Technology in Uganda participated in a self-administered questionnaire covering socio-demographic and religious factors, social capital, mental health, alcohol use, and sexual behavior. A validated scale of six items was used to assess the experience of sexual coercion. Logistic regression analyses were applied to control for confounders. Potential buffering factors were analyzed by testing for effect modification. Results: Fifty-nine percent of those who responded had previously had sexual intercourse. Among the male students 29.0%, and among the female students 33.1% reported having had some experience of sexual coercion. After controlling for age, gender, and educational level of household of origin, role of religion and trust in others sexual coercion was found to be statistically significantly associated with previously had sex (OR 1.6, 95% CI; 1.1-2.3), early sexual debut (OR 2.4, 95% CI; 1.5-3.7), as well as with having had a great number of sexual partners (OR 1.9, 95% CI; 1.2-3.0), but not with inconsistent condom use. Scoring low on an assessment of mental health problems, reporting high trust in others, or stating that religion played a major role in one's family of origin seemed to buffer the negative effect that the experience of sexual coercion had on the likelihood of having many sexual partners. Conclusion: The findings of this study suggest that the experience of sexual coercion is common among youth/young adults in Uganda and is subsequently associated with risky sexual behavior in both sexes. The existence of individual and contextual factors that buffer the effects mentioned was also demonstrated. In the Ugandan context, this has implications for policy formulation and the implementation of preventive strategies for combating HIV/AIDS.
C1 [Agardh, Anette; Odberg-Pettersson, Karen; Ostergren, Per-Olof] Lund Univ, Dept Clin Sci Malmo, CRC, Skane Univ Hosp, S-20502 Malmo, Sweden.
C3 Lund University; Skane University Hospital
RP Agardh, A (corresponding author), Lund Univ, Dept Clin Sci Malmo, CRC, Skane Univ Hosp, Entrance 72, S-20502 Malmo, Sweden.
EM anette.agardh@med.lu.se
CR Ajuwon A J, 2001, AFR J REPROD HEALTH, V5, P120, DOI 10.2307/3583330
   Ajuwon AJ, 2006, BMC PUBLIC HEALTH, V6, P0, DOI 10.1186/1471-2458-6-310
   Baumgartner JN, 2009, INT PERSPECT SEX R H, V35, P21, DOI 10.1363/ifpp.35.021.09
   Biglan A, 1995, J BEHAV MED, V18, P549, DOI 10.1007/BF01857895
   Caceres CF, 2000, J ADOLESCENT HEALTH, V27, P361, DOI 10.1016/S1054-139X(00)00096-3
   Moraes Cláudia Leite de, 2006, CAD. SAÚDE PÚBLICA, V22, P1493, DOI 10.1590/S0102-311X2006000700013
   de Visser RO, 2003, AUST NZ J PUBL HEAL, V27, P198, DOI 10.1111/j.1467-842X.2003.tb00808.x
   DEROGATIS L R, 1973, PSYCHOPHARMACOLOGY BULLETIN, V9, P13
   DEROGATIS LR, 1974, BEHAV SCI, V19, P1, DOI 10.1002/bs.3830190102
   Erulkar AS, 2004, INT FAM PLAN PERSPEC, V30, P182, DOI 10.1363/3018204
   Garoma Sileshi, 2008, ETHIOP MED J, V46, P19
   George C, 2007, W INDIAN MED J, V56, P433
   Hines DA, 2007, ARCH SEX BEHAV, V36, P403, DOI 10.1007/s10508-006-9141-4
   Hovsepian SL, 2010, HEALTH EDUC BEHAV, V37, P65, DOI 10.1177/1090198108327730
   Jewkes R, 2002, SOC SCI MED, V55, P1231, DOI 10.1016/S0277-9536(01)00242-8
   Joint United Nations Programme on HIV/AIDS, 2008, REP GLOB AIDS EP, V0, P0
   Kaaya SF, 2002, ACTA PSYCHIAT SCAND, V106, P9, DOI 10.1034/j.1600-0447.2002.01205.x
   Kalichman SC, 1998, J WOMENS HEALTH, V7, P371, DOI 10.1089/jwh.1998.7.371
   Koenig MA, 2004, INT FAM PLAN PERSPEC, V30, P156, DOI 10.1363/3015604
   Lee B, 2008, INT J SOC PSYCHIATR, V54, P7, DOI 10.1177/0020764006074995
   LEWIN B, 1999, SEX SVERIGE SEXUALLI, V0, P0
   Lundberg P, 2009, BRIT J PSYCHIAT, V195, P156, DOI 10.1192/bjp.bp.108.051953
   Maharaj P, 2007, J BIOSOC SCI, V39, P231, DOI 10.1017/S0021932006001325
   Manopaiboon Chomnad, 2003, SOUTHEAST ASIAN JOURNAL OF TROPICAL MEDICINE AND PUBLIC HEALTH, V34, P447
   Moore Ann M, 2007, AFR J REPROD HEALTH, V11, P62, DOI 10.2307/25549732
   Moore Ann M, 2007, AFR J REPROD HEALTH, V11, P44, DOI 10.2307/25549731
   Muriisa R, 2009, AIDS PANADEMIC UGAND, V0, P0
   Murphy EM, 2006, PLOS MED, V3, P1443, DOI 10.1371/journal.pmed.0030379
   Nasta Aarti, 2005, J PEDIATR ADOLESC GYNECOL, V18, P91, DOI 10.1016/j.jpag.2005.01.002
   Polis CB, 2009, INT J GYNECOL OBSTET, V104, P105, DOI 10.1016/j.ijgo.2008.10.002
   Rothman KJ, 1986, MODERN EPIDEMIOLOGY, V1st, P0
   Seto MC, 2010, CHILD MALTREATMENT, V15, P219, DOI 10.1177/1077559510367937
   Stoneburner RL, 2004, SCIENCE, V304, P714, DOI 10.1126/science.1093166
   Subramanian SV, 2002, J URBAN HEALTH, V79, PS21, DOI 10.1093/jurban/79.suppl_1.S21
   VANDERSTRATEN A, 1995, AIDS, V9, P935, DOI 10.1097/00002030-199508000-00016
NR 35
TC 43
Z9 43
U1 0
U2 21
PU BMC
PI LONDON
PA CAMPUS, 4 CRINAN ST, LONDON N1 9XW, ENGLAND
SN 
EI 1471-2458
J9 BMC PUBLIC HEALTH
JI BMC Public Health
PD JUL 4
PY 2011
VL 11
IS 
BP 
EP 
DI 10.1186/1471-2458-11-527
PG 12
WC Public, Environmental & Occupational Health
SC Public, Environmental & Occupational Health
GA 802HL
UT WOS:000293499800001
PM 21726433
DA 2023-03-20
ER

PT J
AU Kumakech, E
   Achora, S
   Berggren, V
   Bajunirwe, F
AF Kumakech, E.
   Achora, S.
   Berggren, V.
   Bajunirwe, F.
TI Occupational exposure to HIV: a conflict situation for health workers
SO INTERNATIONAL NURSING REVIEW
LA English
DT Article
DE Health-Care Workers; HIV; Occupational Exposure; Post-Exposure Prophylaxis; Predisposing Factors; Students; Uganda
ID human-immunodeficiency-virus; care workers; risk; infection; knowledge; prophylaxis; attitudes; injury
AB Aim: To determine the frequency of occupational exposure to human immunodeficiency virus (HIV), the circumstances and predisposing factors, the high-risk groups, the extent to which exposures are reported and the post-exposure prophylaxis (PEP) utilized by health-care workers (HCWs) and students in a Ugandan hospital. Background: Occupational exposure to HIV is a low but potential risk of HIV infection to health workers. Method: Self-administered questionnaire was given to 224 participants (including 98 HCWs and 126 students) in Mbarara Hospital, Uganda. Data were analysed with descriptive statistics using the Statistical Package for the Social Sciences version 15.0 (SPSS Inc, Chicago, IL, USA). Findings: Of the 224 participants surveyed, 19.2% reported having sustained injection needle stick injuries in the previous year, of which 4.46% occurred with HIV-infected blood. Other reported injuries were cannula needle stick injury (0.89%), suture needle stick injuries (3.13%), scalpel cut injuries (0.45%) and muco-cutaneous contamination (10.27%). The most affected groups were nurses-midwives for scalpel injuries and students for stick injuries. The predisposing factors reported included lack of protective devices and recapping of needles. Exposures were under-reported. Uptake of PEP was also low. Conclusion: Occupational exposure to HIV presents a conflict situation for HCWs. It remains a frequent occurrence particularly among student nurses-midwives, despite being avoidable. Its prophylactic treatment is hampered by poor reporting and investigation of exposures, and poor access to PEP. Strict adherence to universal precaution and proper handling of occupational exposure to HIV should be encouraged.
C1 [Kumakech, E.; Achora, S.] Mbarara Univ Sci & Technol, Dept Nursing, Mbarara, Uganda.
   [Bajunirwe, F.] Mbarara Univ Sci & Technol, Dept Community Hlth, Mbarara, Uganda.
   [Kumakech, E.; Berggren, V.] Karolinska Inst, Div Global Hlth IHCAR, Stockholm, Sweden.
   [Berggren, V.] Kristianstad Univ Sweden, Dept Hlth Sci, Kristianstad, Sweden.
C3 Mbarara University of Science & Technology; Mbarara University of Science & Technology; Karolinska Institutet
RP Kumakech, E (corresponding author), Mbarara Univ Sci & Technol, Dept Nursing, POB 1410, Mbarara, Uganda.
EM kumakeche@yahoo.com
FU Mbarara University of Science and Technology HIV/AIDS Institutional Policy
CR ADEGBOYE AA, 1994, INFECT CONT HOSP EP, V15, P27
   BOWDEN FJ, 1993, MED J AUSTRALIA, V158, P810, DOI 10.5694/j.1326-5377.1993.tb137667.x
   Cardo D., 1995, MED J, V316, P1158
   Centers for Disease Control Prevention (CDC), 2001, MMWR-MORBID MORTAL W, V49, P1153
   Chen MY, 2001, SEX TRANSM INFECT, V77, P444, DOI 10.1136/sti.77.6.444
   CONSTEN ECJ, 1995, AIDS, V9, P585, DOI 10.1097/00002030-199506000-00009
   Doebbeling BN, 2003, CLIN INFECT DIS, V37, P1006, DOI 10.1086/377535
   Evans B, 2001, BRIT MED J, V322, P397, DOI 10.1136/bmj.322.7283.397
   Gerberding JL, 2003, NEW ENGL J MED, V348, P826, DOI 10.1056/NEJMcp020892
   Gilks CF, 1998, BRIT MED J, V316, P1158, DOI 10.1136/bmj.316.7138.1158
   Gumodoka B, 1997, B WORLD HEALTH ORGAN, V75, P133
   Gupta A, 2008, BMC INFECT DIS, V8, P0, DOI 10.1186/1471-2334-8-142
   Hamlyn E, 2007, OCCUP MED-OXFORD, V57, P329, DOI 10.1093/occmed/kqm046
   IPPOLITO G, 1993, ARCH INTERN MED, V153, P1451, DOI 10.1001/archinte.153.12.1451
   Lin Chunqing, 2008, J INT ASSOC PHYSICIANS AIDS CARE (CHIC), V7, P35
   MACHADO AA, 1992, REV SAUDE PUBL, V26, P54, DOI 10.1590/S0034-89101992000100010
   Nsubuga FM, 2005, TROP MED INT HEALTH, V10, P773, DOI 10.1111/j.1365-3156.2005.01453.x
   Ooi C, 2004, SEX TRANSM INFECT, V80, P420, DOI 10.1136/sti.2004.009977
   Pruss-Ustun A, 2005, AM J IND MED, V48, P482, DOI 10.1002/ajim.20230
   Pruss-Ustun A, 2003, WHO ENV BURDEN DIS S, V3, P0
   Reda AA, 2009, J HOSP INFECT, V71, P163, DOI 10.1016/j.jhin.2008.10.003
   Sagoe-Moses C, 2001, NEW ENGL J MED, V345, P538, DOI 10.1056/NEJM200108163450711
   Shah SM, 2006, BMC PUBLIC HEALTH, V6, P0, DOI 10.1186/1471-2458-6-269
   SMYSER MS, 1990, PUBLIC HEALTH REP, V105, P496
   Tarantola A, 2005, J HOSP INFECT, V60, P276, DOI 10.1016/j.jhin.2004.11.025
   Tokars J.I, 1993, ANN INTERNAL MEDCINE, V118, P979
   Wanyenze RK, 2008, B WORLD HEALTH ORGAN, V86, P302, DOI 10.2471/BLT.07.042580
NR 27
TC 15
Z9 19
U1 0
U2 10
PU WILEY
PI HOBOKEN
PA 111 RIVER ST, HOBOKEN 07030-5774, NJ USA
SN 0020-8132
EI 1466-7657
J9 INT NURS REV
JI Int. Nurs. Rev.
PD DEC 15
PY 2011
VL 58
IS 4
BP 454
EP 462
DI 10.1111/j.1466-7657.2011.00887.x
PG 9
WC Nursing
SC Nursing
GA 854PY
UT WOS:000297507900011
PM 22092324
DA 2023-03-20
ER

PT J
AU Birdthistle, IJ
   Floyd, S
   Mwanasa, S
   Nyagadza, A
   Gwiza, E
   Glynn, JR
AF Birdthistle, Isolde J.
   Floyd, Sian
   Mwanasa, Stewart
   Nyagadza, Auxillia
   Gwiza, Edmore
   Glynn, Judith R.
TI Child sexual abuse and links to HIV and orphanhood in urban Zimbabwe
SO JOURNAL OF EPIDEMIOLOGY AND COMMUNITY HEALTH
LA English
DT Article
ID south-africa; reproductive health; risk behavior; prevalence; women; adolescents; prevention; epidemic; tanzania; students
AB Background Evidence of a link between sexual violence and HIV is growing; however, studies among children are scarce. The authors sought to characterise child sexual abuse in Harare, Zimbabwe, and explore its links with HIV and orphanhood. Methods Records for new clients attending a child sexual abuse clinic from July 2004 to June 2005 were computerised and reviewed. Information on characteristics, medical examinations, laboratory tests and perpetrators were summarised. Orphan prevalence was compared with Demographic and Health Survey (DHS) 2005/2006 data for Harare, and a household-based survey in a neighbouring community. Results Over 1 year, 1194 new clients (90% female) aged 7 weeks to 16 years were assessed, with 93% of boys and 59% of girls classified clinically as prepubertal. 94% of clients reported penetrative sexual abuse, occurring most often in the child's home. Most perpetrators were identified as relatives or neighbours by children under 12 years, and 'boyfriends' by adolescent girls. At presentation, 31/520 (6%) clients tested were HIV-positive. Where recorded, 39 (6%) clients presented within 3 days of abuse, and 36 were given postexposure prophylaxis for HIV (PEP). Among female clients, orphan prevalence was higher than in the DHS (OR=1.7; 1.4 to 2.2) and neighbouring community (OR=1.7; 0.7 to 4.3). Conclusions High numbers of children in Harare experience penetrative sexual abuse, and most present too late for PEP. More immediate presentation of sexual abuse can help to prevent HIV and recurrent abuse, and assist in examination and prosecution. Orphanhood emerged as a possible risk factor for sexual abuse and an important area for further research.
C1 [Birdthistle, Isolde J.; Floyd, Sian; Glynn, Judith R.] Univ London London Sch Hyg & Trop Med, Dept Epidemiol & Populat Hlth, London WC1E 7HT, England.
   [Birdthistle, Isolde J.; Nyagadza, Auxillia] Biomed Res & Training Inst, Harare, Zimbabwe.
   [Mwanasa, Stewart; Gwiza, Edmore] Harare Cent Hosp, Family Support Trust Clin, Child Rehab Unit, Harare, Zimbabwe.
C3 University of London; London School of Hygiene & Tropical Medicine; Biomedical Research Training Institute
RP Birdthistle, IJ (corresponding author), Univ London London Sch Hyg & Trop Med, Dept Epidemiol & Populat Hlth, Keppel St 3rd Floor, London WC1E 7HT, England.
EM isolde.birdthistle@lshtm.ac.uk
FU European Union; ESRC-MRC [PTA-037-27-0154]; Andrew W Mellon Foundation; Economic and Social Research Council [ES/E004199/1] Funding Source: researchfish; ESRC [ES/E004199/1] Funding Source: UKRI
CR Andersson N, 2008, AIDS, V22, PS73, DOI 10.1097/01.aids.0000341778.73038.86
   Birdthistle I, 2009, SOC SCI MED, V68, P1810, DOI 10.1016/j.socscimed.2009.02.035
   Birdthistle IJ, 2008, AIDS, V22, P759, DOI 10.1097/QAD.0b013e3282f4cac7
   BROWN DW, 2009, B WORLD HEALTH ORGAN, V0, P447
   COLLINGS S J, 1991, SOUTH AFRICAN JOURNAL OF PSYCHOLOGY, V21, P153
   Cox S, 2007, SAMJ S AFR MED J, V97, P950
   Dunkle KL, 2006, AIDS, V20, P2107, DOI 10.1097/01.aids.0000247582.00826.52
   Gregson S, 2005, AIDS CARE, V17, P785, DOI 10.1080/09540120500258029
   HAFFEJEE IE, 1991, CHILD ABUSE NEGLECT, V15, P147, DOI 10.1016/0145-2134(91)90099-Y
   Hosegood V, 2007, POP STUD-J DEMOG, V61, P327, DOI 10.1080/00324720701524292
   Jewkes R, 2010, J INT AIDS SOC, V13, P0, DOI 10.1186/1758-2652-13-6
   Johnson CF, 2004, LANCET, V364, P462, DOI 10.1016/S0140-6736(04)16771-8
   Kogan SM, 2004, CHILD ABUSE NEGLECT, V28, P147, DOI 10.1016/j.chiabu.2003.09.014
   Larsen JV, 1998, T ROY SOC TROP MED H, V92, P262, DOI 10.1016/S0035-9203(98)91001-X
   Madu SN, 2001, ARCH SEX BEHAV, V30, P311, DOI 10.1023/A:1002704331364
   Maharaj P, 2007, J BIOSOC SCI, V39, P231, DOI 10.1017/S0021932006001325
   McCrann D, 2006, CHILD ABUSE NEGLECT, V30, P1343, DOI 10.1016/j.chiabu.2006.05.009
   Meursing K, 1995, SOC SCI MED, V41, P1693, DOI 10.1016/0277-9536(95)00130-Y
   Pereda N, 2009, CLIN PSYCHOL REV, V29, P328, DOI 10.1016/j.cpr.2009.02.007
   Pitche P, 2005, MED TROP (MARS), V65, P570
   Reza A, 2009, LANCET, V373, P1966, DOI 10.1016/S0140-6736(09)60247-6
   Robertson L, 2008, SEX TRANSM INFECT, V84, PI57, DOI 10.1136/sti.2008.029926
   Thurman TR, 2006, AIDS BEHAV, V10, P627, DOI 10.1007/s10461-006-9104-8
   *UN, 2001, AN SIT SEX EXPL CHIL, V0, P0
   *UNGASS, 2007, UN GEN ASS UNGASS RE, V0, P0
   Watts H, 2005, AIDS, V19, P717, DOI 10.1097/01.aids.0000166095.62187.df
   *WHO, 2006, WHO ISPCAN, V0, P0
   Woods Charles R, 2005, SEMIN PEDIATR INFECT DIS, V16, P317, DOI 10.1053/j.spid.2005.06.012
NR 29
TC 17
Z9 17
U1 0
U2 8
PU B M J PUBLISHING GROUP
PI LONDON
PA BRITISH MED ASSOC HOUSE, TAVISTOCK SQUARE, LONDON WC1H 9JR, ENGLAND
SN 0143-005X
EI 
J9 J EPIDEMIOL COMMUN H
JI J. Epidemiol. Community Health
PD DEC 15
PY 2011
VL 65
IS 12
BP 1075
EP 1082
DI 10.1136/jech.2009.094359
PG 8
WC Public, Environmental & Occupational Health
SC Public, Environmental & Occupational Health
GA 844OU
UT WOS:000296757800003
PM 20628080
DA 2023-03-20
ER

PT J
AU Kara-Peketi, K
   Magnang, H
   Bony, JS
   Robin, H
   Frimat, P
AF Kara-Peketi, K.
   Magnang, H.
   Bony, J. -S
   Robin, H.
   Frimat, P.
TI Prevalence of occupational exposure to blood among healthcare workers in Togo (Africa)
SO ARCHIVES DES MALADIES PROFESSIONNELLES ET DE L ENVIRONNEMENT
LA French
DT Article
DE Blood exposure; Prevalence; Healthcare workers; Togo (Africa)
ID needlestick injury; sharps injury; accidental exposure; hepatitis; nurses; university; students; risk
AB Aim of the study. The frequency of occupational exposure to blood among health care workers was unknown for the whole country. It appeared important to determine the prevalence and the mechanisms of occurrence of this event to organize the prevention of HIV, HBV and HCV contamination. Methods. A descriptive study was realized in 207 people, 136 men and 71 women, from all the sanitary formations in Togo: medical doctors (38), nurses (49), midwives (39), laboratory workers (35), medical assistants (36) and hygiene assistants (10). The information was obtained by means of a questionnaire. Results. Occupational exposure to blood was observed in 62.3% of the studied population with a significant difference between men and women (52.9 and 80.2%). The analysis pointed out that the value of prevalence was different according to the occupational status: medical doctors: 62.6%, nurses: 83.7%, midwives: 82%, laboratory workers: 34.3%, medical assistants: 58.3% and hygiene assistants: 30%. The number of blood exposure events was significantly related to the duration of occupational activity. The variations going from the north to the south of the country were not statistically significant. Among the mechanisms, needlestick injuries and body fluid exposure occurred more frequently than sharp injuries, respectively 68, 63 and 14% of the cases. In the matter of prevention, 69% of the subjects were not protected against hepatitis B viral infection and only glove supply was adequate. At last, blood exposure accidents were underreported: only 22.4% of the cases; this insufficiency was above all the fact of medical doctors and midwives. Conclusion. The prevalence of occupational exposure to blood was important in Togo like in numerous countries and especially related to hazardous behaviours of the healthcare workers, owing to a lack of training and of safety-engineered devices. (C) 2011. Elsevier Masson SAS. All rights reserved.
C1 [Robin, H.; Frimat, P.] Univ Lille 2, Serv Pathol Profess & Environm, F-59037 Lille, France.
   [Bony, J. -S] Univ Abidjan, Abidjan 22, Cote Ivoire.
   [Kara-Peketi, K.; Magnang, H.] Univ Lome, Serv Med Travail, Lome, Togo.
C3 Universite de Lille - ISITE; Universite de Lille
RP Frimat, P (corresponding author), Univ Lille 2, Serv Pathol Profess & Environm, 1 Ave Oscar Lambret, F-59037 Lille, France.
EM labmedtrav@wanadoo.fr
CR Abiteboul D., 2006, RISQUES INFECT PROFE, V0, P0
   Adesunkanmi A K, 2003, EAST AFR MED J, V80, P227
   Alamgir H, 2007, OCCUP ENVIRON MED, V64, P769, DOI 10.1136/oem.2006.031914
   Askarian Mehrdad, 2006, INDIAN J MED SCI, V60, P227
   Askarian M, 2007, ANN EPIDEMIOL, V17, P988, DOI 10.1016/j.annepidem.2007.07.106
   BARRESINOUSSI F, 1983, SCIENCE, V220, P868, DOI 10.1126/science.6189183
   Bilski Bartosz, 2005, INTERNATIONAL JOURNAL OF OCCUPATIONAL MEDICINE AND ENVIRONMENTAL HEALTH, V18, P251
   Boal WL, 2008, AM J IND MED, V51, P213, DOI 10.1002/ajim.20558
   Circulaire DGS, 1998, B EPIDEMIOL HEBD, V25, P107
   DANE DS, 1970, LANCET, V1, P695
   Decourt JP, 2008, ARCH MAL PROF ENVIRO, V69, P2, DOI 10.1016/j.admp.2008.02.001
   Djeriri K, 2005, MED MALADIES INFECT, V35, P396, DOI 10.1016/j.medmal.2005.06.002
   Druet-Cabanac M., 2003, ARCHIVES DES MALADIES PROFESSIONNELLES ET DE MEDECINE DU TRAVAIL, V64, P453
   Elmiyeh D, 2004, ROY SOC MED INT CONG, V97, P505
   Farine S, 2006, ARCH MAL PROF ENVIRO, V67, P64
   FEINSTONE SM, 1975, NEW ENGL J MED, V292, P767, DOI 10.1056/NEJM197504102921502
   Goujard Cecile, 2004, REV PRAT, V54, P1007
   Hajjaji Darouiche M, 2010, ARCH MAL PROF ENVIRO, V71, P941
   Hiransuthicul N, 2006, J MED ASS THAI S3, V89, P5140
   Kosgeroglu N, 2004, EPIDEMIOL INFECT, V132, P27, DOI 10.1017/S0950268803001407
   Kurumatani N, 1995, NIHON KOSHU EISEI ZASSHI, V42, P542
   Lamontagne F, 2007, INFECT CONT HOSP EP, V28, P18, DOI 10.1086/510814
   Makary MA, 2007, NEW ENGL J MED, V356, P2693, DOI 10.1056/NEJMoa070378
   Massaro T, 2007, G ITAL MED LAV ERGON, V29, P631
   Merat F., 2004, ARCHIVES DES MALADIES PROFESSIONNELLES ET DE MEDECINE DU TRAVAIL, V65, P335, DOI 10.1016/S1775-8785(04)93457-1
   Moro PL, 2007, AM J INFECT CONTROL, V35, P552, DOI 10.1016/j.ajic.2007.06.001
   Ng Y W, 2007, MED J MALAYSIA, V62, P9
   Nsubuga FM, 2005, TROP MED INT HEALTH, V10, P773, DOI 10.1111/j.1365-3156.2005.01453.x
   ONEILL TM, 1992, ARCH INTERN MED, V152, P1451, DOI 10.1001/archinte.152.7.1451
   Park S, 2008, AM J INFECT CONTROL, V36, P439, DOI 10.1016/j.ajic.2007.07.011
   Patassi A, 2003, MEMOIRE OBTENTION DI, V0, P0
   Patterson JMM, 2003, AM J INFECT CONTROL, V31, P226, DOI 10.1067/mic.2003.44
   Republique Togolaise, 2006, STAT SAN TOG, V0, P0
   Schmid K, 2007, J HOSP INFECT, V65, P124, DOI 10.1016/j.jhin.2006.10.002
   Shariati B, 2007, J OCCUP HEALTH, V49, P317, DOI 10.1539/joh.49.317
   Smith DR, 2006, J PROF NURS, V22, P359, DOI 10.1016/j.profnurs.2006.10.003
   Smith Derek R, 2006, INT J NURS PRACT, V12, P71, DOI 10.1111/j.1440-172X.2006.00553.x
   Talaat M, 2003, AM J INFECT CONTROL, V31, P469, DOI 10.1016/j.ajic.2003.03.003
   Tarantola A, 2005, J HOSP INFECT, V60, P276, DOI 10.1016/j.jhin.2004.11.025
   Tarantola A, 2006, AM J INFECT CONTROL, V34, P376, DOI 10.1016/j.ajic.2006.03.004
   Venier AG, 2007, INFECT CONT HOSP EP, V28, P1196, DOI 10.1086/520742
   Vincent A, 2006, J GYNECOL OBSTET BIOL REPROD (PARIS), V35, P247
   Wicker S, 2008, INT ARCH OCC ENV HEA, V81, P347, DOI 10.1007/s00420-007-0219-7
   Yang YH, 2004, AM J INFECT CONTROL, V32, P431, DOI 10.1016/j.ajic.2004.02.007
   Zanni Guido R, 2007, CONSULT PHARM, V22, P400, DOI 10.4140/TCP.n.2007.400
   Zannou DM, 2006, MED AFRIQUE NOIRE, V53, P414
NR 46
TC 2
Z9 2
U1 0
U2 9
PU ELSEVIER SCIENCE INC
PI NEW YORK
PA STE 800, 230 PARK AVE, NEW YORK, NY 10169 USA
SN 1775-8785
EI 1778-4190
J9 ARCH MAL PROF ENVIRO
JI Arch. Mal. Prof. Environ.
PD SEP 15
PY 2011
VL 72
IS 4
BP 363
EP 369
DI 10.1016/j.admp.2011.07.006
PG 7
WC Public, Environmental & Occupational Health
SC Public, Environmental & Occupational Health
GA 835JR
UT WOS:000296033200011
DA 2023-03-20
ER

PT J
AU Mantell, JE
   Smit, JA
   Beksinska, M
   Scorgie, F
   Milford, C
   Balch, E
   Mabude, Z
   Smith, E
   Adams-Skinner, J
   Exner, TM
   Hoffman, S
   Stein, ZA
AF Mantell, Joanne E.
   Smit, Jennifer A.
   Beksinska, Mags
   Scorgie, Fiona
   Milford, Cecilia
   Balch, Erin
   Mabude, Zonke
   Smith, Emily
   Adams-Skinner, Jessica
   Exner, Theresa M.
   Hoffman, Susie
   Stein, Zena A.
TI Everywhere you go, everyone is saying condom, condom. But are they being used consistently? Reflections of South African male students about male and female condom use
SO HEALTH EDUCATION RESEARCH
LA English
DT Article
ID sexual-behavior; college-students; reproductive health; heterosexual men; stepping stones; risk behaviors; hiv prevalence; young-adults; cape-town; gender
AB Young men in South Africa can play a critical role in preventing new human immunodeficiency virus (HIV) infections, yet are seldom targeted for HIV prevention. While reported condom use at last sex has increased considerably among young people, consistent condom use remains a challenge. In this study, 74 male higher education students gave their perspectives on male and female condoms in 10 focus group discussions. All believed that condoms should be used when wanting to prevent conception and protect against HIV, although many indicated that consistent condom use was seldom attained, if at all. Three possible situations for not using condoms were noted: (i) when sex happens in the heat of the moment and condoms are unavailable, (ii) when sexual partnerships have matured and (iii) when female partners implicitly accept unprotected sex. Men viewed it as their responsibility to have male condoms available, but attitudes about whose decision it was to initiate condom use were mixed. Almost all sexually active men had male condom experience; however, very few had used female condoms. Prevention initiatives should challenge traditional gendered norms that underpin poor condom uptake and continued use and build on the apparent shifts in these norms that are allowing women greater sexual agency.
C1 [Mantell, Joanne E.; Smith, Emily; Adams-Skinner, Jessica; Exner, Theresa M.; Hoffman, Susie; Stein, Zena A.] New York State Psychiat Inst & Hosp, Dept Psychiat, HIV Ctr Clin & Behav Studies, New York, NY 10032 USA.
   [Smit, Jennifer A.; Beksinska, Mags; Scorgie, Fiona; Milford, Cecilia; Mabude, Zonke] Univ Witwatersrand, Dept Obstet & Gynaecol, ZA-4110 Durban, Kwazulu Natal, South Africa.
   [Smit, Jennifer A.; Beksinska, Mags; Mabude, Zonke] Univ Witwatersrand, Dept Obstet & Gynaecol, Reprod Hlth & HIV Res Unit, ZA-2001 Johannesburg, Gauteng, South Africa.
   [Smit, Jennifer A.] Univ Kwazulu Natal, Sch Pharm & Pharmacol, ZA-4001 Durban, Kwazulu Natal, South Africa.
   [Balch, Erin] US Agcy Int Dev, Washington, DC 20523 USA.
   [Hoffman, Susie] Columbia Univ, Dept Epidemiol, Joseph Mailman Sch Publ Hlth, New York, NY 10032 USA.
   [Stein, Zena A.] Columbia Univ, Joseph Mailman Sch Publ Hlth, GH Sergievsky Ctr, Dept Epidemiol, New York, NY 10032 USA.
C3 New York State Psychiatry Institute; University of Witwatersrand; University of Witwatersrand; University of Kwazulu Natal; United States Agency for International Development (USAID); Columbia University; Columbia University
RP Mantell, JE (corresponding author), New York State Psychiat Inst & Hosp, Dept Psychiat, HIV Ctr Clin & Behav Studies, New York, NY 10032 USA.
EM jem57@columbia.edu
FU NICHD NIH HHS [R01-HD046351, R01 HD046351] Funding Source: Medline; NIMH NIH HHS [P30 MH043520, P30-MH43520] Funding Source: Medline
CR Albertyn C, 2003, FEMINIST STUD, V29, P595
   Andersson N, 2008, AIDS, V22, PS73, DOI 10.1097/01.aids.0000341778.73038.86
   Bankole A, 2009, AM J MENS HEALTH, V3, P60, DOI 10.1177/1557988308322394
   Beksinska M, 2008, EUR J CONTRACEP REPR, V13, P400, DOI 10.1080/02713680802347735
   Chersich MF, 2010, INT J STD AIDS, V21, P2, DOI 10.1258/ijsa.2000.009432
   Chopra M, 2009, JAIDS-J ACQ IMM DEF, V51, P72, DOI 10.1097/QAI.0b013e31819907de
   Crosby RA, 2010, SEX TRANSM INFECT, V86, P36, DOI 10.1136/sti.2009.036665
   FLOOD M, 2010, WHO MEN GENDER POLIC, V0, P0
   Fortenberry JD, 1997, SEX TRANSM DIS, V24, P313, DOI 10.1097/00007435-199707000-00001
   Fortenberry JD, 2005, HEALTH PSYCHOL, V24, P252, DOI 10.1037/0278-6133.24.3.252
   GAFOS M, 2010, 2010 INT MICR C PITT, V0, P0
   Gilbert L, 2002, SOC SCI MED, V54, P1093, DOI 10.1016/S0277-9536(01)00083-1
   Gillespie S, 2007, AIDS, V21, PS1, DOI 10.1097/01.aids.0000300530.67107.45
   Harrison A, 2008, STUD FAMILY PLANN, V39, P295, DOI 10.1111/j.1728-4465.2008.00176.x
   HEAIDS, 2010, HIV PREV REL FACT HI, V0, P0
   HEISE LL, 1995, SOC SCI MED, V40, P931, DOI 10.1016/0277-9536(94)00165-P
   Helleringer S, 2009, AIDS, V23, P1285, DOI 10.1097/QAD.0b013e32832aa85c
   Hendriksen ES, 2007, AM J PUBLIC HEALTH, V97, P1241, DOI 10.2105/AJPH.2006.086009
   Higgins JA, 2010, AM J PUBLIC HEALTH, V100, P435, DOI 10.2105/AJPH.2009.159723
   Hoffman S, 2006, SEX TRANSM DIS, V33, P52, DOI 10.1097/01.olq.0000187198.77612.d8
   Hoffman S, 2004, PERSPECT SEX REPRO H, V36, P120, DOI 10.1363/3612004
   Hoffman S, 2008, LANCET INFECT DIS, V8, P348, DOI 10.1016/S1473-3099(08)70109-9
   Hoke TH, 2007, INT J STD AIDS, V18, P461, DOI 10.1258/095646207781147175
   Hsieh HF, 2005, QUAL HEALTH RES, V15, P1277, DOI 10.1177/1049732305276687
   Hunter M, 2005, CULT HEALTH SEX, V7, P209, DOI 10.1080/13691050412331293458
   Hunter Mark, 2010, LOVE TIME AIDS INEQU, V0, P0
   Jewkes R, 2006, TROP MED INT HEALTH, V11, P3, DOI 10.1111/j.1365-3156.2005.01530.x
   Jewkes R, 2009, CULT HEALTH SEX, V11, P675, DOI 10.1080/13691050902846452
   Jewkes R, 2008, BMJ-BRIT MED J, V337, P0, DOI 10.1136/bmj.a506
   Kalichman SC, 2008, PREV SCI, V9, P55, DOI 10.1007/s11121-008-0085-x
   Kalichman SC, 2006, PSYCHOL ADDICT BEHAV, V20, P298, DOI 10.1037/0893-164X.20.3.298
   Khumalo NP, 2007, SAMJ S AFR MED J, V97, P143
   Kim JC, 2005, BMJ-BRIT MED J, V331, P769, DOI 10.1136/bmj.331.7519.769
   Langen Tabitha T, 2005, AFR HEALTH SCI, V5, P188
   LURIE M, 2008, J ACQ IMMUN DEF SYND, V7, P484
   Mack N., 2005, FAMILY HLTH INT FHI, V0, P0
   MacPhail C, 2001, SOC SCI MED, V52, P1613, DOI 10.1016/S0277-9536(00)00272-0
   Maharaj P, 2008, AIDS CARE, V20, P838, DOI 10.1080/09540120701742284
   Maharaj P, 2005, INT FAM PLAN PERSPEC, V31, P24, DOI 10.1363/3102405
   Maharaj P, 2001, AFR J REPROD HEALTH, V5, P150, DOI 10.2307/3583332
   Maharaj P, 2007, J BIOSOC SCI, V39, P231, DOI 10.1017/S0021932006001325
   Maharaj P, 2006, REPROD HEALTH MATTER, V14, P104, DOI 10.1016/S0968-8080(06)28253-3
   Mantell JE, 2009, CULT HEALTH SEX, V11, P139, DOI 10.1080/13691050802521155
   MISHRA V, 2009, DHS WORKING PAPERS C, V0, P1
   Morrell, 2002, J MENS STUDIES, V10, P309, DOI 10.3149/jms.1003.309
   Morroni C, 2006, SAMJ S AFR MED J, V96, P620
   Moyo W, 2008, AIDS BEHAV, V12, P431, DOI 10.1007/s10461-007-9343-3
   Ndinda C, 2007, AIDS CARE, V19, P844, DOI 10.1080/09540120701203923
   Nelson R, 2008, LANCET INFECT DIS, V8, P352, DOI 10.1016/S1473-3099(08)70114-2
   Nowak M., 2005, POSTAPARTHEID S AFRI, V0, P0
   OSullivan LF, 2010, ARCH SEX BEHAV, V39, P1121, DOI 10.1007/s10508-009-9493-7
   Peacock D, 2009, JAIDS-J ACQ IMM DEF, V51, PS119, DOI 10.1097/QAI.0b013e3181aafd8a
   Pettifor AE, 2005, AIDS, V19, P1525, DOI 10.1097/01.aids.0000183129.16830.06
   Republic of South Africa: Department of Health, 2010, COUNTR PROGR REP DEC, V0, P0
   Schilling J, 2006, EUR J PSYCHOL ASSESS, V22, P28, DOI 10.1027/1015-5759.22.1.28
   Shefer T, 2000, S AFR J PSYCHOL, V30, P11, DOI 10.1177/008124630003000202
   Shefer T, 2008, FEM PSYCHOL, V18, P157, DOI 10.1177/0959353507088265
   SHISANA O, 2009, S AFRICAN NATIONAL H, V0, P0
   Shisana O, 2010, J WOMENS HEALTH, V19, P39, DOI 10.1089/jwh.2008.1200
   SIMBAYI LC, 2007, BRIEF S AFR MED J, V97, P476
   Smit J, 2001, CONTRACEPTION, V64, P333, DOI 10.1016/S0010-7824(01)00272-4
   *SO AFR DEV COMM, 2006, EXP THINK TANK M HIV, V0, P0
   South African Department of Health Medical Research Council Macro O., 2007, S AFR DEM HLTH SURV, V0, P0
   Taylor M, 2007, ACTA PAEDIATR, V96, P287, DOI 10.1111/j.1651-2227.2007.00060.x
   Turner AN, 2009, J CLIN EPIDEMIOL, V62, P759, DOI 10.1016/j.jclinepi.2008.07.011
   *U CAP TOWN UN I S, 2006, GEND SURV, V0, P0
   UNAIDS, 2004, FAC FUT TOG REP SECR, V0, P0
   Varga C.A., 1997, HLTH TRANSITION R S3, V7, P45
   Versteeg M, 2008, SAHARA J-J SOC ASP H, V5, P83, DOI 10.1080/17290376.2008.9724905
   Vijayakumar G, 2006, INT J STD AIDS, V17, P652, DOI 10.1258/095646206780071036
   Young C., 2008, AFRICAN J DRUG ALCOH, V7, P101
NR 72
TC 26
Z9 27
U1 0
U2 8
PU OXFORD UNIV PRESS
PI OXFORD
PA GREAT CLARENDON ST, OXFORD OX2 6DP, ENGLAND
SN 0268-1153
EI 1465-3648
J9 HEALTH EDUC RES
JI Health Educ. Res.
PD OCT 15
PY 2011
VL 26
IS 5
BP 859
EP 871
DI 10.1093/her/cyr041
PG 13
WC Education & Educational Research; Public, Environmental & Occupational Health
SC Education & Educational Research; Public, Environmental & Occupational Health
GA 819FB
UT WOS:000294809700009
PM 21693684
DA 2023-03-20
ER

PT J
AU Salzer, HJF
   Hoenigl, M
   Kessler, HH
   Stigler, FL
   Raggam, RB
   Rippel, KE
   Langmann, H
   Sprenger, M
   Krause, R
AF Salzer, Helmut J. F.
   Hoenigl, Martin
   Kessler, Harald H.
   Stigler, Florian L.
   Raggam, Reinhard B.
   Rippel, Karoline E.
   Langmann, Hubert
   Sprenger, Martin
   Krause, Robert
TI Lack of risk-awareness and reporting behavior towards HIV infection through needlestick injury among European medical students
SO INTERNATIONAL JOURNAL OF HYGIENE AND ENVIRONMENTAL HEALTH
LA English
DT Article
DE Medical student; Needlestick injury; HIV; Post-exposure prophylaxis; Prevention
ID health-care workers; hepatitis-c virus; occupational-exposure; surveillance; transmission
AB Medical students are at risk for occupational needlestick injuries (NSIs) which can result in substantial health consequences and psychological stress. Therefore, an open online survey among final year medical students from Austria, Germany, and the United Kingdom (UK) was conducted. The aim of the study was to evaluate risk-awareness and reporting behavior regarding needlestick injury (NSI), post-exposure prophylaxis, and level of education regarding the transmission of HIV through NSIs. Of 674 medical students, 226 (34%) reported at least one NSI during medical school. Respondents from Austria and Germany experienced a significantly higher number of NSIs in comparison to respondents from the UK. Seventy-six respondents (34%) did not report their most recent injury to an employee health office. Almost one third were not familiar with reporting procedures in case of a NSI and 45% of the study population feared that reporting an injury might have an adverse effect on their study success. 176 respondents (78%) who had suffered a NSI were not aware of the patient's HIV status. Education regarding NSIs and HIV transmission reduced the actual risk of experiencing a NSI significantly. These data indicate that medical students are at high risk of suffering NSIs during medical school. The rate of nonreporting of such injuries to an employee health service is alarmingly high. Improved medical curricula including precise recommendations may contribute to a more efficient prevention of occupational HIV infection in medical students. (C) 2011 Elsevier GmbH. All rights reserved.
C1 [Salzer, Helmut J. F.; Hoenigl, Martin; Rippel, Karoline E.; Krause, Robert] Med Univ Graz, Infect Dis Sect, Div Pulmonol, Dept Internal Med, Graz, Austria.
   [Kessler, Harald H.] Med Univ Graz, Res Unit Mol Diagnost, Inst Hyg Microbiol & Environm Med, Graz, Austria.
   [Stigler, Florian L.] Univ Manchester, Sch Community Based Med, Manchester M13 9PL, Lancs, England.
   [Raggam, Reinhard B.] Med Univ Hosp Graz, Clin Inst Med & Chem Lab Diagnost, Graz, Austria.
   [Langmann, Hubert] Inst Hlth Promot & Prevent GmbH, Graz, Austria.
   [Sprenger, Martin] Med Univ Graz, Postgrad Publ Hlth Program, Graz, Austria.
C3 Medical University of Graz; Medical University of Graz; University of Manchester; Medical University of Graz
RP Salzer, HJF (corresponding author), Med Univ Graz, Infect Dis Sect, Div Pulmonol, Dept Internal Med, Graz, Austria.
EM salzer.helmut@gmail.com
FU Society of Hygiene, Environmental and Public Health Sciences
CR Centers for Disease Control and Prevention, 2001, MMWR RECOMM REP, V50, P1
   Anonymous, 2005, MORBIDITY AND MORTALITY WEEKLY REPORT, V54, P1
   Chung H, 2003, J GASTROENTEROL, V38, P877, DOI 10.1007/s00535-003-1156-1
   Corey KE, 2009, INFECT CONT HOSP EP, V30, P1000, DOI 10.1086/605718
   Deisenhammer S, 2006, J HOSP INFECT, V63, P263, DOI 10.1016/j.jhin.2006.01.019
   Hamlyn E, 2007, OCCUP MED-OXFORD, V57, P329, DOI 10.1093/occmed/kqm046
   Makary MA, 2007, NEW ENGL J MED, V356, P2693, DOI 10.1056/NEJMoa070378
   MARCUS R, 1988, NEW ENGL J MED, V319, P1118, DOI 10.1056/NEJM198810273191703
   Osborn EHS, 1999, ANN INTERN MED, V130, P45, DOI 10.7326/0003-4819-130-1-199901050-00009
   Phillips G, 2006, J HOSP INFECT, V62, P518, DOI 10.1016/j.jhin.2005.10.003
   Pruss-Ustun A, 2005, AM J IND MED, V48, P482, DOI 10.1002/ajim.20230
   Raggam RB, 2009, J CLIN VIROL, V45, P272, DOI 10.1016/j.jcv.2009.04.015
   Rosenthal E, 1999, JAMA-J AM MED ASSOC, V281, P1660, DOI 10.1001/jama.281.17.1660
   Salzer HJ, 2010, INT J INFECT DIS, V14, PE250, DOI 10.1016/j.ijid.2010.02.2046
   Salzer HJF, 2010, ACAD MED, V85, P1262, DOI 10.1097/ACM.0b013e3181e5c139
   Sharma GK, 2009, ACAD MED, V84, P1815, DOI 10.1097/ACM.0b013e3181bf9e5f
   TOKARS JI, 1993, ANN INTERN MED, V118, P913, DOI 10.7326/0003-4819-118-12-199306150-00001
   Wicker S, 2008, MED EDUC, V42, P742, DOI 10.1111/j.1365-2923.2008.03119.x
   Young TN, 2007, COCHRANE DB SYST REV, V0, P0, DOI DOI 10.1002/14651858.CD002835.pub3
NR 19
TC 36
Z9 37
U1 0
U2 8
PU ELSEVIER GMBH
PI MUNICH
PA HACKERBRUCKE 6, 80335 MUNICH, GERMANY
SN 1438-4639
EI 1618-131X
J9 INT J HYG ENVIR HEAL
JI Int. J. Hyg. Environ. Health.
PD SEP 15
PY 2011
VL 214
IS 5
BP 407
EP 410
DI 10.1016/j.ijheh.2011.05.002
PG 4
WC Public, Environmental & Occupational Health; Infectious Diseases
SC Public, Environmental & Occupational Health; Infectious Diseases
GA 829CQ
UT WOS:000295553600009
PM 21665538
DA 2023-03-20
ER

PT J
AU Wolfers, M
   Kok, G
   Looman, C
   de Zwart, O
   Mackenbach, J
AF Wolfers, Mireille
   Kok, Gerjo
   Looman, Caspar
   de Zwart, Onno
   Mackenbach, Johan
TI Promoting STI testing among senior vocational students in Rotterdam, the Netherlands: effects of a cluster randomized study
SO BMC PUBLIC HEALTH
LA English
DT Article
ID health-services; sexual-behavior; school-students; pregnancy; adolescents; hiv; infections; programs; clinics; impact
AB Background: Adolescents are a risk group for acquiring sexually transmitted infections (STIs). In the Netherlands, senior vocational school students are particular at risk. However, STI test rates among adolescents are low and interventions that promote testing are scarce. To enhance voluntary STI testing, an intervention was designed and evaluated in senior vocational schools. The intervention combined classroom health education with sexual health services at the school site. The purpose of this study was to assess the combined and single effects on STI testing of health education and school-based sexual health services. Methods: In a cluster-randomized study the intervention was evaluated in 24 schools, using three experimental conditions: 1) health education, 2) sexual health services; 3) both components; and a control group. STI testing was assessed by self reported behavior and registrations at regional sexual health services. Follow-up measurements were performed at 1, 3, and 6 9 months. Of 1302 students present at baseline, 739 (57%) completed at least 1 follow-up measurement, of these students 472 (64%) were sexually experienced, and considered to be susceptible for the intervention. Multi-level analyses were conducted. To perform analyses according to the principle of intention-to-treat, missing observations at follow-up on the outcome measure were imputed with multiple imputation techniques. Results were compared with the complete cases analysis. Results: Sexually experienced students that received the combined intervention of health education and sexual health services reported more STI testing (29%) than students in the control group (4%) (OR = 4.3, p < 0.05). Test rates in the group that received education or sexual health services only were 5.7% and 19.9%, not reaching statistical significance in multilevel analyses. Female students were more often tested then male students: 21.5% versus 5.4%. The STI-prevalence in the study group was low with 1.4%. Conclusions: Despite a low dose of intervention that was received by the students and a high attrition, we were able to show an intervention effect among sexually experienced students on STI testing. This study confirmed our hypothesis that offering health education to vocational students in combination with sexual health services at school sites is more effective in enhancing STI testing than offering services or education only.
C1 [Wolfers, Mireille] Municipal Publ Hlth Serv Rotterdam Rijnmond, Infect Dis Control Div, NL-3000 LP Rotterdam, Netherlands.
   [Kok, Gerjo] Maastricht Univ, Fac Psychol & Neurosci, Dept Work & Social Psychol, Maastricht, Netherlands.
   [Wolfers, Mireille; Looman, Caspar; Mackenbach, Johan] Erasmus Univ, Med Ctr, Dept Publ Hlth, Rotterdam, Netherlands.
C3 Maastricht University; Erasmus University Rotterdam; Erasmus MC
RP Wolfers, M (corresponding author), Municipal Publ Hlth Serv Rotterdam Rijnmond, Infect Dis Control Div, POB 70032, NL-3000 LP Rotterdam, Netherlands.
EM meg.wolfers@rotterdam.nl
FU Netherlands Organization for Health Research and Development (ZonMw) [71100004]; Aids Fund Foundation, the Netherlands
CR [Anonymous], 2005, SEXUALLY TRANSMITTED, V0, P0
   Basen-Engquist K, 2001, HEALTH EDUC BEHAV, V28, P166, DOI 10.1177/109019810102800204
   Cohen DA, 1999, PEDIATRICS, V104, P1281, DOI 10.1542/peds.104.6.1281
   Coyle KK, 2006, AIDS EDUC PREV, V18, P187, DOI 10.1521/aeap.2006.18.3.187
   DiClemente RJ, 2006, CURR OPIN INFECT DIS, V19, P39, DOI 10.1097/01.qco.0000200296.24447.2b
   Doosje J, 2009, TSG, V87, P50
   van Bergen J, 2007, INT J STD AIDS, V18, P374, DOI 10.1258/095646207781024883
   Gotz HM, 2006, SEX TRANSM INFECT, V82, P148, DOI 10.1136/sti.2005.017046
   Gotz HM, 2005, SEX TRANSM INFECT, V81, P24, DOI 10.1136/sti.2004.010181
   Graaf d., 2005, SEKS ONDER JE 25E SE, V0, P0
   *HLTH COUNC NETH, 1999, REC POL HIV TEST, V0, P42
   Kay C. M., 2006, HLTH ED J, V65, P236, DOI 10.1177/0017896906067775
   Kirby D, 2002, J SEX RES, V39, P27, DOI 10.1080/00224490209552116
   Kirby D, 2002, J SEX RES, V39, P51, DOI 10.1080/00224490209552120
   KIRBY D, 1991, FAM PLANN PERSPECT, V23, P6, DOI 10.2307/2135395
   KIRBY D, 1994, PUBLIC HEALTH REP, V109, P339
   KOEDIJK FDH, 2009, SEXUALLY TRANSMITTED, V0, P103
   Little R., 2002, STAT ANAL MISSING DA, V0, P0
   Makenzius M, 2009, EUR J CONTRACEP REPR, V14, P268, DOI 10.1080/13625180903015871
   McCall Douglas, 2004, J OBSTET GYNAECOL CAN, V26, P596
   Ministery of Education Culture and Science, 2009, VSV ATL RMC REG 29 R, V0, P2
   Owen J, 2010, HEALTH TECHNOL ASSES, V14, P1, DOI 10.3310/hta14300
   Peak GL, 1996, J ADOLESCENT HEALTH, V19, P276, DOI 10.1016/S1054-139X(96)00039-0
   POOBALAN AS, 2009, SEX ED, V9, P309
   Richardson-Todd Barbara, 2006, J FAM HEALTH CARE, V16, P17
   Robin L, 2004, J ADOLESCENT HEALTH, V34, P3, DOI 10.1016/S1054-139X(03)00244-1
   SANGANI P, 2004, COCHRANE DB SYST REV, V2, P0, DOI 10.1002/14651858.CD001220.PUB2
   Steyerberg EW, 2009, CLIN PREDICTION MODE, V0, P0
   Tortolero SR, 2008, CONTEMP CLIN TRIALS, V29, P70, DOI 10.1016/j.cct.2007.05.003
   Twisk JWR, 2007, APPL LONGITUDINAL DA, V0, P0
   van Bergen J, 2005, SEX TRANSM INFECT, V81, P17, DOI 10.1136/sti.2004.010173
   VANDENBROEK IVF, 2008, SEXUALLY TRANSMITTED, V0, P0
   Vriend HJ, 2010, SEXUALLY TRANSMITTED, V0, P0
   Wolfers M, 2011, HLTH PROMOT PRACT, V0, P0
   Wolfers MEG, 2010, BMC PUBLIC HEALTH, V10, P0, DOI 10.1186/1471-2458-10-725
NR 35
TC 5
Z9 5
U1 0
U2 6
PU BIOMED CENTRAL LTD
PI LONDON
PA 236 GRAYS INN RD, FLOOR 6, LONDON WC1X 8HL, ENGLAND
SN 1471-2458
EI 
J9 BMC PUBLIC HEALTH
JI BMC Public Health
PD DEC 16
PY 2011
VL 11
IS 
BP 
EP 
DI 10.1186/1471-2458-11-937
PG 12
WC Public, Environmental & Occupational Health
SC Public, Environmental & Occupational Health
GA 899AF
UT WOS:000300782900001
PM 22177021
DA 2023-03-20
ER

PT J
AU Ijadunola, K
   Abiona, T
   Balogun, J
   Aderounmu, A
AF Ijadunola, Kayode
   Abiona, Titilayo
   Balogun, Joseph
   Aderounmu, Adetokunbo
TI Provider-initiated (Opt-out) HIV testing and counselling in a group of university students in Ile-Ife, Nigeria
SO EUROPEAN JOURNAL OF CONTRACEPTION AND REPRODUCTIVE HEALTH CARE
LA English
DT Article
DE HIV; Opt-out testing; Acceptance; University Students; Nigeria
ID risk sexual-behavior; pregnant-women; routine; acceptability; metaanalysis; prevention; care
AB Objectives The Provider Initiated HIV (Opt-out) Testing and Counselling model has rarely been tested in Nigeria. This study assessed its feasibility and uptake among a sample of Nigerian university undergraduate students. Methods Two hundred and fifty-two Nigerian university students were offered rapid 'opt-out' HIV tests. The participants were also interviewed using a self-administered questionnaire. Data were analysed using descriptive statistics. Results Two hundred and fifty-one (99.6%) students accepted to be tested and only one (0.4%) refused testing. The commonest reason given for accepting rapid 'opt-out' testing was the desire to find out HIV status (93.2%). Only 24 (9.5%) students had previously ever been tested for HIV; among the 228 (90.5%) respondents who had not, the commonest reasons given for not testing were lack of knowledge of where to go to (25%), fear of testing positive (24%), and perception of being unlikely to have been exposed to HIV (18%). Conclusion HIV 'opt-out' testing holds the prospect for rapidly increasing the coverage of HIV testing and other preventive interventions among university students in Nigeria. However, waiting time before testing and the poor disposition of medical staff to add on the burden of HIV 'opt-out' tests remain potential barriers to its roll-out.
C1 [Ijadunola, Kayode] Obafemi Awolowo Univ, Dept Community Hlth, Ife, Osun State, Nigeria.
   [Abiona, Titilayo; Balogun, Joseph] Chicago State Univ, HIV Res & Policy Inst, Chicago, IL USA.
   [Abiona, Titilayo; Balogun, Joseph] Chicago State Univ, Coll Hlth Sci, Chicago, IL USA.
   [Aderounmu, Adetokunbo] Obafemi Awolowo Univ, Med Serv, Ife, Osun State, Nigeria.
   [Aderounmu, Adetokunbo] Obafemi Awolowo Univ, Hlth Serv, Ife, Osun State, Nigeria.
C3 Obafemi Awolowo University; Chicago State University; Chicago State University; Obafemi Awolowo University; Obafemi Awolowo University
RP Ijadunola, K (corresponding author), Obafemi Awolowo Univ, Dept Community Hlth, POB 2064,OAU PO, Ife, Osun State, Nigeria.
EM kijadun@yahoo.com
FU Chicago State University, Chicago, USA
CR Abramson JH, 1999, COMPUTER PROGRAMS EP, V0, P0
   Balogun J A, 2010, EDUC HEALTH (ABINGDON), V23, P400
   Becker J, 2009, PAN AFR MED J, V3, P1
   Branson Bernard M., 2006, MORBIDITY AND MORTALITY WEEKLY REPORT, V55, P1
   *CDC HIV STD BEH S, 2001, COR MEAS HIV STD RIS, V0, P0
   CLEARY PD, 1991, AM J PUBLIC HEALTH, V81, P1586, DOI 10.2105/AJPH.81.12.1586
   Csete J., 2006, HIV AIDS POLICY LAW, V11, P5
   Daniyam CA, 2010, AFR HEALTH SCI, V10, P150
   Denison JA, 2008, AIDS BEHAV, V12, P363, DOI 10.1007/s10461-007-9349-x
   Etiebet MA, 2004, AIDS CARE, V16, P37, DOI 10.1080/09540120310001633958
   FOX R, 1987, AIDS, V1, P241
   Joint United Nations Programme on HIV/AIDS (UNAIDS), 2010, UNAIDS REP GLOB AIDS, V0, P0
   *KEN NAT AIDS STD, 2004, GUID HIV TEST CLIN S, V0, P0
   Marks G, 2005, JAIDS-J ACQ IMM DEF, V39, P446, DOI 10.1097/01.qai.0000151079.33935.79
   McDonald Elizabeth A, 2006, SEX HEALTH, V3, P291, DOI 10.1071/SH06022
   McQuoid-Mason D, 2007, SAMJ S AFR MED J, V97, P416
   Mwinga A., 2008, MORBIDITY AND MORTALITY WEEKLY REPORT, V57, P285
   Nakanjako D, 2007, AIDS BEHAV, V11, P753, DOI 10.1007/s10461-006-9180-9
   *NPC NIG, 2009, NIG DEM HLTH SURV 20, V0, P0
   Offor E, 2000, J OBSTET GYNAECOL, V20, P589, DOI 10.1080/0144361001396
   *OR TECHN INC, 2009, ORAQUICK ADVANCER HI, V0, P0
   Perez F, 2006, JAIDS-J ACQ IMM DEF, V41, P514, DOI 10.1097/01.qai.0000191285.70331.a0
   Rennie S, 2006, B WORLD HEALTH ORGAN, V84, P52, DOI 10.2471/BLT.05.025536
   Shankar AV, 2003, AIDS CARE, V15, P871, DOI 10.1080/09540120310001618702
   Steen TW, 2007, JAIDS-J ACQ IMM DEF, V44, P484, DOI 10.1097/QAI.0b013e318030ffa9
   *UNDP, 2004, HUM DEV REP NIG HIV, V0, P0
   UNGASS, 2010, UNGASS COUNTR PROGR, V0, P0
   VANGRIENSVEN GJP, 1989, AM J EPIDEMIOL, V129, P596
   Wanyenze RK, 2008, B WORLD HEALTH ORGAN, V86, P302, DOI 10.2471/BLT.07.042580
   Waxman MJ, 2007, AIDS PATIENT CARE ST, V21, P981, DOI 10.1089/apc.2007.0075
   Weiser SD, 2006, PLOS MED, V3, P1013, DOI 10.1371/journal.pmed.0030261
NR 34
TC 5
Z9 5
U1 0
U2 3
PU TAYLOR & FRANCIS LTD
PI ABINGDON
PA 2-4 PARK SQUARE, MILTON PARK, ABINGDON OR14 4RN, OXON, ENGLAND
SN 1362-5187
EI 1473-0782
J9 EUR J CONTRACEP REPR
JI Eur. J. Contracept. Reprod. Health Care
PD OCT 15
PY 2011
VL 16
IS 5
BP 387
EP 396
DI 10.3109/13625187.2011.593660
PG 10
WC Public, Environmental & Occupational Health; Obstetrics & Gynecology
SC Public, Environmental & Occupational Health; Obstetrics & Gynecology
GA 821WC
UT WOS:000295004100009
PM 21777045
DA 2023-03-20
ER

PT J
AU Surratt, H
   Kurtz, SP
   Cicero, TJ
AF Surratt, Hilary
   Kurtz, Steven P.
   Cicero, Theodore J.
TI Alternate Routes of Administration and Risk for HIV Among Prescription Opioid Abusers
SO JOURNAL OF ADDICTIVE DISEASES
LA English
DT Article
DE Prescription opioid abuse; route of administration; HIV
ID college-students; nonmedical use; united-states; motives
AB Route of administration is an important contributor to the adverse health consequences of prescription medication abuse. The current study examines characteristics associated with non-oral routes of administration among a large sample of prescription opioid abusers and explores needle-related human immunodeficiency virus (HIV) risk behaviors as well. In the study, 791 opioid abusers completed a one-time structured interview, including complete histories of illicit and prescription drug abuse and route of drug administration. The most common method of pill use was oral (91%), followed by intranasal (53.1%), injection (23.8%), and smoking (14.5%). The youngest prescription opioid abusers, ages 18-24, displayed significantly higher odds of using alternate routes of administration and of reusing nonsterile needles for injection. HIV prevention programming should be developed for young prescription opioid injectors.
C1 [Surratt, Hilary; Kurtz, Steven P.] Nova SE Univ, Ft Lauderdale, FL 33314 USA.
   [Cicero, Theodore J.] Washington Univ, St Louis, MO USA.
C3 Nova Southeastern University; Washington University (WUSTL)
RP Surratt, H (corresponding author), Nova SE Univ, 2121 Ponce de Leon Blvd,Suite 430, Coral Gables, FL 33134 USA.
EM hlsny@aol.com
FU NIDA NIH HHS [R01 DA021330-04, R01 DA021330, R01DA021330] Funding Source: Medline
CR Budman SH, 2009, HARM REDUCT J, V6, P0, DOI 10.1186/1477-7517-6-8
   Cicero TJ, 2005, J PAIN, V6, P662, DOI 10.1016/j.jpain.2005.05.004
   Compton WA, 2006, DRUG ALCOHOL DEPEN, V83, PS4, DOI 10.1016/j.drugalcdep.2005.10.020
   Davis WR, 2008, DRUG ALCOHOL DEPEN, V92, P267, DOI 10.1016/j.drugalcdep.2007.08.008
   Dennis ML, 2002, GLOBAL APPRAISAL IND, V0, P0
   DuPont RL, 2008, AM J ADDICTION, V17, P167, DOI 10.1080/10550490802019642
   Katz N, 2011, AM J DRUG ALCOHOL AB, V0, P1
   Katz NP, 2007, CLIN J PAIN, V23, P648, DOI 10.1097/AJP.0b013e318125c5e8
   McCabe SE, 2006, J AM COLL HEALTH, V54, P269, DOI 10.3200/JACH.54.5.269-278
   McCabe SE, 2007, ADDICT BEHAV, V32, P562, DOI 10.1016/j.addbeh.2006.05.022
   McCabe SE, 2007, DRUG ALCOHOL DEPEN, V91, P69, DOI 10.1016/j.drugalcdep.2007.05.010
   McCabe SE, 2009, ARCH PEDIAT ADOL MED, V163, P739, DOI 10.1001/archpediatrics.2009.120
   Miller Norman S, 2004, AM J THER, V11, P26, DOI 10.1097/00045391-200401000-00008
   National Drug Intelligence Center, 2010, S FLOR HIGH INT DRUG, V0, P0
   National Drug Intelligence Center, 2010, NAT DRUG THREAT ASS, V0, P0
   National Institute on Drug Abuse, 2010, TOP BRIEF PRESCR DRU, V2011, P0
   *SUBST AB MENT HLT, 2009, NSDUH SER H, V36, P0
   Vivian James, 2005, J ETHN SUBST ABUSE, V4, P97, DOI 10.1300/J233v04n02_05
   Young AM, 2010, HARM REDUCT J, V7, P0, DOI 10.1186/1477-7517-7-24
NR 19
TC 42
Z9 42
U1 0
U2 4
PU ROUTLEDGE JOURNALS, TAYLOR & FRANCIS LTD
PI ABINGDON
PA 2-4 PARK SQUARE, MILTON PARK, ABINGDON OX14 4RN, OXON, ENGLAND
SN 1055-0887
EI 1545-0848
J9 J ADDICT DIS
JI J. Addict. Dis.
PD JUN 15
PY 2011
VL 30
IS 4
BP 334
EP 341
DI 10.1080/10550887.2011.609805
PG 8
WC Substance Abuse
SC Substance Abuse
GA 888MH
UT WOS:000300007200007
PM 22026525
DA 2023-03-20
ER

PT J
AU Al-Naggar, RA
   Al-Jashamy, K
AF Al-Naggar, Redhwan Ahmed
   Al-Jashamy, Karim
TI Perception of undergraduate university students towards sexually transmitted diseases: A qualitative study
SO JOURNAL OF MENS HEALTH
LA English
DT Article
DE STDs; University students; Qualitative
ID knowledge; health; infections; strategy; attitudes; aids
[truncated: 267,183 more chars]
