# Supplementary material for: Studies on HIV/AIDS Among Students: Bibliometric Analysis
Source: Interact J Med Res. 2023 Aug 4;12:e46042. doi: 10.2196/46042 (PMC10439465; doi:10.2196/46042)
Supplement: Multimedia Appendix 1 [file ijmr_v12i1e46042_app1.zip › Multimedia Appendix 1/download2012u129.txt]

PT J
AU Hittner, JB
   Schachne, ER
AF Hittner, James B.
   Schachne, Elana R.
TI Meta-analysis of the association between ecstasy use and risky sexual behavior
SO ADDICTIVE BEHAVIORS
LA English
DT Article
DE Ecstasy; MDMA; Risky sex; HIV; AIDS; Meta-analysis
ID new-york-city; bisexual men; drug-use; hiv-infection; college-students; san-francisco; substance use; mdma; gay; alcohol
AB A random-effects meta-analysis was conducted to examine the association between ecstasy use and risky sexual behavior. Analysis of 17 studies revealed a small to moderate sized effect (mean weighted r = 0.211, 95% CI: 0.085-0.336). Random-effects homogeneity testing was non-significant, thus formal moderator analyses were not performed. Moreover, numerical and visual diagnostics suggested that publication bias was not a concern. It is hoped that the present meta-analytic findings and recommendations will encourage investigators to broaden their research methodologies and will stimulate new insights into the association between ecstasy use and risky sexual behavior. (C) 2012 Elsevier Ltd. All rights reserved.
C1 [Hittner, James B.] Coll Charleston, Dept Psychol, Charleston, SC 29424 USA.
C3 College of Charleston
RP Hittner, JB (corresponding author), Coll Charleston, Dept Psychol, 66 George St, Charleston, SC 29424 USA.
EM hittnerj@cofc.edu
FU College of Charleston
CR Achen C., 1995, CROSS LEVEL INFERENC, V0, P0
   Bailey Susan L, 2006, J ADOLESC HEALTH, V38, P0, DOI 10.1016/j.jadohealth.2004.12.001
   BARTHOLOMEW DJ, 1959, BIOMETRIKA, V46, P36
   BEGG CB, 1994, BIOMETRICS, V50, P1088, DOI 10.2307/2533446
   Bonett DG, 2007, AM PSYCHOL, V62, P254, DOI 10.1037/0003-066X.62.3.254
   Boyd CJ, 2003, J SUBST ABUSE TREAT, V24, P209, DOI 10.1016/S0740-5472(03)00025-4
   Buchacz K, 2005, AIDS, V19, P1423, DOI 10.1097/01.aids.0000180794.27896.fb
   BUFFUM J, 1986, J PSYCHOACTIVE DRUGS, V18, P355, DOI 10.1080/02791072.1986.10472369
   Centers for Disease Control and Prevention (CDC), 2006, MMWR MORB MORTAL WKLY REP, V55, P273
   Centers for Disease Control and Prevention [CDC], 2010, HIV US, V0, P0
   Chen TT, 2011, SUBST USE MISUSE, V46, P398, DOI 10.3109/10826084.2010.501670
   Colfax GN, 2001, J ACQ IMMUN DEF SYND, V28, P373, DOI 10.1097/00126334-200112010-00011
   Cooper ML, 2002, J STUD ALCOHOL, V0, PP101, DOI 10.15288/jsas.2002.s14.101
   DerSimonian R, 2007, CONTEMP CLIN TRIALS, V28, P105, DOI 10.1016/j.cct.2006.04.004
   DIGBY PGN, 1983, BIOMETRICS, V39, P753, DOI 10.2307/2531104
   Dunn M, 2010, ADDICT BEHAV, V35, P157, DOI 10.1016/j.addbeh.2009.09.001
   Field AP, 2010, BRIT J MATH STAT PSY, V63, P665, DOI 10.1348/000711010X502733
   Fisher R., 1928, STAT METHODS RES WOR, V2nd, P0
   Freedman D. A., 1999, INT ENCY SOC BEHAV S, V6, P[4027, 466], DOI 10.1073/PNAS.96.19.10578
   Hedges LV, 1998, PSYCHOL METHODS, V3, P486, DOI 10.1037/1082-989X.3.4.486
   Hittner JB, 2008, J APPL BIOBEHAV RES, V13, P86, DOI 10.1111/j.1751-9861.2008.00029.x
   Imai Kosuke, 2011, J STAT SOFTW, V42, P1, DOI 10.18637/JSS.V042.I05
   Johnston L. D., 2011, MONITORING FUTURE NA, V0, P46
   Kalichman SC, 1998, PSYCHOL ADDICT BEHAV, V12, P262, DOI 10.1037/0893-164X.12.4.262
   Keyes KM, 2008, DRUG ALCOHOL DEPEN, V97, P139, DOI 10.1016/j.drugalcdep.2008.04.001
   King G., 2010, R PROGRAM ECOLOGICAL, V0, P0
   King G., 2004, ECOLOGICAL INFERENCE, V0, P0
   Klitzman RL, 2000, AM J PSYCHIAT, V157, P1162, DOI 10.1176/appi.ajp.157.7.1162
   Klitzman RL, 2002, DRUG ALCOHOL DEPEN, V66, P115, DOI 10.1016/S0376-8716(01)00189-2
   Leigh BC, 2002, SEX TRANSM DIS, V29, P476, DOI 10.1097/00007435-200208000-00008
   Mattison AM, 2001, J SUBST ABUSE, V13, P119, DOI 10.1016/S0899-3289(01)00060-8
   McElrath K, 2005, SUBST USE MISUSE, V40, P1461, DOI 10.1081/JA-200066814
   Molitor F, 1998, WESTERN J MED, V168, P93
   National Institute on Drug Abuse, 2010, NIDA INFOFACTS MDMA, V0, P0
   National Institute on Drug Abuse, 2011, NIDA INFOFACTS DRUG, V0, P0
   Newcomb ME, 2011, AIDS BEHAV, V15, P565, DOI 10.1007/s10461-010-9832-7
   Noar S. M., 2009, AM MED ASS J ETHICS, V11, P980
   Novoa RA, 2005, J COMMUN HEALTH, V30, P331, DOI 10.1007/s10900-005-5515-0
   Rosenbaum M, 2002, J PSYCHOACTIVE DRUGS, V34, P137, DOI 10.1080/02791072.2002.10399947
   ROSENTHAL R, 1994, PSYCHOL SCI, V5, P329, DOI 10.1111/j.1467-9280.1994.tb00281.x
   Rosenthal R, 2001, ANNU REV PSYCHOL, V52, P59, DOI 10.1146/annurev.psych.52.1.59
   Rosenthal R., 1991, METAANALYTIC PROCEDU, V0, P0, DOI DOI 10.4135/9781412984997
   Scholly K, 2005, J AM COLL HEALTH, V53, P159, DOI 10.3200/JACH.53.4.159-166
   Shadish W. R., 1999, USERS MANUAL ES COMP, V0, P0
   Slaymaker E., 2004, COMP QUANTIFICATION, V0, P1177
   Sterk CE, 2008, J PSYCHOACTIVE DRUGS, V40, P237, DOI 10.1080/02791072.2008.10400638
   Theall KP, 2006, AIDS BEHAV, V10, P169, DOI 10.1007/s10461-005-9059-1
   Tyndall MW, 2002, SEX TRANSM INFECT, V78, PI170, DOI 10.1136/sti.78.suppl_1.i170
   United Nations, 2021, WORLD DRUG REPORT 20, V0, P0, DOI DOI 10.1002/9781118929803.ewac0543
   Waldo CR, 2000, J ACQ IMMUN DEF SYND, V24, P168
   Wallace BC, 2009, BMC MED RES METHODOL, V9, P0, DOI 10.1186/1471-2288-9-80
   Wechsler H, 1998, J AM COLL HEALTH, V47, P57, DOI 10.1080/07448489809595621
   Wu LT, 2009, PUBLIC HEALTH, V123, P557, DOI 10.1016/j.puhe.2009.06.012
NR 53
TC 12
Z9 13
U1 0
U2 19
PU PERGAMON-ELSEVIER SCIENCE LTD
PI OXFORD
PA THE BOULEVARD, LANGFORD LANE, KIDLINGTON, OXFORD OX5 1GB, ENGLAND
SN 0306-4603
EI 1873-6327
J9 ADDICT BEHAV
JI Addict. Behav.
PD JUL 15
PY 2012
VL 37
IS 7
BP 790
EP 796
DI 10.1016/j.addbeh.2012.02.018
PG 7
WC Psychology, Clinical; Substance Abuse
SC Psychology; Substance Abuse
GA 960BQ
UT WOS:000305363400004
PM 22424824
DA 2023-03-20
ER

PT J
AU Planes, M
   Gras, ME
   Cunill, M
   Cassamo, H
   Sullman, MJM
   Gomez, AB
AF Planes, Montserrat
   Eugenia Gras, M.
   Cunill, Monica
   Cassamo, Hachimo
   Sullman, Mark J. M.
   Gomez, Ana B.
TI Perceived Acceptance of Condom Use by Partners, Close Friends, and Parents of Spanish and Mozambican Heterosexual Adolescents
SO JOURNAL OF TRANSCULTURAL NURSING
LA English
DT Article
DE community health; transcultural health; patient/client and/or family education; correlational design; factoral designs; survey design
ID behavior-change; hiv; sex; prevention; abstinence; power; risk; aids
AB Purpose: The main aim of the current study was to compare Spanish and Mozambican male and female secondary students, with regard to sexual behaviors and perceptions surrounding the acceptance of condom use. Method: The participants were 773 secondary students-412 from Spain and 361 from Mozambique, aged from 15 to 17 years old. Data collection was done using questionnaires. Analysis was carried out using multivariate methods. Results: Spanish adolescents took more precautions than Mozambican adolescents. Furthermore, Spanish adolescents perceived that the acceptance of condom use by their referents were higher than those reported by the Mozambican adolescents. Among Spanish youths, only the perceived acceptance of their current partner predicted condom use in their most recent sexual encounter. Discussion: Differences in the decision-making power of males and females and the type of partner might explain the differences observed in the preventive behavior of the students in both countries.
C1 [Planes, Montserrat] Univ Girona, Qual Life Res Inst, Dept Psychol, Girona 17071, Spain.
   [Cassamo, Hachimo] Higher Inst Hlth Sci, Maputo, Mozambique.
   [Sullman, Mark J. M.] Cranfield Univ, Cranfield MK43 0AL, Beds, England.
C3 Universitat de Girona; Cranfield University
RP Planes, M (corresponding author), Univ Girona, Qual Life Res Inst, Dept Psychol, Placa St Domenec 9, Girona 17071, Spain.
EM montserrat.planes@udg.edu
FU Spanish Agency for International Cooperation; Department of Education and Culture
CR AJZEN I, 1991, ORGAN BEHAV HUM DEC, V50, P179, DOI 10.1016/0749-5978(91)90020-T
   AMARO H, 1995, AM PSYCHOL, V50, P437, DOI 10.1037/0003-066X.50.6.437
   Bandura A, 1990, MEDIEN PSYCHOL, V1, P23
   Barnett T, 2005, LANCET INFECT DIS, V5, P590, DOI 10.1016/S1473-3099(05)70219-X
   Bryan A, 2006, AIDS BEHAV, V10, P387, DOI 10.1007/s10461-006-9087-5
   Cleland J, 2006, LANCET, V368, P1788, DOI 10.1016/S0140-6736(06)69738-9
   de Irala J, 2006, LANCET, V368, P1749, DOI 10.1016/S0140-6736(06)69712-2
   FISHBEIN M, 1990, REV INTERAM PSICOL, V24, P37
   Fisher Jeffrey D., 1992, P117, V0, P0
   Kimmel D.C., 1985, ADOLESCENCE DEV TRAN, V0, P0
   MATICKATYNDALE E, 1991, J SEX RES, V28, P45, DOI 10.1080/00224499109551594
   Noar SM, 2001, J APPL BIOBEHAV RES, V6, P1, DOI 10.1111/j.1751-9861.2001.tb00104.x
   NORRIS AE, 1998, APPL DEV SCI, V2, P174, DOI 10.1207/S1532480XADS0204_1
   Planes M., 2002, ANALISIS MODIFICACIO, V28, P695
   Planes M., 2004, CUADERNOS MED PSICOS, V0, P76
   Prata N, 2006, INT FAM PLAN PERSPEC, V32, P192, DOI 10.1363/3219206
   Rosenthal L, 2010, PSYCHOL WOMEN QUART, V34, P21, DOI 10.1111/j.1471-6402.2009.01538.x
   *UNAIDS, 2008, 2008 REP GLOB AIDS E, V0, P0
   UNAIDS, 2004, SPAIN EP FACT SHEETS, V0, P0
   UNAIDS, 2004, MOZ EP FACT SHEETS H, V0, P0
   Wellings K, 2006, LANCET, V368, P1706, DOI 10.1016/S0140-6736(06)69479-8
NR 21
TC 1
Z9 1
U1 0
U2 4
PU SAGE PUBLICATIONS INC
PI THOUSAND OAKS
PA 2455 TELLER RD, THOUSAND OAKS, CA 91320 USA
SN 1043-6596
EI 
J9 J TRANSCULT NURS
JI J. Transcult. Nurs.
PD JAN 15
PY 2012
VL 23
IS 1
BP 22
EP 28
DI 10.1177/1043659611423834
PG 7
WC Nursing
SC Nursing
GA 873BE
UT WOS:000298854800003
PM 22052093
DA 2023-03-20
ER

PT J
AU Saad, A
   Rampal, L
   Sabitu, K
   AbdulRahman, H
   Awaisu, A
   AbuSamah, B
   Ibrahim, A
AF Saad, Abdulmumin
   Rampal, Lekhraj
   Sabitu, Kabiru
   AbdulRahman, Hejar
   Awaisu, Ahmed
   AbuSamah, Bahaman
   Ibrahim, Auwal
TI Impact of a customized peer-facilitators training program related to sexual health intervention
SO INTERNATIONAL HEALTH
LA English
DT Article
DE HIV/AIDS; STI; Peer-facilitators; Nigeria; Training; Youth
ID risk reduction program; aids-related knowledge; transmitted-diseases; undergraduate students; hiv knowledge; prevention; education; behavior; school; adolescents
AB This study aimed to develop and implement a customized training program related to the delivery of an integrated human immunodeficiency virus - sexually transmitted infections (HIV-STI) risk reduction intervention for peer-facilitators and to evaluate its immediate outcome including changes in trainee knowledge, attitudes, and self-reported competence and confidence. We developed and delivered a structured training program and materials about HIV and STI prevention in a university setting. The training was offered to candidate facilitators who were planned to be involved in a larger project, known as Integrated HIV-STI Risk Reduction Program. Ten candidate facilitators participated in the training program and completed both the pretest and posttest survey questionnaire. The data were analyzed using SPSS version 17.0 software package and Wilcoxon signed rank test was applied to assess the impact of the training program. Overall, the trainees' performance in HIV-related and STI knowledge, attitude and stigma scores had significantly increased compared to the baseline.. The median scores for HIV and STI knowledge after the training significantly increased from 22.0 to 30.5 (p=0.007) and 8.0 to 9.5 (p=0.005), respectively, whereas the median score on the positive attitude towards HIV and STI prevention rose from 39.0 to 57.0 (p=0.011). Upon completion of the program, 80-100% of the trainees believed that they were competent and confident in performing most of the designed sexual health intervention activities. This preliminary study suggests that a customized on-site training program on sexual health intervention could significantly improve their knowledge, attitude and practice related to HIV-STI prevention. (C) 2012 Royal Society of Tropical Medicine and Hygiene. Published by Elsevier Ltd. All rights reserved.
C1 [Saad, Abdulmumin] Johns Hopkins Bloomberg Sch Publ Hlth, Ctr Commun Programs, Baltimore, MD 21202 USA.
   [Rampal, Lekhraj; AbdulRahman, Hejar] Univ Putra Malaysia, Fac Med & Hlth Sci, Serdang 43400, Selangor, Malaysia.
   [Sabitu, Kabiru] Ahmadu Bello Univ, Fac Med, Dept Community Med, Zaria, Nigeria.
   [Awaisu, Ahmed] Qatar Univ, Coll Pharm, Clin Pharm & Practice Sect, Doha, Qatar.
   [AbuSamah, Bahaman] Univ Putra Malaysia, Inst Social Sci, Serdang 43400, Selangor, Malaysia.
   [Ibrahim, Auwal] Infect Dis Hosp, Kano, Nigeria.
C3 Johns Hopkins University; Johns Hopkins Bloomberg School of Public Health; Universiti Putra Malaysia; Ahmadu Bello University; Qatar University; Universiti Putra Malaysia
RP Saad, A (corresponding author), Johns Hopkins Bloomberg Sch Publ Hlth, Ctr Commun Programs, 111 Market Pl,Suite 310, Baltimore, MD 21202 USA.
EM elsaad99@yahoo.com
CR Agha S, 2004, J ADOLESCENT HEALTH, V34, P441, DOI 10.1016/S1054-139X(03)00331-8
   Borgia P, 2005, J ADOLESCENT HEALTH, V36, P508, DOI 10.1016/j.jadohealth.2004.03.005
   Braunstein SL, 2009, AIDS REV, V11, P140
   Campbell C, 2002, SOC TRANSITION, V33, P339
   Carey M.P., 1997, AIDS BEHAV, V1, P61, DOI 10.1023/A:1026218005943
   Carey MP, 2002, AIDS EDUC PREV, V14, P172, DOI 10.1521/aeap.14.2.172.23902
   Caron F, 2004, HEALTH EDUC RES, V19, P185, DOI 10.1093/her/cyg017
   Cartagena RG, 2006, J ADOLESCENT HEALTH, V39, P0
   Chersich MF, 2008, AIDS, V22, PS27, DOI 10.1097/01.aids.0000341775.94123.75
   Dennis CL, 2003, INT J NURS STUD, V40, P321, DOI 10.1016/S0020-7489(02)00092-5
   Division HA, 2008, NAT AIDS REPR HLTH S, V0, P0
   Gray RH, 2008, LANCET, V371, P2064, DOI 10.1016/S0140-6736(08)60896-X
   Harrison A, 2000, S AFR J SCI, V96, P285
   Hope KR, 2003, J HEALTH COMMUN, V8, P267, DOI 10.1080/10810730305685
   Horizons, 1999, PEER ED HIV AIDS EXP, V0, P0
   Jaworski BC, 2001, J ADOLESCENT HEALTH, V29, P417, DOI 10.1016/S1054-139X(01)00271-3
   Jaworski BC, 2007, AIDS BEHAV, V11, P557, DOI 10.1007/s10461-006-9168-5
   Kalichman SC, 2005, AIDS BEHAV, V9, P135, DOI 10.1007/s10461-005-3895-x
   Latham WJ, 1997, EDUC LEADERSHIP, V55, P77
   Mellanby AR, 2000, HEALTH EDUC RES, V15, P533, DOI 10.1093/her/15.5.533
   Mitchell CM, 2002, AIDS EDUC PREV, V14, P401, DOI 10.1521/aeap.14.6.401.24076
   Nyblade L, 2004, STRONGER RESPONSE HI, V0, P0
   Nyblade L., 2003, DISENTANGLING HIV AI, V0, P0
   Nyblade Laura C, 2006, PSYCHOL HEALTH MED, V11, P335, DOI 10.1080/13548500600595178
   Paul-Ebhohimhen VA, 2008, BMC PUBLIC HEALTH, V8, P1471
   Ross DA, 2006, WHO TECH REP SER, V938, P1
   Rottingen JA, 2001, SEX TRANSM DIS, V28, P579
   Saad A, 2010, INT J INFECT DIS, V14, PE74, DOI 10.1016/j.ijid.2010.02.1654
   Saad A, 2012, J PUBLIC HEALTH-HEID, V20, P549, DOI 10.1007/s10389-012-0491-1
   Sallar AM, 2009, AFR HEALTH SCI, V9, P82
   Sexton J, 2005, SEX TRANSM DIS, V32, P351, DOI 10.1097/01.olq.0000154504.54686.d1
   Shrestha R, 2002, EVAL PROGRAM PLANN, V25, P409
   Simoni JM, 2011, AM J ORTHOPSYCHIAT, V81, P351, DOI 10.1111/j.1939-0025.2011.01103.x
   Simoni JM, 2011, AIDS BEHAV, V15, P1
   Singer MC, 2006, SOC SCI MED, V63, P2010, DOI 10.1016/j.socscimed.2006.05.012
   Slonim-Nevo V, 2005, AIDS BEHAV, V9, P223, DOI 10.1007/s10461-005-3903-1
   Slonim-Nevo V, 2001, INT SOC WORK, V44, P487, DOI 10.1177/002087280104400407
   SlonimNevo V, 1996, ADOLESCENCE, V31, P409
   Smith MU, 2000, AIDS EDUC PREV, V12, P49
   Steen R, 2009, B WORLD HEALTH ORGAN, V87, P858, DOI 10.2471/BLT.08.059212
   Turner G, 1999, J ADOLESCENCE, V22, P567, DOI 10.1006/jado.1999.0249
   Turner G, 1999, HEALTH EDUC RES, V14, P235, DOI 10.1093/her/14.2.235
   *UNAIDS, 2008, 2008 REP GLOB AIDS E, V0, P0
   UNAIDS, 2009, AIDS EP UPD DEC 2009, V0, P0
   UNAIDS, 2003, PEER ED KIT UN SERV, V0, P0
   Ward H, 1900, V5, V0, P305
   WHO, 2001, WHOHIVAIDS200102WHOC, V0, P0
NR 47
TC 4
Z9 5
U1 2
U2 12
PU OXFORD UNIV PRESS
PI OXFORD
PA GREAT CLARENDON ST, OXFORD OX2 6DP, ENGLAND
SN 1876-3413
EI 1876-3405
J9 INT HEALTH
JI Int. Health
PD DEC 15
PY 2012
VL 4
IS 4
BP 277
EP 282
DI 10.1016/j.inhe.2012.09.002
PG 6
WC Public, Environmental & Occupational Health
SC Public, Environmental & Occupational Health
GA 067SE
UT WOS:000313314600007
PM 24029673
DA 2023-03-20
ER

PT J
AU Westmaas, AH
   Kok, G
   Vriens, P
   Gotz, H
   Richardus, JH
   Voeten, H
AF Westmaas, Alvin H.
   Kok, Gerjo
   Vriens, Pjer
   Gotz, Hannelore
   Richardus, Jan Hendrik
   Voeten, Helene
TI Determinants of intention to get tested for STI/HIV among the Surinamese and Antilleans in the Netherlands: results of an online survey
SO BMC PUBLIC HEALTH
LA English
DT Article
DE Health Belief Model; STI testing; Surinamese; Dutch-Antilleans; Subjective norms; Culturally relevant
ID social cognitive theory; physical-activity; planned behavior; norms; prevention; attitudes; efficacy; students; power
AB Background: High infection rates of STIs are found among the different ethnic communities living in the Netherlands, especially among the Surinamese and Dutch-Antilleans. Only limited effective interventions that promote STI/HIV testing among these communities are available in the Netherlands. In the present study we identified the determinants of the intention to get tested for STI/HIV of the sexually active Surinamese and Dutch-Antilleans living in the Netherlands. Secondly, this study assesses which determinants should be addressed when promoting STI/HIV testing among these communities. Methods: In total, 450 Surinamese and 303 Dutch-Antillean respondents were recruited through Dutch Internet panels and group activities. The questionnaire used in the online survey was based on the concepts of the Health Belief Model, the Social Cognitive Theory, and Theory of Planned behavior. To correct for multiple outcome testing, we considered differences as statistically significant at p<.01 for all analyses. For the multivariate linear regression analysis, variables that were significant were entered into the model block-wise. Results: Health motivation, cues to action, subjective norms, risk behavior, test history, open communication about sexuality, and marital status were important (univariate) predictors of the intention to get tested for STI/HIV for both the Surinamese and Dutch-Antillean respondents. For both the Surinamese and Dutch-Antilleans, subjective norms were the most salient predictor of the intention to get tested in multivariate analyses, explaining 10% and 13% of the variance respectively; subjective norms had a direct influence on the intention for both the Surinamese and the Dutch-Antilleans. Conclusions: The strong correlation and predictive power of subjective norms on the intention to get tested for STI/HIV, endorses the importance of focusing on community-based intervention rather than focusing on personal determinants, to change the present perceptions and attitudes towards testing. Health promoting programs should be aimed at promoting open communication regarding sexuality and testing. Stimulating each other to get tested frequently could also help achieving the desired behavior.
C1 [Westmaas, Alvin H.; Vriens, Pjer; Gotz, Hannelore; Richardus, Jan Hendrik; Voeten, Helene] Municipal Publ Hlth Serv Rotterdam, NL-3000 LP Rotterdam, Netherlands.
   [Westmaas, Alvin H.; Kok, Gerjo] Maastricht Univ, Dept Work & Social Psychol, NL-6200 MD Maastricht, Netherlands.
   [Richardus, Jan Hendrik; Voeten, Helene] Erasmus MC, Univ Med Ctr Rotterdam, Dept Publ Hlth, NL-3000 CA Rotterdam, Netherlands.
C3 Maastricht University; Erasmus University Rotterdam; Erasmus MC
RP Westmaas, AH (corresponding author), Municipal Publ Hlth Serv Rotterdam, POB 70032, NL-3000 LP Rotterdam, Netherlands.
EM alvin.westmaas@maastrichtuniversity.nl
FU Netherlands Organization for Health Research and Development (ZonMw) [125010012]
CR AIRHIHENBUWA CO, 1994, HEALTH EDUC QUART, V21, P345, DOI 10.1177/109019819402100306
   Airhihenbuwa CO, 1995, HLTH CULTURE W PARAD, V0, P0
   [Anonymous], 2010, WILEY INT ENCY MARKE, V0, P0, DOI DOI 10.1080/14787210.2016.1227702
   [Anonymous], 2011, PLANNING HLTH PROMOT, V0, P0
   Armitage CJ, 2001, BRIT J SOC PSYCHOL, V40, P471, DOI 10.1348/014466601164939
   Bandura Albert, 1997, SELF EFFICACY EXERCI, V0, P0
   Benight CC, 2004, BEHAV RES THER, V42, P1129, DOI 10.1016/j.brat.2003.08.008
   BOR R, 1989, J ROY SOC MED, V82, P218, DOI 10.1177/014107688908200412
   COHEN J, 1992, PSYCHOL BULL, V112, P155, DOI 10.1037/0033-2909.112.1.155
   Conner M, 2005, PREDICTING HLTH BEHA, V0, P0
   Dunne MP, 1997, INT J EPIDEMIOL, V26, P844, DOI 10.1093/ije/26.4.844
   Fabiano PM, 2003, J AM COLL HEALTH, V52, P105, DOI 10.1080/07448480309595732
   Gotz HM, 2005, SEX TRANSM INFECT, V81, P24, DOI 10.1136/sti.2004.010181
   James DCS, 2004, ETHNIC HEALTH, V9, P349, DOI 10.1080/1355785042000285375
   Kakoko DC, 2006, SOC SCI MED, V63, P991, DOI 10.1016/j.socscimed.2006.02.016
   Martino-McAllister J, 2005, J DRUG EDUC, V35, P185, DOI 10.2190/2KJH-558A-VXK1-E8QD
   Meiberg Annemarie E, 2008, EAST AFR J PUBLIC HEALTH, V5, P49
   Perkins HW, 1999, J AM COLL HEALTH, V47, P253, DOI 10.1080/07448489909595656
   Petosa RL, 2005, INT J SPORTS MED, V26, P158, DOI 10.1055/s-2004-821135
   Resnicow K, 2000, J COMMUNITY PSYCHOL, V28, P271, DOI 10.1002/(SICI)1520-6629(200005)28:3<271::AID-JCOP4>3.0.CO;2-I
   Rogers LQ, 2005, ONCOL NURS FORUM, V32, P807, DOI 10.1188/05.ONF.807-815
   Ruiter RAC, 2001, PSYCHOL HEALTH, V16, P613, DOI 10.1080/08870440108405863
   Samet JH, 1997, PEDIATRICS, V100, P371, DOI 10.1542/peds.100.3.371
   Schultz PW, 2007, PSYCHOL SCI, V18, P429, DOI 10.1111/j.1467-9280.2007.01917.x
   Trope Y, 2003, PSYCHOL REV, V110, P403, DOI 10.1037/0033-295X.110.3.403
   van Bergen J, 2005, SEX TRANSM INFECT, V81, P17, DOI 10.1136/sti.2004.010173
   van der Pligt J, 1998, J APPL SOC PSYCHOL, V28, P1339
   Vriend HJ, 2010, SEXUALLY TRANSMITTED, V0, P0
   Webb TL, 2010, J MED INTERNET RES, V12, P0, DOI 10.2196/jmir.1376
NR 29
TC 14
Z9 15
U1 1
U2 17
PU BIOMED CENTRAL LTD
PI LONDON
PA 236 GRAYS INN RD, FLOOR 6, LONDON WC1X 8HL, ENGLAND
SN 1471-2458
EI 
J9 BMC PUBLIC HEALTH
JI BMC Public Health
PD NOV 9
PY 2012
VL 12
IS 
BP 
EP 
DI 10.1186/1471-2458-12-961
PG 10
WC Public, Environmental & Occupational Health
SC Public, Environmental & Occupational Health
GA 128DI
UT WOS:000317748900001
PM 23136830
DA 2023-03-20
ER

PT J
AU Zheng, JD
   Wu, ZY
   Poundstone, KE
   Pang, L
   Rou, KM
AF Zheng, Jiandong
   Wu, Zunyou
   Poundstone, Katharine E.
   Pang, Lin
   Rou, Keming
TI HIV, SYPHILIS INFECTION, AND RISKY SEXUAL BEHAVIORS AMONG MALE UNIVERSITY STUDENTS WHO HAVE SEX WITH MEN IN BEIJING, CHINA: A CROSS-SECTIONAL STUDY
SO AIDS EDUCATION AND PREVENTION
LA English
DT Article
ID unprotected anal intercourse; prevalence; transmission; aids; gay; methamphetamine; guangzhou; hiv/aids; epidemic; health
AB Young male university students who have sex with men are at high risk of HIV and sexually transmitted infections (STIs). We conducted a cross-sectional survey to assess the prevalence of risky sexual behaviors, HIV, and syphilis among male university students who have sex with men in Beijing, China; and to identify risk factors for unprotected anal intercourse (UAI). Among 157 study participants, HIV and syphilis prevalence were 2.5% and 7.0%, respectively. We found a high prevalence of UAI in our study population. Multiple logistic regression analysis revealed two significant predictors of UAI: believing it is not necessary to use a condom with a regular sex partner and not feeling anxious about being gay. Not using a condom during first sexual experience with a man was a marginally significant predictor of UAI. Male university students who have sex with men are especially vulnerable to HIV and STIs. Intensified education and HIV testing programs are needed to reduce risk in this population.
C1 [Zheng, Jiandong; Wu, Zunyou; Poundstone, Katharine E.; Pang, Lin; Rou, Keming] Chinese Ctr Dis Control & Prevent, Natl Ctr AIDS STD Control & Prevent, Beijing 102206, Peoples R China.
   [Zheng, Jiandong] Off Dis Control & Emergency Response, Beijing, Peoples R China.
C3 Chinese Center for Disease Control & Prevention; National Center for AIDS/STD Control & Prevention, Chinese Center for Disease Control & Prevention
RP Wu, ZY (corresponding author), Chinese Ctr Dis Control & Prevent, Natl Ctr AIDS STD Control & Prevent, 155 Changbai Rd, Beijing 102206, Peoples R China.
EM wuzy@263.net
FU PHS HHS [U2RTW006918] Funding Source: Medline
CR Centers for Disease Control and Prevention (CDC), 2004, MMWR MORB MORTAL WKLY REP, V53, P731
   Choi KH, 2004, AIDS EDUC PREV, V16, P19, DOI 10.1521/aeap.16.1.19.27721
   Choi KH, 2003, LANCET, V361, P2125, DOI 10.1016/S0140-6736(03)13690-2
   Choi KH, 2008, AIDS BEHAV, V12, PS71, DOI 10.1007/s10461-008-9394-0
   Cong L, 2008, BMC PUBLIC HEALTH, V8, P0, DOI 10.1186/1471-2458-8-250
   Feng YJ, 2010, JAIDS-J ACQ IMM DEF, V53, PS74, DOI 10.1097/QAI.0b013e3181c7dd16
   He Q, 2008, AIDS BEHAV, V12, PS93, DOI 10.1007/s10461-008-9388-y
   He Q, 2006, AIDS BEHAV, V10, PS17, DOI 10.1007/s10461-006-9125-3
   Hightow LB, 2005, JAIDS-J ACQ IMM DEF, V38, P531, DOI 10.1097/01.qai.0000155037.10628.cb
   Koblin BA, 2006, AIDS, V20, P731, DOI 10.1097/01.aids.0000216374.61442.55
   Liu H, 2006, SEX TRANSM DIS, V33, P68, DOI 10.1097/01.olq.0000187266.29927.11
   Ma XY, 2007, JAIDS-J ACQ IMM DEF, V45, P581, DOI 10.1097/QAI.0b013e31811eadbc
   Magnani R, 2005, AIDS, V19, PS67, DOI 10.1097/01.aids.0000172879.20628.e1
   MCKUSICK L, 1990, AM J PUBLIC HEALTH, V80, P978, DOI 10.2105/AJPH.80.8.978
   Montano SM, 2005, JAIDS-J ACQ IMM DEF, V40, P57, DOI 10.1097/01.qai.0000159667.72584.8b
   Nemoto T, 2004, AIDS EDUC PREV, V16, P27, DOI 10.1521/aeap.16.3.5.27.35529
   Oster Alexandra M., 2011, MORBIDITY AND MORTALITY WEEKLY REPORT, V60, P694
   Plankey MW, 2007, JAIDS-J ACQ IMM DEF, V45, P85, DOI 10.1097/QAI.0b013e3180417c99
   Ruan SM, 2008, AIDS BEHAV, V12, P469, DOI 10.1007/s10461-008-9361-9
   Ruan SM, 2009, AIDS BEHAV, V13, P671, DOI 10.1007/s10461-009-9567-5
   Ruan YH, 2007, SEX TRANSM DIS, V34, P592, DOI 10.1097/01.olq.0000253336.64324.ef
   Shoptaw S, 2006, J URBAN HEALTH, V83, P1151, DOI 10.1007/s11524-006-9119-5
   Smith A., 2010, MORBIDITY AND MORTALITY WEEKLY REPORT, V59, P1201
   Stall R, 2003, AM J PUBLIC HEALTH, V93, P939, DOI 10.2105/AJPH.93.6.939
   STALL R, 1992, J ACQ IMMUN DEF SYND, V5, P682
   Van de Ven P, 2002, AIDS CARE, V14, P335, DOI 10.1080/09540120220123711
   van Griensven F., 2006, MORBIDITY AND MORTALITY WEEKLY REPORT, V55, P844
   Wade AS, 2005, AIDS, V19, P2133, DOI 10.1097/01.aids.0000194128.97640.07
   Wang N, 2010, INT J EPIDEMIOL, V39, PII21, DOI 10.1093/ije/dyq209
   WASSERHEIT JN, 1992, SEX TRANSM DIS, V19, P61, DOI 10.1097/00007435-199219020-00001
   Xiao Y, 2009, SEX TRANSM DIS, V36, P647, DOI 10.1097/OLQ.0b013e3181aac23d
   [许娟 XU Juan], 2007, 中国行为医学科学 CHINESE JOURNAL OF BEHAVIORAL MEDICAL SCIENCE, V16, P205
   Zhang DP, 2007, J INFECTION, V55, P456, DOI 10.1016/j.jinf.2007.06.015
   Zhang XX, 2007, AIDS, V21, PS53, DOI 10.1097/01.aids.0000304697.39637.4c
NR 34
TC 12
Z9 23
U1 0
U2 17
PU GUILFORD PUBLICATIONS INC
PI NEW YORK
PA 370 SEVENTH AVE, SUITE 1200, NEW YORK, NY 10001-1020 USA
SN 0899-9546
EI 1943-2755
J9 AIDS EDUC PREV
JI Aids Educ. Prev.
PD FEB 15
PY 2012
VL 24
IS 1
BP 78
EP 88
DI 10.1521/aeap.2012.24.1.78
PG 11
WC Education & Educational Research; Public, Environmental & Occupational Health
SC Education & Educational Research; Public, Environmental & Occupational Health
GA 890BH
UT WOS:000300119600007
PM 22339147
DA 2023-03-20
ER

PT J
AU Norton, WE
   Fisher, JD
   Amico, KR
   Dovidio, JF
   Johnson, BT
AF Norton, Wynne E.
   Fisher, Jeffrey D.
   Amico, K. Rivet
   Dovidio, John F.
   Johnson, Blair T.
TI Relative Efficacy of a Pregnancy, Sexually Transmitted Infection, or Human Immunodeficiency Virus Prevention-Focused Intervention on Changing Sexual Risk Behavior Among Young Adults
SO JOURNAL OF AMERICAN COLLEGE HEALTH
LA English
DT Article
DE human immunodeficiency virus/acquired immunodeficiency syndrome (HIV/AIDS); intervention; pregnancy; prevention; sexually transmitted infection (STI); young adults
ID longitudinal data; condom use; methodological challenges; college-students; adolescent girls; hiv-prevention; meta-analysis; model; information; motivation
AB Objectives: Despite findings suggesting that young adults are more concerned about experiencing an unplanned pregnancy or contracting a sexually transmitted infection (STI) than becoming human immunodeficiency virus (HIV) infected, no empirical work has investigated whether the specific focus of an intervention may be more or less efficacious at changing sexual behavior. Participants: Participants were 198 college students randomized to 1 of 4 conditions: pregnancy intervention, STI intervention, HIV intervention, or a control condition during 2008-2009. Methods: The authors compared the efficacy of 3 theory-based, sexual risk-reduction interventions that were exactly the same except for an exclusive focus on preventing pregnancy, STI, or HIV. Condom use and risky sexual behavior were assessed at baseline and 4-week and 8-week follow-up. Results: Participants exposed to the pregnancy or STI interventions reported greater condom use and less risky sexual behavior than those exposed to the HIV intervention. Conclusions: The focus of sexual risk-reduction interventions may lead to differential behavior change among young adults.
C1 [Norton, Wynne E.] Univ Alabama Birmingham, Sch Publ Hlth, Dept Hlth Behav, Birmingham, AL 35293 USA.
   [Fisher, Jeffrey D.; Amico, K. Rivet; Johnson, Blair T.] Univ Connecticut Storrs, Ctr Hlth Intervent & Prevent, Storrs, CT USA.
   [Fisher, Jeffrey D.; Johnson, Blair T.] Univ Connecticut Storrs, Dept Psychol, Storrs, CT USA.
   [Dovidio, John F.] Yale Univ, Dept Psychol, New Haven, CT 06520 USA.
C3 University of Alabama System; University of Alabama Birmingham; University of Connecticut; University of Connecticut; Yale University
RP Norton, WE (corresponding author), Univ Alabama Birmingham, Sch Publ Hlth, Dept Hlth Behav, 1665 Univ Blvd 227 RPHB, Birmingham, AL 35293 USA.
EM wenorton@uab.edu
FU NIMH NIH HHS [1F31MH079768] Funding Source: Medline
CR Albarracin D, 2005, PSYCHOL BULL, V131, P856, DOI 10.1037/0033-2909.131.6.856
   Bryan AD, 1996, HEALTH PSYCHOL, V15, P371, DOI 10.1037/0278-6133.15.5.371
   Chacko MR, 2010, J ADOLESCENT HEALTH, V46, P152, DOI 10.1016/j.jadohealth.2009.06.012
   Chesson HW, 2004, PERSPECT SEX REPRO H, V36, P11, DOI 10.1111/j.1931-2393.2004.tb00003.x
   Cooper ML, 1999, HEALTH PSYCHOL, V18, P464
   de Visser R, 2005, HEALTH EDUC RES, V20, P557, DOI 10.1093/her/cyh015
   de Visser R, 2007, BRIT J HEALTH PSYCH, V12, P305, DOI 10.1348/135910706X111294
   Di Noia J, 2007, AIDS EDUC PREV, V19, P479, DOI 10.1521/aeap.2007.19.6.479
   DiClemente RJ, 2007, J PEDIATR PSYCHOL, V32, P888, DOI 10.1093/jpepsy/jsm056
   Fisher JD, 2006, JAIDS-J ACQ IMM DEF, V41, P44, DOI 10.1097/01.qai.0000192000.15777.5c
   Fisher JD, 1996, HEALTH PSYCHOL, V15, P114, DOI 10.1037/0278-6133.15.2.114
   Fisher JD, 2002, HEALTH PSYCHOL, V21, P177, DOI 10.1037//0278-6133.21.2.177
   FISHER JD, 1992, PSYCHOL BULL, V111, P455, DOI 10.1037/0033-2909.111.3.455
   Fisher Jeffrey D, 2008, CURR HIV/AIDS REP, V5, P193, DOI 10.1007/s11904-008-0028-y
   Graffigna G, 2009, QUAL HEALTH RES, V19, P790, DOI 10.1177/1049732309335393
   Hoffman S., 2006, NUMBERS PUBLIC COSTS, V0, P0
   Jaworski BC, 2001, J ADOLESCENT HEALTH, V29, P417, DOI 10.1016/S1054-139X(01)00271-3
   Johnson BT, 2011, ARCH PEDIAT ADOL MED, V165, P77, DOI 10.1001/archpediatrics.2010.251
   JOHNSON BT, 1989, PSYCHOL BULL, V106, P290, DOI 10.1037/0033-2909.106.2.290
   Marston C, 2006, LANCET, V368, P1581, DOI 10.1016/S0140-6736(06)69662-1
   Morrison-Beedy Dianne, 2002, J ASSOC NURSES AIDS CARE, V13, P21, DOI 10.1016/S1055-3290(06)60238-0
   Noar SM, 2008, AIDS BEHAV, V12, P335, DOI 10.1007/s10461-007-9313-9
   Norton WE, 2005, SOC PSYCH DIV U CONN, V0, P0
   Norton WE, 2006, ASS WOM PSYCH C APR, V0, P0
   OSullivan LF, 2010, ARCH SEX BEHAV, V39, P1121, DOI 10.1007/s10508-009-9493-7
   Osborn CY, 2010, HEALTH EDUC BEHAV, V37, P849, DOI 10.1177/1090198110366004
   Prejean J., 2008, MORBIDITY AND MORTALITY WEEKLY REPORT, V57, P985
   Schroder KEE, 2003, ANN BEHAV MED, V26, P76, DOI 10.1207/S15324796ABM2602_02
   Shell DF, 2011, AM J HEALTH BEHAV, V35, P568
   Shrier LA, 2001, ARCH PEDIAT ADOL MED, V155, P73, DOI 10.1001/archpedi.155.1.73
   WITTE K, 1992, COMMUN MONOGR, V59, P329, DOI 10.1080/03637759209376276
   ZEGER SL, 1988, BIOMETRICS, V44, P1049, DOI 10.2307/2531734
   ZEGER SL, 1992, STAT MED, V11, P1825, DOI 10.1002/sim.4780111406
   ZEGER SL, 1986, BIOMETRICS, V42, P121, DOI 10.2307/2531248
NR 34
TC 14
Z9 15
U1 0
U2 13
PU ROUTLEDGE JOURNALS, TAYLOR & FRANCIS LTD
PI ABINGDON
PA 2-4 PARK SQUARE, MILTON PARK, ABINGDON OX14 4RN, OXON, ENGLAND
SN 0744-8481
EI 1940-3208
J9 J AM COLL HEALTH
JI J. Am. Coll. Health
PD JUN 15
PY 2012
VL 60
IS 8
BP 574
EP 582
DI 10.1080/07448481.2012.721428
PG 9
WC Education & Educational Research; Public, Environmental & Occupational Health
SC Education & Educational Research; Public, Environmental & Occupational Health
GA 039MR
UT WOS:000311250900005
PM 23157199
DA 2023-03-20
ER

PT J
AU Rijsdijk, LE
   Bos, AER
   Lie, R
   Ruiter, RAC
   Leerlooijer, JN
   Kok, G
AF Rijsdijk, Liesbeth E.
   Bos, Arjan E. R.
   Lie, Rico
   Ruiter, Robert A. C.
   Leerlooijer, Joanne N.
   Kok, Gerjo
TI Correlates of delayed sexual intercourse and condom use among adolescents in Uganda: a cross-sectional study
SO BMC PUBLIC HEALTH
LA English
DT Article
DE Ugandan adolescents; Delayed sexual intercourse; Condom use; Attitudes; Social norms; Self-efficacy; Segmented approach; sub-Saharan Africa
ID sub-saharan africa; planned behavior; south-africa; reproductive health; university-students; multilevel analysis; reasoned action; determinants; youth; risk
AB Background: Comprehensive sex education, including the promotion of consistent condom use, is still an important intervention strategy in tackling unplanned pregnancies, HIV/AIDS and sexually transmitted infections (STIs) among Ugandan adolescents. This study examines predictors of the intention to use a condom and the intention to delay sexual intercourse among secondary school students (aged 12-20) in Uganda. Methods: A school-based sample was drawn from 48 secondary schools throughout Uganda. Participants (N = 1978) completed a survey in English measuring beliefs regarding pregnancy, STIs and HIV and AIDS, attitudes, social norms and self-efficacy towards condom use and abstinence/delay, intention to use a condom and intention to delay sexual intercourse. As secondary sexual abstinence is one of the recommended ways for preventing HIV, STIs and unplanned pregnancies among the sexually experienced, participants with and without previous sexual experience were compared. Results: For adolescents without sexual experience (virgins), self-efficacy, perceived social norms and attitude towards condom use predicted the intention to use condoms. Among those with sexual experience (non-virgins), only perceived social norm was a significant predictor. The intention to delay sexual intercourse was, however, predicted similarly for both groups, with attitudes, perceived social norm and self-efficacy being significant predictors. Conclusions: This study has established relevant predictors of intentions of safe sex among young Ugandans and has shown that the intention to use condoms is motivated by different factors depending on previous sexual experience. A segmented approach to intervention development and implementation is thus recommended.
C1 [Rijsdijk, Liesbeth E.] Windesheim Univ Appl Sci, Windesheim Honours Coll, Zwolle, Netherlands.
   [Bos, Arjan E. R.] Open Univ, Heerlen, Netherlands.
   [Lie, Rico] Wageningen Univ, Wageningen, Netherlands.
   [Ruiter, Robert A. C.; Kok, Gerjo] Maastricht Univ, Maastricht, Netherlands.
   [Leerlooijer, Joanne N.] RutgersWPF, Utrecht, Netherlands.
C3 Open University Netherlands; Wageningen University & Research; Maastricht University
RP Rijsdijk, LE (corresponding author), Windesheim Univ Appl Sci, Windesheim Honours Coll, Zwolle, Netherlands.
EM e.rijsdijk@windesheim.nl
CR Aaro LE, 2006, SCAND J PUBLIC HEALT, V34, P150, DOI 10.1080/14034940510032356
   Adih WK, 1999, J ADOLESCENT HEALTH, V24, P63, DOI 10.1016/S1054-139X(98)00062-7
   Ajzen I, 2002, J APPL SOC PSYCHOL, V32, P665, DOI 10.1111/j.1559-1816.2002.tb00236.x
   AJZEN I, 1991, ORGAN BEHAV HUM DEC, V50, P179, DOI 10.1016/0749-5978(91)90020-T
   Albarracin D, 2001, PSYCHOL BULL, V127, P142, DOI 10.1037//0033-2909.127.1.142
   [Anonymous], 2011, PLANNING HLTH PROMOT, V0, P0
   Armitage CJ, 2001, BRIT J SOC PSYCHOL, V40, P471, DOI 10.1348/014466601164939
   Babalola Stella, 2002, AFR J AIDS RES, V1, P11, DOI 10.2989/16085906.2002.9626540
   Benefo KD, 2010, STUD FAMILY PLANN, V41, P19, DOI 10.1111/j.1728-4465.2010.00221.x
   Bennett P., 2000, PSYCHOL HEALTH MED, V5, P307, DOI 10.1080/713690195
   Biddlecom AE, 2007, PROTECTING NEXT GENE, V0, P0
   Bluhm J, 2003, ENTRE NOUS EUROPEAN, V56, P10
   Bos AER, 2001, AIDS EDUC PREV, V13, P219, DOI 10.1521/aeap.13.3.219.19741
   Bos Arjan E R, 2008, PSYCHOL HEALTH MED, V13, P450, DOI 10.1080/13548500701687171
   Bosompra K, 2001, SOC SCI MED, V52, P1057, DOI 10.1016/S0277-9536(00)00213-6
   Bryan A, 2006, AIDS BEHAV, V10, P387, DOI 10.1007/s10461-006-9087-5
   Carvajal SC, 1999, HEALTH PSYCHOL, V18, P443, DOI 10.1037/0278-6133.18.5.443
   Cleland J, 2006, LANCET, V368, P1788, DOI 10.1016/S0140-6736(06)69738-9
   Fekadu Z, 2002, J HEALTH PSYCHOL, V7, P33, DOI 10.1177/1359105302007001650
   Fishbein M, 1998, INT J GYNECOL OBSTET, V63, PS175, DOI 10.1016/S0020-7292(98)00202-1
   Fishbein M., 2010, PREDICTING CHANGING, V0, P0, DOI DOI 10.4324/9780203838020
   Giles M, 2005, AIDS CARE, V17, P729, DOI 10.1080/09540120500038181
   Gillespie S, 2006, INT C HIV AIDS FOOD, V0, P0
   Godin G, 1996, AM J HEALTH PROMOT, V11, P87, DOI 10.4278/0890-1171-11.2.87
   Government of Uganda, 2010, UG UNGASS PROGR REP, V0, P0
   Gredig D, 2006, PSYCHOL HEALTH, V21, P541, DOI 10.1080/14768320500329417
   Heeren GA, 2007, AIDS EDUC PREV, V19, P1, DOI 10.1521/aeap.2007.19.1.1
   Jemmott JB, 2000, AIDS, V14, P0
   Kaaya SF, 2002, SCAND J PUBLIC HEALT, V30, P148, DOI 10.1080/14034940210133807
   Kabiru Caroline W, 2007, AFR J REPROD HEALTH, V11, P111, DOI 10.2307/25549735
   Karim AM, 2003, INT FAM PLAN PERSPEC, V29, P14, DOI 10.2307/3180997
   Khan S, 2008, DHS COMP REPORTS, V19, P0
   Kok G, 2004, J HEALTH PSYCHOL, V9, P85, DOI 10.1177/1359105304038379
   Lugoe W, 1999, J HEALTH PSYCHOL, V4, P497, DOI 10.1177/135910539900400404
   MARINDO R, 2003, 170 POP COUNC POL RE, V0, P0
   Meekers D, 2002, STUD FAMILY PLANN, V33, P335, DOI 10.1111/j.1728-4465.2002.00335.x
   Mellanby AR, 2000, HEALTH EDUC RES, V15, P533, DOI 10.1093/her/15.5.533
   Mukoma W, 2009, SCAND J PUBLIC HEALT, V37, P7, DOI 10.1177/1403494809103995
   Opio A, 2008, JAIDS-J ACQ IMM DEF, V49, P320, DOI 10.1097/QAI.0b013e3181893eb0
   Parker RG, 2000, AIDS, V14, PS22, DOI 10.1097/00002030-200006001-00004
   Paul-Ebhohimhen VA, 2008, BMC PUBLIC HEALTH, V8, P0, DOI 10.1186/1471-2458-8-4
   Peters LWH, 2009, HEALTH EDUC RES, V24, P198, DOI 10.1093/her/cyn013
   SCHAALMA H, 1993, HEALTH EDUC RES, V8, P255, DOI 10.1093/her/8.2.255
   Schaalma H, 2009, SCAND J PUBLIC HEALT, V37, P87, DOI 10.1177/1403494808090632
   Schaalma HP, 2004, ARCH SEX BEHAV, V33, P259, DOI 10.1023/B:ASEB.0000026625.65171.1d
   Sheeran P, 1999, PSYCHOL BULL, V125, P90, DOI 10.1037/0033-2909.125.1.90
   Stakic S, 2003, ENTRE NOUS, V56, P4
   Stanton BF, 1998, AIDS, V12, P2473, DOI 10.1097/00002030-199818000-00017
   Taffa N, 2002, INT J STD AIDS, V13, P714, DOI 10.1258/095646202760326480
   Tenkorang EY, 2008, INT FAM PLAN PERSPEC, V34, P177, DOI 10.1363/ifpp.34.177.08
   Tumwesigye NM, 2008, AFRICAN STAT J, V6, P67
   UBOS, 2011, UG DEM HLTH SURV, V0, P0
   Ukwuani FA, 2003, JAIDS-J ACQ IMM DEF, V34, P203, DOI 10.1097/00126334-200310010-00011
   *UNAIDS, 2004, REP GLOB AIDS EP, V0, P0
   UNAIDS, 2010, GLOB REP UNAIDS REP, V0, P0
   UNAIDS, 2008, REP GLOB HIV AIDS EP, V0, P0
   Vermeer W, 2009, PATIENT EDUC COUNS, V75, P135, DOI 10.1016/j.pec.2008.08.022
   WABWIREMANGEN F, 2009, UGANDA HIV MODES TRA, V0, P0
   Walker SA, 1999, J ADOLESCENCE, V22, P573, DOI 10.1006/jado.1999.0250
   Webb TL, 2006, PSYCHOL BULL, V132, P249, DOI 10.1037/0033-2909.132.2.249
NR 60
TC 25
Z9 25
U1 1
U2 21
PU BIOMED CENTRAL LTD
PI LONDON
PA 236 GRAYS INN RD, FLOOR 6, LONDON WC1X 8HL, ENGLAND
SN 1471-2458
EI 
J9 BMC PUBLIC HEALTH
JI BMC Public Health
PD SEP 21
PY 2012
VL 12
IS 
BP 
EP 
DI 10.1186/1471-2458-12-817
PG 10
WC Public, Environmental & Occupational Health
SC Public, Environmental & Occupational Health
GA 044IZ
UT WOS:000311614100002
PM 22998762
DA 2023-03-20
ER

PT J
AU Turchik, JA
   Gidycz, CA
AF Turchik, Jessica A.
   Gidycz, Christine A.
TI PREDICTION OF SEXUAL RISK BEHAVIORS IN COLLEGE STUDENTS USING THE THEORY OF PLANNED BEHAVIOR: A PROSPECTIVE ANALYSIS
SO JOURNAL OF SOCIAL AND CLINICAL PSYCHOLOGY
LA English
DT Article
ID condom use; sensation seeking; self-regulation; heterosexual adults; casual sex; hiv; determinants; intentions; men; personality
AB Sexual risk behaviors, which can lead to a number of negative health consequences, continue to be a problem on college campuses. The theory of planned behavior (TPB; Ajzen, 1985, 1991) has been shown to be effective in predicting sexual risk behavior; however, the predictive validity of the TPB has been shown to increase when other variables are included. Structural equation modeling was utilized to test both sufficiency and extended TPB models, which incorporated six additional variables, to predict condom use, contraceptive use, dual use, and casual sex among college students. Data from 453 American undergraduate students (143 men, 310 women) was included in the analyses for the current study. None of the TPB sufficiency structural equation models demonstrated an adequate fit to the data, whereas the extended structural equation models for casual sex, casual condom use, casual dual use, relationship condom use, and relationship dual use demonstrated good fits for the respective data. In general, the additional paths in the extended TPB models allowed for more variance accounted for in both intentions and behaviors compared to those in the sufficiency models. Implications for future research on the prediction of sexual risk behaviors, the utility of the TPB, and sexual risk prevention and intervention programming are reviewed.
C1 [Turchik, Jessica A.] Stanford Univ, Natl Ctr PTSD, VA Palo Alto Healthcare Syst, Menlo Pk, CA 94025 USA.
   [Gidycz, Christine A.] Ohio Univ, Athens, OH 45701 USA.
C3 Stanford University; US Department of Veterans Affairs; Veterans Health Administration (VHA); VA Palo Alto Health Care System; University System of Ohio; Ohio University
RP Turchik, JA (corresponding author), Stanford Univ, Natl Ctr PTSD, VA Palo Alto Healthcare Syst, 795 Willow Rd, Menlo Pk, CA 94025 USA.
EM jturchik@stanford.edu
CR Abraham C, 1998, PSYCHOL HEALTH, V13, P569, DOI 10.1080/08870449808407420
   AJZEN I, 1991, ORGAN BEHAV HUM DEC, V50, P179, DOI 10.1016/0749-5978(91)90020-T
   Ajzen I., 1980, UNDERSTANDING ATTITU, V0, P0, DOI DOI 10.1007/978-3-642-69746-3_2
   Albarracin D, 2005, PSYCHOL BULL, V131, P856, DOI 10.1037/0033-2909.131.6.856
   Albarracin D, 2001, PSYCHOL BULL, V127, P142, DOI 10.1037//0033-2909.127.1.142
   Albarracin D, 2006, CURR DIR PSYCHOL SCI, V15, P73, DOI 10.1111/j.0963-7214.2006.00410.x
   Arbuckle J.L., 2007, AMOS 16 0 USERS GUID, V0, P0
   Armitage CJ, 2001, BRIT J SOC PSYCHOL, V40, P471, DOI 10.1348/014466601164939
   Baldwin JI, 2000, ARCH SEX BEHAV, V29, P357, DOI 10.1023/A:1001918504344
   Bancroft J, 2003, ARCH SEX BEHAV, V32, P555, DOI 10.1023/A:1026041628364
   Beadnell B, 2007, J APPL SOC PSYCHOL, V37, P2840, DOI 10.1111/j.1559-1816.2007.00285.x
   Becker SA, 1996, HEALTH EDUC QUART, V23, P528, DOI 10.1177/109019819602300411
   Burnham K.P., 2002, MODEL SELECTION MULT, V0, P0, DOI DOI 10.1007/978-0-387-22456-5_7
   Carpenter D, 2008, J SEX RES, V45, P36, DOI 10.1080/00224490701808076
   Conner M, 1998, J APPL SOC PSYCHOL, V28, P1429, DOI 10.1111/j.1559-1816.1998.tb01685.x
   Conner M, 2001, J APPL SOC PSYCHOL, V31, P89, DOI 10.1111/j.1559-1816.2001.tb02484.x
   de Visser R, 2007, BRIT J HEALTH PSYCH, V12, P305, DOI 10.1348/135910706X111294
   Flannery D, 2003, AM J HEALTH BEHAV, V27, P228, DOI 10.5993/AJHB.27.3.4
   Gaither G., 1999, TEST RETEST RE UNPUB, V0, P0
   GALLOIS C, 1994, PSYCHOL HEALTH, V10, P1, DOI 10.1080/08870449408401932
   Gerrard M, 1996, PSYCHOL BULL, V119, P390, DOI 10.1037/0033-2909.119.3.390
   Godin G, 2005, BRIT J SOC PSYCHOL, V44, P497, DOI 10.1348/014466604X17452
   Godin G, 1996, J APPL SOC PSYCHOL, V26, P1556, DOI 10.1111/j.1559-1816.1996.tb00086.x
   Godin G, 2003, CAN J PUBLIC HEALTH, V94, P287, DOI 10.1007/BF03403607
   Godin G, 1996, AM J HEALTH PROMOT, V11, P87, DOI 10.4278/0890-1171-11.2.87
   Grello CM, 2006, J SEX RES, V43, P255, DOI 10.1080/00224490609552324
   Gullette DL, 2006, J ASSOC NURSE AIDS C, V17, P23, DOI 10.1016/j.jana.2006.07.001
   Hoyle RH, 2000, J PERS, V68, P1203, DOI 10.1111/1467-6494.00132
   Hu LT, 1999, STRUCT EQU MODELING, V6, P1, DOI 10.1080/10705519909540118
   Janssen E, 2002, J SEX RES, V39, P114, DOI 10.1080/00224490209552130
   Jaworski BC, 2001, J ADOLESCENT HEALTH, V29, P417, DOI 10.1016/S1054-139X(01)00271-3
   Kamb ML, 1998, JAMA-J AM MED ASSOC, V280, P1161, DOI 10.1001/jama.280.13.1161
   Kirby DB, 2007, J ADOLESCENT HEALTH, V40, P206, DOI 10.1016/j.jadohealth.2006.11.143
   Kok G, 2007, AIDS CARE, V19, P410, DOI 10.1080/09540120600813137
   Laska MN, 2009, PREV SCI, V10, P376, DOI 10.1007/s11121-009-0140-2
   Leith KP, 1996, J PERS SOC PSYCHOL, V71, P1250, DOI 10.1037/0022-3514.71.6.1250
   Little R.J.A., 1987, STAT ANAL MISSING DA, V0, P0
   Loehlin J.C, 2004, ORGAN RES METHODS, V0, P0
   Magar ECE, 2008, PERS INDIV DIFFER, V45, P153, DOI 10.1016/j.paid.2008.03.014
   Maticka-Tyndale E, 1999, J APPL SOC PSYCHOL, V29, P1010, DOI 10.1111/j.1559-1816.1999.tb00137.x
   McDaniel SR, 2003, PERS INDIV DIFFER, V35, P1385, DOI 10.1016/S0191-8869(02)00357-4
   MORRISON DM, 1995, J APPL SOC PSYCHOL, V25, P651, DOI 10.1111/j.1559-1816.1995.tb01767.x
   Myklestad I, 2007, HEALTH EDUC BEHAV, V34, P686, DOI 10.1177/1090198106289571
   OKeefe D.J., 2002, PERSUASION THEORY RE, V2nd, P0
   Raffaelli M, 2003, DEV PSYCHOL, V39, P1036, DOI 10.1037/0012-1649.39.6.1036
   Ravert RD, 2009, PERS INDIV DIFFER, V47, P763, DOI 10.1016/j.paid.2009.06.017
   Sanchez F., 2001, REV INT PSYCHOL SOC, V14, P7
   Sheeran P, 1999, PSYCHOL BULL, V125, P90, DOI 10.1037/0033-2909.125.1.90
   SIKKEMA KJ, 1995, AIDS EDUC PREV, V7, P145
   Tabachnick BG, 2007, USING MULTIVARIATE S, V0, P0, DOI DOI 10.1007/978-1-4757-2514-8_3
   U.S. Department of Health and Human Services, 2000, HLTH PEOPL UND IMPR, V0, P0
   U.S. Department of Health and Human Services, 2011, TOP IND OBJ, V0, P0
   US Bureau of the Census, 2008, SCH ENR SOC EC CHAR, V0, P0
   Whitley Jr BE, 2002, HDB CONDUCTING RES H, V0, P7
   Wolitski RJ, 2006, JAMA-J AM MED ASSOC, V296, P760
   Zuckerman M, 1996, PERS INDIV DIFFER, V21, P283, DOI 10.1016/0191-8869(96)00042-6
   Zuckerman M, 2000, J PERS, V68, P999, DOI 10.1111/1467-6494.00124
   Zuckerman M, 2007, SENSATION SEEKING RI, V0, P0
NR 58
TC 37
Z9 37
U1 2
U2 31
PU GUILFORD PUBLICATIONS INC
PI NEW YORK
PA 370 SEVENTH AVE, SUITE 1200, NEW YORK, NY 10001-1020 USA
SN 0736-7236
EI 
J9 J SOC CLIN PSYCHOL
JI J. Soc. Clin. Psychol.
PD JAN 15
PY 2012
VL 31
IS 1
BP 1
EP 27
DI 
PG 27
WC Psychology, Clinical; Psychology, Social
SC Psychology
GA 883SG
UT WOS:000299654500001
DA 2023-03-20
ER

PT J
AU Lisha, NE
   Sun, P
   Rohrbach, LA
   Spruijt-Metz, D
   Unger, JB
   Sussman, S
AF Lisha, Nadra E.
   Sun, Ping
   Rohrbach, Louise A.
   Spruijt-Metz, Donna
   Unger, Jennifer B.
   Sussman, Steve
TI AN EVALUATION OF IMMEDIATE OUTCOMES AND FIDELITY OF A DRUG ABUSE PREVENTION PROGRAM IN CONTINUATION HIGH SCHOOLS: PROJECT TOWARDS NO DRUG ABUSE (TND)
SO JOURNAL OF DRUG EDUCATION
LA English
DT Article
ID adolescent substance use; african-american adolescents; risk-reduction interventions; social self-control; hiv risk; sexual-behavior; young-adults; cigarette-smoking; decision-making; use myths
AB The present study provides an implementation fidelity, process, and immediate outcomes evaluation of Project Towards No Drug Abuse (TND), a drug prevention program targeting continuation high school youth (n = 1426) at risk for drug abuse. A total of 24 schools participated in three randomized conditions: TND Only, TND and motivational interviewing follow-up, and no treatment control. Fidelity was high: across program schools the curriculum was implemented as intended and was received favorably by students. Relative to controls, intervention conditions produced effects on hypothesized mediators, including greater gains in program related knowledge, greater reductions in drug use intentions, and positive changes in motivation. However, few generalizations to attitudes and intentions regarding risky sexual behavior were found. The pattern of results suggests that the experimental manipulations worked as intended.
C1 [Lisha, Nadra E.] Univ So Calif, Inst Hlth Promot & Dis Prevent Res, Los Angeles, CA 90032 USA.
C3 University of Southern California
RP Lisha, NE (corresponding author), Univ So Calif, Inst Hlth Promot & Dis Prevent Res, 2001 Soto St, Los Angeles, CA 90032 USA.
EM nadralisha@gmail.com
FU NIDA NIH HHS [DA020138, R01 DA020138] Funding Source: Medline
CR Aber JL, 1998, DEV PSYCHOPATHOL, V10, P187, DOI 10.1017/S0954579498001576
   AGNEW R, 1986, CRIM JUSTICE BEHAV, V13, P81, DOI 10.1177/0093854886013001005
   Ajzen I., 1980, UNDERSTANDING ATTITU, V0, P0
   Ajzen I, 1985, ACTION CONTROL COGNI, V2, P11, DOI 10.1007/978-3-642-69746-3_2
   Ames SL, 1999, PERS INDIV DIFFER, V26, P987, DOI 10.1016/S0191-8869(98)00176-7
   Astrom AN, 2001, PSYCHOL HEALTH, V16, P223, DOI 10.1080/08870440108405501
   BIGLAN A, 1990, J BEHAV MED, V13, P245, DOI 10.1007/BF00846833
   Collins RL, 2005, AIDS BEHAV, V9, P73, DOI 10.1007/s10461-005-1683-2
   Commendador K, 2007, J AM ACAD NURSE PRAC, V19, P614, DOI 10.1111/j.1745-7599.2007.00267.x
   Dane AV, 1998, CLIN PSYCHOL REV, V18, P23, DOI 10.1016/S0272-7358(97)00043-3
   DeFleur, 1972, AM SOCIOL REV, V37, P714, DOI 10.2307/2093582
   Dent CW, 2001, PREV MED, V32, P514, DOI 10.1006/pmed.2001.0834
   DENT CW, 1993, EVALUATION REV, V17, P159, DOI 10.1177/0193841X9301700203
   Dent CW, 1998, J DRUG EDUC, V28, P361, DOI 10.2190/UFY9-WHXX-AFC1-RXB1
   DODDER RA, 1993, DEVIANT BEHAV, V14, P65, DOI 10.1080/01639625.1993.9967928
   Duncan SC, 1999, J BEHAV MED, V22, P21, DOI 10.1023/A:1018795417956
   Dusenbury L, 2003, HEALTH EDUC RES, V18, P237, DOI 10.1093/her/18.2.237
   Ellickson PL, 2009, J ADOLESCENT HEALTH, V45, P111, DOI 10.1016/j.jadohealth.2008.12.022
   Ellickson PL, 2005, J ADOLESCENT HEALTH, V36, P401, DOI 10.1016/j.jadohealth.2004.06.008
   Fishbein M, 1975, BELIEF ATTITUDE INTE, V0, P0
   FORTENBERRY JD, 1995, J ADOLESCENT HEALTH, V16, P304, DOI 10.1016/1054-139X(94)00062-J
   GAMBRILL ED, 1975, BEHAV THER, V6, P550, DOI 10.1016/S0005-7894(75)80013-X
   GRAHAM JW, 1984, J DRUG EDUC, V14, P175, DOI 10.2190/CYV0-7DPB-DJFA-EJ5U
   GRAHAM JW, 1984, EVALUATION REV, V8, P247, DOI 10.1177/0193841X8400800206
   Griffin KW, 2006, PREV SCI, V7, P103, DOI 10.1007/s11121-006-0025-6
   Guo J, 2002, J ADOLESCENT HEALTH, V31, P354, DOI 10.1016/S1054-139X(02)00402-0
   Herbst JH, 2007, AIDS BEHAV, V11, P25, DOI 10.1007/s10461-006-9151-1
   Hogg MA, 2007, EUR REV SOC PSYCHOL, V18, P89, DOI 10.1080/10463280701592070
   Jemmott JB, 1998, JAMA-J AM MED ASSOC, V279, P1529, DOI 10.1001/jama.279.19.1529
   Jemmott JB, 2005, ARCH PEDIAT ADOL MED, V159, P440, DOI 10.1001/archpedi.159.5.440
   Jemmott JB, 1999, AM J COMMUN PSYCHOL, V27, P161, DOI 10.1007/BF02503158
   JEMMOTT JB, 1993, J ADOLESCENT RES, V8, P41, DOI 10.1177/074355489381004
   JOHNSTON LD, 2004, MONITORING FUTURE NA, V1, P0
   LAU RR, 1986, HEALTH PSYCHOL, V5, P25, DOI 10.1037/0278-6133.5.1.25
   Lescano CM, 2007, CHILD PSYCHIAT HUM D, V37, P325, DOI 10.1007/s10578-006-0037-2
   Louis W, 2007, J SOC PSYCHOL, V147, P57, DOI 10.3200/SOCP.147.1.57-74
   MACDONALD TK, 1998, ADV PSYCHOL SCI, V0, P0
   MARIN G, 1987, HISPANIC J BEHAV SCI, V9, P183, DOI 10.1177/07399863870092005
   McCuller WJ, 2006, ADDICT BEHAV, V31, P880, DOI 10.1016/j.addbeh.2005.07.019
   MURRAY DM, 1990, J CONSULT CLIN PSYCH, V58, P458, DOI 10.1037/0022-006X.58.4.458
   Murray DM, 1996, AM BEHAV SCI, V39, P853, DOI 10.1177/0002764296039007007
   NEEDLE R, 1983, INT J ADDICT, V18, P901, DOI 10.3109/10826088309033058
   Parker D A, 1994, J SUBST ABUSE, V6, P87, DOI 10.1016/S0899-3289(94)90117-1
   Pokhrel P, 2007, SUBST ABUSE TREAT PR, V2, P0, DOI 10.1186/1747-597X-2-22
   Ritt-Olson A, 2004, J ADOLESCENT HEALTH, V34, P192, DOI 10.1016/j.jadohealth.2003.07.009
   Rohrbach LA, 2005, J DRUG ISSUES, V35, P333, DOI 10.1177/002204260503500206
   Rohrbach LA, 2007, PREV SCI, V8, P125, DOI 10.1007/s11121-006-0056-z
   Rohrbach LA, 2010, PREV MED, V51, P313, DOI 10.1016/j.ypmed.2010.07.016
   Rohrbach LA, 2010, PREV SCI, V11, P77, DOI 10.1007/s11121-009-0151-z
   ROSENBAUM PR, 1984, BIOMETRICS, V40, P437, DOI 10.2307/2531396
   Rotheram-Borus M J, 2000, PREV SCI, V1, P15, DOI 10.1023/A:1010071932238
   SAS Institute, 2010, SAS REL 9 2, V0, P0
   SHIELDS IW, 1994, CRIM JUSTICE BEHAV, V21, P223, DOI 10.1177/0093854894021002003
   Skara S, 2003, PREV MED, V37, P451, DOI 10.1016/S0091-7435(03)00166-X
   Skara S, 2005, J DRUG EDUC, V35, P305, DOI 10.2190/4LKJ-NQ7Y-PU2A-X1BK
   Sun W, 2006, PREV MED, V42, P188, DOI 10.1016/j.ypmed.2005.11.011
   Sussman S, 1998, PREV MED, V27, P632, DOI 10.1006/pmed.1998.0338
   Sussman S, 2003, PREV MED, V37, P155, DOI 10.1016/S0091-7435(03)00108-7
   SUSSMAN S, 1993, INT J ADDICT, V28, P599, DOI 10.3109/10826089309039651
   Sussman S, 1997, EVALUATION REV, V21, P94, DOI 10.1177/0193841X9702100106
   Sussman S, 2003, ADDICT BEHAV, V28, P1159, DOI 10.1016/S0306-4603(02)00222-8
   Sussman S, 2002, J DRUG EDUC, V32, P121, DOI 10.2190/93XY-C6GB-9LLY-PAA4
   Sussman S, 1996, J SUBST ABUSE, V8, P361, DOI 10.1016/S0899-3289(96)90206-0
   Sussman S, 1996, J APPL SOC PSYCHOL, V26, P2014, DOI 10.1111/j.1559-1816.1996.tb01785.x
   SUSSMAN S, 1995, J PEDIATR PSYCHOL, V20, P91, DOI 10.1093/jpepsy/20.1.91
   Sussman Steve, 2004, SUBST USE MISUSE, V39, P1971, DOI 10.1081/JA-200034769
   Sussman S, 2007, ADDICT BEHAV, V32, P3005, DOI 10.1016/j.addbeh.2007.06.016
   Sussman S, 2008, PRACT RESOUR MENT, V0, PP269, DOI 10.1016/B978-012373625-3.50011-5
   SYKES GM, 1957, AM SOCIOL REV, V22, P664, DOI 10.2307/2089195
   Tucker JS, 2008, PSYCHOL ADDICT BEHAV, V22, P1, DOI 10.1037/0893-164X.22.1.1
   Tuinstra J, 2000, PERS INDIV DIFFER, V28, P273, DOI 10.1016/S0191-8869(99)00096-3
   Valente TW, 2007, ADDICTION, V102, P1804, DOI 10.1111/j.1360-0443.2007.01992.x
   Wills TA, 2002, J CONSULT CLIN PSYCH, V70, P986, DOI 10.1037//0022-006X.70.4.986
   WILLS TA, 1989, J CONSULT CLIN PSYCH, V57, P473, DOI 10.1037/0022-006X.57.4.473
   WORDEN JK, 2001, HDB PROGRAM DEV HLTH, V0, P0
NR 75
TC 13
Z9 15
U1 1
U2 20
PU SAGE PUBLICATIONS INC
PI THOUSAND OAKS
PA 2455 TELLER RD, THOUSAND OAKS, CA 91320 USA
SN 0047-2379
EI 1541-4159
J9 J DRUG EDUC
JI J. Drug Educ.
PD JUN 15
PY 2012
VL 42
IS 1
BP 33
EP 57
DI 10.2190/DE.42.1.c
PG 25
WC Substance Abuse; Education, Scientific Disciplines
SC Substance Abuse; Education & Educational Research
GA 970WP
UT WOS:000306163300003
PM 22873013
DA 2023-03-20
ER

PT J
AU Moore, EW
   Smith, WE
AF Moore, Erin W.
   Smith, William E.
TI What College Students Do Not Know: Where Are the Gaps in Sexual Health Knowledge?
SO JOURNAL OF AMERICAN COLLEGE HEALTH
LA English
DT Article
DE health education; sexual health; sexual health knowledge
ID communication; perceptions; university; behaviors; education; hiv/aids; hpv
AB Objective: This study aimed to understand the gaps in college students' knowledge regarding sexual health information. Participants: A sample of 242 participants enrolled in an introductory college course participated in this study in the Fall 2009 semester. Methods: Students participated in 1 of 2 brief interventions and wrote a response paper about their experience. The papers were analyzed using conventional content analysis for information that was new to participants by looking for key words that suggested learning took place. Results: The findings indicated that the majority of participants learned new information. Most learning occurred regarding sexually transmitted infections (ie, types, symptoms, prevalence, treatment, testing) and correct condom use. There were also demographic differences regarding reported new information. Conclusions: Findings can be used to develop future sex education programs for college students by providing college educators with an understanding of where students lack knowledge of sexual health.
C1 [Moore, Erin W.] Univ Missouri, Dept Psychol, Kansas City, MO 64110 USA.
   [Smith, William E.] Univ Missouri, Student Hlth & Wellness, Kansas City, MO 64110 USA.
C3 University of Missouri System; University of Missouri Kansas City; University of Missouri System; University of Missouri Kansas City
RP Moore, EW (corresponding author), Univ Missouri, Dept Psychol, 5030 Cherry,Room 139, Kansas City, MO 64110 USA.
EM ewmqm5@mail.umkc.edu
CR Baer H, 2000, J COMMUN HEALTH, V25, P67, DOI 10.1023/A:1005192902137
   Barth KR, 2002, J AM COLL HEALTH, V50, P153, DOI 10.1080/07448480209596021
   Bazargan M, 2000, J NATL MED ASSOC, V92, P391
   Centers for Disease Control and Prevention, 2009, SEX TRANSM DIS SURV, V0, P0
   Centers for Disease Control and Prevention, 2009, HIV AIDS SURV REP 20, V19, P0
   Demmer C, 2001, PSYCHOL REP, V88, P431, DOI 10.2466/PR0.88.2.431-442
   DUrso J, 2007, J AM COLL HEALTH, V56, P159, DOI 10.3200/JACH.56.2.159-164
   Gullette DL, 2006, J ASSOC NURSE AIDS C, V17, P23, DOI 10.1016/j.jana.2006.07.001
   Hsieh HF, 2005, QUAL HEALTH RES, V15, P1277, DOI 10.1177/1049732305276687
   Jaworski BC, 2001, J ADOLESCENT HEALTH, V29, P417, DOI 10.1016/S1054-139X(01)00271-3
   Lance, 2001, COLL STUDENT J, V35, P401
   Lewis LM, 1999, INT J STD AIDS, V10, P703, DOI 10.1258/0956462991913376
   Moore EW, 2012, J AM COLL HEALTH, V60, P175, DOI 10.1080/07448481.2011.584336
   Opt SK, 2004, J PSYCHOL, V138, P389, DOI 10.3200/JRLP.138.5.389-403
   Opt S, 2007, J AM COLL HEALTH, V56, P165, DOI 10.3200/JACH.56.2.165-174
   Rouner D, 2006, HEALTH COMMUN, V19, P29, DOI 10.1207/s15327027hc1901_4
   Shapiro J, 1999, J COMMUN HEALTH, V24, P29, DOI 10.1023/A:1018713231400
   Weinstein RB, 2008, INT J SEX HEALTH, V20, P212, DOI 10.1080/19317610802240279
   Yacobi E, 1999, PREV MED, V28, P535, DOI 10.1006/pmed.1999.0486
NR 19
TC 30
Z9 30
U1 0
U2 24
PU ROUTLEDGE JOURNALS, TAYLOR & FRANCIS LTD
PI ABINGDON
PA 4 PARK SQUARE, MILTON PARK, ABINGDON OX14 4RN, OXFORDSHIRE, ENGLAND
SN 0744-8481
EI 
J9 J AM COLL HEALTH
JI J. Am. Coll. Health
PD JUN 15
PY 2012
VL 60
IS 6
BP 436
EP 442
DI 10.1080/07448481.2012.673521
PG 7
WC Education & Educational Research; Public, Environmental & Occupational Health
SC Education & Educational Research; Public, Environmental & Occupational Health
GA 990PG
UT WOS:000307642400002
PM 22857135
DA 2023-03-20
ER

PT J
AU Madhan, B
   Gayathri, H
   Garhnayak, L
   Naik, ES
AF Madhan, Balasubramanian
   Gayathri, Haritheertham
   Garhnayak, Lokanath
   Naik, Eslavath Seena
TI Dental Students' Regard for Patients from Often-Stigmatized Populations: Findings from an Indian Dental School
SO JOURNAL OF DENTAL EDUCATION
LA English
DT Article
DE psychosocial; professional attitudes; professionals; patients with disabilities; patients with special needs; dental health care delivery; HIV; substance abuse; intellectual disability; LGBT; India
ID hiv-infected patients; medical-students; mental-illness; united-states; health-care; attitudes; discrimination; hiv/aids; professionals; homosexuality
AB The aim of this study was to evaluate and compare a group of Indian dental students' attitudes toward HIV-positive status, substance misuse, intellectual disability, acute mental illness, and lesbian, gay, bisexual, transgender (LGBT) orientation. Two hundred and twelve students at various stages in the dental curriculum anonymously completed the Medical Condition Regard Scale (MCRS) for these conditions. Friedman and Kruskal-Wallis tests were used, respectively, to analyze the intrastage and interstage differences in MCRS scores. The results revealed that the regard of dental students was considerably positive for all the conditions except LGBT, for which it was just borderline positive. Intellectual disability received the highest regard among all the conditions and LGBT the least. An intermediary and comparable regard was noted for acute mental illness and HIV-positive status followed by substance misuse. While the regard for LGBT remained consistent throughout the curriculum, those for other conditions showed a marginal decrease at the completion of the clinical training. Active curricular reforms are required to ensure a more inclusive and nondiscriminatory dental care environment for patients from such often-stigmatized populations, especially those with LGBT orientation and substance misuse.
C1 [Madhan, Balasubramanian] Sibar Inst Dent Sci, Guntur, India.
   [Garhnayak, Lokanath] Rajasthan Dent Coll & Hosp, Jaipur, Rajasthan, India.
   [Naik, Eslavath Seena] Meghna Inst Dent Sci, Nizamabad, Andhra Pradesh, India.
RP Madhan, B (corresponding author), 4,Flat F-3,2 Main Rd, Madras 600092, Tamil Nadu, India.
EM madhanb@hotmail.com
CR Ablon J, 2002, EPILEPSY BEHAV, V3, P0
   Agoramoorthy G, 2007, REV SAUDE PUBL, V41, P657, DOI 10.1590/S0034-89102006005000036
   American Dental Education Association, 2009, J DENT EDUC, V73, P843
   Anderson JI, 2009, J DENT EDUC, V73, P105
   Ay P, 2006, SOC PSYCH PSYCH EPID, V41, P63, DOI 10.1007/s00127-005-0994-y
   Azodo CC, 2010, J DENT EDUC, V74, P446
   Bennett M E, 1993, J DENT EDUC, V57, P673
   Boyle MJ, 2010, BMC MED EDUC, V10, P0, DOI 10.1186/1472-6920-10-71
   Brown T, 2010, OCCUP THER INT, V17, P135, DOI 10.1002/oti.297
   Byrne P, 2001, BRIT J PSYCHIAT, V178, P281, DOI 10.1192/bjp.178.3.281
   Cappelen AW, 2005, J MED ETHICS, V31, P476, DOI 10.1136/jme.2004.010421
   Chan KY, 2007, BMC PUBLIC HEALTH, V7, P0, DOI 10.1186/1471-2458-7-280
   Charnock S, 2004, BRIT DENT J, V196, P385, DOI 10.1038/sj.bdj.4811193
   Christison GW, 2002, ACAD MED, V77, P257, DOI 10.1097/00001888-200203000-00017
   Coyle C, 2004, EUR J DENT EDUC, V8, P133, DOI 10.1111/j.1600-0579.2004.00343.x
   Dao Loan P, 2005, J DENT EDUC, V69, P1107
   Deacon H, 2007, INT J EPIDEMIOL, V36, P185, DOI 10.1093/ije/dyl255
   DeLucia LA, 2009, J DENT EDUC, V73, P445
   Driscoll J M, 1997, J DENT EDUC, V61, P717
   Fenton Sanford J, 2003, J DENT EDUC, V67, P1337
   Hocking Barbara, 2003, MED J AUST, V178, P0
   KASS NE, 1992, AM J PUBLIC HEALTH, V82, P1277, DOI 10.2105/AJPH.82.9.1277
   KOWALEWSKI MR, 1988, J CONTEMP ETHNOGR, V17, P211, DOI 10.1177/089124188017002004
   KRAMER MJ, 1979, J HEALTH POLIT POLIC, V4, P138, DOI 10.1215/03616878-4-2-138
   Lawrence D, 2010, J PSYCHOPHARMACOL, V24, P61, DOI 10.1177/1359786810382058
   Machen J B, 1995, J DENT EDUC, V59, P1111
   McLaughlin D, 1996, J PSYCHIATR MENT HEALTH NURS, V3, P283, DOI 10.1111/j.1365-2850.1996.tb00127.x
   McQuistan MR, 2008, J DENT EDUC, V72, P422
   Misra G, 2009, REPROD HEALTH MATTER, V17, P20, DOI 10.1016/S0968-8080(09)34478-X
   More Frederick G, 2004, J DENT EDUC, V68, P623
   Mouradian Wendy E, 2003, J DENT EDUC, V67, P1320
   Mulligan Roseann, 2006, J DENT EDUC, V70, P857
   Rabkin J, 1974, SCHIZOPHR BULL, V0, P9
   Sadowsky D, 1996, AIDS CARE, V8, P581, DOI 10.1080/09540129650125533
   Schwartz AB, 2009, J DENT EDUC, V73, P746
   Seacat JD, 2009, J DENT EDUC, V73, P437
   Sox HC, 2002, ANN INTERN MED, V136, P243, DOI 10.7326/0003-4819-136-3-200202050-00012
   STIFF RH, 1964, J DENT EDUC, V28, P149
   terHorst G, 1996, COMMUNITY DENT ORAL, V24, P120
   Varas-Diaz N, 2010, P R HEALTH SCI J, V29, P109
   Waldman H Barry, 2002, J DENT EDUC, V66, P82
   WALLICK MM, 1992, ACAD MED, V67, P601, DOI 10.1097/00001888-199209000-00013
   WEYANT RJ, 1993, ACAD MED, V68, P377, DOI 10.1097/00001888-199305000-00023
   Wolff AJ, 2004, J AM DENT ASSOC, V135, P353, DOI 10.14219/jada.archive.2004.0187
   WOLRAICH ML, 1986, AM J MENT RETARD, V91, P244
NR 47
TC 12
Z9 12
U1 0
U2 11
PU AMER DENTAL EDUCATION ASSOC-ADEA
PI WASHINGTON
PA 655 K STREET NW, SUITE 800, WASHINGTON, DC 20001 USA
SN 0022-0337
EI 1930-7837
J9 J DENT EDUC
JI J. Dent. Educ.
PD FEB 15
PY 2012
VL 76
IS 2
BP 210
EP 217
DI 
PG 8
WC Dentistry, Oral Surgery & Medicine
SC Dentistry, Oral Surgery & Medicine
GA 888VA
UT WOS:000300031500007
PM 22319086
DA 2023-03-20
ER

PT J
AU Shefer, T
   Clowes, L
   Vergnani, T
AF Shefer, Tamara
   Clowes, Lindsay
   Vergnani, Tania
TI Narratives of transactional sex on a university campus
SO CULTURE HEALTH & SEXUALITY
LA English
DT Article
DE transactional sex; HIV/AIDS; university; gender; South Africa
ID students; women; aids; hiv; prevalence; hiv/aids; tanzania; africa; youth
AB Given the imperatives of HIV and gender equality, South African researchers have foregrounded transactional sex as a common practice that contributes to unsafe and inequitable sexual practices. This paper presents findings from a qualitative study with a group of students at a South African university, drawing on narratives that speak to the dynamics of reportedly widespread transactional sex on campus. Since many of these relationships are inscribed within unequal power dynamics across the urban-rural and local-'foreigner' divides, and across differences of wealth, age and status that intersect with gender in multiple, complex ways, it is argued that these may be exacerbating unsafe and coercive sexual practices among this group of young people. The paper further argues for a critical, reflexive position on transactional sex, pointing to the way in which participants articulate a binaristic response to transactional relationships that simultaneously serves to reproduce a silencing of a discourse on female sexual desires, alongside a simplistic and deterministic picture of masculinity underpinned by the male sexual drive discourse.
C1 [Shefer, Tamara; Vergnani, Tania] Univ Western Cape, HIV & AIDS Programme, ZA-7535 Bellville, South Africa.
C3 University of the Western Cape
RP Shefer, T (corresponding author), Univ Western Cape, HIV & AIDS Programme, ZA-7535 Bellville, South Africa.
EM tshefer@icon.co.za
CR Adam Mary B., 2007, JOURNAL OF THE ARIZONA-NEVADA ACADEMY OF SCIENCE, V39, P91
   Bhana D, 2011, CULT HEALTH SEX, V13, P961, DOI 10.1080/13691058.2011.576770
   CASALE D, 2005, AGENDA, V64, P21
   Clowes L, 2009, AGENDA, V80, P22
   Cronan S., 1973, RADICAL FEMINISM, V0, P213
   Crush J., 2004, REGIONALIZING XENOPH, V0, P0
   de Beauvoir S., 1982, 2 SEX, V0, P0
   Dunkle KL, 2004, SOC SCI MED, V59, P1581, DOI 10.1016/j.socscimed.2004.02.003
   Dunkle KL, 2007, SOC SCI MED, V65, P1235, DOI 10.1016/j.socscimed.2007.04.029
   Ergene T, 2005, AIDS EDUC PREV, V17, P268, DOI 10.1521/aeap.17.4.268.66533
   Gould C., 2008, SELLING SEX CAPE TOW, V0, P0
   Gukurume S, 2011, J SUSTAINABLE DEV AF, V13, P178
   Hesse-Biber S. N., 2007, HDB FEMINIST RES THE, V0, P143
   HOLLAND J, 1991, 6 WRAP, V0, P0
   Hollway W., 1989, SUBJECTIVITY METHOD, V0, P0
   Hunter M., 2009, LOVE AFRICA, V0, P137
   Hunter Mark, 2010, LOVE TIME AIDS INEQU, V0, P0
   Hunter Mark, 2002, AFRICAN STUDIES, V61, P99, DOI 10.1080/00020180220140091
   Jungar K., 2004, RETHINKING SEXUALITI, V0, P97
   Leclerc-Madlala S, 2004, SOCIAL DYNAMICS, V29, P1
   Lesch E, 2004, S AFR J PSYCHOL, V34, P464, DOI 10.1177/008124630403400308
   Lindsay G, 2007, BUS WEEK, V0, P94
   Maganja RK, 2007, AIDS CARE, V19, P974, DOI 10.1080/09540120701294286
   Masvawure T., 2010, THESIS U PRETORIA, V0, P0
   Masvawure T, 2010, CULT HEALTH SEX, V12, P857, DOI 10.1080/13691050903471441
   Okin S. M., 1989, JUSTICE GENDER FAMIL, V0, P0
   Oxlund B., 2009, PHD SERIES, V0, P0
   Page RM, 2000, AM J HEALTH BEHAV, V24, P387, DOI 10.5993/AJHB.24.5.7
   Patton C., 1990, INVENTING AIDS, V0, P0
   Ramazanoglu C., 2002, FEMINIST METHODOLOGY, V0, P0
   Ratele K, 2006, FEM AFR, V0, P48
   SEIDEL G, 1993, SOC SCI MED, V36, P175, DOI 10.1016/0277-9536(93)90002-L
   Seloilwe ES, 2005, J ASSOC NURSE AIDS C, V16, P3, DOI 10.1016/j.jana.2005.03.003
   Shefer T., 2005, RETHINKING MASCULINI, V0, P73
   Shefer T., 2009, PRICE PRIZE SHAPING, V0, P267
   Shisana O, 2009, S AFRICAN NATL HIV P, V0, P0
   ULIN PR, 1992, SOC SCI MED, V34, P63, DOI 10.1016/0277-9536(92)90068-2
   Valji N., 1993, THESIS U YORK, V0, P0
   Varga C A, 1997, AFR J REPROD HEALTH, V1, P74, DOI 10.2307/3583277
   WALDBY C, 1993, SOC AS AIDS, V0, P29
   Wamoyi J, 2010, REPROD HEALTH, V7, P0, DOI 10.1186/1742-4755-7-2
   WOOD K, 1995, PSYCHOL SOC, V20, P13
NR 42
TC 51
Z9 52
U1 1
U2 12
PU ROUTLEDGE JOURNALS, TAYLOR & FRANCIS LTD
PI ABINGDON
PA 4 PARK SQUARE, MILTON PARK, ABINGDON OX14 4RN, OXFORDSHIRE, ENGLAND
SN 1369-1058
EI 
J9 CULT HEALTH SEX
JI Cult. Health Sex
PD JUN 15
PY 2012
VL 14
IS 4
BP 435
EP 447
DI 10.1080/13691058.2012.664660
PG 13
WC Family Studies; Social Sciences, Biomedical
SC Family Studies; Biomedical Social Sciences
GA 931IZ
UT WOS:000303210900006
PM 22390385
DA 2023-03-20
ER

PT J
AU Schmalzle, R
   Renner, B
   Schupp, HT
AF Schmaelzle, Ralf
   Renner, Britta
   Schupp, Harald T.
TI Neural correlates of perceived risk: the case of HIV
SO SOCIAL COGNITIVE AND AFFECTIVE NEUROSCIENCE
LA English
DT Article
DE risk perception; affect; intuition; ERP; P3; late positive potential
ID college-students; decision-making; brain responses; condom-use; attention; faces; p3; attractiveness; intuition; emotion
AB Research indicates that many people do not use condoms consistently but rather rely on illusory control strategies for avoiding an infection with HIV. Preliminary evidence suggests that people form impressions of a partner's HIV risk based on his or her physical appearance. To examine the neural correlates of such appearance-based HIV risk impressions, event-related potentials were recorded while participants viewed portraits of unacquainted persons. Participants' explicit HIV risk ratings for each of the presented unacquainted persons were used to form categories of low and high HIV risk persons. Results showed that risky, compared to safe persons elicited distinct event-related potential (ERP) modulations. Viewing risky persons was associated with an increased positivity over right frontal regions between 180 and 240 ms. This suggests that impressions related to HIV risk occur rapidly, presumably reflecting automatic person evaluations eluding introspection. In a time window between 450 and 600 ms, risky persons elicited an increased late positive potential. Consistent with previous findings reporting augmented late positive potentials (LPP) amplitudes to affectively significant stimuli, the results support the assumption that risky faces draw more attention resources. These findings are in accordance with the 'risk as feeling' notion.
C1 [Schmaelzle, Ralf; Renner, Britta; Schupp, Harald T.] Univ Konstanz, Dept Psychol, D-78457 Constance, Germany.
C3 University of Konstanz
RP Schmalzle, R (corresponding author), Univ Konstanz, Dept Psychol, POB 36, D-78457 Constance, Germany.
EM Ralf.Schmaelzle@uni-konstanz.de
FU German Research Foundation (DFG) [RE 1583/3-1]
CR Adolphs R, 2006, PROG BRAIN RES, V156, P363, DOI 10.1016/S0079-6123(06)56020-0
   Agocha VB, 1999, PERS SOC PSYCHOL B, V25, P746, DOI 10.1177/0146167299025006009
   [Anonymous], 2005, CVL FACE DATABASE, V0, P0
   Bar M, 2006, EMOTION, V6, P269, DOI 10.1037/1528-3542.6.2.269
   Baumeister R.F., 2001, REV GEN PSYCHOL, V5, P323, DOI 10.1037/1089-2680.5.4.323
   Bechara A, 2000, CEREB CORTEX, V10, P295, DOI 10.1093/cercor/10.3.295
   BISHOP GD, 1991, BASIC APPL SOC PSYCH, V12, P115, DOI 10.1207/s15324834basp1201_8
   Blanton H, 1997, HEALTH PSYCHOL, V16, P374, DOI 10.1037/0278-6133.16.4.374
   Cacioppo JT, 1996, PERS SOC PSYCHOL B, V22, P1205, DOI 10.1177/01461672962212002
   Chandra A., 2005, VITAL HLTH STAT, V23, P103
   CHUN MM, 1995, J EXP PSYCHOL HUMAN, V21, P109
   Civic D, 2000, J SEX MARITAL THER, V26, P95, DOI 10.1080/009262300278678
   Codispoti M, 2006, PROG BRAIN RES, V156, P53, DOI 10.1016/S0079-6123(06)56003-0
   Debener S, 2005, COGNITIVE BRAIN RES, V22, P309, DOI 10.1016/j.cogbrainres.2004.09.006
   Del Cul A, 2007, PLOS BIOL, V5, P2408, DOI 10.1371/journal.pbio.0050260
   Delorme A, 2004, J NEUROSCI METH, V134, P9, DOI 10.1016/j.jneumeth.2003.10.009
   Delorme A, 2007, J NEUROSCI, V27, P11949, DOI 10.1523/JNEUROSCI.3477-07.2007
   Dijkstra P, 2000, J APPL SOC PSYCHOL, V30, P1738, DOI 10.1111/j.1559-1816.2000.tb02465.x
   Donovan B, 2000, SEX TRANSM INFECT, V76, P7, DOI 10.1136/sti.76.1.7
   Edelman S, 1998, BEHAV BRAIN SCI, V21, P449, DOI 10.1017/S0140525X98001253
   Eimer M, 2003, COGN AFFECT BEHAV NE, V3, P97, DOI 10.3758/CABN.3.2.97
   Engell AD, 2007, J COGNITIVE NEUROSCI, V19, P1508, DOI 10.1162/jocn.2007.19.9.1508
   Evans JSBT, 2008, ANNU REV PSYCHOL, V59, P255, DOI 10.1146/annurev.psych.59.103006.093629
   Ferrari V, 2008, J COGNITIVE NEUROSCI, V20, P1753, DOI 10.1162/jocn.2008.20121
   Flaisch T, 2011, SOC COGN AFFECT NEUR, V6, P109, DOI 10.1093/scan/nsq022
   Friedman, 2011, OXFORD HDB HLTH PSYC, V0, P0
   Friedman D, 2001, NEUROSCI BIOBEHAV R, V25, P355, DOI 10.1016/S0149-7634(01)00019-7
   Gigerenzer G, 1996, PSYCHOL REV, V103, P650, DOI 10.1037/0033-295X.103.4.650
   GOLD RS, 1992, AIDS CARE, V4, P305, DOI 10.1080/09540129208253101
   Hall HI, 2008, JAMA-J AM MED ASSOC, V300, P520, DOI 10.1001/jama.300.5.520
   Hodgkinson GP, 2008, BRIT J PSYCHOL, V99, P1, DOI 10.1348/000712607X216666
   Ito TA, 1998, J PERS SOC PSYCHOL, V75, P887, DOI 10.1037/0022-3514.75.4.887
   Johnson R J., 1988, ADV PSYCHOPHYSIOLOGY, V3, P69
   Junghofer M, 2000, PSYCHOPHYSIOLOGY, V37, P523, DOI 10.1017/S0048577200980624
   JUNGHOFER M, 2004, MATLAB SELECT, V2, P24
   Kahneman D, 2003, AM PSYCHOL, V58, P697, DOI 10.1037/0003-066X.58.9.697
   KELLER ML, 1993, AIDS EDUC PREV, V5, P220
   Kissler J, 2007, PSYCHOL SCI, V18, P475, DOI 10.1111/j.1467-9280.2007.01924.x
   KLEPINGER DH, 1993, FAM PLANN PERSPECT, V25, P74, DOI 10.2307/2136209
   Kringelbach ML, 2004, PROG NEUROBIOL, V72, P341, DOI 10.1016/j.pneurobio.2004.03.006
   LANG PJ, 1993, PSYCHOPHYSIOLOGY, V30, P261, DOI 10.1111/j.1469-8986.1993.tb03352.x
   LEWICKI P, 1986, J EXP PSYCHOL LEARN, V12, P135, DOI 10.1037/0278-7393.12.1.135
   Lieberman MD, 2000, PSYCHOL BULL, V126, P109, DOI 10.1037/0033-2909.126.1.109
   Loewenstein GF, 2001, PSYCHOL BULL, V127, P267, DOI 10.1037//0033-2909.127.2.267
   Lust SA, 2009, PSYCHOPHYSIOLOGY, V46, P420, DOI 10.1111/j.1469-8986.2008.00775.x
   Martinez A., 1998, 24 OH STAT U, V0, P0
   Martinez G.M., 2006, VITAL HLTH STAT, V23, P74
   MATICKATYNDALE E, 1991, J SEX RES, V28, P45, DOI 10.1080/00224499109551594
   Minear M, 2004, BEHAV RES METH INS C, V36, P630, DOI 10.3758/BF03206543
   NEELY JH, 1977, J EXP PSYCHOL GEN, V106, P226, DOI 10.1037/0096-3445.106.3.226
   Nieuwenhuis S, 2005, PSYCHOL BULL, V131, P510, DOI 10.1037/0033-2909.131.4.510
   Norton TR, 2005, J APPL SOC PSYCHOL, V35, P2493, DOI 10.1111/j.1559-1816.2005.tb02112.x
   Oliver-Rodriguez JC, 1999, PSYCHOPHYSIOLOGY, V36, P176
   Renner B., 2003, Z GESUNDHEITSPSYCHOL, V11, P112, DOI 10.1026//0943-8149.11.3.112
   RKI/Robert Koch Institut, 2009, EPIDEMIOLOGISCHES B, V48, P0
   Sabbagh MA, 2000, PSYCHOL SCI, V11, P46, DOI 10.1111/1467-9280.00213
   Schupp HT, 2006, PROG BRAIN RES, V156, P31, DOI 10.1016/S0079-6123(06)56002-9
   Schupp HT, 2007, J NEUROSCI, V27, P1082, DOI 10.1523/JNEUROSCI.3223-06.2007
   Schupp HT, 2004, EMOTION, V4, P189, DOI 10.1037/1528-3542.4.2.189
   Schupp HT, 2003, PSYCHOL SCI, V14, P7, DOI 10.1111/1467-9280.01411
   Seligman MEP, 2009, PERSPECT PSYCHOL SCI, V4, P399, DOI 10.1111/j.1745-6924.2009.01145.x
   Sergent C, 2005, NAT NEUROSCI, V8, P1391, DOI 10.1038/nn1549
   Slovic P, 2006, CURR DIR PSYCHOL SCI, V15, P322, DOI 10.1111/j.1467-8721.2006.00461.x
   Strack F, 2004, PERS SOC PSYCHOL REV, V8, P220, DOI 10.1207/s15327957pspr0803_1
   SWANN WB, 1995, PERS RELATIONSHIP, V2, P173, DOI 10.1111/j.1475-6811.1995.tb00084.x
   TAYLOR SE, 1991, PSYCHOL BULL, V110, P67, DOI 10.1037/0033-2909.110.1.67
   Thompson SC, 2002, AIDS EDUC PREV, V14, P505, DOI 10.1521/aeap.14.8.505.24115
   Thompson SC, 1999, J APPL SOC PSYCHOL, V29, P1128, DOI 10.1111/j.1559-1816.1999.tb02032.x
   Thorpe S, 1996, NATURE, V381, P520, DOI 10.1038/381520a0
   Todorov A, 2005, SCIENCE, V308, P1623, DOI 10.1126/science.1110589
   Todorov A, 2008, TRENDS COGN SCI, V12, P455, DOI 10.1016/j.tics.2008.10.001
   [UNAIDS WHO], 2009, UNAIDS0936E WHO, V0, P0
   [UNAIDS World Health Organization], 2008, UNAIDS0825EJC1510E W, V0, P0
   Vogel EK, 1998, J EXP PSYCHOL HUMAN, V24, P1656, DOI 10.1037/0096-1523.24.6.1656
   Vuilleumier P, 2005, TRENDS COGN SCI, V9, P585, DOI 10.1016/j.tics.2005.10.011
   Weinstein ND, 2000, HEALTH PSYCHOL, V19, P65, DOI 10.1037/0278-6133.19.1.65
   Werheid K, 2007, BIOL PSYCHOL, V76, P100, DOI 10.1016/j.biopsycho.2007.06.008
   Wieser MJ, 2010, PSYCHOPHYSIOLOGY, V47, P271, DOI 10.1111/j.1469-8986.2009.00938.x
   WILLIAMS SS, 1992, J APPL SOC PSYCHOL, V22, P921, DOI 10.1111/j.1559-1816.1992.tb00934.x
   Willis J, 2006, PSYCHOL SCI, V17, P592, DOI 10.1111/j.1467-9280.2006.01750.x
   Winston JS, 2002, NAT NEUROSCI, V5, P277, DOI 10.1038/nn816
   ZEBROWITZ LA, 1991, LAW HUMAN BEHAV, V15, P603, DOI 10.1007/BF01065855
NR 82
TC 10
Z9 10
U1 0
U2 11
PU OXFORD UNIV PRESS
PI OXFORD
PA GREAT CLARENDON ST, OXFORD OX2 6DP, ENGLAND
SN 1749-5016
EI 1749-5024
J9 SOC COGN AFFECT NEUR
JI Soc. Cogn. Affect. Neurosci.
PD AUG 15
PY 2012
VL 7
IS 6
BP 667
EP 676
DI 10.1093/scan/nsr039
PG 10
WC Neurosciences; Psychology; Psychology, Experimental
SC Neurosciences & Neurology; Psychology
GA 998JH
UT WOS:000308233400006
PM 21672948
DA 2023-03-20
ER

PT J
AU de Beer, IH
   Gelderblom, HC
   Schellekens, O
   Gaeb, E
   van Rooy, G
   McNally, A
   Wit, FW
   Tobias, RDF
AF de Beer, Ingrid H.
   Gelderblom, Huub C.
   Schellekens, Onno
   Gaeb, Esegiel
   van Rooy, Gert
   McNally, Alta
   Wit, Ferdinand W.
   Tobias, Rinke de Wit F.
TI University students and HIV in Namibia: an HIV prevalence survey and a knowledge and attitude survey
SO JOURNAL OF THE INTERNATIONAL AIDS SOCIETY
LA English
DT Article
ID hiv/aids; prevention; behaviors; africa; bias
AB Background: With an overall adult HIV prevalence of 15.3%, Namibia is facing one of the largest HIV epidemics in Africa. Young people aged 20 to 34 years constitute one of the groups at highest risk of HIV infection in Namibia. However, little is known about the impact of HIV on this group and its access to healthcare. The purpose of this study was to estimate HIV prevalence, to assess the knowledge of and attitudes towards HIV/AIDS, and to assess access to healthcare among university students in Namibia. Methods: We assessed HIV/AIDS knowledge and attitudes, HIV prevalence and access to healthcare among students at the Polytechnic of Namibia and the University of Namibia. HIV prevalence was tested through anonymous oral fluid-based tests. Results: Half (n = 2790/5568) of the university students and 45% (n = 2807/6302) of the Polytechnic students participated in the knowledge and attitudes surveys. HIV/AIDS knowledge was reasonable, except for misperceptions about transmission. Awareness of one's own HIV status and risks was low. In all, 55% (n = 3055/5568) of university students and 58% (n = 3680/6302) of Polytechnic students participated in the HIV prevalence survey; 54 (1.8%) university students and 103 (2.8%) Polytechnic students tested HIV positive. Campus clinics were not the major providers of healthcare to the students. Conclusions: Meaningful strategies addressing the gap between knowledge, attitude and young people's perception of risk of HIV acquisition should be implemented. HIV prevalence among Namibian university students appears relatively low. Voluntary counselling and testing should be stimulated. Efforts should be made to increase access to healthcare through the campus clinics.
C1 [de Beer, Ingrid H.] PharmAccess Fdn Namibia, Windhoek, Namibia.
   [Gelderblom, Huub C.] NYU, Masters Program Global Publ Hlth, New York, NY USA.
   [Schellekens, Onno] PharmAccess Fdn, Amsterdam, Netherlands.
   [Gaeb, Esegiel] Namibia Inst Pathol, Windhoek, Namibia.
   [van Rooy, Gert] Univ Namibia, Multidisciplinary Res Ctr, Windhoek, Namibia.
   [Wit, Ferdinand W.; Tobias, Rinke de Wit F.] Univ Amsterdam, Acad Med Ctr, Ctr Poverty Related Communicable Dis, NL-1105 AZ Amsterdam, Netherlands.
   [McNally, Alta] Polytech Namibia, Windhoek, Namibia.
   [Tobias, Rinke de Wit F.] Ctr Infect & Immun CINIMA, Ctr Internal Med, Amsterdam, Netherlands.
   [Tobias, Rinke de Wit F.] AIGHD, Amsterdam, Netherlands.
C3 New York University; University of Namibia; University of Amsterdam; Academic Medical Center Amsterdam; Namibia University of Science & Technology
RP de Beer, IH (corresponding author), PharmAccess Fdn Namibia, Windhoek, Namibia.
EM ingriddb@namibia.pharmaccess.org
FU Nationale Postcode Loterij; Dutch Aidsfonds; HIVOS; Stop Aids Now!
CR Adewole D A, 2004, AFR J MED MED SCI, V33, P165
   Baganizi E, 1997, AIDS, V11, P686
   Bateman C, 2009, SAMJ S AFR MED J, V99, P18
   Braunstein SL, 2009, AIDS REV, V11, P140
   Callahan CA, 2007, MED EDUC, V41, P746, DOI 10.1111/j.1365-2923.2007.02803.x
   CATANIA JA, 1986, J SEX RES, V22, P52, DOI 10.1080/00224498609551289
   Gustafsson-Wright E, 2011, HEALTH POLICY PLANN, V26, P142, DOI 10.1093/heapol/czq029
   Harding AK, 1999, J R SOC PROMO HEALTH, V119, P23, DOI 10.1177/146642409911900105
   Homers RL, 2008, JAIDS-J ACQ IMM DEF, V48, P116, DOI 10.1097/QAI.0b013e31816bcdcf
   Janssens W, 2008, NONRESPONSE BIAS MEA, V0, P0
   Keller P, 2009, SAMJ S AFR MED J, V99, P72
   Odu OO, 2008, EUR J CONTRACEP REPR, V13, P90, DOI 10.1080/13625180701617670
   Republic of Namibia Ministry of Health and Social Services, 2008, REP NAT TEST DAY, V0, P0
   Republic of Namibia Ministry of Health and Social Services, 2008, MIN HLTH SOC SERV SY, V0, P0
   Republic of Namibia Ministry of Health and Social Services, 2007, REP 2006 NAT HIV SEN, V0, P0
   Republic of Namibia Ministry of Health and Social Services, 2008, NAM DEM HLTH SURV 20, V0, P428
   Republic of Namibia Ministry of Health and Social Services, 2008, EST PROJ IMP HIV AID, V0, P0
   Republic of Namibia Ministry of Health and Social Services United Nations General Assembly Special , 2008, COUNTR REP REP PER A, V0, P0
   Svenson LW, 1997, HEALTH PROMOT INT, V12, P61, DOI 10.1093/heapro/12.1.61
   Tebourski F, 2004, J ADOLESCENT HEALTH, V34, P161, DOI 10.1016/j.jadohealth.2004.01.001
   Terry PE, 2006, INT J INFECT DIS, V10, P38, DOI 10.1016/j.ijid.2004.10.007
   *UNAIDS WHO, 2008, EP FACT SHEET HIV AI, V0, P0
   Zaba B, 2004, SEX TRANSM INFECT, V80, P28, DOI 10.1136/sti.2004.012674
NR 23
TC 4
Z9 4
U1 0
U2 8
PU JOHN WILEY & SONS LTD
PI CHICHESTER
PA THE ATRIUM, SOUTHERN GATE, CHICHESTER PO19 8SQ, W SUSSEX, ENGLAND
SN 
EI 1758-2652
J9 J INT AIDS SOC
JI J. Int. AIDS Soc.
PD FEB 22
PY 2012
VL 15
IS 
BP 
EP 
DI 10.1186/1758-2652-15-9
PG 8
WC Immunology; Infectious Diseases
SC Immunology; Infectious Diseases
GA 917NC
UT WOS:000302183400002
PM 22353579
DA 2023-03-20
ER

PT J
AU Chung, MH
   Severynen, AO
   Hals, MP
   Harrington, RD
   Spach, DH
   Kim, HN
AF Chung, Michael H.
   Severynen, Anneleen O.
   Hals, Matthew P.
   Harrington, Robert D.
   Spach, David H.
   Kim, H. Nina
TI Offering an American Graduate Medical HIV Course to Health Care Workers in Resource-Limited Settings via the Internet
SO PLOS ONE
LA English
DT Article
ID antiretroviral treatment; public-health; education; hiv/aids
AB Background: Western accredited medical universities can offer graduate-level academic courses to health care workers (HCWs) in resource-limited settings through the internet. It is not known whether HCWs are interested in these online courses, whether they can perform as well as matriculated students, or whether such courses are educationally or practically relevant. Methods and Findings: In 2011, the University of Washington (UW) Schools of Medicine and Nursing offered the graduate course, "Clinical Management of HIV", to HCWs that included a demographic survey, knowledge assessment, and course evaluation. UW faculty delivered HIV clinical topics through ten 2-hour weekly sessions from the perspectives of practicing HIV medicine in developed and developing settings. HCWs viewed lectures through Adobe Acrobat Connect Pro (Adobe Systems, San Jose, CA), and completed online homework on HIV Web Study (http://depts.washington.edu/hivaids/) and online quizzes. HCWs, who met the same passing requirements as UW students by attending 80% lectures, completing >= 90% homework, and achieving a cumulative >= 70% grade on quizzes, were awarded a certificate. 369 HCWs at 33 sites in 21 countries joined the course in 2011, a >15-fold increase since the course was first offered in 2007. The majority of HCWs came from Africa (72%), and most were physicians (41%), nurses (22%), or midlevel practitioners (20%). 298 HCWs (81%) passed all requirements and earned a certificate. In a paired analysis of pre- and post-course HIV knowledge assessments, 56% of HCWs improved their post-course score (p<0.0001) with 27% improving by at least 30%. In the course evaluation, most HCWs rated the course as excellent (53%) or very good (39%). Conclusions: This online HIV course demonstrated that opening a Western graduate medical and nursing curriculum to HCWs in resource-limited settings is feasible, popular, and valuable, and may address logistic and economic barriers to the provision of high quality education in these settings.
C1 [Chung, Michael H.; Hals, Matthew P.; Kim, H. Nina] Univ Washington, Dept Global Hlth, Seattle, WA 98195 USA.
   [Chung, Michael H.; Severynen, Anneleen O.; Harrington, Robert D.; Spach, David H.; Kim, H. Nina] Univ Washington, Dept Med, Seattle, WA USA.
   [Chung, Michael H.] Univ Washington, Dept Epidemiol, Seattle, WA 98195 USA.
C3 University of Washington; University of Washington Seattle; University of Washington; University of Washington Seattle; University of Washington; University of Washington Seattle
RP Chung, MH (corresponding author), Univ Washington, Dept Global Hlth, Seattle, WA 98195 USA.
EM mhchung@uw.edu
FU Health Resources and Services Administration (HRSA), U.S. Department of Health and Human Services [H4AHA00051]
CR Barnighausen T, 2007, AIDS PATIENT CARE ST, V21, P799, DOI 10.1089/apc.2007.0193
   Brigley S, 2009, MED TEACH, V31, PE169, DOI 10.1080/01421590802590546
   Cohen J, 2004, AIDS, V18, P2105, DOI 10.1097/00002030-200410210-00024
   Coomarasamy A, 2004, BMJ-BRIT MED J, V329, P1017, DOI 10.1136/bmj.329.7473.1017
   Gilks CF, 2006, LANCET, V368, P505, DOI 10.1016/S0140-6736(06)69158-7
   Heller RF, 2007, B WORLD HEALTH ORGAN, V85, P930, DOI 10.2471/BLT.07.044388
   Kiviat AD, 2007, J INFECT DIS, V196, PS512, DOI 10.1086/521117
   Knapp H, 2011, TELEMED E-HEALTH, V17, P335, DOI 10.1089/tmj.2010.0187
   Kober K, 2004, LANCET, V364, P103, DOI 10.1016/S0140-6736(04)16597-5
   Marchal B, 2005, TROP MED INT HEALTH, V10, P300, DOI 10.1111/j.1365-3156.2005.01397.x
   McCarthy EA, 2006, PLOS MED, V3, P989, DOI 10.1371/journal.pmed.0030304
NR 11
TC 5
Z9 5
U1 0
U2 16
PU PUBLIC LIBRARY SCIENCE
PI SAN FRANCISCO
PA 1160 BATTERY STREET, STE 100, SAN FRANCISCO, CA 94111 USA
SN 1932-6203
EI 
J9 PLOS ONE
JI PLoS One
PD DEC 20
PY 2012
VL 7
IS 12
BP 
EP 
DI 10.1371/journal.pone.0052663
PG 7
WC Multidisciplinary Sciences
SC Science & Technology - Other Topics
GA 060RA
UT WOS:000312794500224
PM 23285139
DA 2023-03-20
ER

PT J
AU Yazganoglu, KD
   Ozarmagan, G
   Tozeren, A
   Ozgulnar, N
AF Yazganoglu, Kurtulus Didem
   Ozarmagan, Guzin
   Tozeren, Aysegul
   Ozgulnar, Nuray
TI Knowledge, Behavior and Attitudes of University Students toward Sexually Transmitted Infections
SO TURKDERM-TURKISH ARCHIVES OF DERMATOLOGY AND VENEROLOGY
LA Turkish
DT Article
DE Sexually transmitted infection; HIV; AIDS; university; student; knowledge; behavior; attitude
ID college-students; awareness; diseases; turkey
AB Background and Design: This study evaluates the knowledge, behavior and attitudes about sexually transmitted infections (Sits) among university students attending faculties other than medicine. Materials and Methods: A cross-sectional and descriptive study was designed. A self-administered questionnaire comprising 37 questions was administered to students of Turkish nationality in a six-week period who attended to medico. Three hundred and eighty eight students completed the questionnaire. Results: Among students, 56.9% were female and 43.1% were male. Mean age was 21.18 +/- 2.46. Of the students, 76.9% claimed that they knew about Sits. "Internet" (63.9%) was the most common source of information, followed-by "friends" (48%). HIV was the most common known disease as a STI (96.8%), followed-by gonorrhea, syphilis, hepatitis-B, genital herpes, genital warts, hepatitis-C. Of the respondents, 93.7% knew that STIs could be transmitted by vaginal sex, while 69% knew about transmission by blood, 48.9% by anal sex and 32% by oral sex. The rate of students who did not know any of the symptoms of STIs was 32.9%. Of the females 13.3% and of the males 51.6% stated to have sexual experience with statistically significant difference among sexes (chi(2)=62.722, p=0.001). Females reported first sexual intercourse at an older age than males (t=3.970, p=0.001). Approximately half of the males (55.8%) and nearly all of the females (95.8%) who reported to have sexual activity had 2 or less sexual partners (chi(2)=9.564, p=0.008). Both sexes showed risky sexual behavior about condom use (chi(2)=3.210, p=0.523). Conclusion: It seems that most of the Turkish university students are not aware of STIs other than HIV. They especially lack knowledge about symptoms, complications and transmission routes of STIs. The low rate of condom use shows their risky behavior to get STI. Lack of knowledge about STIs, condom use and risky sexual behaviors among university students deserve attention to the lack of education on this matter in our country. (Turkderm 2012; 46: 20-5)
C1 [Yazganoglu, Kurtulus Didem; Ozarmagan, Guzin] Istanbul Univ, Istanbul Tip Fak, Deri & Zuhrevi Hastaliklar Anabilim Dali, Istanbul, Turkey.
   [Tozeren, Aysegul; Ozgulnar, Nuray] Istanbul Univ, Istanbul Tip Fak, Halk Sagligi Anabilim Dali, Istanbul, Turkey.
C3 Istanbul University; Istanbul University
RP Yazganoglu, KD (corresponding author), Istanbul Univ, Istanbul Tip Fak, Deri & Zuhrevi Hastaliklar Anabilim Dali, Istanbul, Turkey.
EM karadidem@yahoo.com
CR Anwar M, 2010, BMC PUBLIC HEALTH, V10, P0, DOI 10.1186/1471-2458-10-47
   Askun D, 2007, ARCH SEX BEHAV, V36, P741, DOI 10.1007/s10508-007-9186-z
   Caetano ME, 2010, INT J GYNECOL OBSTET, V110, P43, DOI 10.1016/j.ijgo.2010.02.012
   Cok F., 2001, CULTURE, V0, P0
   Filiz T. M., 2004, TURKIYE KLINIKLERI TIP BILIMLERI DERGISI, V24, P345
   Kaya M., 2007, TURK SILAHLI KUVVETLERI, V0, P0
   Kaymak Y, 2006, TURKIYE KLIN J DERMA, V16, P153
   Ma QQ, 2006, BMC PUBLIC HEALTH, V6, P0, DOI 10.1186/1471-2458-6-232
   Ross DA, 2006, WHO TECH REP SER, V938, P1
   Siyez DM, 2009, TURK J UROL, V35, P49
   Tanriverdi G, 2010, TURK KLIN TIP BILIM, V30, P1039, DOI 10.5336/medsci.2008-9898
   Turhan O, 2010, INT J OCCUP MED ENV, V23, P153, DOI 10.2478/v10001-010-0008-5
   UNAIDS, 2009, 0910EJC1676E UNAIDS, V0, P0
   Ungan M, 2003, PATIENT EDUC COUNS, V51, P163, DOI 10.1016/S0738-3991(02)00190-8
   Zhang DX, 2010, ASIA-PAC J PUBLIC HE, V22, P118, DOI 10.1177/1010539509350614
NR 16
TC 6
Z9 6
U1 0
U2 13
PU TURKISH SOC DERMATOLOGY VENEROLOGY
PI ADNAN MENDERES BULVARI
PA VAKIF GUREBA EGITIM VE ARASTIRMA HASTANESI DERMATOLOJI KLINIGI, ADNAN MENDERES BULVARI, FATIH-ISTANBUL 34296, TURKEY
SN 1019-214X
EI 1308-6294
J9 Turkderm-Turk Arch D
JI Turkderm-Turk. Arch. Dermatol. Venerol.
PD MAR 15
PY 2012
VL 46
IS 1
BP 20
EP 25
DI 10.4274/turkderm.31957
PG 6
WC Dermatology
SC Dermatology
GA 914RF
UT WOS:000301968600006
DA 2023-03-20
ER

PT J
AU Tulloch, HE
   Balfour, L
   Kowal, J
   Tasca, GA
   Angel, JB
   Garber, G
   MacPherson, P
   Cooper, C
   Cameron, DW
AF Tulloch, Heather E.
   Balfour, Louise
   Kowal, John
   Tasca, Georgio A.
   Angel, Jonathan B.
   Garber, Gary
   MacPherson, Paul
   Cooper, Curtis
   Cameron, D. W.
TI HIV Knowledge Among Canadian-Born and Sub-Saharan African-Born Patients Living with HIV
SO JOURNAL OF IMMIGRANT AND MINORITY HEALTH
LA English
DT Article
DE HIV-positive; HIV/AIDS knowledge; Immigrant; College students; Education
ID risk behavior; immigrants; aids; motivation; students; needs
AB Research has revealed differences on scales measuring HIV knowledge between individuals from various ethnic backgrounds and cultures. Few studies have examined this knowledge with immigrant populations and persons living with HIV. This study examined HIV knowledge among persons living with HIV who were either born in Canada or in sub-Saharan Africa and, for comparison, in a sample of college students. All participants were residing in Canada. Participants completed questionnaires measuring demographic variables, sexual health behaviour, and HIV status, treatment, and knowledge. Canadian-born patients living with HIV were more likely to be older and male than the other groups. On average, patients living with HIV were diagnosed 6.4 years ago, and 80% reported having current or previous experience taking HIV medications. After adjusting for age and gender, significant differences were found between the groups on the Brief HIV Knowledge Questionnaire. Canadian-born persons living with HIV (n = 110) scored higher than sub-Saharan African-born patients (n = 23) and college students (n = 81); mean percentage correct was 86, 70, and 62%, respectively (P < .01). These results suggested that ongoing HIV education is needed for all groups, and that additional tailored and targeted educational interventions are needed to address important gaps in knowledge among persons living with HIV patients originating from Africa and among college students.
C1 [Tulloch, Heather E.] Univ Ottawa, Inst Heart, Prevent & Rehabil Ctr, Ottawa, ON K1Y 4W7, Canada.
   [Balfour, Louise; Kowal, John; Angel, Jonathan B.; Garber, Gary; MacPherson, Paul; Cooper, Curtis; Cameron, D. W.] Ottawa Hosp, Div Infect Dis, Ottawa, ON K1H 8L6, Canada.
C3 University of Ottawa; University of Ottawa Heart Institute; University of Ottawa; Ottawa Hospital Research Institute
RP Tulloch, HE (corresponding author), Univ Ottawa, Inst Heart, Prevent & Rehabil Ctr, 40 Ruskin St, Ottawa, ON K1Y 4W7, Canada.
EM hetulloch@ottawaheart.ca
FU Canadian Institutes of Health Research Funding Source: Medline
CR Bazargan M, 2000, J NATL MED ASSOC, V92, P391
   Braithwaite K, 2001, INT J ADV COUNS, V23, P115, DOI 10.1023/A:1010611328452
   Bucher HC, 1997, SOZ PRAVENTIV MED, V42, P21, DOI 10.1007/BF01299575
   Carey MP, 2002, AIDS EDUC PREV, V14, P172, DOI 10.1521/aeap.14.2.172.23902
   CATANIA JA, 1990, HEALTH EDUC QUART, V17, P53, DOI 10.1177/109019819001700107
   FISHER JD, 1992, PSYCHOL BULL, V111, P455, DOI 10.1037/0033-2909.111.3.455
   Ford K, 2002, AIDS EDUC PREV, V14, P496, DOI 10.1521/aeap.14.8.496.24113
   London A S, 1999, J IMMIGR HEALTH, V1, P195, DOI 10.1023/A:1021811917532
   Petro-Nustas Wasileh, 2002, J TRANSCULT NURS, V13, P118, DOI 10.1177/104365960201300204
   *PUBL HLTH AG CAN, 2006, HIV AIDS CAN SURV RE, V0, P0
   Rosenthal L, 2003, AIDS EDUC PREV, V15, P570, DOI 10.1521/aeap.15.7.570.24047
   Schroder KEE, 2005, J BEHAV MED, V28, P493, DOI 10.1007/s10865-005-9014-7
   Smith AMA, 1998, ARCH SEX BEHAV, V27, P279, DOI 10.1023/A:1018603102295
   Tabachnik B. G., 2007, USING MULTIVARIATE S, V5th, P0
   Tompkins M, 2006, AIDS BEHAV, V10, P319, DOI 10.1007/s10461-005-9060-8
   UNAIDS, 2006, REP GLOB AIDS EP, V0, P0
   Waldner LK, 1999, J HOMOSEXUAL, V37, P117, DOI 10.1300/J082v37n03_07
NR 18
TC 16
Z9 16
U1 0
U2 11
PU SPRINGER
PI NEW YORK
PA 233 SPRING ST, NEW YORK, NY 10013 USA
SN 1557-1912
EI 
J9 J IMMIGR MINOR HEALT
JI J. Immigr. Minor. Health
PD FEB 15
PY 2012
VL 14
IS 1
BP 132
EP 139
DI 10.1007/s10903-011-9480-7
PG 8
WC Public, Environmental & Occupational Health
SC Public, Environmental & Occupational Health
GA 876QR
UT WOS:000299123200015
PM 21643728
DA 2023-03-20
ER

PT J
AU Melwa, IT
   Oduntan, OA
AF Melwa, Irene T.
   Oduntan, Olalekan A.
TI Knowledge about HIV and AIDS among young South Africans in the Capricorn District, Limpopo Province
SO HEALTH EDUCATION JOURNAL
LA English
DT Article
DE adolescents; AIDS; HIV; knowledge; South Africa
ID sexual risk; hiv/aids; women; people; impact
AB Objective: To assess the basic knowledge about HIV and AIDS among young South Africans in the Capricorn District of Limpopo Province, South Africa. Design: A questionnaire-based cohort study, involving data collection from senior high school students. Setting: Randomly selected high schools in the Capricorn District, Limpopo Province, South Africa. Method: Following university research and ethics approvals and permissions from government officials and school principals, consent forms were completed by systematically selected students and their parents or guardians. Questionnaires were distributed to the students in classrooms after school hours and were collected the same day after completion. Results: Many of the participants (64 per cent) knew what the acronym HIV stands for and 66 per cent knew what AIDS stands for. However, only 33 per cent could explain the difference between HIV negative and positive. Many knew that unprotected sex and mother-to-child transmission during pregnancy (85 and 63 per cent respectively) were modes of HIV transmission. Only two (0.1 per cent) of the participants could define the term 'window period'. The majority (86 per cent) agreed that it is important to know one's HIV status; however, only 6 per cent could explain why this is important. Many (66 per cent) indicated that traditional healers could not be consulted for diagnosis of HIV. Conclusion: Participants exhibited good knowledge on certain questions but performed poorly on others, suggesting the need for more awareness campaigns on the basics of HIV/AIDS among young South Africans.
C1 [Oduntan, Olalekan A.] Univ KwaZulu Natal, ZA-4000 Durban, South Africa.
   [Melwa, Irene T.] Univ Limpopo, Limpopo, South Africa.
C3 University of Kwazulu Natal; University of Limpopo
RP Oduntan, OA (corresponding author), Univ KwaZulu Natal, Private Bag X54001, ZA-4000 Durban, South Africa.
EM oduntanoa@ukzn.ac.za
CR Dadkha B., 2008, RESEARCH JOURNAL OF BIOLOGICAL SCIENCES, V3, P28
   Fleming AF, 1997, TRANSFUS SCI, V18, P167
   Jaspan HB, 2006, J ADOLESCENT HEALTH, V39, P642, DOI 10.1016/j.jadohealth.2006.05.016
   Kyrychenko P, 2006, J ADOLESCENT HEALTH, V39, P900, DOI 10.1016/j.jadohealth.2006.06.006
   Lal P, 2008, INDIAN J COMM MED, V33, P189
   Magnani R, 2005, J ADOLESCENT HEALTH, V36, P289, DOI 10.1016/j.jadohealth.2004.02.025
   Makoae LN, 2005, J ASSOC NURSE AIDS C, V16, P22, DOI 10.1016/j.jana.2005.03.005
   Martinson NA, 2007, T ROY SOC TROP MED H, V101, P176, DOI 10.1016/j.trstmh.2006.04.002
   Mathers BM, 2008, LANCET, V372, P1733, DOI 10.1016/S0140-6736(08)61311-2
   Mill JE, 2002, SOC SCI MED, V54, P325, DOI 10.1016/S0277-9536(01)00031-4
   Olley BO, 2005, AIDS CARE, V17, P550, DOI 10.1080/09540120412331319741
   Peltzer K, 2000, CURATIONIS, V23, P57
   Peltzer K, 2005, J SOCIAL SCI, V1, P1, DOI 10.3844/JSSP.2005.1.8
   Peltzer K, 2008, J ASSOC NURSE AIDS C, V19, P450, DOI 10.1016/j.jana.2008.05.006
   Phillips KD, 2007, J ASSOC NURSE AIDS C, V18, P75, DOI 10.1016/j.jana.2006.11.017
   Shisana O, 2009, S AFRICAN NATL HIV P, V0, P0
   Simbayi LC, 2007, SOC SCI MED, V64, P1823, DOI 10.1016/j.socscimed.2007.01.006
   Singh SK, 2005, J I MED, V27, P17
   South African Department of Health, 2010, EST HIV PREV ANT ATT, V0, P0
   United Nations Programme on HIV/AIDS, 2008, 8 JOINT UN PROGR HIV, V0, P0
   United Nations Programme on HIV/AIDS/World Health Organization, 2009, AIDS EP UPD 9 AIDS E, V0, P0
   Walker W, 2005, J RES NURS, V10, P571, DOI 10.1177/136140960501000505
NR 22
TC 1
Z9 1
U1 0
U2 4
PU SAGE PUBLICATIONS LTD
PI LONDON
PA 1 OLIVERS YARD, 55 CITY ROAD, LONDON EC1Y 1SP, ENGLAND
SN 0017-8969
EI 1748-8176
J9 HEALTH EDUC J
JI Health Educ. J.
PD MAR 15
PY 2012
VL 71
IS 2
BP 189
EP 194
DI 10.1177/0017896910396762
PG 6
WC Education & Educational Research; Public, Environmental & Occupational Health
SC Education & Educational Research; Public, Environmental & Occupational Health
GA 901VI
UT WOS:000300995600007
DA 2023-03-20
ER

PT J
AU Van Breda, AD
AF Van Breda, Adrian D.
TI Stigma as 'othering' among Christian theology students in South Africa
SO SAHARA J-JOURNAL OF SOCIAL ASPECTS OF HIV-AIDS
LA English
DT Article
DE HIV; stigma; othering; Christian; clergy; faith-based
ID hiv/aids; hiv; aids
AB HIV is a health and developmental crisis that has profoundly challenged the Christian church in sub-Saharan Africa. Responding to stigma and prejudice against HIV and people living with HIV and AIDS has been a major concern of theologians and Christian leaders. However, Christians themselves and the church as a community are equally prone to stigma and prejudice. The author contends that this stigma is grounded in the dynamic of 'othering', which, among Christians, takes on religious or theological overtones. Drawing on qualitative data from theology students in South Africa, the paper assembles a model of AIDS stigma as othering. The central story or axis of the model is the dynamic of othering, comprising three themes, viz. lack of empathic contact, disconnection, and distancing. There are three main dynamics that appear to contribute to or feed into othering, viz. emotions related to sexuality and HIV, theology of health and judgement, and contextualised knowledge of HIV. Finally, the model presents two primary results of othering, viz. disengagement from HIV through passivity and hopelessness, and prejudice against those living with HIV. The paper endeavours to reveal the possible biblical roots of AIDS stigma. Through this, the deep violence embedded in such stigma is exposed and contrasted with a theology of inclusiveness and engagement.
C1 [Van Breda, Adrian D.] Univ Johannesburg, Johannesburg, South Africa.
C3 University of Johannesburg
RP Van Breda, AD (corresponding author), Univ Johannesburg, Johannesburg, South Africa.
EM adrian@vanbreda.org
CR Ackermann D, 2005, SCRIPTURA, V89, P385
   ALONZO AA, 1995, SOC SCI MED, V41, P303, DOI 10.1016/0277-9536(94)00384-6
   Ambasa-Shisanya C., 2006, 16 INT AIDS C TOR CA, V0, P0
   Anderson Bernhard W., 1988, LIVING WORLD OLD TES, V0, P0
   Benton KW, 2008, J RELIG HEALTH, V47, P314, DOI 10.1007/s10943-007-9158-6
   Birdsall K., 2005, FAITH BASED RESPONSE, V0, P0
   Bosch David J., 1991, TRANSFORMING MISSION, V0, P0
   Bouwer J, 2007, SCRIPTURA, V95, P262
   Brown L, 2003, AIDS EDUC PREV, V15, P49, DOI 10.1521/aeap.15.1.49.23844
   Burton S., 2000, DISCIPLE MENTORING T, V0, P0
   Centre for the Study of AIDS, 2003, REP FIELDW LEAD DEV, V0, P0
   Charmaz K., 2006, CONSTRUCTING GROUNDE, V0, P0
   Chepkwony A.K.A., 2004, AFRICAN ECCLESIAL RE, V46, P55
   Chittister J.D., 2005, SCARRED STRUGGLE, V0, P0
   Cilliers Johan H., 2007, SCRIPTURA, V96, P391
   Conradie EM, 2005, SCRIPTURA, V89, P406
   COVER JD, 1995, J SOC PSYCHOL, V135, P403, DOI 10.1080/00224545.1995.9713968
   Cox D., 2004, 15 INT C AIDS BANGK, V0, P0
   CRAWFORD I, 1992, J COMMUNITY PSYCHOL, V20, P304, DOI 10.1002/1520-6629(199210)20:4<304::AID-JCOP2290200405>3.0.CO;2-C
   Cromer G., 2001, QUALITATIVE SOCIOLOG, V24, P191, DOI 10.1023/A:1010770009001
   Deacon HJ, 2005, UNDERSTANDING HIV AI, V0, P0
   Ezzy D., 2002, QUALITATIVE ANAL PRA, V0, P0
   Fook J., 2002, SOCIAL WORK CRITICAL, V0, P0
   Genrich GL, 2005, BMC PUBLIC HEALTH, V5, P0, DOI 10.1186/1471-2458-5-121
   Gill Robin, 2007, REFLECTING THEOLOGIC, V0, P0
   GILMORE N, 1994, SOC SCI MED, V39, P1339, DOI 10.1016/0277-9536(94)90365-4
   Green G, 1997, AIDS CARE, V9, P715, DOI 10.1080/713613227
   Jewkes R, 2006, LANCET, V368, P430, DOI 10.1016/S0140-6736(06)69130-7
   Lincoln Y. S., 1985, NATURALISTIC INQUIRY, V0, P0
   Mageto P., 2005, CURRENTS THEOLOGY MI, V32, P291
   Mahendra V S, 2007, SAHARA J, V4, P616
   Maughan-Brown BG, 2006, S AFR REV SOCIOL, V37, P165, DOI 10.1080/21528586.2006.10419153
   NDOH, 2008, REP S AFR PROGR REP, V0, P0
   Ndungane N, 2005, SCRIPTURA, V89, P377
   Nyblade Laura C, 2006, PSYCHOL HEALTH MED, V11, P335, DOI 10.1080/13548500600595178
   Olivier J., 2006, J THEOLOGY SO AFRICA, V126, P81
   Paterson G., 2003, THEOL WORKSH FOC HIV, V0, P32
   Petros G, 2006, CULT HEALTH SEX, V8, P67, DOI 10.1080/13691050500391489
   Phillips EP, 2006, AFRICAN ECCLESIAL RE, V47, P328
   Sadler RS, 2006, INTERPRETATION, V60, P386, DOI 10.1177/002096430606000403
   Schmid B., 2005, J THEOLOGY SO AFRICA, V125, P91
   Skinner D, 2004, SAHARA J, V1, P157
   Somlai A M, 1997, J PASTORAL CARE, V51, P415
   Spronk K, 2007, SCRIPTURA, V95, P195
   Steyn G.J., 1997, THEOLOGICAL ED EXTEN, V1, P1
   Theological Education by Extension College (TEEC), 2010, ANN REPORT, V0, P0
   van Breda A. D., 2007, SOCIAL WORK PRACTITI, V19, P95
   Van Wyngaard A., 2006, VERBUM ECCLESIA, V27, P265
   West G, 2003, ECUMENICAL REV, V55, P335, DOI 10.1111/j.1758-6623.2003.tb00468.x
   Witherington B, 2004, COMMUNICATION, V0, P0
   Zandee D. P., 2008, HDB ACTION RES, V0, P190
NR 51
TC 9
Z9 9
U1 0
U2 5
PU TAYLOR & FRANCIS LTD
PI ABINGDON
PA 2-4 PARK SQUARE, MILTON PARK, ABINGDON OR14 4RN, OXON, ENGLAND
SN 1729-0376
EI 1813-4424
J9 SAHARA J-J SOC ASP H
JI Sahara J-J. Soc. Asp. HIV/AIDS
PD NOV 15
PY 2012
VL 9
IS 4
BP 181
EP 191
DI 10.1080/17290376.2012.745272
PG 11
WC Health Policy & Services; Public, Environmental & Occupational Health
SC Health Care Sciences & Services; Public, Environmental & Occupational Health
GA 181ZB
UT WOS:000321708400001
PM 23234346
DA 2023-03-20
ER

PT J
AU Cai, Y
   Shi, R
   Li, S
   Xu, G
   Huang, H
AF Cai, Y.
   Shi, R.
   Li, S.
   Xu, G.
   Huang, H.
TI Study of HIV/AIDS-related knowledge among junior high-school students in Shanghai, China
SO INTERNATIONAL JOURNAL OF STD & AIDS
LA English
DT Article
DE HIV/AIDS; knowledge; influential factors; China; high-school students; adolescent
ID risk; hiv
AB The aim of this study was to assess the HIV/AIDS-related knowledge among junior high-school students in Shanghai, China, and the factors influencing this knowledge. A cross-sectional study was conducted in 20 middle schools of two districts by a cluster-stratified selection procedure in Shanghai, China. The 2432 sampled students, aged from 11.1 to 16.7 years, completed a self-administered questionnaire of HIV/AIDS prevention. The results showed that the overall correct rate of HIV/AIDS-related knowledge was 62%. Using multivariable logistic regression analysis, we found that the main factors influencing HIV/AIDS-related knowledge among junior high school students were the type of school (odds ratio [OR] 1.641), age (OR = 1.727), whether the student was a single child in the family (OR = 1.389), whether the student had previous HIV/AIDS-related education experience (OR = 2.003) and whether the student had ever discussed HIV/AIDS with their parents (OR = 1.282). The results indicate that HIV/AIDS-related knowledge among Shanghai junior high school students is not high enough, and more attention needs to be paid to enhance HIV/AIDS-related knowledge, especially among younger students from common type schools without HIV/AIDS-related education experience. We encourage Chinese parents to get involved in their children's HIV/AIDS prevention education.
C1 [Cai, Y.; Shi, R.; Li, S.; Xu, G.] Shanghai Jiao Tong Univ, Sch Med, Sch Publ Hlth, Shanghai 200092, Peoples R China.
   [Cai, Y.] Shanghai Fudan Univ, Sch Publ Hlth, Shanghai, Peoples R China.
   [Huang, H.] Shanghai Jiao Tong Univ, Sch Med, Xinhua Hosp, Shanghai 200092, Peoples R China.
C3 Shanghai Jiao Tong University; Fudan University; Shanghai Jiao Tong University
RP Huang, H (corresponding author), Shanghai Jiao Tong Univ, Sch Med, Xinhua Hosp, 1665 Kongjiang Rd, Shanghai 200092, Peoples R China.
EM HuangHong096@hotmail.com
FU Foundation of Project HOPE; General Program of Humanities and Social Studies; China Ministry of Education [06JC880010]; Shanghai Municipal Health Bureau Foundation [08GWQ055]; Shanghai Education Committee Foundation [10YS50]
CR CAI Y, 2006, CHIN J SCH HLTH, V27, P199
   *CTR DIS CONTR PRE, 2006, HIV AIDS SURVEILL RE, V17, P1
   Dandona R, 2005, BMC PUBLIC HEALTH, V5, P0, DOI 10.1186/1471-2458-5-87
   Huang H, 2008, INT J STD AIDS, V19, P342, DOI 10.1258/ijsa.2007.007208
   LIANG X, 2006, CHIN J PUBLIC HLTH, V22, P1028
   Ma QQ, 2006, BMC PUBLIC HEALTH, V6, P0, DOI 10.1186/1471-2458-6-232
   Ministry of Health of China, 2009, UNAIDS WHO 2009 UPD, V0, P0
   National Institute of Allergy and Infectious Diseases, 2006, HIV INF AD YOUNG AD, V0, P0
   Rh Yu, 2006, J TRAN CHIN CONSONAN, V8, P29
   SHEN LX, 2005, J APPL CLIN PEDIAT, V20, P167
   Wang LD, 2007, AIDS, V21, PS3, DOI 10.1097/01.aids.0000304690.24390.c2
NR 11
TC 3
Z9 3
U1 0
U2 4
PU SAGE PUBLICATIONS LTD
PI LONDON
PA 1 OLIVERS YARD, 55 CITY ROAD, LONDON EC1Y 1SP, ENGLAND
SN 0956-4624
EI 1758-1052
J9 INT J STD AIDS
JI Int. J. STD AIDS
PD MAR 15
PY 2012
VL 23
IS 3
BP E9
EP E12
DI 10.1258/ijsa.2009.009065
PG 4
WC Immunology; Infectious Diseases
SC Immunology; Infectious Diseases
GA V33FF
UT WOS:000209004000003
PM 22581900
DA 2023-03-20
ER

PT J
AU Tangmunkongvorakul, A
   Carmichael, G
   Banwell, C
   Seubsman, SA
   Sleigh, A
AF Tangmunkongvorakul, Arunrat
   Carmichael, Gordon
   Banwell, Cathy
   Seubsman, Sam-ang
   Sleigh, Adrian
TI COITAL EXPERIENCE AMONG ADOLESCENTS IN THREE SOCIAL-EDUCATIONAL GROUPS IN URBAN CHIANG MAI, THAILAND
SO ASIAN POPULATION STUDIES
LA English
DT Article
DE coital experience; adolescents; social-educational groups; Thailand; sexual debut; sexual coercion
ID sexually-transmitted-diseases; northern thailand; vocational students; condom use; men; behavior; youth; hiv; prevention; predictors
AB This article compares coital experience of Chiang Mai 17-20-year-olds who were: (1) out-of-school; (2) studying at vocational schools; and (3) studying at general schools or university. Four-fifths, two-thirds and one-third, respectively, of males in these groups had had intercourse, compared to 53, 62 and 15 per cent of females. The gender difference for general school/university students, but not vocational school students, probably reflects HIV/AIDS refocusing male sexual initiation away from commercial sex workers. Vocational school females may have been disproportionately affected. Loss of virginity was associated, for both sexes, with social-educational background and lifestyle, and was less likely in certain minority ethnic groups. Among males, it was also associated with age and parental marital dissolution, and among females, with independent living and parental disharmony. Within social-educational groups, lifestyle variables dominated, but among general school/university students, parental marital dissolution (for males) and disharmony (for females) were also important, and Chinese ethnicity deterred male sexual experimentation.
C1 [Tangmunkongvorakul, Arunrat] Chiang Mai Univ, Res Inst Hlth Sci, Chiang Mai 50200, Thailand.
   [Carmichael, Gordon; Banwell, Cathy; Sleigh, Adrian] Australian Natl Univ, Natl Ctr Epidemiol & Populat Hlth, Canberra, ACT 0200, Australia.
   [Seubsman, Sam-ang] Sukhothai Thammathirat Open Univ, Pakket 11120, Nonthaburi, Thailand.
C3 Chiang Mai University; Australian National University; Sukhothai Thammathirat Open University
RP Tangmunkongvorakul, A (corresponding author), Chiang Mai Univ, Res Inst Hlth Sci, 110 Intavaroros Rd, Chiang Mai 50200, Thailand.
EM arunrat@rihes-cmu.org
CR Allen DR, 2003, AIDS BEHAV, V7, P9, DOI 10.1023/A:1022553121782
   ATTAVEELARP O., 2001, THESIS MAHIDOL U NAK, V0, P0
   Celentano DD, 1998, AIDS, V12, PF29, DOI 10.1097/00002030-199805000-00004
   CHAIPAK S., 1987, THESIS MAHIDOL U NAK, V0, P0
   Chamratrithirong A, 2007, NATL SEXUAL BEHAV SU, V0, P0
   CHOMPOOTAWEEP S., 1988, STUDY REPROD HLTH AD, V0, P0
   Dietz V, 2004, REV PANAM SALUD PUBL, V16, P432, DOI 10.1590/S1020-49892004001200013
   FORD NJ, 1994, AIDS CARE, V6, P517, DOI 10.1080/09540129408258667
   Ford NJ, 1996, YOUTH SEXUALITY SEXU, V0, P0
   Guadamuz TE, 2011, ARCH SEX BEHAV, V40, P259, DOI 10.1007/s10508-009-9557-8
   IMEM W, 2005, SEX CONSENT YOUNG PE, V0, P74
   ISARABHAKDI P., 2000, SEXUAL ATTITUDES EXP, V0, P0
   Khumsaen N, 2009, J ASSOC NURSE AIDS C, V20, P218, DOI 10.1016/j.jana.2008.12.006
   Koetsawang S., 1987, SIRIRAJ ADOLESCENT C, V0, P0
   Liu A, 2006, INT FAM PLAN PERSPEC, V32, P126, DOI 10.1363/3212606
   Manopaiboon C, 2003, J ADOLESCENCE, V26, P517, DOI 10.1016/S0140-1971(03)00054-X
   Manopaiboon Chomnad, 2003, SOUTHEAST ASIAN JOURNAL OF TROPICAL MEDICINE AND PUBLIC HEALTH, V34, P447
   Morrison L, 2004, QUAL HEALTH RES, V14, P328, DOI 10.1177/1049732303261624
   MUANGMAN D., 1983, ADOLESCENT FERTILITY, V0, P0
   Nelson KE, 1996, NEW ENGL J MED, V335, P297, DOI 10.1056/NEJM199608013350501
   NGAMPRAPASOM N., 2001, THESIS MAHIDOL U NAK, V0, P0
   NUCHANART J., 1988, THESIS MAHIDOL U NAK, V0, P0
   O-Prasertsawat Pratak, 2004, JOURNAL OF THE MEDICAL ASSOCIATION OF THAILAND, V87, P755
   PHOKA S., 1998, THESIS CHIANG MAI U, V0, P0
   PHOOLCHAREON W, 2006, FIGHTING RISING TIDE, V0, P247
   Podhisita C, 2001, POPULATION SERIES, V108-5, P0
   PODHISITA C, 1995, YOUTH CONT THAILAND, V0, P0
   PORAPAKKHAM Y, 1995, 5 AIDSCAP FAM HLTH I, V0, P0
   PRASARTKUL P, 1987, RURAL ADOLESCENT SEX, V0, P0
   Rasamimari A, 2007, J ASSOC NURSE AIDS C, V18, P13, DOI 10.1016/j.jana.2007.08.001
   RATHNAWARDANA GURUGE M. A. S. G., 2004, THESIS MAHIDOL U NAK, V0, P0
   RUGPAO S., 1997, SEXUAL BEHAV A UNPUB, V0, P0
   SARTSARA S., 2001, THESIS MAHIDOL U NAK, V0, P0
   SETHAPUT C., 1995, HIST REV RES SEXUALI, V0, P0
   SITTITRAI W., 1992, 8 INT AIDS C AMST 19, V0, P0
   SITTITRAI W, 1992, THAI SEXUAL BEHAV RI, V0, P0
   SOONTHORNDHADA A., 1996, SEXUAL ATTITUDES BEH, V0, P0
   SRIPUTPHONG P., 2006, THESIS NATL I DEV AD, V0, P0
   Tangmunkongvorakul A, 2011, ASIAN POPUL STUD, V7, P15, DOI 10.1080/17441730.2011.544902
   Tangmunkongvorakul A, 2011, J YOUTH STUD, V14, P315, DOI 10.1080/13676261.2010.522562
   Tangmunkongvorakul A, 2010, SE ASIAN J TROP MED, V41, P1475
   Tangmunkongvorakul A, 2010, CULT HEALTH SEX, V12, P827, DOI 10.1080/13691058.2010.499150
   Thato S, 2003, J NURS SCHOLARSHIP, V35, P157, DOI 10.1111/j.1547-5069.2003.00157.x
   UDOMRATN P., 1990, INT C SEX AS U HONG, V0, P0
   UNDP, 2004, THAIL RESP HIV AIDS, V0, P0
   van Griensven F, 2001, PEDIATRICS, V108, P0, DOI 10.1542/peds.108.1.e13
   VANLANDINGHAM MJ, 1993, DEMOGRAPHY, V30, P297, DOI 10.2307/2061642
   Vuttanont U, 2006, LANCET, V368, P2068, DOI 10.1016/S0140-6736(06)69836-X
   Westley SB., 2002, FUTURE POPULATION AS, V0, P85
   WONGBOONSIN K., 1989, THAI YOUTH 1988, V0, P78
   WOOTHIPRASIT R., 1984, THESIS MAHIDOL U NAK, V0, P0
   Xenos P, 1993, ASIAN PAC POPUL FORUM, V6, P104
NR 52
TC 9
Z9 9
U1 0
U2 7
PU ROUTLEDGE JOURNALS, TAYLOR & FRANCIS LTD
PI ABINGDON
PA 4 PARK SQUARE, MILTON PARK, ABINGDON OX14 4RN, OXFORDSHIRE, ENGLAND
SN 1744-1730
EI 
J9 ASIAN POPUL STUD
JI Asian Popul. Stud.
PD JUN 15
PY 2012
VL 8
IS 1
BP 39
EP 63
DI 10.1080/17441730.2012.646837
PG 25
WC Demography
SC Demography
GA 044NT
UT WOS:000311627600004
PM 22754584
DA 2023-03-20
ER

PT J
AU Pickles, D
   King, L
   Belan, I
AF Pickles, David
   King, Lindy
   Belan, Ingrid
TI Undergraduate nursing student's attitudes towards caring for people with HIV/AIDS
SO NURSE EDUCATION TODAY
LA English
DT Article
DE Nursing education; Nursing students; HIV/AIDS; Attitudes; Research
ID nurses; aids; knowledge
AB The aim of this quantitative study was to determine the attitudes of Australian nursing students towards caring for people with HIV/AIDS. This research study was conducted among second year undergraduate nursing students at a university in South Australia, during August 2007. The survey tool consisted of six demographic questions and the AIDS Attitude Scale. This questionnaire was completed by 396 students, giving a response rate of 94.7%. The vast majority (95.7%) of students participating in this study demonstrated very positive attitudes towards caring for people with HIV/AIDS and only 4.3% demonstrated negative attitudes. No statistically significant differences were found in attitude score based on participants' age, gender, previous HIV/AIDS education, previous nursing experience or previous experience of caring for someone with HIV/AIDS. A statistically significant difference in AIDS attitude score was found in relation to participants' country/region of citizenship, with nursing students from China, East Asia, South East Asia, and Central Asia and Middle East having more negative attitudes than students from other countries/regions. As an increasing number of nursing students have been recruited to Australia from these countries/regions, nurse educators need to be aware of such differences when planning and delivering HIV/AIDS educational programs in tertiary institutions. (C) 2011 Elsevier Ltd. All rights reserved.
C1 [Pickles, David; King, Lindy; Belan, Ingrid] Flinders Univ S Australia, Sch Nursing & Midwifery, Adelaide, SA, Australia.
C3 Flinders University South Australia
RP Pickles, D (corresponding author), GPO Box 2100, Adelaide, SA 5001, Australia.
EM david.pickles@flinders.edu.au; lindy.king@flinders.edu.au; ingrid.belan@flinders.edu.au
CR Adepoju Joseph A, 2006, ABNF J, V17, P137
   Bektas HA, 2007, AIDS CARE, V19, P888, DOI 10.1080/09540120701203352
   Earl Catherine E, 2003, J ASSOC NURSES AIDS CARE, V14, P70, DOI 10.1177/1055329003252877
   Froman R D, 1992, IMAGE J NURS SCH, V24, P149, DOI 10.1111/j.1547-5069.1992.tb00240.x
   Froman RD, 1997, RES NURS HEALTH, V20, P161, DOI 10.1002/(SICI)1098-240X(199704)20:2<161::AID-NUR8>3.0.CO;2-I
   Goldenberg D, 1991, J NURS EDUC, V30, P119
   Green C.J., 2007, PHIPPS MED SURG NURS, V0, P0
   InsideOut Institute, 2021, AUSTR EAT DIS RES TR, V0, P0
   Juan Chi-Wen, 2004, INT J NURS PRACT, V10, P32, DOI 10.1111/j.1440-172X.2003.00455.x
   Mbanya D N, 2001, INT NURS REV, V48, P241, DOI 10.1046/j.1466-7657.2001.00090.x
   Ngan B, 2000, SINGAPORE NURSING J, V27, P26
   OSullivan S, 2000, INTENSIVE CRIT CARE NURS, V16, P181, DOI 10.1054/iccn.2000.6181
   Oyeyemi A, 2006, J ADV NURS, V53, P196, DOI 10.1111/j.1365-2648.2006.03715.x
   Peate I, 2002, NURS EDUC TODAY, V22, P492, DOI 10.1054/nedt.2002.0747
   Pickles D., 2009, J ADV NURSING, V65, P0
   Pita-Fernandez S, 2004, J ASSOC NURSE AIDS C, V15, P62, DOI 10.1177/1055329003256652
   Preston DB, 2000, RES NURS HEALTH, V23, P67
   Raosoft Inc., 2004, RAOS SAMPL SIZ CALC, V0, P0
   Robinson N, 1998, J ADV NURS, V28, P771, DOI 10.1046/j.1365-2648.1998.00720.x
   Sherman DW, 2000, J ADV NURS, V31, P1501, DOI 10.1046/j.1365-2648.2000.01439.x
   TIERNEY AJ, 1995, J CLIN NURS, V4, P13, DOI 10.1111/j.1365-2702.1995.tb00005.x
   Walusimbi M, 2004, APPL NURS RES, V17, P92, DOI 10.1016/j.apnr.2004.02.005
   Williams AB, 2006, J ADV NURS, V53, P710, DOI 10.1111/j.1365-2648.2006.03777.x
NR 23
TC 16
Z9 18
U1 3
U2 16
PU CHURCHILL LIVINGSTONE
PI EDINBURGH
PA JOURNAL PRODUCTION DEPT, ROBERT STEVENSON HOUSE, 1-3 BAXTERS PLACE, LEITH WALK, EDINBURGH EH1 3AF, MIDLOTHIAN, SCOTLAND
SN 0260-6917
EI 1532-2793
J9 NURS EDUC TODAY
JI Nurse Educ. Today
PD JAN 15
PY 2012
VL 32
IS 1
BP 15
EP 20
DI 10.1016/j.nedt.2011.01.008
PG 6
WC Education, Scientific Disciplines; Nursing
SC Education & Educational Research; Nursing
GA 882ZY
UT WOS:000299603600005
PM 21333413
DA 2023-03-20
ER

PT J
AU Kennedy, SB
   Atwood, KA
   Harris, AO
   Taylor, CH
   Gobeh, ME
   Quaqua, M
   Woods, DV
   Bee, EM
   Warlonfa, M
AF Kennedy, Stephen B.
   Atwood, Katharine A.
   Harris, Albert O.
   Taylor, Curtis H.
   Gobeh, Mawen E.
   Quaqua, Monica
   Woods, Daisajou V.
   Bee, Ernree M.
   Warlonfa, Matthew
TI HIV/STD Risk Behaviors Among In-School Adolescents in Post-conflict Liberia
SO JANAC-JOURNAL OF THE ASSOCIATION OF NURSES IN AIDS CARE
LA English
DT Article
DE adolescents; HIV/STDs; Liberia; post-conflict setting; school; sub-Saharan Africa
ID hiv; prevention; capacity; sex
AB We conducted a randomized trial to address the health needs of in-school adolescents in Liberia, where we analyzed data from a behavioral survey administered to 820 students from eight urban schools. Our findings suggest that adolescents are at significant risk for HIV and other sexually transmitted diseases (STDs): 36% of respondents were sexually experienced, 34% of those had first sex at ages 14 or younger, 66% of first sexual encounters were unprotected, and 16% were described as "forced." Also, females were more likely to have older boyfriends (Pearson's chi square = 19.2, p = .0001) and sex resulting in pregnancies (Pearson's chi square = 11.5, p = .01), while males were more likely to have a greater number of sexual partners (Pearson's chi square = 5.6, p = .05) in the previous 3 months. We recommend further research to explore challenges associated with implementing behavioral-driven studies in post-conflict environments. Copyright (C) 2012 Association of Nurses in AIDS Care
C1 [Kennedy, Stephen B.; Atwood, Katharine A.] Louisville Ctr, PIRE, Louisville, KY USA.
   [Kennedy, Stephen B.; Harris, Albert O.; Taylor, Curtis H.; Gobeh, Mawen E.; Quaqua, Monica; Woods, Daisajou V.; Bee, Ernree M.; Warlonfa, Matthew] Univ Liberia, UL PIRE Africa Ctr, Monrovia, Liberia.
C3 Pacific Institute for Research & Evaluation (PIRE)
RP Kennedy, SB (corresponding author), Louisville Ctr, PIRE, Louisville, KY USA.
FU National Institute of Mental Health (NIMH) of the National Institutes of Health (NIH) in Bethesda, Maryland [R21 MH 082666]
CR Atwood K. A., 2006, NEEDS ASSESSME UNPUB, V0, P0
   Bandura A, 1994, PREVENTING AIDS THEO, V0, PP25, DOI 10.1007/978-1-4899-1193-3_3
   Barbiero V. K., 2007, 0700149 GLOB HLTH TE, V0, P0
   Basen-Engquist K, 1999, HEALTH EDUC RES, V14, P25, DOI 10.1093/her/14.1.25
   Brien T M, 1994, J AM COLL HEALTH, V42, P167
   *CDCP, 2007, HIV PREV STRAT PLAN, V0, P0
   Cowan F, 2009, CURR OPIN HIV AIDS, V4, P288, DOI 10.1097/COH.0b013e32832c7d10
   DiIoro C, 1999, J ADOLESCENT HEALTH, V24, P181, DOI 10.1016/S1054-139X(98)00115-3
   Donohew L, 2000, PERS INDIV DIFFER, V28, P1079, DOI 10.1016/S0191-8869(99)00158-0
   Floyd B., 2009, THESIS U KENTUCKY LE, V0, P0
   Franklin C, 2000, SOC WORK, V45, P40, DOI 10.1093/sw/45.1.40
   Jemmott JB, 1998, JAMA-J AM MED ASSOC, V279, P1529, DOI 10.1001/jama.279.19.1529
   Johnson K, 2005, J EVAL CLIN PRACT, V11, P257, DOI 10.1111/j.1365-2753.2005.00532.x
   Joint United Nations Programme on HIV/AIDS United Nations Childrens Fund United Nations Population Fund & the World Health Organization, 2008, CHILDR AIDS 3 STOCKT, V0, P0
   Kennedy SB, 2006, J MED ETHICS, V32, P592, DOI 10.1136/jme.2005.014472
   Kennedy SB, 2004, AIDS PATIENT CARE ST, V18, P169, DOI 10.1089/108729104322994856
   Kennedy SB, 2007, AIDS PATIENT CARE ST, V21, P306, DOI 10.1089/apc.2006.0105
   Kirby D., 2001, EMERGING ANSWERS RES, V0, P0
   Liberian Institute of Statistics and Geo-Informational Services, 2007, LIB DEM HLTH SURV 20, V0, P0
   Mann L., 1977, DECISION MAKING PSYC, V0, P0
   Michielsen K, 2010, AIDS, V24, P1193, DOI 10.1097/QAD.0b013e3283384791
   National AIDS Commission Republic of Liberia, 2010, NAT HIV AIDS STRAT F, V0, P0
   Paul-Ebhohimhen VA, 2008, BMC PUBLIC HEALTH, V8, P0, DOI 10.1186/1471-2458-8-4
   Sacco WP., 1991, PSYCHOL ASSESSMENT, V3, P265, DOI 10.1037/1040-3590.3.2.265
   Save the Children UK, 2006, CAMP COMM LIB STUD E, V0, P0
   United Nations Childrens Fund & the New African Research and Development Agency, 2005, KNOWL HIV AIDS ATT P, V0, P0
   Witte K., 2002, INT Q COMMUNITY HEAL, V21, P163, DOI 10.2190/qlkp-py9c-mpyv-fxty
   World Health Organization, 2009, AIDS EP UPD DEC 2009, V0, P0
   ZIMMERMAN RS, 2003, 2003 NAT HIV PREV C, V0, P0
NR 29
TC 17
Z9 18
U1 0
U2 3
PU LIPPINCOTT WILLIAMS & WILKINS
PI PHILADELPHIA
PA TWO COMMERCE SQ, 2001 MARKET ST, PHILADELPHIA, PA 19103 USA
SN 1055-3290
EI 1552-6917
J9 J ASSOC NURSE AIDS C
JI J. Assoc. Nurses Aids Care
PD JUL-AUG 15
PY 2012
VL 23
IS 4
BP 350
EP 360
DI 10.1016/j.jana.2011.05.005
PG 11
WC Nursing
SC Nursing
GA 183NN
UT WOS:000321823100010
PM 21924644
DA 2023-03-20
ER

PT J
AU Major, LH
   Coleman, R
AF Major, Lesa Hatley
   Coleman, Renita
TI Source Credibility and Evidence Format: Examining the Effectiveness of HIV/AIDS Messages for Young African Americans
SO JOURNAL OF HEALTH COMMUNICATION
LA English
DT Article
ID white college-students; health-care; conspiracy beliefs; hiv; information; physician; race; communication; prevention; behaviors
AB Using experimental methodology, this study tests the effectiveness of HIV/AIDS prevention messages tailored specifically to college-aged African Americans. To test interaction effects, it intersects source role and evidence format. The authors used gain-framed and loss-framed information specific to young African Americans and HIV to test message effectiveness between statistical and emotional evidence formats, and for the first time, a statistical/emotional combination format. It tests which source-physician or minister-that young African Americans believe is more effective when delivering HIV/AIDS messages to young African Americans. By testing the interaction between source credibility and evidence format, this research expands knowledge on creating effective health messages in several major areas. Findings include a significant interaction between the role of physician and the combined statistical/emotional format. This message was rated as the most effective way to deliver HIV/AIDS prevention messages.
C1 [Major, Lesa Hatley] Indiana Univ, Sch Journalism, Bloomington, IN 47408 USA.
   [Coleman, Renita] Univ Texas Austin, Sch Journalism, Austin, TX 78712 USA.
C3 Indiana University System; Indiana University Bloomington; University of Texas System; University of Texas Austin
RP Major, LH (corresponding author), Indiana Univ, Sch Journalism, 126 N Lexington Dr, Bloomington, IN 47408 USA.
EM lhmajor@indiana.edu
CR Ahluwalia JS, 2002, PREV MED, V34, P393, DOI 10.1006/pmed.2001.1004
   AIDS Alert, 2003, AIDS ALERT, V149, P151
   Allen M., 1997, COMMUNICATION RES RE, V14, P125, DOI 10.1080/08824099709388654
   Arneson P. A., 2001, QUALITATIVE RES APPL, V0, P151
   Billingsley Andrew, 1998, HUMAN BEHAV SOCIAL E, V1, P31
   Bird ST, 2005, J SOC ISSUES, V61, P109, DOI 10.1111/j.0022-4537.2005.00396.x
   Bogart LM, 2005, JAIDS-J ACQ IMM DEF, V38, P213, DOI 10.1097/00126334-200502010-00014
   Brodie M., 1999, HOWARD J COMMUNICATI, V10, P147, DOI 10.1080/106461799246799
   Brome Deborah R., 2000, J BLACK PSYCHOL, V26, P470, DOI 10.1177/0095798400026004008
   *CDCP, 2008, FACT SHEET HIV AIDS, V0, P0
   *CDCP, 2004, HIV AIDS COLL STUD C, V0, P0
   Centers for Disease Control and Prevention, 2007, CDC MED FACTS, V0, P0
   Centers for Disease Control and Prevention (CDC), 2004, MMWR MORB MORTAL WKLY REP, V53, P731
   Clark Peter A, 1998, LINACRE Q, V65, P66
   CODY R, 1990, J BEHAV MED, V13, P373, DOI 10.1007/BF00844885
   Cokley K. O., 2004, COUNSELING VALUES, V49, P2, DOI 10.1002/J.2161-007X.2004.TB00248.X
   Cooper LA, 2006, J GEN INTERN MED, V21, PS21, DOI 10.1111/j.1525-1497.2006.00305.x
   Cooper-Patrick L, 1999, JAMA-J AM MED ASSOC, V282, P583, DOI 10.1001/jama.282.6.583
   Corbie-Smith G, 1999, J GEN INTERN MED, V14, P537, DOI 10.1046/j.1525-1497.1999.07048.x
   Corbin DE, 2009, J HIV-AIDS SOC SERV, V8, P238, DOI 10.1080/15381500903130512
   Crawford I, 1993, J HEALTH SOC POLICY, V4, P37, DOI 10.1300/J045v04n04_03
   Crocker J, 1999, PERS SOC PSYCHOL B, V25, P941, DOI 10.1177/01461672992511003
   Cunningham WE, 1999, HEALTH EDUC BEHAV, V26, P703, DOI 10.1177/109019819902600510
   DIAZ T, 1995, J ACQ IMMUN DEF SYND, V10, P562
   DiIorio CK, 2008, LEA COMMUN SER, V0, P169
   DiIoro C, 1999, J ADOLESCENT HEALTH, V24, P181, DOI 10.1016/S1054-139X(98)00115-3
   Dilorio C., 1996, J FAM NURS, V2, P365
   Duncan C., 2002, JAMA-J AM MED ASSOC, V94, P493
   El-Sadr W., 1992, JAMA-J AM MED ASSOC, V267, P237
   Ellingson LL, 1999, HEALTH COMMUN, V11, P153, DOI 10.1207/s15327027hc1102_3
   Ellison CG, 1996, REV RELIG RES, V38, P111, DOI 10.2307/3512336
   Fleming MF, 1997, JAMA-J AM MED ASSOC, V277, P1039, DOI 10.1001/jama.277.13.1039
   Freimuth VS, 2001, SOC SCI MED, V52, P797, DOI 10.1016/S0277-9536(00)00178-7
   GOTLIEB JB, 1991, J ADVERTISING, V20, P38, DOI 10.1080/00913367.1991.10673205
   Green M., 2002, NARRATIVE IMPACT SOC, V0, P0
   Greene K, 2003, J HEALTH COMMUN, V8, P443, DOI 10.1080/713852118
   Guinan M., 1999, ANN EPIDEMIOL, V3, P193
   HEREK GM, 1994, AIDS EDUC PREV, V6, P365
   Hesse BW, 2005, ARCH INTERN MED, V165, P2618, DOI 10.1001/archinte.165.22.2618
   Hestick H, 2001, J AM COLL HEALTH, V49, P213, DOI 10.1080/07448480109596306
   Hovland C.I., 1953, COMMUNICATION PERSUA, V0, P0
   Johnson A., 2008, REPORT WARNS AIDS CR, V0, P0
   Jones J. H., 1993, BAD BLOOD TUSKEGEE E, V2, P0
   KAHNEMAN D, 1984, AM PSYCHOL, V39, P341, DOI 10.1037/0003-066X.39.4.341
   KAHNEMAN D, 1979, ECONOMETRICA, V47, P263, DOI 10.2307/1914185
   Kaiser Family Foundation, 2003, GLOB CHALL, V0, P0
   Kaiser Family Foundation, 1999, TALK KIDS TOUGH ISS, V0, P0
   KALICHMAN SC, 1995, HEALTH PSYCHOL, V14, P247, DOI 10.1037/0278-6133.14.3.247
   Klonoff EA, 1999, PREV MED, V28, P451, DOI 10.1006/pmed.1999.0463
   Kopfman JE, 1998, J APPL COMMUN RES, V26, P279, DOI 10.1080/00909889809365508
   Kreuter MW, 2007, ANN BEHAV MED, V33, P221, DOI 10.1007/BF02879904
   Kreuter MW, 2003, HEALTH EDUC BEHAV, V30, P133, DOI 10.1177/1090198102251021
   Laveist TA, 2002, J HEALTH SOC BEHAV, V43, P296, DOI 10.2307/3090205
   Leshner G, 2009, HEALTH COMMUN, V24, P219, DOI 10.1080/10410230902804117
   LEVIN JS, 1994, J GERONTOL, V49, PS137, DOI 10.1093/geronj/49.3.S137
   Lincoln E.C., 1990, BLACK CHURCH AFRICAN, V0, P0
   LOPES CE, 1995, AM J HEALTH PROMOT, V9, P257, DOI 10.4278/0890-1171-9.4.257
   MCCRACKEN G, 1989, J CONSUM RES, V16, P310, DOI 10.1086/209217
   McGary H, 1999, MT SINAI J MED, V66, P236
   Meredith KL, 2001, HEALTH EDUC BEHAV, V28, P40, DOI 10.1177/109019810102800105
   Metsch LR, 1998, CANCER PRACT, V6, P229, DOI 10.1046/j.1523-5394.1998.006004229.x
   Miller KS, 1998, FAM PLANN PERSPECT, V30, P218, DOI 10.2307/2991607
   Musa D, 2009, AM J PUBLIC HEALTH, V99, P1293, DOI 10.2105/AJPH.2007.123927
   Musgrave CF, 2002, AM J PUBLIC HEALTH, V92, P557, DOI 10.2105/AJPH.92.4.557
   Nelsen Anne K., 1975, BLACK CHURCH 60, V0, P0
   Nwoga I A, 2000, MCN AM J MATERN CHILD NURS, V25, P31, DOI 10.1097/00005721-200001000-00007
   OHANIAN R, 1991, J ADVERTISING RES, V31, P46
   Pluhar E., 2006, J HIV AIDS PREVENTIO, V7, P7, DOI 10.1300/J499v07n01_02
   Pluhar E. I., 2001, DISS ABSTR INT, V62, P478
   REINARD JC, 1988, HUM COMMUN RES, V15, P3, DOI 10.1111/j.1468-2958.1988.tb00170.x
   Rothman AJ, 2006, J COMMUN, V56, PS202, DOI 10.1111/j.1460-2466.2006.00290.x
   Schneider TR, 2001, J APPL SOC PSYCHOL, V31, P667, DOI 10.1111/j.1559-1816.2001.tb01407.x
   Siebert DC, 2003, J AM COLL HEALTH, V52, P123, DOI 10.1080/07448480309595734
   Stephenson M T, 1998, PUBLIC HEALTH REV, V26, P147
   STIFF JB, 1986, COMMUN MONOGR, V53, P75, DOI 10.1080/03637758609376128
   Thomas S B, 1993, J PUBLIC HEALTH POLICY, V14, P320, DOI 10.2307/3343042
   Thompson-Robinson M., 2005, J AFRICAN AM STUDIES, V9, P16, DOI 10.1007/s12111-005-1019-3
   Traylor AH, 2010, HEALTH SERV RES, V45, P792, DOI 10.1111/j.1475-6773.2010.01086.x
   TVERSKY A, 1981, SCIENCE, V211, P453, DOI 10.1126/science.7455683
   *UNAIDS, 2004, 2004 REP GLOB AIDS E, V0, P0
   Walker RL, 2005, SUICIDE LIFE-THREAT, V35, P630, DOI 10.1521/suli.2005.35.6.630
   WARD CD, 1974, J PSYCHOL, V86, P17, DOI 10.1080/00223980.1974.9923879
   Wyatt GE, 2009, AM J PUBLIC HEALTH, V99, P1941, DOI 10.2105/AJPH.2008.152181
   Yoon K., 1998, MASS COMMUNICATION S, V1, P153, DOI 10.1080/15205436.1998.9677854
NR 84
TC 20
Z9 20
U1 1
U2 19
PU TAYLOR & FRANCIS INC
PI PHILADELPHIA
PA 530 WALNUT STREET, STE 850, PHILADELPHIA, PA 19106 USA
SN 1081-0730
EI 1087-0415
J9 J HEALTH COMMUN
JI J. Health Commun.
PD JUN 15
PY 2012
VL 17
IS 5
BP 515
EP 531
DI 10.1080/10810730.2011.635771
PG 17
WC Communication; Information Science & Library Science
SC Communication; Information Science & Library Science
GA 948CM
UT WOS:000304481200003
PM 22339294
DA 2023-03-20
ER

PT J
AU Prat, F
   Planes, M
   Gras, ME
   Sullman, MJM
AF Prat, F.
   Planes, M.
   Gras, M. E.
   Sullman, M. J. M.
TI Stages of change and decisional balance for condom use with a romantic partner
SO JOURNAL OF HEALTH PSYCHOLOGY
LA English
DT Article
DE college students; cons; dual protection; pros; transtheoretical model
ID transtheoretical model; integrative model; contraceptive use; college-students; hiv-infection; use adoption; smoking; women; risk; prevention
AB This article examines the relationship between decisional balance and stages of change for consistent condom use with a current romantic heterosexual partner. The sample consisted of 619 undergraduate students (35.1% males; mean of age = 20.31). The results show that the pros and cons of using condoms were significantly related to the stages of change for condom use, but that the pros were more strongly related. Therefore, campaigns for preventing the transmission of the HIV virus and other sexually transmitted diseases should attempt to maximize the perceived advantages of condom use, rather than refuting the cons.
C1 [Prat, F.] Univ Girona, Qual Life Res Inst, Dept Psychol, Girona 17071, Spain.
   [Sullman, M. J. M.] Cranfield Univ, Cranfield MK43 0AL, Beds, England.
C3 Universitat de Girona; Cranfield University
RP Prat, F (corresponding author), Univ Girona, Qual Life Res Inst, Dept Psychol, Pl St Domenec 9, Girona 17071, Spain.
EM francesc.prat@udg.edu
CR Ballester-Arnal R., 2009, REV PSICOPATOLOGIA P, V14, P181, DOI 10.5944/rppc.vol.14.num.3.2009.4077
   Belza M. J., 2006, JOVENES RELACIONES S, V0, P0
   Carretero-Dios H, 2005, INT J CLIN HLTH PSYC, V5, P521
   Garrido JMF, 2008, GAC SANIT, V22, P511, DOI 10.1016/S0213-9111(08)75347-0
   Floyd FJ, 1995, PSYCHOL ASSESSMENT, V7, P286, DOI 10.1037/1040-3590.7.3.286
   Font-Mayolas S, 2007, ADDICT BEHAV, V32, P175, DOI 10.1016/j.addbeh.2006.03.029
   GALAVOTTI C, 1995, HEALTH PSYCHOL, V14, P570, DOI 10.1037/0278-6133.14.6.570
   GRIMLEY DM, 1993, HEALTH EDUC QUART, V20, P455, DOI 10.1177/109019819302000407
   Grimley DM, 1997, HEALTH EDUC RES, V12, P61, DOI 10.1093/her/12.1.61
   GRIMLEY DM, 1995, HEALTH EDUC QUART, V22, P20, DOI 10.1177/109019819502200104
   Hadley W, 2009, AIDS BEHAV, V13, P997, DOI 10.1007/s10461-008-9468-z
   Kwon YM, 2008, WESTERN J NURS RES, V30, P991, DOI 10.1177/0193945908319988
   Lameiras M., 2008, CUADERNOS MED PSICOS, V84, P49
   Lauby JL, 1998, HEALTH EDUC RES, V13, P343, DOI 10.1093/her/13.3.343
   Mann L., 1977, DECISION MAKING PSYC, V0, P0
   Morrison-Beedy D, 2001, J OBSTET GYNECOL NEONATAL NURS, V30, P148, DOI 10.1111/j.1552-6909.2001.tb01530.x
   Morrison-Beedy D, 2002, RES NURS HEALTH, V25, P122, DOI 10.1002/nur.10026
   National Centre for Epidemiology/Carlos III Institute of Public Health, 2011, VIG EP VIH ESP NUEV, V0, P0
   Parsons JT, 2000, J ADOLESCENCE, V23, P377, DOI 10.1006/jado.2000.0326
   Planes M, 2012, AN PSICOL-SPAIN, V28, P161
   Prochaska J. O., 1994, CHANGING GOOD, V0, P0
   PROCHASKA JO, 1983, J CONSULT CLIN PSYCH, V51, P390, DOI 10.1037/0022-006X.51.3.390
   PROCHASKA JO, 1994, HEALTH EDUC QUART, V21, P471, DOI 10.1177/109019819402100410
   PROCHASKA JO, 1982, PSYCHOTHER-THEOR RES, V19, P276, DOI 10.1037/h0088437
   PROCHASKA JO, 1992, AM PSYCHOL, V47, P1102, DOI 10.1037/0003-066X.47.9.1102
   Prochaska JO, 2001, PSYCHOTHERAPY, V38, P443, DOI 10.1037/0033-3204.38.4.443
   PROCHASKA JO, 1994, HEALTH PSYCHOL, V13, P39, DOI 10.1037/0278-6133.13.1.39
   Secretariat for the National AIDS Plan, 2008, PLAN MULT FRENT INF, V0, P0
   VELICER WF, 1985, J PERS SOC PSYCHOL, V48, P1279, DOI 10.1037/0022-3514.48.5.1279
NR 29
TC 13
Z9 13
U1 2
U2 19
PU SAGE PUBLICATIONS LTD
PI LONDON
PA 1 OLIVERS YARD, 55 CITY ROAD, LONDON EC1Y 1SP, ENGLAND
SN 1359-1053
EI 1461-7277
J9 J HEALTH PSYCHOL
JI J. Health Psychol.
PD NOV 15
PY 2012
VL 17
IS 8
BP 1193
EP 1202
DI 10.1177/1359105311433911
PG 10
WC Psychology, Clinical
SC Psychology
GA 022ED
UT WOS:000309937400010
PM 22311882
DA 2023-03-20
ER

PT J
AU Rasmussen, AC
AF Rasmussen, Amy Cabrera
TI The Condom as "Permission slip": Synecdoche and Contestation in New York City HIV/AIDS Education Policy Discourse
SO SEXUALITY RESEARCH AND SOCIAL POLICY
LA English
DT Article
DE Condoms; HIV/AIDS; New York; Sex education; Synecdoche; Public policy; Interpretive methods
AB This article examines the role of the condom in policy discourse about HIV/AIDS education in New York City in the early 1990s. Analysis of formal statements of policymakers and other actors engaged in this formative debate shows that abstinence advocates used the discursive mechanism of synecdoche to capture the terms of argumentation and advance their policy agenda. They viewed condoms as inappropriately granted "permission slips" for sexual activity and focused their argumentation on one aspect of HIV/AIDS preventive measures, a plan to make condoms available to the city's high school students. Proponents of comprehensive HIV/AIDS education attempted to counter the condom synecdoche by reasserting the larger curriculum and falsifying the synecdoche's logical basis. This analysis illuminates the dynamics of New York City's HIV/AIDS education policy discourse, showing how it not only made the resolution of underlying value differences difficult but also reduced the effectiveness of HIV prevention and sex education policy making. The case study also provides insights to achieve greater discursive parity and the development of a more durable policy consensus.
C1 Calif State Univ Long Beach, Dept Polit Sci, Long Beach, CA 90840 USA.
C3 California State University System; California State University Long Beach
RP Rasmussen, AC (corresponding author), Calif State Univ Long Beach, Dept Polit Sci, 1250 Bellflower Blvd, Long Beach, CA 90840 USA.
EM amy.rasmussen@csulb.edu
CR Adams GD, 1997, AM J POLIT SCI, V41, P718, DOI 10.2307/2111673
   AIDS Advisory Council, 1990, COMMUNICATION, V0, P0
   Alberti P. M., 2010, NYC SEX ED PILOT PRO, V0, P0
   [Anonymous], 2009, POLITICAL MIND COGNI, V0, P0
   [Anonymous], 1991, NY TIMES, V0, PD6
   [Anonymous], 2006, SEX GOES SCH WARRING, V0, P0
   [Anonymous], 2000, TEACHING SEX SHAPING, V0, P0
   Berger Joseph, 1990, NY TIMES, V0, PB1
   Bleakley A, 2010, SEX RES SOC POLICY, V7, P50, DOI 10.1007/s13178-010-0008-z
   Bloomfield D., 1990, COMMUNICATION, V0, P0
   Boffey P., 1987, NY TIMES, V0, PB1
   BRAVMANN S, 1991, J HIST SEXUALITY, V2, P98
   Burke K., 1969, GRAMMAR MOTIVES, V0, P0
   Catholic League, 2011, MOR INS SEX ED NYC, V0, P0
   City of New York Board of Education, 1995, J BOARD ED CITY NEW, V0, P0
   City of New York Board of Education, 1991, J BOARD ED CITY NEW, V0, P0
   Clarke David D., 1999, HIST SEMANTICS COGNI, V0, P197
   Clymer J., 2002, NY TIMES, V0, PA17
   Di Mauro D, 2007, SEXUALITY RES SOCIAL, V4, P67, DOI 10.1525/SRSP.2007.4.1.67
   Edelman Murray, 1985, SYMBOLIC USES POLITI, V0, P0
   Fernandez J., 1991, CHANC EXP H IN PRESS, V0, P0
   Fernandez J., 1991, COMMUNICATION, V0, P0
   Fields J., 2008, RISKY LESSONS SEX ED, V0, P0
   Gamson J, 1990, J HIST SEX, V1, P262
   Guttmacher Institute, 2011, STAT POL BRIEF SEX H, V0, P0
   GUTTMACHER S, 1995, J SCHOOL HEALTH, V65, P101, DOI 10.1111/j.1746-1561.1995.tb03357.x
   Henry J. Kaiser Family Foundation, 2002, SEX ED US POL POL, V0, P0
   Irvine Janice M., 2004, TALK SEX BATTLES SEX, V0, P0, DOI DOI 10.1525/9780520355002
   Jones RK, 2011, SEX RES SOC POLICY, V8, P27, DOI 10.1007/s13178-011-0039-0
   Kantor L. M., 2008, SEXUALITY RESEARCH AND SOCIAL POLICY, V5, P6, DOI 10.1525/srsp.2008.5.3.6
   Katz C., 2011, NEW YORK DAILY NEWS, V0, P0
   Kirby D. B., 2008, SEXUALITY RESEARCH AND SOCIAL POLICY, V5, P18, DOI 10.1525/srsp.2008.5.3.18
   Lakoff George, 2003, METAPHORS WE LIVE, V0, P0
   Levine D, 2011, SEX RES SOC POLICY, V8, P18, DOI 10.1007/s13178-011-0040-7
   Lin A. J., 2008, SEXUALITY RESEARCH AND SOCIAL POLICY, V5, P56, DOI 10.1525/srsp.2008.5.3.56
   Moore MP, 2009, ENVIRON COMMUN, V3, P191, DOI 10.1080/17524030902916657
   Moore Mark P., 1994, COMMUN Q, V42, P435
   MOORE MP, 1993, COMMUN MONOGR, V60, P258, DOI 10.1080/03637759309376312
   NARAL Pro-Choice America, 2011, ABST ONL PROGR ID SC, V0, P0
   NARAL Pro-Choice America New York Foundation, 2010, YOU EXP US MAK HLTH, V0, P0
   [National Public Radio Henry J. Kaiser Family Foundation Harvard University John F. Kennedy School of Government], 2003, SEX ED AM POLL, V0, P0
   New York City Department of Education, 2005, HIV AIDS CURR S COMP, V0, P0
   New York City Department of Education, 2011, SEX ED NEW YORK CIT, V0, P0
   New York City Department of Health, 1990, FACT SHEET AD SEX NE, V0, P0
   New York City Department of Health and Mental Hygiene, 2010, NEW YORK CIT HIV AID, V0, P0
   Newman M., 1995, NY TIMES, V0, PB3
   NYC Parents Choice Coalition, 2011, GET INF BAD IS IT, V0, P0
   Rabin RC, 2010, NY TIMES, V0, P0
   Raymond M., 2008, SEXUALITY RES SOCIAL, V5, P44, DOI 10.1525/srsp.2008.5.3.44
   Rochefort David, 1994, POLITICS PROBLEM DEF, V0, P159
   Rochefort Roger, 1994, POLITICS PROBLEM DEF, V0, P1
   Rogers D., 1991, COMMUNICATION, V0, P0
   Rowe JB, 2008, ENVIRON COMMUN, V2, P362, DOI 10.1080/17524030802401586
   Sch?n D.A., 1995, FRAME REFLECTION RES, V0, P0
   Schecter S., 1985, COMMUNICATION, V0, P0
   Schram SF, 2001, ANN AM ACAD POLIT SS, V577, P49, DOI 10.1177/0002716201577001005
   Sexuality Information and Education Council of the United States, 2010, BRIEF PERS RESP ED P, V0, P0
   Sexuality Information and Education Council of the United States, 2011, END FUND FAIL TITL 5, V0, P0
   Sexuality Information and Education Council of the United States, 2010, STAT BY STAT DEC PER, V0, P0
   Sexuality Information and Education Council of the United States, 2011, BREAK PROM POL DOM H, V0, P0
   Sexuality Information and Education Council of the United States, 2011, STAT PROF NEW YORK, V0, P0
   Sobol T., 1990, COMMUNICATION, V0, P0
   Steinhauer Jennifer, 2011, NY TIMES, V0, P0
   Stone, 2001, POLICY PARADOX ART P, V0, P0
   Stringer S., 2003, FAILING GRADE HLTH E, V0, P0
   United States Centers for Disease Control, 2010, HIV SURV REP DIAGN H, V0, P0
   Uozu City Board of Education , 1990, B UOZI CITY MUSEUM, V2, P1
   White House Office of National AIDS Policy, 2010, NAT HIV AIDS STRAT U, V0, P0
   Yanow D., 2000, CONDUCTING INTERPRET, V0, P0
   Yanow Dvora., 2003, CONSTRUCTING RACE ET, V0, P0
NR 70
TC 5
Z9 5
U1 0
U2 6
PU SPRINGER
PI NEW YORK
PA 233 SPRING ST, NEW YORK, NY 10013 USA
SN 1868-9884
EI 
J9 SEX RES SOC POLICY
JI Sex. Res. Soc. Policy
PD DEC 15
PY 2012
VL 9
IS 4
BP 293
EP 305
DI 10.1007/s13178-012-0079-0
PG 13
WC Social Sciences, Interdisciplinary
SC Social Sciences - Other Topics
GA 042VL
UT WOS:000311499600001
DA 2023-03-20
ER

PT J
AU Lee, SS
   Lam, A
   Lee, KCK
AF Lee, S. S.
   Lam, A.
   Lee, K. C. K.
TI How prepared are our future doctors for HIV/AIDS?
SO PUBLIC HEALTH
LA English
DT Article
DE HIV/AIDS; Medical education; Human immunodeficiency virus
ID hiv-infection; willingness; aids; care
AB Three cohorts (n = 391) of final-year medical students in Hong Kong were evaluated on their preparedness to provide HIV care. Through a self-administered questionnaire, half (53%) were assessed to be better prepared and had a lower perceived risk of infection at work, though unwillingness to manage HIV patients was reported in a minority (4.6%). For a majority of medical students (72.8%), a specially-designed clinic attachment offered the only opportunity to come face-to-face with HIV patients for the first time. With continued improvement in treatment effectiveness, HIV/AIDS is evolving to become a new chronic disease in most societies. Curriculum development in HIV medicine remains a challenge in this HAART era. (C) 2011 The Royal Society for Public Health. Published by Elsevier Ltd. All rights reserved.
C1 [Lee, S. S.; Lam, A.; Lee, K. C. K.] Chinese Univ Hong Kong, Prince Wales Hosp, Sch Publ Hlth 2F, Stanley Ho Ctr Emerging Infect Dis, Shatin, Hong Kong, Peoples R China.
C3 Chinese University of Hong Kong; Prince of Wales Hospital
RP Lee, KCK (corresponding author), Chinese Univ Hong Kong, Prince Wales Hosp, Sch Publ Hlth 2F, Stanley Ho Ctr Emerging Infect Dis, Shatin, Hong Kong, Peoples R China.
EM krystal@cuhk.edu.hk
FU Integrated Treatment Centre
CR ADLER MW, 1987, BRIT MED J, V295, P27, DOI 10.1136/bmj.295.6589.27
   Carter DD, 1998, MED EDUC, V32, P121, DOI 10.1046/j.1365-2923.1998.00159.x
   Chan MKT, 2004, AIDS EDUC PREV, V16, P18, DOI 10.1521/aeap.16.3.5.18.35533
   Estcourt C, 2009, INT J STD AIDS, V20, P324, DOI 10.1258/ijsa.2008.008325
   EVANS JK, 1993, GENITOURIN MED, V69, P377
   Hecht FM, 1999, ANN INTERN MED, V131, P136, DOI 10.7326/0003-4819-131-2-199907200-00011
   Landon BE, 2003, J GEN INTERN MED, V18, P233, DOI 10.1046/j.1525-1497.2003.20705.x
   Martin J P, 1991, HOSP J, V7, P31
   Radecki S, 1999, AIDS PATIENT CARE ST, V13, P403, DOI 10.1089/apc.1999.13.403
   Weissman JS, 2001, J URBAN HEALTH, V78, P535, DOI 10.1093/jurban/78.3.535
NR 10
TC 3
Z9 3
U1 0
U2 2
PU W B SAUNDERS CO LTD
PI LONDON
PA 32 JAMESTOWN RD, LONDON NW1 7BY, ENGLAND
SN 0033-3506
EI 1476-5616
J9 PUBLIC HEALTH
JI Public Health
PD FEB 15
PY 2012
VL 126
IS 2
BP 165
EP 167
DI 10.1016/j.puhe.2011.09.030
PG 3
WC Public, Environmental & Occupational Health
SC Public, Environmental & Occupational Health
GA 891RI
UT WOS:000300233900013
PM 22119136
DA 2023-03-20
ER

PT J
AU Mutinta, G
   Govender, K
   Gow, J
   George, G
AF Mutinta, Given
   Govender, Kaymarlin
   Gow, Jeff
   George, Gavin
TI An exploratory study of the individual determinants of students' sexual risk behaviour at a South African university
SO AJAR-AFRICAN JOURNAL OF AIDS RESEARCH
LA English
DT Article
DE attitudes; HIV/AIDS; interviews; qualitative research; risk perceptions; sociodemographic factors; University of KwaZulu-Natal
AB The prevalence of sexual risk behaviour is high on campuses at South African universities, putting many students at risk of HIV infection. This study explores individual influences on students' sexual risk-taking behaviour at the University of KwaZulu-Natal. The study collected cross-sectional data obtained between late 2008 and early 2010. A total of 80 in-depth interviews and four focus group discussions were conducted, allowing for an equal representation of males and females and a mix of different races (black, white, Indian and coloured) among students at two campuses (Howard College and Pietermaritzburg) and at different levels of study (undergraduate and postgraduate). The data were analysed using thematic analysis to identify factors associated with the students' sexual risk behaviour. Sexual risk behaviour was found to be influenced by a range of individual factors, especially: personal beliefs about long-term relationships; attitudes towards sex for variety; a drive for material wealth; a lack of satisfaction in relationships; levels of trust and attention; pursuit of the long-term goal of marriage; and HIV denialism. As young adults, university students lack experience in assessing influences on their risk-taking behaviour, thus they require education on the individual risk factors that put them at risk of acquiring HIV infection. Likewise, the nature of these factors pose significant challenges to reducing sexual risk behaviour among university students.
C1 [Mutinta, Given; Govender, Kaymarlin; Gow, Jeff; George, Gavin] Univ KwaZulu Natal, Hlth Econ & HIV AIDS Res Div HEARD, Westville Campus,Private Bag X54001, ZA-4000 Durban, South Africa.
   [Gow, Jeff] Univ So Queensland, Sch Accounting Econ & Finance, Fac Business & Law, Toowoomba, Qld 4350, Australia.
C3 University of Kwazulu Natal; University of Southern Queensland
RP Mutinta, G (corresponding author), Univ KwaZulu Natal, Hlth Econ & HIV AIDS Res Div HEARD, Westville Campus,Private Bag X54001, ZA-4000 Durban, South Africa.
EM mutinta@ukzn.ac.za
CR Ajjawi R, 2007, QUAL REP, V12, P612
   [Anonymous], 2000, HDB QUALITATIVE RES, V0, P0
   Breier M., 2010, DROPOUT STOP OUT U W, V0, P0
   Byrne-Armstron H., 2001, CRITICAL MOMENTS QUA, V0, P0
   Clarke V., 2006, QUALITATIVE RES PSYC, V3, P77, DOI 10.1191/1478088706QP063OA
   Eleazar A., 2009, THESIS, V0, P0
   HEAIDS, 2010, HIV PREV REL FACT HI, V0, P0
   JESSOR R, 1991, J ADOLESCENT HEALTH, V12, P597, DOI 10.1016/1054-139X(91)90007-K
   Jessor R, 1998, NEW PERSPECTIVES ADO, V0, P0
   Joint United Nations Programme on HIV/AIDS (UNAIDS), 2010, UNAIDS REP GLOB AIDS, V0, P0
   Kelly K., 2006, RES PRACTICE APPL ME, V0, P345
   Kotchick BA, 2001, CLIN PSYCHOL REV, V21, P493, DOI 10.1016/S0272-7358(99)00070-7
   Lengwe J., 2009, THESIS, V0, P0
   Miller W.L., 1999, DOING QUALITATIVE RE, V0, P0
   Moodley E., 2007, THESIS, V0, P0
   Mulwo A., 2009, THESIS, V0, P0
   Mutinta G., 2012, JOURNAL OF HUMAN ECOLOGY, V38, P17
   Parry CDH, 2000, ADDICTION, V95, P192
   Pretorius J, 2006, S AFRICA J HIGHER ED, V20, P299
   Shisana O, 2009, S AFRICAN NATL HIV P, V0, P0
   *UNAIDS, 2008, 2008 REP GLOB AIDS E, V0, P0
NR 21
TC 9
Z9 10
U1 0
U2 2
PU NATL INQUIRY SERVICES CENTRE PTY LTD
PI GRAHAMSTOWN
PA 19 WORCESTER STREET, PO BOX 377, GRAHAMSTOWN 6140, SOUTH AFRICA
SN 1608-5906
EI 1727-9445
J9 AJAR-AFR J AIDS RES
JI AJAR-Afr. J. Aids Res.
PD JUN 15
PY 2012
VL 11
IS 4
BP 353
EP 359
DI 10.2989/16085906.2012.754836
PG 7
WC Public, Environmental & Occupational Health
SC Public, Environmental & Occupational Health
GA 053CX
UT WOS:000312248900008
PM 25860195
DA 2023-03-20
ER

PT J
AU Denison, JA
   Tsui, S
   Bratt, J
   Torpey, K
   Weaver, MA
   Kabaso, M
AF Denison, J. A.
   Tsui, S.
   Bratt, J.
   Torpey, K.
   Weaver, M. A.
   Kabaso, M.
TI Do peer educators make a difference? An evaluation of a youth-led HIV prevention model in Zambian Schools
SO HEALTH EDUCATION RESEARCH
LA English
DT Article
ID hiv/aids prevention; interventions
AB Restless Development's youth-led model places trained Volunteer Peer Educators (VPEs), aged 18-25 years, in schools to teach HIV prevention and reproductive health (RH). VPEs also run youth centers, extracurricular and community-based activities. This evaluation assesses (i) program effects on students' HIV/RH knowledge, attitudes and behaviors using a non-randomized quasi-experimental design among 2133 eighth and ninth grade students in 13 intervention versus 13 matched comparison schools and (ii) program costs. Intervention students had significantly higher levels of knowledge related to HIV [odds ratio (OR) 1.61, 95% confidence interval (CI) 1.18-2.19; P < 0.01] and RH (OR 1.71; 95% CI 1.21-2.49; P < 0.01), more positive attitudes toward people living with HIV and greater self-efficacy to refuse unwanted sex and access condoms. No evidence of differences in ever having had sex was found (28% in the intervention; 29% in the comparison schools). However, intervention students were more likely not to have had sex in the previous year (OR 1.26, 95% CI 1.03-1.56; P < 0.05) and to have had only one sex partner ever (OR 1.43, 95% CI 1.00-2.03; P < 0.05). The average annual cost of the program was US$21 per beneficiary. In conclusion, the youth-led model is associated with increased HIV and RH knowledge and self-efficacy and lowered levels of stigma and sexual risk-taking behaviors.
C1 [Denison, J. A.; Tsui, S.] Family Hlth Int, Behav & Biomed Res, Durham, NC 27713 USA.
   [Bratt, J.] Family Hlth Int, Appl Res & Program Evaluat, Durham, NC 27713 USA.
   [Torpey, K.] Family Hlth Int, Program Sci, Accra, Ghana.
   [Weaver, M. A.] Family Hlth Int, Quantitat Sci, Durham, NC 27713 USA.
   [Kabaso, M.] Family Hlth Int, Strateg Informat, Lusaka, Zambia.
RP Denison, JA (corresponding author), Family Hlth Int, Behav & Biomed Res, Durham, NC 27713 USA.
EM jdenison@fhi.org
CR Agha S, 2004, J ADOLESCENT HEALTH, V34, P441, DOI 10.1016/S1054-139X(03)00331-8
   Cai Y, 2008, INT J STD AIDS, V19, P848, DOI 10.1258/ijsa.2008.008129
   Dick B, 2006, WHO TECH REP SER, V938, P1
   Ferguson J, 2006, WHO TECH REP SER, V938, P317
   Gallant M, 2004, SOC SCI MED, V58, P1337, DOI 10.1016/S0277-9536(03)00331-9
   Janowitz B, 1994, METHODS COSTING FAMI, V0, P0
   Kim CR, 2008, PERSPECT SEX REPRO H, V40, P144, DOI 10.1363/4014408
   Kinsler J, 2004, HEALTH EDUC RES, V19, P730, DOI 10.1093/her/cyg091
   Kirby D, 2006, WHO TECH REP SER, V938, P103
   Medley A, 2009, AIDS EDUC PREV, V21, P181, DOI 10.1521/aeap.2009.21.3.181
   OANDA, 2010, HIST EXCH RAT, V0, P0
   van der Maas F, 2009, HEALTH EDUC RES, V24, P547, DOI 10.1093/her/cyn056
   Visser Maretha J, 2007, SAHARA J, V4, P678
   WorldBank, 2003, SOURC HIV AIDS PREV, V0, P0
NR 14
TC 27
Z9 27
U1 0
U2 12
PU OXFORD UNIV PRESS
PI OXFORD
PA GREAT CLARENDON ST, OXFORD OX2 6DP, ENGLAND
SN 0268-1153
EI 1465-3648
J9 HEALTH EDUC RES
JI Health Educ. Res.
PD APR 15
PY 2012
VL 27
IS 2
BP 237
EP 247
DI 10.1093/her/cyr093
PG 11
WC Education & Educational Research; Public, Environmental & Occupational Health
SC Education & Educational Research; Public, Environmental & Occupational Health
GA 915KL
UT WOS:000302023400006
PM 21987477
DA 2023-03-20
ER

PT J
AU Jackson, F
   Pittiglio, L
AF Jackson, Frances
   Pittiglio, Laura
TI Reducing HIV in Michigan African American Young Adult Women
SO JANAC-JOURNAL OF THE ASSOCIATION OF NURSES IN AIDS CARE
LA English
DT Article
DE African American women; HIV; risk behaviors
ID college-students; condom use; risk; behaviors; sample; model
AB African American (AA) women are at disproportionate risk for contracting HIV, which has reached epidemic proportions, especially in women of color. Reducing the risk of exposure to HIV in AA women is a priority for health care providers. Despite the many studies conducted on HIV in the AA community, factors that influence sexual risk taking, such as non-condom use by AA women, have yet to be understood. The purpose of this study was to investigate how AA women define HIV risky behavior. Quantitative and qualitative data were collected from a convenience sample of AA women (N = 33) from three metropolitan regions within Michigan. The results offer important insight into how AA women define HIV risky behavior as well as highlight behaviors that are amenable to intervention. (C) 2012 Association of Nurses in AIDS Care
C1 [Jackson, Frances; Pittiglio, Laura] Oakland Univ, Sch Nursing, Rochester, MI 48063 USA.
C3 Oakland University
RP Jackson, F (corresponding author), Oakland Univ, Sch Nursing, Rochester, MI 48063 USA.
FU Blue Cross Blue Shield (BCBS) of Michigan, Community fund
CR Alleyne B, 2008, J HIV-AIDS SOC SERV, V7, P351, DOI 10.1080/15381500802529699
   Bazargan M, 2000, J NATL MED ASSOC, V92, P391
   CATANIA JA, 1990, HEALTH EDUC QUART, V17, P53, DOI 10.1177/109019819001700107
   Centers for Disease Control and Prevention, 2008, NEW ESTIMATES OF U S, V0, P0
   Centers for Disease Control and Prevention, 2007, HIV AIDS AND AFRICAN, V0, P0
   Ethier KA, 2006, J ADOLESCENT HEALTH, V38, P268, DOI 10.1016/j.jadohealth.2004.12.010
   Ferguson YO, 2006, AIDS CARE, V18, P323, DOI 10.1080/09540120500162122
   Hall HI, 2008, JAMA-J AM MED ASSOC, V300, P520, DOI 10.1001/jama.300.5.520
   Harris KA, 2009, J HIV-AIDS SOC SERV, V8, P331, DOI 10.1080/15381500903396865
   Harvey SM, 2006, AIDS CARE, V18, P698, DOI 10.1080/13548500500294435
   Kennedy BL, 2009, ARCH PSYCHIAT NURS, V23, P366, DOI 10.1016/j.apnu.2008.10.007
   Moreno CL, 2007, WOMEN HEALTH, V45, P1, DOI 10.1300/J013v45n03_01
   Morrill AC, 1996, J CONSULT CLIN PSYCH, V64, P819, DOI 10.1037/0022-006X.64.4.819
   OVERBY KJ, 1994, J ADOLESCENT HEALTH, V15, P216, DOI 10.1016/1054-139X(94)90507-X
   Pinkerton SD, 1997, SOC SCI MED, V44, P1303, DOI 10.1016/S0277-9536(96)00258-4
   Roberts ST, 2006, ARCH PSYCHIAT NURS, V20, P32, DOI 10.1016/j.apnu.2005.08.008
   Whaley AL, 2003, J NATL MED ASSOC, V95, P702
   Wingood GM, 2000, HEALTH EDUC BEHAV, V27, P539, DOI 10.1177/109019810002700502
   Wingood GM, 1998, AM J COMMUN PSYCHOL, V26, P29, DOI 10.1023/A:1021830023545
   WYATT GE, 1997, J HLTH ED, V28, P0
   Younge SN, 2010, J BLACK PSYCHOL, V36, P49, DOI 10.1177/0095798408320633
NR 22
TC 1
Z9 1
U1 0
U2 4
PU LIPPINCOTT WILLIAMS & WILKINS
PI PHILADELPHIA
PA TWO COMMERCE SQ, 2001 MARKET ST, PHILADELPHIA, PA 19103 USA
SN 1055-3290
EI 1552-6917
J9 J ASSOC NURSE AIDS C
JI J. Assoc. Nurses Aids Care
PD NOV-DEC 15
PY 2012
VL 23
IS 6
BP 521
EP 530
DI 10.1016/j.jana.2011.12.005
PG 10
WC Nursing
SC Nursing
GA 183TB
UT WOS:000321839000008
PM 22512925
DA 2023-03-20
ER

PT J
AU Mahdiand, E
   Fariba, K
AF Mahdiand, Esmaeilzadeh
   Fariba, Kazemzadeh
TI Sexual Behavior And Knowledge Of Aids & Other Stds: A Survey Of Senior High School Students
SO LIFE SCIENCE JOURNAL-ACTA ZHENGZHOU UNIVERSITY OVERSEAS EDITION
LA English
DT Article
DE Sexual Behavior; AIDS; STDs; High School Student
AB The major objective of this study has been to examine the sexual behavior and level of knowledge of AIDS and other STDs of students at a senior high school. 116 students from the 9th to 12th grades provided information. Most of them believe that AIDS is the most serious disease the country faces. On the average, the students have modest knowledge on AIDS, but low level of knowledge on other STDs. The results show that over a third of the students have experienced sex, and most of them never use any protective means to avoid STDs. [Esmaeilzadeh M, Kazemzadeh F. Sexual Behavior And Knowledge Of Aids & Other Stds: A Survey Of Senior High School Students. Life Sci J 2012;9(4):1079-1085] (ISSN:1097-8135). http://www.lifesciencesite.com. 164
C1 [Mahdiand, Esmaeilzadeh; Fariba, Kazemzadeh] Islamic Azad Univ, Dept Basic Sci, Nikshahr Branch, Nikshar, Iran.
C3 Islamic Azad University
RP Mahdiand, E (corresponding author), Islamic Azad Univ, Dept Basic Sci, Nikshahr Branch, Nikshar, Iran.
EM mehdi_dna@yahoo.com
CR AIDS Control Program Ethiopia, 1989, AIDS SIT ETH M UNPUB, V0, P0
   [Anonymous], 1987, 5 YEAR PLAN AIDS CON, V0, P0
   Bohrnstedt G W, 1982, STAT SOCIAL DATA ANA, V0, P197
   Swanaon R M. Plagues, 1989, DIALOGUE, V1189, P16
NR 5
TC 0
Z9 0
U1 0
U2 1
PU MARSLAND PRESS
PI LANSING
PA PO BOX 21126, LANSING, MI 48909 USA
SN 1097-8135
EI 
J9 LIFE SCI J
JI Life Sci. J.
PD JUN 15
PY 2012
VL 9
IS 4
BP 1079
EP 1085
DI 
PG 7
WC Biology
SC Life Sciences & Biomedicine - Other Topics
GA 113QK
UT WOS:000316682500161
DA 2023-03-20
ER

PT J
AU Kalengayi, FKN
   Hurtig, AK
   Ahlm, C
   Krantz, I
AF Kalengayi, Faustine Kyungu Nkulu
   Hurtig, Anna-Karin
   Ahlm, Clas
   Krantz, Ingela
TI Fear of Deportation May Limit Legal Immigrants' Access to HIV/AIDS-Related Care: A Survey of Swedish Language School Students in Northern Sweden
SO JOURNAL OF IMMIGRANT AND MINORITY HEALTH
LA English
DT Article
DE Access; HIV; Immigrant; Legal; Sweden
ID knowledge; hiv
AB The increasing rates of HIV infection that are currently being reported in high-income countries can be partly explained by migration from countries with generalized epidemics. Yet, early diagnosis of HIV/AIDS in immigrants remains a challenge. This study investigated factors that might be limiting immigrants' access to HIV/AIDS care. Data from 268 legal immigrant students of two Swedish language schools in Northern Sweden were analyzed using logistic regression. Thirty-seven percent reported reluctance to seek medical attention if they had HIV/AIDS. Fear of deportation emerged as the most important determinant of reluctance to seek care after adjusting for socio-demographic factors, knowledge level, stigmatizing attitudes and fear of disclosure. Targeted interventions should consider the heterogeneity of migrant communities and the complex interplay of various factors which may impede access to HIV-related services. The myth about deportation because of HIV/AIDS should be countered.
C1 [Kalengayi, Faustine Kyungu Nkulu; Hurtig, Anna-Karin] Umea Univ, Dept Publ Hlth & Clin Med, S-90185 Umea, Sweden.
   [Ahlm, Clas] Umea Univ, Div Infect Dis, Dept Clin Microbiol, S-90185 Umea, Sweden.
   [Krantz, Ingela] Skaraborg Inst Res & Dev, S-54130 Skovde, Sweden.
C3 Umea University; Umea University
RP Kalengayi, FKN (corresponding author), Umea Univ, Dept Publ Hlth & Clin Med, S-90185 Umea, Sweden.
EM faustine.nkulu@epiph.umu.se; anna-karin.hurtig@epiph.umu.se; clas.ahlm@climi.umu.se; ingela.krantz@skaraborg-institute.se
CR AIDS Community Research Initiative of America (ACRIA), 2008, FOCUS GENDER WOMEN H, V17, P1
   AIDS Community Research Initiative of America & Gay Men Health Crisis (ACRIA & GMHC), 2009, RAC TROUBL WHY DO AF, V0, P0
   Amon Joseph J, 2008, J INT AIDS SOC, V11, P8, DOI 10.1186/1758-2652-11-8
   Anderson J, 2008, J INFECTION, V57, P11, DOI 10.1016/j.jinf.2008.05.002
   Beyene Y., 2000, NE AFRICAN STUDIES, V7, P119
   Bhattacharya G, 2004, HEALTH SOC WORK, V29, P106, DOI 10.1093/hsw/29.2.106
   Brouard P, 2006, CLOSER LOOK INTERNAL, V0, P0
   Chen N, 2010, J IMMIGR MINOR HEALT, V12, P867, DOI 10.1007/s10903-009-9297-9
   Coker R, 2004, BRIT MED J, V328, P298, DOI 10.1136/bmj.328.7435.298
   Erwin J, 2002, SEX TRANSM INFECT, V78, P37, DOI 10.1136/sti.78.1.37
   European Centre for Disease Prevention and Control, 2009, MIGR HLTH EP HIV AID, V0, P0
   European Centre for Disease Prevention and Control, 2009, MIGR HLTH ACC HIV PR, V0, P0
   European Centre for Disease Prevention and Control, 2009, MIGR HLTH BACKGR NOT, V0, P0
   [European Centre for Disease Prevention and Control WHO Regional Office for Europe], 2008, HIV AIDS SURV EUR 20, V0, P0
   Fakoya I, 2008, HIV MED, V9, P23, DOI 10.1111/j.1468-1293.2008.00587.x
   Family Health International, 2000, IMPL AIDS PREV CAR P, V0, P0
   Kamga Wambo GO, 2009, HIV SEROCONVERSION F, V0, P0
   Korner H, 2005, HIV MIGRATION 2 MAJO, V72, P0
   Lazarus JV, 2006, SCAND J PUBLIC HEALT, V34, P92, DOI 10.1080/14034940510032211
   Levy Vivian, 2007, J IMMIGR MINOR HEALTH, V9, P49
   Maman S, 2003, GENDER DIMENSIONS HI, V0, P0
   Parker R.G., 2002, HIV AIDS RELATED STI, V0, P0
   POLICY Project, 2003, SIYAMK HIV AIDS STIG, V0, P0
   Soskolne V, 2002, SOC SCI MED, V55, P1297, DOI 10.1016/S0277-9536(01)00282-9
   Statistics Sweden, 2006, BEF 2006 MIGR 2005 I, V0, P0
   Swedish National Board of Health and Welfare, 2007, SMITTSP SEX OV INF V, V0, P0
   Swedish National Board of Health and Welfare, 2010, MIGR SEX HALS LIT OV, V0, P0
   Tompkins M, 2006, AIDS BEHAV, V10, P319, DOI 10.1007/s10461-005-9060-8
   Wouters OJ, 2009, STOCKH EUR SCI C APP, V0, P0
   Yang H, 2006, AIDS CARE, V18, P717, DOI 10.1080/09540120500303403
NR 35
TC 26
Z9 27
U1 0
U2 7
PU SPRINGER
PI NEW YORK
PA 233 SPRING ST, NEW YORK, NY 10013 USA
SN 1557-1912
EI 1557-1920
J9 J IMMIGR MINOR HEALT
JI J. Immigr. Minor. Health
PD FEB 15
PY 2012
VL 14
IS 1
BP 39
EP 47
DI 10.1007/s10903-011-9509-y
PG 9
WC Public, Environmental & Occupational Health
SC Public, Environmental & Occupational Health
GA 876QR
UT WOS:000299123200006
PM 21814777
DA 2023-03-20
ER

PT J
AU Stein, D
   Silvera, R
   Hagerty, R
   Marmor, M
AF Stein, Dylan
   Silvera, Richard
   Hagerty, Robert
   Marmor, Michael
TI Viewing Pornography Depicting Unprotected Anal Intercourse: Are There Implications for HIV Prevention Among Men Who Have Sex with Men?
SO ARCHIVES OF SEXUAL BEHAVIOR
LA English
DT Article
DE HIV; Pornography; Men who have sex with men (MSM); Unprotected anal intercourse (UAI); Health Behavior
ID bisexual men; gay; risk; predictors; behaviors; barebacking; information; students; nitrite; aids
AB We used an Internet-based questionnaire to investigate whether viewing pornography depicting unprotected anal intercourse (UAI) was associated with engaging in UAI in a sample of 821 non-monogamous men who have sex with men (MSM). In the 3 months prior to interview, 77.2% viewed pornography depicting UAI, 42.6% engaged in insertive UAI, and 38.9% engaged in receptive UAI. Polytomous logistic regression of the 751 subjects who provided data on pornography viewing showed significantly elevated odds ratios for having engaged in receptive UAI, insertive UAI, and both receptive and insertive UAI associated with increasing percentage of pornography viewed that depicted UAI. We also found independently significant associations of engaging in UAI with age, use of inhalant nitrites, and HIV status. Although the data cannot establish causality, our findings indicate that viewing pornography depicting UAI and engaging in UAI are correlated. Further research is needed to determine if this observation may have utility for HIV prevention.
C1 [Stein, Dylan; Silvera, Richard; Hagerty, Robert; Marmor, Michael] NYU, Sch Med, Dept Environm Med, New York, NY 10016 USA.
   [Stein, Dylan; Silvera, Richard; Hagerty, Robert; Marmor, Michael] NYU, Sch Med, Ctr AIDS Res, New York, NY 10016 USA.
C3 New York University; New York University
RP Marmor, M (corresponding author), NYU, Sch Med, Dept Environm Med, 650 1st Ave,5th Floor, New York, NY 10016 USA.
EM michael.marmor@nyumc.org
FU NIAID NIH HHS [P01 AI057127-05, 1P01 AI057127, P01 AI057127, P30 AI027742, AI27742] Funding Source: Medline
CR Ajzen I., 1980, UNDERSTANDING ATTITU, V0, P0
   Attwood F, 2005, SEX CULT, V9, P65, DOI 10.1007/s12119-005-1008-7
   Babor T., 2007, SUBSTANCE USE DISORD, V0, P0
   Babor T., 1992, WHO PUB, V0, P0
   Bauermeister JA, 2009, AIDS EDUC PREV, V21, P156, DOI 10.1521/aeap.2009.21.2.156
   Brown Jane D, 2007, ADOLESC MED STATE ART REV, V18, P484
   Carey JW, 2009, AIDS BEHAV, V13, P1084, DOI 10.1007/s10461-008-9403-3
   *CDCP, 2006, MMWR-MORBID MORTAL W, V57, P985
   Centers for Disease Control Prevention, 2008, MMWR-MORBID MORTAL W, V57, P1073
   Colfax G, 2005, J URBAN HEALTH, V82, PI62, DOI 10.1093/jurban/jti025
   Dilley JW, 2002, J ACQ IMMUN DEF SYND, V30, P177, DOI 10.1097/00042560-200206010-00006
   Duggan SJ, 2004, J HOMOSEXUAL, V47, P45, DOI 10.1300/J082v47n03_03
   DUNCAN DF, 1991, PSYCHOL REP, V68, P802, DOI 10.2466/PR0.68.3.802-802
   DUNCAN DF, 1991, PSYCHOL REP, V68, P782, DOI 10.2466/pr0.1991.68.3.782
   Fishbein M, 1975, BELIEF ATTITUDE INTE, V0, P0
   Flynn MN, 2005, J INFECT DIS, V191, P654, DOI 10.1086/428404
   Hald GM, 2008, ARCH SEX BEHAV, V37, P614, DOI 10.1007/s10508-007-9212-1
   Hale J., 2002, THEORY REASONED ACTI, V0, P0
   Halkitis PN, 2003, ARCH SEX BEHAV, V32, P351, DOI 10.1023/A:1024095016181
   Hart T., 2009, NAT HIV PREV C ATL G, V0, P0
   Hays RB, 1997, AIDS, V11, P1495, DOI 10.1097/00002030-199712000-00014
   Keller SN, 2002, J SEX RES, V39, P67, DOI 10.1080/00224490209552123
   Kelly JA, 2010, AIDS EDUC PREV, V22, P483, DOI 10.1521/aeap.2010.22.6.483
   Kendall CN, 2004, J HOMOSEXUAL, V47, P83, DOI 10.1300/J082v47n03_06
   Kingston DA, 2009, J SEX RES, V46, P216, DOI 10.1080/00224490902747701
   Kleinbaum D.G., 2002, LOGISTIC REGRESSION, V0, P0
   Koblin BA, 2003, AM J PUBLIC HEALTH, V93, P926, DOI 10.2105/AJPH.93.6.926
   Kubicek K, 2010, HEALTH EDUC BEHAV, V37, P243, DOI 10.1177/1090198109339993
   Li Q., 1996, J HLTH ED, V27, P165, DOI https://doi.org/10.1080/10556699.1996.10603189
   Loftus D., 2002, WATCHING SEX MEN REA, V0, P0
   Malamuth Neil, 2005, ADOLESC MED CLIN, V16, P315, DOI 10.1016/j.admecli.2005.02.004
   Mansergh G, 2002, AIDS, V16, P653, DOI 10.1097/00002030-200203080-00018
   Morrison T. G., 2007, INT J SEX HEALTH, V19, P33, DOI 10.1300/J514v19n02_03
   Ostrow DG, 2008, AIDS BEHAV, V12, P127, DOI 10.1007/s10461-007-9223-x
   Parsons JT, 2007, J ADDICT DIS, V26, P5, DOI 10.1300/J069v26n03_02
   Paul P., 2005, PORNIFIED PORNOGRAPH, V0, P0
   Prestage G, 2005, AUST NZ J PUBL HEAL, V29, P530, DOI 10.1111/j.1467-842X.2005.tb00245.x
   Romanelli F, 2004, PHARMACOTHERAPY, V24, P69, DOI 10.1592/phco.24.1.69.34801
   Siegel M., 2009, ADVOCATE, V0, P0
   SKINNER HA, 1982, ADDICT BEHAV, V7, P363, DOI 10.1016/0306-4603(82)90005-3
   Skinner HA, 1982, GUIDE USING DRUG ABU, V0, P0
   Snowden JM, 2009, SEX TRANSM INFECT, V85, P469, DOI 10.1136/sti.2009.036269
   Thomas J., 2000, MALE BODIES HLTH CUL, V0, P0
   Vanable PA, 2000, HEALTH PSYCHOL, V19, P134, DOI 10.1037//0278-6133.19.2.134
   Wainberg ML, 2006, J CLIN PSYCHIAT, V67, P1968, DOI 10.4088/JCP.v67n1218
   Whittier D., 2009, METHAMPHETAMINE HIV, V0, P0
   Wolitski RJ, 2001, AM J PUBLIC HEALTH, V91, P883, DOI 10.2105/AJPH.91.6.883
NR 47
TC 61
Z9 62
U1 0
U2 15
PU SPRINGER/PLENUM PUBLISHERS
PI NEW YORK
PA 233 SPRING ST, NEW YORK, NY 10013 USA
SN 0004-0002
EI 1573-2800
J9 ARCH SEX BEHAV
JI Arch. Sex. Behav.
PD APR 15
PY 2012
VL 41
IS 2
BP 411
EP 419
DI 10.1007/s10508-011-9789-2
PG 9
WC Psychology, Clinical; Social Sciences, Interdisciplinary
SC Psychology; Social Sciences - Other Topics
GA 915OH
UT WOS:000302036800012
PM 21755381
DA 2023-03-20
ER

PT J
AU Kose, S
   Mandiracioglu, A
   Kaptan, F
   Ozbel, Y
   Mermut, G
AF Kose, Sukran
   Mandiracioglu, Aliye
   Kaptan, Figen
   Ozbel, Yusuf
   Mermut, Gulsen
TI Improving Knowledge and Attitudes of Health Care Providers Following Training on HIV/AIDS Related Issues: A Study in an Urban Turkish Area
SO TURKIYE KLINIKLERI TIP BILIMLERI DERGISI
LA English
DT Article
DE Acquired immunodeficiency syndrome; attitude; HIV; training; knowledge; health personnel
ID occupational-exposure; needlestick injury; medical-students; hospital staff; hiv knowledge; nurses; aids; workers; turkey; education
AB Objective: The objective of the study was to assess HIV/AIDS related knowledge, attitudes and risk perception among health care providers in Izmir. Material and Methods: A pretest and posttest patterned intervention study was conducted in 2007 among health care providers participating in a training course on HIV/AIDS and universal precautions. The participants consisted of 158 health care professionals from 7 public hospitals and 2 public dental clinics. Information was collected regarding demographic details, HIV/AIDS related knowledge, attitudes and perceptions about patients at the beginning and the end of the course. Pre- and post-training dichotomous point scale scores were compared. Results: Of the participants, 72.6 % were females. Only 30.0 % of the respondents reported a scalpel or needle stick injury at least once last year. Some of the participants (40%) thought that it was necessary to take extra infection control precautions for patients with HIV. The average pre- and post-training mean knowledge scores were 9.32 +/- 2.1 (3-13) and 12.76 +/- 2.3 (5-17), respectively. The mean pre- and post-training beliefs scores were 12.37 +/- 3.1 (3-19) and 15.57 +/- 3.8 (6-22), respectively. There were significant differences in the pre- and post-training mean scores of the responses related to attitudes toward patients with AIDS. Conclusion: There was improvement in knowledge and negative attitudes on patients with AIDS at the end of the training. The results of this study suggested that the negative attitudes of health care providers towards individuals with AIDS due to the fear of transmission and inadequate knowledge could be improved with training.
C1 [Mandiracioglu, Aliye] Ege Univ, Fac Med, Dept Publ Hlth, Izmir, Turkey.
   [Kose, Sukran] Tepecik Res & Training Hosp, Clin Infect Dis, Izmir, Turkey.
   [Ozbel, Yusuf] Ege Univ, Fac Med, Dept Parasitol, Izmir, Turkey.
   [Kaptan, Figen] Ataturk Training & Res Hosp, Clin Infect Dis, Izmir, Turkey.
   [Mermut, Gulsen] Bozyaka Res & Training Hosp, Clin Infect Dis, Izmir, Turkey.
C3 Ege University; Izmir Tepecik Training & Research Hospital; Ege University; Izmir Ataturk Training & Research Hospital; Izmir Bozyaka Training & Research Hospital
RP Mandiracioglu, A (corresponding author), Ege Univ, Fac Med, Dept Publ Hlth, Izmir, Turkey.
EM aliye.mandiracioglu@ege.edu.tr
CR Acaroglu R, 2007, J ASSOC NURSE AIDS C, V18, P48, DOI 10.1016/j.jana.2006.11.007
   Altan P, 2007, SURVEILLANCE SEXUALL, V0, P1
   Altan P, 2008, UNGASS INDICATORS CO, V0, P1
   Askarian M, 2007, INFECT CONT HOSP EP, V28, P241, DOI 10.1086/510868
   Ayranci U, 2004, J HOSP INFECT, V58, P216, DOI 10.1016/j.jhin.2004.06.029
   Beekmann SE, 2005, CURR OPIN INFECT DIS, V18, P331, DOI 10.1097/01.qco.0000171921.52433.50
   Cardo DM, 1997, NEW ENGL J MED, V337, P1485, DOI 10.1056/NEJM199711203372101
   Chan KY, 2009, CULT HEALTH SEX, V11, P353, DOI 10.1080/13691050802621161
   Duyan V, 2003, AIDS PATIENT CARE ST, V17, P373, DOI 10.1089/108729103322277394
   Duyan V, 2001, AIDS CARE, V13, P243, DOI 10.1080/09540120020027413
   Ekuklu G, 2009, TURK KLIN TIP BILIM, V29, P1598
   Hossain MB, 2011, ASIA-PAC J PUBLIC HE, V23, P171, DOI 10.1177/1010539509346980
   Kermode M, 2005, INDIAN J MED RES, V122, P258
   Kopacz DR, 1999, HEALTH EDUC RES, V14, P1, DOI 10.1093/her/14.1.1
   Lijestrand P, 2004, J ASSOC NURSE AIDS C, V15, P38, DOI 10.1177/1055329003252053
   Malhotra M, 2004, J OBSTET GYNAECOL RE, V30, P319, DOI 10.1111/j.1447-0756.2004.00201.x
   Matic S, 2006, HIV AIDS EUROPE MOVI, V0, P243
   McCann TV, 1998, J ADV NURS, V27, P267, DOI 10.1046/j.1365-2648.1998.00513.x
   MORIN M, 1995, AIDS CARE, V7, P0
   Nyamathi A, 2008, J ASSOC NURSE AIDS C, V19, P443, DOI 10.1016/j.jana.2008.06.001
   Obadia Y, 1999, INT J STD AIDS, V10, P243, DOI 10.1258/0956462991914014
   Obi SN, 2005, INT J STD AIDS, V16, P370
   Oni AA, 2005, J ASSOC NURSE AIDS C, V16, P40, DOI 10.1016/j.jana.2005.01.003
   Pickles D, 2009, J ADV NURS, V65, P2262, DOI 10.1111/j.1365-2648.2009.05128.x
   Pisal H, 2007, J ASSOC NURSE AIDS C, V18, P32, DOI 10.1016/j.jana.2007.06.002
   Pita-Fernandez S, 2004, J ASSOC NURSE AIDS C, V15, P62, DOI 10.1177/1055329003256652
   Rahlenbeck SI, 2004, J ASSOC NURSE AIDS C, V15, P56, DOI 10.1177/1055329003252057
   Salyer JLH, 2008, J ASSOC NURSE AIDS C, V19, P105, DOI 10.1016/j.jana.2008.01.001
   Savaser S, 2003, PUBLIC HEALTH NURS, V20, P71, DOI 10.1046/j.1525-1446.2003.20110.x
   Sociological Association, 2007, VULN ASS PEOPL LIV H, V0, P73
   Stone PW, 2004, EMERG INFECT DIS, V10, P1984, DOI 10.3201/eid1011.040253
   Tabak N, 2006, J CLIN NURS, V15, P1228, DOI 10.1111/j.1365-2702.2006.01423.x
   Talaat M, 2003, AM J INFECT CONTROL, V31, P469, DOI 10.1016/j.ajic.2003.03.003
   Umeh CN, 2008, J R SOC PROMO HEALTH, V128, P233, DOI 10.1177/1466424008092793
   VANWISSEN K, 1994, J ADV NURS, V20, P1141, DOI 10.1046/j.1365-2648.1994.20061141.x
   Wanyenze R, 2006, AIDS BEHAV, V10, P361, DOI 10.1007/s10461-005-9035-9
   Wittmann A, 2009, INFECT CONT HOSP EP, V30, P53, DOI 10.1086/593124
   World Medical Association, 2007, INDIAN J MED ETHICS, V4, P84
   Yardim N, 2008, TURK KLIN TIP BILIM, V28, P544
   Zencir M, 1998, HIV AIDS, V4, P159
NR 40
TC 3
Z9 3
U1 0
U2 10
PU ORTADOGU AD PRES & PUBL CO
PI ANKARA
PA TURKOCAGI CAD NO 30, BALGAT, ANKARA, 06520, TURKEY
SN 1300-0292
EI 2146-9040
J9 TURK KLIN TIP BILIM
JI Turk. Klin. Tip Bilim. Derg.
PD FEB 15
PY 2012
VL 32
IS 1
BP 94
EP 103
DI 10.5336/medsci.2011-22703
PG 10
WC Medicine, General & Internal
SC General & Internal Medicine
GA 918ST
UT WOS:000302272100014
DA 2023-03-20
ER

PT J
AU Stanton, B
   Chen, XG
   Koci, V
   Deveaux, L
   Lunn, S
   Harris, C
   Brathwaite, N
   Gomez, P
   Li, XM
   Marshall, S
AF Stanton, Bonita
   Chen, Xinguang
   Koci, Veronica
   Deveaux, Lynette
   Lunn, Sonja
   Harris, Carole
   Brathwaite, Nanika
   Gomez, Perry
   Li, Xiaoming
   Marshall, Sharon
TI Effect of a Grade 6 HIV Risk Reduction Intervention Four Years Later Among Students Who Were and Were Not Enrolled in the Study Trial
SO JOURNAL OF ADOLESCENT HEALTH
LA English
DT Article
DE HIV prevention; Pre-adolescents; Long-term follow-up; Testing effect
ID condom-use; prevention; adolescents; strategy
AB Purpose: To assess the long-term impact of HIV-prevention interventions delivered to youth before sexual initiation and the effects of interventions delivered in nonstudy settings. Methods: A five-group comparison of HIV knowledge, and condom-use skills, self-efficacy, intentions, and practice among 1,997 grade 10 students attending one of the eight government high schools in Nassau, The Bahamas. Group 1 received an HIV-prevention intervention, Focus on Youth in the Caribbean (FOYC), in grade 6 as part of a randomized trial; group 2 received FOYC as part of the regular school curriculum but outside of the trial; group 3 received the control condition as part of the trial; group 4 received the control condition as part of the school curriculum but outside of the trial; and individuals in group 5 (naive controls) were not enrolled in a school receiving FOYC or the control conditon and did not participate in the trial. Results: FOYC youth compared with the control youth and naive controls had higher HIV knowledge, condom-use skills, and self-efficacy 4 years later. By subgroups, group 1 demonstrated higher HIV/AIDS knowledge than all groups except group 2, higher condom skills than all groups, and higher condom self-efficacy than Naive Controls. Youth in group 2 demonstrated higher HIV knowledge than youth in groups 3-5. Behavioral effects were not found. Conclusions: FOYC delivered to grade 6 students continued to have protective effects 4 years later. Positive effects are present among youth who received FOYC as part of the school curriculum but were not enrolled in the trial. (C) 2012 Society for Adolescent Health and Medicine. All rights reserved.
C1 [Stanton, Bonita; Chen, Xinguang; Koci, Veronica; Li, Xiaoming; Marshall, Sharon] Wayne State Univ, Sch Med, Pediat Prevent Ctr, Dept Pediat, Detroit, MI 48201 USA.
   [Harris, Carole] W Virginia Univ, Hlth Res Ctr, Morgantown, WV 26506 USA.
   [Harris, Carole] ICF Macro, Washington, DC USA.
C3 Wayne State University; West Virginia University
RP Stanton, B (corresponding author), Wayne State Univ, Sch Med, Childrens Hosp Med, Dept Pediat, 3901 Beaubien BLVD, Detroit, MI 48201 USA.
EM bstanton@dmc.org
FU National Institute of Mental Health [R01 MH069229, R01 MH06922]; Bahamian Ministry of Education
CR Campbell D, 1963, EXPT QUAZI EXPT DESI, V0, P0
   Chen X, 2010, INT J STD AIDS, V21, P622, DOI 10.1258/ijsa.2010.010039
   Coates TJ, 2008, LANCET, V372, P669, DOI 10.1016/S0140-6736(08)60886-7
   Deveaux L, 2007, ARCH PEDIAT ADOL MED, V161, P1130, DOI 10.1001/archpedi.161.12.1130
   DiClemente RJ, 2007, J PEDIATR PSYCHOL, V32, P888, DOI 10.1093/jpepsy/jsm056
   Doyle AM, 2010, PLOS MED, V7, P0, DOI 10.1371/journal.pmed.1000287
   Fixsen DL, 2005, LOUIS DL LA PARTE FL, V0, P0
   Gong J, 2009, PEDIATRICS, V123, PE917, DOI 10.1542/peds.2008-2363
   HUCK SW, 1973, J EXP EDUC, V42, P54, DOI 10.1080/00220973.1973.11011460
   Kirby D, 2006, WHO TECH REP SER, V938, P103
   Manosch R., 2006, WHO TECH REP SER, V0, P15
   Marlow RM, 2007, CURR HIV AIDS REP, V4, P173
   [Ministry of Health HIV/AIDS Center], 2008, HIV AIDS, V0, P0
   Naar-King S., 2011, MOTIVATIONAL INTERVI, V0, P0
   Pedlow CT, 2004, ANN BEHAV MED, V27, P172, DOI 10.1207/s15324796abm2703_5
   Rogers R., 1983, SOCIAL PSYCHOPHYSIOL, V0, P153
   Rosenthal R., 1975, VOLUNTEER SUBJECT, V0, P0
   Rotheram-Borus MJ, 2009, ANNU REV CLIN PSYCHO, V5, P143, DOI 10.1146/annurev.clinpsy.032408.153530
   Singer J, 1978, J EDUC BEHAV STAT, V24, P325
   SOLOMON RL, 1949, PSYCHOL BULL, V46, P137, DOI 10.1037/h0062958
   Stanton B, 2009, J HEALTH POPUL NUTR, V27, P406
   STANTON B, 1995, AIDS EDUC PREV, V7, P160
   Walton-Braver MC, 1988, STAT TREATMENT SOLOM, V0, P0
NR 25
TC 14
Z9 14
U1 0
U2 8
PU ELSEVIER SCIENCE INC
PI NEW YORK
PA STE 800, 230 PARK AVE, NEW YORK, NY 10169 USA
SN 1054-139X
EI 1879-1972
J9 J ADOLESCENT HEALTH
JI J. Adolesc. Health
PD MAR 15
PY 2012
VL 50
IS 3
BP 243
EP 249
DI 10.1016/j.jadohealth.2011.06.012
PG 7
WC Psychology, Developmental; Public, Environmental & Occupational Health; Pediatrics
SC Psychology; Public, Environmental & Occupational Health; Pediatrics
GA 897AK
UT WOS:000300612800006
PM 22325129
DA 2023-03-20
ER

PT J
AU Boneberger, A
   Ruckinger, S
   Guthold, R
   Kann, L
   Riley, L
AF Boneberger, Anja
   Rueckinger, Simon
   Guthold, Regina
   Kann, Laura
   Riley, Leanne
TI HIV/AIDS related knowledge among school-going adolescents from the Middle East and North Africa
SO SEXUAL HEALTH
LA English
DT Article
DE global school-based student health survey; sexual education; sexual knowledge
ID young-people; attitudes; behavior; aids
AB The aim of this secondary analysis was to present cross-national data about HIV/AIDS related knowledge among 13- to 15-year-old school-going adolescents from the Middle East and North Africa. Data from 23 673 school-going adolescents from seven countries (Jordan, Lebanon, Libyan Arab Jamahiriya, Morocco, Oman, Tunisia and United Arab Emirates) that undertook the Global School-Based Student Health Survey between 2004 and 2008 were analysed. HIV/AIDS related knowledge varied significantly between countries and gender. Research for this sensitive topic is scarce in this region. In addition, schools could be among the many key players for HIV/AIDS education.
C1 [Boneberger, Anja] Univ Hosp Munich LMU, Inst & Outpatient Clin Occupat Social & Environm, D-80336 Munich, Germany.
   [Rueckinger, Simon] Univ Munich, Inst Social Pediat & Adolescent Med, D-81377 Munich, Germany.
   [Guthold, Regina; Riley, Leanne] World Hlth Org, Dept Chron Dis & Hlth Promot, CH-1211 Geneva, Switzerland.
   [Kann, Laura] Ctr Dis Control & Prevent, Natl Ctr Chron Dis Prevent & Hlth Promot, Atlanta, GA 30333 USA.
C3 University of Munich; University of Munich; World Health Organization; Centers for Disease Control & Prevention - USA
RP Boneberger, A (corresponding author), Univ Hosp Munich LMU, Inst & Outpatient Clin Occupat Social & Environm, D-80336 Munich, Germany.
EM anja.boneberger@med.uni-muenchen.de
CR Al-Jabri AA, 2003, SAUDI MED J, V24, P273
   Al-Serouri A. W., 2010, EASTERN MEDITERRANEAN HEALTH JOURNAL, V16, P242
   Ayo-Yusuf I, 2001, SADJ, V56, P596
   Bertrand JT, 2006, WHO TECH REP SER, V938, P205
   BERTRAND JT, 2006, WHO TECH REP SER, V938, P317
   DeJong J, 2005, REPROD HEALTH MATTER, V13, P49, DOI 10.1016/S0968-8080(05)25181-9
   DICLEMENTE RJ, 1993, JAMA-J AM MED ASSOC, V270, P760, DOI 10.1001/jama.270.6.760
   Dworkin SL, 2009, JAIDS-J ACQ IMM DEF, V51, PS111, DOI 10.1097/QAI.0b013e3181aafd78
   Ganczak M, 2007, J ADOLESCENT HEALTH, V40, PCOVER1, DOI 10.1016/j.jadohealth.2007.01.011
   Jaffer Y. A., 2006, EASTERN MEDITERRANEAN HEALTH JOURNAL, V12, P50
   Obermeyer CM, 2006, BMJ-BRIT MED J, V333, P851, DOI 10.1136/bmj.38994.400370.7C
   Tavoosi A, 2004, BMC PUBLIC HEALTH, V4, P0, DOI 10.1186/1471-2458-4-17
   UNAIDS, 2011, FACTSH MIDDL E N AFR, V0, P0
   Yazdi CA, 2006, AIDS CARE, V18, P1004, DOI 10.1080/09540120500526284
NR 15
TC 3
Z9 4
U1 0
U2 9
PU CSIRO PUBLISHING
PI CLAYTON
PA UNIPARK, BLDG 1, LEVEL 1, 195 WELLINGTON RD, LOCKED BAG 10, CLAYTON, VIC 3168, AUSTRALIA
SN 1448-5028
EI 1449-8987
J9 SEX HEALTH
JI Sex Health
PD JUN 15
PY 2012
VL 9
IS 2
BP 196
EP 198
DI 10.1071/SH11054
PG 3
WC Public, Environmental & Occupational Health; Infectious Diseases
SC Public, Environmental & Occupational Health; Infectious Diseases
GA 925WU
UT WOS:000302793600016
PM 22498168
DA 2023-03-20
ER

PT J
AU Mahat, G
   Pradhan, G
AF Mahat, Ganga
   Pradhan, Geeta
TI HIV/AIDS Knowledge and Self-Efficacy Among Late Adolescents in Nepal
SO RESEARCH AND THEORY FOR NURSING PRACTICE
LA English
DT Article
DE HIV/AIDS knowledge; self-efficacy; late adolescents; Nepal
ID college-students; hiv; risk
AB The purpose of this study was to explore HIV/AIDS knowledge and self-efficacy for limiting sexual risk behavior in Nepalese late adolescents attending college. A convenience sample of 229 baccalaureate college students completed three instruments: demographic, HIV/AIDS knowledge questions and the self-efficacy for limiting sexual risk behavior questions. The findings of this study showed that Nepalese youth had moderate HIV/AIDS knowledge and a moderate level of self-efficacy. However, they lacked knowledge in certain aspects of HIV transmission. HIV/AIDS knowledge was strongly correlated with self-efficacy for limiting sexual risk behavior. There was no statistical difference in HIV/AIDS knowledge and self-efficacy by gender. However, when each self-efficacy item was analyzed by gender, there were significant differences in a few items by gender. ANOVA analysis showed no significant differences on HIV/AIDS knowledge and self-efficacy by the level of education. The findings of this study indicate that there is a need for developing school-based and/or community-based programs that will increase HIV/AIDS awareness among youth and help them develop decision making and communication skills. It is also important to look at the school and college curricula and integrate more HIV/AIDS information in the curriculum.
C1 [Mahat, Ganga] Rutgers State Univ, Coll Nursing, Newark, NJ 07102 USA.
   [Pradhan, Geeta] Pokhara Univ, Pokhara, Nepal.
C3 Rutgers State University Newark; Rutgers State University New Brunswick
RP Mahat, G (corresponding author), Rutgers State Univ, Coll Nursing, 180 Univ Ave, Newark, NJ 07102 USA.
EM gmahat@rutgers.edu
CR Adhikari R, 2010, J INT AIDS SOC, V13, P0, DOI 10.1186/1758-2652-13-7
   Adhikari R, 2009, BMC PUBLIC HEALTH, V9, P0, DOI 10.1186/1471-2458-9-241
   [Anonymous], 2000, MMWR RECOMM REP, V49, P1
   BANDURA A, 1978, AM PSYCHOL, V33, P344, DOI 10.1037/0003-066X.33.4.344
   Bandura A., 1986, SOCIAL FDN THOUGHT A, V0, P0
   Bandura Albert, 1997, SELF EFFICACY EXERCI, V0, P0
   Cartagena R. G., 2006, J ADOLESCENT HEALTH, V39, P0
   Central Bureau of Statistics, 2003, POP MON NEP, V0, P0
   Dahal G., 2005, A0501 S HAMPT U, V0, P0
   Faryna E L, 2000, CULTUR DIVERS ETHNIC MINOR PSYCHOL, V6, P42, DOI 10.1037/1099-9809.6.1.42
   Mahat G, 2006, J ADV NURS, V53, P583, DOI 10.1111/j.1365-2648.2006.03758.x
   Mahat G, 2011, RES THEOR NURS PRACT, V25, P271, DOI 10.1891/1541-6577.25.4.271
   Mahat G, 2010, J HIV-AIDS SOC SERV, V9, P371, DOI 10.1080/15381501.2010.525479
   National Center for AIDS and STI Control, 2011, CUM HIV AIDS SIT NEP, V0, P0
   NEUPANE S, 2003, ASIA PACIFIC POPULAT, V18, P39
   Pokhrel P, 2008, EVAL HEALTH PROF, V31, P198, DOI 10.1177/0163278708315924
   Puri M., 2002, SEXUAL RISK BEHAV RI, V0, P0
   Regmi K, 2009, J SEX MED, V6, P352, DOI 10.1111/j.1743-6109.2008.00798.x
   Singh S., 2005, HIV NEPAL IS VIOLENT, V0, P0
   Smith KW, 1996, AIDS EDUC PREV, V8, P97
   Tamang A., 2001, ASIA PAC POPUL J, V16, P195
   United Nations Development Programme You and Aids, 2008, HIV PORT S AS NEP GL, V0, P0
   Upreti D, 2009, KATHMANDU UNIV MED J (KUMJ), V7, P383
   Wasti S. P., 2009, GLOBAL J HLTH SCI, V1, P0
   World Bank, 2008, HIV AIDS NEP, V0, P0
NR 25
TC 0
Z9 0
U1 0
U2 8
PU SPRINGER PUBLISHING CO
PI NEW YORK
PA 11 WEST 42ND STREET, NEW YORK, NY 10036 USA
SN 1541-6577
EI 1945-7286
J9 RES THEOR NURS PRACT
JI Res. Theory Nurs. Pract.
PD JUN 15
PY 2012
VL 26
IS 3
BP 205
EP 215
DI 10.1891/1541-6577.26.3.205
PG 11
WC Nursing
SC Nursing
GA 023PX
UT WOS:000310048000004
PM 23156208
DA 2023-03-20
ER

PT J
AU Bikmukhametov, DA
   Anokhin, VA
   Vinogradova, AN
   Triner, WR
   McNutt, LA
AF Bikmukhametov, Damir A.
   Anokhin, Vladimir A.
   Vinogradova, Anna N.
   Triner, Wayne R.
   McNutt, Louise-Anne
TI Bias in medicine: a survey of medical student attitudes towards HIV-positive and marginalized patients in Russia, 2010
SO JOURNAL OF THE INTERNATIONAL AIDS SOCIETY
LA English
DT Article
DE HIV; stigma; medical students; marginalized groups; Russia
ID preventive health-services; perceived discrimination; dental students; public-health; care; stigma; aids; experiences; prevalence; knowledge
AB Background: Russia has a substantial HIV epidemic which is poised to escalate in the coming years. The increases in prevalence of HIV will result in increased healthcare needs by a medical system with limited experience with HIV. A healthcare provider's attitude towards a patient plays a significant role in determining the patient's health-related behaviours and medical outcomes. Previous studies have identified negative attitudes of medical students towards people living with HIV. Studying the prevalence of such attitudes is of particular interest, as medical students represent the future workforce and also as the schooling years present a unique opportunity to nurture bias-free healthcare providers. The study measures prevalence of prejudicial attitudes towards HIV-positive and HIV-negative patients who belong to marginalized subgroups. Methods: The cross-sectional survey was conducted among medical students of a Russian medical university. Of 500 students surveyed, 436 provided sufficient data to be included in the analysis. Prejudicial attitudes were defined as reluctance to provide medical care to a specified hypothetical patient. Nine hypothetical HIV-positive and HIV-negative patients were proposed: physicians, injecting drug users, commercial sex workers, men who have sex with men and a patient HIV-positive due to blood transfusion. A log-binomial regression solved using generalized estimating equations was utilized to identify factors associated with reluctance to treat. Results: Prevalence of reluctance to provide medical care to HIV-positive patients in marginalized subgroups was high (ranging from 26.4% up to 71.9%), compared to a maximum of 7.5% if a patient was an HIV-negative physician. Students in their clinical years reported more negative attitudes than preclinical students. In general, female students were less willing to provide care than their male counterparts. Conclusions: Prejudicial attitudes about HIV-positive patients and those in marginalized subgroups of the population are prevalent among medical students in Russia. Given the increasing prevalence of HIV in the country, reasons for this hesitance to treat must be identified and addressed. Educational programs for healthcare providers are urgently needed to eliminate bias in the delivery of critically needed medical care. These targeted interventions should be coupled with other programs to eliminate structural barriers to care.
C1 [Bikmukhametov, Damir A.; Anokhin, Vladimir A.] Kazan State Med Univ, Dept Paediat Infect Dis, Kazan 420012, Russia.
   [Vinogradova, Anna N.; McNutt, Louise-Anne] SUNY Albany, Sch Publ Hlth, Dept Epidemiol & Biostat, Rensselaer, NY USA.
   [Triner, Wayne R.] Albany Med Coll, Albany, NY 12208 USA.
C3 Kazan State Medical University; State University of New York (SUNY) System; State University of New York (SUNY) Albany; Albany Medical College
RP Bikmukhametov, DA (corresponding author), Kazan State Med Univ, Dept Paediat Infect Dis, 49 Butlerov St, Kazan 420012, Russia.
EM damirbikm@gmail.com
FU National Institutes of Health/Fogarty International Center [D43-TW000233]; National Institute on Drug Abuse, US
CR Aarva P, 2009, HEALTH POLICY PLANN, V24, P395, DOI 10.1093/heapol/czp029
   Amirkhanian YA, 2011, AIDS BEHAV, V15, P767, DOI 10.1007/s10461-010-9793-x
   Balabanova D, 2004, HEALTH SERV RES, V39, P1927, DOI 10.1111/j.1475-6773.2004.00326.x
   Chan KY, 2007, BMC PUBLIC HEALTH, V7, P0, DOI 10.1186/1471-2458-7-280
   Cohen Leonard A, 2005, J DENT EDUC, V69, P896
   Ding L, 2005, ARCH INTERN MED, V165, P618, DOI 10.1001/archinte.165.6.618
   EVANS JK, 1993, GENITOURIN MED, V69, P377
   GERBERT B, 1991, JAMA-J AM MED ASSOC, V266, P2837, DOI 10.1001/jama.266.20.2837
   Gordeev VS, 2011, HEALTH POLICY, V102, P270, DOI 10.1016/j.healthpol.2010.08.009
   Greenland S., 2008, MODERN EPIDEMIOLOGY, V3rd ed., P0
   Hausmann LRM, 2008, J GEN INTERN MED, V23, P1679, DOI 10.1007/s11606-008-0730-x
   Ivens D, 2006, INT J STD AIDS, V17, P513, DOI 10.1258/095646206778145631
   KELLY JA, 1987, J MED EDUC, V62, P549
   Lee C, 2009, ETHNIC DIS, V19, P330
   Leszczyszyn-Pynka Magdalena, 2003, MED WIEKU ROZWOJ, V7, P511
   Li L, 2007, AIDS PATIENT CARE ST, V21, P753, DOI 10.1089/apc.2006.0219
   Malta M, 2007, BMC PUBLIC HEALTH, V7, P0, DOI 10.1186/1471-2458-7-18
   Maman S, 2009, SOC SCI MED, V68, P2271, DOI 10.1016/j.socscimed.2009.04.002
   MCGRORY BJ, 1990, PSYCHOSOMATICS, V31, P426, DOI 10.1016/S0033-3182(90)72139-1
   Muma R. D., 2010, JAAPA-J AM ACAD PHYS, V23, P44
   Nasir EF, 2008, BMC PUBLIC HEALTH, V8, P0, DOI 10.1186/1471-2458-8-286
   Pagliari Ana V, 2004, J DENT EDUC, V68, P1278
   Pickles D, 2012, NURS EDUC TODAY, V32, P15, DOI 10.1016/j.nedt.2011.01.008
   Rogowska-Szadkowska D, 2008, HIV AIDS REV, V7, P16, DOI 10.1016/S1730-1270(10)60018-5
   Sadeghi M, 2009, J DENT EDUC, V73, P740
   Seacat Jason P, 2003, J DENT EDUC, V67, P630
   Shaikh Farah D, 2007, PSYCHOL HEALTH MED, V12, P7, DOI 10.1080/13548500500477667
   SHAPIRO MF, 1992, JAMA-J AM MED ASSOC, V268, P510, DOI 10.1001/jama.268.4.510
   Talley A., 2010, JAAPA-J AM ACAD PHYS, V23, P48, DOI JAAPA
   Talley Anja, 2010, JAAPA, V23, P41
   Trivedi AN, 2006, J GEN INTERN MED, V21, P553, DOI 10.1111/j.1525-1497.2006.00413.x
   Van Houtven CH, 2005, J GEN INTERN MED, V20, P578, DOI 10.1007/s11606-005-0104-6
   van Ryn M, 2003, AM J PUBLIC HEALTH, V93, P248, DOI 10.2105/AJPH.93.2.248
   Vanable PA, 2006, AIDS BEHAV, V10, P473, DOI 10.1007/s10461-006-9099-1
   Waite KR, 2008, J GEN INTERN MED, V23, P1367, DOI 10.1007/s11606-008-0662-5
   Zukoski AP, 2009, AIDS PATIENT CARE ST, V23, P267, DOI 10.1089/apc.2008.0168
NR 38
TC 11
Z9 11
U1 0
U2 30
PU JOHN WILEY & SONS LTD
PI CHICHESTER
PA THE ATRIUM, SOUTHERN GATE, CHICHESTER PO19 8SQ, W SUSSEX, ENGLAND
SN 
EI 1758-2652
J9 J INT AIDS SOC
JI J. Int. AIDS Soc.
PD SEP 27
PY 2012
VL 15
IS 
BP 
EP 
DI 10.7448/IAS.15.2.17372
PG 5
WC Immunology; Infectious Diseases
SC Immunology; Infectious Diseases
GA 025PK
UT WOS:000310203500001
PM 23031336
DA 2023-03-20
ER

PT J
AU Mpofu, E
   Mutepfa, MM
   Hallfors, DD
AF Mpofu, Elias
   Mutepfa, Magen Mhaka
   Hallfors, Denise Dion
TI Mapping Structural Influences on Sex and HIV Education in Church and Secular Schools in Zimbabwe
SO EVALUATION & THE HEALTH PROFESSIONS
LA English
DT Article
DE HIV prevention; adolescents; evaluation; faith concepts; orphans; Zimbabwe
ID mental-health; services
AB The authors used state-of-the-art concept mapping approaches to examine structural institutional effects of church and secular high schools on the types of sexual and HIV-prevention education messages transmitted to learners in Zimbabwe. Participants were school teachers (n = 26), school counselors (n = 28), and pastors involved in student pastoral care (n = 14; males = 27, females = 41). They reported on messages perceived to influence sexual decisions of learners in their school setting. The self-report data were clustered into message types using concept mapping and contrasted for consistency of content and structure both between and within type of school. The authors also engaged in curriculum document study with member checks in the participant schools to determine convergence of the evidence on school-type effects of the messages transmitted to students. Church schools prioritized faith-informed sexual and HIV-prevention messages, whereas both types of schools prioritized Life skills education and a future focus. Secular schools prioritized sex and HIV messages in the context of community norms. Facts about HIV and AIDS were relatively underemphasized by church schools. The implicit knowledge values that differentiate types of schools influence learner access to information important for their sexual decisions.
C1 [Mpofu, Elias] Univ Sydney, Fac Hlth Sci, Lidcombe, NSW 2141, Australia.
   [Mutepfa, Magen Mhaka] Univ Zimbabwe, Harare, Zimbabwe.
   [Hallfors, Denise Dion] Pacific Inst Res & Evaluat, Chapel Hill, NC USA.
C3 University of Sydney; University of Zimbabwe; Pacific Institute for Research & Evaluation (PIRE)
RP Mpofu, E (corresponding author), Univ Sydney, Fac Hlth Sci, Cumberland Campus,Room T-428,75 East St, Lidcombe, NSW 2141, Australia.
EM elias.mpofu@sydney.edu.au
FU Eunice Kennedy ShriverNational Institute of Child Health and Human Development, National Institutes of Health [R01HD55838]
CR Concept Systems, 2010, CONC MAPP SOFTW, V0, P0
   Elliott DS, 2004, PREV SCI, V5, P47, DOI 10.1023/B:PREV.0000013981.28071.52
   Everitt B., 1980, CLUSTER ANAL, V0, P0
   Higgins A., 2011, ETHNOGRAPHIC J CULTU, V1, P44
   Hoagwood KE, 2005, J CHILD PSYCHOL PSYC, V46, P690, DOI 10.1111/j.1469-7610.2005.01451.x
   Jansen Jonathan, 2009, KNOWLEDGE BLOOD CONF, V0, P0
   Kane M., 2007, CONCEPT SYSTEM PLANN, V0, P0
   Karmon A, 2007, TEACH COLL REC, V109, P603
   Karver Marc S, 2005, MENT HEALTH SERV RES, V7, P35, DOI 10.1007/s11020-005-1964-4
   McKay MM, 2004, CHILD ADOL PSYCH CL, V13, P905, DOI 10.1016/j.chc.2004.04.001
   Ministry of Education Sports and Culture, 2003, POL CIRC HIV ED SCH, V0, P0
   Payne AA, 2010, PREV SCI, V11, P126, DOI 10.1007/s11121-009-0157-6
   Shulman L., 1990, TEACHER CURRICULUM E, V0, Pvii
   Tesch R., 1990, QUALITATIVE RES, V0, P0
NR 14
TC 6
Z9 6
U1 0
U2 7
PU SAGE PUBLICATIONS INC
PI THOUSAND OAKS
PA 2455 TELLER RD, THOUSAND OAKS, CA 91320 USA
SN 0163-2787
EI 
J9 EVAL HEALTH PROF
JI Eval. Health Prof.
PD SEP 15
PY 2012
VL 35
IS 3
BP 346
EP 359
DI 10.1177/0163278712443962
PG 14
WC Health Care Sciences & Services; Health Policy & Services
SC Health Care Sciences & Services
GA 984FL
UT WOS:000307175400006
PM 22582341
DA 2023-03-20
ER

PT J
AU Oncel, S
   Kulakac, O
   Akcan, A
   Eravsar, K
   Dedeoglu, N
AF Oncel, Selma
   Kulakac, Ozen
   Akcan, Arzu
   Eravsar, Kadriye
   Dedeoglu, Necati
TI Apprentices' Knowledges and Attitudes about Sexually Transmitted Disease
SO SEXUALITY AND DISABILITY
LA English
DT Article
DE Apprentice; Sexually transmitted diseases; Adolescence; Turkey
ID adolescents; students; infections; behavior
AB The aim of this study is to determine the knowledge and attitudes of apprentices about sexually transmitted diseases (STDs). Apprentices are the students who are not able to continue their formal education after primary education in Turkey. This descriptive and cross sectional study was conducted at the "Apprenticeship Training School" in Antalya during February 2007. 1,186 of the 1,500 apprentice students, who were registered at the Apprenticeship Training School, agreed to participate in the study. Participants completed a questionnaire in the classroom which was aimed at determining the level of their knowledge and attitudes about STDs. Percentages and chi square analysis were used in data analysis. 60.9% of the participants recognized at least one of the STDs' names. The most familiar STD was AIDS (67.4%). 83.6% of the participants did not know about the symptoms of STDs. Only 23.4% of participants reported at least one of the possible contraction of STDs of the STDs and 28.1% indicated that they had knowledge about the protection methods against STDs. 51.4% of the apprentices' believed that healthy looking persons could also be infectious and most of the STDs were curable (47.6%). Age, gender, the field of apprenticeship and being educated about STDs emerged as the important demographic characteristics on being acquainted with the symptoms, as well as transmission of and protection from the STDs. Results show that STDs' names and the contraction of and protection from the STDs were known better by the male participants, participants from the field of the personal hygiene education and apprentices whom had prior education about STDs. Results emphasize the need to strengthen the apprentices' STD education on all aspects, including their attitudes and safe sexual practices.
C1 [Oncel, Selma; Kulakac, Ozen; Akcan, Arzu; Eravsar, Kadriye; Dedeoglu, Necati] Akdeniz Univ, Sch Hlth, Dept Publ Hlth Nursing, TR-07058 Antalya, Turkey.
   [Kulakac, Ozen] Akdeniz Univ, Dept Matern & Gynecol Nursing, Sch Hlth, TR-07058 Antalya, Turkey.
   [Dedeoglu, Necati] Akdeniz Univ, Fac Med, Dept Publ Hlth, TR-07058 Antalya, Turkey.
C3 Akdeniz University; Akdeniz University; Akdeniz University
RP Oncel, S (corresponding author), Akdeniz Univ, Sch Hlth, Dept Publ Hlth Nursing, TR-07058 Antalya, Turkey.
EM oselma@akdeniz.edu.tr; kozen@akdeniz.edu.tr; aarzu@akdeniz.edu.tr; kadaydemir@akdeniz.edu.tr; dedeoglu@akdeniz.edu.tr
CR Acikel C.H., 2005, PREV MED B, V4, P16
   [Anonymous], 2007, REV NATL POLICIES ED, V0, P0
   [Anonymous], 2009, COUNTR REP TURK 5 AS, V0, P0
   ARAS S, 2004, SAGLIK TOPLUM, V14, P78
   Bakir B, 2003, GULHANE MED J, V45, P19
   Bektas HA, 2007, AIDS CARE, V19, P888, DOI 10.1080/09540120701203352
   Buffardi AL, 2008, AM J PUBLIC HEALTH, V98, P1128, DOI 10.2105/AJPH.2007.120451
   Bunnell RE, 1999, J INFECT DIS, V180, P1624, DOI 10.1086/315080
   Burazeri G, 2003, CROAT MED J, V44, P86
   Clark LR, 2002, SEX TRANSM DIS, V29, P436, DOI 10.1097/00007435-200208000-00002
   Coskun M., 1996, OMU TIP DERGISI, V13, P273
   Crosby RA, 2008, J SCHOOL HEALTH, V78, P310, DOI 10.1111/j.1746-1561.2008.00307.x
   Fergus S, 2007, AM J PUBLIC HEALTH, V97, P1096, DOI 10.2105/AJPH.2005.074609
   Friesen H., 1996, PAPUA NEW GUINEA MEDICAL JOURNAL, V39, P208
   Groce N.E., 2004, ASIA PACIFIC DISABIL, V15, P13
   Hahm HC, 2007, PERSPECT SEX REPRO H, V39, P231, DOI 10.1363/3923107
   Holmes KK, 2004, B WORLD HEALTH ORGAN, V82, P454
   Ilgun M.S., 2005, PREV MED B, V4, P66
   Kaymak Y., 2006, DERMATOSE, V2, P99
   Kaymak Y, 2006, TURKIYE KLIN J DERMA, V16, P153
   Kilic S, 2004, PREV MED B, V3, P111
   Kir T., 2004, TAF PREVENTIVE MED B, V3, P93
   Mahat G, 2006, J ADV NURS, V53, P583, DOI 10.1111/j.1365-2648.2006.03758.x
   Maticka-Tyndale E, 2010, EVAL PROGRAM PLANN, V33, P98, DOI 10.1016/j.evalprogplan.2009.07.001
   Morrison DM, 2007, AIDS EDUC PREV, V19, P258, DOI 10.1521/aeap.2007.19.3.258
   Ozcebe H, 2003, J ADOLESCENT HEALTH, V33, P217, DOI 10.1016/S1054-139X(03)00131-9
   Ozdemir L, 2003, CUMHURIYET U TIP FAK, V25, P10
   Parla A, 2001, FEMINIST STUD, V27, P65, DOI 10.2307/3178449
   Sahin N. H., 2009, TURK SILAHLI KUVVETLERI, V0, P0
   Seyrek E.V., 2006, 1 UL AD SAGL K, V0, P0
   Speizer IS, 2003, J ADOLESCENT HEALTH, V33, P324, DOI 10.1016/S1054-139X(02)00535-9
   Temin MJ, 1999, INT FAM PLAN PERSPEC, V25, P186, DOI 10.2307/2991883
   Tezcan H., 2010, 1 UL AD SAGL K, V0, P0
   Topbas M, 2003, GULHANE TIP DERGISI, V45, P331
   UNAIDS/WHO, 2008, UNAIDS WHO EP FACT S, V0, P0
   Ungan M, 2003, PATIENT EDUC COUNS, V51, P163, DOI 10.1016/S0738-3991(02)00190-8
   Unluhisarcikli O., 2009, VOCATIONAL TRAINING, V0, P0
   US Department of Health and Human Services Sexually Transmitted Diseases and Disability, 2010, HLTH PEOPL, V0, P0
   Welner SL, 2000, SEX TRANSM DIS, V27, P272, DOI 10.1097/00007435-200005000-00007
   Yurdakul M., 2005, J HLTH PUBLIC, V15, P1
NR 41
TC 0
Z9 0
U1 0
U2 5
PU SPRINGER
PI NEW YORK
PA ONE NEW YORK PLAZA, SUITE 4600, NEW YORK, NY, UNITED STATES
SN 0146-1044
EI 1573-6717
J9 SEX DISABIL
JI Sex. Disabil.
PD MAR 15
PY 2012
VL 30
IS 1
BP 53
EP 66
DI 10.1007/s11195-011-9230-8
PG 14
WC Rehabilitation
SC Rehabilitation
GA 890RL
UT WOS:000300162400006
DA 2023-03-20
ER

PT J
AU Chew, D
   Jaworsky, D
   Thorne, J
   Ho, M
   Andany, N
   Morin, C
   Hoffman, N
   Henshaw, C
   Rourke, SB
   Fisher, M
   Rachlis, A
AF Chew, Derek
   Jaworsky, Denise
   Thorne, Julie
   Ho, Meghan
   Andany, Nisha
   Morin, Carly
   Hoffman, Nikki
   Henshaw, Christe
   Rourke, Sean B.
   Fisher, Mark
   Rachlis, Anita
TI Development, implementation, and evaluation of a student-initiated undergraduate medical education elective in HIV care
SO MEDICAL TEACHER
LA English
DT Article
ID national-survey; physicians; knowledge; epidemic; health; infection; residents; skills; aids; men
AB Background: The literature indicates that medical students require more comprehensive HIV training. Aim: Medical students at the University of Toronto developed and implemented the preclerkship HIV elective (PHE) with the aim to increase trainee HIV knowledge, address important issues in HIV care, and prepare students to serve affected populations. Methods: Developed in partnership with the Ontario HIV Treatment Network and in consultation with local AIDS service organizations and the University of Toronto Faculty of Medicine, the PHE was inaugurated in November 2008 as an elective supplement to medical curriculum content. Eighteen second-year medical students participated in the PHE, consisting of lectures, small group sessions, clinical observerships, community placements, reading assignments, and an HIV counseling and testing workshop. Participants completed a self-assessment of HIV knowledge prior to starting and after PHE completion. Results: Self-assessment scores of HIV knowledge among PHE participants significantly increased from 78.1% (pre-PHE) to 90.2% (post-PHE) (p=0.0016). Common themes from feedback on participant satisfaction included enthusiasm for small group sessions, clinical observerships, community agency placements, and the diversity of topics covered. Conclusions: Student-run initiatives can supplement medical curriculum content and program feedback may be used to advocate for curriculum changes. Factors influencing success include student leadership and interest, community partnerships, and faculty mentorship.
C1 [Chew, Derek] Sunnybrook Hlth Sci Ctr, Dept Med, Div Infect Dis, Toronto, ON M4N 3M5, Canada.
   [Rourke, Sean B.] St Michaels Hosp, Li Ka Shing Knowledge Inst, OHTN, Toronto, ON, Canada.
   [Rourke, Sean B.; Fisher, Mark] Ontario HIV Treatment Network, Toronto, ON, Canada.
   [Rourke, Sean B.; Rachlis, Anita] Univ Toronto, Toronto, ON M5S 1A1, Canada.
C3 University of Toronto; Sunnybrook Health Science Center; Sunnybrook Research Institute; University of Toronto; Li Ka Shing Knowledge Institute; Saint Michaels Hospital Toronto; University of Toronto
RP Chew, D (corresponding author), Sunnybrook Hlth Sci Ctr, Dept Med, Div Infect Dis, 2075 Bayview Ave,Suite H226, Toronto, ON M4N 3M5, Canada.
EM derek.chew@albertahealthservices.ca
FU OHTN; University of Toronto Faculty of Medicine
CR Aultman J, 2006, MED ED ONLINE, V0, P11
   Balfour L, 2007, AIDS CARE, V19, P1141, DOI 10.1080/09540120701352241
   Boulos D, 2006, CAN COMMUN DIS REP, V32, P165
   BOYD KM, 1994, MED EDUC, V28, P488, DOI 10.1111/j.1365-2923.1994.tb02724.x
   Burke RC, 2007, AIDS, V21, P1617, DOI 10.1097/QAD.0b013e32823f91ff
   *CDCP, 2007, HIV AIDS SURV REP 20, V0, P0
   Ciccarone D, 2004, MED EDUC, V38, P1197, DOI 10.1111/j.1365-2929.2004.02008.x
   Cook RL, 1998, ACAD MED, V73, P342, DOI 10.1097/00001888-199803000-00026
   CURTIS JR, 1994, ACAD MED, V69, PS45, DOI 10.1097/00001888-199410000-00038
   Doherty JA, 1992, CAN J INFECT DIS, V3, P118
   Estcourt C, 2009, INT J STD AIDS, V20, P324, DOI 10.1258/ijsa.2008.008325
   *EUR COAL POS PEOP, 1994, PAR DECL PAR AIDS SU, V0, P0
   Feldman J, 2004, AIDS PATIENT CARE ST, V18, P395, DOI 10.1089/1087291041518274
   GULLY PR, 1995, CAN FAM PHYSICIAN, V41, P1890
   Hall HI, 2009, JAIDS-J ACQ IMM DEF, V51, PS13, DOI 10.1097/QAI.0b013e3181a2639e
   Hansen L, 2005, AIDS PATIENT CARE ST, V19, P40, DOI 10.1089/apc.2005.19.40
   Jaffe HW, 2007, JAMA-J AM MED ASSOC, V298, P2412, DOI 10.1001/jama.298.20.2412
   Kilbourne AM, 2001, J CLIN EPIDEMIOL, V54, PS22, DOI 10.1016/S0895-4356(01)00443-7
   Liddicoat RV, 2004, J GEN INTERN MED, V19, P349, DOI 10.1111/j.1525-1497.2004.21251.x
   Public Health Agency of Canada, 2008, SUMM EST HIV PREV IN, V0, P0
   Public Health Agency of Canada, 2007, HIV AIDS CAN SURV RE, V0, P0
   Rosen NO, 2005, SEX TRANSM DIS, V32, P619, DOI 10.1097/01.olq.0000179889.61390.63
   Solomon P, 2005, AIDS PATIENT CARE ST, V19, P840, DOI 10.1089/apc.2005.19.840
   Solomon P, 2003, TEACH LEARN MED, V15, P257, DOI 10.1207/S15328015TLM1504_08
   Sullivan PS, 2009, ANN EPIDEMIOL, V19, P423, DOI 10.1016/j.annepidem.2009.03.004
   THOMAS RI, 1990, ACAD MED, V65, P482, DOI 10.1097/00001888-199007000-00019
   UNAIDS, 2007, GREAT INV PEOPL LIV, V0, P0
   Vail R, 1996, PATIENT EDUC COUNS, V27, P95, DOI 10.1016/0738-3991(95)00793-8
NR 28
TC 8
Z9 8
U1 0
U2 7
PU INFORMA HEALTHCARE
PI LONDON
PA TELEPHONE HOUSE, 69-77 PAUL STREET, LONDON EC2A 4LQ, ENGLAND
SN 0142-159X
EI 
J9 MED TEACH
JI Med. Teach.
PD JUN 15
PY 2012
VL 34
IS 5
BP 398
EP 403
DI 10.3109/0142159X.2012.668237
PG 6
WC Education, Scientific Disciplines; Health Care Sciences & Services
SC Education & Educational Research; Health Care Sciences & Services
GA 931TH
UT WOS:000303241700017
PM 22449272
DA 2023-03-20
ER

PT J
AU Rebello, LEFD
   Gomes, R
AF Figueiredo de Sousa Rebello, Lucia Emilia
   Gomes, Romeu
TI What's your Attitude? College male students' narratives about AIDS preventive care
SO SAUDE E SOCIEDADE
LA Portuguese
DT Article
DE Sexuality; Prevention & control; Acquired Immunodeficiency Syndrome; Men; Narrative
ID masculinity; men
AB The objective of this paper is to analyze 22 narratives of collegian young men, focusing on the meaning attributed to sexuality and AIDS prevention. The narratives, registered in 2009, are part of the research Masculine Sexuality and Health Care's collection, whicha was made in Rio de Janeiro.. The theoretical framework adopted is the concept of hegemonic masculinity and sexual script. The methodological design is the study of narratives. The starting point was the assumption that, beyond schooling, hegemonic masculinity marks influence the meanings attributed and the adherence to AIDS' prevention. The need of revising male sexual health care actions is highlighted, in order to include cultural aspects associated to the construction of subjects identity, as well as the need of health care and information services which favor a preventive attitude.
C1 [Gomes, Romeu] Fundacao Oswaldo Cruz, Inst Fernandes Figueira, Dept Ensino, CNPq, Rio De Janeiro, Brazil.
C3 Fundacao Oswaldo Cruz
RP Rebello, LEFD (corresponding author), Rua Monsenhor Jeronimo 400,Ap 201, BR-20750110 Rio De Janeiro, RJ, Brazil.
EM rebello.lucia@gmail.com; romeu@iff.fiocruz.br
CR ABRAMOVY M., 2004, JUVENTUDES SEXUALIDA, V0, P0
   ALVES A. M., 2009, SEX SALUD SOC, V0, P10
   Alves Maria de Fátima Paz, 2003, CAD. SAÚDE PÚBLICA, V19, P0
   Barros T, 2001, REV PANAM SALUD PUBLICA, V10, P86, DOI 10.1590/S1020-49892001000800003
   BASTOS F. I., 2006, AIDS TERCEIRA DECADA, V20, P0
   Bozon M., 2004, SOCIOLOGIA SEXUALIDA, V0, P0
   Bradner CH, 2000, FAM PLANN PERSPECT, V32, P33, DOI 10.2307/2648146
   CADERNO DE INFORMACOES EM SAUDE DO ESTADO DO RIO DE JANEIRO, 2009, B EP 2008 DST AIDS, V0, P0
   Carmo P. S., 2003, CULTURA REBELDIA JUV, V0, P0
   Connell RW, 2002, THEOR CRIMINOL, V6, P89, DOI 10.1177/136248060200600104
   DAVENPORT-HINES R, 1998, CONHECIMENTO SEXUAL, V0, P422
   De Keijzer B., 2003, SALUD COMO DERECHO C, V0, P137
   Madureira VS, 2008, CIENC SAUDE COLETIVA, V13, P1807, DOI 10.1590/S1413-81232008000600015
   Rebello LEFDS, 2009, CIENC SAUDE COLETIVA, V14, P653, DOI 10.1590/S1413-81232009000200034
   GAGNON J. H, 2006, UMA INTERPRETACAO DE, V0, P0
   Goffman Erving., 1988, ESTIGMA NOTAS MANIPU, V0, P0
   Gomes R, 2002, CAMINHOS PENSAMENTO, V0, P0
   Gomes R, 2008, SEXUALIDADE MASCULIN, V0, P0
   Gondim RC, 2000, REV BRAS EPIDEMIOL, V3, P38
   Granados-Cosme JA, 2007, CAD SAUDE PUBLICA, V23, P535, DOI 10.1590/S0102-311X2007000300012
   Gubert D, 2008, CIENC SAUDE COLETIVA, V13, P2247, DOI 10.1590/S1413-81232008000900029
   Guerriero Iara, 2002, REV. SAÚDE PÚBLICA, V36, P50, DOI 10.1590/S0034-89102002000500008
   HILL A, 1998, CONHECIMENTO SEXUAL, V0, P329
   Jovchelovitch S., 2012, PESQUISA QUALITATIVA, V0, P90
   Lyra Jorge, 2002, CAD. CEDES, V22, P9
   Martins LC, 2002, REV SAUDE PUBL, V36, P88, DOI 10.1590/S0034-89102002000100014
   *MIN SAUD, 2009, B EP AIDS DST, V0, P0
   Monteiro S., 2003, CLASSICO NOVO TENDEN, V0, P251
   Nunes C, 2008, REV PORTUGUESA SAUDE, V26, P5
   Santos Naila Janilde Seabra, 2002, REV. BRAS. EPIDEMIOL., V5, P286
   Silva Wilson Aparecido, 2002, REV. SAÚDE PÚBLICA, V36, P68, DOI 10.1590/S0034-89102002000500010
   [UNAIDS ONUSIDA. Relatorio para o Dia Mundial de Luta contra a Aids SIDA 2011], 2011, REL MUND LUT AIDS SI, V0, P0
   Vaitsman J, 1994, FLEXIVEIS PLURAIS ID, V0, P0
   VELHO G., 1999, INDIVIDUALISMO CULTU, V0, P0
   Villarinho Luciana, 2002, REV. SAÚDE PÚBLICA, V36, P61, DOI 10.1590/S0034-89102002000500009
   Villela Wilza Vieira, 2006, CAD. SAÚDE PÚBLICA, V22, P2467, DOI 10.1590/S0102-311X2006001100021
   Werneck, 1997, CAD SAUDE PUBLICA, V13, P611
NR 37
TC 4
Z9 4
U1 0
U2 0
PU UNIV SAO PAULO, FAC SAUDE PUBLICA
PI SAO PAULO
PA AV DR ARNALDO 715, PREDIO DA BIBLIOTECA 2 ANDAR SALA 2, SAO PAULO, SP 01246 904, BRAZIL
SN 0104-1290
EI 
J9 SAUDE SOC-SAO PAULO
JI Saude Soc.
PD OCT-DEC 15
PY 2012
VL 21
IS 4
BP 916
EP 927
DI 
PG 12
WC Public, Environmental & Occupational Health
SC Public, Environmental & Occupational Health
GA 076WA
UT WOS:000313988500011
DA 2023-03-20
ER

PT J
AU Stacey, K
   Sellers, L
   Barrett, S
AF Stacey, K.
   Sellers, L.
   Barrett, S.
TI Pre-elective HIV postexposure prophylaxis clinic for medical students: design, protocol, uptake and effectiveness
SO INTERNATIONAL JOURNAL OF STD & AIDS
LA English
DT Article
DE HIV; medical elective; postexposure prophylaxis; PEP; prevention
AB We sought to evaluate medical student need for HIV postexposure prophylaxis (PEP) prior to their elective and introduce a 'Pilot PEP Clinic'. We undertook a survey of 388 medical students to assess their elective plans. All were offered an appointment in a clinic, assessed via a protocol and provided a PEP 'starter-pack' prescription if criteria were met. A follow-up questionnaire was sent to assess the acceptability of the clinic. The pre-elective questionnaire response rate was 232/388 (60%); 72/232 (31%) of respondents planned their elective in areas of high HIV prevalence and, of these, 32/72 (45%) attended the clinic. Of 32, 31 (97%) met the clinic protocol criteria and received a prescription for PEP. Of 32, 29 (90%) completed the follow-up questionnaire and every respondent rated the clinic as acceptable. The main concern was the cost of antiretroviral medications. We conclude that a 'Pre-elective HIV PEP Clinic' is an acceptable way to provide students With safe access to PEP prior to their elective.
C1 [Stacey, K.; Sellers, L.] Univ Birmingham, Coll Med & Dent Sci, Birmingham, W Midlands, England.
   [Barrett, S.] Birmingham Heartlands Hosp, GU & HIV Med, Bordesley Green, England.
C3 University of Birmingham; Heart of England NHS Foundation Trust
RP Stacey, K (corresponding author), Royal Worcestershire Hosp, Charles Hastings Way, Worcester WR5 1DD, Worcs, England.
EM kstacey@doctors.org.uk
CR Cardo DM, 1997, NEW ENGL J MED, V337, P1485, DOI 10.1056/NEJM199711203372101
   Franklin GF, 2001, J INFECTION, V43, P191, DOI 10.1053/jinf.2001.0903
   Gamester CF, 1999, BMJ-BRIT MED J, V318, P161
   Moss PJ, 1999, BRIT MED J, V318, P139
   Tilzey AJ, 2002, BRIT MED J, V325, P110
   UK Health Departments, 2004, HIV POST PROPH GUID, V0, P0
   UK Health Departments, 2008, HIV POST PROPH GUID, V0, P0
   UK Health Departments, 2000, HIV POST PROPH GUID, V0, P0
   UNAIDS, 2007, O7 AIDS EP UPD, V0, P0
NR 9
TC 1
Z9 1
U1 0
U2 3
PU ROYAL SOC MEDICINE PRESS LTD
PI LONDON
PA 1 WIMPOLE STREET, LONDON W1G 0AE, ENGLAND
SN 0956-4624
EI 
J9 INT J STD AIDS
JI Int. J. STD AIDS
PD SEP 15
PY 2012
VL 23
IS 9
BP 667
EP 669
DI 10.1258/ijsa.2009.009402
PG 3
WC Immunology; Infectious Diseases
SC Immunology; Infectious Diseases
GA 023QI
UT WOS:000310049100015
PM 23033524
DA 2023-03-20
ER

PT J
AU Zhang, L
   Ding, XB
   Lu, RR
   Feng, LG
   Li, XF
   Xiao, Y
   Ruan, YH
   Vermund, SH
   Shao, YM
   Qian, HZ
AF Zhang, Lan
   Ding, Xianbin
   Lu, Rongrong
   Feng, Liangui
   Li, Xuefeng
   Xiao, Yan
   Ruan, Yuhua
   Vermund, Sten H.
   Shao, Yiming
   Qian, Han-Zhu
TI Predictors of HIV and Syphilis among Men Who Have Sex with Men in a Chinese Metropolitan City: Comparison of Risks among Students and Non-Students
SO PLOS ONE
LA English
DT Article
ID drug-users; prevalence; infections; behavior; province; municipality; attitudes; hiv/aids; workers; samples
AB Background: Men who have sex with men (MSM) are at a substantial risk of HIV, given rising HIV prevalence in urban China. Adolescent and adult students often take HIV-related risk as part of sexual exploration. We compared the risks of HIV and syphilis infections and risky sexual behaviors between student and non-student among urban MSM. Methods: Respondent driven sampling approach was used to recruit men who were self-identified as MSM in Chongqing Metropolitan City in southwestern China in 2009. Each participant completed a computer-assisted self-interview which collected demographic and behavioral data, and provided blood specimens for HIV and syphilis testing. Multivariable logistic regression analyses identified predictors for HIV and syphilis infections while comparing student and non-student MSM. Results: Among 503 MSM participants, 36.4% were students, of whom 84.2% were in college. The adjusted prevalence of HIV infection was 5.5% (95% confidence interval [CI]: 2.1%-10.2%) in students and 20.9% (95% CI: 13.7%-27.5%) in non-students; the adjusted prevalence of syphilis was 4.4% (95% CI: 0.7%-9.0%) in students and 7.9% (95% CI: 3.6%-12.9%) in non-students (P = 0.12). Two groups had similar risky sexual behaviors such as number of sexual partners and exchanging sex for money. Multivariate analysis showed that students had lower HIV prevalence than non-students (adjusted odds ratio [AOR]: 0.3; 95% CI: 0.1-0.8) adjusting for age, ethnicity and other variables. Conclusion: Student MSM have lower HIV and similar syphilis prevalence compared with non-student MSM. However, due to a shorter duration of sexual experience and high prevalence of at-risk sexual behaviors among student MSM, HIV risk might be quite high in students as in non-students.
C1 [Zhang, Lan; Vermund, Sten H.; Qian, Han-Zhu] Vanderbilt Univ, Sch Med, Vanderbilt Inst Global Hlth, Nashville, TN 37212 USA.
   [Zhang, Lan; Li, Xuefeng; Ruan, Yuhua; Shao, Yiming] Chinese Ctr Dis Control, Natl Ctr AIDS STD Control & Prevent, State Key Lab Infect Dis Prevent & Control, Beijing, Peoples R China.
   [Ding, Xianbin; Lu, Rongrong; Feng, Liangui] Chongqing Ctr Dis Control & Prevent, Chongqing, Peoples R China.
   [Xiao, Yan] Joint United Nations Program HIV AIDS, China Off, Beijing, Peoples R China.
C3 Vanderbilt University; Chinese Center for Disease Control & Prevention; National Center for AIDS/STD Control & Prevention, Chinese Center for Disease Control & Prevention
RP Zhang, L (corresponding author), Vanderbilt Univ, Sch Med, Vanderbilt Inst Global Hlth, Nashville, TN 37212 USA.
EM xiaoy1800@163.com; ruanyuhua92@gmail.com; han-zhu.qian@vanderbilt.edu
FU United States National Institutes of Health [R01AI078933, D43TW001035, R01AI094562]; Ministry of Science and Technology of China [2012ZX10001-002]; Chinese State Key Laboratory for Infectious Disease Development Grant [2011SKLID102]
CR Abdul-Quader AS, 2006, J URBAN HEALTH, V83, PI1, DOI 10.1007/s11524-006-9108-8
   Abdul-Quader AS, 2006, J URBAN HEALTH, V83, P459, DOI 10.1007/s11524-006-9052-7
   Chongqing Municipal Goverment, 2007, ADV, V0, P0
   Chow EP, 2011, AIDS BEHAV 0403, V0, P0
   Cong L, 2008, BMC PUBLIC HEALTH, V8, P0, DOI 10.1186/1471-2458-8-250
   Dosekun O, 2010, CURR OPIN HIV AIDS, V5, P291, DOI 10.1097/COH.0b013e32833a88a3
   Feng Lian-gui, 2008, ZHONGHUA YUFANG YIXUE ZAZHI, V42, P870
   Feng LG, 2009, JAIDS-J ACQ IMM DEF, V52, P79, DOI 10.1097/QAI.0b013e3181a4f53e
   Feng YJ, 2010, JAIDS-J ACQ IMM DEF, V53, PS74, DOI 10.1097/QAI.0b013e3181c7dd16
   Gao L, 2009, SEX TRANSM INFECT, V85, P354, DOI 10.1136/sti.2008.034702
   Gao L, 2010, PLOS ONE, V5, P0, DOI 10.1371/journal.pone.0015256
   Goel S, 2010, P NATL ACAD SCI USA, V107, P6743, DOI 10.1073/pnas.1000261107
   Guo Y, 2011, AIDS BEHAV, V15, P521, DOI 10.1007/s10461-010-9808-7
   Heckathorn DD, 2002, SOC PROBL, V49, P11, DOI 10.1525/sp.2002.49.1.11
   Heckathorn DD, 1997, SOC PROBL, V44, P174, DOI 10.1525/sp.1997.44.2.03x0221m
   Heckathorn DD, 2001, J DRUG ISSUES, V31, P543, DOI 10.1177/002204260103100209
   Heckathorn DD, 2007, SOCIOL METHODOL, V37, P151, DOI 10.1111/j.1467-9531.2007.00188.x
   Jiang Y, 2010, INT J EPIDEMIOL, V39, PII72, DOI 10.1093/ije/dyq224
   Kong TSK, 2009, CHINESE MALE HOMOSEX, V0, P0
   Leiber E, 2009, AIDS EDUC PREV, V21, P415, DOI 10.1521/aeap.2009.21.5.415
   Li Chun-mei, 2009, ZHONGHUA LIU XING BING XUE ZA ZHI, V30, P882
   Li Y, 2010, JAIDS-J ACQ IMM DEF, V53, PS48, DOI 10.1097/QAI.0b013e3181c7d72f
   Liu H, 2006, SEX TRANSM DIS, V33, P68, DOI 10.1097/01.olq.0000187266.29927.11
   Liu HJ, 2009, AIDS BEHAV, V13, P652, DOI 10.1007/s10461-008-9475-0
   Liu J, 2011, AIDS PATIENT CARE ST, V25, P423, DOI 10.1089/apc.2010.0333
   Liu L, 2009, CURR HIV RES, V7, P390, DOI 10.2174/157016209788680642
   Ma XY, 2007, JAIDS-J ACQ IMM DEF, V45, P581, DOI 10.1097/QAI.0b013e31811eadbc
   Mahfoud Z, 2010, AIDS, V24, PS45, DOI 10.1097/01.aids.0000386733.02425.98
   Ministry of Health of the Peoples Republic of China Joint United Nations Programme on HIV/ AIDS Organization WH ( 2010), 2009, 2009 EST HIV AIDS EP, V0, P0
   Ouyang Lin, 2009, ZHONGHUA LIU XING BING XUE ZA ZHI, V30, P1001
   Reisner SL, 2010, AIDS CARE, V22, P577, DOI 10.1080/09540120903311482
   Ruan SM, 2008, AIDS BEHAV, V12, P469, DOI 10.1007/s10461-008-9361-9
   Ruan SM, 2009, AIDS BEHAV, V13, P671, DOI 10.1007/s10461-009-9567-5
   Ruan YH, 2007, SEX TRANSM DIS, V34, P592, DOI 10.1097/01.olq.0000253336.64324.ef
   Ruan YH, 2009, AIDS BEHAV, V13, P663, DOI 10.1007/s10461-008-9503-0
   Tao XR, 2010, SE ASIAN J TROP MED, V41, P358
   Volz E, 2008, J OFF STAT, V24, P79
   Wei CY, 2011, SEX TRANSM INFECT, V87, P225, DOI 10.1136/sti.2010.047407
   Wong FY, 2009, AIDS EDUC PREV, V21, P430, DOI 10.1521/aeap.2009.21.5.430
   Xiao Y, 2010, JAIDS-J ACQ IMM DEF, V53, PS66, DOI 10.1097/QAI.0b013e3181c7db43
   Xiao Y, 2009, SEX TRANSM DIS, V36, P647, DOI 10.1097/OLQ.0b013e3181aac23d
   [许娟 Xu Juan], 2010, 中华预防医学杂志 CHINESE JOURNAL OF PREVENTIVE MEDICINE, V44, P975
   Xu JJ, 2011, BMC PUBLIC HEALTH, V11, P0, DOI 10.1186/1471-2458-11-287
   Yin Lu, 2007, HARM REDUCT J, V4, P6, DOI 10.1186/1477-7517-4-6
   Zhang DP, 2007, J INFECTION, V55, P456, DOI 10.1016/j.jinf.2007.06.015
   Zhang HS, 2004, AIDS BEHAV, V8, P105, DOI 10.1023/B:AIBE.0000030242.46843.71
   Zhang K, 1999, AIDS CARE, V11, P581, DOI 10.1080/09540129947730
   Zhang LL, 2010, SUBST USE MISUSE, V45, P2503, DOI 10.3109/10826084.2010.487234
   Zheng Jian-Dong, 2011, ZHONGHUA LIU XING BING XUE ZA ZHI, V32, P337
   Zhong F, 2011, AIDS BEHAV, V15, P1058, DOI 10.1007/s10461-009-9619-x
NR 50
TC 28
Z9 35
U1 0
U2 0
PU PUBLIC LIBRARY SCIENCE
PI SAN FRANCISCO
PA 1160 BATTERY STREET, STE 100, SAN FRANCISCO, CA 94111 USA
SN 1932-6203
EI 
J9 PLOS ONE
JI PLoS One
PD MAY 18
PY 2012
VL 7
IS 5
BP 
EP 
DI 10.1371/journal.pone.0037211
PG 8
WC Multidisciplinary Sciences
SC Science & Technology - Other Topics
GA 959VG
UT WOS:000305343500074
PM 22623994
DA 2023-03-20
ER

PT J
AU Nazik, E
   Arslan, S
   Ozdemir, F
   Apay, S
AF Nazik, Evsen
   Arslan, Sevban
   Ozdemir, Funda
   Apay, Serap
TI Turkish Nursing Students' Attitudes About Patients Living With HIV/AIDS
SO SEXUALITY AND DISABILITY
LA English
DT Article
DE Attitude; AIDS; AIDS attitudes scale; Nursing students; Turkey
ID knowledge; aids; people; care; hiv
AB The study was conducted to identify attitudes towards patients living with HIV/AIDS of nursing students in Turkey. The descriptive study was conducted in the Adana Health School of Cukurova University in Adana, Turkey. The study comprised 311 nursing students. The data were collected via AIDS Attitudes Scale (AAS). The data were evaluated using SPSS software, using percentage, analysis of variance, t test and Kruskal-Wallis test. Total AAS score of the students was found as 48.67 +/- A 13.77. The mean domain scores of AIDS Attitude Scale were 19.39 +/- A 5.66 for Contagion Subscale, 13.28 +/- A 4.41 for Negative Emotions Subscale and 16.00 +/- A 6.88 for Professional Resistance Subscale. It was determined in this study that negative attitudes exist towards people with HIV/AIDS among nursing students. These findings were interpreted to suggest that further AIDS education among nursing students is necessary.
C1 [Nazik, Evsen; Arslan, Sevban] Cukurova Univ, Dept Nursing, Adana Hlth Sch, Adana, Turkey.
   [Ozdemir, Funda] Ankara Univ, Dept Nursing, Fac Hlth Sci, Adana, Turkey.
   [Apay, Serap] Ataturk Univ, Dept Midwifery, Fac Hlth Sci, Adana, Turkey.
C3 Adana State Hospital; Cukurova University; Ankara University; Ataturk University
RP Nazik, E (corresponding author), Cukurova Univ, Dept Nursing, Adana Hlth Sch, Adana, Turkey.
EM eceevsen_61@hotmail.com
CR Adebajo A.O., 2003, AFR J REPROD HLTH, V7, P103
   Akansel N., 2008, 6 UL HEMS EG K UL KA, V0, P35
   [Anonymous], 2011, HLTH STAT YB 2010, V0, P0
   Bektas HA, 2007, AIDS CARE, V19, P888, DOI 10.1080/09540120701203352
   BLIWISE NG, 1991, HEALTH PSYCHOL, V10, P289, DOI 10.1037/0278-6133.10.4.289
   Cimen S., 2005, ZONGULDAK SAGLIK YUK, V1, P1
   Earl Catherine E, 2003, J ASSOC NURSES AIDS CARE, V14, P70, DOI 10.1177/1055329003252877
   KRUPAT E, 1994, AM J PHARM EDUC, V58, P273
   Li Li, 2011, ZHONG NAN DA XUE XUE BAO YI XUE BAN, V36, P121, DOI 10.3969/j.issn.1672-7347.2011.02.005
   Li YL, 2008, APPL NURS RES, V21, P147, DOI 10.1016/j.apnr.2006.10.004
   Lohrmann C, 2000, J ADV NURS, V31, P696, DOI 10.1046/j.1365-2648.2000.01326.x
   Madumo M M, 2006, CURATIONIS, V29, P87
   Mahat G, 2009, J ADV NURS, V65, P1907, DOI 10.1111/j.1365-2648.2009.05070.x
   Ngan B, 2000, SINGAPORE NURSING J, V27, P26
   Petro-Nustas Wasileh, 2002, J TRANSCULT NURS, V13, P118, DOI 10.1177/104365960201300204
   Pickles D, 2009, J ADV NURS, V65, P2262, DOI 10.1111/j.1365-2648.2009.05128.x
   Rondahl G, 2003, J ADV NURS, V41, P454, DOI 10.1046/j.1365-2648.2003.02553.x
   Stewart D, 1999, J ADV NURS, V30, P740, DOI 10.1046/j.1365-2648.1999.01140.x
   Tompsom T.L., 2003, REHABIL NURS, V28, P27
   Valimaki M, 2010, NURS EDUC TODAY, V30, P674, DOI 10.1016/j.nedt.2010.01.004
   Valois P, 2001, J NURS EDUC, V40, P354
NR 21
TC 5
Z9 5
U1 2
U2 18
PU SPRINGER
PI NEW YORK
PA 233 SPRING ST, NEW YORK, NY 10013 USA
SN 0146-1044
EI 
J9 SEX DISABIL
JI Sex. Disabil.
PD DEC 15
PY 2012
VL 30
IS 4
BP 433
EP 439
DI 10.1007/s11195-012-9281-5
PG 7
WC Rehabilitation
SC Rehabilitation
GA 035TL
UT WOS:000310971900006
DA 2023-03-20
ER

PT J
AU Planes, M
   Prat, FX
   Gomez, AB
   Gras, ME
   Font-Mayolas, S
AF Planes, Montserrat
   Xavier Prat, Francesc
   Belen Gomez, Ana
   Eugenia Gras, Maria
   Font-Mayolas, Silvia
TI Advantages and disadvantages of using condoms with an intimate heterosexual partner
SO ANALES DE PSICOLOGIA
LA Spanish
DT Article
DE AIDS; condom use; intention to use; advantages; disadvantages; students
ID decisional balance; risk-reduction; adolescent; behavior; scale; model; aids
AB The validity and internal consistency of an anonymous self-report questionnaire assessing the perceived advantages and disadvantages of using a condom with an affective heterosexual partner was analyzed. We also analyzed the ability of the questionnaire to predict condom use in the past and the intention to use a condom within the next three months. A convenience sample consisting of 1711 college students (46.3% males, 60% aged fewer than 21) participated in the study. A cross-sectional design was used. The internal consistency of the survey was comparable to similar instruments (Cronbach's alpha of .605 for the advantages scale,.725 for the disadvantages scale). Advantages and disadvantages scores predicted systematic past condom use, although advantages were a stronger predictor. Advantages predicted the intention to use a condom in the next three months, although only among participants who were male and did not always use condoms. These findings suggest the need for prevention programs emphasizing the benefits of condom use and combating negative perceptions of their use, although emphasizing the benefits may have a greater impact on behavior.
C1 [Planes, Montserrat] Univ Girona, Dept Psicol, Inst Recerca Qualitat Vida, Girona 17071, Spain.
C3 Universitat de Girona
RP Planes, M (corresponding author), Univ Girona, Dept Psicol, Inst Recerca Qualitat Vida, Placa St Domenech 9, Girona 17071, Spain.
EM monstserrat.planes@udg.edu
CR AJZEN I, 1991, ORGAN BEHAV HUM DEC, V50, P179, DOI 10.1016/0749-5978(91)90020-T
   AMARO H, 1995, AM PSYCHOL, V50, P437, DOI 10.1037/0003-066X.50.6.437
   Baldwin C, 2007, RETROVIROLOGY, V4, P0, DOI 10.1186/1742-4690-4-78
   BAYES R, 1995, SIDA PSICOLOGIA, V0, P0
   Belza M. J., 2006, JOVENES RELACIONES S, V0, P0
   BERNARD J, 1989, PSYCHOL REP, V65, P851, DOI 10.2466/pr0.1989.65.3.851
   BROWN IS, 1984, J SEX RES, V20, P255, DOI 10.1080/00224498409551224
   Cassamo H., 2008, CUADERNOS MED PSICOS, V0, P60
   CATANIA JA, 1990, HEALTH EDUC QUART, V17, P53, DOI 10.1177/109019819001700107
   Fetscherin M, 2008, J ELECTRON COMMER RE, V9, P231
   FISHBEIN M, 1990, REV INTERAM PSICOL, V24, P37
   Fortenberry JD, 2002, AM J PUBLIC HEALTH, V92, P211, DOI 10.2105/AJPH.92.2.211
   Grimley DM, 1997, HEALTH EDUC RES, V12, P61, DOI 10.1093/her/12.1.61
   Hadley W, 2009, AIDS BEHAV, V13, P997, DOI 10.1007/s10461-008-9468-z
   Hanna KM, 1999, WESTERN J NURS RES, V21, P621, DOI 10.1177/01939459922044081
   Lauby JL, 1998, HEALTH EDUC RES, V13, P343, DOI 10.1093/her/13.3.343
   MAIMAN LA, 1974, HEALTH EDUC QUART, V2, P336, DOI 10.1177/109019817400200404
   Mann L., 1977, DECISION MAKING PSYC, V0, P0
   MONTIJO R. S., 2006, AN PSICOL, V22, P200
   Morrison-Beedy D, 2002, RES NURS HEALTH, V25, P122, DOI 10.1002/nur.10026
   Noar SM, 2001, J APPL BIOBEHAV RES, V6, P1, DOI 10.1111/j.1751-9861.2001.tb00104.x
   Parsons JT, 2000, J ADOLESCENCE, V23, P377, DOI 10.1006/jado.2000.0326
   Pina J. A., 2010, ANALES PSICOLOGIA, V26, P18
   Planes M., 2004, CUADERNOS MED PSICOS, V0, P76
   Planes M, 2000, ANALISIS MODIFICACIO, V26, P365
   PROCHASKA JO, 1994, HEALTH PSYCHOL, V13, P39, DOI 10.1037/0278-6133.13.1.39
   Rotheram-Borus MJ, 2009, AIDS BEHAV, V13, P387, DOI 10.1007/s10461-009-9531-4
   Santor DA, 1997, J PERS ASSESS, V69, P145, DOI 10.1207/s15327752jpa6901_8
   Stephenson J, 2004, LANCET, V363, P1177, DOI 10.1016/S0140-6736(04)15983-7
   UNAIDS, 2007, COND, V0, P0
NR 30
TC 7
Z9 10
U1 0
U2 5
PU UNIV MURCIA
PI MURCIA
PA FAC BIOLOGIA, CAMPUS ESPINARDO, MURCIA, 30100, SPAIN
SN 0212-9728
EI 1695-2294
J9 AN PSICOL-SPAIN
JI An. Psicol.
PD JAN 15
PY 2012
VL 28
IS 1
BP 161
EP 170
DI 
PG 10
WC Psychology; Psychology, Multidisciplinary
SC Psychology
GA 857KS
UT WOS:000297718000018
DA 2023-03-20
ER

PT J
AU Goldman, JDG
   Collier-Harris, CA
AF Goldman, Juliette D. G.
   Collier-Harris, Christine A.
TI School-based reproductive health and safety education for students aged 12-15 years in UNESCO's (2009) International Technical Guidance
SO CAMBRIDGE JOURNAL OF EDUCATION
LA English
DT Article
DE curriculum development; educational rationale; HIV/AIDS; puberty; reproductive health and safety education; sexuality education; schools; UNESCO
ID sexual-abuse; united-states; young; association; policy
AB Globally, adolescents aged 12-15 years are making sexual and reproductive decisions of profound significance for their future, often based on misguided, inadequate or dangerously wrong information. Very few countries provide evidential and comprehensive education about puberty, sexuality, and reproductive health and safety to children and young adolescents at school, when it is most effective and beneficial. UNESCO has produced a culturally applicable framework for such education, with the primary aim of reducing sexual risk behaviour and sexually transmitted infections including HIV/AIDS. This study analyses the 2009 International Technical Guidance for its appropriateness, relevance and contemporaneity to this young teenage cohort, who are at most risk of the consequences of ignorance.
C1 [Goldman, Juliette D. G.; Collier-Harris, Christine A.] Griffith Univ, Fac Educ, Gold Coast, Qld, Australia.
C3 Griffith University
RP Goldman, JDG (corresponding author), Griffith Univ, Fac Educ, Gold Coast, Qld, Australia.
EM j.goldman@griffith.edu.au
CR Allen L., 2005, SEX EDUC-SEX SOC LEA, V5, P389
   Allen L, 2007, BRIT EDUC RES J, V33, P221, DOI 10.1080/01411920701208282
   [Anonymous], 2007, GUARDIAN, V0, P0
   [Anonymous], 1989, OXFORD ENGLISH DICT, V0, P0
   Australian Broadcasting Corporation, 2010, 4 CORNERS WARLORDS T, V0, P0
   Australian Curriculum Assessment and Reporting Authority (ACARA), 2010, SHAP AUSTR CURR, V0, P0
   Bearinger LH, 2007, LANCET, V369, P1220, DOI 10.1016/S0140-6736(07)60367-5
   Bennett S, 2009, CHILD ABUSE NEGLECT, V33, P783, DOI 10.1016/j.chiabu.2009.09.007
   Biro FM, 2010, PEDIATRICS, V126, PE583, DOI 10.1542/peds.2009-3079
   Blake S, 2008, PASTOR CARE EDUC, V26, P33, DOI 10.1080/02643940701848604
   Bott S., 2010, SOCIAL DETERMINANTS, V0, P133
   Constantine N.A., 2008, J ADOLESCENT HEALTH, V42, P342
   Dahl RE, 2004, ANN NY ACAD SCI, V1021, P1, DOI 10.1196/annals.1308.001
   Dailard C., 2006, GUTTMACHER POLICY RE, V9, P2
   Dixon-Mueller R, 2008, STUD FAMILY PLANN, V39, P247, DOI 10.1111/j.1728-4465.2008.00173.x
   Dixon-Mueller R, 2009, AIDS BEHAV, V13, P100, DOI 10.1007/s10461-008-9376-2
   Doek JE, 2009, CHILD ABUSE NEGLECT, V33, P771, DOI 10.1016/j.chiabu.2009.08.006
   Ferguson RM, 2008, SEX ED, V8, P93, DOI 10.1080/14681810701811878
   Finer LB, 2007, PUBLIC HEALTH REP, V122, P73, DOI 10.1177/003335490712200110
   Germain A., 2009, B WORLD HEALTH ORGAN, V87, P0
   Glasier A, 2006, LANCET, V368, P1595, DOI 10.1016/S0140-6736(06)69478-6
   Gluckman P.D., 2006, MOL CELL ENDOCRINOL, V254, P7
   GODEAU E, 2008, JAMA-J AM MED ASSOC, V162, P66
   Goldman J., 2001, SEX EDUC-SEX SOC LEA, V1, P197, DOI 10.1080/146818101200806013
   Goldman J., 2008, SEX ED, V8, P415, DOI 10.1080/14681810802433952
   Goldman J.D.G., 2012, 2 CHINESE SEXU UNPUB, V0, P0
   Goldman J.D.G., 2003, CHILDREN AUSTR, V28, P17
   Goldman J. D. G., 2006, ED PRACTICE THEORY, V28, P83
   Goldman JDG, 2010, SEX EDU, V10, P47
   Goldman JDG, 2011, EDUC REV, V63, P1, DOI 10.1080/00131911003717220
   Goldman JDG, 2010, EDUC RES-UK, V52, P81, DOI 10.1080/00131881003588287
   Goldman R., 1982, CHILDRENS SEXUAL THI, V0, P0
   Goldstein JR, 2011, PLOS ONE, V6, P0, DOI 10.1371/journal.pone.0014826
   Halstead J.M., 2003, VALUES SEX ED PRINCI, V0, P0
   Kirby D, 2009, CHILD DEV PERSPECT, V3, P21, DOI 10.1111/j.1750-8606.2008.00071.x
   Le Strat Y, 2011, PEDIATRICS, V128, P524, DOI 10.1542/peds.2011-0961
   Lloyd CB, 2010, SOCIAL DETERMINANTS, V0, P113
   Luna B, 2004, CHILD DEV, V75, P1357, DOI 10.1111/j.1467-8624.2004.00745.x
   Mills R, 2011, PEDIATRICS, V127, P4, DOI 10.1542/peds.2009-3479
   Mitchell A., 2011, MONOGRAPH SERIES LA, V0, P0
   Mueller TE, 2008, J ADOLESCENT HEALTH, V42, P89, DOI 10.1016/j.jadohealth.2007.08.002
   Patton GC, 2007, LANCET, V369, P1130, DOI 10.1016/S0140-6736(07)60366-3
   Razavi Shahra, 2009, INT TECHNICAL GUIDAN, V0, Piii
   Reading R, 2009, LANCET, V373, P332, DOI 10.1016/S0140-6736(08)61709-2
   Reiss M., 2005, YOUTH ED SEXUALITIES, V1, P81
   Royer HR, 2009, SEX ED, V9, P395, DOI 10.1080/14681810903265329
   Sandfort TGM, 2004, ARCH SEX BEHAV, V33, P181, DOI 10.1023/B:ASEB.0000026618.16408.e0
   Santelli J, 2006, J ADOLESCENT HEALTH, V38, P72, DOI 10.1016/j.jadohealth.2005.10.006
   Schaalma HP, 2004, ARCH SEX BEHAV, V33, P259, DOI 10.1023/B:ASEB.0000026625.65171.1d
   Sex Information and Education Council of Canada, 2009, SEX HLTH ED SCH QUES, V0, P0
   Sexuality Information and Education Council of the United States, 2004, GUID COMPR SEX ED KI, V0, P0
   Smith D.L., 2006, CURRICULUM ACTION RE, V0, P0
   St Aquinas Thomas, 1274, SUMMA THEOLOGICA 1, V0, P0
   Steinberg L, 2005, TRENDS COGN SCI, V9, P69, DOI 10.1016/j.tics.2004.12.005
   Strange V., 2006, SEX EDUC-SEX SOC LEA, V6, P31, DOI 10.1080/14681810500508964
   Strasburger VC, 2010, PEDIATRICS, V125, P756, DOI 10.1542/peds.2009-2563
   Trickett PK, 2011, DEV PSYCHOPATHOL, V23, P453, DOI 10.1017/S0954579411000174
   UNESCO, 2009, INT TECHN GUID SEX E, V0, P0
   United Nations Educational Scientific & Cultural Organisation (UNESCO), 2009, INT GUID SEX DRAFT, V0, P0
   Waylen AE, 2010, J EARLY ADOLESCENCE, V30, P432, DOI 10.1177/0272431609338179
   Wellings K, 2006, LANCET, V368, P1706, DOI 10.1016/S0140-6736(06)69479-8
   Wurtele SK, 2009, J CHILD SEX ABUS, V18, P1, DOI 10.1080/10538710802584650
NR 62
TC 14
Z9 14
U1 1
U2 22
PU ROUTLEDGE JOURNALS, TAYLOR & FRANCIS LTD
PI ABINGDON
PA 2-4 PARK SQUARE, MILTON PARK, ABINGDON OX14 4RN, OXON, ENGLAND
SN 0305-764X
EI 1469-3577
J9 CAMB J EDUC
JI Camb. J. Educ
PD JUN 15
PY 2012
VL 42
IS 4
BP 445
EP 461
DI 10.1080/0305764X.2012.733343
PG 17
WC Education & Educational Research
SC Education & Educational Research
GA 041AF
UT WOS:000311367900001
DA 2023-03-20
ER

PT J
AU Rice, E
   Rhoades, H
   Winetrobe, H
   Sanchez, M
   Montoya, J
   Plant, A
   Kordic, T
AF Rice, Eric
   Rhoades, Harmony
   Winetrobe, Hailey
   Sanchez, Monica
   Montoya, Jorge
   Plant, Aaron
   Kordic, Timothy
TI Sexually Explicit Cell Phone Messaging Associated With Sexual Risk Among Adolescents
SO PEDIATRICS
LA English
DT Article
DE sexual risk behavior; adolescents; HIV; sexting; technology
ID cigarette-smoking; conformity
AB OBJECTIVES: Sexting (sending/receiving sexually explicit texts and images via cell phone) may be associated with sexual health consequences among adolescents. However, to date, no published data from a probability-based sample has examined associations between sexting and sexual activity. METHODS: A probability sample of 1839 students was collected alongside the 2011 Youth Risk Behavior Survey in Los Angeles high schools. Logistic regressions were used to assess the correlates of sexting behavior and associations between sexting and sexual risk-taking. RESULTS: Fifteen percent of adolescents with cell phone access reported sexting, and 54% reported knowing someone who had sent a sext. Adolescents whose peers sexted were more likely to sext themselves (odds ratio [OR] = 16.87, 95% confidence interval [CI]: 9.62-29.59). Adolescents who themselves sexted were more likely to report being sexually active (OR = 7.17, 95% CI: 5.01-10.25). Nonheterosexual students were more likely to report sexting (OR = 2.74, 95% CI: 1.86-4.04), sexual activity (OR = 1.52, 95% CI: 1.07-2.15), and unprotected sex at last sexual encounter (OR = 1.84, 95% CI: 1.17-2.89). CONCLUSIONS: Sexting, rather than functioning as an alternative to "real world" sexual risk behavior, appears to be part of a cluster of risky sexual behaviors among adolescents. We recommend that clinicians discuss sexting as an adolescent-friendly way of engaging patients in conversations about sexual activity, prevention of sexually transmitted infections, and unwanted pregnancy. We further recommend that discussion about sexting and its associated risk behavior be included in school-based sexual health curricula. Pediatrics 2012;130:667-673
C1 [Rice, Eric; Rhoades, Harmony; Winetrobe, Hailey] Univ So Calif, Sch Social Work, Los Angeles, CA 90015 USA.
   [Sanchez, Monica] Clark Univ, Dept Psychol, Worcester, MA 01610 USA.
   [Montoya, Jorge; Plant, Aaron] Sentient Res, Los Angeles, CA USA.
   [Kordic, Timothy] Los Angeles Unified Sch Dist, Los Angeles, CA USA.
C3 University of Southern California; Clark University
RP Rice, E (corresponding author), Univ So Calif, Sch Social Work, 1149 S Hill St,Suite 360, Los Angeles, CA 90015 USA.
EM ericr@usc.edu
FU Centers for Disease Control and Prevention [5U87DP001201-04]; ALLCDC; NCCDPHP [5U87DP001201-04, 565294] Funding Source: Federal RePORTER
CR [Anonymous], 2011, ETHICS EMERGING MEDI, V0, P0
   BERNDT TJ, 1979, DEV PSYCHOL, V15, P608, DOI 10.1037/0012-1649.15.6.608
   Berry C, 2009, BERKSHIRE EAGLE 0304, V0, P0
   COLLINS LM, 1987, J APPL SOC PSYCHOL, V17, P554, DOI 10.1111/j.1559-1816.1987.tb00330.x
   Diliberto Gail Mattey, 2009, NASN SCH NURSE, V24, P262
   Dowdell EB, 2011, AM J NURS, V111, P28, DOI 10.1097/01.NAJ.0000399310.83160.73
   Ferguson CJ, 2011, PSYCHIAT QUART, V82, P239, DOI 10.1007/s11126-010-9165-8
   GRAHAM JW, 1991, J APPL PSYCHOL, V76, P291, DOI 10.1037/0021-9010.76.2.291
   Katzman DK, 2010, PAED CHILD HEALT-CAN, V15, P41, DOI 10.1093/pch/15.1.41
   Lenhart A., 2009, TEENS SEXTING WHY MI, V0, P0
   Lenhart A, 2010, TEENS MOB PHON, V0, P0
   MARKS G, 1992, PERS SOC PSYCHOL B, V18, P96, DOI 10.1177/0146167292181014
   Mitchell KJ, 2012, PEDIATRICS, V129, P13, DOI 10.1542/peds.2011-1730
   OKeeffe GS, 2011, PEDIATRICS, V127, P800, DOI 10.1542/peds.2011-0054
   Prinstein MJ, 2005, J ABNORM CHILD PSYCH, V33, P293, DOI 10.1007/s10802-005-3566-4
   Selkie EM, 2011, AM J HEALTH EDUC, V42, P205, DOI 10.1080/19325037.2011.10599189
   Sex and Tech, 2008, SEX TECH RES SURV TE, V0, P0
   SUSSMAN S, 1988, J APPL SOC PSYCHOL, V18, P537, DOI 10.1111/j.1559-1816.1988.tb00035.x
   van der Hof S, 2011, POLICY INTERNET, V3, P0, DOI 10.2202/1944-2866.1121
NR 20
TC 164
Z9 168
U1 1
U2 57
PU AMER ACAD PEDIATRICS
PI ELK GROVE VILLAGE
PA 141 NORTH-WEST POINT BLVD,, ELK GROVE VILLAGE, IL 60007-1098 USA
SN 0031-4005
EI 1098-4275
J9 PEDIATRICS
JI Pediatrics
PD OCT 15
PY 2012
VL 130
IS 4
BP 667
EP 673
DI 10.1542/peds.2012-0021
PG 7
WC Pediatrics
SC Pediatrics
GA 014YO
UT WOS:000309412100051
PM 22987882
DA 2023-03-20
ER

PT J
AU Munung, NS
   Tangwa, GB
   Che, CP
   Vidal, L
   Ouwe-Missi-Oukem-Boyer, O
AF Munung, Nchangwi Syntia
   Tangwa, Godfrey B.
   Che, Chi Primus
   Vidal, Laurent
   Ouwe-Missi-Oukem-Boyer, Odile
TI Are students kidding with health research ethics? The case of HIV/AIDS research in Cameroon
SO BMC MEDICAL ETHICS
LA English
DT Article
ID informed-consent; committees; approval; africa; bioethics; needs
AB Background: Universities in Cameroon are playing an active part in HIV/AIDS research and much of this research is carried out by students, usually for the purpose of a dissertation/thesis. Student theses/dissertations present research findings in a much more comprehensive manner and have been described as the stepping-stone of a budding scientist's potential in becoming an independent researcher. It is therefore important to verify how students handle issues of research ethics. Method: Theses/dissertations on HIV/AIDS that described research studies involving the use of human research participants were screened to verify if research ethics approval and informed consent were obtained and documented. The contents of the consent forms were also qualitatively analyzed. Results: Of 174 theses/dissertations on HIV, ethics approval was documented in 17 (9.77%) and informed consent in 77 (47.83%). Research ethics approval was first mentioned at all in 2002 and highly reported in the year 2007. Evidence of ethics approval was found for the first time in 2005 and informed consent first observed and evidenced in 1997. Ethics approval was mostly reported by students studying for an MD (14.01%) and was not reported in any Bachelors' degree dissertation. Informed consent was also highly reported in MD theses (64.58%) followed by undergraduate theses (31.58%). Voluntary participation and potential benefits of the study were some of the common aspects dealt with in most of the consent forms. The right to discontinue participation in the study and management of residual samples were scarcely ever mentioned. Conclusions: Overall, and given the current state of the art of research ethics around the world, student-scientists in Cameroon would seem to be merely kidding with research ethics. It is thus essential that training in health research ethics (HRE) be incorporated in the curriculum of universities in Cameroon in order that the next generation of scientists may be better equipped with thorough knowledge and practice of HRE. This, we believe, would be one way of fighting the occurrence of research scandals, which have not yet abated significantly, especially those arising from negligence or inexcusable ignorance.
C1 [Munung, Nchangwi Syntia; Tangwa, Godfrey B.; Che, Chi Primus; Ouwe-Missi-Oukem-Boyer, Odile] Cameroon Bioeth Initiat CAMBIN, Yaounde, Cameroon.
   [Munung, Nchangwi Syntia; Ouwe-Missi-Oukem-Boyer, Odile] Ctr Int Reference Chantal BIYA Rech Prevent & Pri, Yaounde, Cameroon.
   [Munung, Nchangwi Syntia] Univ Buea, Buea, Cameroon.
   [Tangwa, Godfrey B.] Univ Yaounde I, Yaounde, Cameroon.
   [Vidal, Laurent] Inst Rech Dev, Marseille, France.
C3 University of Yaounde I; Institut de Recherche pour le Developpement (IRD)
RP Ouwe-Missi-Oukem-Boyer, O (corresponding author), Ctr Rech Med & Sanit CERMES, BP 10887, Niamey, Niger.
EM ooukem@yahoo.fr
FU Elsevier Foundation through the Programme for Innovative Libraries in Developing Countries; CIRCB, Yaounde; IRD, Yaounde, Cameroon
CR Al-Riyami A, 2011, DEV WORLD BIOETH, V11, P57, DOI 10.1111/j.1471-8847.2010.00293.x
   Ateudjieu J, 2010, DEV WORLD BIOETH, V10, P88, DOI 10.1111/j.1471-8847.2009.00266.x
   Chaturvedi Santosh K, 2009, INDIAN J PSYCHIATRY, V51, P34, DOI 10.4103/0019-5545.44902
   Dieudonne Desire Adiogo, 2007, J INT BIOETHIQUE, V18, P69
   Effa P, 2007, DEV WORLD BIOETH, V7, P136, DOI 10.1111/j.1471-8847.2006.00172.x
   Finlay KA, 2008, J MED ETHICS, V34, P761, DOI 10.1136/jme.2007.023325
   Fischer A, 2001, NURSING PROFESSION T, V0, P0
   Kirigia JM., 2005, BMC MED ETHICS, V6, P1, DOI 10.1186/1472-939-6-10
   Kjellstrom S, 2010, J MED ETHICS, V36, P425, DOI 10.1136/jme.2009.034561
   Kjellstrom S, 2010, NURS ETHICS, V17, P383, DOI 10.1177/0969733009355541
   Munung NS, 2011, J EMPIR RES HUM RES, V6, P93, DOI 10.1525/jer.2011.6.3.93
   Nchangwi SM, 2009, EBONYI MED J, V8, P76
   Nyika A, 2009, J MED ETHICS, V35, P189, DOI 10.1136/jme.2008.025189
   Nyika A, 2009, DEV WORLD BIOETH, V9, P149, DOI 10.1111/j.1471-8847.2008.00243.x
   Revill J, 2006, EMBO REP, V7, PS55, DOI 10.1038/sj.embor.7400708
   Schroter S, 2006, J MED ETHICS, V32, P718, DOI 10.1136/jme.2005.015115
   Sumathipala Athula, 2008, BMC MED ETHICS, V9, P3, DOI 10.1186/1472-6939-9-3
   Tangwa GB, 1996, BIOETHICS, V10, P183, DOI 10.1111/j.1467-8519.1996.tb00118.x
   Tangwa GB, 2000, HASTINGS CENT REP, V30, P39, DOI 10.2307/3527887
   Tangwa GB, 2011, CAMB Q HEALTHC ETHIC, V20, P356, DOI 10.1017/S0963180111000041
   Tangwa Godfrey B, 2004, DEV WORLD BIOETH, V4, P125, DOI 10.1111/j.1471-8731.2004.00088.x
   Tangwa GB, 2008, THEOR MED BIOETH, V29, P297, DOI 10.1007/s11017-008-9082-0
   Ulusoy MF, 2000, NURS ETHICS, V7, P285
   Wonkam A, 2011, DEV WORLD BIOETH, V2011, P1471
NR 24
TC 6
Z9 6
U1 0
U2 8
PU BMC
PI LONDON
PA CAMPUS, 4 CRINAN ST, LONDON N1 9XW, ENGLAND
SN 1472-6939
EI 
J9 BMC MED ETHICS
JI BMC Med. Ethics
PD JUN 11
PY 2012
VL 13
IS 
BP 
EP 
DI 10.1186/1472-6939-13-12
PG 7
WC Ethics; Medical Ethics; Social Sciences, Biomedical
SC Social Sciences - Other Topics; Medical Ethics; Biomedical Social Sciences
GA 024WN
UT WOS:000310141500001
PM 22686445
DA 2023-03-20
ER

PT J
AU Nsuami, MJ
   Taylor, SN
AF Nsuami, M. J.
   Taylor, S. N.
TI Most adolescents who participate in school-based screenings for sexually transmitted infections do not perceive themselves at high risk of sexually transmitted infection
SO INTERNATIONAL JOURNAL OF STD & AIDS
LA English
DT Article
DE chlamydia; gonorrhoea; sexually transmitted infection; risk perception; health-promoting behaviour; adolescents; school-based screening
ID students; chlamydia; gonorrhea; prevalence; hiv/aids
AB Statements of study limitations have been made in a number of reports that voluntary participants in school-based screenings for sexually transmitted infections (STIs) may be individuals who self-select for participation because they perceive themselves at high risk of STI. We surveyed 3336 students participating in the New Orleans school-based screening for chlamydia and gonorrhoea to determine their perceived personal risk of STI. Among all screening participants, 1183 (35.5%) estimated that their chances of getting an STI were pretty high or very high and 2153 (64.5%) estimated that their chances were none, not very high or medium. These findings indicate that most participants in the New Orleans school-based screening for chlamydia and gonorrhoea do not perceive themselves at high risk of STI.
C1 [Nsuami, M. J.; Taylor, S. N.] Louisiana State Univ Hlth Sci Ctr, Infect Dis Sect, Dept Med, Sch Med, New Orleans, LA USA.
C3 Louisiana State University System; Louisiana State University Health Sciences Center New Orleans
RP Nsuami, MJ (corresponding author), 1542 Tulane Ave,Room 331C, New Orleans, LA 70112 USA.
EM mnsuam@lsuhsc.edu
CR Abel G, 2005, AUST NZ J PUBL HEAL, V29, P254, DOI 10.1111/j.1467-842X.2005.tb00764.x
   Anschuetz GL, 2009, SEX TRANSM DIS, V36, P4, DOI 10.1097/OLQ.0b013e3181860108
   Corwin P, 2002, NZ MED J, V115, P1
   Debattista J, 2002, SEX TRANSM INFECT, V78, P194, DOI 10.1136/sti.78.3.194
   Ellen JM, 1996, J ADOLESCENT HEALTH, V18, P177, DOI 10.1016/1054-139X(94)00103-L
   Ethier KA, 2003, SEX TRANSM INFECT, V79, P408, DOI 10.1136/sti.79.5.408
   Ford CA, 2004, PERSPECT SEX REPRO H, V36, P258, DOI 10.1363/3625804
   Han JS, 2011, J ADOLESCENT HEALTH, V49, P252, DOI 10.1016/j.jadohealth.2010.12.006
   Hsieh YH, 2010, INT J STD AIDS, V21, P253, DOI 10.1258/ijsa.2009.008512
   James AB, 2008, SEX TRANSM DIS, V35, P529, DOI 10.1097/OLQ.0b013e3181676697
   Kalichman SC, 2008, AM J HEALTH BEHAV, V32, P693, DOI 10.5555/ajhb.2008.32.6.693
   Kershaw TS, 2003, HEALTH PSYCHOL, V22, P523, DOI 10.1037/0278-6133.22.5.523
   Nsuami MJ, 2009, SEX TRANSM INFECT, V85, P194, DOI 10.1136/sti.2008.031781
   Nsuami M, 2006, SEX TRANSM DIS, V33, P703, DOI 10.1097/01.olq.0000223284.86637.f0
   Puri M, 2006, J ADOLESCENT HEALTH, V38, P237, DOI 10.1016/j.jadohealth.2004.10.001
   Sanders LS, 2007, HEALTH EDUC J, V66, P44, DOI 10.1177/0017896907073784
   WOLCHIK SA, 1985, ARCH SEX BEHAV, V14, P93, DOI 10.1007/BF01541656
NR 17
TC 10
Z9 10
U1 0
U2 4
PU SAGE PUBLICATIONS LTD
PI LONDON
PA 1 OLIVERS YARD, 55 CITY ROAD, LONDON EC1Y 1SP, ENGLAND
SN 0956-4624
EI 1758-1052
J9 INT J STD AIDS
JI Int. J. STD AIDS
PD NOV 15
PY 2012
VL 23
IS 11
BP 822
EP 824
DI 10.1258/ijsa.2012.012031
PG 3
WC Immunology; Infectious Diseases
SC Immunology; Infectious Diseases
GA 054OD
UT WOS:000312352200012
PM 23155104
DA 2023-03-20
ER

PT J
AU Liu, M
AF Liu, Min
TI Speaking the unspeakable: an exploratory study of college women's sex communication in Shanghai, China
SO ASIAN JOURNAL OF COMMUNICATION
LA English
DT Article
DE women college students; sex communication; sexual scripts
ID condom use; hiv prevention; attitudes; scripts; gender
AB The centrality of communication in safer sex promotion is widely recognized. Chinese young women face unique challenges when it comes to sex communication. Little is known about Chinese college women's experience related to condom use and sexual communication. This study collected qualitative data (n = 101) in a Shanghai university through participant responses to open-ended interview questions and the researcher's reflexive journal during an interpersonal sexual health intervention. Guided by a sexual scripting perspective, the analysis yielded important insight into these college women's experience of communicating about sex and condom use. Significance for prevention practice and theory development is discussed.
C1 So Illinois Univ, Edwardsville, IL 62026 USA.
C3 Southern Illinois University System; Southern Illinois University Edwardsville
RP Liu, M (corresponding author), So Illinois Univ, Edwardsville, IL 62026 USA.
EM mliu@siue.edu
CR AMARO H, 1995, AM PSYCHOL, V50, P437, DOI 10.1037/0003-066X.50.6.437
   Blumer Herbert., 1986, SYMB INTERACT, V0, P0
   Boyatzis RichardE, 1998, TRANSFORMING QUALITA, V0, P0
   CATANIA JA, 1994, HEALTH PSYCHOL, V13, P548, DOI 10.1037/0278-6133.13.6.548
   Catania JA, 2001, HANDBOOK OF HEALTH PSYCHOLOGY, V0, P777
   Chia RC, 1997, PSYCHOL WOMEN QUART, V21, P137, DOI 10.1111/j.1471-6402.1997.tb00105.x
   Edgar T., 1993, HEALTH COMMUN, V5, P239, DOI 10.1207/s15327027hc0504_1
   Gagnon J, 1973, SEXUAL CONDUCT SOCIA, V0, P0
   GAGNON JH, 1987, ARCH SEX BEHAV, V16, P1, DOI 10.1007/BF01541838
   GAO M, 1997, CHINA POPULATION TOD, V14, P17
   Jones R H, 1999, CULT HEALTH SEX, V1, P161, DOI 10.1080/136910599301085
   KIPPAX S, 1993, IN S EX SOC, V28, P253
   Lam AG, 2004, AIDS EDUC PREV, V16, P160, DOI 10.1521/aeap.16.2.160.29396
   Leiber E, 2009, AIDS EDUC PREV, V21, P415, DOI 10.1521/aeap.2009.21.5.415
   Lindlof T.R., 2002, QUALITATIVE COMMUNIC, V0, P0
   Liu M, 2007, NAT COMM ASS C CHIC, V0, P0
   Maticka-Tyndale E, 2005, CULT HEALTH SEX, V7, P27, DOI 10.1080/13691050410001731080
   Metts Sandra, 1992, P1, V0, P0
   Miller Lynn Carol, 1993, P85, V0, P0
   MOSHER DL, 1994, J SEX RES, V31, P99, DOI 10.1080/00224499409551736
   OWEN WF, 1984, Q J SPEECH, V70, P274, DOI 10.1080/00335638409383697
   Pan S., 1994, J PSYCHOL HUMAN SEXU, V6, P1, DOI 10.1300/J056V06N02_01
   Sheeran P, 1998, BRIT J SOC PSYCHOL, V37, P231, DOI 10.1111/j.2044-8309.1998.tb01167.x
   Sheeran P, 2002, EUR REV SOC PSYCHOL, V12, P1
   Singer Dorothy G., 2000, HDB CHILDREN MEDIA, V0, P0
   Troth A, 2000, HEALTH COMMUN, V12, P195, DOI 10.1207/S15327027HC1202_5
   Van den Hoonaard W. C., 1997, WORKING SENSITIZING, V0, P0
   Watts J, 2004, LANCET, V363, P1208, DOI 10.1016/S0140-6736(04)15994-1
   Zhan HYJ, 1996, J HIST SOCIOL, V9, P269, DOI 10.1111/j.1467-6443.1996.tb00187.x
   Zhang HS, 2004, AIDS BEHAV, V8, P105, DOI 10.1023/B:AIBE.0000030242.46843.71
   Zhang K, 1999, AIDS CARE, V11, P581, DOI 10.1080/09540129947730
NR 31
TC 6
Z9 6
U1 0
U2 5
PU ROUTLEDGE JOURNALS, TAYLOR & FRANCIS LTD
PI ABINGDON
PA 4 PARK SQUARE, MILTON PARK, ABINGDON OX14 4RN, OXFORDSHIRE, ENGLAND
SN 0129-2986
EI 
J9 ASIAN J COMMUN
JI Asian J. Commun.
PD JUN 15
PY 2012
VL 22
IS 2
BP 197
EP 213
DI 10.1080/01292986.2011.642396
PG 17
WC Communication
SC Communication
GA 948DE
UT WOS:000304483000005
DA 2023-03-20
ER

PT J
AU Schonfeld, DJ
   Adams, RE
   Fredstrom, BK
   Tomlin, R
   Voyce, C
   Vaughn, LM
AF Schonfeld, David J.
   Adams, Ryan E.
   Fredstrom, Bridget K.
   Tomlin, Ricarda
   Voyce, Charlene
   Vaughn, Lisa M.
TI Social-Emotional Learning in Grades 3 to 6 and the Early Onset of Sexual Behavior
SO SEXUALITY RESEARCH AND SOCIAL POLICY
LA English
DT Article
DE Social-emotional learning; Elementary school; Social development; Curriculum intervention; Social problem-solving measure
ID school-based programs; prevention program; risk behaviors; hiv; adolescents; intercourse; impact; youth; pregnancy; education
AB The study aimed to explore whether evidence-based elementary social-emotional learning (SEL) curricula [Promoting Alternative Thinking Strategies ()] focused on social problem-solving skills combined with sexual risk prevention lessons would have an impact on preventing the early onset of sexual intercourse. A 4-year longitudinal, randomized, controlled design was employed in which 24 elementary schools were assigned to receive the already in place SEL curriculum (control) or the enhanced PATHS curriculum (intervention) combined with sexual risk prevention lessons during grades 3-6. Social problem-solving skills were assessed in grade 6 through the use of a social problem-solving dilemma and sexual behavior was assessed in grades 6 and 7. Sexual activity rates were 9.1% and 21.1% in the sixth and seventh grades, respectively. While the direct effects of the intervention on sexual behavior were not significant, the intervention did indirectly have an effect through social problem-solving skills. Those receiving the intervention curriculum were more likely to focus on issues specific to a dilemma designed to assess problem-solving skills and adolescents using this social cognitive skill, in turn, were less likely to have engaged in sexual intercourse by the seventh grade. The results provide evidence of the positive impact of SEL on students' social problem-solving skills and delay in initiating sexual intercourse.
C1 [Schonfeld, David J.; Adams, Ryan E.; Fredstrom, Bridget K.; Vaughn, Lisa M.] Cincinnati Childrens Hosp Med Ctr, Cincinnati, OH 45229 USA.
   [Tomlin, Ricarda; Voyce, Charlene] Yale Univ, New Haven, CT USA.
C3 Cincinnati Children's Hospital Medical Center; Yale University
RP Fredstrom, BK (corresponding author), Cincinnati Childrens Hosp Med Ctr, 3333 Burnet Ave,MLC 4002, Cincinnati, OH 45229 USA.
EM bridget.fredstrom@cchmc.org
CR *A GUTTM I, 1994, SEX AM TEEN, V0, P0
   Alan Guttmacher Institute, 1991, TEEN SEX REPR BEH FA, V0, P0
   Barone C, 1996, FAM PLANN PERSPECT, V28, P69, DOI 10.2307/2136127
   Barone C, 1995, J PRIM PREV, V15, P261, DOI 10.1007/BF02197475
   Basen-Engquist K, 2001, HEALTH EDUC BEHAV, V28, P166, DOI 10.1177/109019810102800204
   BROOKMAN RR, 1988, EARLY ADOLESCENT TRA, V0, P149
   Cates Jr, 1990, ADOLESC MED, V1, P409
   Chase J., 2004, HEALTHSMART MIDDLE S, V0, P0
   Committee for Children, 1992, 2 STEP, V0, P0
   DZurilla T., 2010, HDB COGNITIVE BEHAV, VThird Edition, P0
   DZurilla TJ, 1999, PROBLEM SOLVING THER, V0, P0
   Eaton Danice K., 2006, MORBIDITY AND MORTALITY WEEKLY REPORT, V55, P1
   Greenberg MT, 2010, J CONSULT CLIN PSYCH, V78, P156, DOI 10.1037/a0018607
   Greenberg MT, 2003, AM PSYCHOL, V58, P466, DOI 10.1037/0003-066X.58.6-7.466
   Greenberg P, 1998, J DEAF STUD DEAF EDUC, V3, P49
   HARVEY SM, 1995, ADOLESCENCE, V30, P253
   HOWARD M, 1990, FAM PLANN PERSPECT, V22, P21, DOI 10.2307/2135434
   Jemmott L S, 1993, J PEDIATR HEALTH CARE, V7, P3, DOI 10.1016/0891-5245(93)90020-I
   Jordahl T, 2009, CHILD YOUTH SERV REV, V31, P1272, DOI 10.1016/j.childyouth.2009.05.014
   Kam Chi-Ming, 2003, PREV SCI, V4, P55, DOI 10.1023/A:1021786811186
   Kavanaugh M., 1999, 6 GRADE HUMAN GROWTH, V0, P0
   Kinsman J, 2001, HEALTH EDUC RES, V16, P85, DOI 10.1093/her/16.1.85
   KIRBY D, 1991, FAM PLANN PERSPECT, V23, P253, DOI 10.2307/2135776
   KIRBY D, 1992, J SCHOOL HEALTH, V62, P280, DOI 10.1111/j.1746-1561.1992.tb01244.x
   KIRBY D, 1994, PUBLIC HEALTH REP, V109, P339
   Korum K., 1991, BUILDING BLOCKS AIDS, V0, P0
   Kusche C. A., 1994, THE PATHS CURRICULUM, V0, P0
   Lammers C, 2000, J ADOLESCENT HEALTH, V26, P42, DOI 10.1016/S1054-139X(99)00041-5
   Lemerise EA, 2000, CHILD DEV, V71, P107, DOI 10.1111/1467-8624.00124
   LEVY SR, 1995, J SCHOOL HEALTH, V65, P145, DOI 10.1111/j.1746-1561.1995.tb06218.x
   MacKinnon D P, 2000, PREV SCI, V1, P173, DOI 10.1023/A:1026595011371
   MacKinnon D.P., 2008, INTRO STAT MEDIATION, V0, P0
   MARSIGLIO W, 1986, FAM PLANN PERSPECT, V18, P151, DOI 10.2307/2135324
   *OFF TECHN ASS, 1995, EFF AIDS PREV EFF, V0, P0
   Porter CP, 1996, RES NURS HEALTH, V19, P193
   Rani S, 2022, SPAT INF RES, V30, P417, DOI 10.1007/s41324-022-00442-9
   Riggs NR, 2006, PREV SCI, V7, P91, DOI 10.1007/s11121-005-0022-1
   ROMER D, 1994, AM J PUBLIC HEALTH, V84, P977, DOI 10.2105/AJPH.84.6.977
   ROSENBERG PS, 1995, SCIENCE, V270, P1372, DOI 10.1126/science.270.5240.1372
   ROSENTHAL SL, 1994, ADOLESCENT PEDIAT G, V7, P210, DOI 10.1016/S0932-8610(19)80176-7
   Schonfeld D., 1996, TEACHING KIDS AIDS W, V0, P0
   SCHWABSTONE ME, 1995, J AM ACAD CHILD PSY, V34, P1343, DOI 10.1097/00004583-199510000-00020
   SEIDMAN SN, 1994, J ADOLESCENT HEALTH, V15, P126, DOI 10.1016/1054-139X(94)90539-8
   Sellers W. L., 2005, PUBERTY WONDER YEARS, V0, P0
   SHAFER MA, 1991, J PEDIATR-US, V119, P826, DOI 10.1016/S0022-3476(05)80312-9
   Shrout PE, 2002, PSYCHOL METHODS, V7, P422, DOI 10.1037//1082-989X.7.4.422
   Siegel DM, 2001, ARCH PEDIAT ADOL MED, V155, P1117, DOI 10.1001/archpedi.155.10.1117
   Stanton B, 1997, ARCH PEDIAT ADOL MED, V151, P398, DOI 10.1001/archpedi.1997.02170410072010
   STLAWRENCE JS, 1995, J CONSULT CLIN PSYCH, V63, P221, DOI 10.1037/0022-006X.63.2.221
   STRYKER J, 1995, JAMA-J AM MED ASSOC, V273, P1143, DOI 10.1001/jama.273.14.1143
   Turner CF, 1998, SCIENCE, V280, P867, DOI 10.1126/science.280.5365.867
   UNAIDS, 1997, JOINT UN PROGR HIV A, V0, P0
   United States Senate Select Committee on Children Youth and Families, 1992, DEC DEN, V0, P0
   Vermeiren R., 2004, SOCIAL HLTH ASSESSME, V0, P0
   Weissberg R., 1990, NEW HAVEN SOCIAL DEV, V0, P0
   ZABIN LS, 1986, DEMOGRAPHY, V23, P595, DOI 10.2307/2061353
NR 56
TC 4
Z9 4
U1 3
U2 20
PU SPRINGER
PI NEW YORK
PA ONE NEW YORK PLAZA, SUITE 4600, NEW YORK, NY, UNITED STATES
SN 1868-9884
EI 1553-6610
J9 SEX RES SOC POLICY
JI Sex. Res. Soc. Policy
PD JUN 15
PY 2012
VL 9
IS 2
BP 178
EP 186
DI 10.1007/s13178-011-0077-7
PG 9
WC Social Sciences, Interdisciplinary
SC Social Sciences - Other Topics
GA 943IW
UT WOS:000304115400010
DA 2023-03-20
ER

PT J
AU Tewabe, T
   Destaw, B
   Admassu, M
   Abera, B
AF Tewabe, Tsehaye
   Destaw, Bikes
   Admassu, Mengesha
   Abera, Bayeh
TI Assessment of factors associated with voluntary counseling and testing uptake among students in Bahir Dar University: A case control study
SO ETHIOPIAN JOURNAL OF HEALTH DEVELOPMENT
LA English
DT Article
ID hiv; attitude
AB Background: Voluntary counseling and testing (VCT) is one of the cornerstones for successful implementation of HIV prevention, care and support services among HIV negative and positive individuals. Objectives: This study was intended to assess the factors associated with the use of VCT service among students in Bahir Dar University Methods: Unmatched case-control study was conducted among 158 cases (who had received VCT services) and 318 control students from March 20 to May 10, 2010. The study subjects were selected randomly among 452 students who had received VCT and 2548 controls. Data were collected using a pre-tested self-administered questionnaire. Results: The findings indicated that male [OR= 1.84(95% CI: 1.15, 2.92)], married [AOR=2.95 (95% CI: 1.23, 7.10)] and senior students [AOR=8.64 (2.70, 24.13)] were more likely to be tested than their counterparts. Knowledge, [AOR=2.44 (95% CI: 1.39, 4.28)], attitude [AOR=2.23 (95% CI: 1.19, 4.16)] and risk perception [AOR=5.43 (95% Cl: 3.38, 8.72)] showed significant association with VCT service. Conclusion: In order to promote VCT service, more emphasis should be given to the knowledge and attitudes of students towards VCT, and to help the students to internalize the risk of HIV so that they can take preventive measures. Furthermore, strategies should be designed to help senior students to be tested. [Ethiop. J. Health Dev. 2012;26(1):16-21]
C1 [Tewabe, Tsehaye] Bahir Dar Hlth Sci Coll, Bahir Dar, Ethiopia.
   [Destaw, Bikes; Admassu, Mengesha] Univ Gondar, Coll Med & Hlth Sci, Sch Publ Hlth, Gondar, Ethiopia.
   [Abera, Bayeh] Bahir Dar Univ, Coll Med & Hlth Sci, Dept Microbiol Immunol & Parasitol, Bahir Dar, Ethiopia.
C3 University of Gondar; Bahir Dar University
RP Tewabe, T (corresponding author), Bahir Dar Hlth Sci Coll, POB 684, Bahir Dar, Ethiopia.
EM ttewabe@yahoo.com
FU Ethiopian Public Health Association
CR Abebe A, 2009, ETHIOP J HEALTH DEV, V23, P148
   [Anonymous], 2005, HIV AIDS BEH SURV ET, V0, P0
   [Anonymous], 2004, GEND DIM HIV STAT DI, V0, P0
   Bayray A, 2010, MOMONA ETHIOP J SCI, V2, P108, DOI 10.4314/mejs.v2i1.49657
   Charles MP, 2009, BMC PUBLIC HEALTH, V9, P0, DOI 10.1186/1471-2458-9-128
   Demissie A, 2009, ETHIOP J HEALTH DEV, V23, P141
   Emily WF, 1900, V37, V0, P1197
   Fabiani M, 2003, ANTIRETROVIRAL THERA, V8, P0
   Federal Ministry of Health, 2006, 6 AIDS ETH REP, V0, P0
   Federal Ministry of Health, 2000, NAT GUID VOL COUNS T, V0, P11
   Ikechebelu I J, 2006, NIGER J MED, V15, P245
   Lliyasu Z, 2006, J NATL MED ASSOC, V98, P1917
   Matovu JKB, 2005, AIDS, V19, P503, DOI 10.1097/01.aids.0000162339.43310.33
   Mengesha Admassu, 2006, ETHIOPIAN JOURNAL OF HEALTH DEVELOPMENT, V20, P24
   Molla M, 2009, ETHIOPIAN J REPROD H, V3, P44
   Susana P, 2006, J IMMIGR MINOR HEALT, V23, P1703
   Sweat M, 2000, LANCET, V356, P113, DOI 10.1016/S0140-6736(00)02447-8
   United States Agency for International Development (USAID), 2010, HIV AIDS HLTH PROF E, V0, P0
   Verga A, 2002, IAS 14 INT AIDS C BA, V0, P0
   *WHO, 2004, INV COMPR HLTH SECT, V0, P0
   Worku G, 2005, THESIS ADDIS ABABA U, V0, P0
   Zerihun D, 2003, TRENDS HIV INFECT PR, V0, P0
NR 22
TC 7
Z9 7
U1 0
U2 2
PU ADDIS ABABA UNIV, DEPT COMMUNITY HEALTH
PI ADDIS ABABA
PA TIKUR ANBESSA HOSP, PO BOX 32812, ADDIS ABABA, 00000, ETHIOPIA
SN 1021-6790
EI 
J9 ETHIOP J HEALTH DEV
JI Ethiop. J. Health Dev.
PD JUN 15
PY 2012
VL 26
IS 1
BP 16
EP 21
DI 
PG 6
WC Public, Environmental & Occupational Health
SC Public, Environmental & Occupational Health
GA 017VN
UT WOS:000309619400004
DA 2023-03-20
ER

PT J
AU Nobelius, AM
   Kalina, B
   Pool, R
   Whitworth, J
   Chesters, J
   Power, R
AF Nobelius, Ann-Maree
   Kalina, Bessie
   Pool, Robert
   Whitworth, Jimmy
   Chesters, Janice
   Power, Robert
TI "The Young Ones are the Condom Generation'': Condom Use amongst Out-of-School Adolescents in Rural Southwest Uganda
SO JOURNAL OF SEX RESEARCH
LA English
DT Article
ID aids education-program; sexual-behavior; risk-reduction; hiv prevention; students; women; interventions; health; pupils; knowledge
AB This article reports on factors influencing condom use among out-of-school adolescents in rural southwest Uganda. Despite an abundance of negative discourses and myths about condoms in the community, these adolescents believe condoms protect them from sexually transmitted infections, HIV, and premarital pregnancies. Girls want partners to use condoms, but most lack the confidence to insist. Girls aged 13 to 14 reported the least difficulty asking for condoms; older girls attributed this to coming-of-age in the era of AIDS when condom use is the norm. Boys under 16 years want to use condoms, but lack confidence in application skills. Boys over 17 years always use condoms with casual partners, but only occasionally for pregnancy prevention with steady partners. Girls need skills training to improve confidence in negotiating condom use. Younger boys require training to improve confidence in skills with condom application. These findings are compared with studies conducted with in-school adolescents in the same study area. Health promotions that provide this skills training and focus on the need to think of the health of future family would be most effective for out-of-school adolescents. This study shows that it is self-confidence, rather than years of schooling, that has the greatest impact on condom use in this cohort.
C1 [Nobelius, Ann-Maree] Monash Univ, Sch Rural Hlth, Ctr Med & Hlth Sci Educ, Clayton, Vic 3800, Australia.
   [Pool, Robert] Univ Barcelona, Barcelona Ctr Int Hlth Res, E-08007 Barcelona, Spain.
C3 Monash University; ISGlobal; CRESIB; University of Barcelona
RP Nobelius, AM (corresponding author), Monash Univ, Sch Rural Hlth, Ctr Med & Hlth Sci Educ, Nursing & Hlth Sci Bldg 64, Clayton, Vic 3800, Australia.
EM annmaree.nobelius@monash.edu.au
CR ABOLFOTOUH MA, 1995, J COMMUN HEALTH, V20, P271, DOI 10.1007/BF02260410
   ABRAHAM SCS, 1995, HEALTH EDUC RES, V10, P155, DOI 10.1093/her/10.2.155
   Adams M., 1994, INT C AIDS, V0, P10
   Akinyemi Z, 1996, REPROD HLTH NIGERIAN, V0, P0
   Araoye MO, 1996, J ADOLESCENCE, V19, P179, DOI 10.1006/jado.1996.0017
   Awusabo-Asare K., 1999, RESISTANCES TO BEHAVIOURAL CHANGE TO REDUCE HIV/AIDS INFECTION IN PREDOMINANTLY HETEROSEXUAL EPIDEMICS IN THIRD WORLD COUNTRIES., V0, P125
   Bandawe CR, 1996, AIDS CARE, V8, P223, DOI 10.1080/09540129650125894
   Bankole Akinrinola, 2007, AFR J REPROD HEALTH, V11, P197, DOI 10.2307/25549740
   Bernard H.R., 2002, RES METHODS ANTHR QU, V0, P0
   Bernard R, 1988, RES METHODS CULTURAL, V0, P203
   Bohmer L., 2000, CULT HEALTH SEX, V2, P269, DOI 10.1080/136910500422250
   Creese A, 2002, LANCET, V359, P1635, DOI 10.1016/S0140-6736(02)08595-1
   Davis KR, 1999, FAM PLANN PERSPECT, V31, P272, DOI 10.2307/2991537
   Dowsett G., 1999, ADOLESCENTS RISK T 1, V0, P0
   Dworkin SL, 2007, ARCH SEX BEHAV, V36, P269, DOI 10.1007/s10508-006-9092-9
   Fawole IO, 1999, HEALTH EDUC RES, V14, P675, DOI 10.1093/her/14.5.675
   Feldman DA, 1997, SOC SCI MED, V44, P455, DOI 10.1016/S0277-9536(96)00164-5
   FELDMAN RHL, 1983, J SCHOOL HEALTH, V53, P140, DOI 10.1111/j.1746-1561.1983.tb07803.x
   Fitzgerald AM, 1999, J ADOLESCENT HEALTH, V25, P52, DOI 10.1016/S1054-139X(98)00120-7
   Gordon R, 1998, GEND DEV, V6, P53, DOI 10.1080/741922729
   Gregson S, 2004, SOC SCI MED, V58, P2119, DOI 10.1016/j.socscimed.2003.09.001
   Grunseit A., 1997, IMPACT HIV SEXUAL HL, V0, P0
   Guiella Georges, 2007, AFR J REPROD HEALTH, V11, P182, DOI 10.2307/25549739
   Harrison A, 2001, REPROD HEALTH MATTER, V9, P63, DOI 10.1016/S0968-8080(01)90009-6
   HEIN K, 1995, PEDIATRICS, V95, P96
   HOWARD M, 1990, FAM PLANN PERSPECT, V22, P21, DOI 10.2307/2135434
   Hulton LA, 2000, STUD FAMILY PLANN, V31, P35, DOI 10.1111/j.1728-4465.2000.00035.x
   Joint United Nations Program on HIV=AIDS, 1998, FORC CHANG WORLD AID, V0, P0
   Kamali A, 2000, AIDS, V14, P427, DOI 10.1097/00002030-200003100-00017
   Kamali A, 2002, TROP MED INT HEALTH, V7, P1053, DOI 10.1046/j.1365-3156.2002.00963.x
   KARIM SSA, 1992, S AFR MED J, V82, P107
   Kengeya-Kayondo J.-F, 1996, J EPIDEMIOL, V6, P0
   Kengeya-Kayondo JF, 1999, AIDS, V13, P2295, DOI 10.1097/00002030-199911120-00012
   Khan Sharful Islam, 2004, SEX HEALTH, V1, P217, DOI 10.1071/SH04009
   Kinsman J, 1999, AIDS CARE, V11, P591, DOI 10.1080/09540129947749
   Kinsman J, 2001, AIDS CARE, V13, P215, DOI 10.1080/09540120020027387
   Kinsman J, 2000, CULT HEALTH SEX, V2, P151, DOI 10.1080/136910500300778
   Kisekka M, 1989, SEXUAL BEHAV SUBSAHA, V0, P0
   Klepp KI, 1997, AM J PUBLIC HEALTH, V87, P1931, DOI 10.2105/AJPH.87.12.1931
   Konde-Lule J K, 1997, HEALTH TRANSIT REV, V7 Suppl, P89
   Lescano C., 2006, J ADOLESCENT HEALTH, V39, P0
   Luke N, 2005, INT FAM PLAN PERSPEC, V31, P6, DOI 10.1363/3100605
   MacPhail C, 2001, SOC SCI MED, V52, P1613, DOI 10.1016/S0277-9536(00)00272-0
   Mair L. P., 1934, AFRICAN PEOPLE 20 CE, V0, P0
   Matasha E, 1998, AIDS CARE, V10, P571, DOI 10.1080/09540129848433
   Maticka-Tyndale E, 2005, CULT HEALTH SEX, V7, P27, DOI 10.1080/13691050410001731080
   MCGRATH JW, 1993, SOC SCI MED, V36, P429, DOI 10.1016/0277-9536(93)90405-S
   Meekers D, 1997, HEALTH TRANSIT REV, V7 Suppl, P361
   MERSON MH, 1993, SCIENCE, V260, P1266, DOI 10.1126/science.8493570
   MILES L, 1993, WOMEN STUD INT FORUM, V16, P497, DOI 10.1016/0277-5395(93)90099-U
   Ministry of Finance, 1998, STAT ABSTR REP UG, V0, P0
   Mitchell K, 2001, HEALTH EDUC RES, V16, P411, DOI 10.1093/her/16.4.411
   Morrow OI, 2004, AIDS BEHAV, V8, P365, DOI 10.1007/s10461-004-7321-6
   Muyinda H, 2004, AIDS CARE, V16, P69, DOI 10.1080/09540120310001633985
   Muyinda H, 2003, AIDS CARE, V15, P159, DOI 10.1080/0954012031000068308
   Myer L, 2002, AIDS CARE, V14, P773, DOI 10.1080/0954012021000031840
   Nakalyoowa D., 1996, INT C AIDS, V11, P325
   Ndyanabangi B., 1998, GTZ AIDS NETWORK, V2, P13
   Neema S, 2004, ADOLESCENT SEXUAL RE, V0, P0
   Neema S, 2006, ADOLESCENT SEXUAL RE, V0, P0
   Nkosana J, 2006, INTERGENERATIONAL SE, V0, P0
   Nkosana J, 2007, SEX HEALTH, V4, P181, DOI 10.1071/SH06070
   Nobelius A.-M., 2010, SEX EDUC-SEX SOC LEA, V10, P91, DOI 10.1080/14681810903491438
   Nobelius AM, 2011, AIDS CARE, V23, P252, DOI 10.1080/09540121.2010.507736
   Nobelius AM, 2010, CULT HEALTH SEX, V12, P663, DOI 10.1080/13691051003768132
   Nyanzi B, 2005, CULT HEALTH SEX, V7, P13, DOI 10.1080/13691050410001731099
   Nyanzi S, 2004, CULT HEALTH SEX, V6, P239, DOI 10.1080/13691050310001658208
   Nyanzi S, 2001, AIDS CARE, V13, P83, DOI 10.1080/09540120020018206
   Obbo C., 1995, CULTURE SEXUAL RISK, V0, P79
   PARKER R, 1999, ANN REV SEX RES, V9, P1
   Patton M. Q., 1990, QUALITATIVE EVALUATI, V0, P0
   Plummer ML, 2006, STUD FAMILY PLANN, V37, P29, DOI 10.1111/j.1728-4465.2006.00081.x
   Plummer ML, 2004, SEX TRANSM INFECT, V80, P49, DOI 10.1136/sti.2004.011924
   Pool R, 2006, AIDS CARE, V18, P479, DOI 10.1080/09540120500221639
   Pool R, 2000, CULT HEALTH SEX, V2, P197, DOI 10.1080/136910500300804
   Pool R., 1997, HLTH TRANSITION R S3, V7, P85
   Population Secretariat, 1996, SIT AN NAT POO PLAN, V3, P0
   Power R, 2007, SEX TRANSM INFECT, V83, P232, DOI 10.1136/sti.2006.022434
   QRS, 1996, NVIV VERS 2 0, V0, P0
   RICHARD R, 1991, J COMMUNITY APPL SOC, V1, P105, DOI 10.1002/casp.2450010205
   RODIER GR, 1993, E AFR MED J, V70, P414
   Roscoe John, 1911, BAGANDA ACCOUNT THEI, V0, P0
   Ross DA, 2006, WHO TECH REP SER, V938, P1
   Ross DA, 2006, WHO TECH REP SER, V938, P79
   Schoepf B G, 1992, MED ANTHROPOL, V14, P225
   Shafer LA, 2008, AIDS, V22, P1641, DOI 10.1097/QAD.0b013e32830a7502
   Shuey DA, 1999, HEALTH EDUC RES, V14, P411, DOI 10.1093/her/14.3.411
   Strauss A., 1990, BASICS QUALITATIVE R, V0, P0
   The Joint United Nations Programme on HIV/AIDS, 1997, IMP HIV SEX HLTH ED, V0, P0
   Thomsen S, 2004, SEX TRANSM INFECT, V80, P430, DOI 10.1136/sti.2004.010421
   Todd J, 2004, SEX TRANSM INFECT, V80, P35, DOI 10.1136/sti.2003.005413
   Twa-Twa J M, 1997, HEALTH TRANSIT REV, V7 Suppl, P67
   Uchenna F., 1998, INT C AIDS, V12, P702
   Whitworth JAG, 2002, TROP MED INT HEALTH, V7, P1047, DOI 10.1046/j.1365-3156.2002.00973.x
   Wight D, 2006, SOC SCI MED, V62, P987, DOI 10.1016/j.socscimed.2005.06.052
   Willms D., 1993, ESSENTIALS QUALITATI, V0, P61
   Willms D., 1993, ESSENTIALS QUA UNPUB, V0, P0
   Wolff B, 2000, STUD FAMILY PLANN, V31, P124, DOI 10.1111/j.1728-4465.2000.00124.x
   Wolff B., 2000, CULTURE HLTH SEXUALI, V2, P303, DOI 10.1080/136910500422278
   Woog V, 2003, ANNOTATED BIBLIOGRAP, V0, P0
NR 100
TC 7
Z9 8
U1 0
U2 8
PU ROUTLEDGE JOURNALS, TAYLOR & FRANCIS LTD
PI ABINGDON
PA 2-4 PARK SQUARE, MILTON PARK, ABINGDON OX14 4RN, OXON, ENGLAND
SN 0022-4499
EI 1559-8519
J9 J SEX RES
JI J. Sex Res.
PD JUN 15
PY 2012
VL 49
IS 1
BP 88
EP 102
DI 10.1080/00224499.2011.568126
PG 15
WC Psychology, Clinical; Social Sciences, Interdisciplinary
SC Psychology; Social Sciences - Other Topics
GA 915XP
UT WOS:000302061200009
PM 21516591
DA 2023-03-20
ER

PT J
AU Espada, JP
   Orgiles, M
   Morales, A
   Ballester, R
   Huedo-Medina, TB
AF Espada, Jose P.
   Orgiles, Mireia
   Morales, Alexandra
   Ballester, Rafael
   Huedo-Medina, Tania B.
TI EFFECTIVENESS OF A SCHOOL HIV/AIDS PREVENTION PROGRAM FOR SPANISH ADOLESCENTS
SO AIDS EDUCATION AND PREVENTION
LA English
DT Article
ID risk-reduction intervention; hiv-prevention; behavior-change; education
AB Due to a lack of controlled studies on HIV prevention interventions among Spanish adolescents, COMPAS, a five-session behavioral intervention, was developed and tested on Spanish adolescents aged 15-18. Participants included 827 adolescents from central, east and north Spain. Six hundred and seven students (M = 15.71 years) received the intervention. The control group consisted of 220 students (M = 15.78 years). The authors used self-report measures at two points in time to assess changes in HIV knowledge, HIV attitudes, perceived norms, and condom use intentions. Compared to the control group, the intervention group demonstrated improved outcomes with regard to HIV knowledge (d = .93) and HIV attitudes (d = .37), and maintained high levels of condom use intentions. The intervention's impact was greater in females and adolescents who were not sexually active. The findings suggest that COMPAS is an acceptable and feasible school intervention for reducing sexual risk among Spanish adolescents.
C1 [Espada, Jose P.] Miguel Hernandez Univ, Dept Hlth Psychol, Elche 03202, Alicante, Spain.
   [Ballester, Rafael] Univ Jaume I Castellon, Castellon de La Plana, Spain.
   [Huedo-Medina, Tania B.] Univ Connecticut, Storrs, CT USA.
C3 Universidad Miguel Hernandez de Elche; Universitat Jaume I; University of Connecticut
RP Espada, JP (corresponding author), Miguel Hernandez Univ, Dept Hlth Psychol, Avda Univ S-N, Elche 03202, Alicante, Spain.
EM jpespada@umh.es
CR AJZEN I, 1991, ORGAN BEHAV HUM DEC, V50, P179, DOI 10.1016/0749-5978(91)90020-T
   Ajzen I., 1989, ATTITUDE STRUCTURE F, V0, PP241, DOI 10.2307/2072868
   Albarracin D, 2005, PSYCHOL BULL, V131, P856, DOI 10.1037/0033-2909.131.6.856
   Armitage CJ, 2010, BRIT J PSYCHOL, V101, P155, DOI 10.1348/000712609X431728
   Bandura A., 1977, SOCIAL LEARNING THEO, V0, P0
   Bauermeister JA, 2009, AIDS BEHAV, V13, P430, DOI 10.1007/s10461-008-9379-z
   Callejas Pérez Sonsoles, 2005, REV. ESP. SALUD PUBLICA, V79, P581, DOI 10.1590/S1135-57272005000500008
   Castro A, 2011, REV LAT AM PSICOL, V43, P83
   Cheng Y, 2008, J ADOLESCENT HEALTH, V42, P184, DOI 10.1016/j.jadohealth.2007.07.016
   Chhabra R, 2010, AIDS BEHAV, V14, P177, DOI 10.1007/s10461-010-9739-3
   Cohen J., 1988, STAT POWER ANAL BEHA, V0, P0
   Diez M, 2012, GAC SANIT, V26, P107, DOI 10.1016/j.gaceta.2011.07.023
   Durantini MR, 2006, PSYCHOL BULL, V132, P212, DOI 10.1037/0033-2909.132.2.212
   Espada J. P., 2009, HLTH ADDICTIONS, V9, P149
   Espada J. P., 2012, INT J HISPANIC PSYCH, V5, P2
   Fernandez Garcia C, 2000, REV ESP SALUD PUBLICA, V74, P163
   Fetscherin M, 2008, J ELECTRON COMMER RE, V9, P231
   FISHER JD, 1992, PSYCHOL BULL, V111, P455, DOI 10.1037/0033-2909.111.3.455
   Gallegos EC, 2008, SALUD PUBLICA MEXICO, V50, P59, DOI 10.1590/S0036-36342008000100012
   Givaudan Martha, 2008, PSYCHOL HEALTH MED, V13, P98, DOI 10.1080/13548500701295256
   Harper GW, 2009, AIDS EDUC PREV, V21, P109, DOI 10.1521/aeap.2009.21.5_supp.109
   Holtgrave DR, 2006, ANNU REV PUBL HEALTH, V27, P261, DOI 10.1146/annurev.publhealth.26.021304.144454
   Jemmott JB, 2010, ARCH PEDIAT ADOL MED, V164, P923, DOI 10.1001/archpediatrics.2010.176
   Jemmott JB, 2010, AM J PUBLIC HEALTH, V100, P720, DOI 10.2105/AJPH.2008.140657
   Juarez O, 1999, GAC SANIT, V13, P150
   Juarez O., 2002, 14 INT AIDS C BARC S, V0, P0
   Kyrychenko P, 2006, J ADOLESCENT HEALTH, V39, P900, DOI 10.1016/j.jadohealth.2006.06.006
   Lee J, 2009, J HIV-AIDS SOC SERV, V8, P57, DOI 10.1080/15381500902736194
   Morales J. F., 1994, PSICOLOGIA SOCIAL, V0, P555
   Prats J., 1995, CUADERNOS PEDAGOGIA, V240, P55
   Romero LM, 2011, AIDS BEHAV, V15, P976, DOI 10.1007/s10461-010-9745-5
   Spanish Ministry of Health Social Policy and Equality, 2011, NAT STRAT SEX REPR H, V0, P0
   UNESCO, 2010, INT TECHN GUID SEX E, V0, P0
   UNICEF, 2011, OPP TIM CRIS PREV HI, V0, P0
   Villalbi J R, 2000, PROMOT EDUC, V7, P17
   Wallace SA, 2008, AIDS EDUC PREV, V20, P360, DOI 10.1521/aeap.2008.20.4.360
   Yankah E, 2008, AIDS EDUC PREV, V20, P465, DOI 10.1521/aeap.2008.20.6.465
NR 38
TC 26
Z9 29
U1 0
U2 15
PU GUILFORD PUBLICATIONS INC
PI NEW YORK
PA 370 SEVENTH AVE, SUITE 1200, NEW YORK, NY 10001-1020 USA
SN 0899-9546
EI 1943-2755
J9 AIDS EDUC PREV
JI Aids Educ. Prev.
PD DEC 15
PY 2012
VL 24
IS 6
BP 500
EP 513
DI 10.1521/aeap.2012.24.6.500
PG 14
WC Education & Educational Research; Public, Environmental & Occupational Health
SC Education & Educational Research; Public, Environmental & Occupational Health
GA 058IV
UT WOS:000312628200002
PM 23206200
DA 2023-03-20
ER

PT J
AU Shefer, T
   Strebel, A
   Jacobs, J
AF Shefer, Tamara
   Strebel, Anna
   Jacobs, Joachim
TI AIDS fatigue and university students' talk about HIV risk
SO AJAR-AFRICAN JOURNAL OF AIDS RESEARCH
LA English
DT Article
DE attitudes; condom use; gender issues; HIV prevention; risk perceptions; sexual behaviour; stigma
ID transactional sex; condom use; hiv/aids; knowledge; adolescents; behaviors; attitudes
AB Drawing on a qualitative study that included 20 focus group discussions with male and female students at an urban-based university in South Africa, this article reports on perceptions, attitudes and reported behaviour with respect to HIV and AIDS and safer sex in the campus setting, with an aim to better understand how young people are responding to the challenges of HIV and AIDS in contemporary South Africa. The findings demonstrate the gap between reported HIV-prevention knowledge and safer-sex practices among a group of young and educated South Africans. Although the participants reported that students were knowledgeable about HIV and had easy access to condoms on campus, a range of factors mediated their capacity to apply this knowledge to safer-sex practices. Besides the usual set of complex social-cultural dynamics, including normative gender roles and power inequalities between men and women, socioeconomic challenges, and differences in age and status between sexual partners, the findings reveal substantial denial, stigma and HIV/AIDS 'fatigue.' The findings point to the importance of seeking creative ways to impart HIV-prevention and safer-sex messages that are not explicitly referent to HIV but link rather with broader issues concerning relationships, lifestyle and identity, and hence are responsive to the particular cultural context of university campuses.
C1 [Shefer, Tamara; Jacobs, Joachim] Univ Western Cape, HIV AIDS Programme, ZA-7535 Cape Town, South Africa.
C3 University of the Western Cape
RP Shefer, T (corresponding author), Univ Western Cape, HIV AIDS Programme, Private Bag X17, ZA-7535 Cape Town, South Africa.
EM tshefer@uwc.ac.za
FU HIV and AIDS Programme at UWC
CR Abdool Karim Q., 2011, HIV AIDS S AFRICA, V0, P0
   Adam Mary B., 2007, JOURNAL OF THE ARIZONA-NEVADA ACADEMY OF SCIENCE, V39, P91
   Airhihenbuwa C, 2009, J BLACK PSYCHOL, V35, P407, DOI 10.1177/0095798408329941
   Baelden D, 2012, TELEMAT INFORM, V29, P166, DOI 10.1016/j.tele.2011.05.002
   Bollinger L., 2002, STIGMA LIT REV GEN H, V0, P0
   Bozalek V., 2012, U HUMAN DEV THEORETI, V0, P0
   Clarke V., 2006, QUALITATIVE RES PSYC, V3, P77, DOI 10.1191/1478088706QP063OA
   Clowes L, 2009, AGENDA-EMPOWER WOMEN, V23, P22, DOI 10.1080/10130950.2009.9676236
   Deacon HJ, 2005, UNDERSTANDING HIV AI, V0, P0
   Department of Basic Education [South Africa], 2010, INT STRAT HIV AIDS 2, V0, P0
   Department of Health [South Africa], 2008, NAT HIV SYPH PREV SU, V0, P0
   Eaton L, 2003, SOC SCI MED, V56, P149, DOI 10.1016/S0277-9536(02)00017-5
   Ergene T, 2005, AIDS EDUC PREV, V17, P268, DOI 10.1521/aeap.17.4.268.66533
   Harding AK, 1999, J R SOC PROMO HEALTH, V119, P23, DOI 10.1177/146642409911900105
   Harrison A., 2010, HIV AIDS S AFRICA, V0, P0
   Harrison A, 2001, SOC TRANSITION, V31, P69, DOI 10.1080/21528586.2001.10419031
   Harrison A, 2008, CULT HEALTH SEX, V10, P175, DOI 10.1080/13691050701775068
   HEAIDS, 2010, HIV PREV REL FACT HI, V0, P0
   Holland J., 1990, 1 WRAP, V0, P0
   Holmes C., 2005, 403 ISP COLL, V0, P0
   Hunter M, 2007, SOC SCI MED, V64, P689, DOI 10.1016/j.socscimed.2006.09.015
   Kahn L., 2008, THESIS U CAPE TOWN C, V0, P0
   Kelly K., 2006, RES PRACTICE APPL ME, V0, P345
   LESCH E, 2000, THESIS U STELLENBOSC, V0, P0
   Letseka M., 2010, STUDENT RETENTION GR, V0, P0
   MacPhail C, 2001, SOC SCI MED, V52, P1613, DOI 10.1016/S0277-9536(00)00272-0
   Masvawure T, 2010, CULT HEALTH SEX, V12, P857, DOI 10.1080/13691050903471441
   Mitchell C., 2001, CIRCL INT C NAT CULT, V0, P0
   MITCHELL C, 2001, CANADIAN WOMAN STUDI, V21, P56
   Motsemme N., 2007, AFRICAN IDENTITIES, V5, P61, DOI 10.1080/14725840701253761
   National Progressive Primary Health Care Network (NPPHCN), 1995, YOUTH SPEAK OUT HLTH, V0, P0
   Ntata PRT, 2008, SAHARA J-J SOC ASP H, V5, P201, DOI 10.1080/17290376.2008.9724920
   Oxlund B., 2009, PHD SERIES U COPENHA, V0, P0
   Page RM, 2000, AM J HEALTH BEHAV, V24, P387, DOI 10.5993/AJHB.24.5.7
   Peltzer K., 2009, J SOCIAL SCI, V18, P1, DOI https://doi.org/10.1080/09718923.2009.11892661
   Peltzer K., 2005, J PSYCHOL AFR, V15, P17
   PERKEL A, 1992, MINDSCAPE AIDS DYNAM, V0, P0
   Seloilwe ES, 2005, J ASSOC NURSE AIDS C, V16, P3, DOI 10.1016/j.jana.2005.03.003
   Shefer T., 2009, 2 UWC HIV AIDS RES C, V0, P0
   Shefer T., 2009, QUALITATIVE STUDY UW, V0, P0
   Shefer T, 2009, PRICE PRIZE SHAPING, V0, P0
   Shefer T, 2012, CULT HEALTH SEX, V14, P435, DOI 10.1080/13691058.2012.664660
   SHISANA O, 2005, S AFRICAN NATL HIV P, V0, P0
   Shisana O, 2009, S AFRICAN NATL HIV P, V0, P0
   Shisana O, 2002, N MANDELA HSRC STUDY, V0, P0
   Staras SAS, 2011, SEX TRANSM DIS, V38, P413, DOI 10.1097/OLQ.0b013e31820279a7
   STREBEL A, 1991, PSYCHOL RESOURCE CTR, V4, P0
   Strebel A., 1995, J COMMUNITY HLTH SCI, V2, P59
   Terry PE, 2006, INT J INFECT DIS, V10, P38, DOI 10.1016/j.ijid.2004.10.007
   The POLICY Project, 2003, SIYAMK EX HIV AIDS S, V0, P0
   The POLICY Project, 2002, SIYAMK MEAS HIV AIDS, V0, P0
   UNAIDS, 2010, UNAIDS 2010 REP GLOB, V0, P0
   UNICEF, 2011, OPP CRIS PREV HIV EA, V0, P0
   Varga C. A., 1996, AGENDA, V28, P31, DOI 10.2307/4065754
   Wechsberg WM, 2010, AM J DRUG ALCOHOL AB, V36, P208, DOI 10.3109/00952990.2010.493592
NR 55
TC 23
Z9 23
U1 0
U2 9
PU NATL INQUIRY SERVICES CENTRE PTY LTD
PI GRAHAMSTOWN
PA 19 WORCESTER STREET, PO BOX 377, GRAHAMSTOWN 6140, SOUTH AFRICA
SN 1608-5906
EI 1727-9445
J9 AJAR-AFR J AIDS RES
JI AJAR-Afr. J. Aids Res.
PD JUN 15
PY 2012
VL 11
IS 2
BP 113
EP 121
DI 10.2989/16085906.2012.698078
PG 9
WC Public, Environmental & Occupational Health
SC Public, Environmental & Occupational Health
GA 963QW
UT WOS:000305639200005
PM 25859914
DA 2023-03-20
ER

PT J
AU Mall, S
   Swartz, L
AF Mall, Sumaya
   Swartz, Leslie
TI ADDRESSING INTERSECTIONS IN HIV/AIDS AND MENTAL HEALTH: THE ROLE OF ORGANIZATIONS FOR D/DEAF AND HARD OF HEARING INDIVIDUALS IN SOUTH AFRICA
SO AMERICAN ANNALS OF THE DEAF
LA English
DT Article
ID psychiatric-disorders; focus groups; deaf; behaviors; knowledge; adolescents; prevalence; attitudes; children; people
AB LIKE SOUTH AFRICANS generally, d/Deaf and hard of hearing South Africans are at risk of HIV/AIDS and mental disorders resulting from barriers to communication and care. In interviews and a focus group, members of South African organizations for d/Deaf and hard of hearing individuals all gave priority to HIV/AIDS education and prevention, citing risks resulting from language and communication barriers, inadequate schooling, and insufficient information in South African Sign Language. Participants gave varied descriptions of HIV/AIDS programs in schools for d/Deaf and hard of hearing students and described school initiatives they had directed. Some participants gave mental health problems lesser priority; others said susceptibility to mental disorders may result from communication difficulties and therefore warrants specialized services. Others, seeing a need to address mental health in HIV/AIDS prevention, had designed programs accordingly. Such prevention efforts merit support, as do activities to reduce communication barriers.
C1 [Mall, Sumaya; Swartz, Leslie] Univ Stellenbosch, ZA-7600 Stellenbosch, South Africa.
   [Mall, Sumaya] Dept Psychol, Stellenbosch, South Africa.
C3 Stellenbosch University
RP Mall, S (corresponding author), Univ Stellenbosch, ZA-7600 Stellenbosch, South Africa.
CR Adewuya AO, 2007, J PSYCHOSOM RES, V63, P203, DOI 10.1016/j.jpsychores.2007.03.006
   Bisol CA, 2008, QUAL HEALTH RES, V18, P565, DOI 10.1177/1049732307307868
   Bisol CA, 2008, AM ANN DEAF, V153, P349
   DOYLE AG, 1995, SEX DISABIL, V13, P107, DOI 10.1007/BF02590060
   Fellinger J, 2009, DEV MED CHILD NEUROL, V51, P635, DOI 10.1111/j.1469-8749.2008.03218.x
   Gilchrist G, 2011, AIDS BEHAV, V15, P1834, DOI 10.1007/s10461-011-9991-1
   Groce NE, 2003, LANCET, V361, P1401, DOI 10.1016/S0140-6736(03)13146-7
   Joska JA, 2010, AIDS BEHAV, V14, P371, DOI 10.1007/s10461-009-9538-x
   Lambert SD, 2008, J ADV NURS, V62, P228, DOI 10.1111/j.1365-2648.2007.04559.x
   Lewis J., 2003, QUALITATIVE RES PRAC, V0, P56
   Mall S., 1900, P23, V0, P0
   Mallinson RK, 2004, J ASSOC NURSE AIDS C, V15, P27, DOI 10.1177/1055329004267338
   Mallinson RK, 2004, J ASSOC NURSE AIDS C, V15, P21, DOI 10.1177/1055329004267339
   Murray CJL, 1997, LANCET, V349, P1269, DOI 10.1016/S0140-6736(96)07493-4
   Olley BO, 2003, SAMJ S AFR MED J, V93, P928
   Remine MD, 2010, AUST NZ J PSYCHIAT, V44, P351, DOI 10.3109/00048670903489866
   Rodriguez-Ortiz IR, 2008, AM ANN DEAF, V152, P480, DOI 10.1353/aad.2008.0012
   Rohleder P., 2008, THESIS STELLENBOSCH, V0, P0
   Rohleder P, 2010, AIDS CARE, V22, P221, DOI 10.1080/09540120903111494
   Sheppard K, 2010, J PSYCHIATR MENT HLT, V17, P783, DOI 10.1111/j.1365-2850.2010.01606.x
   Smith Joanna, 2011, NURSE RES, V18, P52
   Sorsdahl KR, 2010, AIDS CARE, V22, P1418, DOI 10.1080/09540121003758655
   Stein DJ, 2008, BRIT J PSYCHIAT, V192, P112, DOI 10.1192/bjp.bp.106.029280
   Swenson RR, 2010, J NATL MED ASSOC, V102, P1173, DOI 10.1016/S0027-9684(15)30772-0
   THOM RGM, 2008, THESIS U WITWATERSRA, V0, P0
   Turner AK, 2011, DRUG ALCOHOL DEPEN, V115, P67, DOI 10.1016/j.drugalcdep.2010.10.012
   Zuma Khangelani, 2010, AFR J REPROD HEALTH, V14, P47
NR 27
TC 1
Z9 4
U1 0
U2 13
PU GALLAUDET UNIV PRESS
PI WASHINGTON
PA 800 FLORIDA AVE NE, WASHINGTON, DC 20002 USA
SN 0002-726X
EI 1543-0375
J9 AM ANN DEAF
JI Am. Ann. Deaf
PD WIN 15
PY 2012
VL 156
IS 5
BP 492
EP 500
DI 10.1353/aad.2012.1604
PG 9
WC Education, Special; Rehabilitation
SC Education & Educational Research; Rehabilitation
GA 904AP
UT WOS:000301166300006
PM 22524094
DA 2023-03-20
ER

PT J
AU Jafari, A
   Yazdani, R
   Khami, MR
   Mohammadi, M
   Hajiabdolbaghi, M
AF Jafari, Ahmad
   Yazdani, Reza
   Khami, Mohammad Reza
   Mohammadi, Mansoureh
   Hajiabdolbaghi, Mahboubeh
TI Effect of an Educational Course at an Iranian Dental School on Students' Knowledge of and Attitudes About HIV/AIDS
SO JOURNAL OF DENTAL EDUCATION
LA English
DT Article
DE dental students; dental education; HIV/AIDS; Iran
ID hiv-infected patients; questionnaire survey; dentists attitudes; national survey; behavior; experiences; validity; aids; care
AB This study investigated the effects of an educational program designed to improve the knowledge and attitudes of senior dental students in an Iranian dental school about caring for patients with HIV/AIDS. As part of an extramural program in community dentistry, a new educational program about HIV/AIDS was developed at Tehran University of Medical Sciences in 2009. The program consisted of two days' observation at the Consultation Center for Behavioral Diseases and a one-day workshop on infection control. A control group was selected from dental students at Shahid Beheshti University of Medical Sciences. Before and after the intervention, students in both the intervention and control groups completed a questionnaire concerning their knowledge of and attitudes about HIV/AIDS. Students in the intervention group also expressed their opinions in a post-test questionnaire. An independent sample t-test was used for statistical analysis. In the control group, the means of students' knowledge and attitude scores did not differ significantly from pre-test to post-test. In the intervention group, however, the means of both knowledge and attitude scores on the post-test were significantly higher than on the pre-test (p=0.001 and p=0.009, respectively). In the intervention group, more than 96 percent of the students reported that they would completely follow infection control principles in future practice. This study concludes that the educational program improved the students' knowledge of and attitudes about HIV/AIDS and will have a positive effect on their future practice.
C1 [Jafari, Ahmad; Yazdani, Reza; Khami, Mohammad Reza] Univ Tehran Med Sci, Fac Dent, Dept Community Oral Hlth, Tehran, Iran.
   [Khami, Mohammad Reza] Univ Tehran Med Sci, Dent Res Ctr, Tehran, Iran.
   [Mohammadi, Mansoureh] Shahid Beheshti Univ Med Sci, Fac Dent, Dept Oral & Maxillofacial Surg, Tehran, Iran.
   [Hajiabdolbaghi, Mahboubeh] Univ Tehran Med Sci, Dept Infect Dis, Tehran, Iran.
   [Hajiabdolbaghi, Mahboubeh] Univ Tehran Med Sci, Iranian Res Ctr HIV AIDS, Fac Med, Tehran, Iran.
C3 Tehran University of Medical Sciences; Tehran University of Medical Sciences; Shahid Beheshti University Medical Sciences; Tehran University of Medical Sciences; Tehran University of Medical Sciences
RP Khami, MR (corresponding author), Univ Tehran Med Sci, Fac Dent, Dept Community Oral Hlth, End N Karegar St, Tehran, Iran.
EM mkhami@tums.ac.ir
FU Tehran University of Medical Sciences [86-04-69-6480]
CR [Anonymous], 1987, J DENT EDUC, V51, P198
   [Anonymous], 2000, IR DENT ED PROGR RAT, V0, P0
   BENNETT ME, 1995, J AM DENT ASSOC, V126, P509, DOI 10.14219/jada.archive.1995.0216
   Borsum K M, 2004, EUR J DENT EDUC, V8, P105, DOI 10.1111/j.1600-0579.2004.00326.x
   Brown G, 2002, BRIT DENT J, V193, P703, DOI 10.1038/sj.bdj.4801665
   Charbonneau A, 1999, AIDS CARE, V11, P61, DOI 10.1080/09540129948207
   DIANGELIS AJ, 1989, J AM DENT ASSOC, V118, P299, DOI 10.14219/jada.archive.1989.0106
   Erasmus S, 2005, INT J DENT HYG, V3, P213, DOI 10.1111/j.1601-5037.2005.00137.x
   Frank Erica, 2004, BMC MED EDUC, V4, P29, DOI 10.1186/1472-6920-4-29
   GERBERT B, 1987, J AM DENT ASSOC, V114, P311, DOI 10.14219/jada.archive.1987.0078
   Ghahramani F., 2006, HEPATITIS MONTHLY, V6, P59
   Hastreiter R J, 1992, AM J DENT, V5, P160
   Kuthy RA, 2007, J DENT EDUC, V71, P646
   McCarthy GM, 1995, ORAL SURG ORAL MED O, V80, P655
   McCarthy GM, 1999, AM J PUBLIC HEALTH, V89, P541, DOI 10.2105/AJPH.89.4.541
   Mohammadi A, 2004, DENT SCH IRAN RANKIN, V0, P0
   Nasir EF, 2008, BMC PUBLIC HEALTH, V8, P0, DOI 10.1186/1471-2458-8-286
   Oliveira ER, 2002, AIDS CARE, V14, P569, DOI 10.1080/09540120220133099
   Quartey J B, 1998, TEX DENT J, V115, P45
   Rankin K V, 1993, AM J DENT, V6, P22
   ROBINSON P, 1994, BRIT DENT J, V176, P175, DOI 10.1038/sj.bdj.4808405
   Rohn Edward J, 2006, J DENT EDUC, V70, P1038
   Sadeghi M, 2009, J DENT EDUC, V73, P740
   SCHEUTZ F, 1989, COMMUNITY DENT ORAL, V17, P117, DOI 10.1111/j.1600-0528.1989.tb00002.x
   Seacat Jason P, 2003, J DENT EDUC, V67, P630
   Sjostrom O, 1999, ACTA ODONTOL SCAND, V57, P242, DOI 10.1080/000163599428643
   Sjostrom O, 2002, ACTA ODONTOL SCAND, V60, P136, DOI 10.1080/000163502753740133
   Solomon E S, 1991, J DENT EDUC, V55, P594
   Tseveenjav B, 2004, ACTA ODONTOL SCAND, V62, P1, DOI 10.1080/00016350310008003
   Tseveenjav Battsetseg, 2003, EUR J DENT EDUC, V7, P177, DOI 10.1034/j.1600-0579.2003.00329.x
   VERRUSIO AC, 1989, J AM DENT ASSOC, V118, P553, DOI 10.14219/jada.archive.1989.0082
   Waldman H B, 1970, J PUBLIC HEALTH DENT, V30, P109, DOI 10.1111/j.1752-7325.1970.tb00549.x
   Wiltshire Anne D, 2002, J DENT EDUC, V66, P86
NR 33
TC 10
Z9 11
U1 0
U2 3
PU AMER DENTAL EDUCATION ASSOC-ADEA
PI WASHINGTON
PA 655 K STREET NW, SUITE 800, WASHINGTON, DC 20001 USA
SN 0022-0337
EI 1930-7837
J9 J DENT EDUC
JI J. Dent. Educ.
PD JUN 15
PY 2012
VL 76
IS 6
BP 792
EP 799
DI 
PG 8
WC Dentistry, Oral Surgery & Medicine
SC Dentistry, Oral Surgery & Medicine
GA 951OD
UT WOS:000304729000015
PM 22659709
DA 2023-03-20
ER

PT J
AU Harrison, A
   Smit, J
   Hoffman, S
   Nzama, T
   Leu, CS
   Mantell, J
   Stein, Z
   Exner, T
AF Harrison, Abigail
   Smit, Jenni
   Hoffman, Susie
   Nzama, Thobile
   Leu, Cheng-Shiun
   Mantell, Joanne
   Stein, Zena
   Exner, Theresa
TI Gender, peer and partner influences on adolescent HIV risk in rural South Africa
SO SEXUAL HEALTH
LA English
DT Article
DE adolescents; communication; gender; HIV risk behaviour; South Africa; peer influences
ID condom use; reproductive health; sexual-behavior; household survey; school-students; young-adults; prevalence; youth; prevention; pregnancy
AB Background and methods: In preparation for a school-based intervention in KwaZulu-Natal, South Africa, a cross-sectional survey of potential HIV risk factors in youth aged 14-17 (n = 983) was conducted. Results: Boys were significantly more likely than girls to report lifetime sexual activity (37.7% v. 13.8%, P < 0.01). Among boys and girls, 46.1% reported condom use at last sex. Discussion of condom use with a partner was the strongest predictor of condom use (boys, odds ratio (OR) = 7.39; girls, OR = 5.58, P < 0.0001). Age was independently associated with sexual activity for boys (OR = 1.49, P < 0.0001) and girls (OR = 1.74, P = 0.02). For boys, perceptions of male peer behaviour were associated with both ever having participated in sexual activity (OR = 1.48, P < 0.01) and condom use at last sex (OR = 1.79, P < 0.01). Girls who equated condom use with having numerous partners were more likely to use them. Among boys, results challenged some expected gender beliefs: support for girls' initiative in relationship formation and refusal of sex were significant predictors of sexual activity. Among girls, higher pregnancy risk perception (OR = 1.32, P = 0.02) and knowledge (OR = 4.85, P = 0.055) were associated with sexual activity. Conclusions: Creating more gender equitable norms can reduce HIV risk behaviours. HIV prevention interventions should build on existing gender equitable beliefs, and work to promote others, including sexual communication and negotiation skills, and modelling of positive peer norms.
C1 [Harrison, Abigail] Brown Univ, Populat Studies & Training Ctr, Providence, RI 02912 USA.
   [Smit, Jenni] Univ Witwatersrand, MatCH Maternal Adolescent & Child Hlth, ZA-4091 Durban, South Africa.
   [Hoffman, Susie; Leu, Cheng-Shiun; Mantell, Joanne; Stein, Zena; Exner, Theresa] NYSPI Columbia Univ, HIV Ctr Clin & Behav Studies, New York, NY 10032 USA.
   [Nzama, Thobile] Durban Univ Technol, ZA-4000 Durban, South Africa.
C3 Brown University; University of Witwatersrand; Durban University of Technology
RP Harrison, A (corresponding author), Brown Univ, Populat Studies & Training Ctr, 68 Waterman St, Providence, RI 02912 USA.
EM Abigail_Harrison@brown.edu
FU NICHD; National Institute of Mental Health [P30-MH-43520]; South African Medical Research Council
CR Boulle A, 2008, AIDS CARE, V20, P771, DOI 10.1080/09540120701660387
   CAMPBELL CA, 1995, SOC SCI MED, V41, P197, DOI 10.1016/0277-9536(94)00322-K
   Department of Health Republic of South Africa, 2010, NATL HIV SER SURV WO, V0, P0
   Department of Health Republic of South Africa Measure DHS ORC Macro, 2004, S AFR DEM HLTH SURV, V0, P0
   Eaton L, 2003, SOC SCI MED, V56, P149, DOI 10.1016/S0277-9536(02)00017-5
   Fylkesnes K, 2001, AIDS, V15, P907, DOI 10.1097/00002030-200105040-00011
   Grant MJ, 2008, STUD FAMILY PLANN, V39, P369, DOI 10.1111/j.1728-4465.2008.00181.x
   Gregson S, 2002, SEX TRANSM DIS, V29, P568, DOI 10.1097/00007435-200210000-00002
   Harrison A, 2001, REPROD HEALTH MATTER, V9, P63, DOI 10.1016/S0968-8080(01)90009-6
   Harrison A., 2002, AGENDA, V53, P43
   Harrison A, 2004, SEX HLTH EXCH, V3, P5
   Harrison A, 2008, CULT HEALTH SEX, V10, P175, DOI 10.1080/13691050701775068
   Hendriksen ES, 2007, AM J PUBLIC HEALTH, V97, P1241, DOI 10.2105/AJPH.2006.086009
   Hoffman S, 2006, SEX TRANSM DIS, V33, P52, DOI 10.1097/01.olq.0000187198.77612.d8
   James S, 2006, AIDS EDUC PREV, V18, P281, DOI 10.1521/aeap.2006.18.4.281
   Jemmott JB, 2007, AIDS CARE, V19, P677, DOI 10.1080/09540120601084308
   Jewkes R, 2008, BMJ-BRIT MED J, V337, P0, DOI 10.1136/bmj.a506
   Jewkes RK, 2003, SOC SCI MED, V56, P125, DOI 10.1016/S0277-9536(02)00012-6
   Karnell AP, 2006, AIDS EDUC PREV, V18, P295, DOI 10.1521/aeap.2006.18.4.295
   Kaufman CE, 2001, STUD FAMILY PLANN, V32, P147, DOI 10.1111/j.1728-4465.2001.00147.x
   Kilian AHD, 1999, AIDS, V13, P391, DOI 10.1097/00002030-199902250-00012
   LIANG KY, 1986, BIOMETRIKA, V73, P13, DOI 10.2307/2336267
   Lloyd C.B., 2005, GROWING GLOBAL CHANG, V0, P0, DOI DOI 10.17226/11174
   MacPhail C, 2001, SOC SCI MED, V52, P1613, DOI 10.1016/S0277-9536(00)00272-0
   Magnani R, 2005, J ADOLESCENT HEALTH, V36, P289, DOI 10.1016/j.jadohealth.2004.02.025
   Magnani RJ, 2002, J ADOLESCENT HEALTH, V30, P76, DOI 10.1016/S1054-139X(01)00328-7
   Mantell JE, 2006, REPROD HEALTH MATTER, V14, P113, DOI 10.1016/S0968-8080(06)28269-7
   Mathews C, 2009, HEALTH EDUC RES, V24, P1, DOI 10.1093/her/cym079
   Mbulaiteye SM, 2002, LANCET, V360, P41, DOI 10.1016/S0140-6736(02)09331-5
   Mensch BS, 2003, DEMOGRAPHY, V40, P247, DOI 10.1353/dem.2003.0017
   Morojele NK, 2006, AIDS CARE, V18, P215, DOI 10.1080/09540120500456243
   Morrell R., 2009, GENDER EQUALITY S AF, V0, P0
   Moyo W, 2008, AIDS BEHAV, V12, P431, DOI 10.1007/s10461-007-9343-3
   Pettifor AE, 2005, AIDS, V19, P1525, DOI 10.1097/01.aids.0000183129.16830.06
   Plummer ML, 2004, SEX TRANSM INFECT, V80, P49, DOI 10.1136/sti.2004.011924
   Pronyk PM, 2006, LANCET, V368, P1973, DOI 10.1016/S0140-6736(06)69744-4
   Rivers K, 2000, ADOLESCENT SEXUALITY, V0, P0
   Sayles JN, 2006, JAIDS-J ACQ IMM DEF, V43, P226, DOI 10.1097/01.qai.0000230527.17459.5c
   Shisana O, 2009, S AFRICAN NATL HIV P, V0, P0
   Statistics South Africa, 2004, CENS 2001 PEOPL S AF, V0, P0
   Taylor M, 2003, J SCHOOL HEALTH, V73, P97, DOI 10.1111/j.1746-1561.2003.tb03580.x
   *UNAIDS, 2008, 2008 REP GLOB AIDS E, V0, P0
   Varga C.A., 1997, HLTH TRANSITION R S3, V7, P45
   Varga CA, 2003, STUD FAMILY PLANN, V34, P160, DOI 10.1111/j.1728-4465.2003.00160.x
   Wegner L, 2008, HEALTH EDUC RES, V23, P1085, DOI 10.1093/her/cym064
   Welz T, 2007, AIDS, V21, P1467, DOI 10.1097/QAD.0b013e3280ef6af2
   Wood K, 1998, SOC SCI MED, V47, P233, DOI 10.1016/S0277-9536(98)00057-4
NR 47
TC 41
Z9 41
U1 0
U2 8
PU CSIRO PUBLISHING
PI CLAYTON
PA UNIPARK, BLDG 1, LEVEL 1, 195 WELLINGTON RD, LOCKED BAG 10, CLAYTON, VIC 3168, AUSTRALIA
SN 1448-5028
EI 1449-8987
J9 SEX HEALTH
JI Sex Health
PD JUN 15
PY 2012
VL 9
IS 2
BP 178
EP 186
DI 10.1071/SH10150
PG 9
WC Public, Environmental & Occupational Health; Infectious Diseases
SC Public, Environmental & Occupational Health; Infectious Diseases
GA 925WU
UT WOS:000302793600011
PM 22498163
DA 2023-03-20
ER

PT J
AU Grant, MJ
AF Grant, Monica J.
TI Girls' schooling and the perceived threat of adolescent sexual activity in rural Malawi
SO CULTURE HEALTH & SEXUALITY
LA English
DT Article
DE adolescent; pregnancy; parental attitudes; Malawi
ID sub-saharan africa; southern malawi; premarital sex; tanzania; marriage; perceptions; pregnancy; hiv/aids; parents
AB Despite its relative infrequency, pregnancy is perceived by parents in rural Malawi as a leading cause of school dropout among female students. This paper explores parents' beliefs about adolescent sexual activity and schoolgirl pregnancy and how these perceptions frame parents' aspirations and expectations about girls' schooling. In-depth interviews were collected in rural Malawi from 60 adults aged 25-50 who were the parent of at least one school-aged child. Four themes emerged from the data: how expectations about sexual activity frame parental expectations about schooling duration and dropout, the loss of parental control, the negative influence of classmates and schools as unsafe environments. These concerns frame how parents consider a daughter's schooling prospects and are active even for parents whose daughters are not sexually active or who are not yet old enough to have gone through puberty. Although all parents aspire for their children to attend secondary school, these perceptions of daughters' relative risk weaken parents' motivation to encourage daughters to remain in school.
C1 Univ Wisconsin, Dept Sociol, Madison, WI 53706 USA.
C3 University of Wisconsin System; University of Wisconsin Madison
RP Grant, MJ (corresponding author), Univ Wisconsin, Dept Sociol, Madison, WI 53706 USA.
EM grantm@ssc.wisc.edu
FU NICHD NIH HHS [R01-HD/MH-41713-0, R01 HD044228, R01 HD037276-03, R01 HD044228-01, R01 HD050142-03, R01 HD050142, R01-HD37276, R01-HD044228-01, T32 HD007242, R24 HD047873-09, R01 HD041713-05, R24-HD047873] Funding Source: Medline
CR Biddlecom A, 2008, STUD FAMILY PLANN, V39, P337, DOI 10.1111/j.1728-4465.2008.00179.x
   Clark S, 2009, J MARRIAGE FAM, V71, P396, DOI 10.1111/j.1741-3737.2009.00607.x
   DAVISON J, 1993, INT J EDUC DEV, V13, P331, DOI 10.1016/0738-0593(93)90044-Z
   De Lannoy A., 2005, 137 CSSR U CAP, V0, P0
   Frye M., 2010, ANN M POP ASS AM APR, V0, P0
   Grant MJ, 2008, DEMOGR RES, V19, P1603, DOI 10.4054/DemRes.2008.19.45
   Grant MJ, 2008, STUD FAMILY PLANN, V39, P369, DOI 10.1111/j.1728-4465.2008.00181.x
   Helitzer-Allen Deborah, 1994, INVESTIGATION COMMUN, V0, P0
   Hewett P.C., 2009, COMP INT ED SOC ANN, V0, P0
   JOHNSONHANKS J, 2006, UNCERTAIN HONOR MODE, V0, P0
   Kaler A, 2001, J FAM HIST, V26, P529, DOI 10.1177/036319900102600405
   Kalipeni Ezekiel, 1997, E AFRICAN GEOGRAPHIC, V19, P14, DOI 10.1080/00707961.1997.9756234
   Lloyd CB, 2008, POP STUD-J DEMOG, V62, P1, DOI 10.1080/00324720701810840
   MEEKERS D, 1992, POPUL DEV REV, V18, P61, DOI 10.2307/1971859
   MEEKERS D, 1994, POP STUD-J DEMOG, V48, P47, DOI 10.1080/0032472031000147466
   Mensch BS, 2001, STUD FAMILY PLANN, V32, P285, DOI 10.1111/j.1728-4465.2001.00285.x
   MLSFH, 2009, NEWSL 2008 1 SUMM DA, V0, P0
   Mmari K, 2009, CULT HEALTH SEX, V11, P799, DOI 10.1080/13691050902919085
   Mpando L.R.S., 2003, ED LITERACY 2002 MAL, V0, P0
   Munthali A.C., 2006, 23 AL GUTTM I, V0, P0
   National Research Council (NRC), 1993, AD FERT SUBS AFR, V0, P0
   National Research Council-Institute of Medicine (NRC-IOM), 2005, GROW GLOB TRANS AD L, V0, P0
   National Statistics Office - Macro International, 2004, MAL DEM HLTH SURV, V0, P0
   Parikh S. A., 2005, SEX DEV SCI SEXUALIT, V0, P125
   PHIRI KM, 1983, J AFR HIST, V24, P257, DOI 10.1017/S0021853700021976
   Poulin M., 2006, THESIS BOSTON U, V0, P0
   Poulin M, 2007, SOC SCI MED, V65, P2383, DOI 10.1016/j.socscimed.2007.05.030
   Remes P, 2010, CULT HEALTH SEX, V12, P279, DOI 10.1080/13691050903395145
   Sekiwunga R, 2010, AFRICAN J REPROD HLT, V13, P113
   Stambach A., 2000, LESSONS MOUNT KILAMA, V0, P0
   Stewart K., 2000, AFR TODAY, V47, P123
   Takane T, 2008, J S AFR STUD, V34, P269, DOI 10.1080/03057070802037969
   TVERSKY A, 1974, J ROY STAT SOC B MET, V36, P148
   United Nations Development Program, 2010, HUM DEV REP, V0, P0
   Wight D, 2006, SOC SCI MED, V62, P987, DOI 10.1016/j.socscimed.2005.06.052
NR 35
TC 29
Z9 28
U1 0
U2 12
PU ROUTLEDGE JOURNALS, TAYLOR & FRANCIS LTD
PI ABINGDON
PA 4 PARK SQUARE, MILTON PARK, ABINGDON OX14 4RN, OXFORDSHIRE, ENGLAND
SN 1369-1058
EI 
J9 CULT HEALTH SEX
JI Cult. Health Sex
PD JUN 15
PY 2012
VL 14
IS 1
BP 73
EP 86
DI 10.1080/13691058.2011.624641
PG 14
WC Family Studies; Social Sciences, Biomedical
SC Family Studies; Biomedical Social Sciences
GA 911IF
UT WOS:000301709800006
PM 22077580
DA 2023-03-20
ER

PT J
AU Obuku, EA
   Meynell, C
   Kiboss-Kyeyune, J
   Blankley, S
   Atuhairwe, C
   Nabankema, E
   Lab, M
   Jeffrey, N
   Ndungutse, D
AF Obuku, Ekwaro A.
   Meynell, Clea
   Kiboss-Kyeyune, Jemimah
   Blankley, Simon
   Atuhairwe, Christine
   Nabankema, Evelyn
   Lab, Morris
   Jeffrey, Nikki
   Ndungutse, David
TI Socio-demographic determinants and prevalence of Tuberculosis knowledge in three slum populations of Uganda
SO BMC PUBLIC HEALTH
LA English
DT Article
DE TB; Knowledge; Assessment; Slums; Advocacy; Communication and social mobilisation; Uganda
ID medical-students; attitudes; india; community; district; kampala; canada; china
AB Background: Knowledge of tuberculosis has been shown to influence health seeking behaviour; and urban slum dwellers are at a higher risk of acquiring tuberculosis than the general population. The study aim was to assess knowledge of tuberculosis and identify the associated socio-demographic determinants, in order to inform tailored interventions for advocacy, communication and social mobilisation in three urban-slum communities of Uganda. Methods: A cross-sectional survey of 1361 adults between April and October 2011. Data was analyzed by descriptive statistics. Adjusted odds ratios (aOR) and 95% confidence intervals (95% CI) of potential determinants of tuberculosis (TB) knowledge were estimated by multivariable ordinal logistic regression using Stata 11.2 software. Results: We found low knowledge of TB cause (26.7%); symptoms (46.8%), transmission (54.3%), prevention (34%) and free treatment (35%). Knowledge about TB treatment (69.4) and cure (85.1) was relatively high. Independent determinants of poor knowledge of TB in the multivariable analysis included (aOR, 95% CI) lack of formal education (0.56; 0.38 - 0.83, P = 0.004), unemployment (0.67; 0.49 - 0.90, P = 0.010) and never testing for HIV (0.69; 0.51 - 0.92, P < 0.012). Whilst, older age (1.73; 1.30 - 2.29, P < 0.001) and residing in Lira (2.02; 1.50 - 2.72, P < 0.001) were independent determinants of higher knowledge of TB. Conclusion: This study revealed deficiencies in the public health knowledge about TB symptoms, diagnosis and treatment among urban-slum dwellers in Uganda. Tuberculosis control programmes in similar settings should consider innovative strategies for TB education, advocacy, communication and social mobilisation to reach the youth, unemployed and less-educated; as well as those who have never tested for HIV.
C1 [Obuku, Ekwaro A.; Meynell, Clea; Kiboss-Kyeyune, Jemimah; Blankley, Simon] Int Med Fdn, Kampala, Uganda.
   [Lab, Morris; Jeffrey, Nikki] Target TB, Brighton BN1 1RH, E Sussex, England.
   [Atuhairwe, Christine; Nabankema, Evelyn; Ndungutse, David] Int Hlth Sci Univ, Kampala, Uganda.
   [Obuku, Ekwaro A.] Joint Clin Res Ctr, Kampala, Uganda.
C3 Joint Clinic Research Center - United Arab Emirates
RP Obuku, EA (corresponding author), Int Med Fdn, POB 8177, Kampala, Uganda.
EM ekwaro@gmail.com
FU Vanderbilt University [R24 TW007988]; American Relief and Recovery Act, Fogarty International Centre, National Institutes of Health, USA; Comic Relief, United Kingdom; Target TB, Brighton, United Kingdom; International Medical Foundation, Kampala, Uganda; International Health Sciences University, Kampala, Uganda
CR Abebe G, 2010, PLOS ONE, V5, P0, DOI 10.1371/journal.pone.0013339
   Adatu F, 2003, INT J TUBERC LUNG D, V7, P0
   Amuha MG, 2009, AFR HEALTH SCI, V9, P0
   Bates MN, 2007, ARCH INTERN MED, V167, P335, DOI 10.1001/archinte.167.4.335
   Buregyeya E, 2011, INT J TUBERC LUNG D, V15, P938, DOI 10.5588/ijtld.10.0211
   DANIELS M, 1952, BRIT MED J, V1, P1162, DOI 10.1136/bmj.1.4769.1162
   Dye C, 2009, B WORLD HEALTH ORGAN, V87, P683, DOI 10.2471/BLT.08.058453
   Emili J, 2002, TEACH LEARN MED, V14, P168, DOI 10.1207/S15328015TLM1403_6
   Emili J, 2001, MED EDUC, V35, P530, DOI 10.1046/j.1365-2923.2001.00918.x
   Government of Uganda, 2005, UG NAT POL GUID HIV, V0, P0
   Government of Uganda, 2010, HLTH SECT STRAT PLAN, V0, P0
   Guwatudde D, 2003, B WORLD HEALTH ORGAN, V81, P799
   Hargreaves JR, 2011, AM J PUBLIC HEALTH, V101, P654, DOI 10.2105/AJPH.2010.199505
   Jackson S, 2006, INT J TUBERC LUNG D, V10, P1104
   Katamba A, 2005, EAST AFR MED J, V82, P337
   Liefoghee R, 1995, PAKISTAN SOC SC MED, V41, P1685
   Lu SH, 2009, INT J TUBERC LUNG D, V13, P1493
   Mafigiri DK, 2012, GLOB PUBLIC HEALTH, V7, P270, DOI 10.1080/17441692.2011.552067
   Mitchell KJ, 2011, HEALTH EDUC RES, V26, P770, DOI 10.1093/her/cyr022
   MOH, 2006, UG HIV AIDS SER SURV, V0, P0
   Muniyandi M, 2007, INT J TUBERC LUNG D, V11, P1042
   Mushtaq MU, 2011, INT J EQUITY HEALTH, V10, P0, DOI 10.1186/1475-9276-10-8
   Nuwaha F, 1997, E AFR MED J, V74, P690
   Rasanathan K, 2011, INT J TUBERC LUNG DIS, V15 Suppl 2, P30, DOI 10.5588/ijtld.10.0691
   Sekandi JN, 2009, INT J TUBERC LUNG D, V13, P508
   Storla DG, 2008, BMC PUBLIC HEALTH, V8, P0, DOI 10.1186/1471-2458-8-15
   Uganda Bureau of Statistics, 2006, 2002 UG POP HOUS CEN, V0, P0
   Uganda Communications Commission, 2010, 2009 10 POST TEL MAR, V0, P0
   Uganda National Tuberculosis and Leprosy Programme, 2011, MIN HLTH 2005 2010 Q, V0, P0
   United Nations Human Settlements Programme, 2006, SIT AN INF SETTL KAM, V0, P0
   West Elizabeth L, 2008, N C MED J, V69, P14
   *WHO, 2009, WHO REP 2009 GLOB TU, V0, P0
   World Health Organization, 2008, STOP TB PARTNERSHIP, V0, P0
NR 35
TC 21
Z9 22
U1 1
U2 15
PU BMC
PI LONDON
PA CAMPUS, 4 CRINAN ST, LONDON N1 9XW, ENGLAND
SN 1471-2458
EI 
J9 BMC PUBLIC HEALTH
JI BMC Public Health
PD JUL 23
PY 2012
VL 12
IS 
BP 
EP 
DI 10.1186/1471-2458-12-536
PG 9
WC Public, Environmental & Occupational Health
SC Public, Environmental & Occupational Health
GA 048ZO
UT WOS:000311952000001
PM 22824498
DA 2023-03-20
ER

PT J
AU Durongritichai, V
AF Durongritichai, Vanida
TI KNOWLEDGE, ATTITUDES, SELF-AWARENESS, AND FACTORS AFFECTING HIV/AIDS PREVENTION AMONG THAI UNIVERSITY STUDENTS
SO SOUTHEAST ASIAN JOURNAL OF TROPICAL MEDICINE AND PUBLIC HEALTH
LA English
DT Article
DE HIV/AIDS; knowledge; attitudes; self-awareness; university student; Thailand
ID sexually-transmitted-diseases; hiv-infection; risk; adolescents; behavior
AB The objectives of this study were to describe knowledge, attitudes, and self-awareness, and to identify predictable factors affecting HIV/AIDS prevention among Thai university students. A cross sectional survey was conducted among 844 first-year university students using a validated, self-administered questionnaire as a research instrument. The questionnaire included items assessing knowledge, attitudes, self-awareness, and HIV/AIDS preventive behaviors. It was found that 22.4% of the subjects received various sexually provocative media. The university student's knowledge, attitudes, self-awareness, and preventive behaviors toward HIV/AIDS were at a high level. The results from the multiple, regression analysis identified self-awareness, faculty, sex, sexual-risk score, income-per-month, GPA, and knowledge as significant independent predictors of HIV/AIDS preventive behaviors. These factors contributed to 36.9% of the explanation of HIV preventive behaviors, and the strongest predictor was found to be self-awareness. Scientific information, and useful and productive life skills are needed to educate the university students regarding the health consequences of HIV/AIDS. An integrated approach is strongly suggested for creating knowledge, attitudes, and awareness to control the spread of HIV/AIDS among young people.
C1 Huachiew Chalermprakiet Univ, Fac Nursing, Dept Community & Mental Hlth, Samut Prakan 10540, Thailand.
RP Durongritichai, V (corresponding author), Huachiew Chalermprakiet Univ, Fac Nursing, Dept Community & Mental Hlth, 18-18 Bang Na Trat Rd, Samut Prakan 10540, Thailand.
EM catvanida04@yahoo.com
CR Aalsma MC, 2006, J ADOLESCENT HEALTH, V38, P173, DOI 10.1016/j.jadohealth.2004.10.019
   Bureau of AIDS TB and STDs, 2009, INC RAT STDS COND US, V0, P0
   Bureau of Epidemiology, 2010, AIDS STAT 2010, V0, P0
   Bureau of Reproductive Health Ministry of Public Health, 2007, HDB SEX ED EARL AD, V0, P0
   Carret MLV, 2004, REV SAUDE PUBL, V38, P76, DOI 10.1590/S0034-89102004000100011
   Central Intelligence Agency (CIA), 2011, WORLD FACTB THAIL PO, V0, P0
   CHAIPANIT T, 2008, J PUBLIC HLTH NURS, V22, P67
   Department of Health Ministry of Public Health, 2011, HIV AIDS THAIL, V0, P0
   Fageeh WM, 2008, MED SC, V15, P1
   Fongkaew W, 2007, J ASSOC NURSE AIDS C, V18, P60, DOI 10.1016/j.jana.2007.01.005
   Frankowski BL, 2004, PEDIATRICS, V113, P1827, DOI 10.1542/peds.113.6.1827
   Information and Public Relations Office, 2006, THAI TEEN 1 SEX INT, V0, P0
   Ma QQ, 2006, BMC PUBLIC HEALTH, V6, P0, DOI 10.1186/1471-2458-6-232
   Millstein SG, 1995, ADOLESCENT HLTH PROB, V0, P0
   Murugan S, 2010, HUMANIT SOC SCI J, V5, P63
   Nakorntap A, 2007, CAS STUD SYNTH 53 PR, V0, P0
   National AIDS Prevention and Alleviation Committee, 2008, UNGASS COUNTR PROGR, V0, P0
   Omeonu PE, 2010, ACTA SATECH, V3, P135
   Pardun C. J., 2005, MASS COMMUNICATION S, V8, P75, DOI 10.1207/S15327825MCS0802_1
   Pettifor AE, 2004, AIDS, V18, P1435, DOI 10.1097/01.aids.0000131338.61042.b8
   Pilgrim CC, 2006, PREV SCI, V7, P75, DOI 10.1007/s11121-005-0019-9
   POWWATTANA A, 2008, J PUBLIC HLTH NURS, V22, P31
   Rahman M Mizanur, 2009, J AYUB MED COLL ABBOTTABAD, V21, P3
   Rolison MR, 2002, ADOLESCENCE, V37, P585
   TIPWAREEROM W, 2010, THESIS MAHIDOL U NAK, V0, P0
   Tisak K, 2005, J PUBLIC HLTH, V19, P48
   Wibulpolprasert S., 2005, THAILAND HLTH PROFIL, V0, P0
   World Health Organization, 2005, SEX REPR HLTH AD YOU, V0, P0
   Yangyuen S, 2010, J SCI TECHNOL MSU, V29, P420
NR 30
TC 0
Z9 1
U1 1
U2 11
PU SOUTHEAST ASIAN MINISTERS EDUC ORGANIZATION
PI BANGKOK
PA SEAMEO-TROPMED, 420-6 RAJVITHI RD,, BANGKOK 10400, THAILAND
SN 0125-1562
EI 
J9 SE ASIAN J TROP MED
JI Southeast Asian J. Trop. Med. Public Health
PD NOV 15
PY 2012
VL 43
IS 6
BP 1502
EP 1511
DI 
PG 10
WC Public, Environmental & Occupational Health; Infectious Diseases; Tropical Medicine
SC Public, Environmental & Occupational Health; Infectious Diseases; Tropical Medicine
GA 064PI
UT WOS:000313087500023
PM 23413715
DA 2023-03-20
ER

PT J
AU Ha, TH
   Liu, HJ
   Li, J
   Nield, J
   Lu, ZP
AF Ha, Toan Huu
   Liu, Hongjie
   Li, Jian
   Nield, Jennifer
   Lu, Zhouping
TI Psychometric assessment of scales measuring HIV public stigma, drug-use public stigma and fear of HIV infection among young adolescents and their parents
SO AIDS CARE-PSYCHOLOGICAL AND SOCIO-MEDICAL ASPECTS OF AIDS/HIV
LA English
DT Article
DE HIV public stigma; drug-use public stigma; measurement scale; psychometric assessment; Chinese
ID hiv/aids stigma; people; discrimination; disease; china; south
AB The objective of this study was to design and assess measurement instruments that accurately measure the levels of stigma among individuals with a primarily collectivist culture. A cross-sectional study was conducted among middle school students and their parents or guardians in a rural area of China. Exploratory and confirmatory factor analyses were used to examine and determine the latent factors of the sub-scales of stigma respectively, among students and their parents. Factor analyses identified three sub-scales: HIV public stigma (seven items), drug-use public stigma (nine items), and fear of HIV infection (seven items). There were no items with cross-loading onto multiple factors, supporting the distinctness of the constructs that these scales were meant to measure. Goodness of fit indices indicated that a three-factor solution fit, the data at an acceptable level in the student sample (chi(2)/degree ratio = 1.98, comparative fit index [CFI] = 0.92, root mean square error of approximation [RMSEA] = 0.055, standardized root mean square residual [SRMR] = 0.057) and in the parent sample (chi(2)/degree ratio = 1.95, CFI = 0.91, RMSEA = 0.06, SRMR = 0.059). Reliability of the three scales was excellent (Cronbach's alpha: 0.78-0.92 for students; 0.80-0.94 for parents or guardians) and stable across split samples and for the data as a whole. The scales are brief and suitable for use in developing countries where the collectivist culture prevails.
C1 [Ha, Toan Huu; Liu, Hongjie; Li, Jian; Nield, Jennifer] Virginia Commonwealth Univ, Dept Epidemiol & Community Hlth, Richmond, VA 23284 USA.
   [Lu, Zhouping] Guangxi Med Univ, Sch Publ Hlth, Nanning, Guangxi, Peoples R China.
C3 Virginia Commonwealth University; Guangxi Medical University
RP Liu, HJ (corresponding author), Virginia Commonwealth Univ, Dept Epidemiol & Community Hlth, Richmond, VA 23284 USA.
EM hliu@vcu.edu
CR Ahern J, 2007, DRUG ALCOHOL DEPEN, V88, P188, DOI 10.1016/j.drugalcdep.2006.10.014
   ALBRECHT GL, 1982, SOC SCI MED, V16, P1319, DOI 10.1016/0277-9536(82)90027-2
   Berger BE, 2001, RES NURS HEALTH, V24, P518, DOI 10.1002/nur.10011
   Beyrer C, 2000, AIDS, V14, P75, DOI 10.1097/00002030-200001070-00009
   Brown L, 2003, AIDS EDUC PREV, V15, P49, DOI 10.1521/aeap.15.1.49.23844
   China CDC & WHO, 2010, REP HIV EP 2009, V0, P0
   Corrigan Patrick W, 2002, WORLD PSYCHIATRY, V1, P16
   Di Lorio K.C, 2005, MEASUREMENT HLTH BEH, V0, P0
   Fife BL, 2000, J HEALTH SOC BEHAV, V41, P50, DOI 10.2307/2676360
   Fulton R, 1999, STIGMA SUBSTANCE USE, V0, P0
   GILMORE N, 1994, SOC SCI MED, V39, P1339, DOI 10.1016/0277-9536(94)90365-4
   Goffman, 1966, BEHAV PUBLIC PLACES, V0, P0
   Herek GM, 2002, AM J PUBLIC HEALTH, V92, P371, DOI 10.2105/AJPH.92.3.371
   Herek GM, 1997, J APPL SOC PSYCHOL, V27, P1, DOI 10.1111/j.1559-1816.1997.tb00621.x
   HUI CH, 1986, J CROSS CULT PSYCHOL, V17, P225, DOI 10.1177/0022002186017002006
   JACOBY A, 1994, SOC SCI MED, V38, P269, DOI 10.1016/0277-9536(94)90396-4
   KAISER HF, 1958, PSYCHOMETRIKA, V23, P187, DOI 10.1007/BF02289233
   Kalichman SC, 2005, AIDS BEHAV, V9, P135, DOI 10.1007/s10461-005-3895-x
   Kleinbaum D. G., 2007, APPL REGRESSION ANAL, V0, P0
   Latkin C, 2010, DRUG ALCOHOL DEPEN, V110, P221, DOI 10.1016/j.drugalcdep.2010.03.004
   Lin T.Y., 1981, NORMAL ABNORMAL BEHA, V0, PP387, DOI 10.1007/978-94-017-4986-2_20
   Liu HJ, 2006, AIDS PATIENT CARE ST, V20, P133, DOI 10.1089/apc.2006.20.133
   Liu HJ, 2002, SEX TRANSM DIS, V29, P335, DOI 10.1097/00007435-200206000-00005
   Liu Hongjie, 2011, STIGMA RES ACTION, V1, P27
   Liu HJ, 2010, BMC PUBLIC HEALTH, V10, P0, DOI 10.1186/1471-2458-10-563
   Luoma JB, 2007, ADDICT BEHAV, V32, P1331, DOI 10.1016/j.addbeh.2006.09.008
   Murthy R Srinivasa, 2002, WORLD PSYCHIATRY, V1, P28
   Nunnally J. C., 1994, PSYCHOMETRIC THEORY, V0, P0
   Pett MA., 2003, MAKING SENSE FACTOR, V0, P0, DOI DOI 10.4135/9781412984898
   Scambler G, 1998, LANCET, V352, P1054, DOI 10.1016/S0140-6736(98)08068-4
   Tabachnick B.G., 2007, USING MULTIVARIATE S, V0, P0
   Triandis H. C., 1995, INDIVIDUALISM COLLEC, V0, P0
   Valdiserri RO, 2002, AM J PUBLIC HEALTH, V92, P341, DOI 10.2105/AJPH.92.3.341
   Vanlandingham MJ, 2005, J HEALTH SOC BEHAV, V46, P392, DOI 10.1177/002214650504600406
   Visser MJ, 2008, AIDS BEHAV, V12, P759, DOI 10.1007/s10461-008-9363-7
   Wang L, 2009, JAIDS-J ACQ IMM DEF, V50, P414, DOI 10.1097/QAI.0b013e3181958530
   Zelaya CE, 2008, AIDS BEHAV, V12, P781, DOI 10.1007/s10461-007-9331-7
NR 37
TC 11
Z9 13
U1 0
U2 7
PU ROUTLEDGE JOURNALS, TAYLOR & FRANCIS LTD
PI ABINGDON
PA 2-4 PARK SQUARE, MILTON PARK, ABINGDON OX14 4RN, OXON, ENGLAND
SN 0954-0121
EI 1360-0451
J9 AIDS CARE
JI Aids Care-Psychol. Socio-Med. Asp. Aids-Hiv
PD JUN 15
PY 2012
VL 24
IS 1
BP 39
EP 45
DI 10.1080/09540121.2011.592820
PG 7
WC Health Policy & Services; Public, Environmental & Occupational Health; Psychology, Multidisciplinary; Respiratory System; Social Sciences, Biomedical
SC Health Care Sciences & Services; Public, Environmental & Occupational Health; Psychology; Respiratory System; Biomedical Social Sciences
GA 908ZK
UT WOS:000301531400005
PM 21756072
DA 2023-03-20
ER

PT J
AU Caldeira, KM
   Singer, BJ
   O'Grady, KE
   Vincent, KB
   Arria, AM
AF Caldeira, Kimberly M.
   Singer, Barbara J.
   O'Grady, Kevin E.
   Vincent, Kathryn B.
   Arria, Amelia M.
TI HIV TESTING IN RECENT COLLEGE STUDENTS: PREVALENCE AND CORRELATES
SO AIDS EDUCATION AND PREVENTION
LA English
DT Article
ID united-states; risk behaviors; adults; infection
AB Prevalence and correlates of HIV testing were examined in a sample of 957 unmarried recent college students in the United States. Participants were asked about HIV testing, past-six-months sexual activities, lifetime treatment for sexually transmitted infections (STI), past-year health service utilization, and DSM-IV criteria for alcohol and other drug (AOD) dependence during the 2008-2009 academic year. Two in five (41.9%(wt)) were ever tested for HIV. Holding constant demographics, HIV testing was positively related to AOD dependence, frequency of unprotected sex, number of sex partners, having a physical exam by a medical professional, number of visits to a health provider for physical health problems, and lifetime STI treatment. Women were more likely than men to be tested for HIV despite similar levels of risky sex. Results demonstrate the feasibility of achieving high HIV testing rates in a college population.
C1 [Caldeira, Kimberly M.; Vincent, Kathryn B.; Arria, Amelia M.] Univ Maryland, Ctr Young Adult Hlth & Dev, Sch Publ Hlth, Dept Family Sci, College Pk, MD 20742 USA.
   [Arria, Amelia M.] Treatment Res Inst, Philadelphia, PA USA.
   [O'Grady, Kevin E.] Univ Maryland, Dept Psychol, College Pk, MD 20742 USA.
C3 University System of Maryland; University of Maryland College Park; University System of Maryland; University of Maryland College Park
RP Arria, AM (corresponding author), Univ Maryland, Ctr Young Adult Hlth & Dev, Sch Publ Hlth, Dept Family Sci, 1142 Sch Publ Hlth Bldg, College Pk, MD 20742 USA.
EM aarria@umd.edu
FU NIDA NIH HHS [R56 DA014845, R01 DA014845, R01-DA14845] Funding Source: Medline
CR American College Health Association, 2010, AM COLL HLTH ASS NAT, V0, P0
   American Psychiatric Association, 1994, DIAGNOSTIC STAT MANU, V4th, P0
   Anastasi MC, 1999, J AM COLL HEALTH, V48, P13, DOI 10.1080/07448489909595667
   Anonymous, 2008, MORBIDITY AND MORTALITY WEEKLY REPORT, V57, P845
   [Anonymous], 1997, MMWR RECOMM REP, V46, P1
   Arria AM, 2008, SUBST ABUS, V29, P19, DOI 10.1080/08897070802418451
   Barth KR, 2002, J AM COLL HEALTH, V50, P153, DOI 10.1080/07448480209596021
   Bontempi JB, 2009, AM J HEALTH EDUC, V40, P97, DOI 10.1080/19325037.2009.10599084
   Boshamer CB, 1999, AIDS EDUC PREV, V11, P400
   Branson Bernard M., 2006, MORBIDITY AND MORTALITY WEEKLY REPORT, V55, P1
   Brown JL, 2007, ADDICT BEHAV, V32, P2940, DOI 10.1016/j.addbeh.2007.06.011
   Buhi ER, 2010, J AM COLL HEALTH, V58, P337, DOI 10.1080/07448480903501780
   Campsmith M. L., 2008, MORBIDITY AND MORTALITY WEEKLY REPORT, V57, P1073
   Centers for Disease Control and Prevention, 2010, DIAGN HIV INF AIDS U, V0, P0
   Chriqui JF, 2008, J SUBST ABUSE TREAT, V35, P13, DOI 10.1016/j.jsat.2007.08.012
   Crosby Richard A, 2005, SEX HEALTH, V2, P19, DOI 10.1071/SH04047
   ENG TR, 1997, HIDDEN EPIDEMIC CONF, V0, P0
   Hall HI, 2008, JAMA-J AM MED ASSOC, V300, P520, DOI 10.1001/jama.300.5.520
   Hoban M. T., 2003, CAMPUS HIV PREVENTIO, V0, P0
   Johnson A. Satcher, 2010, MORBIDITY AND MORTALITY WEEKLY REPORT, V59, P1550
   Knudsen HK, 2009, AIDS CARE, V21, P1238, DOI 10.1080/09540120902803182
   Marelich WD, 2004, J AM COLL HEALTH, V53, P109, DOI 10.3200/JACH.53.3.109-116
   Mattson M, 2002, AM J HEALTH BEHAV, V26, P121, DOI 10.5993/AJHB.26.2.5
   MelissaDATA, 2003, INC TAX STAT LOOK UP, V0, P0
   Morris M, 2006, AM J PUBLIC HEALTH, V96, P1091, DOI 10.2105/AJPH.2004.054759
   Pollack HA, 2010, J SUBST ABUSE TREAT, V38, P307, DOI 10.1016/j.jsat.2009.12.004
   Prejean J., 2008, MORBIDITY AND MORTALITY WEEKLY REPORT, V57, P985
   Qaseem A, 2009, ANN INTERN MED, V150, P125, DOI 10.7326/0003-4819-150-2-200901200-00300
   RUIZ MS, 2000, NO TIME LOSE GETTING, V0, P0
   Scholly K, 2005, J AM COLL HEALTH, V53, P159, DOI 10.3200/JACH.53.4.159-166
   Sher KJ, 2007, ADDICT BEHAV, V32, P819, DOI 10.1016/j.addbeh.2006.06.024
   Substance Abuse and Mental Health Services Administration, 2010, RES 2009 NAT SURV DR, VI, P0
   Substance Abuse and Mental Health Services Administration, 2003, 2002 NAT SURV DRUG U, V0, P0
   Thomas PE, 2008, PUBLIC HEALTH REP, V123, P115, DOI 10.1177/00333549081230S314
   Trieu SL, 2010, AM J HEALTH BEHAV, V34, P362, DOI 10.5993/AJHB.34.3.11
   United States Department of Education, 2007, ENR STAFF DEGR CONF, V0, P0
   Vincent Kathryn B, 2012, INT J MULT RES APPROACHES, V6, P0
   Ward B. W., 2010, EARLY RELEASE SELECT, V0, P0
   WECHSLER H, 1995, AM J PUBLIC HEALTH, V85, P921, DOI 10.2105/AJPH.85.7.921
   Woods WJ, 2000, J STUD ALCOHOL, V61, P262, DOI 10.15288/jsa.2000.61.262
   Zaidi IF, 2005, AIDS EDUC PREV, V17, P405, DOI 10.1521/aeap.2005.17.5.405
NR 41
TC 34
Z9 34
U1 0
U2 16
PU GUILFORD PUBLICATIONS INC
PI NEW YORK
PA 370 SEVENTH AVE, SUITE 1200, NEW YORK, NY 10001-1020 USA
SN 0899-9546
EI 1943-2755
J9 AIDS EDUC PREV
JI Aids Educ. Prev.
PD AUG 15
PY 2012
VL 24
IS 4
BP 363
EP 376
DI 10.1521/aeap.2012.24.4.363
PG 14
WC Education & Educational Research; Public, Environmental & Occupational Health
SC Education & Educational Research; Public, Environmental & Occupational Health
GA 983SK
UT WOS:000307138800006
PM 22827905
DA 2023-03-20
ER

PT J
AU Zaw, PPT
   Liabsuetrakul, T
   Htay, TT
   McNeil, E
AF Zaw, Phyu Phyu Thin
   Liabsuetrakul, Tippawan
   Htay, Thien Thien
   McNeil, Edward
TI Equity of access to reproductive health services among youths in resource-limited suburban communities of Mandalay City, Myanmar
SO BMC HEALTH SERVICES RESEARCH
LA English
DT Article
DE Equity; Reproductive health; Youth; Accessibility; Utilization; Unmet need
ID contraceptive use; young-people; unintended pregnancy; care services; rural india; accessibility; women; adolescents; china; needs
AB Background: Inequity of accessibility to and utilization of reproductive health (RH) services among youths is a global concern, especially in resource-limited areas. The level of inequity also varies by cultural and socio-economic contexts. To tailor RH services to the needs of youths, relevant solutions are required. This study aimed to assess baseline information on access to and utilization of RH services and unmet needs among youths living in resource-limited, suburban communities of Mandalay City, Myanmar. Methods: A community-based, cross-sectional study was conducted in all resource-limited, suburban communities of Mandalay City, Myanmar. A total of 444 randomly selected youths aged between 15 and 24 years were interviewed for three main outcomes, namely accessibility to and utilization of RH services and youth's unmet needs for these services. Factors associated with these outcomes were determined using multivariate logistic regression. Results: Although geographical accessibility was high (79.3%), financial accessibility was low (19.1%) resulting in a low overall accessibility (34.5%) to RH services. Two-thirds of youths used some kind of RH services at least once in the past. Levels of unmet needs for sexual RH information, family planning, maternal care and HIV testing were 62.6%, 31.9%, 38.7% and 56.2%, respectively. Youths living in the south or south-western suburbs, having a deceased parent, never being married or never exposed to mass media were less likely to access RH services. Being a young adult, current student, working as a waste recycler, having ever experienced a sexual relationship, ever being married, ever exposed to mass media, having a high knowledge of RH services and providers or a high level of accessibility to RH services significantly increased the likelihood of utilization of those services. In addition to youths' socio-demographic characteristics, exposure to mass media, norm of peer exposure and knowledge on types of providers and services significantly influenced the unmet needs of youths towards RH services. Conclusion: Despite the availability of RH services, youth's accessibility to and utilization of those services were unsatisfactory. The levels of youths' unmet RH needs were alarmingly high.
C1 [Zaw, Phyu Phyu Thin] Dept Med Res Upper Myanmar, Pyin Oo Lwin, Myanmar.
   [Liabsuetrakul, Tippawan; McNeil, Edward] Prince Songkla Univ, Fac Med, Epidemiol Unit, Hat Yai 90110, Songkhla, Thailand.
   [Htay, Thien Thien] Minist Hlth, Nay Pyi Taw, Myanmar.
C3 Prince of Songkla University
RP Zaw, PPT (corresponding author), Dept Med Res Upper Myanmar, Pyin Oo Lwin, Myanmar.
EM drphyu.pptz@gmail.com
FU World Health Organization through special program of Research, Development, and Research Training in Human Reproduction (WHO/HRP); Discipline of Excellence in Epidemiology, Faculty of Medicine, Prince of Songkla University
CR Acuna DL, 2001, EQUITY HLTH, V8, P115
   Adinma J I B, 2011, AFR J REPROD HEALTH, V15, P7
   Atuyambe Lynn, 2008, REPROD HEALTH, V5, P13, DOI 10.1186/1742-4755-5-13
   Becker S, 1993, HEALTH TRANSIT REV, V3, P77
   Besculides M, 2004, J URBAN HEALTH, V81, P340, DOI 10.1093/jurban/jth122
   Braeken D, 2012, INT J GYNECOL OBSTET, V119, PS60, DOI 10.1016/j.ijgo.2012.03.019
   Char A, 2011, BMC PUBLIC HEALTH, V11, P0, DOI 10.1186/1471-2458-11-476
   CHAYOVAN N, 1984, STUD FAMILY PLANN, V15, P201, DOI 10.2307/1965734
   Chen B, 2008, ASIAN J ANDROL, V10, P607, DOI 10.1111/j.1745-7262.2008.00413.x
   Cheng Yi-min, 2006, ZHONGHUA LIU XING BING XUE ZA ZHI, V27, P669
   Fishbein M, 1975, BELIEF ATTITUDE INTE, V0, P0
   FORREST JD, 1994, AM J OBSTET GYNECOL, V170, P1485, DOI 10.1016/S0002-9378(94)05008-8
   Fotso Jean-Christophe, 2009, REPROD HEALTH, V6, P9, DOI 10.1186/1742-4755-6-9
   Frost JJ, 2008, AM J PUBLIC HEALTH, V98, P1814, DOI 10.2105/AJPH.2007.124719
   Gage AL, 2006, POP STUD-J DEMOG, V60, P271, DOI 10.1080/00324720600895934
   Gakidou E, 2007, PLOS MED, V4, P381, DOI 10.1371/journal.pmed.0040031
   Gulliford Martin, 2002, J HEALTH SERV RES POLICY, V7, P186, DOI 10.1258/135581902760082517
   Hall KS, 2012, PERSPECT SEX REPRO H, V44, P6, DOI 10.1363/4400612
   Hall KS, 2012, AM J PUBLIC HEALTH, V102, P359, DOI 10.2105/AJPH.2011.300380
   Hall KS, 2011, HUM REPROD, V26, P2541, DOI 10.1093/humrep/der184
   Hazarika I, 2010, J URBAN HEALTH, V87, P264, DOI 10.1007/s11524-009-9421-0
   Heard Nathan J, 2004, AFR J REPROD HEALTH, V8, P164, DOI 10.2307/3583189
   HENSHAW SK, 1995, FAM PLANN PERSPECT, V27, P54, DOI 10.2307/2135905
   Hla-Soe-Tint, 2008, SOUTHEAST ASIAN JOURNAL OF TROPICAL MEDICINE AND PUBLIC HEALTH, V39, P1126
   Htay T, 2012, SERVICE FACTORS AFFE, V0, P0
   Islam M, 2011, BJOG-INT J OBSTET GY, V118, P6, DOI 10.1111/j.1471-0528.2011.03108.x
   Islam M.S., 2011, WORLD HLTH POPUL, V12, P123, DOI 10.12927/whp.2011.22195
   Izugbara CO, 2010, BMC WOMENS HEALTH, V10, P0, DOI 10.1186/1472-6874-10-33
   Kaljee LM, 2007, J ASSOC NURSE AIDS C, V18, P48, DOI 10.1016/j.jana.2007.01.003
   Kesterton AJ, 2010, BMC PREGNANCY CHILDB, V10, P0, DOI 10.1186/1471-2393-10-30
   Landy CK, 2008, BMC HEALTH SERV RES, V8, P0, DOI 10.1186/1472-6963-8-203
   Leon Carmona Julio Cesar, 2002, GINECOL OBSTET MEX, V70, P320
   Liu ZY, 2011, BMC PUBLIC HEALTH, V11, P0, DOI 10.1186/1471-2458-11-74
   Lou CH, 2012, J ADOLESCENT HEALTH, V50, PS26, DOI 10.1016/j.jadohealth.2011.12.009
   Mayor S, 2004, BRIT MED J, V328, P1152, DOI 10.1136/bmj.328.7449.1152-a
   Mroz TA, 1999, DEMOGRAPHY, V36, P23, DOI 10.2307/2648132
   Myo-Myo-Mon, 2009, SE ASIAN J TROP MED, V40, P1057
   Nalwadda G, 2011, BMC HEALTH SERV RES, V11, P0, DOI 10.1186/1472-6963-11-220
   Namasivayam A, 2012, INT J WOMENS HEALTH, V4, P351, DOI 10.2147/IJWH.S32569
   Panitchpakdi P., 1993, SOUTHEAST ASIAN JOURNAL OF TROPICAL MEDICINE AND PUBLIC HEALTH, V24, P636
   Pathak PK, 2010, PLOS ONE, V5, P0, DOI 10.1371/journal.pone.0013593
   Rafiqul HC, 2001, ASIA PACIFIC POPULAT, V16, P3
   Rahman M, 2012, BMC PUBLIC HEALTH, V12, P0, DOI 10.1186/1471-2458-12-913
   Rahman M, 2011, INT J EQUITY HEALTH, V10, P0, DOI 10.1186/1475-9276-10-58
   Ray N, 2008, INT J HEALTH GEOGR, V7, P0, DOI 10.1186/1476-072X-7-63
   Regmi PR, 2010, J HEALTH POPUL NUTR, V28, P619, DOI 10.3329/jhpn.v28i6.6611
   ROSENSTOCK IM, 1988, HEALTH EDUC QUART, V15, P175, DOI 10.1177/109019818801500203
   Sedgh G, 2012, LANCET, V379, P625, DOI 10.1016/S0140-6736(11)61786-8
   Simoes PP, 2011, INT J GYNECOL OBSTET, V112, P25, DOI 10.1016/j.ijgo.2010.07.031
   Singh S, 2010, WOMENS HEALTH, V6, P849, DOI 10.2217/whe.10.70
   Sychareun V, 2004, REPROD HEALTH MATTER, V12, P155, DOI 10.1016/S0968-8080(04)23117-2
   Tangmunkongvorakul A, 2012, SE ASIAN J TROP MED, V43, P479
   Tegegn A, 2008, ETHIOP J HEALTH DEV, V2, P144
   TULADHAR JM, 1987, STUD FAMILY PLANN, V18, P49, DOI 10.2307/1966421
   United Nations Department of Economic and Social Affairs, 2004, WORLD POP MON 2002 R, V0, P0
   WHO, 2012, UNM NEED FAM PLANN, V0, P0
   World Population Reference Bureau, 2009, WORLD POP DAT SHEET, V0, P0
   Yang C, 2010, SOC SCI MED, V71, P832, DOI 10.1016/j.socscimed.2010.04.039
   Yao J, 2012, APPL GEOGR, V32, P601, DOI 10.1016/j.apgeog.2011.07.009
   Ziraba Abdhalah Kasiira, 2009, REPROD HEALTH, V6, P6, DOI 10.1186/1742-4755-6-6
NR 62
TC 17
Z9 17
U1 0
U2 31
PU BMC
PI LONDON
PA CAMPUS, 4 CRINAN ST, LONDON N1 9XW, ENGLAND
SN 1472-6963
EI 
J9 BMC HEALTH SERV RES
JI BMC Health Serv. Res.
PD DEC 15
PY 2012
VL 12
IS 
BP 
EP 
DI 10.1186/1472-6963-12-458
PG 12
WC Health Care Sciences & Services
SC Health Care Sciences & Services
GA 074LC
UT WOS:000313813000001
PM 23241510
DA 2023-03-20
ER

PT J
AU Gaballah, K
   Warbuton, D
   Sihmbly, K
   Renton, T
AF Gaballah, Kamis
   Warbuton, Dorothy
   Sihmbly, Kamal
   Renton, Tara
TI Needle stick injuries among dental students: risk factors and recommendations for prevention
SO LIBYAN JOURNAL OF MEDICINE
LA English
DT Article
DE needle stick injuries; local anaesthetic syringes; safety syringes; dental students; occupational hazards; dental anaesthetic syringes
ID health-care workers; immunodeficiency-virus hiv; percutaneous injury; united-states; dentists; exposure; infection; blood
AB Aim: To evaluate the risk factors of needle stick injuries (NSIs) sustained by undergraduate dental students and nurse students at the King's College London (KCL) Dental Institute. Materials and methods: A retrospective study evaluated the incident reports relating to NSIs reported over a period of 2 years. Factors including the dental department, study year, and when the injury took place during administration of local anaesthesia (LA) and recapping conventional syringe or clearing work surface or during disposal. Results: This report showed that students are at the highest risk of NSIs at the fourth year of their 5-year BDS course. About one-third of injuries were reported among this group of students followed by year 5 students (25%). Oral surgery clinics were the major source of incident reporting when compared with other specialised dental clinics within the institute. The left hands of the students were the most frequently affected by such injuries and then the right hands of student dental nurses. The attempt of needle recapping of conventional syringes was the least reported mechanism of injuries and constituted only 15% of the total injuries and mainly occurred in third year students. The most frequent injuries among student nurses were during disposal of the needle. Conclusion: Less NSIs occur when using safety syringes. A non-recapping policy with immediate disposal of either the conventional or safety syringe systems after injection would prevent all clearance-related NSIs sustained by nurses. To avoid NSIs, education plays a vital role particularly with effective implementation of the change to safety syringes with appropriate training.
C1 [Gaballah, Kamis; Renton, Tara] Kings Coll London, Dept Oral Surg, Inst Dent, London SE5 9RW, England.
   [Warbuton, Dorothy] Kings Coll Hosp NHS Trust, Inst Dent, London, England.
   [Sihmbly, Kamal] Guys & St Thomas Hosp NHS Trust, Inst Dent, London, England.
C3 University of London; King's College London; King's College Hospital NHS Foundation Trust; King's College Hospital; Guy's & St Thomas' NHS Foundation Trust
RP Gaballah, K (corresponding author), Kings Coll London, Dept Oral Surg, Inst Dent, Bessemer Rd,Denmark Hill, London SE5 9RW, England.
EM kamisomfs@yahoo.co.uk
CR ANDERSON DC, 1991, BRIT MED J, V302, P769, DOI 10.1136/bmj.302.6779.769
   ARMSTRONG K, 1995, SOC WORK HEALTH CARE, V21, P61, DOI 10.1300/J010v21n03_06
   Cardo DM, 1997, NEW ENGL J MED, V337, P1485, DOI 10.1056/NEJM199711203372101
   *CDCP, 2002, SAMPL SCREEN DEV EV, V0, P0
   Centers for Disease Control and Prevention, 2008, WORKB DES IMPL EV SH, V0, P0
   Centers for Disease Control and Prevention, 1999, AL PREV NEEDL INJ HL, V0, P0
   CLEVELAND JL, 1995, J AM DENT ASSOC, V126, P745, DOI 10.14219/jada.archive.1995.0269
   Kohn William G, 2003, MMWR RECOMM REP, V52, P1
   Do AN, 2003, INFECT CONT HOSP EP, V24, P86, DOI 10.1086/502178
   Gooch BF, 1998, ORAL SURG ORAL MED O, V85, P128, DOI 10.1016/S1079-2104(98)90414-0
   McCarthy GM, 1999, INFECT CONT HOSP EP, V20, P331, DOI 10.1086/501626
   Panlilio AL, 2004, INFECT CONT HOSP EP, V25, P556, DOI 10.1086/502439
   Porteous Nuala B, 2004, TEX DENT J, V121, P138
   RamosGomez F, 1997, J AM DENT ASSOC, V128, P1253, DOI 10.14219/jada.archive.1997.0402
   SIEW C, 1995, J AM DENT ASSOC, V126, P1227, DOI 10.14219/jada.archive.1995.0357
   SIEW CW, 1992, J AM DENT ASSOC, V123, P36, DOI 10.14219/jada.archive.1992.0149
   Stewardson D A, 2002, EUR J DENT EDUC, V6, P104, DOI 10.1034/j.1600-0579.2002.00253.x
   Trape-Cardoso M, 2004, AM J INFECT CONTROL, V32, P301, DOI 10.1016/j.ajic.2003.12.003
   US Census Bureau, 2005, STAT ABSTR US 2005, V0, P0
   *US GOV ACC OFF, 2000, US GOV ACC OFF PUBL, V0, P0
   Wicker S, 2010, INT ARCH OCC ENV HEA, V83, P77, DOI 10.1007/s00420-009-0452-3
   Younai F S, 2001, J DENT EDUC, V65, P436
   Zakrzewska JM, 2001, BRIT DENT J, V190, P88, DOI 10.1038/sj.bdj.4800891a
NR 24
TC 4
Z9 6
U1 1
U2 14
PU CO-ACTION PUBLISHING
PI JARFALLA
PA RIPVAGEN 7, JARFALLA, SE-175 64, SWEDEN
SN 1993-2820
EI 
J9 LIBYAN J MED
JI Libyan J. Med.
PD JUN 15
PY 2012
VL 7
IS 
BP 1
EP 6
DI 10.3402/ljm.v7i0.17507
PG 6
WC Medicine, General & Internal
SC General & Internal Medicine
GA 967HI
UT WOS:000305897100001
PM 22741025
DA 2023-03-20
ER

PT J
AU Wright, PJ
   Randall, AK
   Hayes, JG
AF Wright, Paul J.
   Randall, Ashley K.
   Hayes, Javette Grace
TI PREDICTING THE CONDOM ASSERTIVENESS OF COLLEGIATE FEMALES IN THE UNITED STATES FROM THE EXPANDED HEALTH BELIEF MODEL
SO INTERNATIONAL JOURNAL OF SEXUAL HEALTH
LA English
DT Article
DE Safe sex; safe-sex communication; condom; condom communication; HIV; Health Belief Model; sexual compulsivity; condom assertiveness; sexually transmitted infections
ID sexually-transmitted diseases; hiv-seropositive men; young-adults; adolescent females; risk behaviors; substance use; sex behavior; high-school; alcohol-use; students
AB Collegiate females in the United States are susceptible to sexually transmitted infections (STIs) due to their propensity for sexual exploration, multiple sexual partnerships, and inconsistent safe-sex practices. Despite the potential for safe-sex communication to contribute to safer sex, little is known about the predictors of this form of sexual communication. Research on condom assertiveness-the unambiguous messaging that sex without a condom is unacceptable-is especially rare. This study employed the Expanded Health Belief Model (EHBM) in an attempt to understand why some collegiate females are more condom assertive than others. Compared with less condom-assertive females, more condom-assertive females have more faith in the effectiveness of condoms, believe more in their own condom communication skills, perceive that they are more susceptible to STIs, believe there are more relational benefits to being condom assertive, believe their peers are more condom assertive, and intend to be more condom assertive. Overall, EHBM variables accounted for nearly 70% of the variability in condom assertiveness. Several of these associations, however, were moderated by sexual compulsivity and general assertiveness. Implications of these findings for sexual health practitioners are discussed, and directions for future research are suggested.
C1 [Wright, Paul J.] Indiana Univ, Dept Telecommun, Bloomington, IN 47405 USA.
   [Randall, Ashley K.] Univ Arizona, Dept Family Studies & Human Dev, Tucson, AZ USA.
   [Hayes, Javette Grace] Calif State Univ Fullerton, Dept Human Commun Studies, Fullerton, CA 92634 USA.
C3 Indiana University System; Indiana University Bloomington; University of Arizona; California State University System; California State University Fullerton
RP Wright, PJ (corresponding author), Indiana Univ, Dept Telecommun, 1229 E 7th St, Bloomington, IN 47405 USA.
EM paulwrig@indiana.edu
CR Adimora AA, 2002, EPIDEMIOLOGY, V13, P707, DOI 10.1097/00001648-200211000-00016
   Aiken L. S., 1991, MULTIPLE REGRESSION, V0, P0
   American College Health Association, 2010, NAT COLL HLTH ASS, V0, P0
   Anderson J. E., 1996, FAMILY PLANNING PERS, V27, P39
   Anderson JE, 1996, FAM PLANN PERSPECT, V28, P25, DOI 10.2307/2135959
   Bachman J. G., 1997, SMOKING DRINKING DRU, V0, P0
   Bandura A., 1977, SOCIAL LEARNING THEO, V0, P0
   BASENENGQUIST K, 1992, AIDS EDUC PREV, V4, P120
   Beck Rainer S, 2002, J AM BOARD FAM PRACT, V15, P25
   Bennett GG, 2009, ANNU REV PUBL HEALTH, V30, P273, DOI 10.1146/annurev.publhealth.031308.100235
   Benotsch EG, 1999, ADDICT BEHAV, V24, P857, DOI 10.1016/S0306-4603(99)00056-8
   Brien T M, 1994, J AM COLL HEALTH, V42, P167
   Bryan A, 2001, J APPL SOC PSYCHOL, V31, P1911, DOI 10.1111/j.1559-1816.2001.tb00210.x
   Burns A C, 1992, J HEALTH CARE MARK, V12, P32
   Champion VL, 2008, HLTH BEHAV HLTH ED T, V4, P45
   Cleary J., 2002, CANADIAN J HUMAN SEX, V11, P117
   CLINE RJW, 1990, COMMUN RES, V17, P792, DOI 10.1177/009365029001700605
   Collins RL, 2003, PEDIATRICS, V112, P1115, DOI 10.1542/peds.112.5.1115
   Corbin WR, 2002, HEALTH PSYCHOL, V21, P229, DOI 10.1037//0278-6133.21.3.229
   Cottler L B, 1998, PUBLIC HEALTH REP, V113 Suppl 1, P31
   Crosby RA, 2002, HEALTH EDUC BEHAV, V29, P219, DOI 10.1177/109019810202900207
   DEBRO SC, 1994, PSYCHOL WOMEN QUART, V18, P165, DOI 10.1111/j.1471-6402.1994.tb00449.x
   Department of Health and Human Services, 2011, COND FACT SHEET BRIE, V0, P0
   DiClemente RJ, 1996, PEDIATRICS, V98, P269
   DICLEMENTE RJ, 1992, PEDIATRICS, V89, P197
   DiIorio C, 2000, J ADV NURS, V32, P658, DOI 10.1046/j.1365-2648.2000.01525.x
   DIIORIO C, 1992, NURS RES, V41, P203
   Dodge B, 2004, J SEX RES, V41, P343, DOI 10.1080/00224490409552241
   Edgar T., 1992, HEALTH COMMUN, V4, P83, DOI 10.1207/S15327027HC0402_1
   Fincham FD, 2010, J PERS SOC PSYCHOL, V99, P649, DOI 10.1037/a0019628
   Fishbein M, 1975, BELIEF ATTITUDE INTE, V0, P0
   Fishbein M., 2010, PREDICTING CHANGING, V0, P0, DOI DOI 10.4324/9780203838020
   Fromme K, 2008, DEV PSYCHOL, V44, P1497, DOI 10.1037/a0012614
   Gallagher R. P., 2007, NATL SURVEY COUNSELI, V0, P0
   GERRARD M, 1994, J APPL SOC PSYCHOL, V24, P959, DOI 10.1111/j.1559-1816.1994.tb02368.x
   Godeau E, 2008, ARCH PEDIAT ADOL MED, V162, P66, DOI 10.1001/archpediatrics.2007.8
   GRIMLEY DM, 1993, J APPL BIOBEHAVIORAL, V1, P152
   HELWEGLARSEN M, 1994, HEALTH PSYCHOL, V13, P224, DOI 10.1037/0278-6133.13.3.224
   Houston AM, 2007, J PEDIATR ADOL GYNEC, V20, P299, DOI 10.1016/j.jpag.2007.01.006
   Howell D., 2002, STAT METHODS PSYCHOL, V0, P0
   JANZ NK, 1984, HEALTH EDUC QUART, V11, P1, DOI 10.1177/109019818401100101
   KALICHMAN SC, 1995, J PERS ASSESS, V65, P586, DOI 10.1207/s15327752jpa6503_16
   Kalichman SC, 1997, AIDS CARE, V9, P441, DOI 10.1080/09540129750124984
   KENNEDY CA, 1993, AIDS, V7, P1493, DOI 10.1097/00002030-199311000-00014
   Lewis JE, 1997, J AM COLL HEALTH, V45, P147, DOI 10.1080/07448481.1997.9936875
   MATICKATYNDALE E, 1991, J SEX RES, V28, P45, DOI 10.1080/00224499109551594
   McBride KR, 2008, SEX ADDICT COMPULS, V15, P97, DOI 10.1080/10720160802035816
   MCCORMICK NB, 1979, PSYCHOL WOMEN QUART, V4, P194, DOI 10.1111/j.1471-6402.1979.tb00708.x
   MCCORMICK NB, 1989, ARCH SEX BEHAV, V18, P35, DOI 10.1007/BF01579290
   MCGUIRE E, 1992, AM J PREV MED, V8, P226, DOI 10.1016/S0749-3797(18)30810-9
   MOORE J, 1995, AIDS CARE, V7, P415, DOI 10.1080/09540129550126371
   Noar SM, 2006, J HEALTH COMMUN, V11, P365, DOI 10.1080/10810730600671862
   Pliskin KL, 1997, MED ANTHROPOL Q, V11, P89, DOI 10.1525/maq.1997.11.1.89
   Redding CA, 2008, LEA COMMUN SER, V0, P423
   RICHMOND VP, 1990, PSYCHOL REP, V67, P449, DOI 10.2466/PR0.67.6.449-450
   Roden Janet, 2004, NURS HEALTH SCI, V6, P1, DOI 10.1111/j.1442-2018.2003.00167.x
   ROSENTHAL D, 1990, AUST J SOC ISSUES, V25, P220, DOI 10.1002/j.1839-4655.1990.tb00885.x
   Satinsky S, 2008, AIDS PATIENT CARE ST, V22, P553, DOI 10.1089/apc.2007.0255
   Seal DW, 1996, J COMMUNITY APPL SOC, V6, P15, DOI 10.1002/(SICI)1099-1298(199602)6:1<15::AID-CASP352>3.0.CO;2-2
   Sheeran P, 1999, PSYCHOL BULL, V125, P90, DOI 10.1037/0033-2909.125.1.90
   Shrier LA, 2001, PREV MED, V33, P179, DOI 10.1006/pmed.2001.0869
   Steers WN, 1996, J SOC PSYCHOL, V136, P99, DOI 10.1080/00224545.1996.9923032
   STEWART MA, 1995, CAN MED ASSOC J, V152, P1423
   Sturdevant M. S., 1997, NAT C WOM HIV LOS AN, V0, P0
   Trobst KK, 2002, J RES PERS, V36, P117, DOI 10.1006/jrpe.2001.2334
   Troth A, 2000, HEALTH COMMUN, V12, P195, DOI 10.1207/S15327027HC1202_5
   van der Straten A., 1998, AIDS BEHAV, V2, P213, DOI 10.1023/A:1022137817863
   VanOssMarin B, 1997, HEALTH PSYCHOL, V16, P458, DOI 10.1037/0278-6133.16.5.458
   WHITE KM, 1994, J APPL SOC PSYCHOL, V24, P2164, DOI 10.1111/j.1559-1816.1994.tb02378.x
   Wright PJ, 2010, J HEALTH COMMUN, V15, P665, DOI 10.1080/10810730.2010.499596
NR 70
TC 14
Z9 14
U1 1
U2 27
PU ROUTLEDGE JOURNALS, TAYLOR & FRANCIS LTD
PI ABINGDON
PA 2-4 PARK SQUARE, MILTON PARK, ABINGDON OX14 4RN, OXON, ENGLAND
SN 1931-7611
EI 1931-762X
J9 INT J SEX HEALTH
JI Int. J. Sex. Health
PD JUN 15
PY 2012
VL 24
IS 2
BP 137
EP 153
DI 10.1080/19317611.2012.661396
PG 17
WC Psychology, Clinical; Public, Environmental & Occupational Health; Social Sciences, Interdisciplinary
SC Psychology; Public, Environmental & Occupational Health; Social Sciences - Other Topics
GA 956BU
UT WOS:000305065600007
DA 2023-03-20
ER

PT J
AU Korhonen, T
   Kylma, J
   Houtsonen, J
   Valimaki, M
   Suominen, T
AF Korhonen, Teija
   Kylma, Jari
   Houtsonen, Jarmo
   Valimaki, Maritta
   Suominen, Tarja
TI UNIVERSITY STUDENTS' KNOWLEDGE OF, AND ATTITUDES TOWARDS, HIV AND AIDS, HOMOSEXUALITY AND SEXUAL RISK BEHAVIOUR: A QUESTIONNAIRE SURVEY IN TWO FINNISH UNIVERSITIES
SO JOURNAL OF BIOSOCIAL SCIENCE
LA English
DT Article
ID hiv/aids; people; education; stigma; sweden
AB This study describes Finnish university students' knowledge and attitudes towards HIV and AIDS, homosexuality and sexual risk behaviour. Finnish-speaking students were randomly selected from all registered students at two universities in Finland (N = 9715, n = 950). The data were collected by using a modified version of the State University of New York at Buffalo School of Nursing AIDS Study Questionnaire on sexual risk behaviour developed by Held and Chng. The total response rate was 35% (n = 333). The data were analysed using quantitative statistical methods. Normally distributed data were analysed by t-test and one-way ANOVA, with Bonferroni corrections. Non-normally distributed data were analysed using the Mann-Whitney U-test and Kruskal-Wallis test, followed by a post-hoc test. The majority of students were familiar with HIV and AIDS, including its mode of transmission. However, there were still some misconceptions concerning HIV and AIDS. The oldest students and women had a more positive attitude towards people living with HIV and AIDS (PLWHA). Of patients with HIV or AIDS, intravenous drug users were perceived most negatively. Male students had more homophobic attitudes. Students who reported that religion had an important role in their lives had significantly stricter attitudes towards sexual risk behaviour. Students' knowledge correlated positively with general attitudes towards HIV and AIDS. Knowledge about HIV and AIDS will lead to more positive attitudes towards HIV and AIDS as a disease, towards those infected as well as homosexual people. There is a need to focus on preventive health care and sexual health promotion by educating young people and changing their attitudes towards sexual risk behaviour.
C1 [Kylma, Jari; Suominen, Tarja] Univ Tampere, Sch Hlth Sci, Dept Nursing Sci, FIN-33101 Tampere, Finland.
   [Kylma, Jari] Univ Oulu, Dept Hlth Sci, Oulu, Finland.
   [Valimaki, Maritta] Univ Turku, Dept Nursing Sci, SF-20500 Turku, Finland.
C3 Tampere University; University of Oulu; University of Turku
CR Aisien A O, 2005, NIGER J CLIN PRACT, V8, P74
   Amodio E, 2010, EUR J PUBLIC HEALTH, V20, P433, DOI 10.1093/eurpub/ckp178
   [Anonymous], 2002, AIDS ALERT, V17, P111
   Attawell K., 2006, HIV AIDS ED DEV COND, V0, P0
   Cai Y, 2008, INT J STD AIDS, V19, P848, DOI 10.1258/ijsa.2008.008129
   Centers for Disease Control (CDC), 1981, MMWR MORB MORTAL WKLY REP, V30, P250
   Chng C. L., 1994, J HLTH ED, V25, P154
   Cobb M, 2002, AIDS CARE, V14, P545, DOI 10.1080/09540120220133062
   De Bruyn M, 1999, INITIAT REPROD HEALTH POLICY, V3, P4
   Dijkstra A, 2007, SAHARA J, V4, P636
   Durojaiye C., 2009, INTERNET J HLTH, V9, P6
   Finnish Advisory Board for Research Integrity, 2009, ETH PRINC RES HUM SO, V0, P0
   Goffman Erving, 1990, STIGMA NOTES MANAGEM, V0, P0
   HELD SL, 1993, PHYS THER, V73, P156, DOI 10.1093/ptj/73.3.156
   Herek GM, 2002, AM J PUBLIC HEALTH, V92, P371, DOI 10.2105/AJPH.92.3.371
   Herlitz C, 2005, ARCH SEX BEHAV, V34, P219, DOI 10.1007/s-10508-005-1799-5
   Herlitz C, 1997, EUR J PUBLIC HEALTH, V7, P193, DOI 10.1093/eurpub/7.2.193
   Herlitz C. A, 2000, AIDS S4, V14, P761
   Holmstrom P., 2002, BEING POSITIVE PERSP, V0, P0
   Huang J, 2005, AIDS PATIENT CARE ST, V19, P769, DOI 10.1089/apc.2005.19.769
   JACOBY A, 1994, SOC SCI MED, V38, P269, DOI 10.1016/0277-9536(94)90396-4
   Kermode M, 2005, INDIAN J MED RES, V122, P258
   Lupton D, 1999, SOCIOL HEALTH ILL, V21, P37, DOI 10.1111/1467-9566.00141
   Muinonen Ulla, 2002, INT J NURS PRACT, V8, P81
   National Institute for Health and Welfare, 2011, AIDS TIL, V0, P0
   Nkya G M, 2006, TANZAN HEALTH RES BULL, V8, P173
   Nwezeh C., 2010, J HOSP LIBRARIANSHIP, V10, P152, DOI 10.1080/15323261003680176
   Parker R.G., 2002, HIV AIDS RELATED STI, V0, P0
   Salyer JLH, 2008, J ASSOC NURSE AIDS C, V19, P105, DOI 10.1016/j.jana.2008.01.001
   Samsuddin N, 2010, INT MED J, V17, P95
   Scambler G, 1998, LANCET, V352, P1054, DOI 10.1016/S0140-6736(98)08068-4
   Schonnesson LN, 2002, AIDS CARE, V14, P399, DOI 10.1080/09540120220123784
   Serlo K., 2008, THESIS U OULU FINLAN, V0, P0
   St Rose M, 2008, INTERNET J ALLIED HE, V6, P0
   Steins G, 1999, J SOC PSYCHOL, V139, P487, DOI 10.1080/00224549909598408
   Stephenson JM, 2004, LANCET, V364, P338, DOI 10.1016/S0140-6736(04)16722-6
   Svenson LW, 1997, HEALTH PROMOT INT, V12, P61, DOI 10.1093/heapro/12.1.61
   Tee Y, 2009, SAHARA J-J SOC ASP H, V6, P179, DOI 10.1080/17290376.2009.9724946
   The Ministry of Social Affairs and Health, 2007, PROM SEX REPR HLTH A, V0, P0
   Tung WC, 2008, J HUM BEHAV SOC ENVI, V17, P361, DOI 10.1080/10911350802068102
   Umeh CN, 2008, J R SOC PROMO HEALTH, V128, P233, DOI 10.1177/1466424008092793
   Veeramah Ven, 2008, BR J NURS, V17, P186
   Vidanapathirana J., 2009, INTERVENTIONS REDUCT, V0, P0
   Wong Victor, 2006, J HEALTH ORGAN MANAG, V20, P95, DOI 10.1108/14777260610661501
NR 44
TC 19
Z9 19
U1 1
U2 39
PU CAMBRIDGE UNIV PRESS
PI NEW YORK
PA 32 AVENUE OF THE AMERICAS, NEW YORK, NY 10013-2473 USA
SN 0021-9320
EI 1469-7599
J9 J BIOSOC SCI
JI J. Biosoc. Sci.
PD NOV 15
PY 2012
VL 44
IS 6
BP 661
EP 675
DI 10.1017/S0021932012000338
PG 15
WC Demography; Public, Environmental & Occupational Health; Social Sciences, Biomedical
SC Demography; Public, Environmental & Occupational Health; Biomedical Social Sciences
GA 007AA
UT WOS:000308859700002
PM 22739116
DA 2023-03-20
ER

PT J
AU Fallahi, H
   Tavafian, SS
   Yaghmaie, F
   Hajizadeh, E
   Rastegarpour, A
   Fouroghi, M
AF Fallahi, Homeira
   Tavafian, Sedigheh Sadat
   Yaghmaie, Farideh
   Hajizadeh, Ebrahim
   Rastegarpour, Ali
   Fouroghi, Maryam
TI A Qualitative Evaluation of Men Living with HIV: Views on Condom Use
SO ARCHIVES OF IRANIAN MEDICINE
LA English
DT Article
DE Condom; HIV-AIDS; Iran; qualitative research
ID college-students; sexual-behavior; health beliefs; prevalence; attitudes; intention; hiv/aids; kenya; aids
AB Background: Unprotected sexual activity is an important reason for the currently growing incidence of HIV infection in Iran. Recognizing barriers to safe sexual practice and affordance of behavioral changes can improve planning for condom promotion. The main objective of our study is to evaluate the opinions of HIV-positive men on condom use. Methods: Our study was performed at three behavioral disease consultation clinics (HIV care clinics) in Tehran, Iran. Participants were initially selected among HIV-positive male patients by convenience sampling and narrowed-down by maximum diversity sampling in order to obtain the number of patients that would express various viewpoints regarding barriers and benefits to condom use. Data were collected using in-depth semi-structured individual interviews. All interviews were recorded and transcribed, and the codes were extracted after reviewing them several times. Results: In this study, 22 HIV-positive men with a mean age of 37.5 +/- 7.3 years were interviewed. Participants mentioned the prevention of HIV and sexually transmitted diseases as a benefit of condom use. However, most named decreased sexual satisfaction as the most important reason for not using condom. Because of decreased sexual satisfaction and unpleasantness, 9% of participants had not used condom during sexual intercourse. Conclusion: The most important reason for not using condom was decreased sexual satisfaction. This study has indicated a need for consultations with HIV-positive and at risk populations to change their attitudes towards condom use and demonstrate the advantages of condom. To achieve this, government programs and media should be utilized.
C1 [Tavafian, Sedigheh Sadat] Tarbiat Modares Univ, Fac Med Sci, Dept Hlth Educ, Tehran, Iran.
   [Yaghmaie, Farideh] Shahid Beheshti Univ Med Sci, Fac Nursing & Midwifery, Dept Nursing, Tehran, Iran.
   [Hajizadeh, Ebrahim] Tarbiat Modares Univ, Fac Med Sci, Dept Biostat, Tehran, Iran.
   [Fouroghi, Maryam] Univ Tehran Med Sci, Iranian Res Ctr HIV AIDS, Tehran, Iran.
C3 Tarbiat Modares University; Shahid Beheshti University Medical Sciences; Tarbiat Modares University; Tehran University of Medical Sciences
RP Tavafian, SS (corresponding author), Tarbiat Modares Univ, Fac Med Sci, Dept Hlth Educ, POB 14115-111, Tehran, Iran.
EM tavafian@modares.ac.ir
CR Adih WK, 1999, J ADOLESCENT HEALTH, V24, P63, DOI 10.1016/S1054-139X(98)00062-7
   [Anonymous], 2010, CHARACTERIZING HIV A, V0, P0
   Bedimo A L, 1998, J ASSOC NURSES AIDS CARE, V9, P48, DOI 10.1016/S1055-3290(98)80019-8
   Bogart LM, 2005, AIDS BEHAV, V9, P423, DOI 10.1007/s10461-005-9014-1
   Cha ES, 2007, INT J NURS STUD, V44, P1147, DOI 10.1016/j.ijnurstu.2006.04.015
   Coleman CL, 2007, APPL NURS RES, V20, P110, DOI 10.1016/j.apnr.2007.04.003
   Coleman SM, 2009, AIDS PATIENT CARE ST, V23, P639, DOI 10.1089/apc.2008.0092
   Eshrati B, 2008, HARM REDUCT J, V5, P0, DOI 10.1186/1477-7517-5-21
   Gheiratmand R, 2005, SEX TRANSM INFECT, V81, P279, DOI 10.1136/sti.2004.012880
   Godin G, 2000, CAN FAM PHYSICIAN, V46, P861
   HINGSON RW, 1990, AM J PUBLIC HEALTH, V80, P295, DOI 10.2105/AJPH.80.3.295
   Iran Herbal Pharmakopeh Edition Committee, 2002, IR HERB PHARM, V0, P795
   Iriyama S, 2007, PUBLIC HEALTH, V121, P64, DOI 10.1016/j.puhe.2006.08.016
   Kalichman SC, 1999, AIDS CARE, V11, P415, DOI 10.1080/09540129947794
   Loubiere S, 2009, SOC SCI MED, V69, P885, DOI 10.1016/j.socscimed.2009.05.044
   Mattson M, 2002, AM J HEALTH BEHAV, V26, P121, DOI 10.5993/AJHB.26.2.5
   Ministry of Health and Medical Education. Center control disease, 2008, FIN REP RAP ASS RES, V0, P0
   Norman LR, 2003, INT J STD AIDS, V14, P584, DOI 10.1258/095646203322301022
   Peltzer K, 2000, HLTH SA GESONDHEID, V5, P37
   Polit DF, 2006, NURSING RES METHOD A, V0, P332
   Rahmati Najarkolaei F, 2009, BEHBOOD, V13, P220
   Razzaghi EM, 2003, J SCH PUBL HLTH I PU, V2, P1
   Sunmola AM, 2005, AIDS CARE, V17, P208, DOI 10.1080/09540120512331325699
   Tehrani F. Ramezani, 2008, EASTERN MEDITERRANEAN HEALTH JOURNAL, V14, P142
   van Kesteren NMC, 2007, PATIENT EDUC COUNS, V65, P5, DOI 10.1016/j.pec.2006.09.003
   Volk JE, 2001, AIDS EDUC PREV, V13, P495, DOI 10.1521/aeap.13.6.495.21438
   Zamani S, 2005, AIDS, V19, P709, DOI 10.1097/01.aids.0000166094.24069.72
   Zargooshi J, 2002, SEX TRANSM INFECT, V78, P460, DOI 10.1136/sti.78.6.460
   Zekan S, 2008, AIDS BEHAV, V12, PS86, DOI 10.1007/s10461-008-9420-2
NR 32
TC 1
Z9 1
U1 0
U2 7
PU ACAD MEDICAL SCIENCES I R IRAN
PI TEHRAN
PA PO BOX 19395-5655, TEHRAN, 00000, IRAN
SN 1029-2977
EI 1735-3947
J9 ARCH IRAN MED
JI Arch. Iran. Med.
PD DEC 15
PY 2012
VL 15
IS 12
BP 767
EP 771
DI 
PG 5
WC Medicine, General & Internal
SC General & Internal Medicine
GA 073VM
UT WOS:000313771200008
PM 23199250
DA 2023-03-20
ER

PT J
AU Ndebele, M
   Kasese-Hara, M
   Greyling, M
AF Ndebele, Misheck
   Kasese-Hara, Mambwe
   Greyling, Michael
TI Application of the information, motivation and behavioural skills model for targeting HIV risk behaviour amongst adolescent learners in South Africa
SO SAHARA J-JOURNAL OF SOCIAL ASPECTS OF HIV-AIDS
LA English
DT Article
DE IMB model; vulnerability; adolescents; risk behaviour; structural; socio-cultural
ID infection clinic patients; cape-town; aids; intervention; tests; youth; perception; knowledge; students; program
AB This paper discusses the application of an information, motivation and behavioural skills (IMB) model in a school-based programme for the reduction of HIV risk behaviour among 259 Grade 11 learners in two high schools in Alexandra township, Johannesburg. School 1 was the Experimental group, while School 2 was the Control group. After a baseline study (Time 1) at both schools, a 3-week intervention programme was conducted at School 1. A post-test (Time 2) was conducted at both schools. The intervention was repeated at School 2, followed by another post-test (Time 3) at both schools. A final test (Time 4) was conducted at both schools. While there were positive changes in the levels of HIV&AIDS IMB in learner participants, these changes may not be entirely attributed to the intervention. If an IMB model-based intervention is to be maximally effective in reducing HIV-risk behaviour among adolescents, it must focus on the behavioural, structural and socio-cultural contexts in which adolescents live.
C1 [Ndebele, Misheck] Univ Witwatersrand, Sch Educ, Johannesburg, South Africa.
   [Kasese-Hara, Mambwe; Greyling, Michael] Univ Witwatersrand, Sch Human & Community Dev, Johannesburg, South Africa.
C3 University of Witwatersrand; University of Witwatersrand
RP Ndebele, M (corresponding author), Univ Witwatersrand, Sch Educ, Johannesburg, South Africa.
EM misheck.ndebele@wits.ac.za
CR Ajzen I., 1980, UNDERSTANDING ATTITU, V0, P0
   [Anonymous], 2009, AIDS EPIDEMIC UPDATE, V0, P0
   Barden-OFallon JL, 2004, AIDS BEHAV, V8, P131, DOI 10.1023/B:AIBE.0000030244.92791.63
   Brieger WR, 2001, J ADOLESCENT HEALTH, V29, P436, DOI 10.1016/S1054-139X(01)00264-6
   Carpenter SK, 2008, MEM COGNITION, V36, P438, DOI 10.3758/MC.36.2.438
   Desmond Tutu Foundation, 2008, OV, V0, P0
   Fishbein M, 1975, BELIEF ATTITUDE INTE, V0, P0
   Fisher JD, 2002, HEALTH PSYCHOL, V21, P177, DOI 10.1037//0278-6133.21.2.177
   FISHER JD, 1994, HEALTH PSYCHOL, V13, P238, DOI 10.1037/0278-6133.13.3.238
   FISHER JD, 1992, PSYCHOL BULL, V111, P455, DOI 10.1037/0033-2909.111.3.455
   Global HIV Prevention Working Group, 2008, BEH CHANG HIV PREV R, V0, P0
   Gupta GR, 2008, LANCET, V372, P764, DOI 10.1016/S0140-6736(08)60887-9
   HALLMAN K, 2004, 190 POP COUNC POL RE, V0, P0
   Hartell C. G., 2005, HIV AIDS S AFRICA RE, V0, P0
   Homans H., 2008, REGIONAL GUIDANCE MA, V0, P0
   James S, 2006, AIDS EDUC PREV, V18, P281, DOI 10.1521/aeap.2006.18.4.281
   Jemmott JB, 1999, AM J COMMUN PSYCHOL, V27, P161, DOI 10.1007/BF02503158
   [Joint United Nations Programme on HIV/AIDS (UNAIDS) Joint United Nations Programme on HIV/AIDS], 2008, REP GLOB AIDS EP, V0, P0
   Kalichman S, 2002, PSYCHOL HEALTH MED, V7, P327, DOI 10.1080/13548500220139368
   Kalichman SC, 2006, AIDS CARE, V18, P178, DOI 10.1080/09540120500456292
   Kelly K., 2001, RES REPORT, V0, P0
   Littell RC, 2006, SAS SYSTEM MIXED MOD, V2nd, P0
   Macintyre K, 2004, AIDS BEHAV, V8, P237, DOI 10.1023/B:AIBE.0000044072.71361.b3
   Maticka-Tyndale E, 2007, EVAL PROGRAM PLANN, V30, P172, DOI 10.1016/j.evalprogplan.2007.01.006
   McAuliffe TL, 2007, HEALTH PSYCHOL, V26, P60, DOI 10.1037/0278-6133.26.1.60
   McDaniel MA, 2007, PSYCHON B REV, V14, P200, DOI 10.3758/BF03194052
   Michielsen K., 2008, AFRIKA FOCUS, V21, P31
   Pettifor A. E., 2004, HIVE SEXUAL BEHAV YO, V0, P0
   Rehle T, 2007, SAMJ S AFR MED J, V97, P194
   Roediger HL, 2006, PSYCHOL SCI, V17, P249, DOI 10.1111/j.1467-9280.2006.01693.x
   Rosnow, 2008, ESSENTIALS BEHAV RES, V0, P0
   Rotheram-Borus MJ, 1998, AM J COMMUN PSYCHOL, V26, P73, DOI 10.1023/A:1021834224454
   Sarker M, 2005, AIDS BEHAV, V9, P243, DOI 10.1007/s10461-005-3905-z
   SHISANA O, 2005, S AFRICAN NATL HIV P, V0, P0
   Simbayi LC, 2005, AIDS BEHAV, V9, P53, DOI 10.1007/s10461-005-1681-4
   Simbayi LC, 2004, SEX TRANSM DIS, V31, P727, DOI 10.1097/01.olq.0000145849.35655.f1
   Trochim W.M.K., 2002, NONPROBABILITY SAMPL, V0, P0
   *UNAIDS, 2010, REP GLOB AIDS EP, V0, P0
   [UNAIDS WHO], 2007, SUB SAH AFR AIDS EP, V0, P0
   UNAIDS, 2004, FRESH TOOLS EFF SCH, V0, P0
   United Nations Childrens Fund Joint United Nations Programme on HIV/AIDS & World Health Organization, 2002, YOUNG PEOPL HIV AIDS, V0, P0
   van Dyk AC, 2003, S AFR J PSYCHOL, V33, P118, DOI 10.1177/008124630303300207
   Zisser A., 2005, AFRICAN J AIDS RES, V5, P189
NR 43
TC 12
Z9 12
U1 0
U2 13
PU SA MEDICAL ASSOC HEALTH & MEDICAL PUBL GROUP
PI CLAREMONT
PA 21 DREYER ST, 4TH FLOOR, SANCLARE BLDG, CLAREMONT, 7700, SOUTH AFRICA
SN 1729-0376
EI 
J9 SAHARA J-J SOC ASP H
JI Sahara J-J. Soc. Asp. HIV/AIDS
PD DEC 15
PY 2012
VL 9
IS 
BP S37
EP S47
DI 10.1080/17290376.2012.744903
PG 11
WC Health Policy & Services; Public, Environmental & Occupational Health
SC Health Care Sciences & Services; Public, Environmental & Occupational Health
GA 052IZ
UT WOS:000312192500006
PM 23234378
DA 2023-03-20
ER

PT J
AU Goktas, Z
AF Goktas, Zekeriya
TI Physical education and sport students' awareness and attitudes regarding HIV and AIDS in Turkey
SO HEALTHMED
LA English
DT Article
DE HIV/AIDS; knowledge; attitudes; sexual behavior; Physical Education and Sport Students; Turkey
ID high-school-students; risk behavior; university-students; hiv/aids knowledge; college-students; sexual attitudes; health; prevention; people; std
AB Background: Research regarding Turkish university students' knowledge, attitudes/beliefs, and perceptions of risk about HIV/AIDS is fairly limited, and studies mainly result in information that is far from defining the real situation. Objective: The aim of this study is to examine Turkish physical education and sport students' awareness and attitudes regarding HIV and AIDS. Methods: A structured questionnaire was designed primarily to obtain information on HIV- and AIDS-related knowledge and attitudes of the Physical education and sports students. The software generated descriptive statistics relating to demographics and Physical education and sports students knowledge, and data were expressed as both means +/- standard deviations and percentages. Analysis of variance (ANOVA) and Student's t-test analyses were used to assess statistical significance. In all analyses, the usual significance level was 5%. Results: A sample of 545 physical education and sport students in Turkey were included in this study. The respondents exhibited a moderate level of knowledge about HIV and AIDS. However, the survey revealed some common misconceptions, indicating that physical education and sport students require additional training in the mechanisms of HIV transmission. We found some differences in the level of HIV-related knowledge between different demographic groups. Female students have a high level of awareness in terms of how HIV/AIDS is spread by contagion, the ways of guarding against HIV/AIDS, and the effects of HIV/AIDS. We also observed that knowledge levels show significant differences with both age and class. Our findings show that the major source of knowledge about AIDS was mass media, including television, the Internet and newspapers. These results are discussed within the framework of critical studies on HIV-related knowledge. Implications for the development of curricula and in-service training programs for physical education and sport students, organizations and institutions are discussed. Conclusion: It was concluded that Female students have a high level of awareness in terms of how HIV/AIDS is spread by contagion, the ways of guarding against HIV/AIDS, and the effects of HIV/AIDS. Further, knowledge levels show significant differences with both age and class whereas the major source of knowledge about AIDS was mass media, including television, the Internet and newspapers.
C1 Balikesir Univ, Sch Phys Educ & Sports, Balikesir, Turkey.
C3 Balikesir University
RP Goktas, Z (corresponding author), Balikesir Univ, Sch Phys Educ & Sports, Balikesir, Turkey.
EM zgoktas@balikesir.edu.tr
CR Acaroglu R, 2007, J ASSOC NURSE AIDS C, V18, P48, DOI 10.1016/j.jana.2006.11.007
   Ahmed SI, 2011, HEALTHMED, V5, P326
   Al-Mazrou YY, 2005, SAUDI MED J, V26, P1183
   Altun I, 2004, HIV AIDS REV, V3, P51
   [Anonymous], 2009, STRAT APPR HIV AIDS, V0, P0
   ARAS S, 2003, 13 NAT CHILD AD PSYC, V0, P0
   Aras S, 2007, J SCHOOL HEALTH, V77, P359, DOI 10.1111/j.1746-1561.2007.00220.x
   Avcikurt C, 2011, CULT HEALTH SEX, V13, P233, DOI 10.1080/13691058.2010.522733
   Ayranci U, 2005, BMC PUBLIC HEALTH, V5, P0, DOI 10.1186/1471-2458-5-95
   Bakir B, 2003, GULHANE MED J, V45, P19
   Baltas Z, 1995, 3 EUR S DRUG ADD AID, V0, P0
   Bankole OM, 2008, SCI RES ESSAYS, V3, P245
   Bektas HA, 2007, AIDS CARE, V19, P888, DOI 10.1080/09540120701203352
   BELLINGHAM K, 1993, J EPIDEMIOL COMMUN H, V47, P134, DOI 10.1136/jech.47.2.134
   Blum RW, 2003, AM J PUBLIC HEALTH, V93, P456, DOI 10.2105/AJPH.93.3.456
   Brigham T. A., 2002, BEHAV SOCIAL ISSUES, V12, P10
   Brook U, 1999, PATIENT EDUC COUNS, V36, P271, DOI 10.1016/S0738-3991(98)00142-6
   BROOKSGUNN J, 1990, MILBANK Q, V68, P59, DOI 10.2307/3350176
   Cok F., 2001, CULTURE, V0, P0
   Dias SF, 2006, AIDS CARE, V18, P208, DOI 10.1080/09540120500456177
   DiClemente RJ, 2002, SEX TRANSM DIS, V29, P503, DOI 10.1097/00007435-200209000-00002
   Douglas KA, 1997, J AM COLL HEALTH, V46, P55, DOI 10.1080/07448489709595589
   Duyan V, 2001, AIDS CARE, V13, P243, DOI 10.1080/09540120020027413
   Duyan V, 1998, HIV AIDS, V1, P30
   Ersever H, 1996, S INN DEV MOD TEACH, V0, P0
   European Commission, 2000, REP STAT YOUNG PEOPL, V0, P0
   Eylen B, 1996, 4 COUNS GUID C AD TU, V0, P0
   Ghabili Kamyar, 2008, AIDS RES THER, V5, P15, DOI 10.1186/1742-6405-5-15
   Harding AK, 1999, J R SOC PROMO HEALTH, V119, P23, DOI 10.1177/146642409911900105
   Islam MT, 2002, J HEALTH POPUL NUTR, V20, P271
   Kitaura H, 1997, J DENT, V25, P279, DOI 10.1016/S0300-5712(96)00030-9
   Koksal Selcuk, 2005, INFECT DIS J PAKISTA, V0, P118
   Li XM, 2004, HEALTH PROMOT INT, V19, P345, DOI 10.1093/heapro/dah308
   Lohrmann C, 2000, J ADV NURS, V31, P696, DOI 10.1046/j.1365-2648.2000.01326.x
   Mahat G, 2006, J ADV NURS, V53, P583, DOI 10.1111/j.1365-2648.2006.03758.x
   Marcelin Louis Herns, 2006, J HIV AIDS PREV CHILD YOUTH, V7, P121, DOI 10.1300/J499v07n01_07
   Maswanya E, 2000, HEALTH EDUC RES, V15, P5, DOI 10.1093/her/15.1.5
   McManus Alexandra, 2008, BMC WOMENS HEALTH, V8, P12, DOI 10.1186/1472-6874-8-12
   Merakou K, 2002, EUR J PUBLIC HEALTH, V12, P90, DOI 10.1093/eurpub/12.2.90
   Montazeri A, 2005, PATIENT EDUC COUNS, V57, P199, DOI 10.1016/j.pec.2004.05.014
   Morrison-Beedy D, 2003, JOGNN-J OBST GYN NEO, V32, P94, DOI 10.1177/0884217502239806
   Movahed Majeed, 2010, PAK J BIOL SCI, V13, P271
   Nonoyama M, 2005, J ADOLESCENT HEALTH, V36, P442, DOI 10.1016/j.jadohealth.2004.01.017
   Nwokocha Ada R C, 2002, J PEDIATR ADOLESC GYNECOL, V15, P93, DOI 10.1016/S1083-3188(01)00150-4
   Ozan S, 2005, EUR J CONTRACEP REPR, V10, P171, DOI 10.1080/13625180500282205
   Ozhan N, 1992, 3 NURS C SIV TURK, V0, P0
   Pehlivan T, 1994, ANKARA ISLETME UNPUB, V0, P0
   Polat S, 2011, HEALTHMED, V5, P633
   Potsonen R, 1999, HEALTH EDUC RES, V14, P473, DOI 10.1093/her/14.4.473
   Robillard R, 2001, J PEDIAT NURSING, V27, P176
   Ross DA, 2006, WHO TECH REP SER, V938, P1
   Savaser S, 2003, PUBLIC HEALTH NURS, V20, P71, DOI 10.1046/j.1525-1446.2003.20110.x
   Sechrist W, 1997, J HIV AIDS PREVENTIO, V1, P1105
   Selak S, 2004, CROAT MED J, V45, P44
   Serlo K, 2008, THESIS U OULU, V0, P0
   SHAPURIAN R, 1985, PSYCHOL REP, V57, P67, DOI 10.2466/pr0.1985.57.1.67
   Simkhada P., 2009, CULTURE HLTH SEXUALI, V12, P45
   Smith D, 2003, J ADOLESCENT HEALTH, V33, P41, DOI 10.1016/S1054-139X(02)00563-3
   Smolak A, 2010, CULT HEALTH SEX, V12, P515, DOI 10.1080/13691051003658135
   Suominen T, 2000, HOITOTIEDE, V12, P184
   Tan Xiaodong, 2007, INT J ENVIRON RES PUBLIC HEALTH, V4, P248, DOI 10.3390/ijerph2007030009
   Tasci S, 2008, BEHAV MED, V33, P151, DOI 10.3200/BMED.33.4.151-156
   Tavoosi A, 2004, BMC PUBLIC HEALTH, V4, P0, DOI 10.1186/1471-2458-4-17
   Tebourski F, 2004, J ADOLESCENT HEALTH, V34, P161, DOI 10.1016/j.jadohealth.2004.01.001
   UNDP, 2007, VULN ASS PEOPL LIV H, V0, P0
   Ungan M, 2003, PATIENT EDUC COUNS, V51, P163, DOI 10.1016/S0738-3991(02)00190-8
   World Health Organization. (WHO), 2008, WHO GLOB SUMM HIV AI, V0, P0
   Yondem ZD, 2007, ILKOGRETIM ONLINE, V6, P2
   *ZAMB CENTR STAT O, 2002, ZAMB SEX BEH SURV, V0, P0
NR 73
TC 0
Z9 0
U1 2
U2 18
PU DRUNPP-SARAJEVO
PI SARAJEVO
PA BOLNICKA BB, SARAJEVO, 71000, BOSNIA & HERCEG
SN 1840-2291
EI 1986-8103
J9 HEALTHMED
JI HealthMED
PD JUN 15
PY 2012
VL 6
IS 2
BP 537
EP 548
DI 
PG 12
WC Medicine, General & Internal
SC General & Internal Medicine
GA 911WP
UT WOS:000301754800029
DA 2023-03-20
ER

PT J
AU Chapman, R
   Zappia, T
   Shields, L
AF Chapman, Rose
   Zappia, Tessie
   Shields, Linda
TI An essay about health professionals' attitudes to lesbian, gay, bisexual and transgender parents seeking healthcare for their children
SO SCANDINAVIAN JOURNAL OF CARING SCIENCES
LA English
DT Article
DE attitudes; beliefs; sexuality; family-centred care
ID nurses attitudes; heterosexuals attitudes; students attitudes; experiences; homophobia; knowledge; hiv/aids; people; aids; men
AB Scand J Caring Sci; 2012; 26; 333339 An essay about health professionals attitudes to lesbian, gay, bisexual and transgender parents seeking healthcare for their children Background: This paper is a polemic essay about an important but sometimes controversial subject. Lesbian, gay, bisexual and transgender (LGBT) clients can be reluctant to reveal their sexual orientation to health professionals from whom they may be seeking health care for their children. Family-centred care (FCC), where care is planned around the whole family not just the individual child, is widely used across the world, but unless all aspects of the families who present for care are respected, care delivery is compromised. This is particularly important for minority groups and potentially vulnerable families such as LGBT. Aim: This descriptive essay discusses the use of health services by LGBT parents, how seeking health care is influenced by perceived perceptions of LGBT people held by health professionals, and examines factors affecting such seeking of health care. Discussion: We show that LGBT people may be unwilling to disclose sexual identity to health professionals when seeking health care for their children. Health professionals attitudes can be affected by factors such as gender, age, religious and political affiliations, education level and previous interactions with LGBT people. Conclusion: We conclude our argument with the assertion that all parents, including those from minority groups such as LGBT, who bring their children for health care need supportive family-centred care, and only by ensuring that the health professionals delivering care are well educated about all aspects of sexuality will care be family-centred.
C1 [Chapman, Rose] Curtin Univ Technol, Fac Hlth Sci, Dept Nursing & Midwifery, Perth, WA, Australia.
   [Chapman, Rose] Joondalup Hlth Campus, Dept Nursing, Joondalup, WA, Australia.
   [Shields, Linda] Curtin Univ Technol, Dept Paediat & Child Hlth Nursing, Perth, WA, Australia.
   [Shields, Linda] Child & Adolescent Hlth Serv, Perth, WA, Australia.
   [Shields, Linda] Univ Queensland, Sch Med, Brisbane, Qld, Australia.
C3 Curtin University; Curtin University; University of Queensland
RP Chapman, R (corresponding author), Curtin Univ Technol, Fac Hlth Sci, Dept Nursing & Midwifery, GPO Box U1987, Perth, WA, Australia.
EM r.chapman@curtin.edu.au
CR Ahmann E, 1999, PEDIATR NURS, V25, P531
   Albarran JW, 2000, INT J NURS STUD, V37, P445, DOI 10.1016/S0020-7489(00)00024-9
   Allen LB, 1998, J ADOLESCENT HEALTH, V23, P212, DOI 10.1016/S1054-139X(98)00022-6
   [Anonymous], 2008, CANADIAN J HUMAN SEX, V0, P0
   Australian Bureau of Statistics, 2005, YB AUSTR, V0, P0
   Barbara AM, 2001, WOMEN HEALTH, V34, P45, DOI 10.1300/J013v34n01_04
   Baylor RA, 1996, J PROF NURS, V12, P99, DOI 10.1016/S8755-7223(96)80055-X
   Bergeron S, 2003, WOMEN HEALTH, V37, P19, DOI 10.1300/J013v37n03_02
   Berkman CS, 1997, SOC WORK, V42, P319, DOI 10.1093/sw/42.4.319
   BLIWISE NG, 1991, HEALTH PSYCHOL, V10, P289, DOI 10.1037/0278-6133.10.4.289
   Brogan M, 1997, NURS STAND, V11, P39
   Camilleri P, 2006, SOC WORK EDUC, V25, P288, DOI 10.1080/02615470600565244
   Crisp C, 2007, J HUM BEHAV SOC ENVI, V14, P119, DOI 10.1300/J137v14n04_06
   Dinkel S, 2007, INT J NURS SCHOLARSH, V4, P24
   Eliason MJ, 1998, J NURS EDUC, V37, P27, DOI 10.3928/0148-4834-19980101-07
   Eliason MJ, 2000, J NURS EDUC, V39, P161
   Garcia TC, 2003, INT J FERTIL WOMEN M, V48, P246
   HEREK GM, 1988, J SEX RES, V25, P451, DOI 10.1080/00224498809551476
   Hinchliff S, 2005, HEALTH SOC CARE COMM, V13, P345, DOI 10.1111/j.1365-2524.2005.00566.x
   HORSMAN JM, 1995, SOC SCI MED, V41, P1535, DOI 10.1016/0277-9536(95)00030-B
   Irwin L, 2007, AUST J ADV NURS, V25, P70
   Klitzman RL, 2002, J HOMOSEXUAL, V42, P65, DOI 10.1300/J082v42n04_04
   Leiblum S., 2003, SEX RELATSH THER, V18, P473, DOI 10.1080/14681990310001609813
   LEWIS S, 1994, J ADV NURS, V20, P251, DOI 10.1046/j.1365-2648.1994.20020251.x
   Lohrmann C, 2000, J ADV NURS, V31, P696, DOI 10.1046/j.1365-2648.2000.01326.x
   Mathieson CM, 1998, CAN FAM PHYSICIAN, V44, P1634
   McDonald C, 2006, CAN J NURS RES, V38, P43
   McDonald Carol, 2008, ISSUES MENT HEALTH NURS, V29, P639, DOI 10.1080/01612840802048899
   MCGUIRE WJ, 1986, EUR J SOC PSYCHOL, V16, P89, DOI 10.1002/ejsp.2420160202
   McKelvey RS, 1999, AUST NZ J PSYCHIAT, V33, P260, DOI 10.1046/j.1440-1614.1999.00549.x
   McMurray A., 2007, COMMUNITY HLTH WELLN, V0, P0
   McNair R, 2003, WOMEN HEALTH, V37, P89, DOI 10.1300/J013v37n04_07
   McNair R., 2001, HEALTH PROMOT J AUST, V11, P32
   Mikhailovich K., 2001, INT J SEXUALITY GEND, V6, P181, DOI 10.1023/A:1011586417276
   Millbank J, 2003, AUST J SOC ISSUES, V38, P541, DOI 10.1002/j.1839-4655.2003.tb01159.x
   Millbank Julie, 2006, FEDERAL LAW REV, V34, P1
   Neville S, 2006, J ADV NURS, V55, P407, DOI 10.1111/j.1365-2648.2006.03944.x
   Neville S, 2009, J CLIN NURS, V18, P849, DOI 10.1111/j.1365-2702.2008.02457.x
   Perrin EC, 1996, PEDIATRICS, V97, P629
   Perrin Ellen C, 2004, CURR PROBL PEDIATR ADOLESC HEALTH CARE, V34, P355, DOI 10.1016/j.cppeds.2004.08.001
   Platzer H, 2000, J ADV NURS, V31, P689, DOI 10.1046/j.1365-2648.2000.01337.x
   Polek CA, 2008, J TRANSCULT NURS, V19, P243, DOI 10.1177/1043659608317446
   Rondahl G, 2004, J ADV NURS, V47, P386, DOI 10.1111/j.1365-2648.2004.03116.x
   Rondahl G, 2009, SCAND J CARING SCI, V23, P146, DOI 10.1111/j.1471-6712.2008.00603.x
   Shields L, 2007, COCHRANE DB SYST REV, V0, P0, DOI DOI 10.1002/14651858.CD004811.pub2
   Shields L, 2004, J ADV NURS, V45, P475, DOI 10.1046/j.1365-2648.2003.02930.x
   Shields L, 2006, J CLIN NURS, V15, P1317, DOI 10.1111/j.1365-2702.2006.01433.x
   Shields L, 2010, J CLIN NURS, V19, P2629, DOI 10.1111/j.1365-2702.2010.03214.x
   Short E., 2007, LESBIAN GAY BISEXUAL, V0, P0
   Smith G B, 1993, ARCH PSYCHIATR NURS, V7, P377, DOI 10.1016/0883-9417(93)90057-4
   Spinks V S, 2000, J TRANSCULT NURS, V11, P137, DOI 10.1177/104365960001100208
   Stein Gary L., 2001, J GAY LESBIAN MED AS, V5, P87, DOI 10.1023/A:1011648707507
   Summers M, 2007, BRIT J SOC PSYCHOL, V46, P839, DOI 10.1348/014466607X202444
   Swank E, 2010, AFFILIA J WOM SOC WO, V25, P19, DOI 10.1177/0886109909356058
   Tate Frederic B, 2004, J PSYCHOSOC NURS MENT HEALTH SERV, V42, P26
   Taylor B, 1999, J ADV NURS, V30, P520, DOI 10.1046/j.1365-2648.1999.01108.x
   Telingator CJ, 2008, J AM ACAD CHILD PSY, V47, P1364, DOI 10.1097/CHI.0b013e31818960bc
   The Greens, 2010, SEX GEND ID, V0, P0
   Tucker EW, 2006, RES SOCIAL WORK PRAC, V16, P176, DOI 10.1177/1049731505281385
   Valimaki M, 1998, J ADV NURS, V27, P752, DOI 10.1046/j.1365-2648.1998.00612.x
   Weber Scott, 2008, ISSUES MENT HEALTH NURS, V29, P601, DOI 10.1080/01612840802048824
   Wilton T, 1999, MIDWIFERY, V15, P154, DOI 10.1016/S0266-6138(99)90060-8
   Yen CF, 2007, PUBLIC HEALTH, V121, P73, DOI 10.1016/j.puhe.2006.08.013
   Yoder RE, 1997, J SCHOOL HEALTH, V67, P341, DOI 10.1111/j.1746-1561.1997.tb03470.x
NR 64
TC 7
Z9 7
U1 0
U2 33
PU WILEY
PI HOBOKEN
PA 111 RIVER ST, HOBOKEN 07030-5774, NJ USA
SN 0283-9318
EI 1471-6712
J9 SCAND J CARING SCI
JI Scand. J. Caring Sci.
PD JUN 15
PY 2012
VL 26
IS 2
BP 333
EP 339
DI 10.1111/j.1471-6712.2011.00938.x
PG 7
WC Nursing
SC Nursing
GA 941WX
UT WOS:000304000000016
PM 22077592
DA 2023-03-20
ER

PT J
AU Xu, J
   Zhu, HP
   Gao, XH
   Liu, W
   Du, YK
AF Xu, Jing
   Zhu, Huiping
   Gao, Xiaohui
   Liu, Wei
   Du, Yukai
TI How to effectively detect and manage people living with HIV/AIDS in China: Establishment of a community-based model
SO JOURNAL OF HUAZHONG UNIVERSITY OF SCIENCE AND TECHNOLOGY-MEDICAL SCIENCES
LA English
DT Article
DE community-based model; HIV/AIDS; PLWHA; detection and management
ID school-students; south-africa; hiv; intervention; knowledge; attitudes; behavior; trial
AB This study explored a novel systemic community-based model for detecting and managing people living with HIV/AIDS (PLWHA). Both quantitative and qualitative research methods were used in this study. A quantitative questionnaire investigation was conducted in a sample of 1192 subjects which were randomly selected from two areas with high HIV prevalence, Xiangfan City and Shiyan City of Hubei Province, China. Twenty-two medical and health service staffs were interviewed by semi-structured questionnaire focusing on awareness, status, problems, and suggestions about community-based Voluntary Counseling and Testing and Provider Initiated Testing and Counseling (VCT/PITC). And they were organized to discuss about the aforementioned issues in Xiangfan City and Shiyan City, respectively. Our results showed that the accessibility and availability of the general VCT/PITC were bad. About 28.3% had known and only 4.9% had made use of VCT/PITC. Developing community-based VCT/PITC had some special advantages that can overcome some existing problems to remedy the aforementioned defects. We are led to conclude that, to maximize the availability and uptake rate of the VCT/PITC, we plan to detect PLWHA by developing the community-based VCT/PITC through 4 paths. Then we establish the community HIV health care center constituted of 8 sectors to provide an overall management. Thus, we can effectively detect and manage the PLWHA with a new systemic community-based model.
C1 [Xu, Jing; Zhu, Huiping; Gao, Xiaohui; Liu, Wei; Du, Yukai] Huazhong Univ Sci & Technol, Tongji Med Coll, Sch Publ Hlth, Dept Child & Woman Hlth Care, Wuhan 430030, Peoples R China.
   [Xu, Jing] Wuhan Univ Sci & Technol, Wuhan 430065, Peoples R China.
C3 Huazhong University of Science & Technology; Wuhan University of Science & Technology
RP Du, YK (corresponding author), Huazhong Univ Sci & Technol, Tongji Med Coll, Sch Publ Hlth, Dept Child & Woman Hlth Care, Wuhan 430030, Peoples R China.
EM 983411700@qq.com; Duyukai100@yahoo.com.cn
FU Global Fund [2008-NGS-26]
CR Ahmed N, 2009, SCAND J PUBLIC HEALT, V37, P48, DOI 10.1177/1403494808097190
   Anaya HD, 2008, J GEN INTERN MED, V23, P800, DOI 10.1007/s11606-008-0617-x
   Barss P, 2009, JAIDS-J ACQ IMM DEF, V52, P86, DOI 10.1097/QAI.0b013e31819c153f
   Corbett EL, 2006, PLOS MED, V3, P1005, DOI 10.1371/journal.pmed.0030238
   Ehsanzadeh-Cheemeh P, 2009, PERSPECT PUBLIC HEAL, V129, P228, DOI 10.1177/1466424008094807
   Jahanfar S, 2009, SINGAP MED J, V50, P173
   Lu Si-Han, 2009, ZHONGHUA SHI YAN HE LIN CHUANG BING DU XUE ZA ZHI, V23, P23
   Maliska Isabel Cristina Alves, 2009, REV GAUCHA ENFERM, V30, P85
   Nath A, 2009, INDIAN J MED MICROBI, V27, P251, DOI 10.4103/0255-0857.53209
   Pignatelli S, 2006, TROP MED INT HEALTH, V11, P350, DOI 10.1111/j.1365-3156.2006.01564.x
   Ragnarsson A, 2009, SCAND J PUBLIC HEALT, V37, P101, DOI 10.1177/1403494808094241
   Ronald S, 2000, POPULATION MOBILITY, V0, P1
   Selikow TA, 2009, SCAND J PUBLIC HEALT, V37, P107, DOI 10.1177/1403494809103903
NR 13
TC 3
Z9 3
U1 1
U2 9
PU SPRINGER
PI NEW YORK
PA 233 SPRING ST, NEW YORK, NY 10013 USA
SN 1672-0733
EI 1993-1352
J9 J HUAZHONG U SCI-MED
JI J. Huazhong Univ. Sci. Tech.-Med.
PD OCT 15
PY 2012
VL 32
IS 5
BP 637
EP 641
DI 10.1007/s11596-012-1010-x
PG 5
WC Biochemistry & Molecular Biology
SC Biochemistry & Molecular Biology
GA 023HN
UT WOS:000310023600001
PM 23073790
DA 2023-03-20
ER

PT J
AU Ruiz-Canela, M
   Lopez-del Burgo, C
   Carlos, S
   Calatrava, M
   Osorio, A
   de Irala, J
AF Ruiz-Canela, Miguel
   Lopez-del Burgo, Cristina
   Carlos, Silvia
   Calatrava, Maria
   Osorio, Alfonso
   de Irala, Jokin
TI Family, friends, and other sources of information associated with the initiation of sexual relations by adolescents in El Salvador
SO REVISTA PANAMERICANA DE SALUD PUBLICA-PAN AMERICAN JOURNAL OF PUBLIC HEALTH
LA Spanish
DT Article
DE Sexual behavior; adolescent behavior; socioeconomic factors; El Salvador
ID secondary-school students; health-risk behavior; transmitted-diseases; african country; united-states; 1st sex; parents; hiv; intercourse; pregnancy
AB Objective. The objective of this study is to verify the influence of messages Salvadorian youth receive about sexuality, affection, and leisure from family, friends, and the media on the initiation of sexual activity. Methods. Cross-sectional study based on a representative sample of 2 615 students (from 13 to 19 years of age) in El Salvador. A random systematic sampling was used to select 30 schools. Sociodemographic aspects, lifestyles, and sources of information on sexuality and love used by the young people were collected. Results. The average age of the young people studied was 15 (SD = 1.8). In all, 638 (24.4%) of the young people stated that they had had sexual relations. The following factors are associated with a greater probability of having had sexual relations: a perception that siblings (OR = 1.8, CI 95%: 1.2-2.7) or friends (OR = 1.7, CI 95%: 1.3-2.2) encourage them to have sex. Protective factors were found to be the supervision of parents (OR = 0.5, CI 95%: 0.4-0.7); messages received from friends that encourage abstinence (OR = 0.7, CI 95%: 0.6-1.0) or from siblings (OR = 0.7, CI 95%: 0.5-0.8); and favorable messages related to marriage received from parents (OR = 0.4, CI 95%: 0.3-0.6). Conclusions. Messages from family and friends are factors that seem to influence the initiation of sexual activity by young people. Sexual health promotion programs in El Salvador should take these factors into account.
C1 [Ruiz-Canela, Miguel; Lopez-del Burgo, Cristina; Carlos, Silvia] Univ Navarra, Fac Med, Dept Med Prevent & Salud Publ, E-31080 Pamplona, Spain.
   [Calatrava, Maria; de Irala, Jokin] Univ Navarra, Inst Cultura & Soc, E-31080 Pamplona, Spain.
   [Osorio, Alfonso] Univ Navarra, Fac Filosofia & Letras, Dept Educ, E-31080 Pamplona, Spain.
C3 University of Navarra; University of Navarra; University of Navarra
RP Ruiz-Canela, M (corresponding author), Univ Navarra, Fac Med, Dept Med Prevent & Salud Publ, E-31080 Pamplona, Spain.
EM mcanela@unav.es
CR Alonso A, 2004, LANCET, V364, P1033, DOI 10.1016/S0140-6736(04)17050-5
   Asociacion Demografica Salvadorena, 2009, ENC NAC SAL FAM FESA, V0, P0
   Aspy CB, 2007, J ADOLESCENCE, V30, P449, DOI 10.1016/j.adolescence.2006.04.007
   Beguy D, 2009, J ADOLESCENT HEALTH, V45, P595, DOI 10.1016/j.jadohealth.2009.03.014
   Biddlecom A, 2009, INT PERSPECT SEX R H, V35, P72, DOI 10.1363/3507209
   Breinbauer C., 2005, YOUTH CHOICES CHANGE, V0, P0
   Brener ND, 2003, J ADOLESCENT HEALTH, V33, P436, DOI 10.1016/S1054-139X(03)00052-1
   Centeo Monge HL, 2005, POBLACION SALUD MESO, V2, P1
   Chesson HW, 2004, PERSPECT SEX REPRO H, V36, P11, DOI 10.1111/j.1931-2393.2004.tb00003.x
   Commendador Kathleen A, 2010, PEDIATR NURS, V36, P147
   de Irala J, 2006, LANCET, V368, P1749, DOI 10.1016/S0140-6736(06)69712-2
   de Irala J, 2011, ARCH SEX BEHAV, V40, P853, DOI 10.1007/s10508-011-9779-4
   de Irala J, 2009, BMC PUBLIC HEALTH, V9, P0, DOI 10.1186/1471-2458-9-282
   Deptula DP, 2010, J FAM PSYCHOL, V24, P731, DOI 10.1037/a0021760
   DEWEISS SP, 1991, STUD FAMILY PLANN, V22, P74, DOI 10.2307/1966778
   Direccion de Estadisticas y Censos de El Salvador, 2007, ENC HOG PROP MULT 20, V0, P0
   Dittus PJ, 2000, J ADOLESCENT HEALTH, V26, P268, DOI 10.1016/S1054-139X(99)00096-8
   Ebrahim SH, 2005, SEX TRANSM INFECT, V81, P38, DOI 10.1136/sti.2003.008300
   Epstein M, 2008, J YOUTH ADOLESCENCE, V37, P113, DOI 10.1007/s10964-007-9187-1
   Halperin DT, 2004, LANCET, V364, P1913, DOI 10.1016/S0140-6736(04)17487-4
   Henderson M, 2008, BMC PUBLIC HEALTH, V8, P0, DOI 10.1186/1471-2458-8-53
   Huerta-Franco R, 1999, ADOLESCENCE, V34, P389
   Jacobson KC, 2000, J RES ADOLESCENCE, V10, P65, DOI 10.1207/SJRA1001_4
   Karim AM, 2003, INT FAM PLAN PERSPEC, V29, P14, DOI 10.2307/3180997
   Kotchick BA, 2001, CLIN PSYCHOL REV, V21, P493, DOI 10.1016/S0272-7358(99)00070-7
   Lauritsen JL, 1997, FAM PLANN PERSPECT, V29, P215, DOI 10.2307/2953398
   Lenciauskiene I, 2008, SCAND J PUBLIC HEALT, V36, P607, DOI 10.1177/1403494807088460
   Li N, 2010, SEX HEALTH, V7, P471, DOI 10.1071/SH09108
   Longmore MA, 2009, J MARRIAGE FAM, V71, P969, DOI 10.1111/j.1741-3737.2009.00647.x
   Louie KS, 2009, BRIT J CANCER, V100, P1191, DOI 10.1038/sj.bjc.6604974
   Ma QQ, 2009, BMC PUBLIC HEALTH, V9, P0, DOI 10.1186/1471-2458-9-111
   Madkour AS, 2010, J ADOLESCENT HEALTH, V47, P389, DOI 10.1016/j.jadohealth.2010.02.008
   Magnani RJ, 2001, STUD FAMILY PLANN, V32, P53, DOI 10.1111/j.1728-4465.2001.00053.x
   McNeely C, 2002, J ADOLESCENT HEALTH, V31, P256, DOI 10.1016/S1054-139X(02)00350-6
   Mmari Nelson, 2005, RISK PROTECTIVE FACT, V0, P0
   Pan American Health Organization, 2005, GEND HLTH DEV AM BAS, V0, P0
   Peltzer K, 2010, ACTA PAEDIATR, V99, P1242, DOI 10.1111/j.1651-2227.2010.01874.x
   Perrino T, 2000, CLIN CHILD FAM PSYCHOL REV, V3, P81, DOI 10.1023/A:1009571518900
   Salazar LF, 2010, HEALTH EDUC RES, V25, P552, DOI 10.1093/her/cyp065
   Sanchez N, 2010, REV PANAM SALUD PUBL, V28, P267, DOI 10.1590/S1020-49892010001000005
   SCHUTTAINE J, 2003, SEXUAL HLTH DEV ADOL, V0, P0
   SMALL SA, 1994, J MARRIAGE FAM, V56, P181, DOI 10.2307/352712
   Springer AE, 2006, THESCIENTIFICWORLDJO, V6, P1810, DOI 10.1100/tsw.2006.284
   Springer Andrew E, 2006, BMC INT HEALTH HUM RIGHTS, V6, P3, DOI 10.1186/1472-698X-6-3
   Upchurch DM, 2002, J SEX RES, V39, P197, DOI 10.1080/00224490209552142
   Velez C N, 1997, P R HEALTH SCI J, V16, P154
   Walker Leslie R, 2008, SEX EDUC, V8, P169, DOI 10.1080/14681810801981126
   Wetherill RR, 2010, ARCH SEX BEHAV, V39, P682, DOI 10.1007/s10508-009-9476-8
   Wight D, 2008, PERSPECT SEX REPRO H, V40, P226, DOI 10.1363/4022608
   World Health Organization, 2007, HELP PAR DEV COUNTR, V0, P0
NR 50
TC 17
Z9 22
U1 0
U2 10
PU PAN AMER HEALTH ORGANIZATION
PI WASHINGTON
PA 525 23RD ST NW, WASHINGTON, DC 20037 USA
SN 1020-4989
EI 
J9 REV PANAM SALUD PUBL
JI Rev. Panam. Salud Publica
PD JAN 15
PY 2012
VL 31
IS 1
BP 54
EP 61
DI 10.1590/S1020-49892012000100008
PG 8
WC Public, Environmental & Occupational Health
SC Public, Environmental & Occupational Health
GA 909UA
UT WOS:000301589400008
PM 22427165
DA 2023-03-20
ER

PT J
AU Cherie, A
   Berhane, Y
AF Cherie, Amsale
   Berhane, Yemane
TI Oral and anal sex practices among high school youth in Addis Ababa, Ethiopia
SO BMC PUBLIC HEALTH
LA English
DT Article
DE Youth; Sexual and reproductive health; Oral sex; Anal sex; HIV; STIs
ID vaginal intercourse; adolescents; behavior; patterns; perceptions; predictors; abstinence; initiation; coercion
AB Background: Understanding the full range of sexual behaviors of young people is crucial in developing appropriate interventions to prevent and control sexually transmitted infections including HIV. However, such information is meager in developing countries. The objective of this study was to describe oral and anal sex practices and identify associated factors among high school youth. Methods: A cross-sectional study was conducted among high school youth in Addis Ababa, Ethiopia. A multistage sampling procedure was followed to select a representative sample of school youth. The total sample size for this study was 3840. Data were collected using a self-administered questionnaire. Data analysis was guided by the ecological framework. Results: The overall proportion of people who reported ever having oral sex was 5.4% (190) and that of anal sex was 4.3% (154). Of these 51.6% (98) had oral sex and 57.1% (87) had anal sex in the past 12 months. Multiple partnerships were reported by 61.2% of the respondents who had oral sex and 51.1% of students practicing anal sex. Consistent condom use was reported by 12.2% of those practicing oral sex and 26.1% of anal sex. Reasons for oral and anal sex included prevention of pregnancy, preserving virginity, and reduction of HIV and STIs transmission. Oral sex practice was strongly and significantly associated with perception of best friends engagement in oral sex (AOR = 5.7; 95% CI 3.6-11.2) and having illiterate mothers (AOR = 11.5; 95% CI 6.4-18.5). Similarly, anal sex practice was strongly and significantly associated with favorable attitude towards anal sex (AOR = 6.2; 95% CI 3.8-12.4), and perceived best friends engagement in anal sex (AOR = 9.7; 95% CI 5.4-17.7). Conclusion: Considerable proportion of adolescents had engaged in oral and anal sex practices. Multiple sexual partnerships were common while consistent condom use was low. Sexual health education and behavior change communication strategies need to cover a full range of sexual practices.
C1 [Cherie, Amsale] Univ Addis Ababa, Sch Publ Hlth, Addis Ababa, Ethiopia.
   [Berhane, Yemane] Univ Addis Ababa, Addis Continental Inst Publ Hlth, Addis Ababa, Ethiopia.
C3 Addis Ababa University; Addis Ababa University; Addis Continental Institute of Public Health
RP Cherie, A (corresponding author), Univ Addis Ababa, Sch Publ Hlth, POB 33412, Addis Ababa, Ethiopia.
EM amsalec2002@yahoo.com
FU John Hopkins University through School of Public Health of Addis Ababa University; The City Education Office
CR Addis Ababa City Administration Education Bureau, 2008, ANN ED BOOKL ADD AB, V0, P0
   Ajuwon A J, 2001, AFR J REPROD HEALTH, V5, P120, DOI 10.2307/3583330
   Barnett T, 2005, LANCET INFECT DIS, V5, P590, DOI 10.1016/S1473-3099(05)70219-X
   Bersamin MM, 2006, J RES ADOLESCENCE, V16, P59, DOI 10.1111/j.1532-7795.2006.00120.x
   Brady SS, 2007, PEDIATRICS, V119, P229, DOI 10.1542/peds.2006-1727
   Buhi ER, 2007, J ADOLESCENT HEALTH, V40, P4, DOI 10.1016/j.jadohealth.2006.09.027
   *CDC, 2007, SEX TRANSM DIS SURV, V0, P0
   Centers for Disease Control and Prevention, 2000, PREV SEX TRANSM HIV, V0, P0
   Cherie A, 2005, AFR J REPROD HLTH, V9, P0
   Corcoran J, 2000, SOC WORK HEALTH CARE, V30, P93, DOI 10.1300/J010v30n04_06
   Erulkar AS, 2004, INT FAM PLAN PERSPEC, V30, P182, DOI 10.1363/3018204
   Federal Democratic Republic of Ethiopia Federal HIV/AIDS Prevention and Control Office, 2010, REP PROGR IMPL UN DE, V0, P0
   Forhan SE, 2009, PEDIATRICS, V124, P1505, DOI 10.1542/peds.2009-0674
   Gregson S, 2002, LANCET, V359, P1896, DOI 10.1016/S0140-6736(02)08780-9
   Halpern-Felsher BL, 2005, PEDIATRICS, V115, P845, DOI 10.1542/peds.2004-2108
   Hawkins DA, 2001, SEX TRANSM INFECT, V77, P307, DOI 10.1136/sti.77.5.307
   Houston AM, 2007, J PEDIATR ADOL GYNEC, V20, P299, DOI 10.1016/j.jpag.2007.01.006
   Joseph A, 2010, J MOD OPTIC, V57, P436, DOI 10.1080/09500341003693235
   Kazaura MR, 2009, BMC PUBLIC HEALTH, V9, P0, DOI 10.1186/1471-2458-9-373
   Kinsman S, 2002, PEDIATRICS, V102, P1185
   Kirby D, 1999, J SCHOOL HEALTH, V69, P89, DOI 10.1111/j.1746-1561.1999.tb07214.x
   Kirby D, 2002, J SEX RES, V39, P51, DOI 10.1080/00224490209552120
   Koenig MA, 2004, INT FAM PLAN PERSPEC, V30, P156, DOI 10.1363/3015604
   Kotchick BA, 2001, CLIN PSYCHOL REV, V21, P493, DOI 10.1016/S0272-7358(99)00070-7
   Lescano CM, 2009, AM J PUBLIC HEALTH, V99, P1131, DOI 10.2105/AJPH.2007.123752
   Lillie T, 2009, J HEALTH COMMUN, V14, P276, DOI 10.1080/10810730902805895
   Lindberg LD, 2008, J ADOLESCENT HEALTH, V43, P231, DOI 10.1016/j.jadohealth.2007.12.010
   Markham CM, 2009, J SCHOOL HEALTH, V79, P193, DOI 10.1111/j.1746-1561.2008.00389.x
   Mazurek Gerald H., 2010, MORBIDITY AND MORTALITY WEEKLY REPORT, V59, P1
   Ministry of Health, 2006, DIS PREV CONTR DEP A, V0, P0
   Moore Ann M, 2007, AFR J REPROD HEALTH, V11, P62, DOI 10.2307/25549732
   Murphy EM, 2006, PLOS MED, V3, P1443, DOI 10.1371/journal.pmed.0030379
   Murphy EM, 2006, PLOS MED, V0, P3
   Olugbenga-Bello A. I., 2009, INT J HLTH RES, V2, P243
   Ompad DC, 2006, ARCH SEX BEHAV, V35, P53, DOI 10.1007/s10508-006-8994-x
   Prinstein MJ, 2003, J PEDIATR PSYCHOL, V28, P243, DOI 10.1093/jpepsy/jsg012
   Rosenberg M, 1979, CONCEIVING SELF, V0, P0
   Slap GB, 2003, BMJ-BRIT MED J, V326, P15, DOI 10.1136/bmj.326.7379.15
   SMITH EA, 1985, AM J PUBLIC HEALTH, V75, P1200, DOI 10.2105/AJPH.75.10.1200
   Spencer JM, 2002, PEDIATRICS, V109, P581, DOI 10.1542/peds.109.4.581
   The 1994 population and housing census of Ethiopia, 1995, RESULT ADDIS ABABA, V0, P0
   UNAIDS, 2010, AIDS EP UPD, V0, P0
   White R. T., 2002, HLTH PROMOTION PRACT, V3, P302, DOI 10.1177/152483990200300224
   Wood K, 2007, MED ANTHROPOL Q, V21, P277, DOI 10.1525/maq.2007.21.3.277
   World Health Organization (WHO), 2002, WORLD REP VIOL HLTH, V0, P0
NR 46
TC 18
Z9 20
[truncated: 283,655 more chars]
