# Supplementary material for: Studies on HIV/AIDS Among Students: Bibliometric Analysis
Source: Interact J Med Res. 2023 Aug 4;12:e46042. doi: 10.2196/46042 (PMC10439465; doi:10.2196/46042)
Supplement: Multimedia Appendix 1 [file ijmr_v12i1e46042_app1.zip › Multimedia Appendix 1/download2013u136.txt]

PT J
AU Bowen, EA
AF Bowen, Elizabeth A.
TI AIDS at 30: Implications for Social Work Education
SO JOURNAL OF SOCIAL WORK EDUCATION
LA English
DT Article
ID hiv/aids prevention; united-states; hiv; students; sex; infection; knowledge; epidemic; program; power
AB This article reviews themes and changes in the teaching of HIV/AIDS content in social work programs over the first three decades of the epidemic. Social work education in the first decade of the epidemic was largely focused on helping clients in the death and dying process, while medical and pharmaceutical advancements in the mid-1990s drastically altered the roles of social work. As social work education prepares students to face the fourth decade of the AIDS epidemic, three areas of cross-curricular intersection are highlighted: HIV/AIDS as an issue of social, racial, and economic justice; the global AIDS epidemic in the context of international social work; and the social work response to HIV/AIDS in older adults.
C1 [Bowen, Elizabeth A.] Univ Illinois, Chicago, IL 60607 USA.
C3 University of Illinois System; University of Illinois Chicago; University of Illinois Chicago Hospital
RP Bowen, EA (corresponding author), Univ Illinois, Jane Addams Coll Social Work, 1040 West Harrison St,MC 309, Chicago, IL 60607 USA.
EM ebowen2@uic.edu
CR AMARO H, 1995, AM PSYCHOL, V50, P437, DOI 10.1037/0003-066X.50.6.437
   [Anonymous], 2008, REP GLOB AIDS EP EX, V0, P0
   Bina R, 2008, J SOC WORK EDUC, V44, P7, DOI 10.5175/JSWE.2008.200600046
   Bond L, 2009, AM J PUBLIC HEALTH, V99, PS92, DOI 10.2105/AJPH.2007.127217
   Borrmann S., 2007, INT SOCIAL WORK SOCI, V0, P9
   Brown A. W., 2004, REFLECTIONS, V10, P49
   Caragata L, 2002, INT SOC WORK, V45, P217, DOI 10.1177/0020872802045002324
   *CDCP, 2010, CDCS HIV PREV PROGR, V0, P0
   Centers for Disease Control and Prevention, 2012, HIV US GLANC, V0, P0
   Centers for Disease Control and Prevention (CDC), 2005, HIV PREV 3 DEC, V0, P0
   Collins G., 1983, NY TIMES, V0, P0
   Council on Social Work Education, 2008, ED POL ACCR STAND, V0, P0
   Council on Social Work Education, 2009, ANN REP 2008 2009, V0, P0
   Davis LE, 2007, RES SOCIAL WORK PRAC, V17, P632, DOI 10.1177/1049731507300151
   Denning P. H., 2010, COMMUNITIES CRISIS I, V0, P0
   Dhooper S. S., 1987, J APPLIED SOCIAL SCI, V12, P108
   DIAZ YE, 1991, SOC WORK, V36, P38
   Foster PP, 2009, AIDS CARE, V21, P1306, DOI 10.1080/09540120902803141
   Gilin B, 2009, INT SOC WORK, V52, P36, DOI 10.1177/0020872808093347
   Goldbaum G, 1996, PUBLIC HEALTH REP, V111, P36
   Gorman C., 2006, TIME, V0, P0
   Herbst JH, 2008, AIDS BEHAV, V12, P1, DOI 10.1007/s10461-007-9299-3
   Hollander D, 1996, INT FAM PLAN PERSPEC, V22, P177, DOI 10.2307/2950817
   Kadushin G, 1997, HEALTH SOC WORK, V22, P211, DOI 10.1093/hsw/22.3.211
   Kohli R, 2006, J URBAN HEALTH, V83, P31, DOI 10.1007/s11524-005-9005-6
   Kolata Gina, 1988, NEW YORK TIMES, V0, P0
   Koob J.J., 2003, SOC WORK EDUC, V22, P309
   Lichtenstein B, 2009, AM J MENS HEALTH, V3, P252, DOI 10.1177/1557988308320695
   Linsk NL, 2003, JAIDS-J ACQ IMM DEF, V33, PS243, DOI 10.1097/00126334-200306012-00025
   Masini BE, 2008, J GAY LESBIAN SOC SE, V20, P91, DOI 10.1080/10538720802179013
   MILLER SO, 1990, J SOC WORK EDUC, V26, P177, DOI 10.1080/10437797.1990.10672148
   Mitchell CG, 2004, SOC WORK, V49, P469, DOI 10.1093/sw/49.3.469
   Moutsiakis DL, 2007, J NATL MED ASSOC, V99, P254
   Natale AP, 2010, SOC WORK EDUC, V29, P27, DOI 10.1080/02615470902810868
   National Association of Social Workers, 2012, HIST SOC WORK MONTH, V0, P0
   Palella FJ, 1998, NEW ENGL J MED, V338, P853, DOI 10.1056/NEJM199803263381301
   PETERSON KJ, 1991, SOC WORK, V36, P31
   Poindexter CC, 2009, J HIV-AIDS SOC SERV, V8, P127, DOI 10.1080/15381500903025621
   Robertson MJ, 2004, AM J PUBLIC HEALTH, V94, P1207, DOI 10.2105/AJPH.94.7.1207
   Robinson WA, 2008, J GAY LESBIAN SOC SE, V20, P111, DOI 10.1080/10538720802179070
   Rowan D, 2011, J TEACH SOC WORK, V31, P119, DOI 10.1080/08841233.2011.562119
   SHERNOFF M, 1990, SOC WORK, V35, P5
   SILBERMAN JM, 1991, SOC WORK HEALTH CARE, V15, P77, DOI 10.1300/J010v15n03_05
   STEINER SJ, 1995, J SOC WORK EDUC, V31, P322, DOI 10.1080/10437797.1995.10672268
   Strug DL, 2002, SOC WORK HEALTH CARE, V35, P1, DOI 10.1300/J010v35n04_01
   Swank E, 2010, AFFILIA J WOM SOC WO, V25, P19, DOI 10.1177/0886109909356058
   Tomaszewski E., 2006, PRACTICE UPDATE PREP, V0, P0
   WEINER A, 1990, J SOC WORK EDUC, V26, P162
   WEXLER S, 1989, J TEACHING SOCIAL WO, V3, P131
   Wingood GM, 2000, HEALTH EDUC BEHAV, V27, P539, DOI 10.1177/109019810002700502
   Wolf MS, 2002, J COMMUN HEALTH, V27, P165, DOI 10.1023/A:1015297822604
NR 51
TC 5
Z9 5
U1 0
U2 11
PU COUNCIL SOCIAL WORK EDUCATION
PI ALEXANDRIA
PA 1725 DUKE ST, STE 500, ALEXANDRIA, VA 22314 USA
SN 1043-7797
EI 
J9 J SOC WORK EDUC
JI J. Soc. Work Educ.
PD JUN 15
PY 2013
VL 49
IS 2
BP 265
EP 276
DI 10.1080/10437797.2013.768116
PG 12
WC Education & Educational Research; Social Work
SC Education & Educational Research; Social Work
GA 182MJ
UT WOS:000321746700007
DA 2023-03-20
ER

PT J
AU Fortin, I
   Bertrand, JT
AF Fortin, Isolda
   Bertrand, Jane T.
TI Drug Use and HIV Risk Among Middle-Class Young People in Guatemala City
SO JOURNAL OF DRUG ISSUES
LA English
DT Article
DE Guatemala; drug use; cocaine; drug user fears; middle class young adults
ID sexual-behaviors; consumption; students; involvement; university; thailand; project; impact
AB This qualitative study explored the relationship between drug use and risk for HIV transmission among middle-class young people in Guatemala City. It used the PEER methodology, whereby the interviewers were themselves drug users, and each recruited three friends as informants. The 21 peer interviewers recruited a total of 62 informants who participated in three interviews each. The informants viewed drug use favorably: as the social lubricant that facilitates interactions with friends and provides new, pleasurable experiences, free from the conventions of a conservative society. Drug use was limited almost exclusively to noninjection drugs: cocaine, marijuana, ecstasy, lysergic acid diethylamide, and mushrooms. Informants feared pregnancy, detection of their drug use, over-dosing, and becoming addicted but did not perceive any risk of HIV. With the recent escalation of drug trafficking in Guatemala, it is important to build the evidence base on drug use in this population and its potential implications for HIV transmission.
C1 [Fortin, Isolda] Pan Amer Social Mkt Org Reg Off, Guatemala City, Guatemala.
   [Bertrand, Jane T.] Tulane Sch Publ Hlth & Trop Med, New Orleans, LA 70112 USA.
C3 Tulane University
RP Bertrand, JT (corresponding author), Tulane Sch Publ Hlth & Trop Med, Dept Global Hlth Syst & Dev, 1440 Tulane Ave,Suite 1900, New Orleans, LA 70112 USA.
EM bertrand@tulane.edu
CR Aceija C, 1900, V18, V0, P2295
   Aldridge J., 2011, ILLEGAL LEISURE REVI, V0, P0
   [Anonymous], 2011, ORIGIN AIDS, V0, P0
   Australian Institute of Health and Welfare, 2002, 2001 NAT DRUG STRAT, V0, P0
   Bertrand J, 2012, TALL PRES DISC RES E, V0, P0
   Diaz JB, 2009, REV LAT-AM ENFERM, V17, P824, DOI 10.1590/S0104-11692009000700011
   Castillo Gir?n, 2011, ORG CRIMINALES TRAFI, V0, P0
   Castro N, 2010, REV LAT-AM ENFERM, V18, P606, DOI 10.1590/S0104-11692010000700017
   Comision Interamericana para el Control del Abuso de Drogas & Secretaria de Seguridad Multidimensio, 2010, EV PROGR CONTR DROG, V0, P0
   Covington J., 1997, SOCIAL JUSTICE, V24, P117
   de Oliveira LG, 2009, REV BRAS PSIQUIATR, V31, P227, DOI 10.1590/S1516-44462009000300008
   Denning Paul H., 2011, MORBIDITY AND MORTALITY WEEKLY REPORT, V60, P1045
   Dormitzer CM, 2004, REV PANAM SALUD PUBL, V15, P400, DOI 10.1590/S1020-49892004000600006
   Duff C, 2005, INT J DRUG POLICY, V16, P161, DOI 10.1016/j.drugpo.2005.02.001
   Duff C, 2003, J YOUTH STUD, V6, P941
   Duff C, 2008, INT J DRUG POLICY, V19, P384, DOI 10.1016/j.drugpo.2007.07.003
   Fendrich M, 2003, ADDICTION, V98, P1693, DOI 10.1111/j.1360-0443.2003.00577.x
   Fendrich M, 1999, AM J EPIDEMIOL, V149, P955
   Hemmings J, 2008, REPROD HLTH MARGINS, V0, P0
   Hoffman JA, 2000, DRUG ALCOHOL DEPEN, V58, P227, DOI 10.1016/S0376-8716(99)00095-2
   Howard DL, 2006, JAIDS-J ACQ IMM DEF, V42, P325, DOI 10.1097/01.qai.0000214819.88163.22
   Johnston J, 2004, VICTORIAN PARTY DRUG, V0, P0
   Kerr P, 1991, DRUGS SOC BEHAV, V0, P0
   Pratta EMM, 2007, REV LAT-AM ENFERM, V15, P806, DOI 10.1590/S0104-11692007000700015
   Mathers BM, 2008, LANCET, V372, P1733, DOI 10.1016/S0140-6736(08)61311-2
   McIlwaine C, 2004, ENVIRON URBAN, V16, P49, DOI 10.1177/095624780401600222
   Measham F., 2001, DANCING DRUGS RISK H, V0, P0, DOI DOI 10.1093/fampra/19.2.215-a
   Melkote SR, 2000, J HEALTH COMMUN, V5, P17, DOI 10.1080/10810730050019537
   Vasquez EMM, 2009, REV LAT-AM ENFERM, V17, P886, DOI 10.1590/S0104-11692009000700020
   Morales M. S, 2008, ENCUESTA CENTROAMERI, V0, P0
   Neaigus A, 2001, J INFECT DIS, V184, P359, DOI 10.1086/322020
   Parker H, 2002, SOCIOLOGY, V36, P941, DOI 10.1177/003803850203600408
   Parker H., 1998, ILLEGAL LEISURE NORM, V0, P0
   Phoolcharoen W, 1998, SCIENCE, V280, P1873, DOI 10.1126/science.280.5371.1873
   Pilowsky DJ, 2007, SUBST USE MISUSE, V42, P1629, DOI 10.1080/10826080701205372
   Pisani E., 2008, WISDOM WHORES BUREAU, V0, P0
   Price N, 2002, SOC SCI MED, V55, P1325, DOI 10.1016/S0277-9536(01)00277-5
   Riley SCE, 2004, DRUG-EDUC PREV POLIC, V11, P243, DOI 10.1080/09687630310001643111
   Sabido M, 2009, JAIDS-J ACQ IMM DEF, V51, PS35, DOI 10.1097/QAI.0b013e3181a2656f
   Saengwonloey O, 2003, JAIDS-J ACQ IMM DEF, V32, PS63, DOI 10.1097/00126334-200302011-00010
   Sanchez J, 2002, AIDS CARE, V14, P391, DOI 10.1080/09540120220123793
   Shedlin M, 2008, GEOGRAPHY DRUG ADDIC, V0, P0
   Shehane E, 2008, ESTUDIO IDENTIFICAR, V0, P0
   UNAIDS, 2008, GUATEMALA COUNTRY SI, V0, P0
   Wang M. Q, 2002, SOUTH MED J, V93, P186
NR 45
TC 4
Z9 4
U1 0
U2 9
PU SAGE PUBLICATIONS INC
PI THOUSAND OAKS
PA 2455 TELLER RD, THOUSAND OAKS, CA 91320 USA
SN 0022-0426
EI 1945-1369
J9 J DRUG ISSUES
JI J. Drug Issues
PD JAN 15
PY 2013
VL 43
IS 1
BP 20
EP 38
DI 10.1177/0022042612466615
PG 19
WC Substance Abuse
SC Substance Abuse
GA 123NK
UT WOS:000317396700002
DA 2023-03-20
ER

PT J
AU Tang, LJ
   Chen, RC
   Huang, DQ
   Wu, HC
   Yan, H
   Li, SY
   Braun, KL
AF Tang, Lijun
   Chen, Rucheng
   Huang, Danqin
   Wu, Haocheng
   Yan, Hong
   Li, Shiyue
   Braun, Kathryn L.
TI Prevalence of condom use and associated factors among Chinese female undergraduate students in Wuhan, China
SO AIDS CARE-PSYCHOLOGICAL AND SOCIO-MEDICAL ASPECTS OF AIDS/HIV
LA English
DT Article
DE female undergraduate students; sexual behavior; condom use; China
ID university-students; sexual-behavior; adolescents; pregnancy; health; hiv
AB With the increasing prevalence of premarital sex among college students in China, our aim was to examine prevalence and determinants of condom use among sexually active female undergraduates at 16 university campuses in Wuhan. Questionnaires were distributed to 5076 unmarried female undergraduates, recruited using randomized cluster sampling by type of university and student major and grade, and anonymously completed questionnaires were received from 4769 (94% of enrollees). The complex samples logistic regression was used to examine factors associated with condom use, yielding odds ratios and 95% confidence intervals. Of 4769 female students, 863 (18.1%) reported ever having sexual intercourse. Of these, 19.8% used a condom in their first sexual encounter, and these students were more likely to age 20 or older at first intercourse, and less likely to live in countryside during middle school period, and majoring in the arts. Fully 30% of those having intercourse reported never or seldom or sometimes using condoms in the past 12 months. Students using condoms consistently in the past 12 months were more likely majoring in science and technology, to believe that condoms are the safest way to prevent STD and unwanted pregnancy, and to have used a condom at first intercourse; they were less likely to live in countryside during middle school period, and to report multiple sexual partners since initiating sexual behavior. These results suggested that a larger subset of Chinese female undergraduates is engaged in unprotected, premarital sex, and interventions provided for them should stress the importance of delaying sexual initiation, using condoms from the very first sexual encounter, and consistently using condoms after initiating sex.
C1 [Tang, Lijun; Chen, Rucheng; Huang, Danqin; Wu, Haocheng; Yan, Hong; Li, Shiyue] Wuhan Univ, Sch Publ Hlth, Wuhan 430072, Hubei, Peoples R China.
   [Braun, Kathryn L.] Univ Hawaii, Off Publ Hlth Studies, John A Burns Sch Med, Honolulu, HI 96822 USA.
C3 Wuhan University; University of Hawaii System
RP Yan, H (corresponding author), Wuhan Univ, Sch Publ Hlth, Wuhan 430072, Hubei, Peoples R China.
EM yanhmj@yahoo.cn; lsywhd@sina.com
CR Barber JS, 1999, J HEALTH SOC BEHAV, V40, P231, DOI 10.2307/2676350
   Buhi ER, 2010, J AM COLL HEALTH, V58, P337, DOI 10.1080/07448480903501780
   Ellison MA, 2003, MED ANTHROPOL Q, V17, P322, DOI 10.1525/maq.2003.17.3.322
   Fang H., 2000, SHANGHAI J PREVENTIV, V12, P420
   Finer LB, 1999, FAM PLANN PERSPECT, V31, P228, DOI 10.2307/2991570
   Gao E., 2003, REPROD CONTRACEPTI S, V10, P421
   Heeren GA, 2009, AIDS BEHAV, V13, P268, DOI 10.1007/s10461-008-9415-z
   Hoy C, 2001, HEALTH PLACE, V7, P261, DOI 10.1016/S1353-8292(01)00017-X
   LANGER LM, 1994, FAM PLANN PERSPECT, V26, P154, DOI 10.2307/2136239
   Li AL, 2000, CHIN J FAM PLANN, V3, P112
   Li S.Y., 2007, MATERN CHILD HLTH J, V22, P3300
   Li S.Y., 2006, J HUAZHONG U SCI TEC, V26, P765
   [孙志凤 Sun Zhifeng], 2004, 中国心理卫生杂志 CHINESE MENTAL HEALTH JOURNAL, V18, P63
   Ma QQ, 2008, CONTRACEPTION, V77, P108, DOI 10.1016/j.contraception.2007.10.008
   Ma QQ, 2006, BMC PUBLIC HEALTH, V6, P0, DOI 10.1186/1471-2458-6-232
   Ma Qiaoqin, 2007, CHINESE J SCH HLTH, V28, P209
   Ministry of Health, 2006, AIDS PREV CONTR CHIN, V0, P0
   Ogletree RJ, 2001, AM J HEALTH BEHAV, V25, P537, DOI 10.5993/AJHB.25.6.3
   Park S.H., 2003, J REPROD MED POPULAT, V16, P57
   Prata N, 2006, INT FAM PLAN PERSPEC, V32, P192, DOI 10.1363/3219206
   Sohn A.R., 2003, J KOREAN SOC HLTH ST, V28, P76
   State Council AIDS Working Committee Office & UN Theme Group on AIDS in China, 2007, JOINT ASS REP HIV AI, V0, P0
   Teixeira Ana Maria Ferreira Borges, 2006, CAD. SAÚDE PÚBLICA, V22, P1385, DOI 10.1590/S0102-311X2006000700004
   The Central Peoples Government of the Peoples Republic of China, 2009, CHIN AIDS EP GEN POP, V0, P0
   [徐晓雯 Tu Xiaowen], 2002, 复旦学报. 医学版 JOURNAL OF FUDAN UNIVERSITY, V29, P109
   *UNAIDS, 2008, STAT GLOB HIV EP, V0, P0
   Wang Ning, 2004, ZHONGHUA YU FANG YI XUE ZA ZHI, V38, P291
   [王强 WANG Qiang], 2008, 数学的实践与认识 MATHEMATICS IN PRACTICE AND THEORY, V38, P174
   Whaley AL, 2003, J NATL MED ASSOC, V95, P702
   Whaley AL, 1999, J ADOLESCENT HEALTH, V24, P376, DOI 10.1016/S1054-139X(98)00153-0
   WHO, 2007, SEXUALLY TRANSMITTED, V0, P0
   World Health Organization, 2009, WOMEN AND HEALTH: TODAYS EVIDENCE TOMORROWS AGENDA, V0, P1
   Yan H, 2009, BMC PUBLIC HEALTH, V9, P0, DOI 10.1186/1471-2458-9-305
   Zhang K, 1999, AIDS CARE, V11, P581, DOI 10.1080/09540129947730
   Zhang X.J., 2006, INT J EPIDEMIOLOGY I, V33, P425
   Zuo Dan, 2007, WUHAN DAXUE XUEBAO (YIXUE BAN), V28, P614
NR 36
TC 11
Z9 11
U1 0
U2 24
PU ROUTLEDGE JOURNALS, TAYLOR & FRANCIS LTD
PI ABINGDON
PA 2-4 PARK SQUARE, MILTON PARK, ABINGDON OX14 4RN, OXON, ENGLAND
SN 0954-0121
EI 1360-0451
J9 AIDS CARE
JI Aids Care-Psychol. Socio-Med. Asp. Aids-Hiv
PD APR 1
PY 2013
VL 25
IS 4
BP 515
EP 523
DI 10.1080/09540121.2012.720360
PG 9
WC Health Policy & Services; Public, Environmental & Occupational Health; Psychology, Multidisciplinary; Respiratory System; Social Sciences, Biomedical
SC Health Care Sciences & Services; Public, Environmental & Occupational Health; Psychology; Respiratory System; Biomedical Social Sciences
GA 105LK
UT WOS:000316071200017
PM 23005581
DA 2023-03-20
ER

PT J
AU de Moura, LR
   Lamounier, JR
   Guimaraes, PR
   Duarte, JM
   Beling, MTC
   Pinto, JA
   Goulari, EMD
   Grillo, CDC
AF de Moura, Luciana Ramos
   Lamounier, Joyce Romano
   Guimaraes, Patricia Regina
   Duarte, Julia Mesquita
   Cordeiro Beling, Maria Tereza
   Pinto, Jorge Andrade
   de Andrade Goulari, Eugenio Marcos
   Cunha Grillo, Cristiane de Freitas
TI The gap between knowledge on HIV/AIDS and sexual behavior: a study of teenagers in Vespasiano, Minas Gerais State, Brazil
SO CADERNOS DE SAUDE PUBLICA
LA English
DT Article
DE HIV; Acquired Immunodeficiency Syndrome; Adolescent; Health Knowledge, Attitudes, Practice; Sexual Behavior
ID school-students; condom use; adolescents; intercourse; aids; contraception; prevention; adults; hiv
AB The aim of this study was to investigate gaps between knowledge on HIV/AIDS and sexual behavior among teenagers. The study used a cross-sectional design with a representative random sample of 1,158 teenagers (14 to 19 years of age) enrolled in nine public secondary schools and who answered validated questionnaires. Data analysis included descriptive statistics and tests of hypotheses (chi-square, Mann-Whitney and Kruskal-Wallis, Kendall, and Fisher's exact test). The vast majority of the teenagers (98.7%) expressed doubt on at least one question. Condom use during first sexual intercourse was significantly associated with condom use in sexual relations in the previous six months. There was no statistical association between knowledge on HIV/AIDS and frequency of condom use or number of sexual partners. Health actions are needed that link schools to health services, in addition to not only elaborating appropriate information but also valorizing teenagers' individuality in the development of proposals
C1 [de Moura, Luciana Ramos] Fac Ciencias Med Minas Gerais, Fac Ciencias, Belo Horizonte, MG, Brazil.
   [de Moura, Luciana Ramos; Lamounier, Joyce Romano; Guimaraes, Patricia Regina; Duarte, Julia Mesquita; Cordeiro Beling, Maria Tereza; Pinto, Jorge Andrade; de Andrade Goulari, Eugenio Marcos; Cunha Grillo, Cristiane de Freitas] Univ Fed Minas Gerais, Fac Med, BR-30130100 Belo Horizonte, MG, Brazil.
C3 Universidade Federal de Minas Gerais
RP de Moura, LR (corresponding author), Univ Fed Minas Gerais, Fac Med, Av Alfredo Balena 190, BR-30130100 Belo Horizonte, MG, Brazil.
EM lulysramos29@yahoo.com.br
CR Almeida Maria da Conceição Chagas de, 2003, REV. SAÚDE PÚBLICA, V37, P566
   Aquino EML, 2006, APRENDIZADO SEXUALID, V0, P0
   Ayres José Ricardo de Carvalho Mesquita, 2003, INTERFACE (BOTUCATU), V7, P123, DOI 10.1590/S1414-32832003000100009
   Barone C, 1996, FAM PLANN PERSPECT, V28, P69, DOI 10.2307/2136127
   BASTOS FI, 1999, SAUDE DESENVOLVIMENT, V0, P339
   BERQUO E, 2000, COMPORTAMENTO SEXUAL, V0, P0
   Borges Ana Luiza Vilela, 2005, CAD. SAÚDE PÚBLICA, V21, P499, DOI 10.1590/S0102-311X2005000200016
   CALAZANS G, 2005, RETRATOS JUVENTUDE B, V0, P215
   Camargo BV, 2007, REV SAUDE PUBL, V41, P61, DOI 10.1590/S0034-89102006005000013
   Camargo Brigido Vizeu, 2004, PSIC.: TEOR. E PESQ., V20, P279, DOI 10.1590/S0102-37722004000300010
   Camargo Brigido Vizeu, 2006, ESTUD. PSICOL. (CAMPINAS), V23, P369, DOI 10.1590/S0103-166X2006000400005
   Centro Brasileiro de Analise e Planejamento Ministerio da Saude, 1999, REL FIN PESQ COMP SE, V0, P0
   Cunha CF, 2012, SAUDE ADOLESCENTE, V0, P0
   Departamento de DST, 2008, PESQ CONH AT PRAT PO, V0, P0
   DICLEMENTE RJ, 1986, AM J PUBLIC HEALTH, V76, P1443, DOI 10.2105/AJPH.76.12.1443
   Doreto DT, 2007, CAD SAUDE PUBLICA, V23, P2511, DOI 10.1590/S0102-311X2007001000026
   Facanha MC, 2004, DST J BRAS DOENCAS S, V16, P5
   Ferreira MP., 2008, REV SAUDE PUBL S1, V42, P0
   Hearst N, 2004, STUD FAMILY PLANN, V35, P39, DOI 10.1111/j.1728-4465.2004.00004.x
   Holtzman D, 2001, AM J PUBLIC HEALTH, V91, P1882, DOI 10.2105/AJPH.91.11.1882
   Camargo EAI, 2009, CIENC SAUDE COLETIVA, V14, P937, DOI 10.1590/S1413-81232009000300030
   Janeiro Jose Manuel da Silva Vilelas, 2008, REV GAUCHA ENFERM, V29, P382
   Jenkins RA, 2002, AIDS EDUC PREV, V14, P228, DOI 10.1521/aeap.14.3.228.23894
   Kaestle CE, 2005, AM J EPIDEMIOL, V161, P774, DOI 10.1093/aje/kwi095
   Kirby D., 2002, EMERGING ANSWERS RES, V0, P0
   Lagarde E, 2001, AIDS, V15, P1399, DOI 10.1097/00002030-200107270-00009
   Lanfranchi JB, 2000, CAH INT PSYCHOL SOC, V0, P110
   Lemeshow S, 1990, BIOMETRICS, V0, P0
   Martins LBM, 2005, THESIS U ESTADUAL CA, V0, P0
   Martins LC, 2002, REV SAUDE PUBL, V36, P88, DOI 10.1590/S0034-89102002000100014
   Ministerio da Saude, 2002, B EP AIDS, VXVI, P0
   Moizes JS, 2010, REV ESC ENFERM USP, V44, P205, DOI 10.1590/S0080-62342010000100029
   Nader SS, 2009, REV AMRIGS, V53, P374
   Narring F, 2000, SCHWEIZ MED WSCHR, V130, P1389
   PAIVA V, 1994, AIDS BRASIL 1982 199, V0, P231
   Paiva Vera, 2008, REV. SAÚDE PÚBLICA, V42, P45
   Pirotta KCM, 2004, REV SAUDE PUBL, V38, P495, DOI 10.1590/S0034-89102004000400003
   Shrier Lydia A, 2004, ADOLESC MED CLIN, V15, P215, DOI 10.1016/j.admecli.2004.02.002
   *SOC CIV BEM EST F, 1999, AD JOV PESQ NAC DEM, V0, P0
   Svare EI, 2002, CONTRACEPTION, V66, P345, DOI 10.1016/S0010-7824(02)00333-5
   Tamayo A., 2001, PSICOL-REFLEX CRIT, V14(1), P167, DOI 10.1590/S0102-79722001000100014
   Teixeira Ana Maria Ferreira Borges, 2006, CAD. SAÚDE PÚBLICA, V22, P1385, DOI 10.1590/S0102-311X2006000700004
   Trajman Anete, 2003, CAD. SAÚDE PÚBLICA, V19, P127, DOI 10.1590/S0102-311X2003000100014
   Warren CW, 1998, FAM PLANN PERSPECT, V30, P170, DOI 10.2307/2991678
   Wellings K, 2006, LANCET, V368, P1706, DOI 10.1016/S0140-6736(06)69479-8
NR 47
TC 8
Z9 10
U1 3
U2 12
PU CADERNOS SAUDE PUBLICA
PI RIO DE JANIERO
PA RUA LEOPOLDO BUHOES 1480, RIO DE JANIERO, RJ 210410210, BRAZIL
SN 0102-311X
EI 1678-4464
J9 CAD SAUDE PUBLICA
JI Cad. Saude Publica
PD MAY 15
PY 2013
VL 29
IS 5
BP 1008
EP 1018
DI 
PG 11
WC Public, Environmental & Occupational Health
SC Public, Environmental & Occupational Health
GA 158WB
UT WOS:000320003400018
PM 23703006
DA 2023-03-20
ER

PT J
AU Eisenberg, ME
   Hannan, PJ
   Lust, KA
   Lechner, KE
   Garcia, C
   Frerich, EA
AF Eisenberg, Marla E.
   Hannan, Peter J.
   Lust, Katherine A.
   Lechner, Kate E.
   Garcia, Carolyn
   Frerich, Ellen A.
TI Sexual Health Resources at Minnesota Colleges: Associations with Students' Sexual Health Behaviors
SO PERSPECTIVES ON SEXUAL AND REPRODUCTIVE HEALTH
LA English
DT Article
ID differential prevalence; condom availability; physical-activity; mental-health; tobacco use; adolescents; attitudes; alcohol; schools; 2-year
AB CONTEXT: Sexual risk behaviors are common among college students, and research examining the environmental context of these behaviors is important for prevention. The presence of college sexual health resources is a potentially important part of that context. METHODS: In a 2010-2011 survey, 6,318 undergraduates from 28 two-and four-year Minnesota college campuses provided data on their sexual health behaviors. In addition, a specially designed inventory was used to assess the sexual health resources available on each campus. Multilevel regression was used to test the associations of four types of resources with students' condom use, birth control use, STD or HIV testing, and unplanned pregnancy. RESULTS: In models that controlled for students' personal and demographic characteristics, the higher the level of sexual health resources at a college, the lower the likelihood that students had had intercourse without birth control, intercourse without a condom and involvement in unplanned pregnancy. For example, students attending colleges with the maximum number of general clinic resources had a lower predicted probability of reporting nonuse of reliable birth control at last intercourse than students attending colleges with no resources (7% vs. 14%). After college characteristics were adjusted for, most measures of resources remained significant, although associations were reduced; two measures became signifi cant in unexpected directions. CONCLUSIONS: Colleges' provision of sexual health resources may be associated with students' sexual health behaviors. Research using quasi-experimental or experimental designs is needed to assess the mechanisms underlying these associations; such work could lead to interventions that might help reduce students' risky behaviors.
C1 [Eisenberg, Marla E.; Lechner, Kate E.; Frerich, Ellen A.] Univ Minnesota, Dept Pediat, Div Gen Pediat & Adolescent Hlth, Minneapolis, MN 55455 USA.
   [Hannan, Peter J.] Univ Minnesota, Sch Publ Hlth, Div Epidemiol & Community Hlth, Minneapolis, MN USA.
   [Lust, Katherine A.] Univ Minnesota, Boynton Hlth Serv, Minneapolis, MN USA.
   [Garcia, Carolyn] Univ Minnesota, Sch Nursing, Minneapolis, MN 55455 USA.
C3 University of Minnesota System; University of Minnesota Twin Cities; University of Minnesota System; University of Minnesota Twin Cities; University of Minnesota System; University of Minnesota Twin Cities; University of Minnesota System; University of Minnesota Twin Cities
RP Eisenberg, ME (corresponding author), Univ Minnesota, Dept Pediat, Div Gen Pediat & Adolescent Hlth, Minneapolis, MN 55455 USA.
EM eisen012@umn.edu
CR American College Health Association (ACHA), 2012, AM COLL ASS NAT COLL, V0, P0
   Berg CJ, 2011, HEALTH EDUC RES, V26, P614, DOI 10.1093/her/cyr017
   Bickel R., 2007, MULTILEVEL ANAL APPL, V0, P0
   Blake SM, 2001, AM J PUBLIC HEALTH, V91, P940, DOI 10.2105/AJPH.91.6.940
   Bronfenbrenner U., 1979, EDUC FORUM, V0, P0
   Dowda M, 2004, J COMMUN HEALTH, V29, P183, DOI 10.1023/B:JOHE.0000022025.77294.af
   Eisenberg D, 2011, J NERV MENT DIS, V199, P301, DOI 10.1097/NMD.0b013e3182175123
   Eisenberg ME, 2012, SEX RES SOC POLICY, V9, P306, DOI 10.1007/s13178-012-0087-0
   Eisenberg ME, 2012, J COMMUN HEALTH, V37, P940, DOI 10.1007/s10900-011-9536-6
   Eisenberg ME, 2003, SOC SCI MED, V57, P1913, DOI 10.1016/S0277-9536(03)00057-1
   Eisenberg ME, 2002, J AM COLL HEALTH, V51, P109, DOI 10.1080/07448480209596338
   French SA, 2004, AM J PUBLIC HEALTH, V94, P1507, DOI 10.2105/AJPH.94.9.1507
   Garcia CM, 2012, QUAL HEALTH RES, V22, P1395, DOI 10.1177/1049732312452936
   Guttmacher S, 1997, AM J PUBLIC HEALTH, V87, P1427, DOI 10.2105/AJPH.87.9.1427
   Hox J. J., 2010, MULTILEVEL ANAL TECH, V0, P0
   Koumans EH, 2005, J AM COLL HEALTH, V53, P211
   Kubik MY, 2003, AM J PUBLIC HEALTH, V93, P1168, DOI 10.2105/AJPH.93.7.1168
   Lanza ST, 2011, PROC LCA PROC LTA US, V0, P0
   Lanza ST, 2007, STRUCT EQU MODELING, V14, P671, DOI 10.1080/10705510701575602
   Laska MN, 2011, OBESITY, V19, P453, DOI 10.1038/oby.2010.262
   Littell RC, 2006, SAS SYSTEM MIXED MOD, V2nd, P0
   Lytle LA, 2004, HEALTH EDUC BEHAV, V31, P270, DOI 10.1177/1090198103260635
   MCLEROY KR, 1988, HEALTH EDUC QUART, V15, P351, DOI 10.1177/109019818801500401
   National Center for Education Statistics, 2013, QUICKSTATS, V0, P0
   Perry CL, 2004, HEALTH EDUC BEHAV, V31, P65, DOI 10.1177/1090198103255530
   Rew L, 2005, AD HLTH MULT APPR TH, V0, P0
   Sallis J., 2002, HLTH BEHAV HLTH ED T, V0, P462
   Sanem JR, 2009, J AM COLL HEALTH, V58, P151, DOI 10.1080/07448480903221376
   Schuster MA, 1998, FAM PLANN PERSPECT, V30, P67, DOI 10.2307/2991662
   Trieu SL, 2011, J AM COLL HEALTH, V59, P744, DOI 10.1080/07448481.2010.540764
   Trojan Condoms, 2012, 2011 ED TROJ SEX HLT, V0, P0
   University of Minnesota, 2010, 2010 COLL STUD HLTH, V0, P0
   VanKim NA, 2010, BMC PUBLIC HEALTH, V10, P0, DOI 10.1186/1471-2458-10-208
   Velazquez CE, 2011, ADDICT BEHAV, V36, P1353, DOI 10.1016/j.addbeh.2011.07.037
   Yorgason JB, 2008, J AM COLL HEALTH, V57, P173, DOI 10.3200/JACH.57.2.173-182
   Yu J, 2003, AM J DRUG ALCOHOL AB, V29, P671, DOI 10.1081/ADA-120023464
NR 36
TC 14
Z9 14
U1 0
U2 10
PU WILEY-BLACKWELL
PI HOBOKEN
PA 111 RIVER ST, HOBOKEN 07030-5774, NJ USA
SN 1538-6341
EI 1931-2393
J9 PERSPECT SEX REPRO H
JI Perspect. Sex Reprod. Health
PD SEP 15
PY 2013
VL 45
IS 3
BP 132
EP 138
DI 10.1363/4513213
PG 7
WC Demography; Family Studies
SC Demography; Family Studies
GA 213XO
UT WOS:000324094100002
PM 24020774
DA 2023-03-20
ER

PT J
AU Raheel, H
   Mahmood, MA
   BinSaeed, A
AF Raheel, Hafsa
   Mahmood, Muhammad Afzal
   BinSaeed, Abdulaziz
TI Sexual practices of young educated men: implications for further research and health education in Kingdom of Saudi Arabia (KSA)
SO JOURNAL OF PUBLIC HEALTH
LA English
DT Article
DE public health; sexual behavior; young people
ID reproductive health; adolescents; intercourse; behavior; knowledge; attitudes; students; iran
AB Considering the high prevalence of sexually transmitted infections (STIs) and other associated health problems among young people globally, it is important to identify sexual practices that could potentially compromise health. This study explored the sexual practices of young men in Riyadh city, the Kingdom of Saudi Arabia (KSA). A cross-sectional study among young, male students was conducted using a pre-tested, structured, self-administered questionnaire. Descriptive analysis and adjusted odds ratio (OR) were calculated. Among 225 study participants, 31 had engaged in premarital sexual activity at least once and 61 viewed pornographic movies/materials. Only 51 knew that condom use could prevent STIs, 20 were not aware that HIV could be transmitted through both homosexual and heterosexual contacts. Premarital sexual activity was associated with the use of illegal drugs (OR: 2.51), viewing of pornographic movies (OR: 6.79) and traveling alone abroad (OR: 3.10). Our study was the first to report the existence of premarital sexual practices among young educated men in KSA. There is a need to identify in detail the risks and the knowledge gaps, and base sexual health awareness among youth on such knowledge in order to prevent the spread of STIs and HIV.
C1 [Raheel, Hafsa; BinSaeed, Abdulaziz] King Saud Univ, Coll Med, Dept Family & Community Med, Riyadh 11461, Saudi Arabia.
   [Raheel, Hafsa; BinSaeed, Abdulaziz] King Khalid Hosp, Riyadh 11461, Saudi Arabia.
   [Mahmood, Muhammad Afzal] Univ Adelaide, Fac Hlth Sci, Adelaide, SA 5005, Australia.
C3 King Saud University; King Khalid Hospital; King Saud University; King Khalid University Hospital; University of Adelaide
RP Raheel, H (corresponding author), King Saud Univ, Coll Med, Dept Family & Community Med, POB 2925, Riyadh 11461, Saudi Arabia.
EM hafsaraheel@yahoo.com
CR Adhikari R, 2009, BMC PUBLIC HEALTH, V9, P0, DOI 10.1186/1471-2458-9-241
   Al-Mazrou Y, 2005, ANN SAUDI MED, V25, P100, DOI 10.5144/0256-4947.2005.100
   Alothman AF, 2011, PREVALENCE HIV INFEC, V0, P0
   [Anonymous], 2007, DEM SURV 1428H SAUD, V0, P0
   [Anonymous], 2006, INV FUT FRAM ACC ACT, V0, P0
   Assefa Seme, 2008, ETHIOPIAN JOURNAL OF HEALTH DEVELOPMENT, V22, P167
   Barbour B, 2009, EAST MEDITERR HEALTH J, V15, P387
   Chinsembu KC, 2008, SAHARA J-J SOC ASP H, V5, P129, DOI 10.1080/17290376.2008.9724911
   Choudry SNM., 2003, ADOLESCENT SEXUAL RE, V0, P59
   Cohen DA, 2002, PEDIATRICS, V110, P0, DOI 10.1542/peds.110.6.e66
   Dagdeviren Nezih, 2008, INT J ADOLESC MED HEALTH, V20, P431
   DeJong J, 2005, REPROD HEALTH MATTER, V13, P49, DOI 10.1016/S0968-8080(05)25181-9
   El-Zanty F, 1996, BEHAV RES EGYPTIAN U, V0, P0
   FINGER B, 2002, INTERVENTION STRATEG, V0, P0
   Haggstrom-Nordin E, 2005, INT J STD AIDS, V16, P102, DOI 10.1258/0956462053057512
   Jaffer Y. A., 2006, EASTERN MEDITERRANEAN HEALTH JOURNAL, V12, P50
   Johns Hopkins University Center for Communication Programs National Population Commission Jordan, 2001, JORD YOUTH SURV KNOW, V0, P0
   Kuzman M, 2007, COLLEGIUM ANTROPOL, V31, P121
   Liu A, 2006, INT FAM PLAN PERSPEC, V32, P126, DOI 10.1363/3212606
   Mohammodi MR, 2006, INT FAM PLAN PERSPEC, V32, P35, DOI 10.1363/3203506
   Mueller TE, 2008, J ADOLESCENT HEALTH, V42, P89, DOI 10.1016/j.jadohealth.2007.08.002
   Roudi-Fahimi F, 2000, TIME INTERVENE PREVE, V0, P0
   Selikow TA, 2009, SCAND J PUBLIC HEALT, V37, P107, DOI 10.1177/1403494809103903
   Vivancos R, 2010, INT J INFECT DIS, V14, PE842, DOI 10.1016/j.ijid.2010.02.2251
   Wong ML, 2009, PEDIATRICS, V124, PE44, DOI 10.1542/peds.2008-2954
   Zuraayk H, 1988, FRAMEWORK IDEAS DEV, V0, P0
NR 26
TC 15
Z9 15
U1 0
U2 14
PU OXFORD UNIV PRESS
PI OXFORD
PA GREAT CLARENDON ST, OXFORD OX2 6DP, ENGLAND
SN 1741-3842
EI 1741-3850
J9 J PUBLIC HEALTH-UK
JI J. Public Health
PD MAR 15
PY 2013
VL 35
IS 1
BP 21
EP 26
DI 10.1093/pubmed/fds055
PG 6
WC Public, Environmental & Occupational Health
SC Public, Environmental & Occupational Health
GA 099TR
UT WOS:000315645600007
PM 22858505
DA 2023-03-20
ER

PT J
AU Sanchez, ZM
   Nappo, SA
   Cruz, JI
   Carlini, EA
   Carlini, CM
   Martins, SS
AF Sanchez, Zila M.
   Nappo, Solange A.
   Cruz, Joselaine I.
   Carlini, Elisaldo A.
   Carlini, Claudia M.
   Martins, Silvia S.
TI Sexual behavior among high school students in Brazil: alcohol consumption and legal and illegal drug use associated with unprotected sex
SO CLINICS
LA English
DT Article
DE Sexual Risky Behavior; Binge Drinking; Illegal Drug Use; School Survey; Adolescents
ID risk behaviors; decision-making; myopia; prevention; violence; health; trends; youth
AB OBJECTIVE: Alcohol and other drug use appears to reduce decision-making ability and increase the risk of unsafe sex, leading to possible unplanned pregnancies, sexually transmitted diseases/human immunodeficiency virus/HIV transmission, and multiple sexual partners. This study aimed to test the hypothesis that risky sexual behaviors among adolescents are associated with legal and illegal drug use. METHODS: A national cross-sectional survey of 17,371 high-school students was conducted in 2010. Students were selected from 789 public and private schools in each of the 27 Brazilian state capitals by a multistage probabilistic sampling method and answered a self-report questionnaire. Weighted data were analyzed through basic contingency tables and logistic regressions testing for differences in condom use among adolescents who were sexually active during the past month. RESULTS: Approximately one third of the high school students had engaged in sexual intercourse in the month prior to the survey, and nearly half of these respondents had not used a condom. While overall sexual intercourse was more prevalent among boys, unsafe sexual intercourse was more prevalent among girls. Furthermore, a lower socioeconomic status was directly associated with non-condom use, while binge drinking and illegal drug use were independently associated with unsafe sexual intercourse. CONCLUSION: Adolescent alcohol and drug use were associated with unsafe sexual practices. School prevention programs must include drug use and sexuality topics simultaneously because both risk-taking behaviors occur simultaneously.
C1 [Sanchez, Zila M.; Nappo, Solange A.; Cruz, Joselaine I.; Carlini, Elisaldo A.; Carlini, Claudia M.] Univ Fed Sao Paulo, Escola Paulista Med, Brazilian Ctr Informat Psychotrop Drugs, Dept Prevent Med, Sao Paulo, Brazil.
   [Martins, Silvia S.] Columbia Univ, Dept Epidemiol, New York, NY USA.
C3 Universidade Federal de Sao Paulo (UNIFESP); Columbia University
RP Sanchez, ZM (corresponding author), Univ Fed Sao Paulo, Escola Paulista Med, Brazilian Ctr Informat Psychotrop Drugs, Dept Prevent Med, Sao Paulo, Brazil.
EM zila.sanchez@gmail.com
FU SENAD (National Secretariat for Drug Policies) of the Brazilian Federal Government; US NIH NIDA [DA023434]; NICHD [HD060072]
CR Bellis MA, 2008, BMC PUBLIC HEALTH, V8, P0, DOI 10.1186/1471-2458-8-155
   Bertoni N, 2009, CAD SAUDE PUBLICA, V25, P1350, DOI 10.1590/S0102-311X2009000600017
   BMoH MS, 2011, B EPIDEMIOLOGICO AID, V0, P159
   Bralock Anita, 2009, J PEDIATR NURS, V24, P131, DOI 10.1016/j.pedn.2008.02.036
   Catalano RF, 2012, LANCET, V379, P1653, DOI 10.1016/S0140-6736(12)60238-4
   Chersich MF, 2007, INT J STD AIDS, V18, P764, DOI 10.1258/095646207782212342
   Christianson M, 2007, SCAND J PUBLIC HEALT, V35, P55, DOI 10.1080/14034940600812943
   Cooper ML, 2002, J STUD ALCOHOL, V0, PP101, DOI 10.15288/jsas.2002.s14.101
   Dahl RE, 2004, ANN NY ACAD SCI, V1021, P1, DOI 10.1196/annals.1308.001
   Davis KC, 2007, J STUD ALCOHOL DRUGS, V68, P843, DOI 10.15288/jsad.2007.68.843
   Dourado I, 2006, REV SAUDE PUBL, V40, P9, DOI 10.1590/S0034-89102006000800003
   Giancola PR, 2011, ADDICT BEHAV, V36, P1019, DOI 10.1016/j.addbeh.2011.05.006
   Griffin JA, 2010, J AM COLL HEALTH, V58, P523, DOI 10.1080/07448481003621718
   Griffin KW, 2012, INT J ENV RES PUB HE, V9, P1, DOI 10.3390/ijerph9010001
   Hihell B, 2009, 2007 ESPAD REPORT SU, V0, P408
   Jackson C, 2012, ADDICTION, V107, P733, DOI 10.1111/j.1360-0443.2011.03751.x
   Johnston L. D., 2010, HIV AIDS RISK PROTEC, V0, P0
   Johnston L.D., 2009, MONITORING FUTURE NA, VI, P0
   Kann Laura, 2012, MORBIDITY AND MORTALITY WEEKLY REPORT, V61, P556
   Langille DB, 2005, CAN J PUBLIC HEALTH, V96, P313, DOI 10.1007/BF03405173
   Linetzky B, 2011, ARCH ARGENT PEDIATR, V109, P111, DOI 10.1590/S0325-00752011000200004
   Lomba L, 2009, ADICCIONES, V21, P309, DOI 10.20882/adicciones.222
   Ornstein Rollyn M, 2006, PAEDIATR DRUGS, V8, P25, DOI 10.2165/00148581-200608010-00003
   Gutierrez JP, 2011, BMC PUBLIC HEALTH, V11, P0, DOI 10.1186/1471-2458-11-900
   Pharo H, 2011, BEHAV NEUROSCI, V125, P970, DOI 10.1037/a0025768
   Puente D, 2011, GAC SANIT, V25, P13, DOI 10.1016/j.gaceta.2010.07.012
   Sanchez ZM, 2011, BMC PUBLIC HEALTH, V11, P0, DOI 10.1186/1471-2458-11-201
   Smart R. G., 1980, METHODOLOGY STUDENTS, V0, P0
   Stoner SA, 2007, AIDS BEHAV, V11, P227, DOI 10.1007/s10461-006-9137-z
   Teva I, 2012, REV MED CHILE, V140, P50, DOI /S0034-98872012000100007
   Wood EB, 2010, W INDIAN MED J, V59, P403
NR 32
TC 33
Z9 35
U1 0
U2 16
PU HOSPITAL CLINICAS, UNIV SAO PAULO
PI SAO PAULO
PA FAC MEDICINA, UNIV SAO PAULO, SAO PAULO, SP 00000, BRAZIL
SN 1807-5932
EI 1980-5322
J9 CLINICS
JI Clinics
PD JUN 15
PY 2013
VL 68
IS 4
BP 489
EP 494
DI 10.6061/clinics/2013(04)09
PG 6
WC Medicine, General & Internal
SC General & Internal Medicine
GA 158VO
UT WOS:000320002000009
PM 23778342
DA 2023-03-20
ER

PT J
AU Adrien, A
   Beaulieu, M
   Leaune, V
   Perron, M
   Dassa, C
AF Adrien, Alix
   Beaulieu, Marianne
   Leaune, Viviane
   Perron, Michele
   Dassa, Clement
TI Trends in attitudes toward people living with HIV, homophobia, and HIV transmission knowledge in Quebec, Canada (1996, 2002, and 2010)
SO AIDS CARE-PSYCHOLOGICAL AND SOCIO-MEDICAL ASPECTS OF AIDS/HIV
LA English
DT Article
DE attitudes; HIV; scale; homophobia
ID heterosexuals attitudes; gay men; stigma; hiv/aids; aids; fear; students; care
AB People living with HIV (PWHIV) face negative attitudes that isolate and discourage them from accessing services. Understanding negative attitudes and the social environment can lead to more effective health promotion strategies and programs. However, a scale to measure attitudes has been lacking. We developed and validated attitudes toward PWHIV Scale to examine trends in attitudes toward PWHIV in Quebec in 1996, 2002, and 2010. We also examined the relationship between negative attitudes toward PWHIV, homophobia, and knowledge about HIV transmission. The scale included 16 items and had a five-factor structure: F1 (fear of being infected), F2 (fear of contact with PWHIV), F3 (prejudicial beliefs toward groups at high risk of HIV), F4 (tolerance regarding sexual mores and behaviors), and F5 (social support for PWHIV). The validity and reliability of the scale were assessed and found to be high. Overall, Quebecers had positive attitudes toward PWHIV, with more negative attitudes observed in subgroups defined as male, >= 50 years of age, <14 years of education, higher levels of homophobia, and below-average knowledge about HIV transmission. Scores were stable between 1996 and 2002, and increased in 2010. Negative attitudes were correlated with higher levels of homophobia and lesser knowledge about HIV transmission. The lowest scores for each factor were observed in the same subgroups that had low overall scores on the Attitudes Scale. The findings from this study can be used to intensify interventions that promote compassion for PWHIV, address attitudes toward homosexuality, and encourage greater knowledge about the transmission of HIV in these subgroups.
C1 [Adrien, Alix; Leaune, Viviane] Publ Hlth Dept Montreal Hlth & Social Serv Agcy, Montreal, PQ, Canada.
   [Adrien, Alix] McGill Univ, Dept Epidemiol Biostat & Occupat Hlth, Montreal, PQ, Canada.
   [Beaulieu, Marianne; Perron, Michele; Dassa, Clement] Univ Montreal, Dept Social & Prevent Med, Montreal, PQ, Canada.
C3 McGill University; Universite de Montreal
RP Adrien, A (corresponding author), Publ Hlth Dept Montreal Hlth & Social Serv Agcy, Montreal, PQ, Canada.
EM aadrien@santepub-mtl.qc.ca
CR Adrien A, 1996, CAN J PUBLIC HEALTH, V87, P0
   Aggleton Peter, 2002, CAN HIV AIDS POLICY LAW REV, V7, P115
   Brown L, 2003, AIDS EDUC PREV, V15, P49, DOI 10.1521/aeap.15.1.49.23844
   Calzavara L., 2011, PUBLIC ATTITUDES KNO, V0, P0
   Chesney MA, 1999, AM BEHAV SCI, V42, P1162, DOI 10.1177/00027649921954822
   Ding L, 2005, ARCH INTERN MED, V165, P618, DOI 10.1001/archinte.165.6.618
   Fortenberry JD, 2002, AM J PUBLIC HEALTH, V92, P378, DOI 10.2105/AJPH.92.3.378
   Friedman Steven, 2004, MORAL TALE TREATMENT, V0, P0
   Hackett V., 2005, CHAMPIONS CHANGE RED, V0, P0
   Herek GM, 2002, J SEX RES, V39, P264, DOI 10.1080/00224490209552150
   Herek GM, 2002, AM J PUBLIC HEALTH, V92, P371, DOI 10.2105/AJPH.92.3.371
   HEREK GM, 1995, J SEX RES, V32, P95, DOI 10.1080/00224499509551780
   Herek GM, 1996, PERS SOC PSYCHOL B, V22, P412, DOI 10.1177/0146167296224007
   Hossain MB, 2011, ASIA-PAC J PUBLIC HE, V23, P171, DOI 10.1177/1010539509346980
   Juanne Clarke, 2006, CRITICAL PUBLIC HLTH, V16, P317, DOI 10.1080/09581590601091620
   Li L, 2009, J HEALTH COMMUN, V14, P424, DOI 10.1080/10810730903032994
   Lichtenstein B, 2003, SOC SCI MED, V57, P2435, DOI 10.1016/j.socscimed.2003.08.002
   Lohrmann C, 2000, J ADV NURS, V31, P696, DOI 10.1046/j.1365-2648.2000.01326.x
   Long W, 2008, J SOC PSYCHOL, V148, P637, DOI 10.3200/SOCP.148.5.637-640
   MEISENHELDER JB, 1989, ADV NURS SCI, V11, P29, DOI 10.1097/00012272-198901000-00007
   Mensah MN, 2008, AIDS CARE, V20, P596, DOI 10.1080/09540120701867164
   National AIDS Trust, 2011, HIV PUBL KNOWL ATT 2, V0, P0
   Public Health Agency of Canada, 2010, HIV AIDS CAN SURV RE, V0, P0
   Satterlund TD, 2011, PREV CHRONIC DIS, V8, P0
   Smith DM, 2007, J HOMOSEXUAL, V52, P1, DOI 10.1300/J082v52n03_01
   Valimaki M, 1998, J ADV NURS, V27, P752, DOI 10.1046/j.1365-2648.1998.00612.x
   Walch SE, 2010, J HOMOSEXUAL, V57, P310, DOI 10.1080/00918360903489135
NR 27
TC 4
Z9 4
U1 0
U2 25
PU ROUTLEDGE JOURNALS, TAYLOR & FRANCIS LTD
PI ABINGDON
PA 2-4 PARK SQUARE, MILTON PARK, ABINGDON OX14 4RN, OXON, ENGLAND
SN 0954-0121
EI 1360-0451
J9 AIDS CARE
JI Aids Care-Psychol. Socio-Med. Asp. Aids-Hiv
PD JUN 15
PY 2013
VL 25
IS 1
BP 55
EP 65
DI 10.1080/09540121.2012.674195
PG 11
WC Health Policy & Services; Public, Environmental & Occupational Health; Psychology, Multidisciplinary; Respiratory System; Social Sciences, Biomedical
SC Health Care Sciences & Services; Public, Environmental & Occupational Health; Psychology; Respiratory System; Biomedical Social Sciences
GA 046SB
UT WOS:000311783600008
PM 22533309
DA 2023-03-20
ER

PT J
AU Thato, R
   Penrose, J
AF Thato, Ratsiri
   Penrose, Joyce
TI A Brief, Peer-Led HIV Prevention Program for College Students in Bangkok, Thailand
SO JOURNAL OF PEDIATRIC AND ADOLESCENT GYNECOLOGY
LA English
DT Article
DE HIV Prevention; Peer leaders; Adolescents; IMB model; College students
ID skills imb model; behavioral skills; condom use; sexual-behavior; intervention; information; motivation; adolescents; education; schools
AB Study Objective: To test the effectiveness of a brief theory-based HIV prevention program led by peers among college students. Design: A quasi-experimental research using a pretest-posttest nonequivalent control group design with 2-mo follow-up. Setting: A university in Bangkok. Participants: For peer leaders, 70 undergrad students taking health sexuality course were invited to participate in the study. Then, a convenience sample of undergraduate students was recruited through peer leaders, 226 for experimental group and 209 for control group. Main Outcome Measures: Information, motivation, behavioral skills, and AIDS/STIs preventive behaviors. Results: The study revealed that a Brief, Peer-Led HIV Prevention Program significantly increased knowledge of preventive behaviors (beta = 2.67, P < .000), motivated participants to have a better attitude toward preventive behaviors (beta = -5.26, P < .000), better subjective norms (beta = -1.54, P < .000), and greater intentions to practice preventive behavior (beta = 1.38, P < .000). The program also significantly decreased perceived difficulty of AIDS/STIs preventive behaviors (beta = 2.38, P < .000) and increased perceived effectiveness at AIDS/STIs preventive behavior (beta = -3.03, P < .000). However, it did not significantly increase AIDS/STIs preventive behaviors (beta = 2.13, P > .05). Conclusion: Findings of this study provide initial evidence as to how theoretical variables were operated to effectively increase knowledge, change motivation, and behavioral skills of AIDS/STIs preventive behavior among Thai college students. More research is needed to further test the effectiveness of the program on AIDS/STIs preventive behaviors among college students.
C1 [Thato, Ratsiri] Chulalongkorn Univ, Fac Nursing, Bangkok 10330, Thailand.
   [Penrose, Joyce] Univ Pittsburgh, Sch Nursing, Dept Hlth Promot & Dev, Pittsburgh, PA 15260 USA.
C3 Chulalongkorn University; Pennsylvania Commonwealth System of Higher Education (PCSHE); University of Pittsburgh
RP Thato, R (corresponding author), Chulalongkorn Univ, Fac Nursing, Borromrajchonneesrisatapat Bldg Floor 11,Rama 1 R, Bangkok 10330, Thailand.
EM ratsiri99@gmail.com
FU Thai Health Promotion Foundation; Ratchadaphiseksomphot Endowment Fund of Chulalongkorn University
CR Allen DR, 2003, AIDS BEHAV, V7, P9, DOI 10.1023/A:1022553121782
   Anderson ES, 2006, ANN BEHAV MED, V31, P70, DOI 10.1207/s15324796abm3101_11
   [Anonymous], 2011, ANN REPORT, V0, P0
   Aor-kij N, 1998, THESIS MAHIDOL U BAN, V0, P0
   Bearinger LH, 2007, LANCET, V369, P1220, DOI 10.1016/S0140-6736(07)60367-5
   Borgia P, 2005, J ADOLESCENT HEALTH, V36, P508, DOI 10.1016/j.jadohealth.2004.03.005
   Bureau of Epidemiology Department of Disease Control Ministry of Public Health, 2011, AIDS SIT THAIL NOV 1, V0, P0
   Chernoff RA, 2005, AIDS EDUC PREV, V17, P91, DOI 10.1521/aeap.17.3.91.62902
   Cohen J., 1988, STAT POWER ANAL BEHA, V0, P0
   Cornman DH, 2007, SOC SCI MED, V64, P1572, DOI 10.1016/j.socscimed.2006.11.011
   Diggle P, 2002, ANAL LONGITUDINAL DA, V0, P126
   Diloksamphan J, 1995, THESIS MAHIDOL U BAN, V0, P0
   East L, 2007, J ADV NURS, V59, P103, DOI 10.1111/j.1365-2648.2007.04337.x
   Elkins D, 1997, AIDS EDUC PREV, V9, P49
   Fisher JD, 1996, HEALTH PSYCHOL, V15, P114, DOI 10.1037/0278-6133.15.2.114
   Fisher JD, 2002, HEALTH PSYCHOL, V21, P177, DOI 10.1037//0278-6133.21.2.177
   FISHER JD, 1992, PSYCHOL BULL, V111, P455, DOI 10.1037/0033-2909.111.3.455
   Fisher JD, 2009, INFORM MOTIVATION BE, V0, P22
   HANENBERG RS, 1994, LANCET, V344, P243, DOI 10.1016/S0140-6736(94)93004-X
   HAVANON N, 1993, STUD FAMILY PLANN, V24, P1, DOI 10.2307/2939210
   Jaworski BC, 2001, J ADOLESCENT HEALTH, V29, P417, DOI 10.1016/S1054-139X(01)00271-3
   Jemmott JB, 1998, JAMA-J AM MED ASSOC, V279, P1529, DOI 10.1001/jama.279.19.1529
   Jenkins RA, 2002, AIDS EDUC PREV, V14, P228, DOI 10.1521/aeap.14.3.228.23894
   Jenkins RA, 1999, AIDS BEHAV, V3, P335, DOI 10.1023/A:1025441519185
   Kiene SM, 2006, J ADOLESCENT HEALTH, V39, P404, DOI 10.1016/j.jadohealth.2005.12.029
   Kitsiripornchai S, 1998, J ACQ IMMUN DEF SYND, V18, P282, DOI 10.1097/00042560-199807010-00013
   Knodel J, 1996, INT FAM PLAN PERSPEC, V22, P97, DOI 10.2307/2950749
   Liu A, 2006, INT FAM PLAN PERSPEC, V32, P126, DOI 10.1363/3212606
   Liu GH, 1997, BIOMETRICS, V53, P937, DOI 10.2307/2533554
   Malow RM, 2009, J ASSOC NURSE AIDS C, V20, P110, DOI 10.1016/j.jana.2008.12.003
   Misovich SJ, 1998, MEASURE AIDS PREVENT, V0, P328
   Morrison DM, 2007, AIDS EDUC PREV, V19, P258, DOI 10.1521/aeap.2007.19.3.258
   Nisro W, 2007, THESIS NATL I DEV AD, V0, P0
   OGrady MA, 2009, J PRIM PREV, V30, P716, DOI 10.1007/s10935-009-0195-7
   Punsiri S, 2001, THESIS MAHIDOL U BAN, V0, P0
   Rojanapithayakorn W, 1996, AIDS, V10, P1, DOI 10.1097/00002030-199601000-00001
   Saipan N, 2003, THESIS KHONKAEN U KH, V0, P0
   Santrock JW, 2007, ADOLESCENCE, V0, P34
   Sinsupan N, 2005, THESIS KHONKAEN U KH, V0, P0
   StataCorp, 2021, STATA STAT SOFTWARE, V0, P0
   TABACHNICK BG, 1996, USING MULTIVARIATE S, V0, P402
   Taneepanichskul S, 2007, J HEALTH RES, V21, P81
   Thaithae S, 2011, J PEDIATR ADOL GYNEC, V24, P342, DOI 10.1016/j.jpag.2011.02.009
   Thapinta D, 2002, THAI AIDS J, V14, P218
   Thato R, 2008, J ADV NURS, V62, P457, DOI 10.1111/j.1365-2648.2008.04609.x
   Thato S, 2003, J NURS SCHOLARSHIP, V35, P157, DOI 10.1111/j.1547-5069.2003.00157.x
   UNAIDS, 2007, LEAD KEEP PROM STOP, V0, P0
   van Griensven F, 2001, PEDIATRICS, V108, P0, DOI 10.1542/peds.108.1.e13
   Walker D, 2006, BMJ-BRIT MED J, V332, P1189, DOI 10.1136/bmj.38796.457407.80
   Yanapipatpong N, 2005, THESIS CHULALONGKORN, V0, P0
NR 53
TC 14
Z9 15
U1 0
U2 22
PU ELSEVIER SCIENCE INC
PI NEW YORK
PA STE 800, 230 PARK AVE, NEW YORK, NY 10169 USA
SN 1083-3188
EI 1873-4332
J9 J PEDIATR ADOL GYNEC
JI J. Pediatr Adolesc. Gynecol.
PD FEB 15
PY 2013
VL 26
IS 1
BP 58
EP 65
DI 10.1016/j.jpag.2012.09.011
PG 8
WC Obstetrics & Gynecology; Pediatrics
SC Obstetrics & Gynecology; Pediatrics
GA 082JG
UT WOS:000314387500014
PM 23332197
DA 2023-03-20
ER

PT J
AU McClellan, NH
   Byrd, DC
   Brown, RO
AF McClellan, Nicole H.
   Byrd, Debbie C.
   Brown, Rex O.
TI Capacity Ratios to Assess the Solvency of a College's Advanced Pharmacy Practice Experience Program
SO AMERICAN JOURNAL OF PHARMACEUTICAL EDUCATION
LA English
DT Article
DE experiential education; practice experience; capacity ratio; advanced pharmacy practice experiences
AB Objective. To use the capacity ratio to determine solvency in 10 advanced pharmacy practice experiences (APPEs) offered by a college of pharmacy. Methods. Availability in each APPE was determined based on preceptor responses, and student need was tabulated from 3 preference forms. Capacity ratios were calculated by dividing preceptor availability by the sum of student requests plus 20% of student requests; ratios >= 1 indicated solvency. For the 3 required APPEs, minimum capacity ratios were calculated by dividing availability by the sum of student number plus 20% of the student number. When possible, the capacity ratio for the APPE was calculated by geographic zone. Results. The 3 required APPEs had statewide minimum capacity ratios that were consistent with solvency: advanced community (2.8), advanced institutional (1.6), and ambulatory care (2.5). Only 3 of 7 elective APPEs demonstrated solvency. The elective APPEs for which requests exceeded availability were association management (0.8), emergency medicine (0.8), cardiology (0.6), and human immunodeficiency virus (HIV) ambulatory care clinic (0.4). Analysis by zone revealed additional insolvent practice experiences in some locations. Conclusions. The capacity ratio allowed for assessment of 10 APPEs and identification of practice experience areas that need expansion. While the capacity ratio is a proposed standardized assessment, it does have some limitations, such as an inability to account for practice experience quality, scheduling conflicts, and geographic zone issues.
C1 [McClellan, Nicole H.; Brown, Rex O.] Univ Tennessee, Coll Pharm, Memphis, TN USA.
   [Byrd, Debbie C.] Univ Tennessee, Coll Pharm, Knoxville, TN USA.
C3 University of Tennessee System; University of Tennessee Health Science Center; University of Tennessee System; University of Tennessee Health Science Center
RP Brown, RO (corresponding author), 881 Madison Ave,Room 227, Memphis, TN 38163 USA.
EM rbrown@uthsc.edu
CR Accreditation Council for Pharmacy Education, 2008, ACPE PHARM PRACT EXP, V0, P0
   Bracket PD, 2009, AM J PHARM EDUC, V73, P0, DOI 10.5688/aj730582
   Cox CE, 2012, AM J PHARM EDUC, V76, P0, DOI 10.5688/ajpe76353
   Danielson J, 2011, AM J PHARM EDUC, V75, P0, DOI 10.5688/ajpe7510198
   Duke LJ, 2012, AM J PHARM EDUC, V76, P0, DOI 10.5688/ajpe76349
   Kawahara NE, 1999, AM J PHARM EDUC, V63, P406
   Mersfelder TL, 2012, ANN PHARMACOTHER, V46, P541, DOI 10.1345/aph.1Q544
   Rathbun RC, 2012, PHARMACOTHERAPY, V32, PE88, DOI 10.1002/j.1875-9114.2012.01110.x
   Turner CJ, 2007, AM J PHARM EDUC, V71, P0, DOI 10.5688/aj710103
NR 15
TC 6
Z9 6
U1 1
U2 6
PU AMER ASSOC COLL PHARMACY
PI ALEXANDRIA
PA 1426 PRINCE STREET, ALEXANDRIA, VA 22314-2815 USA
SN 0002-9459
EI 1553-6467
J9 AM J PHARM EDUC
JI Am. J. Pharm. Educ.
PD JUN 15
PY 2013
VL 77
IS 2
BP 
EP 
DI 10.5688/ajpe77228
PG 7
WC Education, Scientific Disciplines; Pharmacology & Pharmacy
SC Education & Educational Research; Pharmacology & Pharmacy
GA 106YV
UT WOS:000316182600008
PM 23519687
DA 2023-03-20
ER

PT J
AU Azodo, CC
   Ehizele, AO
   Umoh, A
   Okechukwu, R
AF Azodo, Clement Chinedu
   Ehizele, Adebola Oluyemisi
   Umoh, Agnes
   Okechukwu, Robinson
TI Nigerian Dental Therapy Students' Knowledge, Attitude, and Willingness to Care for Patients with HIV
SO JOURNAL OF DENTAL EDUCATION
LA English
DT Article
DE dental hygiene students; dental therapy students; HIV/AIDS; Nigeria
ID infected patients; hygienists; impact; aids
AB The objective of this study was to assess Nigerian dental therapy students' knowledge, attitudes, and willingness to care for patients with HIV. A twenty-six-item questionnaire was used to conduct a cross-sectional study of the dental therapy students of Federal School of Dental Therapy and Technology, Enugu State, Nigeria. The level of knowledge of HIV transmission and prevention among the respondents was high. However, misconceptions about the transmission of HIV through blood donation, mosquito bite, and sharing cups and plates were noted. Erroneous descriptions of HIV as harmless, self-limiting, antibiotic sensitive infection, punishment virus, and contagious infection were also reported. More than half (56.2 percent) and 25.2 percent of the respondents, respectively, expressed feelings of empathy and sympathy towards individuals with HIV. About three-quarters (74.3 percent) expressed willingness to treat patients with HIV, and 87.6 percent expressed confidence in their ability to prevent occupational HIV acquisition. This expressed confidence was significantly associated with their willingness to treat patients with HIV. More than half (55.7 percent) of the respondents reported they can adequately deliver HIV-related information to patients. A total of 86.2 percent said there is a need for training dental therapists in the clinical care of patients with HIV, and 89.0 percent said that dental therapists can play a significant role in the dissemination of HIV-related information. The vast majority (90.0 percent) expressed willingness to disseminate HIV-related information, and the majority (70.5 percent) considered the dental therapist the most suitable dental professional to give HIV-related information to patients.
C1 [Azodo, Clement Chinedu; Ehizele, Adebola Oluyemisi; Umoh, Agnes] Univ Benin, Dept Periodont, Benin 300001, Edo State, Nigeria.
C3 University of Benin
RP Azodo, CC (corresponding author), Univ Benin, Teaching Hosp, Dept Periodont, New Dent Complex,PMB 1111 Ugbowo, Benin 300001, Edo State, Nigeria.
EM clementazodo@yahoo.com
CR Adedigba M A, 2005, AFR HEALTH SCI, V5, P182
   Aisien A O, 2005, NIGER J CLIN PRACT, V8, P74
   Amadi ES, 2009, INTERNET J DENT SCI, V7, P0
   Angelillo IF, 2001, J HOSP INFECT, V47, P314, DOI 10.1053/jhin.2001.0940
   Azodo C, 2007, BENIN J POSTGRAD MED, V9, P1
   Azodo CC, 2010, J DENT EDUC, V74, P446
   Brown JB, 2002, AIDS PATIENT CARE ST, V16, P479, DOI 10.1089/10872910260351258
   Bukar A, 2008, ODONTOSTOMATOL TROP, V31, P34
   Clark-Alexander B., 2008, THESIS U S FLORIDA, V0, P0
   Cohen Leonard A, 2005, J DENT EDUC, V69, P266
   Daniel S J, 1996, J DENT HYG, V70, P22
   Erasmus S, 2005, INT J DENT HYG, V3, P213, DOI 10.1111/j.1601-5037.2005.00137.x
   Etsuko I, 2000, JAPANESE J HLTH HUMA, V66, P190
   *FED MIN HLTH, 2006, 2005 NAT HIV SER SEN, V0, P0
   Hartshorne J E, 1994, J DENT ASSOC S AFR, V49, P161
   Hastreiter R J, 1990, J DENT HYG, V64, P376
   Hu SW, 2004, AIDS PATIENT CARE ST, V18, P587, DOI 10.1089/1087291042404701
   King Tracy B, 2005, J DENT HYG, V79, P8
   Kitaura H, 1997, J DENT, V25, P279, DOI 10.1016/S0300-5712(96)00030-9
   Kittleson M J, 1991, J DENT EDUC, V55, P372
   McCarthy GM, 1999, AM J PUBLIC HEALTH, V89, P541, DOI 10.2105/AJPH.89.4.541
   Mockiene V, 2011, J ASSOC NURSE AIDS C, V22, P140, DOI 10.1016/j.jana.2010.07.006
   Mockiene V, 2010, MED LITH, V46, P159, DOI 10.3390/medicina46030022
   Nasir EF, 2008, BMC PUBLIC HEALTH, V8, P0, DOI 10.1186/1471-2458-8-286
   Seacat Jason P, 2003, J DENT EDUC, V67, P630
   Sherman Jeffrey J, 2005, J DENT EDUC, V69, P338
   Snyder G A, 1993, J DENT HYG, V67, P188
   TERHORST G, 1993, COMMUNITY DENT ORAL, V21, P86
   Waddell C, 1997, J DENT HYG, V71, P17
   WADDELL CE, 1994, AUST DENT J, V39, P233, DOI 10.1111/j.1834-7819.1994.tb04783.x
NR 30
TC 4
Z9 4
U1 0
U2 7
PU AMER DENTAL EDUCATION ASSOC-ADEA
PI WASHINGTON
PA 655 K STREET NW, SUITE 800, WASHINGTON, DC 20001 USA
SN 0022-0337
EI 1930-7837
J9 J DENT EDUC
JI J. Dent. Educ.
PD JUN 15
PY 2013
VL 77
IS 6
BP 793
EP 800
DI 
PG 8
WC Dentistry, Oral Surgery & Medicine
SC Dentistry, Oral Surgery & Medicine
GA 161VL
UT WOS:000320221300015
PM 23740916
DA 2023-03-20
ER

PT J
AU Pinder-Butler, S
   Frankson, MA
   Hanna-Mahase, C
   Roberts, R
AF Pinder-Butler, S.
   Frankson, M. A.
   Hanna-Mahase, C.
   Roberts, R.
TI HIV/AIDS Knowledge and Sexual Behaviour among Junior High School Students in New Providence, Bahamas
SO WEST INDIAN MEDICAL JOURNAL
LA English
DT Article
DE HIV/AIDS; knowledge; junior high school; sexual behaviour; students
ID adolescents; reduction; risk
AB Objective: To determine accuracy of knowledge and sexual behaviour patterns of junior high school students in New Providence towards HIV/AIDS and identify gender variations. Methods: A cross-sectional study with cluster sampling of classrooms was undertaken at two schools utilizing a questionnaire. SPSS was used for statistical analysis. Results: Three hundred and fifty-four students participated in the study; the mean age was 12.25 years, 55.1% males and 44.9% females. Most (88%) students identified sexual intercourse as a mode of HIV transmission, 62.5% were accurate regarding anal sex and 32.9% were accurate about sexual intercourse in the water, as modes of HIV transmission. Abstinence was identified as a method of HIV prevention by 54.1% of students although 85.2% of students knew that condoms were a method of prevention. On beliefs regarding transmission, 21.2% believed mosquito bites and 13.1% believed toilet seats were routes for disease spread. Only 16.9% of participants reported a history of sexual intercourse; of those, 57.6% indicated that they were age <= 10 years when they first had intercourse. Concerning use of birth control, 64.5% of sexually experienced respondents reported never using any method. Conclusion: Junior high school students have fairly accurate knowledge of HIV/AIDS but misconceptions regarding transmission are still prevalent; patterns in gender variation are few.
C1 [Pinder-Butler, S.; Frankson, M. A.; Hanna-Mahase, C.; Roberts, R.] Princess Margaret Hosp, Dept Family Med, New Providence, Bahamas.
RP Pinder-Butler, S (corresponding author), Princess Margaret Hosp, POB N-3730, Nassau, Bahamas.
EM sspinder@hotmail.com
CR Archibald C, 2007, J ASSOC NURSE AIDS C, V18, P64, DOI 10.1016/j.jana.2007.05.004
   Deveaux L, 2007, ARCH PEDIAT ADOL MED, V161, P1130, DOI 10.1001/archpedi.161.12.1130
   Figueroa JP, 2008, W INDIAN MED J, V57, P195
   Kelly M, 2003, ED HIV AIDS CARIBBEA, V0, P0
   Maharaj RG, 2009, CHILD ADOL PSYCH CL, V0, P3
   Menda MD, 2006, THESIS U W CAPE ZAMB, V0, P0
   Pedlow CT, 2004, ANN BEHAV MED, V27, P172, DOI 10.1207/s15324796abm2703_5
   UNAIDS, 1999, 1999 GEND HIV AIDS F, V0, P0
   UNAIDS, 2006, MAY 2006 REP GLOB AI, V0, P0
   UNAIDS, 2009, DEC 2009 AIDS EP UPD, V0, P0
   UNAIDS, 2008, JAN 2008 BAH PROGR R, V0, P0
   UNAIDS, 2007, DEC 2007 AIDS EP UPD, V0, P0
   UNAIDS, 2004, JUL 2004 REP GLOB AI, V0, P0
   Walrond E, 1992, BULL PAN AM HEALTH ORGAN, V26, P208
NR 15
TC 1
Z9 1
U1 0
U2 2
PU UNIV WEST INDIES FACULTY MEDICAL SCIENCES
PI KINGSTON
PA MONA CAMPUS, KINGSTON 7, JAMAICA
SN 0043-3144
EI 
J9 W INDIAN MED J
JI West Ind. Med. J.
PD MAY 15
PY 2013
VL 62
IS 4
BP 318
EP 322
DI 
PG 5
WC Medicine, General & Internal
SC General & Internal Medicine
GA AD7KT
UT WOS:000333443500008
PM 24756592
DA 2023-03-20
ER

PT J
AU Samkange-Zeeb, F
   Pottgen, S
   Zeeb, H
AF Samkange-Zeeb, Florence
   Poettgen, Saskia
   Zeeb, Hajo
TI Higher Risk Perception of HIV than of Chlamydia and HPV among Secondary School Students in Two German Cities
SO PLOS ONE
LA English
DT Article
ID sexually-transmitted-diseases; adolescent knowledge; vaccine acceptance; optimistic bias; young-people; awareness; epidemiology; gonorrhea; parents
AB Background: Chlamydia and genital human papillomavirus (HPV) are the two most common sexually transmitted infections (STIs) among teens and young adults in industrialised countries. The majority of adolescents, however, have limited or no knowledge of these infections. Within the context of a cross-sectional survey on awareness and knowledge of sexually transmitted infections, secondary school students attending the 8th grade and above in Bremen and Bremerhaven, two cities in northern Germany, were asked to rate the risk of peers to get infected with HIV, HPV or chlamydia. Methods: Between October and December 2011, students aged 12-20 years completed an anonymous, self-administered questionnaire at their school. In addition to answering questions on awareness and knowledge of sexually transmitted infections, all students were also asked to rate the risk of peers to get infected with HIV, HPV or chlamydia. Furthermore, those reporting ever having sexual intercourse were asked to rate their own risk of getting infected with each of the three infections. Results: 1,148 students, 55% female, completed the questionnaire. 27% of the students reported having had sexual intercourse. 68% of all students rated the risk of same-aged students to get infected with HIV/AIDS as high/medium. The corresponding proportions for HPV and chlamydia were 19 and 25% respectively. Those reporting ever having sexual intercourse generally perceived their own risk of getting infected with HIV, chlamydia or HPV as lower than that of their peers. Conclusion: Generally, the risk of getting infected with HIV was perceived as being higher than that of getting infected with HPV or chlamydia, most likely due to the fact that the students were more aware of HIV than of the other two infections. Efforts should be made to improve awareness and knowledge of HPV and chlamydia among school going adolescents, and to make them realize that these are common infections that are preventable.
C1 [Samkange-Zeeb, Florence; Poettgen, Saskia; Zeeb, Hajo] Leibniz Inst Prevent Res & Epidemiol, Bremen, Germany.
C3 Leibniz Institute for Prevention Research & Epidemiology (BIPS)
RP Samkange-Zeeb, F (corresponding author), Leibniz Inst Prevent Res & Epidemiol, Bremen, Germany.
EM samkange@bips.uni-bremen.de
CR Adler MW, 2006, EUROHEALTH, V12, P3
   Berglund T, 2001, SEX TRANSM DIS, V28, P111, DOI 10.1097/00007435-200102000-00009
   Blodt S, 2012, EUR J PUBLIC HEALTH, V22, P808, DOI 10.1093/eurpub/ckr188
   Bobrova N, 2005, PERSPECT SEX REPRO H, V37, P174, DOI 10.1363/3717405
   Brewer NT, 2004, ANN BEHAV MED, V27, P125, DOI 10.1207/s15324796abm2702_7
   Bundeszentrale fur gesundheitliche Aufklarung, 2006, COUNTR PAP YOUTH SEX, V0, P0
   Busen Nancy H, 2006, J PEDIATR HEALTH CARE, V20, P393, DOI 10.1016/j.pedhc.2006.03.003
   Centres for Disease Control and Prevention, 2012, SEX TRANSM DIS STDS, V0, P0
   Clark LR, 2002, SEX TRANSM DIS, V29, P436, DOI 10.1097/00007435-200208000-00002
   Das A, 2010, VACCINE, V28, P1440, DOI 10.1016/j.vaccine.2009.11.041
   Department of Statistics M, 2012, HUM PAP GREEN BOOK, V0, P1
   Editorial team, 2005, EURO SURVEILL, V10, P0
   FORD N, 1992, J ADOLESCENCE, V15, P393, DOI 10.1016/0140-1971(92)90071-C
   Forhan SE, 2009, PEDIATRICS, V124, P1505, DOI 10.1542/peds.2009-0674
   Forster AS, 2012, VACCINE, V30, P4505, DOI 10.1016/j.vaccine.2012.04.066
   Garside R, 2001, INT J STD AIDS, V12, P582, DOI 10.1258/0956462011923750
   Gerrard M, 1996, PSYCHOL BULL, V119, P390, DOI 10.1037/0033-2909.119.3.390
   Gilbert S, 2011, NATL CHLAMYDIA COALI, V3, P0
   Gille G, 2005, DTSCH ARZTEBLATT, V28-29, P2021
   Gottvall M, 2009, EUR J CONTRACEP REPR, V14, P399, DOI 10.3109/13625180903229605
   Harris PR, 2008, J PERS SOC PSYCHOL, V95, P1225, DOI 10.1037/a0013315
   Hayden J, 2009, INTRO HLTH BEHAV THE, V0, P31
   Health protection Surveillance Centre, 2005, SURV STI REP SEX TRA, V0, P0
   Klein CTF, 2002, PSYCHOL HEALTH, V17, P437, DOI 10.1080/0887044022000004920
   Lengen C, 2010, SOC SCI MED, V70, P1789, DOI 10.1016/j.socscimed.2010.01.048
   Leval A, 2011, PLOS ONE, V6, P0, DOI 10.1371/journal.pone.0020624
   Lister-Sharp D., 1999, HLTH TECHNOL ASSESS, V3, P0
   MacDonald NE, 1997, CANADIAN J HUMAN SEX, V6, P0
   Nicoll A, 2002, BMJ-BRIT MED J, V324, P1324, DOI 10.1136/bmj.324.7349.1324
   Panchaud C, 2000, FAM PLANN PERSPECT, V32, P24, DOI 10.2307/2648145
   Pelucchi C, 2010, BMC PUBLIC HEALTH, V10, P0, DOI 10.1186/1471-2458-10-378
   Rosengard C, 2004, SEX TRANSM INFECT, V80, P130, DOI 10.1136/sti.2003.006056
   Sachsenweger M, 2011, GESUNDHEITSWESEN, V73, P54, DOI 10.1055/s-0029-1246200
   Samkange-Zeeb F, 2012, J COMMUN HEALTH, V37, P1151, DOI 10.1007/s10900-012-9589-1
   Samkange-Zeeb F, 2013, J COMMUN HEALTH, V38, P293, DOI 10.1007/s10900-012-9614-4
   Samkange-Zeeb FN, 2011, BMC PUBLIC HEALTH, V11, P0, DOI 10.1186/1471-2458-11-727
   Simms I, 2000, SEX TRANSM INFECT, V76, P80, DOI 10.1136/sti.76.2.80
   Stephenson JM, 2004, LANCET, V364, P338, DOI 10.1016/S0140-6736(04)16722-6
   Stocker P, 2012, HUM VACC IMMUNOTHER, V9, P1
   Tucker JS, 2007, EUR J PUBLIC HEALTH, V17, P33, DOI 10.1093/eurpub/ckl044
   Twisselmann B, 2002, EURO SURVEILL, V6, P0
   UNAIDS, 2008, N AM W CENTR EUR AID, V0, P0
   van der Pligt J, 1998, BRIT J HEALTH PSYCH, V3, P1
   Warner LM, 2007, Z GESUNDHEITSPSYCHOL, V15, P109
   Wight D, 2002, BMJ-BRIT MED J, V324, P435
   Woodhall SC, 2007, J ADOLESCENT HEALTH, V40, P466, DOI 10.1016/j.jadohealth.2007.01.005
NR 48
TC 12
Z9 12
U1 0
U2 7
PU PUBLIC LIBRARY SCIENCE
PI SAN FRANCISCO
PA 1160 BATTERY STREET, STE 100, SAN FRANCISCO, CA 94111 USA
SN 1932-6203
EI 
J9 PLOS ONE
JI PLoS One
PD APR 24
PY 2013
VL 8
IS 4
BP 
EP 
DI 10.1371/journal.pone.0061636
PG 8
WC Multidisciplinary Sciences
SC Science & Technology - Other Topics
GA 136DE
UT WOS:000318340400037
PM 23637872
DA 2023-03-20
ER

PT J
AU Wei, S
   Zhang, HB
   Wang, J
   Song, DD
   Duan, YW
   Yu, F
   She, M
   Wang, M
   Zhang, H
AF Wei, Suo
   Zhang, Hongbo
   Wang, Jun
   Song, Dandan
   Duan, Yuwen
   Yu, Fang
   She, Min
   Wang, Min
   Zhang, Huan
TI HIV and Syphilis Prevalence and Associated Factors Among Young Men Who Have Sex with Men in 4 Cities in China
SO AIDS AND BEHAVIOR
LA English
DT Article
DE China; YMSM; HIV; Syphilis; Associated factors
AB To know the status of HIV and syphilis infection, and the correlates for HIV and syphilis prevalence among YMSM in China. 150 YMSM were recruited in Beijing, Harbin, Zhengzhou and Chengdu respectively and investigated with questionnaire, HIV and syphilis testing. The prevalence of HIV infection, syphilis infection and concurrent infection of HIV and syphilis was 6.7, 8.3, 1.5% respectively. HIV infection was associated with numerous factors including education level of high school, not being student, etc. Syphilis infection was associated with not being student and having had vaginal intercourse. The prevalence of HIV and Syphilis are high among YMSM in cities in China. Preventive interventions should be developed for controlling HIV spreading among YMSM urgently.
C1 [Wei, Suo; Zhang, Hongbo; Wang, Jun; Song, Dandan; Duan, Yuwen; Yu, Fang; She, Min; Wang, Min; Zhang, Huan] Anhui Med Univ, Sch Publ Hlth, Hefei 230032, Anhui, Peoples R China.
C3 Anhui Medical University
RP Zhang, HB (corresponding author), Anhui Med Univ, Sch Publ Hlth, 69 Meishan Rd, Hefei 230032, Anhui, Peoples R China.
EM zhb62@yahoo.com.cn
CR *CHIN MIN HLTH UN, 2006, 2005 UPD HIV AIDS EP, V0, P0
   Dufour A, 2000, J ACQ IMMUN DEF SYND, V23, P272
   Mustanski B, 2007, ANN BEHAV MED, V34, P37, DOI 10.1007/BF02879919
   Rangel MC, 2006, J ADOLESCENT HEALTH, V39, P156, DOI 10.1016/j.jadohealth.2006.02.011
   [State Council AIDS Working Committee Office UN Theme Group on HIV/AIDS in China], 2007, JOINT ASS HIV AIDS P, V0, P0
   UNAIDS, 2008, COUNTR REP FORM GERM, V0, P0
   UNAIDS, 2008, COUNTR REP FORM AUST, V0, P0
   Valleroy LA, 2000, JAMA-J AM MED ASSOC, V284, P198, DOI 10.1001/jama.284.2.198
   [许娟 XU Juan], 2007, 中国行为医学科学 CHINESE JOURNAL OF BEHAVIORAL MEDICAL SCIENCE, V16, P205
   Yang Hui, 2009, CHINESE PREVENTIVE MEDICINE, V10, P740
NR 11
TC 19
Z9 25
U1 0
U2 12
PU SPRINGER/PLENUM PUBLISHERS
PI NEW YORK
PA 233 SPRING ST, NEW YORK, NY 10013 USA
SN 1090-7165
EI 1573-3254
J9 AIDS BEHAV
JI AIDS Behav.
PD MAR 15
PY 2013
VL 17
IS 3
BP 1151
EP 1158
DI 10.1007/s10461-011-0110-0
PG 8
WC Public, Environmental & Occupational Health; Social Sciences, Biomedical
SC Public, Environmental & Occupational Health; Biomedical Social Sciences
GA 099VC
UT WOS:000315649700031
PM 22198314
DA 2023-03-20
ER

PT J
AU Ramiro, MT
   Sillero, LJ
   Bermudez, MP
AF Teresa Ramiro, Maria
   Jimenez Sillero, Lidia
   Paz Bermudez, Maria
TI Differences in Psychosocial Risk Variables for HIV as a Function of Sexual Experience
SO SPANISH JOURNAL OF PSYCHOLOGY
LA English
DT Article
DE risk; HIV; adolescents; safe sex
ID condom use; adolescent communication; behavior; infection; spain; initiation; students; youth; aids
AB The aim of this study was to analyze the differences in psychosocial risk variables for HIV as a function of sexual experience in an adolescent population. The study sample consisted of 846 adolescents of both sexes aged between 14 and 19 years. Participants responded to several questionnaires that assessed four psychosocial variables related to risk sexual behavior for HIV infection: 1) perception of peer group norms, 2) condom use self-efficacy, 3) attitudes towards condom use and 4) parental communication about sexuality, STIs, HIV and pregnancy. Participants in both groups with sexual experience (with and without penetration) reported better communication with their mothers on sexuality and scored higher in positive attitudes towards condom use than those in the group without sexual experience. The sexual experience with penetration group perceived more negative peer group norms related to safe sexual behavior than the group without sexual experience; the group without sexual experience had a higher perception of condom use self-efficacy than the sexual experience with penetration group.
C1 [Teresa Ramiro, Maria; Jimenez Sillero, Lidia; Paz Bermudez, Maria] Univ Granada, E-18071 Granada, Spain.
C3 University of Granada
RP Ramiro, MT (corresponding author), Univ Granada, Fac Psicol, Campus Cartuja S-N, E-18071 Granada, Spain.
EM sramiro@ugr.es
CR BANDURA A, 1990, EVAL PROGRAM PLANN, V13, P9, DOI 10.1016/0149-7189(90)90004-G
   Bauermeister JA, 2009, J YOUTH ADOLESCENCE, V38, P1110, DOI 10.1007/s10964-008-9315-6
   Bermudez MP, 2005, PROGRESS IN AIDS RESEARCH, V0, P253
   Bermudez MP, 2004, INT J CLIN HLTH PSYC, V4, P553
   Bleakley A, 2009, AM J HEALTH BEHAV, V33, P37
   Castro A., 2010, REV LATINOAMERICANA, V43, P83
   Cerqueira-Santos E, 2008, SPAN J PSYCHOL, V11, P94, DOI 10.1017/S1138741600004157
   Dancy BL, 2010, WOMEN HEALTH ISS, V20, P146, DOI 10.1016/j.whi.2009.11.015
   DiClemente RJ, 2001, J PEDIATR-US, V139, P407, DOI 10.1067/mpd.2001.117075
   ENG TR, 1997, HIDDEN EPIDEMIC CONF, V0, P0
   Hadley W, 2009, AIDS BEHAV, V13, P997, DOI 10.1007/s10461-008-9468-z
   Harvey SM, 2006, J URBAN HEALTH, V83, P558, DOI 10.1007/s11524-006-9064-3
   KELLY JA, 1993, AM PSYCHOL, V48, P1023, DOI 10.1037/0003-066X.48.10.1023
   Lameiras M., 2002, PSICOTHEMA, V14, P255
   Lanz M, 1999, J ADOLESCENCE, V22, P785, DOI 10.1006/jado.1999.0272
   Miller KS, 1998, AM J PUBLIC HEALTH, V88, P1542, DOI 10.2105/AJPH.88.10.1542
   Ministerio de Sanidad Politica Social e Igualdad, 2010, VIG EP SID ESP REG N, V0, P0
   Moreno M. C., 2004, ADOLESCENTES ESPANOL, V0, P0
   Munoz-Silva A, 2009, SPAN J PSYCHOL, V12, P485, DOI 10.1017/S1138741600001864
   Nappi CM, 2009, AIDS BEHAV, V13, P1012, DOI 10.1007/s10461-008-9495-9
   Noar SM, 2006, HEALTH COMMUN, V19, P165, DOI 10.1207/s15327027hc1902_8
   ODonnell L, 2001, FAM PLANN PERSPECT, V33, P268, DOI 10.2307/3030194
   Bermudez MP, 2009, REV LAT AM PSICOL, V41, P587
   Bermudez MP, 2010, INT J CLIN HLTH PSYC, V10, P89
   Teva I, 2011, AN PSICOL-SPAIN, V27, P35
   Teva I, 2009, SPAN J PSYCHOL, V12, P471, DOI 10.1017/S1138741600001852
   Teva I, 2009, REV ESP SALUD PUBLIC, V83, P309, DOI 10.1590/S1135-57272009000200013
   United Nations Programme on HIV/AID, 2010, INF PERSP ONUSIDA, V0, P0
   Wingood GM, 1998, AM J COMMUN PSYCHOL, V26, P29, DOI 10.1023/A:1021830023545
   Yotebieng M, 2009, SAHARA J-J SOC ASP H, V6, P9, DOI 10.1080/17290376.2009.9724924
NR 30
TC 0
Z9 0
U1 0
U2 8
PU CAMBRIDGE UNIV PRESS
PI NEW YORK
PA 32 AVENUE OF THE AMERICAS, NEW YORK, NY 10013-2473 USA
SN 1138-7416
EI 1988-2904
J9 SPAN J PSYCHOL
JI Span. J. Psychol.
PD JUN 15
PY 2013
VL 16
IS 
BP 
EP 
DI 10.1017/sjp.2013.26
PG 7
WC Psychology; Psychology, Multidisciplinary
SC Psychology
GA 185FQ
UT WOS:000321952000049
PM 23866245
DA 2023-03-20
ER

PT J
AU Ybarra, ML
   Korchmaros, J
   Kiwanuka, J
   Bangsberg, DR
   Bull, S
AF Ybarra, Michele L.
   Korchmaros, Josephine
   Kiwanuka, Julius
   Bangsberg, David R.
   Bull, Sheana
TI Examining the Applicability of the IMB Model in Predicting Condom Use Among Sexually Active Secondary School Students in Mbarara, Uganda
SO AIDS AND BEHAVIOR
LA English
DT Article
DE IMB model; Uganda; Adolescents; Condom use
ID intimate partner violence; behavioral skills model; hiv prevention; reproductive health; internet harassment; adolescent women; south-africa; risk-factors; cape-town; information
AB The applicability of the IMB model in predicting condom use was tested among 390 sexually active secondary school students in Mbarara, Uganda. Adolescents across five secondary schools completed a self-report survey about their health and sexual experiences. Based upon results from structural equation modeling, the IMB model partially predicts condom use. Condom use was directly predicted by HIV prevention information and behavioral skills regarding having and using condoms. It was indirectly predicted (through behavioral skills regarding having and using condoms) by behavioral intentions regarding using condoms and talking to one's partner about safer sex. Aspects of one's first sexual experience (i.e., age at first sex, having discussed using condoms with first sex partner, willingness at first sex) were strongly influential in predicting current condom use; this was especially true for discussing condoms with one's first sex partner. Findings highlight the importance of providing clear and comprehensive condom use training in HIV prevention programs aimed at Ugandan adolescents. They also underscore the importance of targeting abstinent youth before they become sexually active to positively affect their HIV preventive behavior at their first sexual experience.
C1 [Ybarra, Michele L.; Korchmaros, Josephine] Ctr Innovat Publ Hlth Res Inc, San Clemente, CA USA.
   [Kiwanuka, Julius] Mbarara Univ Sci & Technol, Dept Pediat, Mbarara, Uganda.
   [Bangsberg, David R.] Harvard Univ, Sch Med, Massachusetts Gen Hosp,Ragon Inst MGH MIT & Harva, Mbarara Univ Sci & Technol,Ctr Global Hlth, Cambridge, MA 02138 USA.
   [Bull, Sheana] Colorado Sch Publ Hlth, Denver, CO USA.
C3 Mbarara University of Science & Technology; Harvard University; Massachusetts General Hospital; Massachusetts Institute of Technology (MIT); Ragon Institute; Colorado School of Public Health
RP Ybarra, ML (corresponding author), Ctr Innovat Publ Hlth Res Inc, San Clemente, CA USA.
EM Michele@InnovativePublicHealth.com
FU NIMH NIH HHS [R01 MH080662-03, R01 MH080662, R01 MH054907, K24 MH087227, R01MH080662] Funding Source: Medline
CR Ajuwon A., 2005, SEX CONSENT YOUNG PE, V0, P96
   Ajzen I, 1985, ACTION CONTROL COGNI, V2, P11, DOI 10.1007/978-3-642-69746-3_2
   Anderson ES, 2006, ANN BEHAV MED, V31, P70, DOI 10.1207/s15324796abm3101_11
   ARBUCKLE JL, 1997, AMOS USERS GUIDE, V0, P0
   Bandura A., 1986, SOCIAL FDN THOUGHT A, V0, P0
   Bandura Albert, 1997, SELF EFFICACY EXERCI, V0, P0
   Biraro S, 2009, SEX TRANSM INFECT, V85, PI3, DOI 10.1136/sti.2008.033928
   Bryan A, 2001, J APPL SOC PSYCHOL, V31, P1911, DOI 10.1111/j.1559-1816.2001.tb00210.x
   Bryan AD, 1997, HEALTH PSYCHOL, V16, P468, DOI 10.1037/0278-6133.16.5.468
   Bryan AD, 2000, AIDS, V14, P756, DOI 10.1097/00002030-200004140-00021
   Bryan A, 2006, AIDS BEHAV, V10, P387, DOI 10.1007/s10461-006-9087-5
   Campbell JC, 2008, INT J INJ CONTROL SA, V15, P221, DOI 10.1080/17457300802423224
   Dunkle KL, 2004, LANCET, V363, P1415, DOI 10.1016/S0140-6736(04)16098-4
   Erulkar AS, 2004, INT FAM PLAN PERSPEC, V30, P182, DOI 10.1363/3018204
   Fishbein M., 1980, UNDERSTANDING ATTITU, V0, P0
   Fisher J.D., 2009, EMERGING THEORIES HL, V0, P22
   Fisher JD, 1996, HEALTH PSYCHOL, V15, P114, DOI 10.1037/0278-6133.15.2.114
   Fisher JD, 2002, HEALTH PSYCHOL, V21, P177, DOI 10.1037//0278-6133.21.2.177
   FISHER JD, 1994, HEALTH PSYCHOL, V13, P238, DOI 10.1037/0278-6133.13.3.238
   FISHER JD, 1992, PSYCHOL BULL, V111, P455, DOI 10.1037/0033-2909.111.3.455
   Fisher JD., 2000, AIDS PREVENT MENT H, V0, PP3, DOI 10.1007/978-1-4615-4137-0_1
   Hendriksen ES, 2007, AM J PUBLIC HEALTH, V97, P1241, DOI 10.2105/AJPH.2006.086009
   Jewkes R, 2010, J INT AIDS SOC, V13, P0, DOI 10.1186/1758-2652-13-6
   Johnson WD, 2008, COCHRANE DB SYST REV, V0, P0, DOI DOI 10.1002/14651858.CD001230.pub2
   Kalichman SC, 2006, AIDS CARE, V18, P178, DOI 10.1080/09540120500456292
   Kalichman SC, 2004, AIDS CARE, V16, P681, DOI 10.1080/09540120410331269530
   Kline R. B., 2011, PRINCIPLES PRACTICE, V0, P0, DOI DOI 10.1002/0470013192.BSA655
   Koenig MA, 2004, INT FAM PLAN PERSPEC, V30, P156, DOI 10.1363/3015604
   Linn JG, 2001, CELL MOL BIOL, V47, P1009
   Luke N, 2002, CROSS GENERATIONAL T, V0, P0
   MacPhail C, 2007, CONTRACEPTION, V75, P383, DOI 10.1016/j.contraception.2006.12.020
   Maman S, 2010, J INTERPERS VIOLENCE, V25, P1855, DOI 10.1177/0886260509354498
   Maticka-Tyndale E, 2010, SOC SCI MED, V71, P616, DOI 10.1016/j.socscimed.2010.03.049
   Miller CL, 2011, AIDS BEHAV, V15, P1512, DOI 10.1007/s10461-010-9693-0
   Moore Ann M, 2007, AFR J REPROD HEALTH, V11, P62, DOI 10.2307/25549732
   Moore Ann M, 2007, AFR J REPROD HEALTH, V11, P44, DOI 10.2307/25549731
   Nduna M, 2010, J INT AIDS SOC, V13, P0, DOI 10.1186/1758-2652-13-44
   Niderost S, 2011, AIDS CARE, V23, P908, DOI 10.1080/09540121.2010.538661
   PROCHASKA JO, 1994, HEALTH EDUC QUART, V21, P471, DOI 10.1177/109019819402100410
   Puffer ES, 2011, AIDS BEHAV, V15, P1264, DOI 10.1007/s10461-010-9823-8
   Rassjo EB, 2010, SEX REPROD HEALTHC, V1, P157, DOI 10.1016/j.srhc.2010.08.003
   Rogers, 1995, DIFFUSION INNOVATION, V0, P0
   Rosenberg M, 2015, SOC ADOLESCENT SELF, V0, P0
   ROSENSTOCK IM, 1974, HEALTH EDUC QUART, V2, P328, DOI 10.1177/109019817400200403
   Rubin D, 1987, MULTIPLE IMPUTATION, V0, P0
   Sobel, 1982, SOCIOL METHODOL, V13, P290, DOI 10.2307/270723
   StataCorp, 2009, STAT STAT SOFTW REL, V0, P0
   Uganda Bureau of Statistics (UBOS), 2005, STAT ABSTR, V0, P2005
   Varga CA, 2003, STUD FAMILY PLANN, V34, P160, DOI 10.1111/j.1728-4465.2003.00160.x
   Wagman J, 2009, J INTERPERS VIOLENCE, V24, P2073, DOI 10.1177/0886260508327707
   Walsh JL, 2011, ANN BEHAV MED, V42, P235, DOI 10.1007/s12160-011-9284-y
   Ware Jr JE, 2001, SF 36 PHYS MENTAL HL, V0, P0
   Whitaker DJ, 2000, FAM PLANN PERSPECT, V32, P111, DOI 10.2307/2648159
   Wingood GM, 2000, HEALTH EDUC BEHAV, V27, P539, DOI 10.1177/109019810002700502
   Yang XS, 2010, AIDS EDUC PREV, V22, P69, DOI 10.1521/aeap.2010.22.1.69
   Ybarra ML, 2007, J ADOLESCENT HEALTH, V41, PS31, DOI 10.1016/j.jadohealth.2007.09.010
   Ybarra ML, 2006, PEDIATRICS, V118, PE1169, DOI 10.1542/peds.2006-0815
   Ybarra ML, 2004, J ADOLESCENCE, V27, P319, DOI 10.1016/j.adolescence.2004.03.007
   ZIMET GD, 1988, J PERS ASSESS, V52, P30, DOI 10.1207/s15327752jpa5201_2
NR 64
TC 15
Z9 15
U1 0
U2 14
PU SPRINGER/PLENUM PUBLISHERS
PI NEW YORK
PA 233 SPRING ST, NEW YORK, NY 10013 USA
SN 1090-7165
EI 1573-3254
J9 AIDS BEHAV
JI AIDS Behav.
PD MAR 15
PY 2013
VL 17
IS 3
BP 1116
EP 1128
DI 10.1007/s10461-012-0137-x
PG 13
WC Public, Environmental & Occupational Health; Social Sciences, Biomedical
SC Public, Environmental & Occupational Health; Biomedical Social Sciences
GA 099VC
UT WOS:000315649700027
PM 22350827
DA 2023-03-20
ER

PT J
AU Katz, IT
   Ybarra, ML
   Wyatt, MA
   Kiwanuka, JP
   Bangsberg, DR
   Ware, NC
AF Katz, Ingrid T.
   Ybarra, Michele L.
   Wyatt, Monique A.
   Kiwanuka, Julius P.
   Bangsberg, David R.
   Ware, Norma C.
TI Socio-cultural and economic antecedents of adolescent sexual decision-making and HIV-risk in rural Uganda
SO AIDS CARE-PSYCHOLOGICAL AND SOCIO-MEDICAL ASPECTS OF AIDS/HIV
LA English
DT Article
DE HIV prevention; adolescents; Uganda; sexual risk-taking
ID school adolescents; perceptions; knowledge; education; students; behavior
AB With more than half of new infections occurring among youth, HIV/AIDS remains a major contributor to morbidity and mortality in Uganda. Semi-structured interviews were performed with 48 adolescents and 15 adult key informants in a rural Ugandan community to identify influences on adolescent sexual decision-making. Inductive data analytic methods revealed five thematic influences: (1) social pressure, (2) decline of the Senga (a familial figure who traditionally taught female adolescents about how to run a household), (3) cultural barriers to condom use, (4) knowledge of HIV transmission and modes of prevention, and (5) a moral injunction against sex before marriage. Influences were classified as HIV/AIDS risk and protective factors and organized to form an explanatory framework of adolescent sexual risk-taking. Risk factors pull youth toward risky behavior, while protective factors push them away. Predominance of risk over protective influences explains persistent sexual risk-taking by Ugandan youth. HIV prevention programs designed for Ugandan adolescents should take competing factors and sociocultural and economic influences into account.
C1 [Katz, Ingrid T.] Brigham & Womens Hosp, Div Womens Hlth, Boston, MA 02115 USA.
   [Katz, Ingrid T.; Wyatt, Monique A.; Bangsberg, David R.; Ware, Norma C.] Harvard Univ, Sch Med, Dept Global Hlth & Social Med, Boston, MA USA.
   [Ybarra, Michele L.] Ctr Innovat Publ Hlth Res Inc, San Clemente, CA USA.
   [Kiwanuka, Julius P.; Bangsberg, David R.] Mbarara Univ Sci & Technol, Dept Paediat, Mbarara, Uganda.
   [Bangsberg, David R.] Massachusetts Gen Hosp, Ctr Global Hlth, Boston, MA 02114 USA.
   [Bangsberg, David R.] Ragon Inst MGH MIT & Harvard, Boston, MA USA.
C3 Harvard University; Brigham & Women's Hospital; Harvard University; Harvard Medical School; Mbarara University of Science & Technology; Harvard University; Massachusetts General Hospital; Harvard University; Massachusetts Institute of Technology (MIT); Ragon Institute
RP Katz, IT (corresponding author), Brigham & Womens Hosp, Div Womens Hlth, 75 Francis St, Boston, MA 02115 USA.
EM ikatz2@partners.org
FU NCRR NIH HHS [UL1 RR025758] Funding Source: Medline; NIAAA NIH HHS [K24 AA015287] Funding Source: Medline; NIAID NIH HHS [P30 AI060354] Funding Source: Medline; NIMH NIH HHS [R01 MH054907, K23 MH097667, R01 MH080662, K24 MH090894, 5R01MH080662-02, K24 MH087227] Funding Source: Medline
CR [Anonymous], 2006, UG DEM HLTH SURV UDH, V0, P0
   Bakeera-Kitaka S., 2009, BARRIERS ARV THERAPY, V0, P0
   Bakeera-Kitaka S, 2008, AIDS CARE, V20, P426, DOI 10.1080/09540120701867099
   Baumgartner SE, 2010, J YOUTH ADOLESCENCE, V39, P1226, DOI 10.1007/s10964-010-9512-y
   Biraro S, 2009, SEX TRANSM INFECT, V85, PI3, DOI 10.1136/sti.2008.033928
   Birungi H, 2009, J ADOLESCENT HEALTH, V44, P184, DOI 10.1016/j.jadohealth.2008.06.004
   Bronfenbrenner U., 1979, EDUC FORUM, V0, P0
   Bull Sheana, 2010, EAST AFR J PUBLIC HEALTH, V7, P58
   Buzwell S, 1996, J RES ADOLESCENCE, V6, P489
   Chacko S, 2007, J HEALTH POPUL NUTR, V25, P319
   Corbin J, 2008, BASICS QUALITATIVE R, V0, P0
   Fantasia HC, 2011, J MIDWIFERY WOM HEAL, V56, P48, DOI 10.1111/j.1542-2011.2010.00014.x
   Gill CJ, 2005, AIDS, V19, P1243, DOI 10.1097/01.aids.0000180094.04652.3b
   Hulton LA, 2000, STUD FAMILY PLANN, V31, P35, DOI 10.1111/j.1728-4465.2000.00035.x
   Johnson RJ, 2002, J BEHAV MED, V25, P67, DOI 10.1023/A:1013541802282
   Kershaw TS, 2003, HEALTH PSYCHOL, V22, P523, DOI 10.1037/0278-6133.22.5.523
   Lightfoot MA, 2007, PREV SCI, V8, P271, DOI 10.1007/s11121-007-0074-5
   Marston C, 2006, LANCET, V368, P1581, DOI 10.1016/S0140-6736(06)69662-1
   McMauley A.P., 1995, POPULATION REPORTS J, V0, P0
   Michels TM, 2005, J RES ADOLESCENCE, V15, P583, DOI 10.1111/j.1532-7795.2005.00112.x
   Milner M, 2004, FREAKS GEEKS COOL KI, V0, P0
   Mishler E.G., 1986, RES INVTERVIEWING CO, V0, P0
   Muyinda H, 2004, AIDS CARE, V16, P69, DOI 10.1080/09540120310001633985
   Muyinda H, 2003, AIDS CARE, V15, P159, DOI 10.1080/0954012031000068308
   Neema S., 2004, 14 A GUTTM I, V0, P0
   Nobelius AM, 2011, AIDS CARE, V23, P252, DOI 10.1080/09540121.2010.507736
   Opio A, 2008, JAIDS-J ACQ IMM DEF, V49, P320, DOI 10.1097/QAI.0b013e3181893eb0
   Patton M. Q., 1990, QUALITATIVE EVALUATI, V0, P0
   Peltzer K, 2010, ACTA PAEDIATR, V99, P1242, DOI 10.1111/j.1651-2227.2010.01874.x
   Ponton LE, 2004, CHILD ADOL PSYCH CL, V13, P497, DOI 10.1016/j.chc.2004.02.003
   Roberts ST, 2006, ARCH PSYCHIAT NURS, V20, P32, DOI 10.1016/j.apnu.2005.08.008
   Salganik MJ, 2004, SOCIOL METHODOL, V34, P193, DOI 10.1111/j.0081-1750.2004.00152.x
   SIMON W, 1986, ARCH SEX BEHAV, V15, P97, DOI 10.1007/BF01542219
   Standing H, 1989, SEXUAL BEHAV SUBSAHA, V0, P0
   Uganda Bureau of Statistics, 2012, TP5 2010 MID PROJ PO, V0, P0
   Uganda Country Profile. Joint United Nations Programme on HIV/AIDS (UNAIDS), 2009, UG COUNTR PROF, V0, P0
   Uganda HIV/AIDS Partnership Uganda Ministry of Health Uganda AIDS Commission MEASURE Evaluation Project, 2004, AIDS AFR 90S UG YOUN, V0, P0
   *UNAIDS, 2010, REP GLOB AIDS EP, V0, P0
   UNGASS, 2010, COUNTR PROGR REP UG, V0, P0
   von Sadovszky V, 2002, J NURS SCHOLARSHIP, V34, P133
   W. H. Organization, 2000, HLTH KEY PROSP SUCC, V0, P0
   Ybarra ML, 2006, PLOS MED, V3, P2104, DOI 10.1371/journal.pmed.0030433
   Zwane I T, 2004, INT NURS REV, V51, P15, DOI 10.1111/j.1466-7657.2003.00214.x
NR 43
TC 13
Z9 13
U1 0
U2 13
PU ROUTLEDGE JOURNALS, TAYLOR & FRANCIS LTD
PI ABINGDON
PA 2-4 PARK SQUARE, MILTON PARK, ABINGDON OX14 4RN, OXON, ENGLAND
SN 0954-0121
EI 1360-0451
J9 AIDS CARE
JI Aids Care-Psychol. Socio-Med. Asp. Aids-Hiv
PD FEB 1
PY 2013
VL 25
IS 2
BP 258
EP 264
DI 10.1080/09540121.2012.701718
PG 7
WC Health Policy & Services; Public, Environmental & Occupational Health; Psychology, Multidisciplinary; Respiratory System; Social Sciences, Biomedical
SC Health Care Sciences & Services; Public, Environmental & Occupational Health; Psychology; Respiratory System; Biomedical Social Sciences
GA 055VG
UT WOS:000312445300016
PM 22835224
DA 2023-03-20
ER

PT J
AU Fotedar, S
   Sharma, KR
   Sogi, GM
   Fotedar, V
   Chauhan, A
AF Fotedar, Shailee
   Sharma, Kapil Rajeev
   Sogi, Girish M.
   Fotedar, Vikas
   Chauhan, Atul
TI Knowledge and Attitudes about HIV/AIDS of Students in H.P. Government Dental College and Hospital, Shimla, India
SO JOURNAL OF DENTAL EDUCATION
LA English
DT Article
DE AIDS; HIV; dental students; dental education; clinical education; India
ID hiv-infected patients; national-survey; dentists; virus
AB The purpose of this cross-sectional survey was to assess the knowledge and attitudes towards patients with HIV/AIDS among dental students in H.P. Government Dental College, Shimla, India. In November 2011, a survey was conducted of all the dental students of the college using a forty-five-item, self-administered questionnaire. The total mean knowledge score was 68.3 percent (good knowledge). The mean knowledge score was statistically higher in the clinical group than in the preclinical group. A majority of the students were aware of the association between HIV and oral candidiasis (89.1 percent), major aphthous (83.2 percent), and Kaposi's sarcoma (68.9 percent). Only 4.9 percent had professional attitudes about treating patients with HIV/AIDS. Male students had significantly fewer negative attitudes and higher positive attitudes than female students. The overall attitude score was significantly higher in the clinical group than in the preclinical group. Although a majority of the students had good knowledge, there were some inadequacies in their knowledge; those were more frequently seen in the preclinical students. It is important that dental students, as future dentists, develop not only the necessary practical skills but also knowledge and attitudes that will prepare them to treat patients with HIV/AIDS.
C1 [Fotedar, Shailee; Sharma, Kapil Rajeev; Chauhan, Atul] HP Govt Dent Coll, Shimla 171001, Himachal Prades, India.
   [Sogi, Girish M.] KLE Inst Dent Sci, Dept Publ Hlth Dent, Belgaum, Karnatka, India.
   [Fotedar, Vikas] Indira Gandhi Med Coll, Reg Canc Ctr, Shimla, India.
C3 K.L.E. Academy of Higher Education & Research; Indira Gandhi Medical College & Hospital Shimla
RP Fotedar, S (corresponding author), HP Govt Dent Coll, Shimla 171001, Himachal Prades, India.
EM drfotedar@rediffmail.com
CR [Anonymous], 2010, GLOB REP UNAIDS REP, V0, P0
   BENNETT ME, 1995, J AM DENT ASSOC, V126, P509, DOI 10.14219/jada.archive.1995.0216
   Blignaut E, 1994, J DENT ASSOC S AFR, V49, P113
   Centers for Disease Control and Prevention, 2012, GUID INF PREV OUTP S, V0, P0
   Cohen Leonard A, 2005, J DENT EDUC, V69, P896
   Darling M, 1992, J DENT ASSOC S AFR, V47, P399
   Erasmus S, 2005, INT J DENT HYG, V3, P213, DOI 10.1111/j.1601-5037.2005.00137.x
   Fallahi H, 2008, PAYESH J IRANIAN I H, V1, P59
   GILBERT AD, 1994, J DENT, V22, P229, DOI 10.1016/0300-5712(94)90116-3
   HIRSCHMAN RS, 1984, J APPL SOC PSYCHOL, V14, P184, DOI 10.1111/j.1559-1816.1984.tb02231.x
   Hu SW, 2004, AIDS PATIENT CARE ST, V18, P587, DOI 10.1089/1087291042404701
   Jian M, 2008, J ORAL HLTH COMM DEN, V2, P30
   Kitaura H, 1997, J DENT, V25, P279, DOI 10.1016/S0300-5712(96)00030-9
   Kumar M, 2005, JIAPHD, V6, P14
   Kuthy Raymond A, 2005, J DENT EDUC, V69, P1307
   Lohrmann C, 2000, J ADV NURS, V31, P696, DOI 10.1046/j.1365-2648.2000.01326.x
   McCarthy GM, 1999, AM J PUBLIC HEALTH, V89, P541, DOI 10.2105/AJPH.89.4.541
   Mulligan Roseann, 2006, J DENT EDUC, V70, P857
   Nasir EF, 2008, BMC PUBLIC HEALTH, V8, P0, DOI 10.1186/1471-2458-8-286
   Niami ALR, 2009, AL RAFIDAIN DENT J, V9, P110
   Oliveira ER, 2002, AIDS CARE, V14, P569, DOI 10.1080/09540120220133099
   Pagliari Ana V, 2004, J DENT EDUC, V68, P1278
   Patton Lauren L, 2003, DENT CLIN NORTH AM, V47, P467, DOI 10.1016/S0011-8532(03)00016-8
   Sadeghi M, 2004, J DENT EDUC, V73, P740
   Seacat Jason P, 2003, J DENT EDUC, V67, P630
   Shaikh Farah D, 2007, PSYCHOL HEALTH MED, V12, P7, DOI 10.1080/13548500500477667
   Shaw D, 2008, J MED ETHICS, V34, P184, DOI 10.1136/jme.2007.021972
   VALDISERRI RO, 2000, J ACQ IMMUN DEF SYND, V0, P97
   WILLIAMS DM, 1993, J ORAL PATHOL MED, V22, P289, DOI 10.1111/j.1600-0714.1993.tb01074.x
NR 30
TC 10
Z9 11
U1 0
U2 2
PU AMER DENTAL EDUCATION ASSOC-ADEA
PI WASHINGTON
PA 655 K STREET NW, SUITE 800, WASHINGTON, DC 20001 USA
SN 0022-0337
EI 1930-7837
J9 J DENT EDUC
JI J. Dent. Educ.
PD SEP 15
PY 2013
VL 77
IS 9
BP 1218
EP 1224
DI 
PG 7
WC Dentistry, Oral Surgery & Medicine
SC Dentistry, Oral Surgery & Medicine
GA 209ZS
UT WOS:000323799700016
PM 24002861
DA 2023-03-20
ER

PT J
AU Bharuthram, S
   Kies, C
AF Bharuthram, Sharita
   Kies, Carolynn
TI Introducing e-learning in a South African Higher Education Institution: Challenges arising from an intervention and possible responses
SO BRITISH JOURNAL OF EDUCATIONAL TECHNOLOGY
LA English
DT Article
AB This article draws on research conducted at a tertiary institution in South Africa as part of the redesigning of an English for Educational Development (EED) course to include an e-learning online discussion component. The subject material used was based on HIV/AIDS topics that students had to debate within an online discussion forum. Framed by the concept of Multiliteracies and the Social Constructivist view of teaching and learning, this study problematizes students' experiences of the online component in an attempt to explore the potential benefits of and challenges in using e-learning in teaching and learning and the extent to which e-learning should be adopted into the EED curriculum. The benefits derived and challenges faced by the students and the writers during the implementation of the intervention are presented with the aim of generating further discussions from researchers on national and international levels. This article briefly contextualizes the study by providing some background information, theory and the research process. It then draws on a number of evaluation tools ranging from course evaluations; classroom discussions and observations; reflective notes; as well as minutes of meetings to evaluate both students and writers participation and experiences. Practitioner Notes What is already known about this topic? center dot Advancements in technology make it imperative to include technology into teaching and learning. center dot Using technology can be both rewarding and challenging. center dot Technology contributes to flexible modes of teaching and learning. What this paper adds center dot Provides an understanding of the University context in South Africa and the literacy levels of students entering higher education in South Africa. center dot Discusses the negative impact that a lack of basic language proficiency has on teaching and learning initiatives. While technical skills are important, it is not sufficient for epistemological success. center dot Discusses some specific benefits of and challenges in using an e-learning discussion forum. This discussion would be useful for practitioners prior to the implementation of e-learning into the curriculum. Implications for practice and/or policy center dot Care and caution must be exercised in developing institutional policies that recommend e-learning interventions. Merely providing ongoing e-learning training for academics is not sufficient. It is imperative that academics are exposed to current literature on the issues that will prevent them falling into traps, eg, using e-learning to replace teacher interaction or making unrealistic demands on students based on the assumption that all student are technologically literate. center dot Consideration must be given to the social context of students as well as the expertise of students prior to adoption of e-learning into the curriculum. center dot Highlights the importance of using a scaffolding approach to develop expertise of students. center dot Stresses the need for Higher Education Institutions to revisit their minimum entrance requirements.
C1 [Bharuthram, Sharita] Univ Western Cape, Dept English, ZA-7535 Bellville, South Africa.
   [Kies, Carolynn] Univ Western Cape, Ctr Innovat Educ & Commun Technol, ZA-7535 Bellville, South Africa.
C3 University of the Western Cape; University of the Western Cape
RP Bharuthram, S (corresponding author), Univ Western Cape, Dept English, Private Bag X17, ZA-7535 Bellville, South Africa.
EM sbharuthram@uwc.ac.za
CR BERNSTEIN B, 1962, LANG SPEECH, V5, P221, DOI 10.1177/002383096200500405
   Cazden C, 1996, HARVARD EDUC REV, V66, P60, DOI 10.17763/haer.66.1.17370n67v22j160u
   CUMMINS J, 1995, DISCOURSE POWER ED O, V0, P191
   Cunningham K., 2000, INTERNET TESL J, V6, P5
   Garrison D.R., 2003, FRAMEWORK RES PRACTI, V0, P0
   Gee J.P., 1990, SOCIAL LINGUISTICS L, V0, P0
   Gunawardena C.N., 1997, AM J DIST ED, V11, P8, DOI 10.1080/08923649709526970
   Gunawardena C. N., 1995, INT J ED TELECOMMUNI, V1, P147, DOI 10.1080/08923649709526970
   Kajee L., 2006, THESIS U WITWATERSRA, V0, P0
   Kannan J., 2000, INTERNET TESL J, V6, P0
   Kazmer M. M., 2000, 1 MONDAY, V0, P0
   Lankshear C., 1997, CHANGING LITERACIES, V0, P133
   Lave J., 1991, SITUATED LEARNING LE, V0, P0
   Lave J., 2002, DISTRIBUTED LEARNING, V0, P56
   Lave J., 1996, INTRO VYGOTSKY, V0, P145
   Lelliott A, 2000, J PHILOS EDUC, V34, P41, DOI 10.1111/1467-9752.00154
   Morrow W., 1993, AD ISSUES, V1, P3
   Murphy D., 2001, ONLINE LEARNING TEAC, V0, P0
   Njenga JK, 2010, BRIT J EDUC TECHNOL, V41, P199, DOI 10.1111/j.1467-8535.2008.00910.x
   Palloff R. M., 2010, COLLABORATING ONLINE, V0, P0
   Palloff R. M., 2010, HDB ONLINE LEARNING, V0, P370
   Pollock N., 2000, THEORY PRACTICE VIRT, V0, P0
   Pretorius E. J., 2004, J LANGUAGE TEACHING, V38, P45, DOI 10.4314/JLT.V38I1.6027
   Stanz K., 2002, P 5 ANN IND PSYCHOL, V0, P0
   Street Brian, 2003, LANGUAGE LITERACY ED, V0, P77
   Warschauer M, 2003, TECHNOLOGY SOCIAL IN, V0, P0
   Warschauer M., 2001, CAMBRIDGE GUIDE TEAC, V0, P207
   Yates S., 1996, REDESIGNING ENGLISH, V0, P106
NR 29
TC 26
Z9 26
U1 2
U2 86
PU WILEY
PI HOBOKEN
PA 111 RIVER ST, HOBOKEN 07030-5774, NJ USA
SN 0007-1013
EI 1467-8535
J9 BRIT J EDUC TECHNOL
JI Br. J. Educ. Technol.
PD MAY 15
PY 2013
VL 44
IS 3
BP 410
EP 420
DI 10.1111/j.1467-8535.2012.01307.x
PG 11
WC Education & Educational Research
SC Education & Educational Research
GA 122YJ
UT WOS:000317354200018
DA 2023-03-20
ER

PT J
AU Oljira, L
   Berhane, Y
   Worku, A
AF Oljira, Lemessa
   Berhane, Yemane
   Worku, Alemayehu
TI Assessment of comprehensive HIV/AIDS knowledge level among in-school adolescents in eastern Ethiopia
SO JOURNAL OF THE INTERNATIONAL AIDS SOCIETY
LA English
DT Article
DE in-school; adolescents; HIV/AIDS; comprehensive knowledge
ID awareness; students; hiv
AB Introduction: In Ethiopia, more adolescents are in school today than ever before; however, there are no studies that have assessed their comprehensive knowledge of HIV/AIDS. Thus, this study tried to assess the level of this knowledge and the factors associated with it among in-school adolescents in eastern Ethiopia. Methods: A cross-sectional school-based study was conducted using a facilitator-guided self-administered questionnaire. The respondents were students attending regular school in 14 high schools located in 14 different districts in eastern Ethiopia. The proportion of in-school adolescents with comprehensive HIV/AIDS knowledge was computed and compared by sex. The factors that were associated with the comprehensive HIV/AIDS knowledge were assessed using bivariate and multivariable logistic regression. Results: Only about one in four, 677 (24.5%), in-school adolescents have comprehensive HIV/AIDS knowledge. The knowledge was better among in-school adolescents from families with a relatively middle or high wealth index (adjusted OR [95% CI] = 1.39 [1.03-1.87] and 1.75 [1.24-2.48], respectively), who got HIV/AIDS information mainly from friends or mass media (adjusted OR [95% CI]=1.63 [1.17-2.27] and 1.55 [1.14-2.11], respectively) and who received education on HIV/AIDS and sexual matters at school (adjusted OR [95% CI]=1.59 [1.22-2.08]). The females were less likely to have comprehensive HIV/AIDS knowledge compared to males (adjusted OR and [95% CI]=0.60 [0.49-0.75]). Conclusions: In general, only about a quarter of in-school adolescents had comprehensive HIV/AIDS knowledge. Although the female adolescents are highly vulnerable to HIV infection and its effects, they were by far less likely to have comprehensive HIV/AIDS knowledge. HIV/AIDS information, education and communication activities need to be intensified in high schools.
C1 [Oljira, Lemessa] Haramaya Univ, Coll Hlth Sci, Dept Publ Hlth, Harar, Ethiopia.
   [Berhane, Yemane] Addis Continental Inst Publ Hlth, Dept Epidemiol, Addis Ababa, Ethiopia.
   [Worku, Alemayehu] Univ Addis Ababa, Sch Publ Hlth, Dept Biostat, Addis Ababa, Ethiopia.
C3 Haramaya University; Addis Continental Institute of Public Health; Addis Ababa University
RP Oljira, L (corresponding author), Haramaya Univ, Coll Hlth Sci, Dept Publ Hlth, Harar, Ethiopia.
EM olemessa@yahoo.com
FU School of Graduate Studies, College of Health Sciences Haramaya University; Oromia Health Bureau
CR Alene GD, 2004, AIDS CARE, V16, P57, DOI 10.1080/09540120310001633976
   Anwar M, 2010, BMC PUBLIC HEALTH, V10, P0, DOI 10.1186/1471-2458-10-47
   Bastien S, 2011, REPROD HEALTH, V8, P0, DOI 10.1186/1742-4755-8-25
   Central Statistical Agency [Ethiopia] and ICF International, 2012, ETH DEM HLTH SURV 20, V0, P0
   Central Statistical Agency of Ethiopia, 2011, ETH DEM HLTH SURV 20, V0, P0
   Correia DS, 2009, THESCIENTIFICWORLDJO, V9, P37, DOI 10.1100/tsw.2009.8
   Dimbuene ZT, 2011, BMC PUBLIC HEALTH, V11, P0, DOI 10.1186/1471-2458-11-348
   Gashaw Andargie, 2007, ETHIOPIAN JOURNAL OF HEALTH DEVELOPMENT, V21, P179
   Kassie GM, 2008, BMC PUBLIC HEALTH, V8, P0, DOI 10.1186/1471-2458-8-429
   Mushi Declare L, 2007, BMC PREGNANCY CHILDBIRTH, V7, P5, DOI 10.1186/1471-2393-7-5
   Ray S, 2011, ETHIOP J HEALTH SCI, V21, P183
   Samkange-Zeeb FN, 2011, BMC PUBLIC HEALTH, V11, P0, DOI 10.1186/1471-2458-11-727
   [WHO UNDP UNFPA World Bank], 2001, SPEC PROGR RES DEV R, V0, P0
   Yesus DG, 2010, ETHIOP J HEALTH DEV, V24, P89
NR 15
TC 33
Z9 33
U1 0
U2 8
PU JOHN WILEY & SONS LTD
PI CHICHESTER
PA THE ATRIUM, SOUTHERN GATE, CHICHESTER PO19 8SQ, W SUSSEX, ENGLAND
SN 
EI 1758-2652
J9 J INT AIDS SOC
JI J. Int. AIDS Soc.
PD MAR 20
PY 2013
VL 16
IS 
BP 
EP 
DI 10.7448/IAS.16.1.17349
PG 5
WC Immunology; Infectious Diseases
SC Immunology; Infectious Diseases
GA 112EL
UT WOS:000316574900001
PM 23517715
DA 2023-03-20
ER

PT J
AU Rungsiyanont, S
   Lam-ubol, A
   Vacharotayangui, P
   Sappayatosok, K
AF Rungsiyanont, Sorasun
   Lam-ubol, Aroonwan
   Vacharotayangui, Piamkamon
   Sappayatosok, Kraisorn
TI Thai Dental Practitioners' Knowledge and Attitudes Regarding Patients with HIV
SO JOURNAL OF DENTAL EDUCATION
LA English
DT Article
DE HIV/AIDS; dentists; dental hygienists; dental assistants; dental students; Thailand
ID infected patients; oral lesions; dentists; students; willingness
AB To investigate the knowledge and attitudes of Thai dental practitioners regarding patients with HIV, a cross-sectional study using self-administered questionnaires was conducted. The questionnaires requested demographic information and included questions evaluating the knowledge and attitude of dental practitioners towards HIV The results were analyzed using Scheffe method for multiple comparisons at the 95 percent confidence level. Out of 1,200 questionnaires sent, 446 questionnaires were returned (response rate 37.2 percent). The subjects included final (sixth)-year dental students (11.9 percent), general dentists (29.1 percent), specialist dentists (15.5 percent), dental hygienists (30.5 percent), and dental assistants (13 percent). More than 80 percent of the dental practitioners correctly answered the questions testing their basic knowledge of HIV such as routes of transmission and common opportunistic infections. However, knowledge about HIV pathogenesis, complications, and advances in HIV management was lacking. Dental hygienists and dental assistants had statistically significant lower scores in knowledge about HIV than other groups. Sixty-seven percent of dental practitioners said they feel worried when treating patients with HIV, and 20.4 percent said they would deny treatment for patients with HIV if possible. While knowledge about HIV may be adequate among dental practitioners in Thailand, greater effort should be put into emphasizing positive attitudes towards patients with HIV.
C1 [Rungsiyanont, Sorasun; Lam-ubol, Aroonwan; Vacharotayangui, Piamkamon; Sappayatosok, Kraisorn] Srinakharinwirot Univ, Dept Oral Surg & Oral Med, Fac Dent, Bangkok 10110, Thailand.
C3 Srinakharinwirot University
RP Rungsiyanont, S (corresponding author), Srinakharinwirot Univ, Dept Oral Surg & Oral Med, Fac Dent, 114 Sukhumvit 23 Rd, Bangkok 10110, Thailand.
EM peted2000@hotmail.com
FU Srinakharinwirot University, Faculty of Dentistry Research Fund
CR Aleixo RQ, 2010, BRAZ J INFECT DIS, V14, P449, DOI 10.1590/S1413-86702010000500005
   AVERT, 2011, HIV AIDS THAIL, V0, P0
   Azodo CC, 2010, J DENT EDUC, V74, P446
   Bukar A, 2008, ODONTOSTOMATOL TROP, V31, P34
   Corrigan PW, 2007, COMMUNITY MENT HLT J, V43, P171, DOI 10.1007/s10597-006-9061-8
   Crossley ML, 2004, BRIT DENT J, V196, P749, DOI 10.1038/sj.bdj.4811382
   El-Maaytah M, 2005, ORAL DIS, V11, P318, DOI 10.1111/j.1601-0825.2005.01126.x
   Ellepola ANB, 2011, J DENT EDUC, V75, P574
   Erasmus S, 2005, INT J DENT HYG, V3, P213, DOI 10.1111/j.1601-5037.2005.00137.x
   Greenspan D, 2004, J DENT RES, V83, P145, DOI 10.1177/154405910408300212
   Joint United Nations Programme on HIV/AIDS (UNAIDS), 2010, UNAIDS REP GLOB AIDS, V0, P0
   Lueveswanij S, 2000, COMMUNITY DENT HLTH, V17, P165
   McCarthy G M, 1996, J CAN DENT ASSOC, V62, P63
   McCarthy GM, 1995, ORAL SURG ORAL MED O, V80, P655
   McCarthy GM, 1999, AM J PUBLIC HEALTH, V89, P541, DOI 10.2105/AJPH.89.4.541
   Montaner JSG, 2010, LANCET, V376, P532, DOI 10.1016/S0140-6736(10)60936-1
   Novitsky V, 2012, CURR OPIN HIV AIDS, V7, P117, DOI 10.1097/COH.0b013e32834fe8ff
   Oliveira ER, 2002, AIDS CARE, V14, P569, DOI 10.1080/09540120220133099
   Park JC, 2011, J PERIODONTAL IMPLAN, V41, P3, DOI 10.5051/jpis.2011.41.1.3
   Pinheiro A, 2004, INT DENT J, V54, P131, DOI 10.1111/j.1875-595X.2004.tb00268.x
   Puthanakit T, 2005, CLIN INFECT DIS, V41, P100, DOI 10.1086/430714
   Rungsiyanont S, 2012, AIDS CARE, V24, P1584, DOI 10.1080/09540121.2012.663884
   *UNAIDS, 2007, AIDS EP UPD, V0, P0
   UNDP, 2004, THAIL RESP HIV AIDS, V0, P0
NR 25
TC 9
Z9 9
U1 0
U2 3
PU AMER DENTAL EDUCATION ASSOC-ADEA
PI WASHINGTON
PA 655 K STREET NW, SUITE 800, WASHINGTON, DC 20001 USA
SN 0022-0337
EI 1930-7837
J9 J DENT EDUC
JI J. Dent. Educ.
PD SEP 15
PY 2013
VL 77
IS 9
BP 1202
EP 1208
DI 
PG 7
WC Dentistry, Oral Surgery & Medicine
SC Dentistry, Oral Surgery & Medicine
GA 209ZS
UT WOS:000323799700014
PM 24002859
DA 2023-03-20
ER

PT J
AU Kaptanoglu, AF
   Suer, K
   Diktas, H
   Hincal, E
AF Kaptanoglu, Asli Feride
   Sueer, Kaya
   Diktas, Huesrev
   Hincal, Evren
TI KNOWLEDGE, ATTITUDES AND BEHAVIOUR TOWARDS SEXUALLY TRANSMITTED DISEASES IN TURKISH CYPRIOT ADOLESCENTS
SO CENTRAL EUROPEAN JOURNAL OF PUBLIC HEALTH
LA English
DT Article
DE sexually transmitted diseases; Cyprus; Turkish; adolescent; knowledge; behaviour
ID prevention; hiv/aids
AB Background: The incidence of sexually transmitted diseases (STDs) is increasing among adolescents all around the world. There may be differences in knowledge and attitudes among different cultures and ethnic populations. The aim of this study is to determine knowledge, attitudes and behaviour of Turkish Cypriot adolescents related to STDs. Objectives: To assess knowledge of STDs, attitudes towards sexual behaviour and STDs among the secondary school students. Methods: A cross sectional study, with a sample size of 423 students, was conducted by using a semi-structured questionnaire. Simple random sampling method was applied during the selection of the sample. Results: The mean age of all participants was 15.61 +/- 1.22, 211 (49.88%) of them were male and 212 (50.12%) female. The majority of students (91.25%) stated that they had some knowledge about STDs; hovewer, 8.75% of the participants did not have any knowledge at all. Most of them, 42.32% described school as a source of information on STDs, nonetheless, only 7.57% of the group cited health care professionals as the information source. The majority of students (97.64%) has never been treated for STDs. Among 423 applicants, 93.14% indicated that they would have appreciated information about STDs during the high school years. Conclusions: There is a general understanding that the students are willing to participate and are in need of seminars that will be held about STDs during high school attendance. Furthermore, awareness raising educational events on this matter should be reviewed and revised in order to come up with more powerful ways of fighting against STDs transmission in this young population group of Turkish Cypriot (IC) community.
C1 [Kaptanoglu, Asli Feride] Near East Univ Hosp, Dept Dermatol, Nicosia, North Cyprus, Cyprus.
   [Sueer, Kaya] Near East Univ Hosp, Dept Infect Dis & Clin Microbiol, Nicosia, North Cyprus, Cyprus.
   [Diktas, Huesrev] Girne Mil Hosp, Dept Infect Dis & Clin Microbiol, Kyrenia, North Cyprus, Cyprus.
   [Hincal, Evren] Near East Univ, Dept Math, Fac Arts & Sci, Nicosia, North Cyprus, Cyprus.
C3 Near East University
RP Kaptanoglu, AF (corresponding author), Near East Univ Hosp, Dept Dermatol, Nicosia, North Cyprus, Cyprus.
EM dr.aslikaptanoglu@gmail.com
CR Aboyeji A. P., 2004, TROPICAL JOURNAL OF MEDICAL RESEARCH, V8, P10
   Ayranci U, 2005, BMC PUBLIC HEALTH, V5, P0, DOI 10.1186/1471-2458-5-95
   Biro FM, 2005, PEDIATR ANN, V34, P777, DOI 10.3928/0090-4481-20051001-09
   Cates Jr W, 1998, STDS ADOLESCENTS CHA, V0, P0
   ENG TR, 1997, HIDDEN EPIDEMIC CONF, V0, P0
   Ganczak M, 2007, J ADOLESCENT HEALTH, V40, PCOVER1, DOI 10.1016/j.jadohealth.2007.01.011
   Gokengin D, 2003, J SCHOOL HEALTH, V73, P258
   Golbasi Z, 2011, ARCH GYNECOL OBSTET, V283, P531, DOI 10.1007/s00404-010-1363-y
   Golbasi Zehra, 2009, INT J ADOLESC MED HEALTH, V21, P395, DOI 10.1515/IJAMH.2009.21.3.395
   Guven-Lisaniler F, 2005, WOMEN STUD INT FORUM, V28, P79, DOI 10.1016/j.wsif.2005.02.006
   Hoglund AT, 2009, INT J STD AIDS, V20, P102, DOI 10.1258/ijsa.2008.008200
   Kopacz Marek S., 2006, CENTRAL EUROPEAN JOURNAL OF PUBLIC HEALTH, V14, P193
   Ljubojevic S, 2010, ACTA DERMATOVENER CR, V18, P305
   McFarland W, 2010, AIDS, V24, PS1, DOI 10.1097/01.aids.0000386728.49059.92
   Merakou K, 2002, EUR J PUBLIC HEALTH, V12, P90, DOI 10.1093/eurpub/12.2.90
   Mwambete Kennedy D, 2006, AFR HEALTH SCI, V6, P165
   Samkange-Zeeb FN, 2011, BMC PUBLIC HEALTH, V11, P0, DOI 10.1186/1471-2458-11-727
NR 18
TC 11
Z9 11
U1 0
U2 9
PU NATL INST PUBLIC HEALTH
PI PRAGUE 10
PA DEPT SCIENTIFIC INFORMATION, SROBAROVA 48, PRAGUE 10, 100 42, CZECH REPUBLIC
SN 1210-7778
EI 1803-1048
J9 CENT EUR J PUBL HEAL
JI Cent. Eur. J. Public Health
PD MAR 15
PY 2013
VL 21
IS 1
BP 54
EP 58
DI 10.21101/cejph.a3808
PG 5
WC Public, Environmental & Occupational Health
SC Public, Environmental & Occupational Health
GA 120KZ
UT WOS:000317170500011
PM 23741902
DA 2023-03-20
ER

PT J
AU Mushoriwa, T
AF Mushoriwa, Taruvinga
TI Sexual Activity Among Rural High School Students in Zimbabwe: Results and Implications for HIV Prevention
SO JOURNAL OF PSYCHOLOGY IN AFRICA
LA English
DT Article
DE sexual activity; sexual liasons; rural high school students
AB This study surveyed sexual activity among Zimbabwean teenagers with a view to assisting them adopt safe sexual practices in the face of the HIV\AIDS pandemic. Participants were 200 high school students (females = 50%; mean age = 16.7%, SD = 0.8%) from Masvingo Province, Zimbabwe. They completed a semi-structured questionnaire on sexual debut, current sexual activity and use of contraception. Data were analysed descriptively and thematically. The results suggest high prevalence of sexual activity among the school students, and some of it being unprotected. Specifically condom and contraceptive use was very low. This bodes well with the theory of optimistic bias (Weisten, 1984) which basically claims that some people think that they are less likely than the average person to experience health problems. When assessing their own risks, they do not see themselves as being at risk at all. If we apply this theory to the current study, it means that despite knowledge and awareness of HIV/AIDS, students continue to engage in risky sexual activities thinking that this will not affect them but only their friends and others.
C1 [Mushoriwa, Taruvinga] Univ Ft Hare, ZA-5700 E London, South Africa.
C3 University of Fort Hare
RP Mushoriwa, T (corresponding author), Univ Ft Hare, Fac Educ, Alice Campus,Private Bag 1314, ZA-5700 E London, South Africa.
EM tmsuhoriwa@ufh.ac.za
CR Alene GD, 2004, AIDS CARE, V16, P57, DOI 10.1080/09540120310001633976
   [Anonymous], 2008, HUM SOC SCI J, V3, P81
   Bekwitt T., 2003, J MED, V3, P28
   Burger S, 2000, ADOLESCENT, V2nd, P0
   CROME IB, 2004, YOUNG PEOPLE SUBSTAN, V0, P0
   Dasenbury L., 2004, HLTH ED, V104, P371
   Dika H., 1998, A B C RES METHODS ED, V0, P0
   Eaton L, 2003, SOC SCI MED, V56, P149, DOI 10.1016/S0277-9536(02)00017-5
   Hawke J., 2009, EVIDENCE BASED ADDIC, V0, P0
   Iwokwagh N., 2006, 27 NAT C NIG ASS ED, V0, P0
   Kimani G. N., 2012, INT J HUMANITIES SOC, V2, P37
   Mathews C, 2009, HEALTH EDUC RES, V24, P1, DOI 10.1093/her/cym079
   Nkinyangi S., 2003, HIV AIDS ROLE ED SER, V0, P0
   Okpede D., 1994, ISSUES ADOLESCENT SE, V0, P0
   Onasanya S. A., 2008, NIGERIAN J GUIDANCE, V13, P41
   South African Human Science Research Council, 2009, TEEN PREGN S AFR SPE, V0, P0
   The World Bank, 2002, ED HIV AIDS WIND HOP, V0, P0
   Ufuoma O. K., 2007, J ARTS HUMANITIES, V4, P83
   UNAIDS, 2012, GLOB REP AIDS EP, V0, P0
   *UNAIDS, 2002, AIDS EP UPD, V0, P0
   WEINSTEIN ND, 1984, HEALTH PSYCHOL, V3, P431, DOI 10.1037/0278-6133.3.5.431
   WHO, 2012, CONC INTR 2 VACC, V0, P0
   Wicks-Nelson R., 2003, BEHAV DISORDER CHILD, V0, P0
   Wisdon J. P., 2008, ADOLESCENCE SUBSTANC, V0, P0
NR 24
TC 0
Z9 0
U1 0
U2 9
PU ROUTLEDGE JOURNALS, TAYLOR & FRANCIS LTD
PI ABINGDON
PA 2-4 PARK SQUARE, MILTON PARK, ABINGDON OX14 4RN, OXON, ENGLAND
SN 1433-0237
EI 1815-5626
J9 J PSYCHOL AFR
JI J. Psychol. Afr.
PD JUN 15
PY 2013
VL 23
IS 3
BP 511
EP 513
DI 10.1080/14330237.2013.10820660
PG 3
WC Psychology, Multidisciplinary
SC Psychology
GA 247ZL
UT WOS:000326663400018
DA 2023-03-20
ER

PT J
AU Kerr, DL
   Ding, KL
   Thompson, AJ
AF Kerr, Dianne L.
   Ding, Kele
   Thompson, Amy J.
TI A Comparison of Lesbian, Bisexual, and Heterosexual Female College Undergraduate Students on Selected Reproductive Health Screenings and Sexual Behaviors
SO WOMENS HEALTH ISSUES
LA English
DT Article
ID breast-cancer; primary-care; risk-factors; women; orientation; disparity; receipt; access
AB Background: The purpose of this study was to compare lesbian, bisexual, and heterosexual college undergraduate women on selected reproductive health screenings. Associations between sexual orientation and preventive health screenings and sexual behaviors were made to determine if differences existed between the groups. Methods: The study was a secondary analysis of three semesters of the American College Health Association's National College Health Assessment-II. Findings: Bisexuals were 1.1 times as likely as heterosexuals to have a gynecological examination and perform a breast self-examination (BSE), and 1.5 times as likely to have an HIV test. Bisexuals also were 1.5 times as likely as lesbians to have a gynecological examination, 1.2 times as likely to perform BSE, and 1.4 times as likely to have an HIV test. Lesbians were 0.70 times as likely as heterosexuals to have a gynecological examination, but no different in BSE or HIV testing. Bisexuals were more likely to have anal intercourse than heterosexuals or lesbians (p <.001). Bisexuals were less likely to use condoms than heterosexuals for vaginal intercourse but more likely to use them for anal intercourse (p <.001). Most of the women (90%) used no barrier protection for oral sex. Bivariate tests found associations between sexual orientation and each of the preventive screenings and that those with more partners screened more frequently. Conclusions: Health educators should attend to the unique needs of each sexual orientation group when presenting sexual health information to college women. Health care providers should undergo diversity and sensitivity training to work more effectively with these groups. Copyright (C) 2013 by the Jacobs Institute of Women's Health. Published by Elsevier Inc.
C1 [Kerr, Dianne L.; Ding, Kele] Kent State Univ, Kent, OH 44242 USA.
   [Thompson, Amy J.] Univ Toledo, Dept Hlth & Rehabil Serv, Toledo, OH 43606 USA.
C3 University System of Ohio; Kent State University; Kent State University Kent; Kent State University Salem; University System of Ohio; University of Toledo
RP Kerr, DL (corresponding author), Kent State Univ, POB 1590,134 Nixson Hall, Kent, OH 44242 USA.
EM dkerr@kent.edu
CR ACHA, 2011, AM COLL HLTH ASS NAT, V0, P0
   Advocates for Youth, 2009, BEST PRACT YOUTH FRI, V0, P0
   American Cancer Society, 2013, AM CANC SOC GUID EAR, V0, P0
   American College Health Association (ACHA), 2013, LGBTQ LESB GAY BIS T, V0, P0
   American College Health Association (ACHA), 2013, ACHA NCHA 2, V0, P0
   American Congress of Obstetricians and Gynecologists, 2011, ANN MAMM NOW REC WOM, V0, P0
   American Congress of Obstetricians and Gynecologists (AGOG), 2012, NEW CERV CANC SCREEN, V0, P0
   Bernert DJ, 2012, AM J HEALTH BEHAV, V36, P459, DOI 10.5993/AJHB.36.4.3
   Brown J, 2008, CANCER CAUSE CONTROL, V19, P1009, DOI 10.1007/s10552-008-9176-z
   Centers for Disease Control and Prevention (CDC), 2003, MMWR MORB MORTAL WKLY REP, V52, P329
   Charlton BM, 2011, J ADOLESCENT HEALTH, V49, P505, DOI 10.1016/j.jadohealth.2011.03.013
   Cochran SD, 2001, AM J PUBLIC HEALTH, V91, P591, DOI 10.2105/AJPH.91.4.591
   Conron KJ, 2010, AM J PUBLIC HEALTH, V100, P1953, DOI 10.2105/AJPH.2009.174169
   Diamant AL, 2000, AM J PREV MED, V19, P141, DOI 10.1016/S0749-3797(00)00192-6
   Diamant AL, 2000, ARCH FAM MED, V9, P1043, DOI 10.1001/archfami.9.10.1043
   Dibble SL, 2004, WOMEN HEALTH ISS, V14, P60, DOI 10.1016/j.whi.2004.03.004
   Fish J., 2006, DIVERSITY HLTH SOCIA, V3, P163
   Food and Drug Administration, 2013, CONS 1 RAP HOM US HI, V0, P0
   Fredriksen-Goldsen KI, 2010, AM J PUBLIC HEALTH, V100, P2255, DOI 10.2105/AJPH.2009.177329
   Gay and Lesbian Medical Association, 2006, GUID CAR LESB GAY BI, V0, P0
   Greenwald Jeffrey L, 2006, CURR INFECT DIS REP, V8, P125, DOI 10.1007/s11908-006-0008-6
   Institute of Medicine, 2011, HLTH LESB GAY BISEX, V0, P0
   Kerker BD, 2006, J URBAN HEALTH, V83, P970, DOI 10.1007/s11524-006-9096-8
   Koh AS, 2005, SEX TRANSM DIS, V32, P563, DOI 10.1097/01.olq.0000175417.17078.21
   Koh AS, 2000, WESTERN J MED, V172, P379, DOI 10.1136/ewjm.172.6.379
   Lindley LL, 2009, J WOMENS HEALTH, V18, P1195, DOI 10.1089/jwh.2008.1205
   Marrazzo JM, 2005, PERSPECT SEX REPRO H, V37, P6, DOI 10.1363/3700605
   Massachusetts Department of Public Health, 2009, HLTH LESB GAY BIS TR, V0, P0
   Matthews AK, 2004, PREV MED, V38, P105, DOI 10.1016/j.ypmed.2003.09.034
   Mravcak SA, 2006, AM FAM PHYSICIAN, V74, P279
   National Cancer Institute, 2012, BREAST CANC PREV WHA, V0, P0
   New Mexico Department of Health, 2010, NEW MEX PROGR COLL L, V0, P0
   Oswalt S. B., 2013, ARCH SEXUAL BEHAV, V0, P0
   Rankow EJ, 1998, AM J HEALTH BEHAV, V22, P403
   Rowen TS, 2013, INT J GYNECOL OBSTET, V120, P42, DOI 10.1016/j.ijgo.2012.08.011
   Savin-Williams RC, 2006, CURR DIR PSYCHOL SCI, V15, P40, DOI 10.1111/j.0963-7214.2006.00403.x
   Seaver MR, 2008, J WOMENS HEALTH, V17, P215, DOI 10.1089/jwh.2007.0083
   Sim LJ, 2009, COMM AD HLTH CAR SER, V0, P0
   Susan G. Komen for the Cure, 2012, UND BREAST CANC EARL, V0, P0
   U.S. Centers for Disease Control and Prevention (CDC), 2010, HEALTH WORKS IN SEL, V0, P0
   U.S. Centers for Disease Control and Prevention (CDC), 2012, RAP HIV TEST, V0, P0
   U.S. Centers for Disease Control and Prevention (CDC), 2011, 2010 SEX TRANSM DIS, V0, P0
   U.S. Preventive Services Task Force (USPSTF), 2009, SCREEN BREAST CANC R, V0, P0
   U.S. Preventive Services Task Force (USPSTF), 2012, SCREEN CERV CANC, V0, P0
   U.S. Preventive Services Task Force (USPSTF), 2007, SCREEN HIV, V0, P0
   US Preventive Services Task Force (USPSTF), 2013, AHRQ PUBLICATION, V0, P0
   Valanis BG, 2000, ARCH FAM MED, V9, P843, DOI 10.1001/archfami.9.9.843
   Wells BE, 2006, WOMEN HEALTH, V44, P1, DOI 10.1300/J013v44n02_01
   Young RM, 2005, AM J PUBLIC HEALTH, V95, P1144, DOI 10.2105/AJPH.2004.046714
NR 49
TC 40
Z9 40
U1 0
U2 11
PU ELSEVIER SCIENCE INC
PI NEW YORK
PA STE 800, 230 PARK AVE, NEW YORK, NY 10169 USA
SN 1049-3867
EI 1878-4321
J9 WOMEN HEALTH ISS
JI Womens Health Iss.
PD NOV-DEC 15
PY 2013
VL 23
IS 6
BP E347
EP E355
DI 10.1016/j.whi.2013.09.003
PG 9
WC Public, Environmental & Occupational Health; Women's Studies
SC Public, Environmental & Occupational Health; Women's Studies
GA AO1XY
UT WOS:000341110100005
PM 24183409
DA 2023-03-20
ER

PT J
AU Chandler, R
   Canty-Mitchell, J
   Kip, KE
   Daley, EM
   Morrison-Beedy, D
   Anstey, E
   Ross, H
AF Chandler, Rasheeta
   Canty-Mitchell, Janie
   Kip, Kevin E.
   Daley, Ellen M.
   Morrison-Beedy, Dianne
   Anstey, Erica
   Ross, Henry
TI College Women's Preferred HIV Prevention Message Mediums: Mass Media versus Interpersonal Relationships
SO JANAC-JOURNAL OF THE ASSOCIATION OF NURSES IN AIDS CARE
LA English
DT Article
DE communication media; female college students; HIV; interpersonal relationships; sexual behavior influences
ID risk; adolescents; communication; behavior; web
AB One quarter of HIV cases occur in women ages 15-44 years. We investigated preferential HIV prevention message mediums among college women (18-21 years of age) and their association with parent and partner communication. A nonexperimental cross-sectional survey assessed factors associated with parent and partner communication among 626 single female students who were sexually active in the previous 6 months and attending a 4-year public university in Florida. Women who perceived themselves to be at elevated risk of acquiring HIV were more likely to communicate with their parents (p<.05), but not their partners. In multivariable analysis, students were more likely to communicate about sexual risk behavior with their parents when mothers were younger and when less influenced by their peers. Reading items on the Internet about intravenous drug use and HIV were independently associated with higher parent and partner communication, respectively. Findings can guide future HIV prevention communication interventions. Copyright (C) 2013 Association of Nurses in AIDS Care
C1 [Chandler, Rasheeta; Kip, Kevin E.; Morrison-Beedy, Dianne] Univ S Florida, Coll Nursing, Tampa, FL 33620 USA.
   [Canty-Mitchell, Janie] Robert Wood Johnson Fdn, Res Program, Wilmington, NC USA.
   [Canty-Mitchell, Janie] Robert Wood Johnson Fdn, Sponsored Program, Wilmington, NC USA.
   [Canty-Mitchell, Janie] Univ N Carolina, Sch Nursing, Wilmington, NC 28401 USA.
   [Kip, Kevin E.] Univ S Florida, Coll Nursing, Res Ctr, Tampa, FL USA.
   [Daley, Ellen M.; Anstey, Erica] Univ S Florida, Coll Publ Hlth, Dept Community & Family Hlth, Tampa, FL USA.
   [Morrison-Beedy, Dianne] Univ S Florida, Coll Nursing, USF Hlth, Tampa, FL USA.
   [Ross, Henry] Minor Dev & Empowerment Inc, Ft Lauderdale, FL USA.
C3 State University System of Florida; University of South Florida; Robert Wood Johnson Foundation (RWJF); Robert Wood Johnson Foundation (RWJF); University of North Carolina; University of North Carolina Wilmington; State University System of Florida; University of South Florida; State University System of Florida; University of South Florida; State University System of Florida; University of South Florida
RP Chandler, R (corresponding author), Univ S Florida, Coll Nursing, Tampa, FL 33620 USA.
CR Adefuye AS, 2009, BMC PUBLIC HEALTH, V9, P0, DOI 10.1186/1471-2458-9-281
   Barriger M, 2013, J SEX RES, V50, P84, DOI 10.1080/00224499.2011.607928
   Bleakley A, 2011, HEALTH EDUC BEHAV, V38, P530, DOI 10.1177/1090198110385775
   Buhi E., 2011, J AM COLL HEALTH, V58, P101
   Calvert S. L., 2010, HDB CHILDREN MEDIA D, V0, P0
   Centers for Disease Control and Prevention, 2011, NAT WOM GIRLS HIV AI, V0, P0
   Crosby RA, 2003, ARCH PEDIAT ADOL MED, V157, P169, DOI 10.1001/archpedi.157.2.169
   Crosnoe R, 2008, FAM COMMUNITY HEALTH, V31, PS71, DOI 10.1097/01.FCH.0000304020.05632.e8
   DICLEMENTE RJ, 1995, JAMA-J AM MED ASSOC, V274, P1271, DOI 10.1001/jama.274.16.1271
   DiClemente RJ, 2001, PEDIATRICS, V107, P1363, DOI 10.1542/peds.107.6.1363
   Dillman D., 2007, MAIL TELEPHONE SURVE, V0, P0
   DuRant Robert H, 2006, J ADOLESC HEALTH, V38, P0, DOI 10.1016/j.jadohealth.2004.11.133
   Evans WD, 2012, J HEALTH COMMUN, V17, P498, DOI 10.1080/10810730.2011.635772
   Flynn PM, 2011, PEDIATRICS, V128, P1023, DOI 10.1542/peds.2011-1761
   Gold B. J., 2004, CONT PEDIAT, V0, P1
   HOFSTETTER CR, 1995, AM J PREV MED, V11, P231, DOI 10.1016/S0749-3797(18)30451-3
   Hogan M, 1999, PEDIATRICS, V104, P341, DOI 10.1542/peds.2010-1636
   Jemmott LS, 2008, JOGNN-J OBST GYN NEO, V37, P137, DOI 10.1111/j.1552-6909.2008.00221.x
   Jones Susan Anne, 2008, NURS STAND, V23, P35
   Kamyab K., 2012, HLTH ED BEHAV, V0, P0
   Kershaw TS, 2003, HEALTH PSYCHOL, V22, P523, DOI 10.1037/0278-6133.22.5.523
   LEngle KL, 2006, J ADOLESCENT HEALTH, V38, P186, DOI 10.1016/j.jadohealth.2005.03.020
   McMorris BJ, 2009, EVALUATION REV, V33, P138, DOI 10.1177/0193841X08326463
   McRee AL, 2012, SEX TRANSM DIS, V39, P394, DOI 10.1097/OLQ.0b013e318248aaa0
   Milhausen R. R., 2007, JOURNAL OF HIV/AIDS PREVENTION IN CHILDREN & YOUTH, V8, P11, DOI 10.1300/J499v08n01_02
   Morrison-Beedy D., 2010, WESTERN J NURS RES, V33, P690
   Noar SM, 2006, J HEALTH COMMUN, V11, P21, DOI 10.1080/10810730500461059
   Rai AA, 2003, J ADOLESCENT HEALTH, V33, P108, DOI 10.1016/S1054-139X(03)00179-4
   Romer D, 2009, AM J PUBLIC HEALTH, V99, P2150, DOI 10.2105/AJPH.2008.155036
   Rosengard C, 2004, SEX TRANSM INFECT, V80, P130, DOI 10.1136/sti.2003.006056
   Sales JM, 2008, HEALTH EDUC BEHAV, V35, P332, DOI 10.1177/1090198106293524
   Sax LJ, 2003, RES HIGH EDUC, V44, P409, DOI 10.1023/A:1024232915870
   Stattin H, 2000, CHILD DEV, V71, P1072, DOI 10.1111/1467-8624.00210
   Stellefson M, 2011, J MED INTERNET RES, V13, P0, DOI 10.2196/jmir.1703
   Teitelman Anne M, 2008, J AM PSYCHIATR NURSES ASSOC, V14, P50, DOI 10.1177/1078390307311770
   Werner-Wilson R. J., 2000, J FAM THER, V28, P243
NR 36
TC 9
Z9 9
U1 0
U2 15
PU LIPPINCOTT WILLIAMS & WILKINS
PI PHILADELPHIA
PA TWO COMMERCE SQ, 2001 MARKET ST, PHILADELPHIA, PA 19103 USA
SN 1055-3290
EI 1552-6917
J9 J ASSOC NURSE AIDS C
JI J. Assoc. Nurses Aids Care
PD NOV-DEC 15
PY 2013
VL 24
IS 6
BP 491
EP 502
DI 10.1016/j.jana.2012.09.001
PG 12
WC Nursing
SC Nursing
GA 287FC
UT WOS:000329526100007
PM 23465402
DA 2023-03-20
ER

PT J
AU Moore, MJ
   Barr, EM
   Johnson, TM
AF Moore, Michele J.
   Barr, Elissa M.
   Johnson, Tammie M.
TI Sexual Behaviors of Middle School Students: 2009 Youth Risk Behavior Survey Results From 16 Locations
SO JOURNAL OF SCHOOL HEALTH
LA English
DT Article
DE adolescent; sexual behavior; risk factors; middle school
ID oral sex; intercourse; adolescents
AB BACKGROUND: The potential negative consequences of engaging in sexual risk behaviors at a young age are well documented. Unfortunately, there is a dearth of information about the prevalence of sexual behaviors among middle school students. This article provides an overview of the sexual risk behaviors of middle school students from 16 districts and states throughout the country, and examines these risks by demographic variables. METHODS: In 2009, 10 states and 6 districts administered the Youth Risk Behavior Survey-Middle School and included sexual behavior questions. Data were examined using the Centers for Disease Control and Prevention's Youth Online database. Frequencies were run for 4 sexual behaviors and an HIV/AIDS education question for each location. A series of t-tests were calculated for these 5 items by gender, age, and race for each location. RESULTS: Data show that 520% of sixth graders and 1442% of eighth graders have engaged in sexual intercourse. A concerning percentage of students have also engaged in other sexual risk behaviors and many are not receiving HIV/AIDS education. Additionally, there were significant differences by gender, race, and age. CONCLUSION: Consistent with previous studies, males, minorities, and older students are more likely to engage in sexual risk behaviors. There is also variation in the percentage of students engaging in sexual behaviors across locations. Sexual risk reduction education is important for middle school youth, particularly for minorities, males and those from southern and/or larger, urban cities as those are the populations with generally higher sexual risk behaviors.
C1 [Moore, Michele J.; Barr, Elissa M.; Johnson, Tammie M.] Univ N Florida, Dept Publ Hlth, Brooks Coll Hlth, Jacksonville, FL 32224 USA.
C3 State University System of Florida; University of North Florida
RP Moore, MJ (corresponding author), Univ N Florida, Dept Publ Hlth, Brooks Coll Hlth, 1 UNF Dr, Jacksonville, FL 32224 USA.
EM mmoore@unf.edu; ebarr@unf.edu; tammie.johnson@unf.edu
CR Albert, 2010, ONE VOICE 2010 AM AD, V0, P0
   Brener Nancy D., 2004, MORBIDITY AND MORTALITY WEEKLY REPORT, V53, P1
   Bruckner H, 2005, J ADOLESCENT HEALTH, V36, P271, DOI 10.1016/j.jadohealth.2005.01.005
   Centers for Disease Control and Prevention, 2009, 2009 MIDDL SCH YOUTH, V0, P0
   Centers for Disease Control and Prevention, 2011, YRBSS STAT TERR TRIB, V0, P0
   Constantine NA, 2007, PERSPECT SEX REPRO H, V39, P167, DOI 10.1363/3916707
   Dake JA, 2011, J SCHOOL HEALTH, V81, P159, DOI 10.1111/j.1746-1561.2010.00575.x
   De Rosa CJ, 2010, PERSPECT SEX REPRO H, V42, P197, DOI 10.1363/4219710
   Dunn MS, 2008, J SCHOOL HEALTH, V78, P587, DOI 10.1111/j.1746-1561.2008.00350.x
   Eaton Danice K., 2010, MORBIDITY AND MORTALITY WEEKLY REPORT, V59, P1
   Fetro JV, 2001, J SCHOOL HEALTH, V71, P30, DOI 10.1111/j.1746-1561.2001.tb06486.x
   Howard-Barr E, 2011, AM J SEX EDUC, V6, P176, DOI 10.1080/15546128.2011.571955
   Howard-Barr EM, 2007, AM J SEX EDUC, V2, P27, DOI 10.1300/J455v02n03_03
   Kim-Godwin Yeoun Soo, 2007, J SCH NURS, V23, P214
   Kirby D, 2007, SEXUAL RISK PROTECTI, V0, P0
   Laflin MT, 2008, J ADOLESCENT HEALTH, V42, P228, DOI 10.1016/j.jadohealth.2007.08.014
   Markham CM, 2009, J SCHOOL HEALTH, V79, P193, DOI 10.1111/j.1746-1561.2008.00389.x
   Mathews TJ, 2010, NCHS DATA BRIEF, V0, P46
   National Campaign to Prevent Teen Pregnancy, 2010, POL BRIEF RAC ETHN D, V0, P0
   National Public Radio KFF Kennedy School of Government, 2004, SEX ED AM GEN PUBL P, V0, P0
   SHANKLIN S, 2007, 2005 MIDDLE SCH YOUT, V0, P0
   Suellentrop K., 2006, PREGNANCY SEXUALLY E, V0, P0
   Upchurch DM, 2002, J SEX RES, V39, P197, DOI 10.1080/00224490209552142
   WHALEN LG, 2005, MIDDLE SCH YOUTH RIS, V0, P0
NR 28
TC 17
Z9 17
U1 0
U2 14
PU WILEY
PI HOBOKEN
PA 111 RIVER ST, HOBOKEN 07030-5774, NJ USA
SN 0022-4391
EI 1746-1561
J9 J SCHOOL HEALTH
JI J. Sch. Health
PD JAN 15
PY 2013
VL 83
IS 1
BP 61
EP 68
DI 10.1111/j.1746-1561.2012.00748.x
PG 8
WC Education & Educational Research; Education, Scientific Disciplines; Health Care Sciences & Services; Public, Environmental & Occupational Health
SC Education & Educational Research; Health Care Sciences & Services; Public, Environmental & Occupational Health
GA 058TE
UT WOS:000312656200009
PM 23253292
DA 2023-03-20
ER

PT J
AU Simms, DC
   Byers, ES
AF Simms, Deanne C.
   Byers, E. Sandra
TI Heterosexual Daters' Sexual Initiation Behaviors: Use of the Theory of Planned Behavior
SO ARCHIVES OF SEXUAL BEHAVIOR
LA English
DT Article
DE Sexual initiation behaviors; Theory of Planned Behavior; Gender differences
ID condom use; gender-differences; hiv prevention; self-efficacy; scripts; health; students; women; adolescents; intercourse
AB The current study investigated sexual initiations within the framework of the Theory of Planned Behavior (TPB) (Ajzen, 1991; Ajzen & Madden, 1986). Male and female daters in heterosexual dating relationships completed an online survey that assessed their sexual relationship with their partner and the TPB components (perceptions of social norms, attitudes, perceived behavioral control, and intentions). The TPB was supported for both men and women in that, as predicted, the more an individual perceived that important others would approve of them initiating sexual activities with their partner, the more positive their evaluations were of the outcomes of initiating, and the more confident they were in their ability to initiate, the stronger were their initiation intentions. In turn, stronger sexual initiation intentions were associated with more frequent initiation behaviors. Compared to women, men initiated more frequently, had stronger sexual initiation intentions, and perceived more positive social norms regarding initiation; men and women did not differ in their attitudes toward sexual initiation or in their perceived behavioral control. Both men and women who reported initiating more frequently and perceived their partner as initiating more frequently reported greater sexual satisfaction. These results are discussed in terms of the utility of the TPB for understanding sexual initiations and the role of the traditional sexual script in initiation-related cognitions and behavior.
C1 [Simms, Deanne C.; Byers, E. Sandra] Univ New Brunswick, Dept Psychol, Fredericton, NB E3B 6E4, Canada.
C3 University of New Brunswick
RP Simms, DC (corresponding author), Univ New Brunswick, Dept Psychol, POB 4400, Fredericton, NB E3B 6E4, Canada.
EM d.simms@unb.ca
CR AJZEN I, 1991, ORGAN BEHAV HUM DEC, V50, P179, DOI 10.1016/0749-5978(91)90020-T
   AJZEN I, 1986, J EXP SOC PSYCHOL, V22, P453, DOI 10.1016/0022-1031(86)90045-4
   Ajzen I., 1980, UNDERSTANDING ATTITU, V0, P0
   Ajzen I, 2002, CONSTRUCTING TPB QUE, V0, P0
   ANDERSON PB, 1993, ARCH SEX BEHAV, V22, P335, DOI 10.1007/BF01542122
   Armitage CJ, 2001, BRIT J SOC PSYCHOL, V40, P471, DOI 10.1348/014466601164939
   BARON RM, 1986, J PERS SOC PSYCHOL, V51, P1173, DOI 10.1037/0022-3514.51.6.1173
   BASENENGQUIST K, 1992, HEALTH EDUC QUART, V19, P263, DOI 10.1177/109019819201900209
   Baumeister RF, 2001, PERS SOC PSYCHOL REV, V5, P242, DOI 10.1207/S15327957PSPR0503_5
   Blanc AK, 2001, STUD FAMILY PLANN, V32, P189, DOI 10.1111/j.1728-4465.2001.00189.x
   BLUMSTEIN P, 1983, AM COUPLES MONEY WOR, V0, P0
   Brener ND, 2006, PUBLIC OPIN QUART, V70, P354, DOI 10.1093/poq/nfl003
   Brody S, 2009, J SEX MED, V6, P1947, DOI 10.1111/j.1743-6109.2009.01303.x
   Byers E. S., 1996, J PSYCHOL HUMAN SEXU, V8, P7, DOI 10.1300/J056V08N01_02
   BYERS ES, 1989, J SEX RES, V26, P210, DOI 10.1080/00224498909551507
   Dworkin SL, 2005, J SEX RES, V42, P150, DOI 10.1080/00224490509552268
   Fischtein DS, 2007, ARCH SEX BEHAV, V36, P451, DOI 10.1007/s10508-006-9157-9
   Fishbein M, 2000, AIDS CARE, V12, P273, DOI 10.1080/09540120050042918
   Fishbein M, 1975, BELIEF ATTITUDE INTE, V0, P0
   Gossman I., 2003, CANADIAN J HUMAN SEX, V12, P169
   GREER AE, 1994, J SEX RES, V31, P185, DOI 10.1080/00224499409551752
   Hayes AF, 2009, COMMUN MONOGR, V76, P408, DOI 10.1080/03637750903310360
   Hickman SE, 1999, J SEX RES, V36, P258, DOI 10.1080/00224499909551996
   Hust SJT, 2008, MASS COMMUN SOC, V11, P3, DOI 10.1080/15205430701668139
   Jemmott Loretta Sweet, 2002, J ASSOC NURSES AIDS CARE, V13, P59, DOI 10.1016/S1055-3290(06)60201-X
   JESSER CJ, 1978, J SEX RES, V14, P118, DOI 10.1080/00224497809551000
   LAPLANTE MN, 1980, J SEX RES, V16, P338, DOI 10.1080/00224498009551090
   Lawrance K., 2011, HDB SEXUALITY RELATE, V0, P525
   Lawrance KA, 1996, SEX ROLES, V34, P337, DOI 10.1007/BF01547806
   Littleton HL, 2006, SEX ROLES, V54, P557, DOI 10.1007/s11199-006-9017-z
   McCormick N. B., 1987, SEXUAL MARITAL THERA, V2, P3, DOI 10.1080/02674658708407734
   McCormick NB, 2010, SEX RELATSH THER, V25, P91, DOI 10.1080/14681990903563707
   MCCORMICK NB, 1984, SEX ROLES, V11, P303, DOI 10.1007/BF00287522
   MCCORMICK NB, 1979, PSYCHOL WOMEN QUART, V4, P194, DOI 10.1111/j.1471-6402.1979.tb00708.x
   McNulty JK, 2008, ARCH SEX BEHAV, V37, P229, DOI 10.1007/s10508-007-9176-1
   Metts S., 1996, COMMUNICATION YB, V19, P49, DOI 10.1080/23808985.1996.11678928
   Milhausen RR, 1999, J SEX RES, V36, P361, DOI 10.1080/00224499909552008
   Molla M, 2007, AIDS CARE, V19, P425, DOI 10.1080/09540120600722692
   Munoz-Silva A, 2007, AIDS CARE, V19, P1177, DOI 10.1080/09540120701402772
   Ortiz-Torres B, 2003, CULT HEALTH SEX, V5, P1, DOI 10.1080/713804639
   OSULLIVAN LF, 1992, J SEX RES, V29, P435, DOI 10.1080/00224499209551658
   Perper T., 1987, J SEX RES, V23, P455, DOI 10.1080/00224498709551385
   Preacher KJ, 2004, BEHAV RES METH INS C, V36, P717, DOI 10.3758/BF03206553
   Preacher KJ, 2001, CALCULATION SOBEL TE, V0, P0
   Preacher KJ, 2008, BEHAV RES METHODS, V40, P879, DOI 10.3758/BRM.40.3.879
   Purnine DM, 1997, J CONSULT CLIN PSYCH, V65, P1017, DOI 10.1037/0022-006X.65.6.1017
   Santtila P, 2008, J SEX MARITAL THER, V34, P29, DOI 10.1080/00926230701620548
   Seal DW, 2003, CULT HEALTH SEX, V5, P295, DOI 10.1080/136910501171698
   Sheeran P, 2003, PERS SOC PSYCHOL B, V29, P205, DOI 10.1177/0146167202239046
   Simms D.C., 2009, CANADIAN J HUMAN SEX, V18, P15, DOI 10.3109/0167482X.2012.706342
   SIMON W, 1986, ARCH SEX BEHAV, V15, P97, DOI 10.1007/BF01542219
   TABACHNICK BG, 2001, USING MULTIVARIATE S, V0, P0
   TAYLOR JF, 1994, ARCH SEX BEHAV, V23, P627, DOI 10.1007/BF01541816
   Treboux D., 1990, J ADOLESCENT RES, V5, P175, DOI 10.1207/s15327795jra0504_5
   Turner CF, 1998, SCIENCE, V280, P867, DOI 10.1126/science.280.5365.867
   van de ven MOM, 2007, J BEHAV MED, V30, P435, DOI 10.1007/s10865-007-9119-2
   Vannier SA, 2008, CANADIAN J HUMAN SEX, V17, P183
   Villarruel AM, 2004, NURS RES, V53, P172, DOI 10.1097/00006199-200405000-00004
   Webb PM, 1999, J ADOLESCENT HEALTH, V24, P383, DOI 10.1016/S1054-139X(99)00005-1
   Wiederman MW, 1999, J SEX RES, V36, P59, DOI 10.1080/00224499909551968
   Zilbergeld B., 2004, BETTER EVER LOVE SEX, V0, P0
NR 61
TC 28
Z9 28
U1 1
U2 50
PU SPRINGER/PLENUM PUBLISHERS
PI NEW YORK
PA 233 SPRING ST, NEW YORK, NY 10013 USA
SN 0004-0002
EI 1573-2800
J9 ARCH SEX BEHAV
JI Arch. Sex. Behav.
PD JAN 15
PY 2013
VL 42
IS 1
BP 105
EP 116
DI 10.1007/s10508-012-9994-7
PG 12
WC Psychology, Clinical; Social Sciences, Interdisciplinary
SC Psychology; Social Sciences - Other Topics
GA 058KK
UT WOS:000312632400011
PM 22875717
DA 2023-03-20
ER

PT J
AU Pengpid, S
   Peltzer, K
   Skaal, L
AF Pengpid, S.
   Peltzer, K.
   Skaal, L.
TI Mental health and HIV sexual risk behaviour among University of Limpopo students
SO SOUTH AFRICAN JOURNAL OF PSYCHIATRY
LA English
DT Article
ID sub-saharan african; alcohol-use; south-africa; college-students; partner violence; young-adults; youth; consumption; coercion; depression
AB Background. Little attention has been paid to the role of poor mental health among young people with regard to HIV risk behaviour and HIV prevention in Africa. Objective. To determine the association between mental health, substance use and HIV sexual risk behaviour among a sample of university students in South Africa. Methods. A cross-sectional survey was conducted among undergraduate students who were recruited conveniently from public campus venues at the University of Limpopo Medical University of Southern Africa (Medunsa) campus. The sample included 722 university students (57.6% men and 42.4% women) with a mean age of 21.7 years (standard deviation +/- 8.8). Results. Of the 722 students, 39.5% reported depression, 23.4% screened positive for post-traumatic stress disorder (PTSD), 22% reported hazardous or harmful alcohol use, 33% reported >= 2 sexual partners in the past 12 months, 50% reported inconsistent condom use, 46% reported unknown HIV status of a sexual partner and 20% reported alcohol use in the context of sex in the past 3 months. In multivariate analysis, HIV risk behaviour was associated with, among men, hazardous or harmful alcohol use and having screened positive for PTSD, and among women, being in the 4th or more year of study and current cannabis use. Conclusion. Poor mental health, including substance use, was found to be associated with HIV risk behaviour. Co-ordinated mental health and sexual and reproductive health services that meet the needs of university students would be desirable.
C1 [Pengpid, S.; Peltzer, K.] Madidol Univ, ASEAN Inst Hlth Dev, Phutthamonthon, Nakhonpathom, Thailand.
   [Pengpid, S.; Peltzer, K.] Univ Limpopo, Dept Psychol, Turfloop, Limpopo, South Africa.
   [Peltzer, K.] Human Sci Res Council, STI, HIV AIDS, Pretoria, Gauteng, South Africa.
   [Peltzer, K.] Human Sci Res Council, TB HAST Res Programme, Pretoria, Gauteng, South Africa.
   [Skaal, L.] Univ Limpopo, Dept Hlth Syst & Policy, Pretoria, Gauteng, South Africa.
C3 University of Limpopo; Human Sciences Research Council-South Africa; Human Sciences Research Council-South Africa; University of Limpopo
RP Peltzer, K (corresponding author), Madidol Univ, ASEAN Inst Hlth Dev, Phutthamonthon, Nakhonpathom, Thailand.
EM kpeltzer@hsrc.ac.za
FU Directorate General for Development Cooperation (DGDC) through the Flemish Interuniversity council (VLIR-UOS)
CR Adefuye AS, 2009, BMC PUBLIC HEALTH, V9, P0, DOI 10.1186/1471-2458-9-281
   Agardh A, 2012, INT J BEHAV MED, V19, P208, DOI 10.1007/s12529-011-9159-4
   Agardh A, 2011, BMC PUBLIC HEALTH, V11, P0, DOI 10.1186/1471-2458-11-527
   ANDRESEN EM, 1994, AM J PREV MED, V10, P77, DOI 10.1016/S0749-3797(18)30622-6
   Babor TF, 2001, BRIEF INTERVENTION H, V0, P0
   Brodbeck J, 2006, AIDS BEHAV, V10, P599, DOI 10.1007/s10461-006-9103-9
   Caceres CF, 2000, J ADOLESCENT HEALTH, V27, P361, DOI 10.1016/S1054-139X(00)00096-3
   Castilla J, 1999, DRUG ALCOHOL DEPEN, V56, P47, DOI 10.1016/S0376-8716(99)00008-3
   Cercone Jennifer J, 2005, VIOLENCE VICT, V20, P207, DOI 10.1891/vivi.2005.20.2.207
   Chersich MF, 2010, INT J STD AIDS, V21, P2, DOI 10.1258/ijsa.2000.009432
   Ciesla JA, 2001, AM J PSYCHIAT, V158, P725, DOI 10.1176/appi.ajp.158.5.725
   COLLINGS S J, 1991, SOUTH AFRICAN JOURNAL OF PSYCHOLOGY, V21, P153
   Cooper ML, 2002, J STUD ALCOHOL, V0, PP101, DOI 10.15288/jsas.2002.s14.101
   Crepaz N, 2001, HEALTH PSYCHOL, V20, P291, DOI 10.1037//0278-6133.20.4.291
   Dobash RP, 2004, BRIT J CRIMINOL, V44, P324, DOI 10.1093/crimin/azh026
   Freeborn DK, 2000, J BEHAV HEALTH SER R, V27, P446, DOI 10.1007/BF02287826
   Gass JD, 2011, J INTERPERS VIOLENCE, V26, P2764, DOI 10.1177/0886260510390960
   Griffin JA, 2010, J AM COLL HEALTH, V58, P523, DOI 10.1080/07448481003621718
   Heeren GA, 2009, AIDS BEHAV, V13, P268, DOI 10.1007/s10461-008-9415-z
   Hoque ME, 2011, AFR J PRIM HEALTH CA, V3, P0, DOI 10.4102/phcfm.v3i1.281
   Howard D. E., 2004, JOURNAL OF HIV/AIDS PREVENTION IN CHILDREN & YOUTH, V6, P65, DOI 10.1300/J499v06n02_05
   Jewkes R, 2002, SOC SCI MED, V55, P1231, DOI 10.1016/S0277-9536(01)00242-8
   Kalichman SC, 2008, ADDICT BEHAV, V33, P1630, DOI 10.1016/j.addbeh.2008.07.020
   Kalichman SC, 2007, PREV SCI, V8, P141, DOI 10.1007/s11121-006-0061-2
   Kaminer D, 2008, SOC SCI MED, V67, P1589, DOI 10.1016/j.socscimed.2008.07.023
   Kim J, 1998, ALCOHOL CLIN EXP RES, V22, P126, DOI 10.1111/j.1530-0277.1998.tb03626.x
   Kimerling R, 2006, J GEN INTERN MED, V21, P65, DOI 10.1111/j.1525-1497.2005.00292.x
   Lloyd S, 2012, AIDS EDUC PREV, V24, P228, DOI 10.1521/aeap.2012.24.3.228
   Lundberg P, 2011, BMC PUBLIC HEALTH, V11, P0, DOI 10.1186/1471-2458-11-125
   Meade CS, 2005, CLIN PSYCHOL REV, V25, P433, DOI 10.1016/j.cpr.2005.02.001
   MULROW CD, 1995, ANN INTERN MED, V122, P913, DOI 10.7326/0003-4819-122-12-199506150-00004
   Myer L, 2009, J EPIDEMIOL COMMUN H, V63, P293, DOI 10.1136/jech.2008.080861
   National Department of Health South Africa, 2021, 2019 NAT ANT HIV SEN, V0, P0
   Patel V, 2007, BRIT MED BULL, V81-82, P81, DOI 10.1093/bmb/ldm010
   Peltzer K, 2012, INT J STD AIDS, V23, P653, DOI 10.1258/ijsa.2012.011457
   Peltzer K, 2009, J SOC SCI, V18, P143, DOI 10.1080/09718923.2009.11892675
   Pithey A, 2009, SAHARA J-J SOC ASP H, V6, P155, DOI 10.1080/17290376.2009.9724944
   Rabkin Judith G, 2008, CURR HIV/AIDS REP, V5, P163, DOI 10.1007/s11904-008-0025-1
   Rehm J, 2012, ADDICTION, V107, P51, DOI 10.1111/j.1360-0443.2011.03621.x
   Reid MC, 1999, ARCH INTERN MED, V159, P1681, DOI 10.1001/archinte.159.15.1681
   SHISANA O, 2008, S AFRICAN NATL HIV P, V0, P0
   Sikkema KJ, 2011, JAIDS-J ACQ IMM DEF, V57, P230, DOI 10.1097/QAI.0b013e3182167e7a
   Smit J, 2006, PUBLIC HEALTH, V120, P534, DOI 10.1016/j.puhe.2006.01.009
   Straus MA, 2008, CHILD YOUTH SERV REV, V30, P252, DOI 10.1016/j.childyouth.2007.10.004
   Umoh OO, 2011, AFR J DRUG ALCOHOL S, V10, P49
   Weinhardt L S, 2000, ANNU REV SEX RES, V11, P125
   Wyatt GE, 2004, AIDS BEHAV, V8, P401, DOI 10.1007/s10461-004-7324-3
NR 47
TC 10
Z9 11
U1 0
U2 21
PU AOSIS
PI CAPE TOWN
PA POSTNET SUITE 55, PRIVATE BAG X22, TYGERVALLEY, CAPE TOWN, 00000, SOUTH AFRICA
SN 1608-9685
EI 
J9 SAJP-S AFR J PSYCHI
JI SAJP
PD JUN 15
PY 2013
VL 19
IS 2
BP 25
EP 30
DI 10.7196/SAJP.415
PG 6
WC Psychiatry
SC Psychiatry
GA 205RG
UT WOS:000323461700001
DA 2023-03-20
ER

PT J
AU Longman-Mills, S
   Carpenter, K
AF Longman-Mills, S.
   Carpenter, K.
TI Interpersonal Competence and Sex Risk Behaviours among Jamaican Adolescents
SO WEST INDIAN MEDICAL JOURNAL
LA English
DT Article
DE Adolescent sexuality; emotional intelligence; interpersonal skills; risky sexual behaviours
AB Objective: Of particular public health concern to the Jamaican authorities is the consistently high numbers of new HIV infections among adolescents and young adults. The thrust in HIV/AIDS prevention campaigns has largely been toward an increase in knowledge and attitudes as opposed to personality variables. However, it is widely believed that persons with high interpersonal skills may be less likely to engage in sex risk behaviours. This study investigated interpersonal competence as a personality characteristic associated with sexual risk-taking among Jamaican adolescents. Methods: A cross-sectional survey of 500 adolescents, ages 13-18 years (250 males and 250 females) from nine randomly selected secondary government schools within Kingston and St Andrew was used. The sample ensured maximum variation in age groups. The BarOn EQ-i:YV(S) was utilized to provide a measure of interpersonal competence and the Sex Risk Scale from the Adolescent Risk Inventory acted as a measure of sex risk behaviours. The Spearman 's rho correlational statistic was used to investigate the hypothesis. Results: Of the students surveyed, 58.6% reported that they were sexually active; 31.8% reported having multiple sexual partners and 28.2% reporting inconsistent condom use. A significant, inverse relationship was observed between interpersonal competence and sex risk behaviours (p < 0.05). Conclusion: This research provided evidence that adolescents with high interpersonal skills are less likely to participate in risky sexual behaviours. Therefore, interventions aimed at reducing risky adolescent sexual practices might benefit from the inclusion of strategies to build interpersonal skills.
C1 [Longman-Mills, S.] Univ W Indies, Dept Community Hlth & Psychiat, Kingston 7, Jamaica.
   [Carpenter, K.] Univ W Indies, Jamaican Language Unit, Kingston 7, Jamaica.
C3 University West Indies Mona Jamaica; University West Indies Mona Jamaica
RP Longman-Mills, S (corresponding author), Univ W Indies, Dept Community Hlth & Psychiat, Kingston 7, Jamaica.
EM samanthalongman@gmail.com
CR Bar-On R., 2006, BAR ON EMOTIONAL QUO, V0, P0
   Bar-On R, 2006, PSICOTHEMA, V18, P13
   DELAMATER J, 1981, ANNU REV SOCIOL, V7, P263, DOI 10.1146/annurev.so.07.080181.001403
   Di Noia J, 2008, AM J HEALTH BEHAV, V32, P497, DOI 10.5555/ajhb.2008.32.5.497
   Freud Sigmund, 1962, 3 ESSAYS THEORY SEXU, V0, P0
   Hyken E, 2003, W PSYCH ASS ANN CONV, V0, P0
   Laumann EO, 1994, SOCIAL ORG SEXUALITY, V0, P0
   Lescano CM, 2007, CHILD PSYCHIAT HUM D, V37, P325, DOI 10.1007/s10578-006-0037-2
   Longman-Mills S, 2011, EXPLORING RELATIONSH, V0, P0
   Ministry of Health, 2010, UN GEN ASS SPEC SESS, V0, P0
   Ministry of Health Jamaica, 2012, HIV AIDS KNOWL ATT B, V0, P0
   Ponton L, 2001, SEX LIVES TEENAGERS, V0, P0
   Ryan S, 2007, PERSPECT SEX REPRO H, V39, P149, DOI 10.1363/3914907
   SCHINKE SP, 1977, SOC WORK HEALTH CARE, V3, P159
   Weeks J, 2009, KEY IDEAS, V0, P1
   Willis G., 2004, COGNITIVE INTERVIEWI, V0, P0
NR 16
TC 8
Z9 8
U1 1
U2 10
PU UNIV WEST INDIES FACULTY MEDICAL SCIENCES
PI KINGSTON
PA MONA CAMPUS, KINGSTON 7, JAMAICA
SN 0043-3144
EI 
J9 W INDIAN MED J
JI West Ind. Med. J.
PD JUN 15
PY 2013
VL 62
IS 5
BP 423
EP 426
DI 
PG 4
WC Medicine, General & Internal
SC General & Internal Medicine
GA AD7KU
UT WOS:000333443600008
PM 24756654
DA 2023-03-20
ER

PT J
AU Tung, WC
   Lu, MG
   Cook, D
AF Tung, Wei-Chen
   Lu, Minggen
   Cook, Daniel M.
TI HIV/AIDS Knowledge and Attitudes Among Chinese College Students in the US
SO JOURNAL OF IMMIGRANT AND MINORITY HEALTH
LA English
DT Article
DE AIDS; Attitudes; Chinese college student; HIV; Knowledge
ID risk behavior; acculturation; young; aids; hiv
AB This study assessed knowledge and attitudes about HIV/AIDS and sources of HIV/STI information among Chinese college students living in the USA and explored specific factors associated with knowledge levels and types of sources of information. We surveyed 133 Chinese students enrolled in three US universities. About 41.4 % believed that HIV could be contracted through mosquito bites, and 22.6 % were unaware that condoms could prevent HIV. Sources of HIV/STI information were the mass media. Males were more likely to demonstrate a higher HIV/AIDS knowledge level than females. Graduate students were more likely to cite television as a source of information, and less likely to mention school teachers, than were undergraduate students. These ethnic minority immigrant students held misconceptions about HIV transmission and prevention, and possibly utilized information of varying quality. Accordingly this study identifies specific objectives for education, including basic biology and diversity issues from evidence-based sources.
C1 [Tung, Wei-Chen] Univ Nevada, Orvis Sch Nursing, Reno, NV 89557 USA.
   [Lu, Minggen; Cook, Daniel M.] Univ Nevada, Sch Community Hlth Sci, Reno, NV 89557 USA.
C3 Nevada System of Higher Education (NSHE); University of Nevada Reno; Nevada System of Higher Education (NSHE); University of Nevada Reno
RP Tung, WC (corresponding author), Univ Nevada, Orvis Sch Nursing, Reno, NV 89557 USA.
EM wctung@unr.edu
CR Albrektsson Madelene, 2009, OPEN AIDS J, V3, P55, DOI 10.2174/1874613600903010055
   Curtis V, 2011, PHILOS T R SOC B, V366, P389, DOI 10.1098/rstb.2010.0117
   Davis C, 1999, EDUC PSYCHOL MEAS, V59, P481, DOI 10.1177/00131649921969992
   Fergus S, 2007, AM J PUBLIC HEALTH, V97, P1096, DOI 10.2105/AJPH.2005.074609
   Huang J, 2005, AIDS PATIENT CARE ST, V19, P769, DOI 10.1089/apc.2005.19.769
   Institute of International Education, 2011, OP DOORS REP INT ED, V0, P0
   Inungu Joseph, 2009, J HEALTH HUM SERV ADM, V32, P259
   Lam CB, 2013, ARCH SEX BEHAV, V42, P523, DOI 10.1007/s10508-012-9959-x
   Li XM, 2004, HEALTH PROMOT INT, V19, P345, DOI 10.1093/heapro/dah308
   Li Y, 2004, INT FAM PLAN PERSPEC, V30, P128, DOI 10.1363/3012804
   Lonn E, 2007, AIDS PATIENT CARE ST, V21, P48, DOI 10.1089/apc.2006.0063
   Mier N, 2010, AM J HEALTH BEHAV, V34, P822
   Moloney Molly, 2008, J ETHN SUBST ABUSE, V7, P376, DOI 10.1080/15332640802508168
   Odu OO, 2008, EUR J CONTRACEP REPR, V13, P90, DOI 10.1080/13625180701617670
   Pedersen ER, 2011, PREV SCI, V12, P401, DOI 10.1007/s11121-011-0232-7
   Ravert RD, 2009, J ADOLESCENT RES, V24, P376, DOI 10.1177/0743558409334254
   Samson AA, 2012, AIDS CARE, V24, P658, DOI 10.1080/09540121.2011.630350
   Tan XD, 2008, MED EDUC, V42, P227, DOI 10.1111/j.1365-2923.2007.02954.x
   Tulloch HE, 2012, J IMMIGR MINOR HEALT, V14, P132, DOI 10.1007/s10903-011-9480-7
   Tung WC, 2008, J ASSOC NURSE AIDS C, V19, P397, DOI 10.1016/j.jana.2008.04.009
   Weinstock H, 2004, PERSPECT SEX REPRO H, V36, P6, DOI 10.1111/j.1931-2393.2004.tb00002.x
   Zhang LY, 2007, HEALTH EDUC, V107, P351, DOI 10.1108/09654280710759269
NR 22
TC 10
Z9 10
U1 2
U2 19
PU SPRINGER
PI NEW YORK
PA 233 SPRING ST, NEW YORK, NY 10013 USA
SN 1557-1912
EI 
J9 J IMMIGR MINOR HEALT
JI J. Immigr. Minor. Health
PD AUG 15
PY 2013
VL 15
IS 4
BP 788
EP 795
DI 10.1007/s10903-012-9716-1
PG 8
WC Public, Environmental & Occupational Health
SC Public, Environmental & Occupational Health
GA 175OW
UT WOS:000321241100017
PM 22965498
DA 2023-03-20
ER

PT J
AU Milikovsky, DZ
   Ben Yona, R
   Akselrod, D
   Glick, SM
   Jotkowitz, A
AF Milikovsky, Dan Zeharia
   Ben Yona, Renana
   Akselrod, Dikla
   Glick, Shimon M.
   Jotkowitz, Alan
TI Willingness to treat infectious diseases: what do students think?
SO JOURNAL OF MEDICAL ETHICS
LA English
DT Article
ID medical-students; physicians; attitudes; empathy; decline
AB Introduction Outbreaks of serious communicable infectious diseases remain a major global medical problem and force healthcare workers to make hard choices with limited information, resources and time. While information regarding physicians' opinions about such dilemmas is available, research discussing students' opinions is more limited. Methods Medical students were surveyed about their willingness to perform medical procedures on patients with communicable diseases as students and as physicians. Students were asked about their opinions regarding the duty to treat in such cases. Results 74% of respondents felt that by deciding to enter medical school they were morally obliged to treat any patient despite the risks. Students' willingness to treat as physicians is significantly higher than their willingness to treat as students. HIV was significantly the most tolerated disease with respect to performing mouth to mouth resuscitation. Among preclinical students, we found that willingness to treat during the later years is significantly greater than during the earlier years. Among clinical students, the opposite was observed. Discussion Students' greater willingness to treat as physicians is mostly attributed to perceptions of higher obligations as a qualified doctor. There is greater but not total willingness to perform resuscitation on patients with HIV relative to other diseases. The increased willingness of preclinical students and the decreased willingness of clinical students both emphasise the importance of patient-physician communication and ethics studies during medical school.
C1 [Milikovsky, Dan Zeharia; Ben Yona, Renana; Akselrod, Dikla; Glick, Shimon M.; Jotkowitz, Alan] Ben Gurion Univ Negev, Fac Hlth Sci, Prywes Ctr Med Educ, Beer Sheva, Israel.
   [Milikovsky, Dan Zeharia; Ben Yona, Renana; Akselrod, Dikla] Ben Gurion Univ Negev, Fac Hlth Sci, Joyce & Irving Goldman Med Sch, Beer Sheva, Israel.
C3 Ben Gurion University; Ben Gurion University
RP Jotkowitz, A (corresponding author), Ben Gurion Univ Negev, Fac Hlth Sci, Prywes Ctr Med Educ, POB 653, Beer Sheva, Israel.
CR Alexander GC, 2003, HEALTH AFFAIR, V22, P189, DOI 10.1377/hlthaff.22.5.189
   BACKETT EM, 1954, P ROY SOC MED, V46, P707
   BICKEL J, 1991, ACAD MED, V66, P726, DOI 10.1097/00001888-199112000-00003
   Caves ND, 2006, RESUSCITATION, V68, P93, DOI 10.1016/j.resuscitation.2005.05.014
   EMANUEL EJ, 1988, NEW ENGL J MED, V318, P1686, DOI 10.1056/NEJM198806233182511
   Feighny K.M., 1998, ANN BEHAV SCI MED ED, V5, P13
   Hogg R, 2008, LANCET, V372, P293, DOI 10.1016/S0140-6736(08)61113-7
   Hojat M, 2004, MED EDUC, V38, P934, DOI 10.1111/j.1365-2929.2004.01911.x
   KAHNEMAN D, 1979, ECONOMETRICA, V47, P263, DOI 10.2307/1914185
   Kopacz DR, 1999, HEALTH EDUC RES, V14, P1, DOI 10.1093/her/14.1.1
   LOEWY EH, 1986, SOC SCI MED, V22, P1363, DOI 10.1016/0277-9536(86)90100-0
   Masur H, 2003, JAMA-J AM MED ASSOC, V289, P2861, DOI 10.1001/jama.289.21.JED30036
   Neumann M, 2011, ACAD MED, V86, P996, DOI 10.1097/ACM.0b013e318221e615
   Newton BW, 2008, ACAD MED, V83, P244, DOI 10.1097/ACM.0b013e3181637837
   STRATHMAN A, 1994, J PERS SOC PSYCHOL, V66, P742, DOI 10.1037/0022-3514.66.4.742
   Valeo T., 2011, NEUROLOGY TODAY, V11, P19
NR 16
TC 6
Z9 6
U1 1
U2 8
PU BMJ PUBLISHING GROUP
PI LONDON
PA BRITISH MED ASSOC HOUSE, TAVISTOCK SQUARE, LONDON WC1H 9JR, ENGLAND
SN 0306-6800
EI 1473-4257
J9 J MED ETHICS
JI J. Med. Ethics
PD JAN 15
PY 2013
VL 39
IS 1
BP 22
EP 26
DI 10.1136/medethics-2012-100509
PG 5
WC Ethics; Medical Ethics; Social Issues; Social Sciences, Biomedical
SC Social Sciences - Other Topics; Medical Ethics; Social Issues; Biomedical Social Sciences
GA 057SV
UT WOS:000312585200008
PM 22982491
DA 2023-03-20
ER

PT J
AU Asante, KO
   Oti-Boadi, M
AF Asante, Oppong K.
   Oti-Boadi, M.
TI HIV/AIDS knowledge among undergraduate university students: implications for health education programs in Ghana
SO AFRICAN HEALTH SCIENCES
LA English
DT Article
DE HIV/AIDS; knowledge; education; students; Ghana
ID sexual-behavior; adolescent population; condom use; hiv; aids; attitude; school; city
AB Background: Globally, the spread of HIV/AIDS remains on the rise especially among adolescents who are at increased risk of infection. Sexual behavioural change remains one of the most effective ways of preventing further transmission among this vulnerable group. Objective: To evaluate HIV/AIDS knowledge among undergraduate students' and how it can be used in HIV prevention strategies in Ghana. Methods: A cross-sectional study was conducted using structured questionnaires among 324 conveniently selected students enrolled at a tertiary institution in Accra, Ghana. Results: The mean age of the respondents was 23 years. Although the mean score of the participants' responses to 12 HIV/AIDS knowledge questions was 7.7 of 12 points, there was an inconsistent level of AIDS knowledge with significant gender difference. While students could identify the transmission modes and preventive measure, they were less knowledgeable about the causative agent of AIDS. Majority of the students reported having received AIDS information from both print and electronic media, but few of them received such information from parents. Although over 90% of the students knew where to access VCT services, 45% of them have not had HIV test. Conclusion: The data underscore the urgent need for HIV/AIDS-related health education and prevention efforts targeting university students as well as younger age groups in Ghana
C1 [Asante, Oppong K.] Univ KwaZulu Natal, Coll Humanities, Sch Appl Human Sci, ZA-4041 Durban, South Africa.
   [Asante, Oppong K.] Regent Univ, Coll Sci & Technol, Dept Human Dev & Psychol, Accra, Ghana.
   [Oti-Boadi, M.] Ghana Telecom Univ Coll, Tesano, Accra, Ghana.
C3 University of Kwazulu Natal
RP Asante, KO (corresponding author), Univ KwaZulu Natal, Coll Humanities, Sch Appl Human Sci, Howard Coll Campus, ZA-4041 Durban, South Africa.
EM kwappong@gmail.com
CR Aluede O, 2005, J SOC SCI, V11, P207
   Anarfi JK, 2000, U HIV AIDS SUBSAHARA, V0, P0
   Ankomah A, 1998, AIDS EDUC PREV, V10, P303
   [Anonymous], 2009, GHAN DEM HLTH SURV 2, V0, P0
   Asante KO, 2010, BMC PUBLIC HEALTH, V10, P0, DOI 10.1186/1471-2458-10-227
   Barnett T, 1997, 4 SCUSA INT C U E AN, V0, P0
   Chng L, 2005, COLL STUDENT J, V39, P60
   Cote AM, 2004, AIDS, V18, P917, DOI 10.1097/00002030-200404090-00009
   DECOCK KM, 1994, JAMA-J AM MED ASSOC, V272, P481, DOI 10.1001/jama.272.6.481
   DICLEMENTE RJ, 1991, J ADOLESCENT HEALTH, V12, P385, DOI 10.1016/0197-0070(91)90052-N
   Durojaiye OC, 2011, ANN TROP MED PUBLIC, V4, P18, DOI 10.4103/1755-6783.80516
   Earl Daniel Thad, 1995, JOURNAL OF THE AMERICAN OSTEOPATHIC ASSOCIATION, V95, P725
   Fawole IO, 1999, HEALTH EDUC RES, V14, P675, DOI 10.1093/her/14.5.675
   Ghana Statistical Service, 2011, 2010 POP HOUS CENS P, V0, P0
   Gordon M, 2003, ATTITUDE PERCE UNPUB, V0, P0
   HINGSON R, 1990, PEDIATRICS, V85, P24
   Karim QA, 2009, HIV PREVENTION: A COMPREHENSIVE APPROACH, V0, P407
   KELLER SE, 1991, J ADOLESCENT HEALTH, V12, P44, DOI 10.1016/0197-0070(91)90040-S
   Koopman C, 1990, AIDS EDUC PREV, V2, P58
   Li XM, 2004, HEALTH PROMOT INT, V19, P345, DOI 10.1093/heapro/dah308
   Longfield K, 2002, 52 PSI RES DIV, V0, P0
   Nwokoji UA, 2004, BMC PUBLIC HEALTH, V4, P0, DOI 10.1186/1471-2458-4-24
   Onah H E, 2004, NIGER POSTGRAD MED J, V11, P121
   Oyo-Ita AE, 2005, ANN AFRI MED, V4, P2
   Petersen I, 2005, CHILD ABUSE NEGLECT, V29, P1233, DOI 10.1016/j.chiabu.2005.02.012
   Population Reference Bureau, 2006, IMPR REPR HLTH SUBS, V0, P0
   Sallar AM, 2009, AFR HEALTH SCI, V9, P82
   Shrum J C, 1989, AIDS EDUC PREV, V1, P222
   Tagoe Michael, 2009, J HEALTH HUM SERV ADM, V32, P51
   Temin MJ, 1999, INT FAM PLAN PERSPEC, V25, P186, DOI 10.2307/2991883
   Ulasi CI, 2009, HEALTH PLACE, V15, P255, DOI 10.1016/j.healthplace.2008.05.006
   Ungan M, 2003, PATIENT EDUC COUNS, V51, P163, DOI 10.1016/S0738-3991(02)00190-8
   UNICEF, 2022, PROSP CHILDR 2022, V0, P0
   World Bank, 2002, HIV AIDS PREV CAR ST, V0, P0
NR 35
TC 30
Z9 30
U1 1
U2 7
PU MAKERERE UNIV, FAC MED
PI KAMPALA
PA PO BOX 7072, KAMPALA, 00000, UGANDA
SN 1680-6905
EI 1729-0503
J9 AFR HEALTH SCI
JI Afr. Health Sci.
PD JUN 15
PY 2013
VL 13
IS 2
BP 270
EP 277
DI 10.4314/ahs.v13i2.11
PG 8
WC Medicine, General & Internal
SC General & Internal Medicine
GA 235DI
UT WOS:000325695600012
PM 24235924
DA 2023-03-20
ER

PT J
AU Tenkorang, EY
   Maticka-Tyndale, E
AF Tenkorang, Eric Y.
   Maticka-Tyndale, Eleanor
TI Individual- and School-Level Correlates of HIV Testing among Secondary School Students in Kenya
SO STUDIES IN FAMILY PLANNING
LA English
DT Article
ID south-african youth; sub-saharan africa; sexual-behavior; antiretroviral therapy; cape-town; prevalence; prevention; hiv/aids; women; risk
AB The policy framework guiding Kenya's response to the AIDS epidemic identifies voluntary counseling and testing as crucial to risk reduction and HIV-preventive activities. Yet in Kenya, as in most sub-Saharan countries, voluntary testing rates are low, especially among young people. Using hierarchical linear models, we identify both individual- and teacher/school-level factors that affect voluntary HIV testing among secondary school students in Kenya. Results indicate that adolescents are more likely to test for HIV serostatus when they are knowledgeable about testing, have been involved in HIV/AIDS activities in primary school, have been provided with HIV information in secondary school, perceive themselves as at high risk of contracting HIV or know of someone infected with or who has died from HIV/AIDS, and have ever engaged in sexual intercourse. Barriers include fear of going to testing centers and being perceived as HIV-positive. Teacher/school-level characteristics are relevant for explaining rates of HIV testing, especially among girls. To encourage testing, policymakers should attend to teacher/school-level factors as well as individual characteristics of students.
C1 [Tenkorang, Eric Y.] Mem Univ Newfoundland, Dept Sociol, St John, NF A1C 5S7, Canada.
   [Maticka-Tyndale, Eleanor] Univ Windsor, Dept Sociol Anthropol & Criminol, Windsor, ON N9B 3P4, Canada.
C3 Memorial University Newfoundland; University of Windsor
RP Tenkorang, EY (corresponding author), Mem Univ Newfoundland, Dept Sociol, St John, NF A1C 5S7, Canada.
EM eytenkorang@mun.ca
CR Addo Vn, 2005, GHANA MED J, V39, P50
   Allen S, 2003, AIDS, V17, P733, DOI 10.1097/00002030-200303280-00012
   Angotti N, 2012, CULT HEALTH SEX, V14, P365, DOI 10.1080/13691058.2011.644810
   Angotti N, 2010, SOC SCI MED, V71, P986, DOI 10.1016/j.socscimed.2010.05.020
   Bankole Akinrinola, 2007, AFR J REPROD HEALTH, V11, P28, DOI 10.2307/25549730
   Biddlecom AE, 2007, PROTECTING NEXT GENE, V0, P0
   BOLER T, 2003, SOUNDS SILENCE DIFFI, V0, P0
   Bunnell R, 2006, AIDS, V20, P85, DOI 10.1097/01.aids.0000196566.40702.28
   Bwambale FM, 2008, BMC PUBLIC HEALTH, V8, P0, DOI 10.1186/1471-2458-8-263
   Casey BJ, 2010, DEV PSYCHOBIOL, V52, P225, DOI 10.1002/dev.20447
   Cheluget B, 2006, SEX TRANSM INFECT, V82, PI21, DOI 10.1136/sti.2005.015990
   Cribier B, 1996, GENITOURIN MED, V72, P37
   de Paoli MM, 2004, AIDS CARE, V16, P411, DOI 10.1080/09540120410001683358
   Gallant M, 2004, SOC SCI MED, V58, P1337, DOI 10.1016/S0277-9536(03)00331-9
   *GB HIV PR WRK GRP, 2008, BEH CHANG HIV PREV R, V0, P0
   Gittelsohn J, 2006, HEALTH EDUC BEHAV, V33, P25, DOI 10.1177/1090198105282412
   Grabbe KL, 2010, JAIDS-J ACQ IMM DEF, V54, P317, DOI 10.1097/QAI.0b013e3181ced126
   Guo G, 2000, ANNU REV SOCIOL, V26, P441, DOI 10.1146/annurev.soc.26.1.441
   Hallett TB, 2006, SEX TRANSM INFECT, V82, PI1, DOI 10.1136/sti.2005.016014
   Harrison A, 2010, BMC PUBLIC HEALTH, V10, P0, DOI 10.1186/1471-2458-10-102
   Hayford SR, 2010, STUD FAMILY PLANN, V41, P291, DOI 10.1111/j.1728-4465.2010.00254.x
   Kabiru CW, 2011, BMC PUBLIC HEALTH, V11, P0, DOI 10.1186/1471-2458-11-685
   Kabiru CW, 2010, BMC PUBLIC HEALTH, V10, P0, DOI 10.1186/1471-2458-10-412
   Kaler A, 2001, STUD FAMILY PLANN, V32, P254, DOI 10.1111/j.1728-4465.2001.00254.x
   Kalichman SC, 2003, SEX TRANSM INFECT, V79, P442, DOI 10.1136/sti.79.6.442
   Kirby D, 2008, SEX TRANSM INFECT, V84, PII35, DOI 10.1136/sti.2008.029892
   Luseno WK, 2009, AIDS CARE, V21, P178, DOI 10.1080/09540120802017594
   LYNSKEY V, 2008, INTERDISCIPLINARY J, V7, P7
   MACHEKANO R, 2000, AIDS BEHAV, V4, P63
   Macintyre K, 2004, AIDS BEHAV, V8, P237, DOI 10.1023/B:AIBE.0000044072.71361.b3
   Mack KA, 1999, GERONTOLOGIST, V39, P687, DOI 10.1093/geront/39.6.687
   MacPhail C, 2009, AIDS CARE, V21, P456, DOI 10.1080/09540120802282586
   Mahendradhata Y, 2008, BMC PUBLIC HEALTH, V8, P0, DOI 10.1186/1471-2458-8-385
   MARINA TS, 2007, J ADOLESCENT HEALTH, V41, P586
   Maticka-Tyndale E, 2010, J ADOLESCENCE, V33, P563, DOI 10.1016/j.adolescence.2009.03.003
   Maticka-Tyndale E, 2010, SOC SCI MED, V71, P616, DOI 10.1016/j.socscimed.2010.03.049
   Maticka-Tyndale E, 2010, EVAL PROGRAM PLANN, V33, P98, DOI 10.1016/j.evalprogplan.2009.07.001
   MCCAULEY AP, 2004, EQUITABLE ACCESS HIV, V0, P0
   MEIBERG AE, 2008, E AFRICAN J PUBLIC H, V3, P49
   Morris A. S., 2001, J COGNITIVE ED PSYCH, V2, P55, DOI 10.1146/annurev.psych.52.1.83
   Muula AS, 2010, CROAT MED J, V51, P271, DOI 10.3325/cmj.2010.51.271
   *NAT AIDS STI CON, 2012, KEN AIDS EP UPD 2011, V0, P0
   *NAT AIDS STI CON, 2008, NAT GUID HIV TEST CO, V0, P0
   Negin J, 2009, TROP MED INT HEALTH, V14, P849, DOI 10.1111/j.1365-3156.2009.02304.x
   Norman LR, 2006, HIV MED, V7, P231, DOI 10.1111/j.1468-1293.2006.00368.x
   *NT AIDS CNTR CUN, 2010, UN GEN ASS SPEC SESS, V0, P0
   Peltzer K, 2002, INT J ADV COUNS, V24, P193, DOI 10.1023/A:1022991522264
   Plummer ML, 2004, SEX TRANSM INFECT, V80, P49, DOI 10.1136/sti.2004.011924
   *POP COUNC, 2007, COMM BAS ACT COMPL P, V0, P0
   RAJARAMAN D, 2007, 0207 HEFP LSHTM, V0, P0
   Raudenbush SW, 2002, HIERARCHICAL LINEAR, V0, P0
   Sherr L, 2007, AIDS, V21, P851, DOI 10.1097/QAD.0b013e32805e8711
   Siziya S, 2008, TROP MED INT HEALTH, V13, P1351, DOI 10.1111/j.1365-3156.2008.02155.x
   Smith DJ, 2007, AIDS, V21, PS37, DOI 10.1097/01.aids.0000298101.56614.af
   Stephenson R, 2009, AM J PUBLIC HEALTH, V99, P102, DOI 10.2105/AJPH.2007.126904
   Stover J, 2002, LANCET, V360, P73, DOI 10.1016/S0140-6736(02)09339-X
   Swenson RR, 2009, SEX TRANSM DIS, V36, P584, DOI 10.1097/OLQ.0b013e3181b4704c
   Takahashi TA, 2005, J GEN INTERN MED, V20, P618, DOI 10.1111/j.1525-1497.2005.0112.x
   Tenkorang EY, 2011, CULT HEALTH SEX, V13, P1001, DOI 10.1080/13691058.2011.592218
   Tenkorang EY, 2011, HEALTH PLACE, V17, P525, DOI 10.1016/j.healthplace.2010.12.009
   Tenkorang EY, 2010, AIDS CARE, V22, P296, DOI 10.1080/09540120903193716
   Tenkorang EY, 2009, AIDS BEHAV, V13, P234, DOI 10.1007/s10461-008-9470-5
   UNAIDS, 1999, SEX BEH CHANG HIV HA, V0, P0
   Venkatesh KK, 2011, JAIDS-J ACQ IMM DEF, V56, P151, DOI 10.1097/QAI.0b013e318202c82c
   Wong LH, 2009, JAIDS-J ACQ IMM DEF, V50, P215, DOI 10.1097/QAI.0b013e3181900172
   World Health Organization, 1999, PREV EV TOOLK, V0, P0
   Worthington C, 2003, QUAL HEALTH RES, V13, P636, DOI 10.1177/1049732303013005004
   Yeatman S, 2009, STUD FAMILY PLANN, V40, P261, DOI 10.1111/j.1728-4465.2009.00210.x
   ZHANG T, 2011, EUROPEAN J PUBLIC HL, V22, P192
NR 69
TC 12
Z9 12
U1 0
U2 7
PU WILEY
PI HOBOKEN
PA 111 RIVER ST, HOBOKEN 07030-5774, NJ USA
SN 0039-3665
EI 1728-4465
J9 STUD FAMILY PLANN
JI Stud. Fam. Plan.
PD JUN 15
PY 2013
VL 44
IS 2
BP 169
EP 187
DI 10.1111/j.1728-4465.2013.00351.x
PG 19
WC Demography; Public, Environmental & Occupational Health
SC Demography; Public, Environmental & Occupational Health
GA 153PX
UT WOS:000319615800003
PM 23720001
DA 2023-03-20
ER

PT J
AU Al-Iryani, B
   Basaleem, H
   Al-Sakkaf, K
   Kok, G
   van den Borne, B
AF Al-Iryani, Buthaina
   Basaleem, Huda
   Al-Sakkaf, Khaled
   Kok, Gerjo
   van den Borne, Bart
TI Process evaluation of school-based peer education for HIV prevention among Yemeni adolescents
SO SAHARA J-JOURNAL OF SOCIAL ASPECTS OF HIV-AIDS
LA English
DT Article
DE school-based intervention; peer education; HIV prevention; process evaluation; Diffusion of Innovation; Yemen
ID intervention; program
AB In 2005, a survey was conducted among all the 27 high schools of Aden, which revealed low levels of knowledge on major prevention measures, and a high level of stigma and discrimination towards people living with HIV (PLWH). The results served as a baseline for implementing a school-based peer education intervention for HIV prevention in the 27 schools of Aden. In 2008, and after 3 years of implementation, a quasi-experimental evaluation was conducted, which revealed that the peer education intervention has succeeded in improving HIV knowledge and skills; and in decreasing stigmatization of PLWH. This process evaluation aims to give a deeper understanding of the quasi-experimental evaluation which was conducted in the 27 high schools of Aden, and to highlight the factors that facilitated or inhibited school peer education in such a conservative Muslim setting. Qualitative methodologies were pursued, where 12 focus group discussions and 12 in-depth interviews were conducted with peer educators, targeted students, school principals, social workers, and parents of peer educators. Results revealed that school-peer education was well received. There was an apparent positive effect on the life skills of peer educators, but the intervention had a lesser effect on targeted students. Key enabling factors have been the high quality of training for peer educators, supportive school principals, and acceptance of the intervention by parents. These findings are important for improving the life skills and peer education intervention at the school level, and in better planning and implementation of life skills and peer programmes at a national scale.
C1 [Basaleem, Huda] Aden Univ, Dept Community Med, Aden, Yemen.
   [Basaleem, Huda] Aden Univ, Aden Canc Registry, Fac Med, Aden, Yemen.
   [Al-Sakkaf, Khaled] Aden Univ, Dept Community Med, Fac Med & Hlth Sci, Aden, Yemen.
   [Al-Sakkaf, Khaled] Yemeni Council Med Specializat, Aden, Yemen.
   [Kok, Gerjo; van den Borne, Bart] Univ Groningen, NL-9700 AB Groningen, Netherlands.
   [Kok, Gerjo] Maastricht Univ, Maastricht, Netherlands.
   [Kok, Gerjo; van den Borne, Bart] Maastricht Univ, Dept Hlth Promot, Maastricht, Netherlands.
   [van den Borne, Bart] Maastricht Univ, Fac Hlth Sci, Maastricht, Netherlands.
   [van den Borne, Bart] Maastricht Univ, Fac Hlth Med & Life Sci, Maastricht, Netherlands.
C3 University of Groningen; Maastricht University; Maastricht University; Maastricht University; Maastricht University
EM b.al-iryani@gvo.unimaas.nl
CR Abu-Raddad LJ, 2010, AIDS, V24, PS5, DOI 10.1097/01.aids.0000386729.56683.33
   AbuRaddad LJ, 2010, CHARACTERIZING THE HIV/AIDS EPIDEMIC IN THE MIDDLE EAST AND NORTH AFRICA: TIME FOR STRATEGIC ACTION, V0, PP1, DOI 10.1596/978-0-8213-8137-3
   Al-Iryani B, 2011, INT Q COMMUNITY HEAL, V31, P133, DOI 10.2190/IQ.31.2.c
   Al-Iryani B, 2011, BMC PUBLIC HEALTH, V11, P0, DOI 10.1186/1471-2458-11-279
   Al-Iryani B, 2010, INT Q COMMUNITY HEAL, V30, P311, DOI 10.2190/IQ.30.4.c
   Al-Serouri A. W., 2010, EASTERN MEDITERRANEAN HEALTH JOURNAL, V16, P242
   Assaad R., 2009, YOUTH EXCLUSION YEME, V0, P0
   Busulwa R., 2006, EASTERN MEDITERRANEAN HEALTH JOURNAL, V12, P0
   Central Statistics Organization, 2009, YEM STAT YB, V0, P0
   Ebreo A, 2002, HEALTH EDUC BEHAV, V29, P411, DOI 10.1177/109019810202900402
   Flisher A., 2009, SCANDINAVIAN J PUBLI, V37, P0
   Hausmann R. T., 2009, GLOBAL GENDER GAP RE, V0, P0
   James S, 2006, AIDS EDUC PREV, V18, P281, DOI 10.1521/aeap.2006.18.4.281
   Markham C. M., 2002, PROCESS EVALUATION P, V0, P209
   Merakou K, 2006, EUR J PUBLIC HEALTH, V16, P128, DOI 10.1093/eurpub/cki162
   Oakley A, 2006, BRIT MED J, V332, P413, DOI 10.1136/bmj.332.7538.413
   Oldenburg B, 2008, HLTH BEHAV HLTH ED T, V0, P313
   Rogers E.M., 2003, DIFFUSION INNOVATION, V0, P0
   Steckler A, 2002, PROCESS EVALUATION P, V0, P0
   Strange V, 2002, HEALTH EDUC RES, V17, P339, DOI 10.1093/her/17.3.339
   UNAIDS, 2010, UNGASS YEM PROGR REP, V0, P0
   UNDP, 2010, YEM COUNTR PROF, V0, P0
   *UNICEF, 2006, MAPP CHILDR YOUNG PE, V0, P0
   UNICEF, 2010, UNICEF GLANC HELP YO, V0, P0
   Visser Maretha J, 2005, SAHARA J, V2, P203
   Visser Maretha J, 2007, SAHARA J, V4, P678
   Yankah E, 2008, AIDS EDUC PREV, V20, P465, DOI 10.1521/aeap.2008.20.6.465
NR 27
TC 13
Z9 14
U1 1
U2 11
PU TAYLOR & FRANCIS LTD
PI ABINGDON
PA 2-4 PARK SQUARE, MILTON PARK, ABINGDON OR14 4RN, OXON, ENGLAND
SN 1729-0376
EI 1813-4424
J9 SAHARA J-J SOC ASP H
JI Sahara J-J. Soc. Asp. HIV/AIDS
PD JUN 15
PY 2013
VL 10
IS 1
BP 55
EP 64
DI 10.1080/17290376.2012.745294
PG 10
WC Health Policy & Services; Public, Environmental & Occupational Health
SC Health Care Sciences & Services; Public, Environmental & Occupational Health
GA 203JS
UT WOS:000323289200007
PM 23777570
DA 2023-03-20
ER

PT J
AU Butala, NM
   Chang, H
   Horwitz, LI
   Bartlett, M
   Ellis, P
AF Butala, Neel M.
   Chang, Harry
   Horwitz, Leora I.
   Bartlett, Mary
   Ellis, Peter
TI Improving Quality of Preventive Care at a Student-Run Free Clinic
SO PLOS ONE
LA English
DT Article
ID improvement; services; adults
AB Student-run clinics increasingly serve as primary care providers for patients of lower socioeconomic status, but studies show that quality of care at student-run clinics has room for improvement. Purpose: To examine change in provision of preventive services in a student-run free clinic after implementation of a student-led QI intervention involving prompting. Method: Review of patient charts pre- and post-intervention, examining adherence to screening guidelines for diabetes, dyslipidemia, HIV, and cervical cancer. Results: Adherence to guidelines among eligible patients increased after intervention in 3 of 4 services examined. Receipt of HIV testing increased from 33% (80/240) to 48% (74/154; p = 0.004), fasting lipid panel increased from 53% (46/86) to 72% (38/53; p = 0.033), and fasting blood glucose increased from 59% (27/46) to 82% (18/22; p = 0.059). Conclusions: This student-run free clinic implemented a student-led QI intervention that increased provision of prevention. Such a model for QI could extend to other student-run clinics nationally.
C1 [Butala, Neel M.; Chang, Harry] Yale Univ, Sch Med, New Haven, CT 06520 USA.
   [Horwitz, Leora I.; Ellis, Peter] Yale Univ, Sch Med, Dept Internal Med, New Haven, CT 06510 USA.
   [Bartlett, Mary] Fair Haven Community Hlth Ctr, New Haven, CT USA.
C3 Yale University; Yale University
RP Butala, NM (corresponding author), Yale Univ, Sch Med, New Haven, CT 06520 USA.
EM neel.butala@yale.edu
FU Gilead Foundation; National Institute on Aging; American Federation for Aging Research [K08 AG038336]
CR AAMC, 2001, CONT ISS MED QUAL CA, V0, P0
   American Diabetes Association, 2007, DIABETES CARE, V30 Suppl 1, P0
   Balas EA, 2000, ARCH INTERN MED, V160, P301, DOI 10.1001/archinte.160.3.301
   Butala NM, 2012, J HEALTH CARE POOR U, V23, P414, DOI 10.1353/hpu.2012.0034
   Byrd TL, 2007, ETHNIC DIS, V17, P129
   Dexheimer JW, 2008, J AM MED INFORM ASSN, V15, P311, DOI 10.1197/jamia.M2555
   *HHS, 2000, HLTH PEOPL 2010, V0, P0
   Liberman KM, 2011, J COMMUN HEALTH, V36, P733, DOI 10.1007/s10900-011-9367-5
   McGlynn EA, 2003, NEW ENGL J MED, V348, P2635, DOI 10.1056/NEJMsa022615
   Myers JJ, 2009, J GEN INTERN MED, V24, P1269, DOI 10.1007/s11606-009-1070-1
   ORNSTEIN SM, 1991, J FAM PRACTICE, V32, P82
   Pham HH, 2005, JAMA-J AM MED ASSOC, V294, P473, DOI 10.1001/jama.294.4.473
   Ryskina KL, 2009, J HEALTH CARE POOR U, V20, P969, DOI 10.1353/hpu.0.0231
   Simpson SA, 2007, J GEN INTERN MED, V22, P352, DOI 10.1007/s11606-006-0073-4
   United States Preventive Services Task Force (USPSTF), 2012, GUID CLIN PREV SERV, V0, P0
   Watts L, 2009, AM J OBSTET GYNECOL, V201, P0, DOI 10.1016/j.ajog.2009.05.014
   Wong BM, 2012, MED EDUC, V46, P107, DOI 10.1111/j.1365-2923.2011.04154.x
   Wong BM, 2010, ACAD MED, V85, P1425, DOI 10.1097/ACM.0b013e3181e2d0c6
   Yabroff KR, 2003, J AM BOARD FAM PRACT, V16, P188, DOI 10.3122/jabfm.16.3.188
   Yarnall KS, 2003, J INFORM, V93, P0
   Zucker J, 2013, J HEALTH CARE POOR U, V24, P344, DOI 10.1353/hpu.2013.0009
   Zucker J, 2011, ACAD MED, V86, P239, DOI 10.1097/ACM.0b013e31820465e0
NR 22
TC 13
Z9 13
U1 0
U2 13
PU PUBLIC LIBRARY SCIENCE
PI SAN FRANCISCO
PA 1160 BATTERY STREET, STE 100, SAN FRANCISCO, CA 94111 USA
SN 1932-6203
EI 
J9 PLOS ONE
JI PLoS One
PD NOV 21
PY 2013
VL 8
IS 11
BP 
EP 
DI 10.1371/journal.pone.0081441
PG 5
WC Multidisciplinary Sciences
SC Science & Technology - Other Topics
GA 259PW
UT WOS:000327539800131
PM 24278438
DA 2023-03-20
ER

PT J
AU Levine, DA
   Braverman, PK
   Adelman, WP
   Breuner, CC
   Marcell, AV
   Murray, PJ
   O'Brien, RF
   Gavin, LE
   Miller, RJ
   Pinzon, JL
   Shain, B
   Smith, KS
   Baumberger, J
AF Levine, David A.
   Braverman, Paula K.
   Adelman, William P.
   Breuner, Cora C.
   Marcell, Arik V.
   Murray, Pamela J.
   O'Brien, Rebecca F.
   Gavin, Loretta E.
   Miller, Rachel J.
   Pinzon, Jorge L.
   Shain, Benjamin
   Smith, Karen S.
   Baumberger, James
TI Office-Based Care for Lesbian, Gay, Bisexual, Transgender, and Questioning Youth
SO PEDIATRICS
LA English
DT Article
DE sexual orientation; sexual identity; sexual behaviors; adolescents; sexual minority; homosexuality; gay; lesbian; bisexual; transgender
ID health-risk behaviors; sexual orientation; methamphetamine use; suicidal ideation; young men; adolescents; victimization; heterosexism; identity; students
AB The American Academy of Pediatrics issued its last statement on homosexuality and adolescents in 2004. Although most lesbian, gay, bisexual, transgender, and questioning (LGBTQ) youth are quite resilient and emerge from adolescence as healthy adults, the effects of homophobia and heterosexism can contribute to health disparities in mental health with higher rates of depression and suicidal ideation, higher rates of substance abuse, and more sexually transmitted and HIV infections. Pediatricians should have offices that are teen-friendly and welcoming to sexual minority youth. Obtaining a comprehensive, confidential, developmentally appropriate adolescent psychosocial history allows for the discovery of strengths and assets as well as risks. Referrals for mental health or substance abuse may be warranted. Sexually active LGBTQ youth should have sexually transmitted infection/HIV testing according to recommendations of the Sexually Transmitted Diseases Treatment Guidelines of the Centers for Disease Control and Prevention based on sexual behaviors. With appropriate assistance and care, sexual minority youth should live healthy, productive lives while transitioning through adolescence and young adulthood.
CR Almeida J, 2009, J YOUTH ADOLESCENCE, V38, P1001, DOI 10.1007/s10964-009-9397-9
   Anonymous, 2010, MORBIDITY AND MORTALITY WEEKLY REPORT, V59, P630
   Anonymous, 2010, MORBIDITY AND MORTALITY WEEKLY REPORT, V59, P626
   Anonymous, 2008, MORBIDITY AND MORTALITY WEEKLY REPORT, V57, P681
   [Anonymous], 2004, PROV HDB CULT COMP C, V0, P0
   Benson Paul A S, 2005, SEMIN PEDIATR INFECT DIS, V16, P181, DOI 10.1053/j.spid.2005.04.007
   Berg MB, 2008, J HOMOSEXUAL, V54, P293, DOI 10.1080/00918360801982215
   Bradley S.J., 2005, FOCUS, V3, P598, DOI 10.1176/FOC.3.4.598
   Centers for Disease Control and Prevention (CDC), 2011, MMWR MORB MORTAL WKLY REP, V60, P1705
   Chesir-Teran D, 2009, J YOUTH ADOLESCENCE, V38, P963, DOI 10.1007/s10964-008-9364-x
   Clements-Nolle K, 2001, AM J PUBLIC HEALTH, V91, P915, DOI 10.2105/AJPH.91.6.915
   Coker TR, 2009, J ADOLESCENT HEALTH, V45, P213, DOI 10.1016/j.jadohealth.2009.06.020
   DAugelli AR, 2005, SUICIDE LIFE-THREAT, V35, P646, DOI 10.1521/suli.2005.35.6.646
   DAugelli AR, 2004, ARCH PEDIAT ADOL MED, V158, P309, DOI 10.1001/archpedi.158.4.309
   Eisenberg ME, 2006, J ADOLESCENT HEALTH, V39, P662, DOI 10.1016/j.jadohealth.2006.04.024
   Frankowski BL, 2004, PEDIATRICS, V113, P1827, DOI 10.1542/peds.113.6.1827
   Garofalo R, 2006, J ADOLESCENT HEALTH, V38, P230, DOI 10.1016/j.jadohealth.2005.03.023
   Glover JA, 2009, J HOMOSEXUAL, V56, P77, DOI 10.1080/00918360802551555
   Goldenring JM, 2004, PEDIATRICS, V21, P64
   Goodenow C, 2008, AM J PUBLIC HEALTH, V98, P1051, DOI 10.2105/AJPH.2005.080531
   Hagan JF, 2008, BRIGHT FUTURES GUIDE, V0, P0
   Hembree WC, 2009, J CLIN ENDOCR METAB, V94, P3132, DOI 10.1210/jc.2009-0345
   Herek G., 2008, UNEQUAL OPPORTUNITY, V0, P35
   Herrick AL, 2010, J LESBIAN STUD, V14, P80, DOI 10.1080/10894160903060440
   Ho KS, 2010, CURR OPIN INFECT DIS, V23, P21, DOI 10.1097/QCO.0b013e328334fe5a
   Igartua K, 2009, J ADOLESCENT HEALTH, V45, P602, DOI 10.1016/j.jadohealth.2009.03.019
   Institute of Medicine Committee on Les bian Gay Bisexual and Transgender Health Issues and Research Gaps and Opportunities, 2011, HLTH LESB GAY BIS TR, V0, P0
   Kann Laura, 2011, MORBIDITY AND MORTALITY WEEKLY REPORT, V60, P1
   Kelley TM, 2008, AGGRESSIVE BEHAV, V34, P475, DOI 10.1002/ab.20264
   Kipke MD, 2007, AIDS BEHAV, V11, PS56, DOI 10.1007/s10461-006-9204-5
   Kipke MD, 2007, J ADOLESCENT HEALTH, V40, P342, DOI 10.1016/j.jadohealth.2006.10.019
   Lampinen TM, 2008, AM J PUBLIC HEALTH, V98, P1028, DOI 10.2105/AJPH.2007.122705
   Lindley LL, 2008, PERSPECT SEX REPRO H, V40, P212, DOI 10.1363/4021208
   McDermott E, 2008, CULT HEALTH SEX, V10, P815, DOI 10.1080/13691050802380974
   Nuttbrock L, 2009, JAIDS-J ACQ IMM DEF, V52, P417, DOI 10.1097/QAI.0b013e3181ab6ed8
   Olson J, 2011, ARCH PEDIAT ADOL MED, V165, P171, DOI 10.1001/archpediatrics.2010.275
   Parsons JT, 2007, DRUG ALCOHOL DEPEN, V90, P135, DOI 10.1016/j.drugalcdep.2007.02.017
   Perrin E. C., 2002, SEXUAL ORIENTATION C, V0, P0
   Physicians for Reproductive Choice and Health, 2011, GAY LESB BIS TRANSG, V0, P0
   Ridner SL, 2006, J AM ACAD NURSE PRAC, V18, P374, DOI 10.1111/j.1745-7599.2006.00142.x
   ROBERTSON P, 1981, SEX TRANSM DIS, V8, P75, DOI 10.1097/00007435-198104000-00008
   Rudy ET, 2009, SEX TRANSM DIS, V36, P693, DOI 10.1097/OLQ.0b013e3181ad54a3
   Saewyc EM, 2009, AM J PUBLIC HEALTH, V99, P110, DOI 10.2105/AJPH.2007.123109
   Silenzio VMB, 2007, AM J PUBLIC HEALTH, V97, P2017, DOI 10.2105/AJPH.2006.095943
   Spigarelli Michael G, 2007, ADOLESC MED STATE ART REV, V18, P508
   Wallien MSC, 2008, J AM ACAD CHILD PSY, V47, P1413, DOI 10.1097/CHI.0b013e31818956b9
   Walls NE, 2008, J HOMOSEXUAL, V55, P20, DOI 10.1080/00918360802129287
   Walls NE, 2008, SOC WORK, V53, P21, DOI 10.1093/sw/53.1.21
   Workowski Kimberly A, 2010, MMWR RECOMM REP, V59, P1
NR 50
TC 55
Z9 55
U1 0
U2 30
PU AMER ACAD PEDIATRICS
PI ELK GROVE VILLAGE
PA 141 NORTH-WEST POINT BLVD,, ELK GROVE VILLAGE, IL 60007-1098 USA
SN 0031-4005
EI 1098-4275
J9 PEDIATRICS
JI Pediatrics
PD JUL 15
PY 2013
VL 132
IS 1
BP 198
EP 203
DI 10.1542/peds.2013-1282
PG 6
WC Pediatrics
SC Pediatrics
GA 197HW
UT WOS:000322841900068
PM 23796746
DA 2023-03-20
ER

PT J
AU Worthen, MGF
AF Worthen, Meredith G. F.
TI An Argument for Separate Analyses of Attitudes Toward Lesbian, Gay, Bisexual Men, Bisexual Women, MtF and FtM Transgender Individuals
SO SEX ROLES
LA English
DT Article
DE Attitudes; Bisexuals; Gays; Gender; Intersectionalities; Lesbians; Prejudice; Transgender; Stigma
ID heterosexuals attitudes; sexual orientation; college-student; gender-differences; homophobia; experiences; aids; homosexuality; prejudice; stigma
AB While past research has certainly investigated a variety of correlates of U.S. attitudes toward lesbians, gays, bisexual men, bisexual women, male-to-female (MtF) and female-to-male (FtM) transgender (LGBT) individuals, there are no U.S. quantitative studies that could be located that examined attitudes toward each of these groups separately. This is especially important because efforts to combat prejudices are likely to be most successful if they are based in research that explores how attitudes are both similar and different across specified targets of prejudice. Toward that goal, this essay underscores the significance of examining U.S. attitudes toward LGBT individuals as separate constructs. Both the gender and sexual orientation of the target of prejudice and the gender and sexual orientation of the respondent are highlighted as important constructs that should be considered when investigating U.S. attitudes toward LGBT individuals. First, I review previous U.S. studies that have examined attitudes toward LGBT individuals. Second, I offer arguments for how the intersections of gender and sexual orientation may affect attitudes toward LGBT individuals. Third, I discuss future considerations in studies of attitudes toward LGBT individuals in the context of multiple intersectionalities. I suggest that U.S. initiatives to reduce sexual stigma, gender nonconformity stigma, and transgender stigma should be grounded in research that highlights prejudicial attitudes as they vary by the target of prejudice and the respondents' characteristics.
C1 Univ Oklahoma, Dept Sociol, Norman, OK 73019 USA.
C3 University of Oklahoma System; University of Oklahoma - Norman
RP Worthen, MGF (corresponding author), Univ Oklahoma, Dept Sociol, 780 Van Vleet Oval,KH 331, Norman, OK 73019 USA.
EM mgfworthen@ou.edu
CR Alexander Jonathan, 2003, J BISEXUALITY, V3, P1, DOI 10.1300/J159v03n03
   Allport G. W., 1954, NATURE PREJUDICE, V0, P0
   Altemeyer B, 2001, J HOMOSEXUAL, V42, P63, DOI 10.1300/J082v42n02_04
   Altemeyer Bob, 1992, INT J PSYCHOL RELIG, V2, P113, DOI 10.1207/S15327582IJPR0202_5
   [Anonymous], 2002, GENDERQUEER VOICES S, V0, P0
   [Anonymous], 2011, NY TIMES, V0, P0
   Astin AW, 1998, REV HIGH EDUC, V21, P115
   Ault A, 1996, SOCIOL QUART, V37, P449, DOI 10.1111/j.1533-8525.1996.tb00748.x
   Badgett MVL, 2003, IND RELAT, V42, P270
   Basow S. A., 1992, GENDER STEREOTYPES R, V0, P0
   Basow SA, 2000, SEX ROLES, V42, P391, DOI 10.1023/A:1007098221316
   Bauer GR, 2009, J ASSOC NURSE AIDS C, V20, P348, DOI 10.1016/j.jana.2009.07.004
   Baumgardner J., 2007, LOOK BOTH WAYS BISEX, V0, P0
   Bergling Tim, 2001, SISSYPHOBIA GAY MEN, V0, P0
   BERLIN SB, 1990, SOC SERV REV, V64, P46, DOI 10.1086/603741
   BLACK KN, 1984, J HOMOSEXUAL, V10, P83, DOI 10.1300/J082v10n01_06
   Blashill AJ, 2009, PSYCHOL MEN MASCULIN, V10, P160, DOI 10.1037/a0014583
   Bobo L, 1996, SOC FORCES, V74, P883, DOI 10.2307/2580385
   Bockting WO, 1998, AIDS CARE, V10, P505, DOI 10.1080/09540129850124028
   Bornstein Kate., 1998, MY GENDER WORKBOOK, V0, P0
   Bortolin S, 2010, J LGBT YOUTH, V7, P200, DOI 10.1080/19361653.2010.486116
   BOUTON RA, 1987, J PERS ASSESS, V51, P606, DOI 10.1207/s15327752jpa5104_13
   Brewster ME, 2010, J COUNS PSYCHOL, V57, P451, DOI 10.1037/a0021116
   Brookey R. A., 2002, REINVENTING MALE HOM, V0, P0
   Burleson W., 2005, BI AM MYTHS TRUTHS S, V0, P0
   Ceglian CMP, 2004, SEX ROLES, V50, P539, DOI 10.1023/B:SERS.0000023073.99146.2d
   DAUGELLI AR, 1990, J COLL STUDENT DEV, V31, P484
   Davidson Megan, 2007, SEXUALITY RES SOCIAL, V4, P60, DOI 10.1525/SRSP.2007.4.4.60
   Diamond L.M., 2009, SEXUAL FLUIDITY UNDE, V0, P0
   Diaz RM, 2001, AM J PUBLIC HEALTH, V91, P927, DOI 10.2105/AJPH.91.6.927
   Dodge B, 2008, J BISEXUALITY, V8, P175, DOI 10.1080/15299710802501462
   Doll L, 1997, ANNU REV SEX RES, V8, P102
   Eliason MJ, 2010, J LESBIAN STUD, V14, P401, DOI 10.1080/10894161003677133
   Eliason MJ, 1997, ARCH SEX BEHAV, V26, P317, DOI 10.1023/A:1024527032040
   Eliason MJ., 1996, J GAY LESBIAN SOCIAL, V4, P51, DOI 10.1300/J041v04n03_03
   ERNULF KE, 1989, PSYCHOL REP, V65, P1003, DOI 10.2466/pr0.1989.65.3.1003
   Faderman Lillian, 1981, SURPASSING LOVE MEN, V0, P0
   Falomir-Pichastor JM, 2009, PERS SOC PSYCHOL B, V35, P1233, DOI 10.1177/0146167209338072
   Feldblum C., 2001, NEW YORK LAW SCH J H, V17, P623
   Finnegan D. G., 2002, COUNSELING LESBIAN G, V0, P0
   Fish J., 2008, SOCIOLOGICAL RES ONL, V13, P1, DOI 10.5153/sro.1652
   FISH TA, 1991, J APPL SOC PSYCHOL, V21, P651, DOI 10.1111/j.1559-1816.1991.tb00541.x
   Geidner C., 2012, METRO WEEKLY 0129, V0, P0
   GENTRY CS, 1987, J SOC PSYCHOL, V127, P199, DOI 10.1080/00224545.1987.9713680
   Gerhardstein KR, 2010, SEX ROLES, V62, P361, DOI 10.1007/s11199-010-9746-x
   Goodwin M P, 1988, J AM COLL HEALTH, V36, P214
   Gordon Allegra R, 2007, J LGBT HEALTH RES, V3, P55
   Gordon L.E., 2006, SEXUALITIES, V9, P171, DOI https://doi.org/10.1177/1363460706063118
   Green ER, 2010, AM J SEX EDUC, V5, P1, DOI 10.1080/15546121003748798
   Green J., 2005, MEN MASC, V7, P291, DOI 10.1177/1097184X04272116
   Grossman AH, 2006, J LGBT ISS COUNS, V1, P41, DOI 10.1300/J462v01n01_04
   Halberstam J., 2003, QUEER STUDIES INTERD, V0, P159
   Hamilton L, 2007, GENDER SOC, V21, P145, DOI 10.1177/0891243206297604
   Hegarty P, 2001, J HOMOSEXUAL, V41, P121, DOI 10.1300/J082v41n01_04
   Herek G. M., 1994, LESBIAN GAY PSYCHOL, V0, PP206, DOI 10.4135/9781483326757.N11
   Herek G. M., 1990, J INTERPERS VIOLENCE, V5, P316, DOI 10.1177/088626090005003006
   Herek G. M., 1998, HDB SEXUALITY RELATE, V0, P392
   Herek GM, 2000, CURR DIR PSYCHOL SCI, V9, P19, DOI 10.1111/1467-8721.00051
   Herek GM, 2002, J SEX RES, V39, P264, DOI 10.1080/00224490209552150
   HEREK GM, 1986, AM BEHAV SCI, V29, P563, DOI 10.1177/000276486029005005
   Herek GM, 1999, AM BEHAV SCI, V42, P1130, DOI 10.1177/0002764299042007006
   HEREK GM, 1993, J SEX RES, V30, P239, DOI 10.1080/00224499309551707
   HEREK GM, 1984, J HOMOSEXUAL, V10, P1, DOI 10.1300/J082v10n01_01
   HEREK GM, 1988, J SEX RES, V25, P451, DOI 10.1080/00224498809551476
   Herek GM, 1996, PERS SOC PSYCHOL B, V22, P412, DOI 10.1177/0146167296224007
   Herek GM., 2004, SEXUALITY RES SOCIAL, V1, P6, DOI 10.1525/SRSP.2004.1.2.6
   Herek GM, 2007, J SOC ISSUES, V63, P905, DOI 10.1111/j.1540-4560.2007.00544.x
   Hershberger S. L., 2001, LESBIAN GAY BISEXUAL, V0, P27
   Hill D.B., 2002, UNDERSTANDING DEALIN, V0, P113
   Hill DB, 2005, SEX ROLES, V53, P531, DOI 10.1007/s11199-005-7140-x
   Hill RJ, 2009, ADV DEV HUM RESOUR, V11, P37, DOI 10.1177/1523422308328128
   Hinrichs DW, 2002, J HOMOSEXUAL, V43, P61, DOI 10.1300/J082v43n01_04
   Hogan Paul John, 1997, MY BEST FRIENDS WEDD, V0, P0
   Hutchins L., 1996, BISEXUALITY PSYCHOL, V0, P240
   Hutchins L., 1991, BI ANY OTHER NAME BI, V0, P0
   Hytner Nicholas, 1998, OBJECT MY AFFECTION, V0, P0
   Jackson S., 2006, FEM THEOR, V7, P105, DOI 10.1177/1464700106061462
   Jayaratne TE, 2006, GROUP PROCESS INTERG, V9, P77, DOI 10.1177/1368430206059863
   KANDO TM, 1972, J SEX RES, V8, P225, DOI 10.1080/00224497209550755
   Kasindorf J., 1993, NEW YORK MAGAZI 0510, V26, P33
   Kenagy GP, 2005, AIDS CARE, V17, P195, DOI 10.1080/19540120512331325680
   Kertzner RM, 2009, AM J ORTHOPSYCHIAT, V79, P500, DOI 10.1037/a0016848
   KIMMEL Michael Scott, 2009, SEX GENDER SEXUALITY, V0, P58
   Kite M. E., 1998, STIGMA SEXUAL ORIENT, V4, P39, DOI 10.4135/9781452243818.N3
   KITE ME, 1984, J HOMOSEXUAL, V10, P69, DOI 10.1300/J082v10n01_05
   KOHAN D, 1998, WILL GRACE, V0, P0
   KURDEK LA, 1988, SEX ROLES, V18, P727, DOI 10.1007/BF00288057
   LaMar L, 1998, J SEX RES, V35, P189, DOI 10.1080/00224499809551932
   LARSEN KS, 1980, J SEX RES, V16, P245, DOI 10.1080/00224498009551081
   LEITENBERG H, 1983, ARCH SEX BEHAV, V12, P337, DOI 10.1007/BF01542194
   LOBEL TE, 1994, J PERS SOC PSYCHOL, V66, P379, DOI 10.1037/0022-3514.66.2.379
   Loftus J, 2001, AM SOCIOL REV, V66, P762, DOI 10.2307/3088957
   Logie C, 2007, J HOMOSEXUAL, V53, P201, DOI 10.1080/00918360802103472
   Lombardi EL, 2001, J HOMOSEXUAL, V42, P89, DOI 10.1300/J082v42n01_05
   Louderback LA, 1997, J SEX RES, V34, P175, DOI 10.1080/00224499709551882
   MACDONALD AP, 1973, J CONSULT CLIN PSYCH, V40, P161, DOI 10.1037/h0033943
   MACDONALD AP, 1981, J HOMOSEXUAL, V6, P21
   MARGILLO GA, 1998, WOMEN AIDS NEGOTIATI, V0, P43
   MARSIGLIO W, 1993, J SEX RES, V30, P12, DOI 10.1080/00224499309551673
   Matchinsky DJ, 1996, J HOMOSEXUAL, V31, P123, DOI 10.1300/J082v31n04_06
   Mayfield W., 1996, ANN CONV AM PSYCH AS, V0, P0
   MCCREARY DR, 1994, SEX ROLES, V31, P517, DOI 10.1007/BF01544277
   McIntosh M., 1993, ACTIVATING THEORY LE, V0, P30
   MCKIRNAN DJ, 1995, J SEX RES, V32, P65, DOI 10.1080/00224499509551775
   Miller M., 2002, J BISEXUALITY, V2, P92
   Mohr JJ, 1999, J COUNS PSYCHOL, V46, P353, DOI 10.1037/0022-0167.46.3.353
   Morrison MA, 2002, J HOMOSEXUAL, V43, P15, DOI 10.1300/J082v43n02_02
   MORSE EV, 1991, SOC SCI MED, V32, P535, DOI 10.1016/0277-9536(91)90287-M
   Moss C., 2003, MADONNA SMOOCHES BRI, V0, P0
   Mulick P. S., 2002, J BISEXUALITY, V2, P45, DOI 10.1300/J159V02N04_03
   Nagoshi JL, 2008, SEX ROLES, V59, P521, DOI 10.1007/s11199-008-9458-7
   Namaste V. K, 2001, TRANSGENDER HIV RISK, V0, P91
   Negy C, 2005, J SEX RES, V42, P291, DOI 10.1080/00224490509552284
   Nemoto T, 1999, AIDS CARE, V11, P297, DOI 10.1080/09540129947938
   OBRIEN FP, 1988, PSYCHOL REP, V63, P547, DOI 10.2466/pr0.1988.63.2.547
   Ochs R., 1996, BISEXUALITY PSYCHOL, V0, P0
   OLIVER MB, 1993, PSYCHOL BULL, V114, P29, DOI 10.1037/0033-2909.114.1.29
   Oskamp S., 2000, REDUCING PREJUDICE D, V0, P1
   Parker R, 2003, SOC SCI MED, V57, P13, DOI 10.1016/S0277-9536(02)00304-0
   Peltzer Karl, 2004, INDIAN J MED SCI, V58, P95
   Perry K., 2008, I KISSED GIRL ONE BO, V0, P0
   Preves Sharon, 2003, INTERSEX IDENTITY CO, V0, P0
   PRICE V, 1992, PUBLIC OPIN QUART, V56, P29, DOI 10.1086/269294
   Queen C., 1996, BISEXUALITY PSYCHOL, V0, P103
   Riddle D., 1996, SOCIAL DIVERSITY SOC, V0, P31
   Rodriguez-Madera S, 2005, INT J TRANSGENDERISM, V8, P113, DOI 10.1300/J485v08n02_10
   Roen K, 2002, SIGNS, V27, P501, DOI 10.1086/495695
   Rupp L. J., 2010, CONTEXTS, V9, P28, DOI 10.1525/ctx.2010.9.3.28
   Russo J., 2009, ASS CONTENT 0219, V0, P0
   Rust P., 2003, PSYCHOL PERSPECTIVES, V0, P415
   Rust Paula, 1995, BISEXUALITY CHALLENG, V0, P0
   Rust PCR, 2002, ANN REV SEX RES, V13, P180
   Sandfort TGM, 2007, J SEX RES, V44, P181, DOI 10.1080/00224490701263819
   Sandnabba NK, 1999, SEX ROLES, V40, P249, DOI 10.1023/A:1018851005631
   Savin-Williams R. C., 2005, NEW GAY TEENAGER, V0, P0
   Schilt K, 2009, GENDER SOC, V23, P440, DOI 10.1177/0891243209340034
   Schope R. D., 2003, J GAY LESBIAN SOCIAL, V16, P73, DOI 10.1300/J041V16N02_05
   SELTZER R, 1992, SEX ROLES, V26, P391, DOI 10.1007/BF00291550
   Serano Julia, 2007, WHIPPING GIRL TRANSS, V0, P0
   SHEEHAN EP, 1989, J PSYCHOL, V123, P525, DOI 10.1080/00223980.1989.10543007
   Shugart HA, 2003, CRIT STUD MEDIA COMM, V20, P67, DOI 10.1080/0739318032000067056
   Simon A., 1998, STIGMA SEXUAL ORIENT, V0, P62
   SMITH KT, 1971, PSYCHOL REP, V29, P1091, DOI 10.2466/pr0.1971.29.3f.1091
   Smith SJ, 2009, SEX ROLES, V61, P178, DOI 10.1007/s11199-009-9627-3
   Stephan WG., 2000, REDUCING PREJUDICE D, V0, PP23, DOI 10.4324/9781410605634
   Stokes J. P., 1998, J GAY LESBIAN BISEXU, V3, P113, DOI https://doi.org/10.1023/A:1023244427281
   Stone SD, 1996, FRONTIERS, V16, P101, DOI 10.2307/3346927
   Thaler R.H., 2012, NY TIMES, V0, P0
   THOMPSON EH, 1985, SEX ROLES, V13, P413, DOI 10.1007/BF00287952
   Torregrosa L., 2010, POLITICS DAILY 0607, V0, P0
   Tygart CE, 2000, INT J PUBLIC OPIN R, V12, P259, DOI 10.1093/ijpor/12.3.259
   VanNewkirk R, 2006, J LESBIAN STUD, V10, P73, DOI 10.1300/J155v10n01_04
   Weinberg G, 1972, SOC HLTH HOMOSEXUAL, V0, P0
   Weinberg Jill D., 2009, USF L REV, V44, P1
   Weinberg M., 2009, CONSTRUCTIONS DEVIAN, V0, P262
   Weiner B., 1995, JUDGEMENTS RESPONSIB, V0, P0
   Weiss JT., 2003, J BISEXUALITY, V3, P25, DOI 10.1300/J159v03n03_02
   Welzer-Lang D, 2008, J BISEXUALITY, V8, P81, DOI 10.1080/15299710802142259
   WHITLEY BE, 1987, SEX ROLES, V17, P103, DOI 10.1007/BF00287903
   Wilchins Riki Anne, 1997, READ MY LIPS SEXUAL, V0, P0
   Worth, 2003, J BISEXUALITY, V3, P69, DOI 10.1300/J159v03n02_05
   Worthen MGF, 2012, J LGBT YOUTH, V9, P77, DOI 10.1080/19361653.2012.649613
   Worthen MGF, 2011, J LGBT YOUTH, V8, P332, DOI 10.1080/19361653.2011.608024
   Wright LW, 2007, J BISEXUALITY, V6, P71, DOI 10.1300/J159v06n04_06
   Wright LW, 1999, J PSYCHOPATHOL BEHAV, V21, P337
NR 165
TC 212
Z9 215
U1 4
U2 68
PU SPRINGER/PLENUM PUBLISHERS
PI NEW YORK
PA 233 SPRING ST, NEW YORK, NY 10013 USA
SN 0360-0025
EI 1573-2762
J9 SEX ROLES
JI Sex Roles
PD JUN 15
PY 2013
VL 68
IS 11-12
BP 703
EP 723
DI 10.1007/s11199-012-0155-1
PG 21
WC Psychology, Developmental; Psychology, Social; Women's Studies
SC Psychology; Women's Studies
GA 168LF
UT WOS:000320706500007
DA 2023-03-20
ER

PT J
AU Andsoy, II
   Gungor, T
   Sahin, AO
   Kar, G
   Ergil, P
   Inanmaz, N
AF Andsoy, Isil Isik
   Gungor, Tugba
   Sahin, Aysegul Oksay
   Kar, Gulcan
   Ergil, Perize
   Inanmaz, Nurcan
TI HIV INFECTION AND THE TURKISH PEOPLE: A CROSS-SECTIONAL STUDY ON THE PERCEPTIONS OF SAFRANBOLU INHABITANTS
SO ACTA MEDICA MEDITERRANEA
LA English
DT Article
DE AIDS; attitude; HIV; knowledge; Turkey
ID aids knowledge; attitudes; hiv/aids; population; students
AB Objective: Knowledge and attitudes about HIV/AIDS were examined in a Muslim population living in the Safranbolu District of Turkey. Materials and methods: The survey was conducted over 431 participants in December 2011. A questionnaire, consisting of 47 questions, was used to measure the level of participants' knowledge and attitudes about HIV. Results: The findings indicated that the participants have sufficient knowledge of HIV and present positive attitudes toward persons living with HIV (PLWH). Nevertheless, 84% of participants stated that they would not sit in the same armchair with a PLWH, 60.3% that they would not kiss a PLWH. Mass media was the main source of information. More than half of the participants also stated their desire to learn more about HIV. Conclusions: Participants' levels of knowledge about HIV did not match their behaviors and attitudes about HIV. Due to this, education strategies to enhance knowledge levels and to develop positive attitudes toward PLWH should be employed.
C1 [Andsoy, Isil Isik; Gungor, Tugba; Ergil, Perize; Inanmaz, Nurcan] Karabuk Univ, Sch Hlth, Dept Nursing, Karabuk, Turkey.
   [Sahin, Aysegul Oksay] Karabuk Univ, Sch Hlth, Karabuk, Turkey.
   [Kar, Gulcan] Marmara Univ, Fac Hlth Sci, Dept Nursing, Istanbul, Turkey.
C3 Karabuk University; Karabuk University; Marmara University
RP Andsoy, II (corresponding author), Karabuk Univ, Sch Hlth, Dept Nursing, Karabuk, Turkey.
CR Acaroglu R, 2007, J ASSOC NURSE AIDS C, V18, P48, DOI 10.1016/j.jana.2006.11.007
   Al-Rabeei N. A., 2012, EASTERN MEDITERRANEAN HEALTH JOURNAL, V18, P221
   Ayranci U, 2005, BMC PUBLIC HEALTH, V5, P0, DOI 10.1186/1471-2458-5-95
   Bakir B, 2003, GULHANE MED J, V45, P19
   Baser Z., 1998, RESTRUCTURING STRUGG, V0, P275
   Demirgoz M., 2007, ULUSLARARASI INSAN B, V4, P1
   Dokuzoguz B, 2005, AIDS SEXUAL HLTH, V0, P5
   Ekstrand ML, 2012, AIDS BEHAV, V16, P700, DOI 10.1007/s10461-011-9888-z
   Erbaydar T, 2012, ACTA MED, V1, P19
   Ertugrul U, 2001, HIV AIDS CURR STAT T, V38, P14
   Holzemer W L, 2004, SAHARA J, V1, P165
   Joint United Nations Programme on HIV/AIDS and World Health Organization, 2008, REP GLOB HIV AIDS EP, V0, P0
   Kaiser Family Foundation, 2006, PUBL KNOWL PERC HIV, V0, P0
   Kir T., 2004, TAF PREVENTIVE MED B, V3, P93
   Kisioglu AN, 2003, HIV AIDS, V6, P10
   Majdi M. R., 2011, EASTERN MEDITERRANEAN HEALTH JOURNAL, V17, P904
   Mak WWS, 2006, SOC SCI MED, V63, P1912, DOI 10.1016/j.socscimed.2006.04.016
   Meundi Anand D, 2008, J INT ASSOC PHYSICIANS AIDS CARE (CHIC), V7, P27, DOI 10.1177/1545109707302088
   Mohamed E. Y., 2011, SUDANESE JOURNAL OF PUBLIC HEALTH, V6, P143
   Montazeri A, 2005, PATIENT EDUC COUNS, V57, P199, DOI 10.1016/j.pec.2004.05.014
   Naing CM, 2010, SE ASIAN J TROP MED, V41, P952
   Negi KS, 2006, JK SCI, V8, P133
   Reis C, 2005, PLOS MED, V2, P743, DOI 10.1371/journal.pmed.0020246
   Savaser S, 2003, PUBLIC HEALTH NURS, V20, P71, DOI 10.1046/j.1525-1446.2003.20110.x
   Schreibman T, 2003, CLIN INFECT DIS, V36, P1171, DOI 10.1086/374359
   Sudha R T, 2005, INDIAN J MED SCI, V59, P307
   Torabi MR, 1995, J HLTH ED, V26, P260
   World Health Organization, 2006, GLOB AIDS EP CONT GR, V0, P0
   World Health Organization, 1988, INT SCHED KNOWL ATT, V0, P0
   Zeren GS, 2012, ED MED J, V4, Pe74, DOI 10.5959/eimj.v4i1.13
NR 30
TC 2
Z9 2
U1 2
U2 12
PU CARBONE EDITORE
PI PALERMO
PA VIA QUINTINO SELLA, 68, PALERMO, 90139, ITALY
SN 0393-6384
EI 2283-9720
J9 ACTA MEDICA MEDITERR
JI Acta Medica Mediterr.
PD JUN 15
PY 2013
VL 29
IS 4
BP 603
EP 610
DI 
PG 8
WC Medicine, General & Internal
SC General & Internal Medicine
GA 295YB
UT WOS:000330151200001
DA 2023-03-20
ER

PT J
AU Xiao, ZW
   Li, XM
   Lin, DH
   Jiang, SL
   Liu, YJ
   Li, SM
AF Xiao, Zhiwen
   Li, Xiaoming
   Lin, Danhua
   Jiang, Shulin
   Liu, Yingjie
   Li, Shuming
TI SEXUAL COMMUNICATION, SAFER SEX SELF-EFFICACY, AND CONDOM USE AMONG YOUNG CHINESE MIGRANTS IN BEIJING, CHINA
SO AIDS EDUCATION AND PREVENTION
LA English
DT Article
ID heterosexually active men; to-urban migrants; college-students; risk behaviors; partners; workers; hiv; assertiveness; predictors; prevention
AB Mediation effect of sexual communication on the relationship between safer sex self-efficacy and condom use was tested among 307 homosexually active migrant men, 376 heterosexually active migrant men, and 265 heterosexually active migrant women. The study found certain aspects of sexual communication mediated the effect of self-efficacy on condom use among the three samples. The findings underscored the importance of including components that promote safer sex self-efficacy and sexual communication in HIV prevention interventions for Chinese migrants.
C1 [Xiao, Zhiwen] Univ Houston, Valenti Sch Commun, Houston, TX 77204 USA.
   [Li, Xiaoming] Wayne State Univ, Sch Med, Detroit, MI USA.
   [Lin, Danhua] Beijing Normal Univ, Inst Dev Psychol, Beijing 100875, Peoples R China.
   [Jiang, Shulin; Liu, Yingjie; Li, Shuming] Chaoyang Dist Ctr Dis Control & Prevent, Beijing, Peoples R China.
C3 University of Houston System; University of Houston; Wayne State University; Beijing Normal University
RP Xiao, ZW (corresponding author), Univ Houston, Valenti Sch Commun, 101 Commun Bldg, Houston, TX 77204 USA.
EM zxia2@central.uh.edu
FU NINR NIH HHS [R01NR10498] Funding Source: Medline
CR Allen M, 2002, LEA COMMUN SER, V0, P263
   Bandura A, 1996, CHILD DEV, V67, P1206, DOI 10.1111/j.1467-8624.1996.tb01791.x
   Bandura Albert, 1992, P89, V0, P0
   Byers S, 2011, TLS-TIMES LIT SUPPL, V0, P20
   Casey MK, 2009, SOUTH COMMUN J, V74, P57, DOI 10.1080/10417940802335953
   CATANIA JA, 1989, J SEX RES, V26, P514, DOI 10.1080/00224498909551532
   Chan F., 2003, J APPL REHABILITATIO, V34, P15, DOI 10.1891/0047-2220.34.4.15
   Choi SYP, 2007, CULT HEALTH SEX, V9, P489, DOI 10.1080/13691050701220446
   Cline RJ Welch, 1992, HEALTH COMMUN, V4, P39, DOI 10.1207/S15327027HC0401_4
   Cottrell L, 2005, PREV MED, V40, P189, DOI 10.1016/j.ypmed.2004.05.019
   Crosby RA, 2003, SEX TRANSM DIS, V30, P57, DOI 10.1097/00007435-200301000-00012
   Crosby RA, 2002, HEALTH EDUC BEHAV, V29, P219, DOI 10.1177/109019810202900207
   Crowell TL, 2004, J HEALTH COMMUN, V9, P395, DOI 10.1080/10810730490504125
   de Visser R, 2001, AIDS EDUC PREV, V13, P413, DOI 10.1521/aeap.13.5.413.24146
   DiIorio C, 2000, J ADV NURS, V32, P658, DOI 10.1046/j.1365-2648.2000.01525.x
   Edgar T., 1989, AIDS AND PUBLIC POLICY JOURNAL, V4, P3
   Edgar T., 1992, HEALTH COMMUN, V4, P83, DOI 10.1207/S15327027HC0402_1
   EDGAR T, 1988, SO SPEECH COMMUNICAT, V53, P385
   Guo Y, 2011, AIDS CARE, V23, P1400, DOI 10.1080/09540121.2011.565029
   Guzman BL, 2003, J HEALTH COMMUN, V8, P583, DOI 10.1080/716100416
   Hayes AF, 2009, COMMUN MONOGR, V76, P408, DOI 10.1080/03637750903310360
   Heeren GA, 2007, AIDS EDUC PREV, V19, P1, DOI 10.1521/aeap.2007.19.1.1
   Hong Y, 2009, AIDS BEHAV, V13, P603, DOI 10.1007/s10461-008-9483-0
   Joint United Nations Programme on HIV/AIDS, 2010, CHIN 2010 UNGASS COU, V0, P0
   LEAR D, 1995, SOC SCI MED, V41, P1311, DOI 10.1016/0277-9536(95)00010-5
   Li L, 2007, AIDS CARE, V19, P1288, DOI 10.1080/09540120701402855
   Li Xiaoming, 2006, WORLD HEALTH POPUL, V8, P5
   Li XM, 2004, AIDS EDUC PREV, V16, P538, DOI 10.1521/aeap.16.6.538.53787
   Meneses R., 2010, 27 INT C APPL PSYCH, V0, P0
   Milhausen R. R., 2007, JOURNAL OF HIV/AIDS PREVENTION IN CHILDREN & YOUTH, V8, P11, DOI 10.1300/J499v08n01_02
   Misovich S., 1997, REV GEN PSYCHOL, V1, P72, DOI https://doi.org/10.1037/1089-2680.1.1.72
   Morokoff PJ, 2009, J APPL BIOBEHAV RES, V14, P30, DOI 10.1111/j.1751-9861.2009.00039.x
   National Bureau of Statistics of China, 2010, 2009 SURV REP RUR TO, V0, P0
   Noar SM, 2006, J HEALTH COMMUN, V11, P365, DOI 10.1080/10810730600671862
   Noar SM, 2004, HANDBOOK OF SEXUALITY IN CLOSE RELATIONSHIPS, V0, P519
   Noar SM, 2002, AIDS EDUC PREV, V14, P330, DOI 10.1521/aeap.14.5.330.23872
   Noar SM, 2002, PSYCHOL HEALTH, V17, P711, DOI 10.1080/0887044021000030580
   OAKLEY D, 1995, AM J PUBLIC HEALTH, V85, P1526, DOI 10.2105/AJPH.85.11.1526
   Pan SM, 2006, ROUT STUD CHINA TRAN, V0, P21
   Qian ZH, 2005, SEX TRANSM INFECT, V81, P442, DOI 10.1136/sti.2004.014258
   Redding CA, 1999, PSYCHOL HEALTH, V14, P467
   ROSS MW, 1988, J SEX RES, V25, P441, DOI 10.1080/00224498809551475
   Sheeran P, 1999, PSYCHOL BULL, V125, P90, DOI 10.1037/0033-2909.125.1.90
   Thompson D, 2005, CHINA CONFRONTS HIV, V0, P0
   Tucker JD, 2005, AIDS, V19, P539, DOI 10.1097/01.aids.0000163929.84154.87
   Wingood GM, 1998, AM J COMMUN PSYCHOL, V26, P29, DOI 10.1023/A:1021830023545
   Xiao ZW, 2013, PSYCHOL HEALTH MED, V18, P98, DOI 10.1080/13548506.2012.687826
   Xiao ZW, 2012, AIDS EDUC PREV, V24, P469, DOI 10.1521/aeap.2012.24.5.469
   Yang HM, 2005, SEX TRANSM DIS, V32, P572, DOI 10.1097/01.olq.0000175418.48665.95
   Yang TZ, 2009, SOC BEHAV PERSONAL, V37, P419, DOI 10.2224/sbp.2009.37.3.419
   Zamboni BD, 2000, AIDS EDUC PREV, V12, P492
   Zhang LY, 2007, EUR J CONTRACEP REPR, V12, P138, DOI 10.1080/13625180701300293
   Zhao R, 2008, AIDS CARE, V20, P782, DOI 10.1080/09540120701694030
NR 53
TC 9
Z9 9
U1 0
U2 18
PU GUILFORD PUBLICATIONS INC
PI NEW YORK
PA 370 SEVENTH AVE, SUITE 1200, NEW YORK, NY 10001-1020 USA
SN 0899-9546
EI 1943-2755
J9 AIDS EDUC PREV
JI Aids Educ. Prev.
PD DEC 15
PY 2013
VL 25
IS 6
BP 480
EP 494
DI 10.1521/aeap.2013.25.6.480
PG 15
WC Education & Educational Research; Public, Environmental & Occupational Health
SC Education & Educational Research; Public, Environmental & Occupational Health
GA 257VO
UT WOS:000327416100003
PM 24245595
DA 2023-03-20
ER

PT J
AU Tsegay, G
   Edris, M
   Meseret, S
AF Tsegay, Girmay
   Edris, Melkie
   Meseret, Solomon
TI Assessment of voluntary counseling and testing service utilization and associated factors among Debre Markos University Students, North West Ethiopia: a cross-sectional survey in 2011
SO BMC PUBLIC HEALTH
LA English
DT Article
DE University students; VCT; Utilization; Associated factors
AB Background: Voluntary Counseling and Testing (VCT) is the key entry point to prevention, care, treatment and support services, where people learn whether they are infected or not and to understand the implications of their HIV status and make informed choices for the future. Methods: A cross sectional study design was done among 753 students drawn from selected departments in Debre Markos University, Ethiopia, using multi-stage sampling technique. Self-administered questionnaire was used to estimate the prevalence of VCT service utilization and to assess associated factors. Data were entered and analyzed using SPSS version 16. Results: 711 students were participated in the study, of whom, 521 were males. Majority (93.8%) were within the age range of 15 to 24 years. The mean age was 21.5 (3.2 +/-); most of the respondents (91.6%) were single. Majority (81.4%) heard about the confidential VCT service, and their major sources of information were mass media (73.3%) and health workers (71.1%). The study revealed that 58.5% of the study participants had undergone voluntary counseling and testing. It was shown that VCT service utilization was significantly associated with availability of ART drug in VCT site, heard presence of confidentiality, perceived stigma, risk perception and knowledge about HIV. Conclusion: The major factors identified for increased VCT service utilization were knowledge about availability of ART drug in VCT site, information about confidentiality, absence of perceived stigma, higher risk perception and knowledge about HIV. Therefore, actions targeting on these predictors are necessary to effectively enhance the use of the VCT services utilization.
C1 [Tsegay, Girmay] Debre Markos Univ, Coll Med & Hlth Sci, Sch Publ Hlth, Debre Markos, Ethiopia.
   [Edris, Melkie; Meseret, Solomon] Univ Gondar, Coll Med & Hlth Sci, Sch Publ Hlth, Gondar, Ethiopia.
C3 University of Gondar
RP Tsegay, G (corresponding author), Debre Markos Univ, Coll Med & Hlth Sci, Sch Publ Hlth, Debre Markos, Ethiopia.
EM girmshe@gmail.com
CR Alemayehu B, 2008, ATTITUDE PRACTICE VO, V0, P0
   Bakilana A, 2005, ACCELERATING ED SECT, V0, P1
   Bennell P, 2009, ETHIOP J HLTH DEV, V23, P0
   Charles MP, 1900, V9, V0, P128
   FMoH/HAPCO, 2007, GUID HIV AIDS COUNS, V0, P0
   FMOH/HAPCO, 2007, SINGL POINT HIV AIDS, V0, P0
   FMoH/HAPCO, 2005, HIV AIDS BEH SURV SU, V0, P148
   HAPCO/ GAMET, 2008, HIV AIDS ETH EP SYNT, V0, P0
   Nebiyu H., 2008, ASSESSMENT FACTORS A, V0, P0
   Pauline E, 2008, MED J, V42, P8
   Population Council Horizons Program, 2008, HIV VOL COUNS TEST Y, V0, P0
   The U.S. Presidents Emergency Plan for AIDS Relief (PEPFAR), 2009, HIV COUNS TEST, V0, P0
   UNAIDS, 2008, GLOB HIV AIDS EP UPD, V0, P0
   UNAIDS/WHO, 2007, GLOB SUMM AIDS EP UP, V0, P0
   USAID, 2010, GOING SCAL ETH MOB Y, V0, P0
   World Health Organization Joint United Nations Programme on HIV/AIDS United Nations Childrens Fund, 2010, SCAL PRIOR HIV AIDS, V0, P0
   Zeytu G., 2007, KNOWLEDGE ATTITUDE P, V0, P0
NR 17
TC 14
Z9 18
U1 2
U2 8
PU BIOMED CENTRAL LTD
PI LONDON
PA 236 GRAYS INN RD, FLOOR 6, LONDON WC1X 8HL, ENGLAND
SN 1471-2458
EI 
J9 BMC PUBLIC HEALTH
JI BMC Public Health
PD MAR 19
PY 2013
VL 13
IS 
BP 
EP 
DI 10.1186/1471-2458-13-243
PG 7
WC Public, Environmental & Occupational Health
SC Public, Environmental & Occupational Health
GA 136JT
UT WOS:000318358900001
PM 23509888
DA 2023-03-20
ER

PT J
AU Jones, SR
   LePeau, LA
   Robbins, CK
AF Jones, Susan Robb
   LePeau, Lucy A.
   Robbins, Claire K.
TI Exploring the Possibilities and Limitations of Service-Learning: A Critical Analysis of College Student Narratives About HIV/AIDS
SO JOURNAL OF HIGHER EDUCATION
LA English
DT Article
AB This article reports the results of a study that explored the possibilities and limitations of service-learning by deconstructing the narratives about HIV/AIDS that emerged from five college students who participated in an alternative spring break program. Employing a critical (Rhoads, 1997) and anti-foundational (Butin, 2010) approach to inquiry, results suggest that perspective transformation and analysis of root causes will not occur automatically for most students.
C1 [Jones, Susan Robb] Ohio State Univ, Higher Educ & Student Affairs Program, Columbus, OH 43210 USA.
   [LePeau, Lucy A.] Indiana Univ, Higher Educ & Student Affairs Program, Bloomington, IN 47405 USA.
C3 University System of Ohio; Ohio State University; Indiana University System; Indiana University Bloomington
RP Jones, SR (corresponding author), Ohio State Univ, Higher Educ & Student Affairs Program, Columbus, OH 43210 USA.
EM jones.1302@osu.edu
CR Abes ES, 2009, J COLL STUDENT DEV, V50, P141, DOI 10.1353/csd.0.0059
   Adefuye AS, 2009, BMC PUBLIC HEALTH, V9, P0, DOI 10.1186/1471-2458-9-281
   American College Health Association, 2011, AM COLL HLTH ASS NAT, V0, P0
   American College Health Association, 2008, AM COLL HLTH ASS NAT, V0, P0
   Astin A. W., 2000, SERVICE LEARNING AFF, V0, P0
   Berlak A. C., 2004, DEMOCRATIC DIALOGUE, V0, P123
   Boyle-Baise M, 2007, REFLECTIONS, V6, P67
   Bringle R. G., 2006, MICHIGAN J COMMUNITY, V13, P5
   Butin DW, 2010, SERVICE-LEARNING IN THEORY AND PRACTICE: THE FUTURE OF COMMUNITY ENGAGEMENT IN HIGHER EDUCATION, V0, PP1, DOI 10.1057/9780230106154
   Camacho M. M., 2004, MICHIGAN J SERVICE L, V2, P31
   Chase S. E., 2005, HDB QUALITATIVE RES, V3rd, P651
   Clandinin D. J., 2000, NARRAT INQ, V0, P0
   Clandinin D. J., 2007, HDB NARRATIVE INQUIR, V0, PP35, DOI 10.4135/9781452226552
   Creswell J.W., 2007, QUALITATIVE INQUIRY, V0, P0
   Eyler J.S., 1999, WHERES LEARNING SERV, V0, P0
   Glesne C., 2006, BECOMING QUALITATIVE, V0, P0
   Hill-Jackson V, 2011, PROBLEMATIZING SERVICE-LEARNING: CRITICAL REFLECTIONS FOR DEVELOPMENT AND ACTION, V0, P295
   Holley KA, 2009, EDUC RESEARCHER, V38, P680, DOI 10.3102/0013189X09351979
   Jacoby B., 1996, SERVICE LEARNING HIG, V0, P0
   Jones S. R., 2006, NEGOTIATING COMPLEXI, V0, P0
   Jones S. R., 2011, MICHIGAN J COMMUNITY, V17, P27
   Jones SR, 2003, J COLL STUDENT DEV, V44, P470, DOI 10.1353/csd.2003.0040
   Jones SR, 2004, J COLL STUDENT DEV, V45, P149, DOI 10.1353/csd.2004.0023
   Jones SR, 2002, CAMPUS, V7, P10
   Josselson R., 2003, CLOSE PERSONAL TEACH, V0, PP259, DOI 10.1037/10486-014
   Lima, 2009, FUTURE SERVICE LEARN, V0, PP106, DOI 10.1111/J.1467-9647.2011.00773.X
   McLaren P., 2003, CRITICAL PEDAGOGY RE, V0, P69
   Mitchell Tania D., 2008, MICHIGAN J COMMUNITY, V14, P50, DOI 10.1080/01626620.2005.10463338
   Moely B. E., 2008, MICHIGAN J COMMUNITY, V15, P37
   Opt S, 2007, J AM COLL HEALTH, V56, P165, DOI 10.3200/JACH.56.2.165-174
   Pascarella E.T., 2005, COLL AFFECTS STUDENT, V2, P0
   Pollack H., 2009, WEEK 1218, V0, P16
   Prejean J, 2011, PLOS ONE, V6, P0, DOI 10.1371/journal.pone.0017502
   Prosser BJ, 2009, INT J QUAL STUD EDUC, V22, P607, DOI 10.1080/09518390902915421
   Rhoads, 1997, COMMUNITY SERVICE HI, V0, P0
   RHOADS RA, 1995, J COLL STUDENT DEV, V36, P413
   Rosenberger C, 2000, INTEGRATING SERVICE LEARNING AND MULTICULTURAL EDUCATION IN COLLEGES AND UNIVERSITIES, V0, P23
   Stenson CM., 2001, GLANCE WHAT WE KNOW, V0, P0
   Stoecker R, 2009, UNHEARD VOICES: COMMUNITY ORGANIZATIONS AND SERVICE LEARNING, V0, P1
   Tierney W. G., 2004, HIGHER ED HDB THEORY, VXIX, P308
   U.S. Department of Health and Human Services Centers for Disease Control and Prevention, 2011, HIV INC US 2006 2009, V0, P0
   Vargas J. A., 2009, WASHINGTON POST, V0, P0
   Vogelgesang L., 2003, J COLL CHARACTER, V4, P0
   Webster N, 2011, PROBLEMATIZING SERVICE-LEARNING: CRITICAL REFLECTIONS FOR DEVELOPMENT AND ACTION, V0, P245
   Weyland K, 2010, GENDER AND POPULISM IN LATIN AMERICA: PASSIONATE POLITICS, V0, PVII
NR 45
TC 10
Z9 10
U1 0
U2 8
PU ROUTLEDGE JOURNALS, TAYLOR & FRANCIS LTD
PI ABINGDON
PA 2-4 PARK SQUARE, MILTON PARK, ABINGDON OX14 4RN, OXON, ENGLAND
SN 0022-1546
EI 1538-4640
J9 J HIGH EDUC-UK
JI J. High. Educ.
PD MAR-APR 15
PY 2013
VL 84
IS 2
BP 213
EP 238
DI 10.1353/jhe.2013.0010
PG 26
WC Education & Educational Research
SC Education & Educational Research
GA 202AF
UT WOS:000323185000003
DA 2023-03-20
ER

PT J
AU Farid, NDN
   Rus, SC
   Dahlui, M
   Al-Sadat, N
AF Farid, Nik Daliana Nik
   Rus, Sulaiman Che'
   Dahlui, Maznah
   Al-Sadat, Nabilla
TI Determinants of sexual intercourse initiation among incarcerated adolescents: a mixed-method study
SO SINGAPORE MEDICAL JOURNAL
LA English
DT Article
DE incarcerated adolescents; sexual intercourse initiation; welfare institutions
ID risk behaviors; abuse; hiv; perceptions; experiences; television; students; income; youth; age
AB Introduction This study aimed to investigate the determinants of sexual intercourse initiation among incarcerated adolescents aged 12-19 years in Malaysia. Methods This was a sequential mixed-method research project that was conducted in two phases. Quantitative and qualitative methods were used in the first and second phases, respectively. Data was collected via a survey using self-reported questionnaires from 1,082 adolescents, and from in-depth interviews and the written essays of 29 participants. The participants were recruited from 22 welfare institutions in peninsular Malaysia. Results Among the study participants, 483 were male and 599 were female. Overall, 62.3% of the incarcerated adolescents had initiated sexual intercourse at least once. The mean age at first sexual intercourse for both genders was 14.0 years. Individual factors found to be associated with previous sexual intercourse were the female gender (odds ratio [OR] 1.75; 95% confidence interval [CI] 1.11-2.74), previous alcohol use (OR 1.80; 95% CI 1.10-2.94), previous illicit drug use (OR 1.85; 95% CI 1.07-3.22), permissive attitude toward premarital sex (OR 4.34; 95% CI 2.17-8.70), and sexual abuse during childhood (OR 5.41; 95% CI 3.52-8.32). Qualitative findings revealed that the reasons for initiation of sexual intercourse among these adolescents were partner influence, inability to control sex drive, family issues, and the perception of sex as an expression of love. Conclusion The determinants of sexual intercourse initiation among incarcerated Malaysian adolescents are comparable to those of developed countries. However, in Malaysia, sexual and reproductive health programmes for such adolescents should be tailored to address their specific needs.
C1 [Farid, Nik Daliana Nik; Dahlui, Maznah; Al-Sadat, Nabilla] Univ Malaya, Fac Med, Dept Social & Prevent Med, Kuala Lumpur 50603, Malaysia.
   [Farid, Nik Daliana Nik; Al-Sadat, Nabilla] Univ Malaya, Fac Med, Ctr Populat Hlth CePH, Kuala Lumpur 50603, Malaysia.
   [Farid, Nik Daliana Nik] Minist Hlth Malaysia, Putrajaya, Malaysia.
   [Rus, Sulaiman Che'] Minist Hlth Malaysia, Inst Hlth Behav Res, Putrajaya, Malaysia.
C3 Universiti Malaya; Universiti Malaya; Kementerian Kesihatan Malaysia; Kementerian Kesihatan Malaysia
RP Farid, NDN (corresponding author), Univ Malaya, Fac Med, Dept Social & Prevent Med, Kuala Lumpur 50603, Malaysia.
EM daliana@ummc.edu.my
FU Postgraduate Research Fund, University of Malaya, Kuala Lumpur, Malaysia [PS166/2009B]
CR Alemu H, 2007, J HEALTH POPUL NUTR, V25, P344
   Alexander M, 2007, INT FAM PLAN PERSPEC, V33, P150, DOI 10.1363/ifpp.33.150.07
   Bhy M., 2006, MALAYSIAN J PSYCHIAT, V15, P35
   Black MM, 2009, PEDIATRICS, V124, P941, DOI 10.1542/peds.2008-3836
   Blum RW, 2000, AM J PUBLIC HEALTH, V90, P1879, DOI 10.2105/AJPH.90.12.1879
   Brannen J, 2005, MIXED METHODS RES DI, V0, P0
   Brown JD, 2006, PEDIATRICS, V117, P1018, DOI 10.1542/peds.2005-1406
   Calafat A, 2009, PSICOTHEMA, V21, P227
   CARROLL JL, 1985, ARCH SEX BEHAV, V14, P131, DOI 10.1007/BF01541658
   Collins RL, 2004, PEDIATRICS, V114, PE280, DOI 10.1542/peds.2003-1065-L
   Crandall R., 1973, MEASURES SOCIAL PSYC, V0, P45
   Da Ros CT, 2008, ASIAN J ANDROL, V10, P110, DOI 10.1111/j.1745-7262.2008.00367.x
   Frank S, 2008, SAMJ S AFR MED J, V98, P394
   Hamilton M., 2010, WHATS HAPPENING OUR, V0, P0
   Hendershot CS, 2010, PSYCHOL ADDICT BEHAV, V24, P404, DOI 10.1037/a0019844
   Houck CD, 2006, J PEDIATR PSYCHOL, V31, P619, DOI 10.1093/jpepsy/jsj067
   Kaestle CE, 2005, AM J EPIDEMIOL, V161, P774, DOI 10.1093/aje/kwi095
   Kempadoo K., 2001, FACTORS SHAPE INITIA, V0, P0
   Khasakhala AA, 2008, J BIOSOC SCI, V40, P641, DOI 10.1017/S0021932007002647
   Kooiman CG, 2002, CHILD ABUSE NEGLECT, V26, P939, DOI 10.1016/S0145-2134(02)00363-0
   Lee L. K., 2006, SMJ SINGAPORE MEDICAL JOURNAL, V47, P476
   Li XM, 2000, J ADOLESCENT HEALTH, V27, P43, DOI 10.1016/S1054-139X(99)00077-4
   Low WY, 2007, J MENS HLTH GENDER, V4, P283, DOI 10.1016/J.JMHG.2007.04.010
   Ma QQ, 2009, BMC PUBLIC HEALTH, V9, P0, DOI 10.1186/1471-2458-9-111
   Marston C, 2006, LANCET, V368, P1581, DOI 10.1016/S0140-6736(06)69662-1
   Meier AM, 2003, SOC FORCES, V81, P1031, DOI 10.1353/sof.2003.0039
   Ministry of Health, 2008, 3 NAT HLTH MORB SURV, V0, P0
   Morojele NK, 2006, AIDS CARE, V18, P215, DOI 10.1080/09540120500456243
   Ng C. J., 2006, SMJ SINGAPORE MEDICAL JOURNAL, V47, P482
   Papathanasiou I, 2007, HLTH SCI J, V29, P1
   Patrick ME, 2010, J RES ADOLESCENCE, V20, P456, DOI 10.1111/j.1532-7795.2010.00649.x
   POLIT DF, 1990, J ADOLESCENT HEALTH, V11, P231, DOI 10.1016/0197-0070(90)90354-5
   Rew L., 2005, ADOLESCENT HLTH MULT, V0, P0, DOI DOI 10.4135/9781452233550
   Rosenberg M, 2015, SOC ADOLESCENT SELF, V0, P0
   Rosengard Cynthia, 2006, J CORRECT HEALTH CARE, V12, P279, DOI 10.1177/1078345806296169
   Santelli JS, 2004, J ADOLESCENT HEALTH, V34, P200, DOI 10.1016/j.jadohealth.2003.06.004
   Skinner SR, 2008, J ADOLESCENT HEALTH, V43, P593, DOI 10.1016/j.jadohealth.2008.04.017
   SMALL SA, 1993, J MARRIAGE FAM, V55, P941, DOI 10.2307/352774
   Sujay R, 2009, PREMARITAL SEXUAL BE, V0, P0
   UNICEF, 2016, STAT WORLDS CHILDR 2, V0, P0
   Upadhyay UD, 2006, INT FAM PLAN PERSPEC, V32, P110, DOI 10.1363/3211006
   VERMUND SH, 1990, J ADOLESCENT HEALTH, V11, P449, DOI 10.1016/0197-0070(90)90094-I
   Borges ALV, 2009, REV LAT-AM ENFERM, V17, P94, DOI 10.1590/S0104-11692009000100015
   Wei R, 2010, CHINA MEDIA RES, V6, P66
   Wong ML, 2009, PEDIATRICS, V124, PE44, DOI 10.1542/peds.2008-2954
   Wylie RC, 1974, REV METHODOLOGICAL C, V1, P0
   Yan H, 2009, BMC PUBLIC HEALTH, V9, P0, DOI 10.1186/1471-2458-9-305
NR 51
TC 8
Z9 9
U1 0
U2 21
PU SINGAPORE MEDICAL ASSOC
PI SINGAPORE
PA 2985 JALAN BUKIT MERAH, #02-2C, SMF BUILDING, SINGAPORE, SINGAPORE
SN 0037-5675
EI 
J9 SINGAP MED J
JI Singap. Med. J.
PD DEC 15
PY 2013
VL 54
IS 12
BP 695
EP 701
DI 10.11622/smedj.2013244
PG 7
WC Medicine, General & Internal
SC General & Internal Medicine
GA 270MJ
UT WOS:000328322200012
PM 24356756
DA 2023-03-20
ER

PT J
AU Wang, GQ
   Wada, K
   Hoshi, K
   Sasaki, N
   Ezoe, S
   Satoh, T
AF Wang, Guoqin
   Wada, Koji
   Hoshi, Keika
   Sasaki, Nanae
   Ezoe, Satoshi
   Satoh, Toshihiko
TI Association of Knowledge of HIV and Other Factors with Individuals' Attitudes toward HIV Infection: A National Cross-Sectional Survey among the Japanese Non-Medical Working Population
SO PLOS ONE
LA English
DT Article
ID 5 african country; psychometric assessment; public university; risk behavior; hiv/aids; stigma; aids; students; people; unemployment
AB Background: The stigma of and discrimination because of HIV has been described as the most important obstacle to prevention and treatment efforts. The purpose of this study was to investigate negative attitudes and prejudice toward HIV among the Japanese non-medical working population and to explore contributing factors. Methods: An online anonymous nationwide survey involving approximately 3,000 individuals was conducted in Japan. Questions ranged from background information and HIV knowledge to individuals' attitudes towards HIV infection in the workplace. Descriptive statistics and logistic regression were applied for analysis. Results: Thirty-three percent of participants feared transmission of HIV from infected colleagues, 34% tended to avoid contact with them and 40% had prejudiced opinions about HIV infection. Despite a relatively high level of knowledge of HIV/AIDS overall (11.9 +/- 3.3 from 15 points), only 50% of individuals were aware of some issues. Greater knowledge was associated with less negative attitudes towards HIV infection (OR 0.39, 95% CI 0.31-0.48 for prejudiced opinion, high compared with low level of knowledge), whereas greater health consciousness was inversely related to attitude (OR 1.97, 95% CI 1.50-2.58 for prejudiced opinion, high compared with low health consciousness). Conclusion: Knowledge neutralizes peoples' negative attitudes towards HIV infection, whereas greater health consciousness may worsen them. Educational programs should balance knowledge with health consciousness to improve the efficacy of HIV interventions.
C1 [Wang, Guoqin; Satoh, Toshihiko] Kitasato Univ, Sch Med, Kitasato Clin Res Ctr, Sagamihara, Kanagawa 228, Japan.
   [Wada, Koji] Kitasato Univ, Sch Med, Dept Publ Hlth, Sagamihara, Kanagawa 228, Japan.
   [Hoshi, Keika] Kitasato Univ, Sch Med, Dept Prevent Med, Sagamihara, Kanagawa 228, Japan.
   [Sasaki, Nanae] Komatsu Ltd, Hlth Promot Ctr, Shonan Area, Hiratsuka, Kanagawa, Japan.
   [Ezoe, Satoshi] Joint United Nations Programme HIV & AIDS UNAIDS, Geneva, Switzerland.
C3 Kitasato University; Kitasato University; Kitasato University; Komatsu Ltd; UNAIDS
RP Wang, GQ (corresponding author), Kitasato Univ, Sch Med, Kitasato Clin Res Ctr, Sagamihara, Kanagawa 228, Japan.
EM wangguoqin@med.kitasato-u.ac.jp
FU Health Labour Sciences Research Grant of the Ministry of Health, Labour, and Welfare [H23-Hepatitis-general-001]
CR Ackerson LK, 2012, AIDS BEHAV, V16, P2072, DOI 10.1007/s10461-011-0031-y
   Adebamowo Clement A, 2002, BMC SURG, V2, P7, DOI 10.1186/1471-2482-2-7
   Agrawal HK, 1999, ANN TROP PAEDIATR, V19, P143, DOI 10.1080/02724939992464
   Ahmed SI, 2009, AM J PHARM EDUC, V73, P0, DOI 10.5688/aj730115
   AIDS Action, 1992, AIDS ACTION, V0, P4
   Al-Rabeei N. A., 2012, EASTERN MEDITERRANEAN HEALTH JOURNAL, V18, P221
   Arigbede A O, 2011, NIGER J MED, V20, P90
   Askarian M, 2006, INFECT CONT HOSP EP, V27, P48, DOI 10.1086/500002
   Berger BE, 2001, RES NURS HEALTH, V24, P518, DOI 10.1002/nur.10011
   Boer H, 2004, AIDS CARE, V16, P167, DOI 10.1080/09540120410001641011
   Carr RL, 2004, J ASSOC NURSE AIDS C, V15, P30, DOI 10.1177/1055329003261981
   Chen J Q, 2004, ASIA PAC J PUBLIC HEALTH, V16, P9, DOI 10.1177/101053950401600103
   Cherutich P, 2012, PLOS ONE, V7, P0, DOI 10.1371/journal.pone.0036797
   Delpierre C, 2008, SEX TRANSM INFECT, V84, P183, DOI 10.1136/sti.2007.027961
   Dray-Spira R, 2006, EUR J PUBLIC HEALTH, V16, P89, DOI 10.1093/eurpub/cki153
   Earnshaw VA, 2009, AIDS BEHAV, V13, P1160, DOI 10.1007/s10461-009-9593-3
   Gao XH, 2012, PLOS ONE, V7, P0, DOI 10.1371/journal.pone.0044881
   Genberg BL, 2009, SOC SCI MED, V68, P2279, DOI 10.1016/j.socscimed.2009.04.005
   Gilmour S, 2012, PLOS ONE, V7, P0, DOI 10.1371/journal.pone.0043473
   Ha TH, 2012, AIDS CARE, V24, P39, DOI 10.1080/09540121.2011.592820
   Hassan Zeinab M, 2011, ISSUES MENT HEALTH NURS, V32, P774, DOI 10.3109/01612840.2011.610562
   Holzemer WL, 2009, SAHARA J-J SOC ASP H, V6, P76, DOI 10.1080/17290376.2009.9724933
   Ibrahim N, 2012, PREV MED, V55, P505, DOI 10.1016/j.ypmed.2012.09.003
   Korhonen T, 2012, J BIOSOC SCI, V44, P661, DOI 10.1017/S0021932012000338
   KRASNIK A, 1990, DAN MED BULL, V37, P275
   Kushimo O T, 2007, NIGER POSTGRAD MED J, V14, P261
   Kuwahara T, 2008, J MED INVESTIG, V55, P156, DOI 10.2152/jmi.55.156
   Leclerc PM, 2008, INT J STD AIDS, V19, P660, DOI 10.1258/ijsa.2008.008099
   Lieber E, 2006, AIDS BEHAV, V10, P463, DOI 10.1007/s10461-005-9047-5
   Lifson AR, 2012, BMC INT HEALTH HUM R, V12, P0, DOI 10.1186/1472-698X-12-6
   Liu Y, 2012, AIDS CARE, V24, P129, DOI 10.1080/09540121.2011.596512
   Nagelkerke NJD, 2002, B WORLD HEALTH ORGAN, V80, P89
   Nur N, 2012, CROAT MED J, V53, P271, DOI 10.3325/cmj.2012.53.271
   Nyblade Laura C, 2006, PSYCHOL HEALTH MED, V11, P335, DOI 10.1080/13548500600595178
   Qu B, 2010, AIDS PATIENT CARE ST, V24, P59, DOI 10.1089/apc.2009.0190
   Reynolds G L, 2000, AM INDIAN ALSK NATIVE MENT HEALTH RES, V9, P17
   Ryalat Soukaina T, 2011, BMC RES NOTES, V4, P191, DOI 10.1186/1756-0500-4-191
   Stein JA, 2008, AIDS BEHAV, V12, P789, DOI 10.1007/s10461-007-9339-z
   Tee Y, 2009, SAHARA J-J SOC ASP H, V6, P179, DOI 10.1080/17290376.2009.9724946
   Tung WC, 2012, J IMMIGR MINOR HLTH, V0, P0
   *UNAIDS, 2003, PROGR REP GLOB RESP, V0, P0
   United Nations Agency for AIDS (UNAIDS), 2012, PROGR REP SUBM COUNT, V0, P0
   Woods SP, 2011, REHABIL PSYCHOL, V56, P77, DOI 10.1037/a0022753
NR 43
TC 11
Z9 11
U1 1
U2 7
PU PUBLIC LIBRARY SCIENCE
PI SAN FRANCISCO
PA 1160 BATTERY STREET, STE 100, SAN FRANCISCO, CA 94111 USA
SN 1932-6203
EI 
J9 PLOS ONE
JI PLoS One
PD JUL 16
PY 2013
VL 8
IS 7
BP 
EP 
DI 10.1371/journal.pone.0068495
PG 8
WC Multidisciplinary Sciences
SC Science & Technology - Other Topics
GA 186SF
UT WOS:000322064300039
PM 23874644
DA 2023-03-20
ER

PT J
AU Aggarwal, A
   Panat, SR
AF Aggarwal, Ashish
   Panat, Sunil R.
TI Knowledge, Attitude, and Behavior in Managing Patients with HIV/AIDS Among a Group of Indian Dental Students
SO JOURNAL OF DENTAL EDUCATION
LA English
DT Article
DE dental education; clinical education; dental students; HIV/AIDS; India
ID hiv-infected patients; national-survey; dentists; health; care
AB With increasing numbers of people with HIV/AIDS receiving oral dental care, dentists should have sufficient knowledge of the disease, and their attitude should meet professional expectations. HIV and AIDS-related knowledge among dental students provides a crucial foundation for efforts aimed at developing appropriate education on these topics. Accordingly, the aim of this study was to assess the HIV/AIDS-related knowledge and attitudes amongst the 460 dental students of the Institute of Dental Sciences, Bareilly (UP), India. A self-administered survey consisting of fifty-three structured questions was conducted with the students. Overall, the response rate was 79.7 percent. The total mean knowledge and attitudes scores were 78.8 percent (excellent) and 77.7 percent (positive). There was no statistically significant difference between the knowledge and attitude scores of males and females. Regarding oral manifestations, Kaposi's sarcoma and candidiasis were the most identified. The results indicated that the students' knowledge on HIV/AIDS generally increased as they progressed through the curriculum, but their utilization of all barrier techniques for infection control and clinical protocol lacked consistency and compliance. Hence, there is a need to address, more clearly, the students' misconceptions and attitudes towards the disease.
C1 [Aggarwal, Ashish; Panat, Sunil R.] Inst Dent Sci, Dept Oral Med & Radiol, Bareilly 243006, Uttar Pradesh, India.
RP Aggarwal, A (corresponding author), Inst Dent Sci, Dept Oral Med & Radiol, Pilibhit Bypass Rd, Bareilly 243006, Uttar Pradesh, India.
EM drashishagg@rediffmail.com
CR ANGELILLO IF, 1994, J PUBLIC HEALTH DENT, V54, P145, DOI 10.1111/j.1752-7325.1994.tb01206.x
   [Anonymous], 2000, OR HLTH AM REP SURG, V0, P0
   Azodo CC, 2010, J DENT EDUC, V74, P446
   BENNETT ME, 1995, J AM DENT ASSOC, V126, P509, DOI 10.14219/jada.archive.1995.0216
   Blignaut E, 1994, J DENT ASSOC S AFR, V49, P113
   Borsum K M, 2004, EUR J DENT EDUC, V8, P105, DOI 10.1111/j.1600-0579.2004.00326.x
   *CDCP, 1981, MMWR-MORBID MORTAL W, V30, P250
   Centers for Disease Control and Prevention (CDC), 2003, MMWR RECOMM REP, V52, P1
   Daniel S J, 1998, J DENT HYG, V72, P33
   Erasmus S, 2005, INT J DENT HYG, V3, P213, DOI 10.1111/j.1601-5037.2005.00137.x
   Evans CA, 2000, J AM DENT ASSOC, V131, P1721, DOI 10.14219/jada.archive.2000.0118
   FALLAHI H, 2008, J IRAN HLTH SCI RES, V1, P59
   Fido A, 2002, FAM PRACT, V19, P682, DOI 10.1093/fampra/19.6.682
   GILBERT AD, 1994, J DENT, V22, P229, DOI 10.1016/0300-5712(94)90116-3
   Godin G, 1999, COMMUNITY DENT ORAL, V27, P221, DOI 10.1111/j.1600-0528.1999.tb02014.x
   Hu SW, 2004, AIDS PATIENT CARE ST, V18, P587, DOI 10.1089/1087291042404701
   Jessri M., 2007, IRAN J ALLERGY ASTHM, V6, P53
   Jian M, 2008, J ORAL HLTH COMM DEN, V2, P30
   Kitaura H, 1997, J DENT, V25, P279, DOI 10.1016/S0300-5712(96)00030-9
   McCarthy GM, 1999, AM J PUBLIC HEALTH, V89, P541, DOI 10.2105/AJPH.89.4.541
   McCarthy GM, 1996, ORAL SURG ORAL MED O, V81, P297, DOI 10.1016/S1079-2104(96)80329-5
   Nasir EF, 2008, BMC PUBLIC HEALTH, V8, P0, DOI 10.1186/1471-2458-8-286
   Ogunbodede E O, 2002, SADJ, V57, P469
   Oliveira ER, 2002, AIDS CARE, V14, P569, DOI 10.1080/09540120220133099
   Palenik C J, 2000, DENT UPDATE, V27, P7
   Rankin K V, 1993, AM J DENT, V6, P22
   Sadeghi M, 2009, J DENT EDUC, V73, P740
   Samaranayake L P, 1990, AM J DENT, V3, P9
   Seacat JD, 2009, J DENT EDUC, V73, P437
   Seacat Jason P, 2003, J DENT EDUC, V67, P630
   UNAIDS, 2009, AIDS EP UPD 2009, V0, P0
   Venu Shan, 2011, HEALTHLINE, V0, P0
   1995, 1900, V59, V0, P7
NR 35
TC 23
Z9 23
U1 0
U2 4
PU WILEY
PI HOBOKEN
PA 111 RIVER ST, HOBOKEN 07030-5774, NJ USA
SN 0022-0337
EI 1930-7837
J9 J DENT EDUC
JI J. Dent. Educ.
PD SEP 15
PY 2013
VL 77
IS 9
BP 1209
EP 1217
DI 
PG 9
WC Dentistry, Oral Surgery & Medicine
SC Dentistry, Oral Surgery & Medicine
GA 209ZS
UT WOS:000323799700015
PM 24002860
DA 2023-03-20
ER

PT J
AU Bajunirwe, F
   Twesigye, L
   Zhang, M
   Kerry, VB
   Bangsberg, DR
AF Bajunirwe, Francis
   Twesigye, Leonidas
   Zhang, Michael
   Kerry, Vanessa B.
   Bangsberg, David R.
TI Influence of the US President's Emergency Plan for AIDS Relief (PEPfAR) on career choices and emigration of health-profession graduates from a Ugandan medical school: a cross-sectional study
SO BMJ OPEN
LA English
DT Article
ID retrospective cohort; rural practice; brain-drain; students; initiatives; preferences; doctors; zambia
AB Objective: The purpose of this study was to determine the current work distribution of health professionals from a public Ugandan medical school in a period of major donor funding for HIV programmes. We explore the hypothesis that programmes initiated under unprecedented health investments from the US President's Emergency Plan for AIDS Relief have possibly facilitated the drain of healthcare workers from the public-health system of countries like Uganda. Design: Cross-sectional study conducted between January and December 2010 to survey graduates, using in-person, phone or online surveys using email and social networks. Logistic regression analysis was applied to determine ORs for association between predictors and outcomes. Setting: Located rurally, Mbarara University of Science and Technology (MUST) is one of three government supported medical schools in Uganda. Participants: Graduates who completed a health-related degree at MUST. Main outcome measure: Location of health profession graduates (Uganda or abroad) and main field of current job (HIV-related non-governmental organisation (NGO) or others). Results: We interviewed 85.4% (n=796) of all MUST alumni since the university opened in 1989. 78% (n=618) were physicians and 12% (n=94) of graduates worked outside Uganda. Over 50% (n=383) of graduates worked for an HIV-related NGO whether in Uganda or abroad. Graduates receiving their degree after 2005, when large HIV programmes started, were less likely to leave the country, OR=0.24 (95% CI 0.1 to 0.59) but were more likely to work for an HIV-related NGO, OR=1.53 (95% CI 1.06 to 2.23). Conclusions: A majority of health professionals surveyed work for an HIV-related NGO. The increase in resources and investment in HIV-treatment capacity is temporally associated with retention of medical providers in Uganda. Donor funds should be channelled to develop and retain healthcare workers in disciplines other than HIV and broaden the healthcare workforce to other areas.
C1 [Bajunirwe, Francis; Twesigye, Leonidas; Bangsberg, David R.] Mbarara Univ Sci & Technol, Dept Community Hlth, Mbarara, Uganda.
   [Zhang, Michael; Kerry, Vanessa B.; Bangsberg, David R.] Harvard Univ, Sch Med, Boston, MA USA.
   [Kerry, Vanessa B.; Bangsberg, David R.] Massachusetts Gen Hosp, Ctr Global Hlth, Boston, MA 02114 USA.
   [Bangsberg, David R.] Harvard Univ, Sch Publ Hlth, Boston, MA 02115 USA.
C3 Mbarara University of Science & Technology; Harvard University; Harvard Medical School; Harvard University; Massachusetts General Hospital; Harvard University; Harvard T.H. Chan School of Public Health
RP Bajunirwe, F (corresponding author), Mbarara Univ Sci & Technol, Dept Community Hlth, Mbarara, Uganda.
EM fbaj@yahoo.com
FU Rockefeller Foundation [2009 THS 313]
CR [Anonymous], 2011, BMJ-BRIT MED J, V0, P0, DOI DOI 10.1136/bmj.d7031
   Barnighausen T, 2009, SOC SCI MED, V68, P544, DOI 10.1016/j.socscimed.2008.11.009
   Brugha R, 2010, HUM RESOUR HEALTH, V8, P0, DOI 10.1186/1478-4491-8-19
   Chen JY, 2012, J INFECT DIS, V206, P1695, DOI 10.1093/infdis/jis553
   Dambisya YM, 2004, BMJ-BRIT MED J, V329, P600, DOI 10.1136/bmj.38134.524387.AE
   Dovlo D, 1999, MIGRATION GRADUATES, V0, P0
   Hanefeld J, 2009, HUM RESOUR HEALTH, V7, P0, DOI 10.1186/1478-4491-7-8
   Kasper J, 2012, ARCH DIS CHILD, V97, P973, DOI 10.1136/archdischild-2012-301900
   Kruk ME, 2010, B WORLD HEALTH ORGAN, V88, P333, DOI 10.2471/BLT.09.072892
   Luboga S, 2011, INT J HEALTH PLAN M, V26, P2, DOI 10.1002/hpm.1036
   Mayor S, 2008, BRIT MED J, V336, P353, DOI 10.1136/bmj.39489.437801.C2
   Mullan F, 2005, NEW ENGL J MED, V353, P1810, DOI 10.1056/NEJMsa050004
   Norris TE, 2003, ACAD MED, V78, P1211, DOI 10.1097/00001888-200312000-00003
   Palella FJ, 2011, CURR OPIN HIV AIDS, V6, P266, DOI 10.1097/COH.0b013e328347876c
   Rockers PC, 2012, BMC HEALTH SERV RES, V12, P0, DOI 10.1186/1472-6963-12-212
   Royston PJ, 2012, RURAL REMOTE HEALTH, V12, P0
   Sheikh A, 2012, GLOBALIZATION HEALTH, V8, P0, DOI 10.1186/1744-8603-8-43
   Walton DA, 2004, J PUBLIC HEALTH POL, V25, P137, DOI 10.1057/palgrave.jphp.3190013
   Wandira G, 2009, UMU PRESS, V7, P203
   Zimmerman M, 2012, BMJ-BRIT MED J, V345, P0, DOI 10.1136/bmj.e4826
NR 24
TC 24
Z9 24
U1 0
U2 6
PU BMJ PUBLISHING GROUP
PI LONDON
PA BRITISH MED ASSOC HOUSE, TAVISTOCK SQUARE, LONDON WC1H 9JR, ENGLAND
SN 2044-6055
EI 
J9 BMJ OPEN
JI BMJ Open
PD JUN 15
PY 2013
VL 3
IS 5
BP 
EP 
DI 10.1136/bmjopen-2013-002875
PG 7
WC Medicine, General & Internal
SC General & Internal Medicine
GA 301NF
UT WOS:000330538300095
PM 23793660
DA 2023-03-20
ER

PT J
AU Ortiz, AP
   Guiot, HM
   Diaz-Miranda, OL
   Roman, L
   Palefsky, J
   Colon-Lopez, V
AF Ortiz, Ana P.
   Guiot, Humberto M.
   Diaz-Miranda, Olga L.
   Roman, Leticia
   Palefsky, Joel
   Colon-Lopez, Vivian
TI Recognizing and Treating Anal Cancer: Training Medical Students and Physicians in Puerto Rico
SO PUERTO RICO HEALTH SCIENCES JOURNAL
LA English
DT Article
DE Anal cancer; Educational training; Screening; Puerto Rico
ID hiv; prevention; disease; health; men
AB Objective: This training activity aimed at increasing the knowledge of anal cancer screening, diagnostic and treatment options in medical students and physicians, to determine the interest of these individuals in receiving training in the diagnosis and treatment of anal cancer, and to explore any previous training and/or experience with both anal cancer and clinical trials that these individuals might have. Methods: An educational activity (1.5 contact hours) was attended by a group of medical students, residents and several faculty members, all from the Medical Sciences Campus of the University of Puerto Rico (n = 50). A demographic survey and a 6-item pre- and post-test on anal cancer were given to assess knowledge change. Results: Thirty-four participants (68%) answered the survey. Mean age was 29.6 +/- 6.6 years; 78.8% had not received training in anal cancer screening, 93.9% reported being interested in receiving anal cancer training, and 75.8% expressed an interest in leading or conducting a clinical trial. A significant increase in the test scores was observed after the educational activity (pre-test: 3.4 +/- 1.2; post-test: 4.7 +/- 0.71). Three of the items showed an increase in knowledge by the time the post-test was taken. The first of these items assessed the participants' knowledge regarding the existence of any guidelines for the screening/treatment of patients with human papillomavirus (HPV)-related anal disease. The second of these items attempted to determine whether the participants recognized that anal intraepithelial neoplasia (AIN) 2 is considered to be a high-grade neoplasia. The last of the 3 items was aimed at ascertaining whether or not the participants were aware that warty growths in the anus are not necessarily a manifestation of high-grade AIN. Conclusion: This educational activity increased the participants' knowledge of anal cancer and revealed, as well, that most of the participants were interested in future training and in collaborating in a clinical trial. Training physicians from Puerto Rico on anal cancer clinical trials is essential to encourage recruitment of Hispanic patients in these studies now that the guidelines in anal cancer screening and treatment are on their way to be defined.
C1 [Ortiz, Ana P.; Colon-Lopez, Vivian] Univ Puerto Rico, Canc Control & Populat Sci Program, Ctr Comprehens Canc, San Juan, PR 00936 USA.
   [Ortiz, Ana P.] Grad Sch Publ Hlth, Dept Biostat & Epidemiol, San Juan, PR USA.
   [Guiot, Humberto M.] Univ Puerto Rico, Dept Med, Div Infect Dis, San Juan, PR 00936 USA.
   [Diaz-Miranda, Olga L.] Univ Puerto Rico, Dept Biostat & Epidemiol, Grad Sch Publ Hlth, San Juan, PR 00936 USA.
   [Roman, Leticia] Univ Puerto Rico, UPR MDACC Partnership Excellence Canc Res Program, Sch Med, San Juan, PR 00936 USA.
   [Palefsky, Joel] Univ Calif San Francisco, Div Infect Dis, San Francisco, CA 94143 USA.
   [Colon-Lopez, Vivian] Univ Puerto Rico, Dept Hlth Serv Adm, Grad Sch Publ Hlth, San Juan, PR 00936 USA.
C3 University of Puerto Rico; University of Puerto Rico Medical Sciences Campus; University of Puerto Rico; University of Puerto Rico Medical Sciences Campus; University of Puerto Rico; University of Puerto Rico Medical Sciences Campus; University of Puerto Rico; University of Puerto Rico Medical Sciences Campus; University of California System; University of California San Francisco; University of Puerto Rico; University of Puerto Rico Medical Sciences Campus
RP Ortiz, AP (corresponding author), Univ Puerto Rico, PMB 371,POB 70344, San Juan, PR 00936 USA.
EM ana.ortiz7@upr.edu
FU Capacity Building for HIV-HPV Clinical Trials Recruitment Among Minority Underserved Populations of Hispanic Origin [3U54CA096297-10S1]; University of Puerto Rico Comprehensive Cancer Center and The University of Texas MD Anderson Cancer Center (NCI, NHI) [U54CA96297, U54CA96300]; NATIONAL CANCER INSTITUTE [U54CA096300, U54CA096297] Funding Source: NIH RePORTER
CR Amirian ES, 2013, PLOS ONE, V8, P0, DOI 10.1371/journal.pone.0058919
   [Anonymous], 2012, SEER STAT FACT SHEET, V0, P0
   Belhadj H, 2013, INT J GYNECOL OBSTET, V121, PS29, DOI 10.1016/j.ijgo.2013.02.002
   Centers for Disease Control and Prevention, 2013, SEXUALLY TRANSMITTED, V0, P0
   Colon-Lopez V, 2013, P R HEALTH SCI J, V32, P76
   Colon-Lopez V, 2010, P R HEALTH SCI J, V29, P232
   Darragh TM, 2012, MODERN COLPOSCOPY TX, V0, P484
   Jay N, 2011, J ASSOC NURSE AIDS C, V22, P465, DOI 10.1016/j.jana.2011.08.006
   Nielsen A, 2012, INT J CANCER, V130, P1168, DOI 10.1002/ijc.26115
   Ortiz AP, 2012, P R HEALTH SCI J, V31, P185
   Palefsky J, 2009, CURR OPIN HIV AIDS, V4, P52, DOI 10.1097/COH.0b013e32831a7246
   Ramirez-Marrero FA, 2010, P R HEALTH SCI J, V29, P256
   Roark R, 2011, J ASSOC NURSE AIDS C, V22, P433, DOI 10.1016/j.jana.2011.08.003
   Shiels MS, 2012, JNCI-J NATL CANCER I, V104, P1591, DOI 10.1093/jnci/djs371
NR 15
TC 1
Z9 1
U1 0
U2 7
PU UNIV PUERTO RICO MEDICAL SCIENCES CAMPUS
PI SAN JUAN
PA OFFICE DEAN ACADEMIC AFFAIRS BOX 365067, SAN JUAN, PR 00936-5067 USA
SN 0738-0658
EI 
J9 P R HEALTH SCI J
JI P. R. Health Sci. J.
PD DEC 15
PY 2013
VL 32
IS 4
BP 209
EP 212
DI 
PG 4
WC Public, Environmental & Occupational Health
SC Public, Environmental & Occupational Health
GA 259PM
UT WOS:000327538800010
PM 24397221
DA 2023-03-20
ER

PT J
AU Tung, WC
   Cook, DM
   Lu, MG
   Yang, W
AF Tung, Wei-Chen
   Cook, Daniel M.
   Lu, Minggen
   Yang, Wei
TI HIV Knowledge and Behavior Among Chinese College Students in China and the United States
SO WESTERN JOURNAL OF NURSING RESEARCH
LA English
DT Article
DE Chinese college student; health education; health information behavior; HIV knowledge; sexual behavior
ID health information; condom use; contraceptive knowledge; risk behavior; attitudes; hiv/aids
AB Disease prevention can be improved with a better understanding of student-environment interactions. The purposes of the study were (a) to compare HIV/AIDS-related knowledge, attitudes, sexual behaviors, and sources of HIV/STI information and (b) to investigate the association between sources of HIV/STI information and HIV/AIDS-related knowledge, attitudes, and sexual behaviors among Chinese college students in China and the United States. Comparative, correlational analysis of survey data from 608 students in two countries was conducted. Chinese students in the United States scored higher on knowledge questions. More students in the United States received HIV/STI information from the Internet and family members than did students in China. Traditional media and schoolteachers had a stronger association with participants' HIV-related knowledge, age at first intercourse, and number of sexual partners in both samples than did other sources. The survey revealed incomplete knowledge within both groups. Prevention programs should focus on risky misconceptions and should teach about strategic utilization of media.
C1 [Tung, Wei-Chen; Cook, Daniel M.; Lu, Minggen; Yang, Wei] Univ Nevada, Reno, NV 89557 USA.
C3 Nevada System of Higher Education (NSHE); University of Nevada Reno
RP Tung, WC (corresponding author), Univ Nevada, Orvis Sch Nursing, Reno, NV 89557 USA.
EM wctung@unr.edu
FU University of Nevada, Reno, NV, USA
CR Adefuye A, 2011, SAHARA J-J SOC ASP H, V8, P19, DOI 10.1080/17290376.2011.9724980
   Albrektsson Madelene, 2009, OPEN AIDS J, V3, P55, DOI 10.2174/1874613600903010055
   Buhi ER, 2009, J AM COLL HEALTH, V58, P101, DOI 10.1080/07448480903221236
   Chen H, 2012, AIDS CARE, V24, P1550, DOI 10.1080/09540121.2012.674093
   Cochrane ZR, 2012, J HEALTH COMMUN, V17, P1003, DOI 10.1080/10810730.2011.650823
   Cottrell L, 2005, PREV MED, V40, P189, DOI 10.1016/j.ypmed.2004.05.019
   Davis C, 1999, EDUC PSYCHOL MEAS, V59, P481, DOI 10.1177/00131649921969992
   Joint United Nations Programme on HIV/AIDS, 2008, 2008 UNGASS COUNTR P, V0, P0
   Li A, 1998, SEXOLOGY, V7, P19
   Lonn E, 2007, AIDS PATIENT CARE ST, V21, P48, DOI 10.1089/apc.2006.0063
   Lou CH, 2012, J ADOLESCENT HEALTH, V50, PS26, DOI 10.1016/j.jadohealth.2011.12.009
   Maimaiti N., 2010, GLOBAL J HLTH SCI, V2, P51, DOI 10.5539/GJHS.V2N2P51
   Ministry of Health of the Peoples Republic of China, 2012, 2012 CHIN AIDS RESP, V0, P0
   Open Doors, 2020, INT STUDENTS PLACES, V0, P0
   Percheski C, 2011, J AM COLL HEALTH, V59, P379, DOI 10.1080/07448481.2010.513406
   Powell J, 2011, J MED INTERNET RES, V13, P0, DOI 10.2196/jmir.1600
   Stulhofer A, 2011, J SEX RES, V48, P360, DOI 10.1080/00224499.2010.494257
   Sun X., 2012, AIDS CARE, V0, P0, DOI DOI 10.1080/09540121.2012.748875
   Tan XD, 2008, MED EDUC, V42, P227, DOI 10.1111/j.1365-2923.2007.02954.x
   Tang CSK, 1997, ARCH SEX BEHAV, V26, P79, DOI 10.1023/A:1024525504298
   Tang LJ, 2013, AIDS CARE, V25, P515, DOI 10.1080/09540121.2012.720360
   Xiao ZW, 2012, AIDS EDUC PREV, V24, P469, DOI 10.1521/aeap.2012.24.5.469
   Zhang S., 1993, AIDS B, V4, P78
   Zhou H, 2012, CHINESE MED J-PEKING, V125, P1153, DOI 10.3760/cma.j.issn.0366-6999.2012.06.033
NR 24
TC 10
Z9 13
U1 1
U2 39
PU SAGE PUBLICATIONS INC
PI THOUSAND OAKS
PA 2455 TELLER RD, THOUSAND OAKS, CA 91320 USA
SN 0193-9459
EI 
J9 WESTERN J NURS RES
JI West. J. Nurs. Res.
PD OCT 15
PY 2013
VL 35
IS 9
BP 1171
EP 1183
DI 10.1177/0193945913486201
PG 13
WC Nursing
SC Nursing
GA 208VU
UT WOS:000323710500005
PM 23618822
DA 2023-03-20
ER

PT J
AU Namisi, FS
   Aaro, LE
   Kaaya, S
   Onya, HE
   Wubs, A
   Mathews, C
AF Namisi, Francis Sande
   Aaro, Leif Edvard
   Kaaya, Sylvia
   Onya, Hans E.
   Wubs, Annegreet
   Mathews, Catherine
TI Condom use and sexuality communication with adults: a study among high school students in South Africa and Tanzania
SO BMC PUBLIC HEALTH
LA English
DT Article
DE Adolescents; Parents; Condom use; Communication; South Africa; Tanzania
ID reproductive health; risk behaviors; adolescent communication; parents; model; reinterpretation; intervention; predictors; hiv/aids; females
AB Background: Fostering adolescents' communication on sexuality issues with their parents and other significant adults is often assumed to be an important component of intervention programmes aimed at promoting healthy adolescent sexual practices. However, there are few studies describing the relationship between such communication and sexual practices, particularly in sub-Saharan Africa. This study examined the relationships between adolescents' communication with significant adults and their condom use in three sites in this region. Methods: Data stem from a multi-site randomized controlled trial of a school-based HIV prevention intervention implemented in Cape Town and Mankweng, South Africa and Dar es Salaam, Tanzania. Only data from comparison schools were used. The design is therefore a prospective panel study with three waves of data collections. Data were collected in 2004 from 6,251 participants in 40 schools. Associations between adolescents' communication with adults about sexuality issues and their use of condoms were analysed cross-sectionally using analysis of variance, as well as prospectively using multiple ordinal logistic regression analysis. Results: Cross-sectional analyses showed that consistent condom users had significantly higher mean scores on communication (across topics and communication partners) than both occasional users and never-users, who had the lowest scores. After controlling for condom use at the first data collection occasion in each model as well as for possible confounders, communication scores significantly predicted consistent condom use prospectively in all three ordinal logistic regression models (Model R-2 = .23 to .31). Conclusion: The findings are consistent with the assertion that communication on sexuality issues between adolescents and significant adults results in safer sexual practices, as reflected by condom use, among in-school adolescents. The associations between communication variables and condom use might have been stronger if we had measured additional aspects of communication such as whether or not it was initiated by the adolescents themselves, the quality of advice provided by adults, and if it took place in a context of positive adult-adolescent interaction. Studies with experimental designs are needed in order to provide stronger evidence of causality.
C1 [Namisi, Francis Sande] African Med & Res Fdn AMREF, Nairobi, Kenya.
   [Namisi, Francis Sande; Aaro, Leif Edvard; Wubs, Annegreet] Univ Bergen, Fac Psychol, Dept Hlth Promot & Dev, N-5020 Bergen, Norway.
   [Aaro, Leif Edvard] Norwegian Inst Publ Hlth, Div Mental Hlth, Oslo, Norway.
   [Kaaya, Sylvia] Muhimbili Univ Hlth & Allied Sci, Dept Psychiat, Dar Es Salaam, Tanzania.
   [Onya, Hans E.] Univ Limpopo, Sch Hlth Sci, Dept Med Sci Publ Hlth & Hlth Promot, ZA-0727 Sovenga, South Africa.
   [Mathews, Catherine] MRC, Hlth Syst Res Unit, ZA-7505 Cape Town, South Africa.
   [Mathews, Catherine] Univ Cape Town, Univ Private Bag, Dept Psychiat & Mental Hlth, Adolescent Hlth Res Unit, ZA-7700 Cape Town, South Africa.
C3 African Medical & Research Foundation (AMREF); University of Bergen; Norwegian Institute of Public Health (NIPH); Muhimbili University of Health & Allied Sciences; University of Limpopo; University of Cape Town
RP Namisi, FS (corresponding author), African Med & Res Fdn AMREF, POB 27691-00506, Nairobi, Kenya.
EM Francis.Namisi@Amref.org
FU EU; EC - INCO research programme (Fifth Framework Programme) [ICA4-CT-2002-10038]; Norwegian Research Council, Global Health (GLOBHEL) project, "Searching for Effective Solutions" (Centre for International Health, University of Bergen, Norway) [101607, 101940]
CR Aaro LE, 2006, SCAND J PUBLIC HEALT, V34, P150, DOI 10.1080/14034940510032356
   Adu-Mireku S, 2009, AFR HEALTH SCI, V3, P7
   Bastien S, 2011, REPROD HEALTH, V8, P0, DOI 10.1186/1742-4755-8-25
   BAUMRIND D, 1966, CHILD DEV, V37, P887, DOI 10.2307/1126611
   Beveridge RM, 2007, CLIN CHILD FAM PSYCH, V10, P25, DOI 10.1007/s10567-006-0015-z
   Biddlecom A, 2009, INT PERSPECT SEX R H, V35, P72, DOI 10.1363/3507209
   Burgard SA, 2009, J HEALTH SOC BEHAV, V50, P293, DOI 10.1177/002214650905000304
   Byrnes JP, 1999, PSYCHOL BULL, V125, P367, DOI 10.1037/0033-2909.125.3.367
   Clawson CL, 2003, J SEX RES, V40, P256, DOI 10.1080/00224490309552190
   Collins W. A., 2004, HDB ADOLESCENT PSYCH, V0, PP331, DOI 10.1002/9780471726746.CH11
   Compero L, 2011, J ADOLESCENCE, V34, P215, DOI 10.1016/j.adolescence.2010.05.010
   DARLING N, 1993, PSYCHOL BULL, V113, P487, DOI 10.1037/0033-2909.113.3.487
   Deptula DP, 2010, J FAM PSYCHOL, V24, P731, DOI 10.1037/a0021760
   DiClemente RJ, 2001, J PEDIATR-US, V139, P407, DOI 10.1067/mpd.2001.117075
   DiIorio C., 2003, J HIVAIDS PREVENTION, V5, P7, DOI https://doi.org/10.1300/J129v05n03_02
   Dilorio C, 2006, NURS RES, V55, P43
   Eaton L, 2003, SOC SCI MED, V56, P149, DOI 10.1016/S0277-9536(02)00017-5
   Erulkar AS, 2004, INT FAM PLAN PERSPEC, V30, P58, DOI 10.1363/3005804
   Huebner AJ, 2003, J ADOLESCENT HEALTH, V33, P71, DOI 10.1016/S1054-139X(03)00141-1
   Hutchinson MK, 2002, FAM RELAT, V51, P238, DOI 10.1111/j.1741-3729.2002.00238.x
   Hutchinson MK, 2003, J ADOLESCENT HEALTH, V33, P98, DOI 10.1016/S1054-139X(03)00183-6
   Joint United Nations Programme on HIV/AIDS (UNAIDS), 2010, UNAIDS REP GLOB AIDS, V0, P0
   Karim AM, 2003, INT FAM PLAN PERSPEC, V29, P14, DOI 10.2307/3180997
   Kerr M, 2000, DEV PSYCHOL, V36, P366, DOI 10.1037/0012-1649.36.3.366
   Kim J, 2008, AIDS, V22, PS57, DOI 10.1097/01.aids.0000341777.78876.40
   Luwaga LCN, 2004, PARENT ADOLESCENT CO, V0, P0
   Markham CM, 2010, J ADOLESCENT HEALTH, V46, PS23, DOI 10.1016/j.jadohealth.2009.11.214
   Maticka-Tyndale E, 2007, EVAL PROGRAM PLANN, V30, P172, DOI 10.1016/j.evalprogplan.2007.01.006
   Maticka-Tyndale E, 2010, SOC SCI MED, V71, P616, DOI 10.1016/j.socscimed.2010.03.049
   Miller KS, 1998, AM J PUBLIC HEALTH, V88, P1542, DOI 10.2105/AJPH.88.10.1542
   Mukoma W, 2009, SCAND J PUBLIC HEALT, V37, P7, DOI 10.1177/1403494809103995
   Namisi FS, 2009, SCAND J PUBLIC HEALT, V37, P65, DOI 10.1177/1403494808086986
   Namisi FS, 2004, COMMUNICATING SEXUAL, V0, P0
   Rasamimari A, 2007, J ASSOC NURSE AIDS C, V18, P13, DOI 10.1016/j.jana.2007.08.001
   Stattin H, 2000, CHILD DEV, V71, P1072, DOI 10.1111/1467-8624.00210
   Wang Ruey-Hsia, 2004, KAOHSIUNG JOURNAL OF MEDICAL SCIENCES, V20, P115
   Whitaker DJ, 1999, FAM PLANN PERSPECT, V31, P117, DOI 10.2307/2991693
   Wight D, 2006, J ADOLESCENCE, V29, P473, DOI 10.1016/j.adolescence.2005.08.007
NR 39
TC 21
Z9 21
U1 0
U2 6
PU BMC
PI LONDON
PA CAMPUS, 4 CRINAN ST, LONDON N1 9XW, ENGLAND
SN 1471-2458
EI 
J9 BMC PUBLIC HEALTH
JI BMC Public Health
PD SEP 23
PY 2013
VL 13
IS 
BP 
EP 
DI 10.1186/1471-2458-13-874
PG 11
WC Public, Environmental & Occupational Health
SC Public, Environmental & Occupational Health
GA 226YL
UT WOS:000325073300001
PM 24053420
DA 2023-03-20
ER

PT J
AU Green, B
   Griffiths, EC
AF Green, B.
   Griffiths, E. C.
TI Psychiatric consequences of needlestick injury
SO OCCUPATIONAL MEDICINE-OXFORD
LA English
DT Article
DE Adjustment disorder; anxiety; depression; needlestick; needlestick injury; occupational health; psychiatric disorder; PTSD
ID health-care workers; medical-students; sharps injury; risk; infection; hiv
AB Background Needlestick injuries (NSIs) are a common occupational hazard with potential physical health effects, including viral infections such as hepatitis and HIV. Less appreciated are the psychiatric consequences of NSIs, potentially including post-traumatic stress disorder (PTSD) and adjustment disorder (AD). Aims To study psychiatric consequences of NSIs by diagnosis, duration and severity of depressive symptoms. Methods Case control study from patients referred to a psychiatric trauma clinic diagnosed according to ICD-10 diagnostic research criteria guidelines. The Beck Depression Inventory (BDI) was administered to measure depressive symptomatology and assess differences in depression severity between psychiatric trauma patients who had or had not experienced an NSI, and for relationships between the severity of depression and time since NSI using linear models. Results There were 17 NSI cases and 125 controls. NSI patients had moderately severe depressive symptoms (mean BDI score 22.7 15), which was similar to 125 non-NSI trauma patients. 13 of these 17 cases had AD and four had PTSD. None contracted infections from their NSI, but most described secondary effects of psychiatric illness on occupational, family and sexual functioning. Severity of depressive symptoms declined with time after NSI, but psychiatric illness lasted 1.78 months longer for every month a NSI patient waited for seronegative test results (P < 0.05). Conclusions Enduring psychiatric illness can result from NSIs with a severity similar to other psychiatric trauma. Swift delivery of test results may reduce the duration of depression associated with NSI. Occupational health professionals need to be aware of the psychiatric and physical effects of NSIs.
C1 [Green, B.] Univ Chester, Fac Hlth & Social Care, Chester CH1 1SL, Cheshire, England.
   [Griffiths, E. C.] Univ Sheffield, Dept Anim & Plant Sci, Sheffield S10 2TN, S Yorkshire, England.
C3 University of Chester; University of Sheffield
RP Green, B (corresponding author), Univ Chester, Fac Hlth & Social Care, Riverside Campus,Castle Dr, Chester CH1 1SL, Cheshire, England.
EM bgreen@chester.ac.uk
CR Beck AT, 1996, J PERS ASSESS, V67, P588, DOI 10.1207/s15327752jpa6703_13
   Blenkharn JI, 2008, ANN OCCUP HYG, V52, P281, DOI 10.1093/annhyg/men010
   COCKCROFT A, 1994, AIDS CARE, V6, P205, DOI 10.1080/09540129408258631
   Cooper JE, 1994, GUIDE ICD 10 CLASSIF, V0, P0
   Dorevitch S, 2010, J OCCUP ENVIRON MED, V52, P551, DOI 10.1097/JOM.0b013e3181dbc896
   Health and Safety Executive, 2010, ONL NEEDL INJ ADV, V0, P0
   Health Protection Agency, 2008, EYE NEEDL UK SURV SI, V0, P0
   Kable AK, 2011, NURS HEALTH SCI, V13, P246, DOI 10.1111/j.1442-2018.2011.00607.x
   Larney S, 2008, INT J PRISON HEALTH, V4, P164, DOI 10.1080/17449200802264720
   Leggat Peter A, 2009, J OCCUP MED TOXICOL, V4, P25, DOI 10.1186/1745-6673-4-25
   Leigh JP, 2008, AM J INFECT CONTROL, V36, P414, DOI 10.1016/j.ajic.2007.07.020
   Papenburg J, 2008, PEDIATRICS, V122, PE487, DOI 10.1542/peds.2008-0290
   R Development Core Team, 2012, R LANG ENV STAT COMP, V0, P0
   Saleem T, 2010, J PAK MED ASSOC, V60, P151
   Salzer HJF, 2011, INT J HYG ENVIR HEAL, V214, P407, DOI 10.1016/j.ijheh.2011.05.002
   Sharma GK, 2009, ACAD MED, V84, P1815, DOI 10.1097/ACM.0b013e3181bf9e5f
   Sohn JW, 2006, J OCCUP HEALTH, V48, P474, DOI 10.1539/joh.48.474
   Trueman Paul, 2008, BR J COMMUNITY NURS, V13, P413
   UNISON, 2012, COMP CLAIMS THOS INJ, V0, P0
   Varsou O, 2009, OCCUP MED-OXFORD, V59, P509, DOI 10.1093/occmed/kqp103
   Wada K, 2007, IND HEALTH, V45, P750, DOI 10.2486/indhealth.45.750
NR 21
TC 36
Z9 41
U1 0
U2 7
PU OXFORD UNIV PRESS
PI OXFORD
PA GREAT CLARENDON ST, OXFORD OX2 6DP, ENGLAND
SN 0962-7480
EI 
J9 OCCUP MED-OXFORD
JI Occup. Med.-Oxf.
PD APR 15
PY 2013
VL 63
IS 3
BP 183
EP 188
DI 10.1093/occmed/kqt006
PG 6
WC Public, Environmental & Occupational Health
SC Public, Environmental & Occupational Health
GA 133JB
UT WOS:000318133600006
PM 23430785
DA 2023-03-20
ER

PT J
AU Peltzer, K
   Pengpid, S
   Tiembre, I
AF Peltzer, Karl
   Pengpid, Supa
   Tiembre, Issaka
TI Mental health, childhood abuse and HIV sexual risk behaviour among university students in Ivory Coast
SO ANNALS OF GENERAL PSYCHIATRY
LA English
DT Article
ID intimate partner violence; alcohol-use; depressive symptoms; college-students; religion index; south-africa; women; prevalence; infection; hiv/aids
AB Background: Little focus has been paid to the role of poor mental health and childhood abuse among young people with regard to human immunodeficiency virus (HIV) risk behaviour and HIV prevention in Africa. The aim of this study was to determine the association between mental health, childhood abuse and HIV sexual risk behaviour among a sample of university students in Ivory Coast. Methods: A cross-sectional survey was conducted with undergraduate students that were recruited randomly from classes at the Felix Houphouet Boigny University of Cocody. The sample included 824 university students (50% men and 50% women), with a mean age of 23.7 years (SD = 2.7). Results: Of the 824 university students who completed the survey, 17.6% reported depression, 10.8% screened positive for post-traumatic stress disorder, 8.3% reported at least monthly heavy episodic drinking, 13.5% reported childhood physical abuse and 4.7% sexual abuse, 33.9% had two or more sexual partners in the past 12 months, 66.3% had inconsistent condom use, 23.6% had alcohol use in the context of sex and 16.7% had a history of a sexually transmitted infection In multivariable analysis among men, lack of religiousness and alcohol use in the context of sex were associated with HIV risk behaviour, and among women, poorer family background, experience of sexual and physical partner violence, alcohol use in the context of sex and depression were associated with HIV risk behaviour. Conclusions: Poor mental health (depression) including alcohol use and partner violence was found to be associated with HIV risk behaviour. Coordinated mental health and sexual and reproductive health services to meet the needs of university students would be desirable.
C1 [Peltzer, Karl] Human Sci Res Council, STI & TB HAST Res Programme, HIV AIDS, Pretoria, South Africa.
   [Peltzer, Karl; Pengpid, Supa] Univ Limpopo, Dept Psychol, Turfloop, South Africa.
   [Peltzer, Karl; Pengpid, Supa] Madidol Univ, ASEAN Inst Hlth Dev, Phutthamonthon 73170, Nakhonpathom, Thailand.
C3 Human Sciences Research Council-South Africa; University of Limpopo
RP Peltzer, K (corresponding author), Human Sci Res Council, STI & TB HAST Res Programme, HIV AIDS, Private Bag X41, Pretoria, South Africa.
EM kpeltzer@hrsc.ac.za
FU South African Department of Higher Education
CR Adefuye AS, 2009, BMC PUBLIC HEALTH, V9, P0, DOI 10.1186/1471-2458-9-281
   Adewuya AO, 2006, SOC PSYCH PSYCH EPID, V41, P674, DOI 10.1007/s00127-006-0068-9
   Agardh A, 2012, INT J BEHAV MED, V19, P208, DOI 10.1007/s12529-011-9159-4
   Agardh A, 2011, PLOS ONE, V6, P0, DOI 10.1371/journal.pone.0023670
   Agardh A, 2011, BMC PUBLIC HEALTH, V11, P0, DOI 10.1186/1471-2458-11-527
   ANDRESEN EM, 1994, AM J PREV MED, V10, P77, DOI 10.1016/S0749-3797(18)30622-6
   Aniebue PN, 2008, TROP DOCT, V38, P157, DOI 10.1258/td.2007.070202
   Campbell JC, 2008, INT J INJ CONTROL SA, V15, P221, DOI 10.1080/17457300802423224
   Chersich MF, 2010, INT J STD AIDS, V21, P2, DOI 10.1258/ijsa.2000.009432
   Ciesla JA, 2001, AM J PSYCHIAT, V158, P725, DOI 10.1176/appi.ajp.158.5.725
   Coker AL, 2007, TRAUMA VIOLENCE ABUS, V8, P149, DOI 10.1177/1524838007301162
   COLLINGS S J, 1991, SOUTH AFRICAN JOURNAL OF PSYCHOLOGY, V21, P153
   Cooper ML, 2002, J STUD ALCOHOL, V0, PP101, DOI 10.15288/jsas.2002.s14.101
   Crepaz N, 2001, HEALTH PSYCHOL, V20, P291, DOI 10.1037//0278-6133.20.4.291
   Griffin JA, 2010, J AM COLL HEALTH, V58, P523, DOI 10.1080/07448481003621718
   Homma Y, 2012, J ADOLESCENT HEALTH, V51, P18, DOI 10.1016/j.jadohealth.2011.12.032
   Hoque ME, 2011, AFR J PRIM HEALTH CA, V3, P0, DOI 10.4102/phcfm.v3i1.281
   Howard D. E., 2004, JOURNAL OF HIV/AIDS PREVENTION IN CHILDREN & YOUTH, V6, P65, DOI 10.1300/J499v06n02_05
   Jewkes RK, 2010, LANCET, V376, P41, DOI 10.1016/S0140-6736(10)60548-X
   Kalichman SC, 2008, ADDICT BEHAV, V33, P1630, DOI 10.1016/j.addbeh.2008.07.020
   Kalichman SC, 2007, PREV SCI, V8, P141, DOI 10.1007/s11121-006-0061-2
   Kilbourne AM, 2002, J GEN INTERN MED, V17, P512, DOI 10.1046/j.1525-1497.2002.10803.x
   Kim J, 1998, ALCOHOL CLIN EXP RES, V22, P126, DOI 10.1111/j.1530-0277.1998.tb03626.x
   Kimerling R, 2006, J GEN INTERN MED, V21, P65, DOI 10.1111/j.1525-1497.2005.00292.x
   Koenig H, 1997, AM J PSYCHIAT, V154, P885
   Koenig HG, 2010, RELIGIONS, V1, P78, DOI 10.3390/rel1010078
   Koffi AK, 2008, BMC PUBLIC HEALTH, V8, P0, DOI 10.1186/1471-2458-8-408
   Lloyd S, 2012, AIDS EDUC PREV, V24, P228, DOI 10.1521/aeap.2012.24.3.228
   Lundberg P, 2011, BMC PUBLIC HEALTH, V11, P0, DOI 10.1186/1471-2458-11-125
   Masvawure T, 2010, CULT HEALTH SEX, V12, P857, DOI 10.1080/13691050903471441
   Meade CS, 2005, CLIN PSYCHOL REV, V25, P433, DOI 10.1016/j.cpr.2005.02.001
   MULROW CD, 1995, ANN INTERN MED, V122, P913, DOI 10.7326/0003-4819-122-12-199506150-00004
   Myer L, 2009, J EPIDEMIOL COMMUN H, V63, P293, DOI 10.1136/jech.2008.080861
   Patel V, 2007, BRIT MED BULL, V81-82, P81, DOI 10.1093/bmb/ldm010
   Peltzer K., 1998, CENTRAL AFRICAN JOURNAL OF MEDICINE, V44, P280
   Peltzer K, 2009, J SOC SCI, V18, P143, DOI 10.1080/09718923.2009.11892675
   Pithey A, 2009, SAHARA J-J SOC ASP H, V6, P155, DOI 10.1080/17290376.2009.9724944
   Rabkin Judith G, 2008, CURR HIV/AIDS REP, V5, P163, DOI 10.1007/s11904-008-0025-1
   Rehm J, 2012, ADDICTION, V107, P51, DOI 10.1111/j.1360-0443.2011.03621.x
   Richter L, 2014, AIDS BEHAV, V18, P381, DOI 10.1007/s10461-013-0439-7
   Sikkema KJ, 2011, JAIDS-J ACQ IMM DEF, V57, P230, DOI 10.1097/QAI.0b013e3182167e7a
   Toure B, 2005, IVORY COAST MED TROP, V65, P346
   U.S. Department of State, 2008, 2008 COUNTR PROF COT, V0, P0
   Umoh OO, 2011, AFR J DRUG ALCOHOL S, V10, P49
   Wilson HW, 2011, J CONSULT CLIN PSYCH, V79, P236, DOI 10.1037/a0022915
   Wu EW, 2003, AIDS BEHAV, V7, P291, DOI 10.1023/A:1025447820399
   Wyatt GE, 2004, AIDS BEHAV, V8, P401, DOI 10.1007/s10461-004-7324-3
NR 47
TC 26
Z9 26
U1 0
U2 32
PU BMC
PI LONDON
PA CAMPUS, 4 CRINAN ST, LONDON N1 9XW, ENGLAND
SN 
EI 1744-859X
J9 ANN GEN PSYCHIATR
JI Ann. Gen. Psychiatr.
PD JUN 11
PY 2013
VL 12
IS 
BP 
EP 
DI 10.1186/1744-859X-12-18
PG 8
WC Psychiatry
SC Psychiatry
GA 188ID
UT WOS:000322185400001
PM 23758850
DA 2023-03-20
ER

PT J
AU Shrestha, RM
   Otsuka, K
   Poudel, KC
   Yasuoka, J
   Lamichhane, M
   Jimba, M
AF Shrestha, Rachana Manandhar
   Otsuka, Keiko
   Poudel, Krishna C.
   Yasuoka, Junko
   Lamichhane, Medin
   Jimba, Masamine
TI Better learning in schools to improve attitudes toward abstinence and intentions for safer sex among adolescents in urban Nepal
SO BMC PUBLIC HEALTH
LA English
DT Article
DE Students; School health services; Sex education; Attitudes; Intentions; Abstinence; Safer sex; Nepal
ID aids education; western nepal; young-people; condom use; students; behavior; communication; kathmandu; impact; mumbai
AB Background: School-based sex education is an effective medium to convey health information and skills about preventing sexually transmitted infections (STIs) and unwanted pregnancies among adolescents. However, research on school-based sex education is limited in many developing countries, including Nepal. This study thus had two main objectives: (1) to assess students' evaluation of school-based sex education, and (2) to examine the associations between students' evaluations of school-based sex education and their (a) attitudes toward abstinence and (b) intentions for safer sex. Methods: This cross-sectional study was conducted among 634 students from six schools in the Kathmandu Valley during May-June 2010. We used a self-administered questionnaire to assess students' evaluations of school-based sex education, attitudes toward abstinence, and intentions for safer sex. The data were then analyzed using multiple linear regression models. Results: Regarding "information on HIV and sexual health", many students perceived that they received the least amount of information on HIV counseling and testing centers (mean 2.29, SD 1.00) through their schools. In terms of "support and involvement of teachers and parents" in sex education, parents' participation ranked as the lowest (mean 1.81, SD 1.01). Audiotapes were reported as the least used among the listed "teaching aids for sexual health education" (mean 1.54, SD 0.82). In multivariate analysis, receiving more "information on HIV and sexual health" was positively associated with more positive "attitudes toward abstinence" (beta = 0.11, p = <0.018) and greater "intentions for safer sex" (beta = 0.17, p = <0.001) among students. Similarly, increased "support and involvement from teachers and parents" was also positively associated with more positive "attitudes toward abstinence" (beta = 0.16, p = <0.001) and greater " intentions for safer sex" (beta = 0.15, p = <0.002). Conclusion: Our results suggest that students' needs and expectations regarding HIV and sexual health education are not being met through their schools. Moreover, comprehensive information on HIV and sexual health along with increased support and involvement of teachers and parents in sex education might help to improve adolescents' attitudes toward abstinence and intentions for safer sex. Adapting future school-based interventions to incorporate such elements may thus be an effective strategy to promote adolescent sexual health.
C1 [Shrestha, Rachana Manandhar; Otsuka, Keiko; Yasuoka, Junko; Jimba, Masamine] Univ Tokyo, Grad Sch Med, Dept Community & Global Hlth, Bunkyo Ku, Tokyo 1130033, Japan.
   [Poudel, Krishna C.] Univ Massachusetts, Sch Publ Hlth & Hlth Sci, Dept Publ Hlth, Amherst, MA 01003 USA.
   [Lamichhane, Medin] Ullens Sch, Kathmandu 1477, Epc, Nepal.
C3 University of Tokyo; University of Massachusetts System; University of Massachusetts Amherst
RP Otsuka, K (corresponding author), Univ Tokyo, Grad Sch Med, Dept Community & Global Hlth, Bunkyo Ku, 7-3-1 Hongo, Tokyo 1130033, Japan.
EM keiko50@m.u-tokyo.ac.jp
FU Japan Society for the Promotion of Science; Ministry of Health, Labor and Welfare of Japan [21S3]
CR Acharya D R, 2009, KATHMANDU UNIV MED J (KUMJ), V7, P445
   Adhikari R, 2009, BMC PUBLIC HEALTH, V9, P0, DOI 10.1186/1471-2458-9-241
   Bankole Akinrinola, 2007, AFR J REPROD HEALTH, V11, P28, DOI 10.2307/25549730
   Barnett E, 1995, KONING KD FRANCIS V, V0, P0
   Bennell P.S., 2002, CTR INT ED, V0, P1
   Benzaken T, 2011, BMC PUBLIC HEALTH, V11, P0, DOI 10.1186/1471-2458-11-805
   Boler T, 2006, SOUND SILENCE DIFFIC, V0, P0
   Buhi ER, 2007, J ADOLESCENT HEALTH, V40, P4, DOI 10.1016/j.jadohealth.2006.09.027
   Campbell B, 2003, INT J EDUC DEV, V23, P529, DOI 10.1016/S0738-0593(03)00058-0
   Cartagena RG, 2006, J ADOLESCENT HEALTH, V39, P0
   Dlamini S, 2009, HEALTH EDUC RES, V24, P450, DOI 10.1093/her/cyn041
   Farah I, 2009, MWINGI MEA ARE GAPS, V0, P0
   Fawole IO, 1999, HEALTH EDUC RES, V14, P675, DOI 10.1093/her/14.5.675
   Gubhaju B. B., 2002, ASIA PAC POPULAT J, V17, P97
   Holtzman D, 1995, FAM PLANN PERSPECT, V27, P0
   Iriyama S, 2007, PUBLIC HEALTH, V121, P64, DOI 10.1016/j.puhe.2006.08.016
   Karki K, 2004, 15 INT AIDS C BANGK, V0, PC11310
   KIRBY D, 1995, BRIT MED J, V311, P403, DOI 10.1136/bmj.311.7002.403
   Kirby D, 2007, TOOL ASSESS CHARACTE, V0, PP67, DOI 10.1037/e407052008-010
   Kirby DB, 2007, J ADOLESCENT HEALTH, V40, P206, DOI 10.1016/j.jadohealth.2006.11.143
   LUX KM, 1994, INT Q COMMUNITY HLTH, V15, P145
   McManus Alexandra, 2008, BMC WOMENS HEALTH, V8, P12, DOI 10.1186/1472-6874-8-12
   Miller BC, 1998, J EARLY ADOLESCENCE, V18, P27, DOI 10.1177/0272431698018001002
   Ministry of Education and Sports Curriculum Development Centre, 2007, CURR, V0, P0
   Ministry of Health and Population, 2005, AD HLTH DEV NEP STAT, V0, P0
   Mlunde LB, 2012, BMC PUBLIC HEALTH, V12, P0, DOI 10.1186/1471-2458-12-1061
   PERRY CL, 1988, AM J PUBLIC HEALTH, V78, P1156, DOI 10.2105/AJPH.78.9.1156
   Pokharel S, 2006, REPROD HEALTH MATTER, V14, P156, DOI 10.1016/S0968-8080(06)28255-7
   Poudel KC, 2003, TROP MED INT HEALTH, V8, P933, DOI 10.1046/j.1365-3156.2003.01110.x
   Puri M., 2002, SEXUAL RISK BEHAV RI, V0, P0
   Regmi K, 2009, J SEX MED, V6, P352, DOI 10.1111/j.1743-6109.2008.00798.x
   Regmi P, 2010, HLTH SCI J, V4, P162
   Regmi P., 2008, KATHMANDU U MED J, V6, P1
   Regmi PR, 2010, J HEALTH POPUL NUTR, V28, P619, DOI 10.3329/jhpn.v28i6.6611
   Seung-Duk K, 2001, ASIA PAC J PUBLIC SS, V13, P31
   Stephenson JM, 1998, SEX TRANSM INFECT, V74, P405, DOI 10.1136/sti.74.6.405
   Stone N, 2003, ASIA PACIFIC POPULAT, V18, P33, DOI 10.18356/2702b8d0-en
   Tabachnick BG, 2007, USING MULTIVARIATE S, V0, P0
   UNAIDS, 2008, REP GLOB HIV AIDS EP, V0, P0
   UNICEF, 2001, SURV TEEN NEP SKILL, V0, P0
   Whitaker DJ, 1999, FAM PLANN PERSPECT, V31, P117, DOI 10.2307/2991693
NR 42
TC 9
Z9 9
U1 0
U2 17
PU BIOMED CENTRAL LTD
PI LONDON
PA 236 GRAYS INN RD, FLOOR 6, LONDON WC1X 8HL, ENGLAND
SN 1471-2458
EI 
J9 BMC PUBLIC HEALTH
JI BMC Public Health
PD MAR 20
PY 2013
VL 13
IS 
BP 
EP 
DI 10.1186/1471-2458-13-244
PG 10
WC Public, Environmental & Occupational Health
SC Public, Environmental & Occupational Health
GA 119SO
UT WOS:000317118100001
PM 23509909
DA 2023-03-20
ER

PT J
AU Grin, B
   Chan, PA
   Operario, D
AF Grin, Benjamin
   Chan, Philip A.
   Operario, Don
TI Knowledge of Acute Human Immnuodeficiency Virus Infection Among Gay and Bisexual Male College Students
SO JOURNAL OF AMERICAN COLLEGE HEALTH
LA English
DT Article
DE clinical medicine; community health; health education
ID acute hiv-infection; transmission; men
AB Objective: To examine human immunodeficiency virus (HIV)related knowledge, attitudes, and behaviors in at-risk college men who have sex with men (MSM), focusing on knowledge about acute HIV infection (AHI). Participants and Methods: A one-time anonymous survey was administered to college students attending a lesbian, gay, bisexual, transgender, and queer conference in February 2012. This article reports on a study subsample of MSM. Results: A total of 100 MSM completed the survey. Participants had an average age of 20.4years. Sixty-six percent reported condom use the last time they had sex. Only 46% had ever heard of symptoms related to AHI. Forty-two percent would likely seek medical care when showing acute symptoms in a setting consistent with AHI. Conclusion: Despite having multiple risk factors for HIV infection, many MSM college students are unaware of AHI. HIV prevention programs should target this population and include information about signs, symptoms, and diagnosis of AHI.
C1 [Grin, Benjamin; Operario, Don] Brown Univ, Sch Publ Hlth, Providence, RI 02906 USA.
   [Chan, Philip A.] Brown Univ, Dept Med, Div Infect Dis, Providence, RI 02906 USA.
C3 Brown University; Brown University
RP Operario, D (corresponding author), Brown Univ, Sch Publ Hlth, 121 South Main St, Providence, RI 02906 USA.
EM don_operario@brown.edu
FU NIAID NIH HHS [P30AI042853, K23 AI096923, 1K23AI096923-01, P30 AI042853] Funding Source: Medline
CR Brenner BG, 2007, J INFECT DIS, V195, P951, DOI 10.1086/512088
   Carballo-Dieguez A, 2012, J SEX RES, V49, P379, DOI 10.1080/00224499.2011.647117
   Carey M.P., 1997, AIDS BEHAV, V1, P61, DOI 10.1023/A:1026218005943
   Carey MP, 2002, AIDS EDUC PREV, V14, P172, DOI 10.1521/aeap.14.2.172.23902
   *CDCP, 2008, FACT SHEET HIV AIDS, V0, P0
   Centers for Disease Control and Prevention (CDC), 2011, BEH RISK FACT SURV S, V0, P0
   Chan PA, 2013, AIDS RES HUM RETROV, V29, P25, DOI 10.1089/aid.2012.0130
   Chu C, 2010, AM FAM PHYSICIAN, V81, P1239
   Hightow LB, 2005, JAIDS-J ACQ IMM DEF, V38, P531, DOI 10.1097/01.qai.0000155037.10628.cb
   Lewis JM, 2009, COLL STUDENT J, V43, P475
   National Coalition for LGBT Health, 2010, LGBT INCL FED HLTH S, V0, P0
   Nunnally J., 1978, PSYCHOMETRIC METHODS, V2nd, P0
   Pilcher CD, 2005, NEW ENGL J MED, V352, P1873, DOI 10.1056/NEJMoa042291
   Pilcher CD, 2004, J INFECT DIS, V189, P1785, DOI 10.1086/386333
   PING RA, 2004, TESTING LATENT VARIA, V0, P0
   Remien RH, 2009, AIDS BEHAV, V13, P1046, DOI 10.1007/s10461-009-9581-7
   Roehr B, 2012, BRIT MED J, V344, P0, DOI 10.1136/bmj.e4636
   Stekler J, 2006, JAIDS-J ACQ IMM DEF, V42, P123, DOI 10.1097/01.qai.0000218357.82970.67
   Sterne JAC, 2009, LANCET, V373, P1352, DOI 10.1016/S0140-6736(09)60612-7
   US Centers for Disease Control HIV/STD Behavioral SurveillanceWorking Group, 2001, COR MEAS HIV STD RIS, V0, P0
NR 20
TC 6
Z9 7
U1 0
U2 8
PU ROUTLEDGE JOURNALS, TAYLOR & FRANCIS LTD
PI ABINGDON
PA 4 PARK SQUARE, MILTON PARK, ABINGDON OX14 4RN, OXFORDSHIRE, ENGLAND
SN 0744-8481
EI 
J9 J AM COLL HEALTH
JI J. Am. Coll. Health
PD MAY 1
PY 2013
VL 61
IS 4
BP 232
EP 241
DI 10.1080/07448481.2013.781027
PG 10
WC Education & Educational Research; Public, Environmental & Occupational Health
SC Education & Educational Research; Public, Environmental & Occupational Health
GA 142DE
UT WOS:000318775700006
PM 23663127
DA 2023-03-20
ER

PT J
AU Zhang, AQ
   Rivkin, I
   An, N
AF Zhang, Aiqing
   Rivkin, Inna
   An, Na
TI Responsibility judgments and responses to people living with AIDS in China: testing an attributional perspective
SO JOURNAL OF APPLIED SOCIAL PSYCHOLOGY
LA English
DT Article
ID hong-kong; discriminatory attitudes; onset controllability; social support; stigma; hiv/aids; help; model; stigmatization; intervention
AB With one in five individuals in the world living in China, there is an urgent need for HIV prevention and understanding HIV/AIDS stigma in China. This study applies an attributional analysis to Chinese students' responses to AIDS, examining effects of attributions of causal controllability for HIV infection on reactions to people living with HIV/AIDS. Students (n=309) read one of two scenarios describing an AIDS patient and manipulating controllability of AIDS onset. Controllability of AIDS onset contributed to responsibility judgments, less positive affect, and lower desires to personally interact with the patient. Responsibility judgments predicted interaction wishes directly and indirectly through positive affect. Results provide support for Weiner's interpersonal attributional model. Implications for responses to AIDS in China are discussed.
C1 [Zhang, Aiqing; An, Na] Cent Univ Finance & Econ, Sch Business, Beijing 100081, Peoples R China.
   [Rivkin, Inna] Univ Alaska Fairbanks, Dept Psychol, Fairbanks, AK USA.
C3 Central University of Finance & Economics; University of Alaska System; University of Alaska Fairbanks
RP Zhang, AQ (corresponding author), Cent Univ Finance & Econ, Sch Business, 39 South Coll Rd, Beijing 100081, Peoples R China.
EM Aiqingz@yahoo.com
CR [Anonymous], 2010, CHINA DAILY, V0, P0
   Bentler P., 2000, EQS6 STRUCTURAL EQUA, V0, P95
   Bos Arjan E R, 2008, PSYCHOL HEALTH MED, V13, P450, DOI 10.1080/13548500701687171
   Brown L., 2003, AIDS EDUC PREV, V13, P219
   CHAMP, 2008, AIDS REL KNOWL ATT B, V0, P0
   Chesney MA, 1999, AM BEHAV SCI, V42, P1162, DOI 10.1177/00027649921954822
   Chin D, 1999, CULTURAL DIVERSITY E, V5, P222, DOI 10.1037/1099-9809.5.3.222
   CHIU CY, 1992, J PSYCHOL, V126, P291, DOI 10.1080/00223980.1992.10543363
   Corrigan P, 2003, J HEALTH SOC BEHAV, V44, P162, DOI 10.2307/1519806
   Corrigan PW, 2010, SOC SCI MED, V71, P2162, DOI 10.1016/j.socscimed.2010.08.025
   CRANDALL CS, 1995, BRIT J SOC PSYCHOL, V34, P67, DOI 10.1111/j.2044-8309.1995.tb01049.x
   DOOLEY PA, 1995, J APPL SOC PSYCHOL, V25, P858, DOI 10.1111/j.1559-1816.1995.tb02649.x
   GRAHAM S, 1993, J APPL SOC PSYCHOL, V23, P996, DOI 10.1111/j.1559-1816.1993.tb01018.x
   Heider F., 1958, PSYCHOL INTERPERSONA, V0, P0, DOI DOI 10.1037/10628-000
   Henry PJ, 2004, J APPL SOC PSYCHOL, V34, P34, DOI 10.1111/j.1559-1816.2004.tb02536.x
   Herek GM, 2003, HEALTH PSYCHOL, V22, P533, DOI 10.1037/0278-6133.22.5.533
   Herek GM, 1998, BASIC APPL SOC PSYCH, V20, P230, DOI 10.1207/15324839851036705
   Herek GM, 1997, J APPL SOC PSYCHOL, V27, P1, DOI 10.1111/j.1559-1816.1997.tb00621.x
   Human Rights Watch, 2003, LOCK DOORS HUM RIGHT, V15, P0
   Kalichman SC, 2003, J BEHAV MED, V26, P315, DOI 10.1023/A:1024252926930
   Lau J, 2003, DISABIL REHABIL, V25, P1354, DOI 10.1080/09638280310001616349
   Lau J T, 1999, J HEALTH SOC POLICY, V11, P77
   Lau JTF, 2007, AIDS CARE, V19, P1230, DOI 10.1080/09540120701402848
   Lau JTF, 2005, AIDS CARE, V17, P85, DOI 10.1080/09540120412331305151
   Lau JTF, 2003, AIDS CARE, V15, P699, DOI 10.1080/09540120310001595186
   Li Li, 2008, FAM SYST HEALTH, V26, P431
   Lieber E, 2006, AIDS BEHAV, V10, P463, DOI 10.1007/s10461-005-9047-5
   Lin Z., 1993, ACTA PSYCHOL SINICA, V2, P155
   Lin Z., 2001, ACTA PSYCHOL SINICA, V33, P370
   Mak WWS, 2007, SOC SCI MED, V64, P1549, DOI 10.1016/j.socscimed.2006.12.003
   Mak WWS, 2006, SOC SCI MED, V63, P1912, DOI 10.1016/j.socscimed.2006.04.016
   Mak WWS, 2010, SOC SCI MED, V70, P2045, DOI 10.1016/j.socscimed.2010.02.023
   Menec VH, 1998, J SOC PSYCHOL, V138, P443, DOI 10.1080/00224549809600399
   MURPHYBERMAN VA, 1993, BASIC APPL SOC PSYCH, V14, P215, DOI 10.1207/s15324834basp1402_6
   Pryor J. B., 2004, AM BEHAV SCI, V42, P1193
   Reyna C, 2006, J PERS SOC PSYCHOL, V90, P109, DOI 10.1037/0022-3514.90.1.109
   Reyna C, 2001, J EDUC PSYCHOL, V93, P309, DOI 10.1037/0022-0663.93.2.309
   Rudolph U, 2004, COGNITION EMOTION, V18, P815, DOI 10.1080/02699930341000248
   SCHLENKER BR, 1994, PSYCHOL REV, V101, P632, DOI 10.1037/0033-295X.101.4.632
   SCOLLAY PA, 1992, AIDS EDUC PREV, V4, P160
   Seacat JD, 2007, J APPL SOC PSYCHOL, V37, P1442, DOI 10.1111/j.1559-1816.2007.00220.x
   SIMONI JM, 1995, J CONSULT CLIN PSYCH, V63, P474, DOI 10.1037/0022-006X.63.3.474
   Steins G, 1999, J SOC PSYCHOL, V139, P487, DOI 10.1080/00224549909598408
   *UNAIDS, 2010, REP GLOB AIDS EP, V0, P0
   UNGASS, 2010, CHIN 2010 UNG COUNTR, V0, P0
   von Collani G, 2010, J APPL SOC PSYCHOL, V40, P1747, DOI 10.1111/j.1559-1816.2010.00638.x
   WEINER B, 1988, J PERS SOC PSYCHOL, V55, P738, DOI 10.1037/0022-3514.55.5.738
   Weiner B, 2000, EDUC PSYCHOL REV, V12, P1, DOI 10.1023/A:1009017532121
   Weiner B., 1995, JUDGMENTS RESPONSIBI, V0, P0, DOI DOI 10.1111/0162-895X.00150
   Zhang AQ, 2008, J APPL SOC PSYCHOL, V38, P2361, DOI 10.1111/j.1559-1816.2008.00395.x
   Zhang AQ, 2007, SOC BEHAV PERSONAL, V35, P135, DOI 10.2224/sbp.2007.35.1.135
   Zhang AQ, 2003, SOC BEHAV PERSONAL, V31, P205, DOI 10.2224/sbp.2003.31.2.205
   ZUCKER GS, 1993, J APPL SOC PSYCHOL, V23, P925, DOI 10.1111/j.1559-1816.1993.tb01014.x
NR 53
TC 5
Z9 5
U1 0
U2 6
PU WILEY
PI HOBOKEN
PA 111 RIVER ST, HOBOKEN 07030-5774, NJ USA
SN 0021-9029
EI 1559-1816
J9 J APPL SOC PSYCHOL
JI J. Appl. Soc. Psychol.
PD MAY 15
PY 2013
VL 43
IS 5
BP 1029
EP 1039
DI 10.1111/jasp.12066
PG 11
WC Psychology, Social
SC Psychology
GA 144PP
UT WOS:000318952200011
DA 2023-03-20
ER

PT J
AU Gelibo, T
   Belachew, T
   Tilahun, T
AF Gelibo, Terefe
   Belachew, Tefera
   Tilahun, Tizita
TI Predictors of sexual abstinence among Wolaita Sodo University Students, South Ethiopia
SO REPRODUCTIVE HEALTH
LA English
DT Article
DE Sexual; Abstinence; Wolaita Sodo; University; Students Ethiopia
AB Background: It is over 30 years since the first case of AIDS [Acquired Immune Deficiency Syndrome] was identified. Attention has been focused recently on the promotion of the "ABCs" of HIV prevention (being abstinent or delaying sex, remaining faithful to one sexual partner, and using condoms consistently during sexual intercourse). As programs that focus on ABCs to prevent heterosexual transmission HIV are rolled out, questions of how well university students who come from varied cultural contexts actually understand the terms and address challenges to adopt behaviors is unanswered. In Ethiopia, despite the mushrooming number of students in the higher learning institutions with the current figure being 210,000 students accommodated in 33 public and 72 private higher learning institutions, sexual and reproductive health services, are not delivered in an organized way. The objective of this study is to identify factors associated with Sexual abstinence among Wolaita Sodo University students to provide evidence for designing appropriate interventions. Methods: A Cross-Sectional study was conducted among 750 undergraduate students selected from Wolaita Sodo University using a stratified simple random sampling technique during the academic year. Data were collected using structured self administered questionnaire, focus group discussion and in depth interview guides as tools for data collection. Ethical clearance was obtained from Jimma University and informed consent was obtained from the participants after explaining purpose of study. Statistical tests were employed wherever necessary at the significance level of 0.05. Results: All of the participants had heard about HIV/AIDS of which 97.3% had good knowledge. Higher proportions of male students were sexually active than their counter parts. Students with better knowledge on HIV AIDS were 6.6 (95%CI=1.6, 12.9) times more likely to abstain from sexual intercourse than their counter parts. Conclusions: Knowledge of students about risk of HIV infection is strong predictors of sexual abstinence of students which were less observed among students who came from rural areas. The university needs to intensify strong behavior change communication using multiple strategies through the active involvement of students themselves within the university's premises and in the surrounding community in collaboration with stakeholders to promote Sexual abstinence.
C1 [Gelibo, Terefe] Wolaita Sodo Univ, Dept Publ Hlth, Sodo, South Ethiopia, Ethiopia.
   [Belachew, Tefera; Tilahun, Tizita] Jimma Univ, Dept Populat, Jimma, Ethiopia.
   [Belachew, Tefera; Tilahun, Tizita] Jimma Univ, Dept Family Hlth, Jimma, Ethiopia.
C3 Jimma University; Jimma University
RP Gelibo, T (corresponding author), Wolaita Sodo Univ, Dept Publ Hlth, Sodo, South Ethiopia, Ethiopia.
EM mamater.1986@gmail.com
CR Barnett T, 2003, HIV AIDS HAS CHANGED, V0, P50
   Berhane Y, 2008, ETHIOPIA HIV AIDS PR, V0, P0
   Central Statistical Agency (CSA), 2006, ETH DEM HLTH SURV, V0, P0
   Debrework Z, 1997, INTENSIFYING ACTION, V0, P0
   Dhianaraj C, 2004, HIV AIDS TOOLKIT HIG, V0, P0
   Guiella Georges, 2007, AFR J REPROD HEALTH, V11, P182, DOI 10.2307/25549739
   Mirgissa K, 2008, KEY HIGHLIGHTS WAYS, V0, P0
   Negash B, 2005, THESIS AAU, V0, P0
   NJIKAM nee SAVAGE PR, 2006, AFR POPUL STUD, V20, P53
   Population Council/Horizons Communications Unit, 2006, ABCS HIV PREV KEN ME, V0, P0
   Qiaoqin M, 2006, BMC PUBLIC HEALTH, V232, P1471
   Romel S, 1999, INT FAM PLAN PERSPEC, V23, P168
   Tafe N, 1998, ETHIOP J HEALTH DEV, V12, P17
   Tefera B., 2004, ETHIOP J HLTH SCI, V14, P43
   UNAIDS Reference Group on Estimates Modeling and Projections, 2007, M UNAIDS REF GROUP E, V0, P0
   WHO UNAIDS, 2007, AIDS EP UPD UN PROGR, V0, P0
   Worku A., 2002, ETHIOPIAN J HLTH DEV, V16, P335, DOI 10.4314/ejhd.v16i3.9801
NR 17
TC 12
Z9 12
U1 0
U2 1
PU BIOMED CENTRAL LTD
PI LONDON
PA 236 GRAYS INN RD, FLOOR 6, LONDON WC1X 8HL, ENGLAND
SN 1742-4755
EI 
J9 REPROD HEALTH
JI Reprod. Health
PD APR 1
PY 2013
VL 10
IS 
BP 
EP 
DI 10.1186/1742-4755-10-18
PG 6
WC Public, Environmental & Occupational Health
SC Public, Environmental & Occupational Health
GA 137LM
UT WOS:000318437400001
PM 23547969
DA 2023-03-20
ER

PT J
AU Ahmadi, K
   Reidpath, DD
   Allotey, P
   Hassali, MAA
AF Ahmadi, Keivan
   Reidpath, Daniel D.
   Allotey, Pascale
   Hassali, Mohamed Azmi Ahmad
TI Professionalisation and social attitudes: a protocol for measuring changes in HIV/AIDS-related stigma among healthcare students
SO BMJ OPEN
LA English
DT Article
ID hiv; aids; knowledge
AB Introduction: HIV/AIDS-related stigma affects the access and utilisation of health services. Although HIV/AIDS-related stigma in the health services has been studied, little work has attended to the relationship between professional development and stigmatising attitudes. Hence, in this study, we will extend earlier research by examining the relationship between the stage of professional development and the kinds of stigmatising attitudes held about people living with HIV/AIDS. Methods and analysis: A serial cross-sectional design will be combined with a two-point in time longitudinal design to measure the levels of stigma among healthcare students from each year of undergraduate and graduate courses in Malaysia and Australia. In the absence of suitable measures, we will carry out a sequential mixed methods design to develop such a tool. The questionnaire data will be analysed using mixed effects linear models to manage the repeated measures. Ethics and dissemination: We have received ethical approval from the Monash MBBS executive committee as well as the Monash University Human Research Ethics Committee. We will keep the data in a locked filing cabinet in the Monash University (Sunway campus) premises for 5 years, after which the information will be shredded and disposed of in secure bins, and digital recordings will be erased in accordance with Monash University's regulations. Only the principal investigator and the researcher will have access to the filing cabinet. We aim to present and publish the results of this study in national and international conferences and peer-reviewed journals, respectively.
C1 [Ahmadi, Keivan; Reidpath, Daniel D.; Allotey, Pascale] Monash Univ, Jeffrey Cheah Sch Med & Hlth Sci, Selangor, Malaysia.
   [Hassali, Mohamed Azmi Ahmad] Univ Sains Malaysia, Discipline Social & Adm Pharm, Sch Pharmaceut Sci, George Town, Malaysia.
C3 Monash University; Monash University Sunway; Universiti Sains Malaysia
RP Ahmadi, K (corresponding author), Monash Univ, Jeffrey Cheah Sch Med & Hlth Sci, Sunway Campus, Selangor, Malaysia.
EM Keivan13_ahmadi@yahoo.com
FU global public health (GPH) research strength, School of Medicine and Health Sciences, Monash University Sunway Campus [5140056]
CR Abell N, 2007, AIDS CARE, V19, P242, DOI 10.1080/09540120600774297
   Agrawal HK, 1999, ANN TROP PAEDIATR, V19, P143, DOI 10.1080/02724939992464
   Ahmadi K, 2012, AM J PHARM EDUC, V76, P0, DOI 10.5688/ajpe76472
   [Anonymous], 2012, PRINCIPLES ETHICS CO, V0, P0
   [Anonymous], 2002, CODE MED ETHICS, V0, P0
   [Anonymous], 2007, EVERYBODYS BUSINESS, V0, P0
   [Anonymous], 2009, GOOD MED PRACTICE CO, V0, P0
   Arnold L, 2002, ACAD MED, V77, P502, DOI 10.1097/00001888-200206000-00006
   Bhugra D, 2011, ASIAN J PSYCHIATR, V4, P92, DOI 10.1016/j.ajp.2011.04.003
   Cameron M, 2013, PERSPECT PUBLIC HEAL, V133, P52, DOI 10.1177/1757913912466951
   Chan KY, 2008, AIDS BEHAV, V12, P146, DOI 10.1007/s10461-007-9222-y
   Chan KY, 2008, HARM REDUCT J, V5, P0, DOI 10.1186/1477-7517-5-28
   Chan KY, 2007, BMC PUBLIC HEALTH, V7, P0, DOI 10.1186/1471-2458-7-280
   Chao LW, 2010, J SCHOOL HEALTH, V80, P561, DOI 10.1111/j.1746-1561.2010.00542.x
   Chew B H, 2013, MED J MALAYSIA, V68, P24
   Cruess RL, 2008, PERSPECT BIOL MED, V51, P579, DOI 10.1353/pbm.0.0045
   Cutler JL, 2009, ADV HEALTH SCI EDUC, V14, P487, DOI 10.1007/s10459-008-9132-4
   Hammer DP, 2000, AM J PHARM EDUC, V64, P455
   Hamra M, 2005, AIDS CARE, V17, P911, DOI 10.1080/09540120500100593
   Herek GM, 2003, HEALTH PSYCHOL, V22, P533, DOI 10.1037/0278-6133.22.5.533
   Kalichman SC, 2003, SEX TRANSM INFECT, V79, P442, DOI 10.1136/sti.79.6.442
   Leiter Karen, 2006, HEALTH HUM RIGHTS, V9, P88, DOI 10.2307/4065403
   Li L, 2007, INT J EPIDEMIOL, V36, P178, DOI 10.1093/ije/dyl256
   Nyblade Laura C, 2006, PSYCHOL HEALTH MED, V11, P335, DOI 10.1080/13548500600595178
   Obermeyer CM, 2009, HIV TESTING TREATMEN, V0, P0
   OVERALL JE, 1994, CONTROL CLIN TRIALS, V15, P100, DOI 10.1016/0197-2456(94)90015-9
   Perlick DA, 2001, PSYCHIAT SERV, V52, P1627, DOI 10.1176/appi.ps.52.12.1627
   Proschan MA, 2005, J BIOPHARM STAT, V15, P559, DOI 10.1081/BIP-200062852
   R Development Core Team, 2012, R LANG ENV STAT COMP, V0, P0
   Reidpath DD, 2005, AIDS CARE, V17, PS117, DOI 10.1080/09540120500120195
   ROBERTSON A, 1994, HEALTH EDUC QUART, V21, P295, DOI 10.1177/109019819402100303
   ROSS M W, 1991, AIDS CARE, V3, P175, DOI 10.1080/09540129108253060
   Roth MT, 2009, PHARMACOTHERAPY, V29, P749, DOI 10.1592/phco.29.6.749
   Uys L, 2009, AIDS PATIENT CARE ST, V23, P1059, DOI 10.1089/apc.2009.0085
   Varas-Diaz N, 2010, GLOB PUBLIC HEALTH, V5, P295, DOI 10.1080/17441690903436581
   Vargo J W, 1988, AUST J PHYSIOTHER, V34, P23, DOI 10.1016/S0004-9514(14)60598-5
   World Medical Association, 2009, MED ETH MAN, V0, P0
NR 37
TC 2
Z9 2
U1 0
U2 4
PU BMJ PUBLISHING GROUP
PI LONDON
PA BRITISH MED ASSOC HOUSE, TAVISTOCK SQUARE, LONDON WC1H 9JR, ENGLAND
SN 2044-6055
EI 
J9 BMJ OPEN
JI BMJ Open
PD JUN 15
PY 2013
VL 3
IS 5
BP 
EP 
DI 10.1136/bmjopen-2013-002755
PG 6
WC Medicine, General & Internal
SC General & Internal Medicine
GA 301NF
UT WOS:000330538300073
PM 23793653
DA 2023-03-20
ER

PT J
AU Chow, EPF
   Jing, J
   Feng, YJ
   Min, D
   Zhang, J
   Wilson, DP
   Zhang, XH
   Zhang, L
AF Chow, Eric P. F.
   Jing, Jun
   Feng, Yuji
   Min, Dai
   Zhang, Jun
   Wilson, David P.
   Zhang, Xiaohu
   Zhang, Lei
TI Pattern of HIV testing and multiple sexual partnerships among men who have sex with men in China
SO BMC INFECTIOUS DISEASES
LA English
DT Article
DE Men who have sex with men (MSM); China; HIV testing; Sexual behaviours
ID bisexual men; condom use; gay men; infection; prevalence; shanghai; behavior; risk; interventions; population
AB Background: Men who have sex with men (MSM) are a hidden but emerging population susceptible to HIV infection against a background of rapidly increasing HIV prevalence in China. Low HIV testing levels and multiple partnerships among MSM are two major contributing factors to HIV transmission. Methods: We conducted a cross-sectional survey among 447 Chinese MSM in Changsha and Tianjin cities from November to December 2011 using an anonymous questionnaire. We aim to investigate (1) the trend of HIV testing rates among Chinese MSM during 2009 to 2011; and (2) the patterns of multiple sexual relationships with male, female and commercial partners. Results: The self-reported past-12-months HIV testing level among Chinese MSM increased from 16.6% in 2009 to 46.3% in 2010 and 58.6% in 2011 (chi(2) = 173.49, p < 0.001). Compared with men who have tested for HIV, the never-tested MSM were generally younger, never married, students, and more likely to have unprotected anal intercourse with non-commercial male partners. Furthermore, 21.3% (56/263) MSM reported having multiple regular male and female sexual partnerships and 6.2% (16/257) reported having commercial male partners in the past six months. However, individuals who were never-tested for HIV are consistently less likely to engage in multiple sexual relationships. Conclusions: HIV testing rates have increased substantially among Chinese MSM in the period 2009-2011, although significant barriers to testing remain. Multiple sexual partnerships, and especially bisexual behaviours, are common among Chinese MSM.
C1 [Chow, Eric P. F.; Wilson, David P.; Zhang, Lei] Univ New S Wales, Kirby Inst, Sydney, NSW, Australia.
   [Chow, Eric P. F.; Jing, Jun; Zhang, Jun; Zhang, Xiaohu; Zhang, Lei] Tsinghua Univ, Comprehens AIDS Res Ctr, Beijing 100084, Peoples R China.
   [Chow, Eric P. F.] Alfred Hosp, Melbourne Sexual Hlth Ctr, Melbourne, Vic, Australia.
   [Chow, Eric P. F.] Monash Univ, Fac Med Nursing & Hlth Sci, Cent Clin Sch, Melbourne, Vic 3004, Australia.
   [Feng, Yuji; Min, Dai] Beijing Representat Off, Bill & Melinda Gates Fdn, Beijing, Peoples R China.
   [Zhang, Xiaohu] China Food & Drug Adm Inst Execut Dev, Beijing, Peoples R China.
C3 University of New South Wales Sydney; Kirby Institute; Tsinghua University; Florey Institute of Neuroscience & Mental Health; Monash University
RP Zhang, XH (corresponding author), Tsinghua Univ, Comprehens AIDS Res Ctr, Beijing 100084, Peoples R China.
EM zzhenhan@gmail.com; lzhang@kirby.unsw.edu.au
FU Australian Government Department of Health and Ageing; University of New South Wales; Endeavour Research Fellowship, [2744_2012]; Australian Postgraduate Awards; World Bank Global HIV/AIDS Program; Australian Research Council [FT0991990]; Bill & Melinda Gates Foundation
CR Buchbinder Susan, 2009, TOP HIV MED, V17, P37
   Choi KH, 2006, AIDS EDUC PREV, V18, P33, DOI 10.1521/aeap.2006.18.1.33
   Choi KH, 2008, AIDS BEHAV, V12, PS71, DOI 10.1007/s10461-008-9394-0
   Choi KH, 2007, JAIDS-J ACQ IMM DEF, V45, P77, DOI 10.1097/QAI.0b013e3180415dd7
   Chow E, 2010, J ACQ IMMUN DEF SYND, V55, P0
   Chow EPF, 2012, HIV MED, V13, P255, DOI 10.1111/j.1468-1293.2011.00974.x
   Chow EPF, 2013, SEX HEALTH, V10, P533, DOI 10.1071/SH13097
   Chow EPF, 2013, SEX TRANSM DIS, V40, P964, DOI 10.1097/OLQ.0000000000000050
   Chow EPF, 2012, PLOS ONE, V7, P0, DOI 10.1371/journal.pone.0048025
   Chow EPF, 2012, INT J INFECT DIS, V16, PE312, DOI 10.1016/j.ijid.2012.01.012
   Chow EPF, 2012, AIDS BEHAV, V16, P653, DOI 10.1007/s10461-011-9935-9
   Chow EPF, 2011, BMC INFECT DIS, V11, P0, DOI 10.1186/1471-2334-11-242
   Chow EPF, 2011, SEX TRANSM DIS, V38, P845, DOI 10.1097/OLQ.0b013e31821a4f43
   Chow EPF, 2010, JAIDS-J ACQ IMM DEF, V55, PE32, DOI 10.1097/QAI.0b013e3181f3d3c1
   Feng LianGui, 2010, ACTA ACADEMIAE MEDICINAE MILITARIS TERTIAE, V32, P2644
   Guo Hui, 2010, DISEASE SURVEILLANCE, V25, P651
   He Q, 2006, AIDS BEHAV, V10, PS17, DOI 10.1007/s10461-006-9125-3
   Holt M, 2012, AIDS BEHAV, V16, P13, DOI 10.1007/s10461-010-9872-z
   Huang ZJ, 2012, AIDS BEHAV, V16, P858, DOI 10.1007/s10461-011-0119-4
   Huang ZH, 2013, AIDS RES HUM RETROV, V29, P441, DOI 10.1089/aid.2012.0151
   MacKellar DA, 2005, JAIDS-J ACQ IMM DEF, V38, P603, DOI 10.1097/01.qai.0000141481.48348.7e
   National Centre in HIV Social Research, 2010, HIV AIDS HEP SEX TRA, V0, P0
   Norwegian Directorate of Health, 2010, UNGASS COUNTR PROGR, V0, P0
   Ruan SM, 2009, AIDS BEHAV, V13, P671, DOI 10.1007/s10461-009-9567-5
   Ruan YH, 2007, SEX TRANSM DIS, V34, P592, DOI 10.1097/01.olq.0000253336.64324.ef
   Shi T, 2008, CHIN J AIDS STD, V14, P475
   Smith A., 2010, MORBIDITY AND MORTALITY WEEKLY REPORT, V59, P1201
   Song Y, 2011, AIDS CARE, V23, P179, DOI 10.1080/09540121.2010.487088
   State Council AIDS Working Committee Office and UN Theme Group on HIV / AIDS in China, 2004, JOINT ASS HIV AIDS P, V0, P0
   State Council AIDS Working Committee Office (SCAWCO), 2010, CHIN 2010 UNGASS COU, V0, P0
   State Council AIDS Working Committee Office (SCAWCO), 2008, UNGASS COUNTR PROGR, V0, P0
   State Council AIDS Working Committee Office (SCAWCO), 2012, 2012 CHIN AIDS RESP, V0, P70
   Su Q. X., 2010, CHIN J DIS CONTROL P, V14, P296
   WANG C, 2004, CHINESE J AIDS STD, V10, P471
   Wei CY, 2011, SEX TRANSM INFECT, V87, P225, DOI 10.1136/sti.2010.047407
   Williamson LM, 2008, AIDS, V22, P1063, DOI 10.1097/QAD.0b013e3282f8af9b
   Wilson DP, 2009, SEX HEALTH, V6, P19, DOI 10.1071/SH08081
   Yun K, 2011, SEX TRANSM INFECT, V87, P563, DOI 10.1136/sextrans-2011-050079
   Zhang B, 2000, CHIN J STD AIDS PREV, V6, P0
   Zhang L, 2013, LANCET INFECT DIS, V13, P955, DOI 10.1016/S1473-3099(13)70245-7
   Zhang L, 2011, INFECT DIS REP, V3, P46, DOI 10.4081/idr.2011.e10
   Zhao EJ, 2011, MOD PREV MED, V38, P4105
   Zheng LJ, 2012, SEX TRANSM DIS, V39, P886, DOI 10.1097/OLQ.0b013e31826ae85e
   Zheng Y, 2011, CHIN J AIDS STD, V17, P523
   Zou HC, 2013, PLOS ONE, V8, P0, DOI 10.1371/journal.pone.0051919
   Zou HC, 2012, SEX TRANSM DIS, V39, P382, DOI 10.1097/OLQ.0b013e318248e3ff
NR 46
TC 28
Z9 31
U1 2
U2 21
PU BMC
PI LONDON
PA CAMPUS, 4 CRINAN ST, LONDON N1 9XW, ENGLAND
SN 1471-2334
EI 
J9 BMC INFECT DIS
JI BMC Infect. Dis.
PD NOV 16
PY 2013
VL 13
IS 
BP 
EP 
DI 10.1186/1471-2334-13-549
PG 11
WC Infectious Diseases
SC Infectious Diseases
GA 278RF
UT WOS:000328906700004
PM 24238403
DA 2023-03-20
ER

PT J
AU Reis, M
   Ramiro, L
   de Matos, MG
   Diniz, JA
AF Reis, Marta
   Ramiro, Lucia
   de Matos, Margarida Gaspar
   Diniz, Jose Alves
TI Nationwide Survey on HIV/AIDS Knowledge, Attitudes and Risk Behavior in University Students of Portugal
SO SPANISH JOURNAL OF PSYCHOLOGY
LA English
DT Article
DE attitude; sexual behavior; HIV; students; risk behaviors
ID college-students; condom use; aids; adolescents; gender; decade
AB HIV and sexually transmitted infections is a major threat for humanity in the world, especially in developing countries. The goals of this study were to: (a) analyze differences between genders in knowledge, attitudes, and risk behaviors about HIV/AIDS; and (b) evaluate the association between inconsistent condom use and knowledge, attitudes and risk behaviors about HIV/AIDS in Portuguese university students. Data were collected through a self-administered questionnaire from the Portuguese sample of the Sexual and Reproductive Health in University Students study (SRHUS), which is an extension of the Health Behavior in School-aged Children (HBSC) study for university students. This cross-sectional study provides national representative data of 3278 Portuguese university students. Results show that the majority is sexually active; the usual contraceptive methods more reported are the oral contraceptive and the male condom. However the prevalence of consistent condom use in last 12 months is 34.5% (men) and 31.7% (women). Men more often than women report engaging in sexual risk behaviors (occasional partners, sex associated to alcohol and drugs, STIs). In general, university students have good knowledge about how to protect themselves from HIV and have positive attitudes towards people with HIV/AIDS. This survey could be a useful guide in the development of campaigns or programs designed to convey accurate information about HIV transmission routes and prevention strategies and to dispel erroneous beliefs about HIV.
C1 [Reis, Marta; Ramiro, Lucia; de Matos, Margarida Gaspar; Diniz, Jose Alves] Univ Lisbon, P-1699 Lisbon, Portugal.
C3 Universidade de Lisboa
RP Reis, M (corresponding author), Univ Tecn Lisboa, Fac Human Kinet, Social Adventure Team, Estr Costa, P-1495688 Cruz Quebrada, Portugal.
EM reispsmarta@gmail.com
CR Currie C, 2001, RES PROTOCOL 2001 20, V0, P0
   CVEDT-Centro de Vigilancia das Doencas Sexualmente Transmissiveis, 2011, INF VIH SIDA SIT POR, V0, P0
   David W., 2000, APPL LOGISTIC REGRES, V2nd, P0
   Ferguson YO, 2006, AIDS CARE, V18, P323, DOI 10.1080/09540120500162122
   Fisher J., 1990, AIDS EDUC PREV, V2, P323
   FISHER JD, 1992, PSYCHOL BULL, V111, P455, DOI 10.1037/0033-2909.111.3.455
   Ganczak M, 2007, J ADOLESCENT HEALTH, V40, PCOVER1, DOI 10.1016/j.jadohealth.2007.01.011
   HARDY AM, 1990, PUBLIC HEALTH REP, V105, P629
   James S, 2004, ACTA PAEDIATR, V93, P264, DOI 10.1080/08035250310007925
   JEMMOTT LS, 1991, NURS RES, V40, P228
   Joint United Nations Programme on HIV/AIDS, 2019, GLOB HIV AIDS STAT 2, V0, P0
   LaBrie J, 2005, J SEX RES, V42, P259, DOI 10.1080/00224490509552280
   Lansky A, 2007, PUBLIC HEALTH REP, V122, P16, DOI 10.1177/00333549071220S104
   Lewis JE, 1997, J AM COLL HEALTH, V45, P147, DOI 10.1080/07448481.1997.9936875
   Lewis JM, 2009, COLL STUDENT J, V43, P475
   Li XM, 2004, HEALTH PROMOT INT, V19, P345, DOI 10.1093/heapro/dah308
   Maswanya E, 2000, HEALTH EDUC RES, V15, P5, DOI 10.1093/her/15.1.5
   Nwezeh C., 2010, J HOSP LIBRARIANSHIP, V10, P152, DOI 10.1080/15323261003680176
   Petro-Nustas W, 2000, INT J NURS STUD, V37, P423, DOI 10.1016/S0020-7489(00)00022-5
   Reis M., 2009, REV LUSOFONA CIENCIA, V6, P206
   Reis M, 2007, REV LUSOFONA CIENCIA, V4, P23
   Reis M, 2011, PSICOTHEMA, V23, P260
   Robison S., 2010, STUDIES UNDERGRADUAT, V4, P7
   Sales JM, 2006, SEX TRANSM INFECT, V82, P431, DOI 10.1136/sti.2005.018002
   Schierhourt G., 2003, RES AGENDA PEOPLE HI, V0, P0
   Sekirime W K, 2001, AFR HEALTH SCI, V1, P16
   Trani F, 2005, J PAEDIATR CHILD H, V41, P260, DOI 10.1111/j.1440-1754.2005.00607.x
   UNAIDS, 2011, REP GLOB HIV AIDS EP, V0, P0
   Wagbatsoma V A, 2006, AFR J REPROD HEALTH, V10, P76
NR 29
TC 1
Z9 1
U1 1
U2 18
PU CAMBRIDGE UNIV PRESS
PI NEW YORK
PA 32 AVENUE OF THE AMERICAS, NEW YORK, NY 10013-2473 USA
SN 1138-7416
EI 1988-2904
J9 SPAN J PSYCHOL
JI Span. J. Psychol.
PD JUN 15
PY 2013
VL 16
IS 
BP 
EP 
DI 10.1017/sjp.2013.100
PG 10
WC Psychology; Psychology, Multidisciplinary
SC Psychology
GA AB6AT
UT WOS:000331870500003
DA 2023-03-20
ER

PT J
AU Yip, PSF
   Zhang, HP
   Lam, TH
   Lam, KF
   Lee, AM
   Chan, J
   Fan, S
AF Yip, Paul S. F.
   Zhang, Huiping
   Lam, Tai-Hing
   Lam, Kwok Fai
   Lee, Antoinette Marie
   Chan, John
   Fan, Susan
TI Sex knowledge, attitudes, and high-risk sexual behaviors among unmarried youth in Hong Kong
SO BMC PUBLIC HEALTH
LA English
DT Article
ID college-students; young-adults; transmitted-diseases; united-states; adolescents; prevalence; transition; china; university; partner
AB Background: Little is known about sex knowledge, attitudes, and high-risk sexual behaviors among unmarried youth in Hong Kong. It is of public health importance to investigate this topic to inform sex education, policymaking, and prevention and intervention programs. Methods: Based on the Youth Sexuality Survey conducted by Hong Kong Family Planning Association (FPAHK) in 2011, this study explored the characteristics of sexual knowledge, attitudes, and high-risk sexual behaviors among 1,126 unmarried youth aged 18 to 27 years. Multiple logistic regressions were performed to examine factors associated with unmarried youth's premarital sex, casual relationships, multiple sex partners, and premarital pregnancy. Results: Unmarried youth in Hong Kong had adequate sex knowledge, but contraceptive knowledge was deficient. The majority of unmarried youth (63.8%) held liberal attitudes toward premarital sex and about half held liberal attitudes toward any form of sexual activity and premarital pregnancy. Around 60% held conservative attitudes toward causal sex relationships and multiple sex partners. Males tended to hold more liberal attitudes toward high-risk sex behaviors than female youth. Approximately 41.5% of unmarried youth reported having engaged in premarital sex, whereas less than 10% engaged in high-risk sexual behaviors. Males also reported higher amounts of premarital sex, casual sex relationships, and multiple sex partners. Females reported higher levels of sexual coercion. Logistic regressions indicated that being older, coming from a divorced family, out of school status and liberal attitudes toward risky sex behavior were more likely to engage in premarital sex or high-risk sex behaviors, and being female, being better educated and being immigrants were less likely to engage in premarital sex. However, being immigrants was more likely to engage in casual relationship and to have multiple partners. Conclusions: Premarital sex is becoming more prevalent among unmarried youth in Hong Kong, and a small proportion of young adults are engaging in high-risk sexual behaviors. Sex education and HIV prevention programs should equip them with adequate knowledge on contraception and condom use. Intervention programs can start with their attitudes toward sex.
C1 [Yip, Paul S. F.] Univ Hong Kong, Dept Social Work & Social Adm, Hong Kong, Hong Kong, Peoples R China.
   [Yip, Paul S. F.] Univ Hong Kong, Ctr Suicide Res & Prevent, Hong Kong, Hong Kong, Peoples R China.
   [Zhang, Huiping] Renmin Univ China, Sch Sociol & Populat Studies, Dept Social Work, Beijing, Peoples R China.
   [Lam, Tai-Hing] Univ Hong Kong, Sch Publ Hlth, Dept Community Med, Hong Kong, Hong Kong, Peoples R China.
   [Lam, Kwok Fai] Univ Hong Kong, Dept Stat & Actuarial Sci, Hong Kong, Hong Kong, Peoples R China.
   [Lee, Antoinette Marie] Univ Hong Kong, Li Ka Shing Fac Med, Dept Psychiat, Hong Kong, Hong Kong, Peoples R China.
   [Chan, John; Fan, Susan] Family Planning Assoc Hong Kong, Wan Chai, Hong Kong, Peoples R China.
C3 University of Hong Kong; University of Hong Kong; Renmin University of China; University of Hong Kong; University of Hong Kong; University of Hong Kong
RP Yip, PSF (corresponding author), Univ Hong Kong, Dept Social Work & Social Adm, Hong Kong, Hong Kong, Peoples R China.
EM sfpyip@hku.hk
FU Strategic Public Policy Research (SPPR) of the University Grant Council at the University of Hong Kong [SPPR HKU-SPPE-12]
CR Abma J C, 2001, VITAL HEALTH STAT 23, V0, P1
   Abraham L, 1999, INT FAM PLAN PERSPEC, V25, P139, DOI 10.2307/2991963
   Blake SM, 2001, AM J PUBLIC HEALTH, V91, P794, DOI 10.2105/AJPH.91.5.794
   Brewster KL, 1997, AUST NZ J PUBL HEAL, V21, P168
   Chan DKS, 1998, PSYCHOL HEALTH, V13, P805, DOI 10.1080/08870449808407433
   Cooper ML, 2002, J STUD ALCOHOL, V0, PP101, DOI 10.15288/jsas.2002.s14.101
   Finer LB, 2007, PUBLIC HEALTH REP, V122, P73, DOI 10.1177/003335490712200110
   FPAHK, 2006, YOUTH SEX STUD, V0, P0
   Ho P.S.Y., 2002, SEX EDUC-SEX SOC LEA, V2, P61, DOI 10.1080/14681810220133622
   Hong YY, 1999, INT J INTERCULT REL, V23, P257, DOI 10.1016/S0147-1767(98)00038-8
   HUANG K, 1992, ARCH SEX BEHAV, V21, P227, DOI 10.1007/BF01542994
   Ip WY, 2001, WESTERN J NURS RES, V23, P211, DOI 10.1177/019394590102300208
   Jaccard J, 1995, J ADOLESCENT RES, V30, P667
   Janghorbani M, 2003, ARCH SEX BEHAV, V32, P545
   Kirby D, 2002, J SEX RES, V39, P27, DOI 10.1080/00224490209552116
   Lam TH, 2001, J ADOLESCENT HEALTH, V29, P352, DOI 10.1016/S1054-139X(01)00301-9
   Lam TH, 2001, J BEHAV MED, V24, P503, DOI 10.1023/A:1012227728232
   Ma QQ, 2006, BMC PUBLIC HEALTH, V6, P0, DOI 10.1186/1471-2458-6-232
   Manlove J, 1998, J RES ADOLESCENCE, V8, P187, DOI 10.1207/s15327795jra0802_2
   Manlove JS, 2007, J ADOLESCENT HEALTH, V40, P135, DOI 10.1016/j.jadohealth.2006.09.003
   Marin BV, 2006, PERSPECT SEX REPRO H, V38, P76, DOI 10.1111/j.1931-2393.2006.tb00063.x
   ORR DP, 1991, PEDIATRICS, V87, P141
   Santelli JS, 1998, FAM PLANN PERSPECT, V30, P271, DOI 10.2307/2991502
   The University of Hong Kong, 1995, SURV YOUNG PEOPL ATT, V0, P0
   UNAIDS/WHO (United Nations Programme on HIV/AIDS/World Health Organization), 2006, AIDS EP UPD, V0, P0
   Wang B, 2007, BMC PUBLIC HEALTH, V7, P0, DOI 10.1186/1471-2458-7-189
   Weinstock H, 2004, PERSPECT SEX REPRO H, V36, P6, DOI 10.1111/j.1931-2393.2004.tb00002.x
   Whitbeck LB, 1999, J MARRIAGE FAM, V61, P934, DOI 10.2307/354014
   Yan H, 2009, BMC PUBLIC HEALTH, V9, P0, DOI 10.1186/1471-2458-9-305
   Zhang LY, 2002, SEX TRANSM DIS, V29, P212, DOI 10.1097/00007435-200204000-00005
NR 30
TC 44
Z9 45
U1 3
U2 73
PU BMC
PI LONDON
PA CAMPUS, 4 CRINAN ST, LONDON N1 9XW, ENGLAND
SN 1471-2458
EI 
J9 BMC PUBLIC HEALTH
JI BMC Public Health
PD JUL 29
PY 2013
VL 13
IS 
BP 
EP 
DI 10.1186/1471-2458-13-691
PG 10
WC Public, Environmental & Occupational Health
SC Public, Environmental & Occupational Health
GA 191ZG
UT WOS:000322453100001
PM 23895326
DA 2023-03-20
ER

PT J
AU Fortenberry, JD
AF Fortenberry, J. Dennis
TI The evolving sexual health paradigm: transforming definitions into sexual health practices
SO AIDS
LA English
DT Article
DE prevention; sexual health; sexuality
ID condom use; united-states; socioeconomic disadvantage; romantic relationships; heterosexual couples; university-students; desire disorder; arousal; women; men
AB Sexual health is an evolving paradigm that integrates a positive approach to sexuality with existing public health policy and practice for reducing the burdens of sexually transmitted infections, including those due to HIV. The sexual health paradigm rests in commitment to sexual rights, sexual knowledge, sexual choice, and sexual pleasure, as well as key elements of sexuality addressed by sexual desire, sexual arousal, and sexual function, and sexual behaviors. The sexual health paradigm offers new approaches to supporting general health and well being while reducing the burdens of sexual diseases and their consequences. (C) 2013 Wolters Kluwer Health vertical bar Lippincott Williams & Wilkins
C1 [Fortenberry, J. Dennis] Indiana Univ Sch Med, Sect Adolescent Med, Indianapolis, IN 46202 USA.
C3 Indiana University System; Indiana University Bloomington
RP Fortenberry, JD (corresponding author), 410 W 10th St,Room 1001, Indianapolis, IN 46202 USA.
EM jfortenb@iu.edu
CR Abramson P. R., 2002, PLEASURE THOUGHTS NA, V0, P0
   Arnett JJ, 2000, AM PSYCHOL, V55, P469, DOI 10.1037/0003-066X.55.5.469
   Bancroft J, 2011, HORM BEHAV, V59, P717, DOI 10.1016/j.yhbeh.2011.01.005
   Basson R, 2002, J SEX MARITAL THER, V28, P17, DOI 10.1080/00926230252851168
   Basson R, 2002, J SEX MARITAL THER, V28, P1, DOI 10.1080/009262302317250963
   Bitzer J, 2013, J SEX MED, V10, P36, DOI 10.1111/j.1743-6109.2012.02818.x
   Bloemers J, 2013, J SEX MED, V10, P791, DOI 10.1111/j.1743-6109.2012.02984.x
   Boardman LA, 2009, CLIN OBSTET GYNECOL, V52, P682, DOI 10.1097/GRF.0b013e3181bf4a7e
   Boislard M.-A., 2011, J ED DEV PSYCHOL, V1, P54, DOI http://dx.doi.org/10.5539/jedp.v1n1p54
   Both S, 2011, J SEX MED, V8, P167, DOI 10.1111/j.1743-6109.2010.02051.x
   Both S, 2010, J PSYCHOSOM OBST GYN, V31, P207, DOI 10.3109/0167482X.2010.528628
   Brousseau MM, 2011, ARCH SEX BEHAV, V40, P363, DOI 10.1007/s10508-010-9617-0
   Brown LK, 2008, PUBLIC HEALTH REP, V123, P601, DOI 10.1177/003335490812300510
   Byers ES, 2009, ARCH SEX BEHAV, V38, P665, DOI 10.1007/s10508-007-9289-6
   Byers ES, 2005, J SEX RES, V42, P113, DOI 10.1080/00224490509552264
   Calabrese SK, 2012, AIDS PATIENT CARE ST, V26, P430, DOI 10.1089/apc.2011.0428
   Cavaleri MA, 2010, SOC WORK HEALTH CARE, V49, P934, DOI 10.1080/00981389.2010.514563
   Centers for Disease Control and Prevention, 2010, PUBL HLTH APPR ADV S, V0, P0
   Coleman E, 2010, ROUTLEDGE HDB SEXUAL, V0, P0
   Collumbien M, 2012, SEXUAL HLTH PUBLIC H, V0, P0
   Cunningham SD, 2009, PERSPECT SEX REPRO H, V41, P225, DOI 10.1363/4122509
   Daneback K, 2012, CYBERPSYCH BEH SOC N, V15, P386, DOI 10.1089/cyber.2011.0188
   DIXONMUELLER R, 1993, STUD FAMILY PLANN, V24, P269, DOI 10.2307/2939221
   Douglas JM, 2013, PUBLIC HEALTH REP, V128, P1
   Edwards WM, 2004, ARCH SEX BEHAV, V33, P189, DOI 10.1023/B:ASEB.0000026619.95734.d5
   Flack WF, 2007, J INTERPERS VIOLENCE, V22, P139, DOI 10.1177/0886260506295354
   Fortenberry JD, 2010, J SEX MED, V7, P305, DOI 10.1111/j.1743-6109.2010.02018.x
   Fortenberry JD, 2002, AM J PUBLIC HEALTH, V92, P378, DOI 10.2105/AJPH.92.3.378
   Galinsky AM, 2011, J ADOLESCENT HEALTH, V48, P610, DOI 10.1016/j.jadohealth.2010.09.008
   Georgiadis JR, 2012, PROG NEUROBIOL, V98, P49, DOI 10.1016/j.pneurobio.2012.05.004
   Giraldi A, 2013, J SEX MED, V10, P58, DOI 10.1111/j.1743-6109.2012.02820.x
   Graham CA, 2000, PSYCHOPHYSIOLOGY, V37, P76, DOI 10.1111/1469-8986.3710076
   Graham CA, 2004, ARCH SEX BEHAV, V33, P527, DOI 10.1023/B:ASEB.0000044737.62561.fd
   Halpern CT, 2006, NEW DIR CHILD ADOLES, V112, P9, DOI 10.1002/cd.159
   Hankins CA, 2013, CURR OPIN HIV AIDS, V8, P50, DOI 10.1097/COH.0b013e32835b809d
   Hayes RD, 2011, J SEX RES, V48, P130, DOI 10.1080/00224499.2010.548611
   Hensel DJ, 2011, SEX RES SOC POLICY, V8, P267, DOI 10.1007/s13178-011-0066-x
   Hensel DJ, 2011, J ADOLESCENCE, V34, P675, DOI 10.1016/j.adolescence.2010.09.005
   Herbenick D, 2010, J SEX MED, V7, P255, DOI 10.1111/j.1743-6109.2010.02012.x
   Higgins JA, 2008, SEX HEALTH, V5, P321, DOI 10.1071/SH08021
   Higgins JA, 2009, PERSPECT SEX REPRO H, V41, P150, DOI 10.1363/4115009
   Hoffman S, 2010, ARCH SEX BEHAV, V39, P748, DOI 10.1007/s10508-009-9509-3
   Hogben M, 2010, INT J STD AIDS, V21, P293, DOI 10.1258/ijsa.2010.009589
   International Planned Parenthood Association, 2008, SEX RIGHTS IPPF DECL, V0, P0
   Janssen E, 2008, ARCH SEX BEHAV, V37, P252, DOI 10.1007/s10508-007-9245-5
   Janssen E, 2011, HORM BEHAV, V59, P708, DOI 10.1016/j.yhbeh.2011.03.004
   Jayne C, 2012, J SEX MED, V9, P3180, DOI 10.1111/j.1743-6109.2012.02942.x
   Jones MC, 2011, PERS RELATIONSHIP, V18, P144, DOI 10.1111/j.1475-6811.2010.01291.x
   Levin RJ, 2002, ARCH SEX BEHAV, V31, P405, DOI 10.1023/A:1019836007416
   Lichtenstein B, 2003, SOC SCI MED, V57, P2435, DOI 10.1016/j.socscimed.2003.08.002
   Lindberg LD, 2006, PERSPECT SEX REPRO H, V38, P182, DOI 10.1363/3818206
   Lindberg LD, 2012, J ADOLESCENT HEALTH, V51, P332, DOI 10.1016/j.jadohealth.2011.12.028
   Macapagal KR, 2011, ARCH SEX BEHAV, V40, P995, DOI 10.1007/s10508-010-9676-2
   Mark KP, 2011, ARCH SEX BEHAV, V40, P971, DOI 10.1007/s10508-011-9771-z
   Marston C, 2006, LANCET, V368, P1581, DOI 10.1016/S0140-6736(06)69662-1
   Masters W.H., 1966, HUMAN SEXUAL RESPONS, V0, P0
   Maticka-Tyndale E, 2008, INT J SEX HEALTH, V20, P7, DOI 10.1080/19317610802156996
   Meana M, 2010, J SEX RES, V47, P104, DOI 10.1080/00224490903402546
   Meier A, 2009, SOCIOL QUART, V50, P308, DOI 10.1111/j.1533-8525.2009.01142.x
   Meston CM, 2007, ARCH SEX BEHAV, V36, P477, DOI 10.1007/s10508-007-9175-2
   Mulhall J, 2008, J SEX MED, V5, P788, DOI 10.1111/j.1743-6109.2007.00765.x
   Ott MA, 2006, PERSPECT SEX REPRO H, V38, P84, DOI 10.1363/3808406
   Ott MA, 2007, CURR OPIN OBSTET GYN, V19, P446, DOI 10.1097/GCO.0b013e3282efdc0b
   Pan American Health Organization, 2000, PROM SEX HLTH REC AC, V0, P0
   Pei YX, 2009, CULT HEALTH SEX, V11, P515, DOI 10.1080/13691050902912775
   Penman-Aguilar A, 2013, PUBLIC HEALTH REP, V128, P5, DOI 10.1177/00333549131282S102
   Peterson ZD, 2007, J SEX RES, V44, P72, DOI 10.1207/s15598519jsr4401_8
   Peterson ZD, 2010, J INTERPERS VIOLENCE, V25, P538, DOI 10.1177/0886260509334414
   Pinkerton S. D., 2003, J PSYCHOL HUMAN SEXU, V14, P103, DOI 10.1300/J056v14n02_07
   Prause N, 2008, ARCH SEX BEHAV, V37, P934, DOI 10.1007/s10508-007-9236-6
   Randolph ME, 2007, ARCH SEX BEHAV, V36, P844, DOI 10.1007/s10508-007-9213-0
   Rawson HA, 2010, ETHNIC HEALTH, V15, P343, DOI 10.1080/13557851003728264
   Robbins CL, 2011, ARCH PEDIAT ADOL MED, V165, P1087, DOI 10.1001/archpediatrics.2011.142
   Rosenberger JG, 2010, SEX TRANSM INFECT, V86, P400, DOI 10.1136/sti.2009.040766
   Rosenberger JG, 2011, J SEX MED, V8, P3040, DOI 10.1111/j.1743-6109.2011.02438.x
   Sanders SA, 1999, JAMA-J AM MED ASSOC, V281, P275, DOI 10.1001/jama.281.3.275
   Santelli JS, 2008, AM J PUBLIC HEALTH, V98, P1786, DOI 10.2105/AJPH.2007.119602
   Satcher D, 2013, PUBLIC HEALTH REP, V128, P111, DOI 10.1177/00333549131282S113
   Schick V, 2010, J SEX MED, V7, P315, DOI 10.1111/j.1743-6109.2010.02013.x
   Schulz AJ, 2012, AM J PUBLIC HEALTH, V102, P1706, DOI 10.2105/AJPH.2011.300412
   Smiler A. P., 2005, SEXUALITY RES SOCIAL, V2, P41, DOI 10.1525/srsp.2005.2.3.41
   Stoleru S, 2012, NEUROSCI BIOBEHAV R, V36, P1481, DOI 10.1016/j.neubiorev.2012.03.006
   Tiefer L, 2012, J SEX RES, V49, P311, DOI 10.1080/00224499.2012.678948
   Tolman DL, 2012, SEX ROLES, V66, P746, DOI 10.1007/s11199-012-0122-x
   Tolman DL, 2011, J RES ADOLESCENCE, V21, P242, DOI 10.1111/j.1532-7795.2010.00726.x
   VanderLaan DP, 2009, ARCH SEX BEHAV, V38, P987, DOI 10.1007/s10508-009-9480-z
   Waite LJ, 2001, J MARRIAGE FAM, V63, P247, DOI 10.1111/j.1741-3737.2001.00247.x
   Wetmore CM, 2010, EPIDEMIOL REV, V32, P121, DOI 10.1093/epirev/mxq010
   Wickrama T, 2012, AM J HEALTH BEHAV, V36, P834, DOI 10.5993/AJHB.36.6.10
   World Association for Sexual Health, 2008, SEX HLTH MILL DECL T, V0, P0
   World Health Organization, 2002, DEF SEX HLTH REP TEC, V0, P0
   Worthington C, 2003, QUAL HEALTH RES, V13, P636, DOI 10.1177/1049732303013005004
NR 92
TC 41
Z9 41
U1 0
U2 17
PU LIPPINCOTT WILLIAMS & WILKINS
PI PHILADELPHIA
PA TWO COMMERCE SQ, 2001 MARKET ST, PHILADELPHIA, PA 19103 USA
SN 0269-9370
EI 1473-5571
J9 AIDS
JI Aids
PD OCT 15
PY 2013
VL 27
IS 
BP S127
EP S133
DI 10.1097/QAD.0000000000000048
PG 7
WC Immunology; Infectious Diseases; Virology
SC Immunology; Infectious Diseases; Virology
GA 298UD
UT WOS:000330349100015
PM 24088679
DA 2023-03-20
ER

PT J
AU Johnson, MA
AF Johnson, Malynnda A.
TI More Than Pop Culture: Depictions of HIV in the Media and the Effect on Viewer's Perception of Risk
SO JOURNAL OF HOMOSEXUALITY
LA English
DT Article
DE entertainment-education; HIV; pop culture; social cognitive theory
ID social cognitive theory; entertainment-education; health-promotion; college-students; sexual-behaviors; persuasion
AB When young adults are questioned about where they gain their knowledge of HIV, overwhelmingly popular media (including television) is reported. Thus, the goal of this article is to question how media is used to educate and influence young people's present perceptions of HIV/AIDS. Narrative analysis of popular prime time shows was used focusing on the story lines and characters used to introduce the topic, as well as the myths and facts about HIV. Results presented provide researchers a clearer insight to how popular shows discuss HIV/AIDS while also highlighting the ways Social Cognitive Theory can still be utilized.
C1 Carroll Univ, Dept Commun & Sociol, Waukesha, WI 53186 USA.
RP Johnson, MA (corresponding author), Carroll Univ, Dept Commun & Sociol, 100 N East Ave, Waukesha, WI 53186 USA.
EM majohnso@carrollu.edu
CR Bae HS, 2008, J HEALTH COMMUN, V13, P20, DOI 10.1080/10810730701806953
   Baitz J. R., 2010, BROTHERS SISTERS, V0, P0
   Bandura A, 2001, MEDIA PSYCHOL, V3, P265, DOI 10.1207/S1532785XMEP0303_03
   Bandura A, 2004, HEALTH EDUC BEHAV, V31, P143, DOI 10.1177/1090198104263660
   Bandura A, 2004, LEA COMMUN SER, V0, P75
   Bandura A, 1992, SELF EFFICACY THOUGH, V0, PP355, DOI 10.1080/10810730.2010.500713
   Beck V, 2004, LEA COMMUN SER, V0, P207
   BECK V, 2000, ANN M AM PUBL HLTH A, V0, P0
   Bon SR, 2001, J PSYCHOL, V135, P165, DOI 10.1080/00223980109603688
   Boone T., 2004, J PSYCHOL HUMAN SEXU, V76, P51
   Brown J. D, 2002, SEXUAL TEENS SEXUAL, V0, P0
   Brown JD, 2000, FAM PLANN PERSPECT, V32, P255, DOI 10.2307/2648180
   Centers for Disease Control and Prevention, 2009, HIV AIDS SURVEILLANC, V19, P0
   Charmaz K., 2000, HDB QUALITATIVE RES, V0, PP509, DOI 10.1177/0891241609342193
   Chong D, 2007, J COMMUN, V57, P99, DOI 10.1111/j.1460-2466.2006.00331.x
   Connelly F. M., 2000, NARRATIVE INQUIRY, V0, P0
   dAnjou Leo, 1996, SOCIAL MOVEMENTS CUL, V0, P0
   Edwards T., 2003, GIRLFRIENDS, V0, P0
   Glik D, 2002, J HEALTH COMMUN, V7, P39, DOI 10.1080/10810730252801183
   Green MC, 2000, J PERS SOC PSYCHOL, V79, P701, DOI 10.1037/0022-3514.79.5.701
   Jemmott Loretta Sweet, 2002, J ASSOC NURSES AIDS CARE, V13, P59, DOI 10.1016/S1055-3290(06)60201-X
   Kaiser Family Foundation, 2006, SURV AM HIV AIDS, V0, P0
   Kaiser Family Foundation, 2011, PUB KAIS FAM FDN, V8186, P0
   Knowles ES, 2004, RESISTANCE AND PERSUASION, V0, P3
   Lewis JM, 2009, COLL STUDENT J, V43, P475
   Madhu KP., 2009, GETTING STORY TELLIN, V0, P0
   Marburger K, 2003, GIRLFRIENDS, V0, P0
   Marshall C., 1995, DESIGNING QUALITATIV, V0, P0
   McKee N., 2004, STRATEGIC COMMUNICAT, V0, P0
   Mishler E.G., 1986, NARRATIVE PSYCHOL ST, V0, P233
   Moyer-Guse E, 2008, COMMUN THEOR, V18, P407, DOI 10.1111/j.1468-2885.2008.00328.x
   Murphy R., 2004, NIP TUCK, V0, P0
   Murphy ST, 2011, J COMMUN, V61, P0, DOI 10.1111/j.1460-2466.2011.01554.x
   ODonnell Victoria, 2007, TELEVISION CRITICISM, V0, P0
   Poureslami M, 2001, EAST MEDITERR HEALTH J, V7, P880
   Prince A, 1998, J AM COLL HEALTH, V47, P11, DOI 10.1080/07448489809595614
   Prochaska J. O., 1992, PROGR BEHAV MODIFICA, V0, P0
   Rhimes S., 2008, PRIVATE PRACTICE, V0, P0
   Rhimes S., 2009, PRIVATE PRACTICE, V0, P0
   Rhimes S., 2010, GREYS ANATOMY, V0, P0
   Rhimes S., 2008, GREYS ANATOMY, V0, P0
   Shore D., 2005, HOUSE M D, V0, P0
   Singhal A, 2002, COMMUN THEOR, V12, P117, DOI 10.1093/ct/12.2.117
   Singhal Arvind, 1999, ENTERTAINMENT ED COM, V0, P0
   Slater MD, 2002, COMMUN THEOR, V12, P173, DOI 10.1093/ct/12.2.173
   Star D., 2000, SEX CITY, V0, P0
   Steinberg H., 2006, TRACE, V0, P0
   Strauss A., 1990, BASICS QUALITATIVE R, V0, P0
   Tuchman G, 1978, MAKING NEWS STUDY CO, V0, P0
   Tufte T., 2005, INT COMM ASS ANN M N, V0, P0
   *USAID, 2004, COV SEL SERV HIV AID, V0, P0
   Wang Y., 2004, J SOCIAL WORK RES EV, V5, P41
   Wolf D., 2010, LAW ORDER SVU, V0, P0
   Wolitski RJ, 1997, AIDS EDUC PREV, V9, P52
   Yoo JH, 2011, HEALTH COMMUN, V26, P147, DOI 10.1080/10410236.2010.542572
NR 55
TC 4
Z9 4
U1 2
U2 37
PU ROUTLEDGE JOURNALS, TAYLOR & FRANCIS LTD
PI ABINGDON
PA 4 PARK SQUARE, MILTON PARK, ABINGDON OX14 4RN, OXFORDSHIRE, ENGLAND
SN 0091-8369
EI 
J9 J HOMOSEXUAL
JI J. Homosex.
PD AUG 1
PY 2013
VL 60
IS 8
BP 1117
EP 1142
DI 10.1080/00918369.2013.776423
PG 26
WC Psychology, Multidisciplinary; Social Sciences, Interdisciplinary
SC Psychology; Social Sciences - Other Topics
GA 180QE
UT WOS:000321608900003
PM 23844881
DA 2023-03-20
ER

PT J
AU Tung, WC
   Hu, J
   Efird, JT
   Su, W
   Yu, L
AF Tung, W. -C.
   Hu, J.
   Efird, J. T.
   Su, W.
   Yu, L.
TI HIV knowledge and condom intention among sexually abstinent Chinese students
SO INTERNATIONAL NURSING REVIEW
LA English
DT Article
DE China; College Students; Condom Use Intention; HIV/AIDS Knowledge; Nursing; Perceived Barrier; Perceived Benefit; Self-Efficacy; Sexual Abstinence; Transtheoretical Model
ID college-students; self-efficacy; university-students; attitudes; behavior; hiv/aids; predictors; users; stage; model
AB Aims: To (a) assess the HIV/AIDS knowledge and sources of HIV/sexually transmitted infection (STI) information among sexually abstinent college students in China; (b) examine whether constructs from the transtheoretical model (TTM) are applicable to this study population regarding condom use intention; and (c) evaluate the association between genders and TTM constructs, and HIV/AIDS knowledge. Background: Chinese college students are vulnerable to HIV and other STIs. Strategies targeting abstinent students are more cost-effective than providing treatment for diseases. Methods: We surveyed 390 students enrolled in two universities in China. Data were collected from June 2009 to March 2010. Results: Only 11% and 24% were aware of HIV spread by infected semen and of the protective effects of condom use against HIV. The mass media were major sources of HIV/STI information. Individuals who had higher levels of self-efficacy and reported more perceived benefits and fewer perceived barriers were more likely to be in TTM contemplation stage of condom use than those in precontemplation. Females were less likely to discuss HIV/STIs through online chat or email with strangers than males. Individuals who had higher levels of self-efficacy and reported more perceived benefits and fewer perceived barriers were more likely to be in TTM contemplation stage of condom use than those in precontemplation. Conclusion: Sexually abstinent college students in China may be more likely to transition from precontemplation to contemplation if they know the benefits of condom use for the prevention of HIV/STIs and if they learn to successfully minimize potential barriers related to condom use.
C1 [Tung, W. -C.] Univ Nevada, Orvis Sch Nursing, Reno, NV 89557 USA.
   [Hu, J.] Univ N Carolina, Sch Nursing, Greensboro, NC 27412 USA.
   [Efird, J. T.] E Carolina Univ, Biostat Unit, Ctr Hlth Dispar Res, Greenville, NC USA.
   [Su, W.] Lanzhou Univ, Sch Informat Sci & Engn, Lanzhou, Gansu, Peoples R China.
   [Yu, L.] Wuhan Univ, HOPE Sch Nursing, Wuchang, Hubei, Peoples R China.
C3 Nevada System of Higher Education (NSHE); University of Nevada Reno; University of North Carolina; University of North Carolina Greensboro; University of North Carolina; East Carolina University; Lanzhou University; Wuhan University
RP Tung, WC (corresponding author), Univ Nevada, Orvis Sch Nursing, Reno, NV 89557 USA.
EM wctung@hotmail.com
FU University of Nevada-Reno
CR Albrektsson Madelene, 2009, OPEN AIDS J, V3, P55, DOI 10.2174/1874613600903010055
   Bandura Albert, 1997, SELF EFFICACY EXERCI, V0, P0
   Boer H, 2007, BRIT J HEALTH PSYCH, V12, P51, DOI 10.1348/135910706X102104
   *CDCP, 2010, MAL LAT COND SEX TRA, V0, P0
   Davis C, 1999, EDUC PSYCHOL MEAS, V59, P481, DOI 10.1177/00131649921969992
   Farmer MA, 2006, ARCH SEX BEHAV, V35, P313, DOI 10.1007/s10508-006-9027-5
   GRIMLEY DM, 1995, HEALTH EDUC QUART, V22, P20, DOI 10.1177/109019819502200104
   Gullette DL, 2009, J ASSOC NURSE AIDS C, V20, P428, DOI 10.1016/j.jana.2009.04.003
   Hadley W, 2009, AIDS BEHAV, V13, P997, DOI 10.1007/s10461-008-9468-z
   Inungu Joseph, 2009, J HEALTH HUM SERV ADM, V32, P259
   Kwon YM, 2008, WESTERN J NURS RES, V30, P991, DOI 10.1177/0193945908319988
   Lonn E, 2007, AIDS PATIENT CARE ST, V21, P48, DOI 10.1089/apc.2006.0063
   Ma QQ, 2009, AIDS CARE, V21, P249, DOI 10.1080/09540120801982921
   Maimaiti N., 2010, GLOBAL J HLTH SCI, V2, P51, DOI 10.5539/GJHS.V2N2P51
   Ministry of Health of the Peoples Republic of China, 2012, 2012 CHIN AIDS RESP, V0, P0
   Munoz-Silva A, 2009, SPAN J PSYCHOL, V12, P485, DOI 10.1017/S1138741600001864
   Odu OO, 2008, EUR J CONTRACEP REPR, V13, P90, DOI 10.1080/13625180701617670
   Pallonen UE, 2009, ARCH SEX BEHAV, V38, P149, DOI 10.1007/s10508-008-9391-4
   Percheski C, 2011, J AM COLL HEALTH, V59, P379, DOI 10.1080/07448481.2010.513406
   Prochaska J. O., 2002, HLTH BEHAV HLTH ED T, V3, P99
   Redding CA, 1999, PSYCHOL HEALTH, V14, P467
   Reddy P, 2011, SAHARA J-J SOC ASP H, V8, P166, DOI 10.1080/17290376.2011.9725000
   Sun X., 2012, AIDS CARE, V0, P0, DOI DOI 10.1080/09540121.2012.748875
   Tan XD, 2008, MED EDUC, V42, P227, DOI 10.1111/j.1365-2923.2007.02954.x
   Tang LJ, 2013, AIDS CARE, V25, P515, DOI 10.1080/09540121.2012.720360
   Tung WC, 2008, J ASSOC NURSE AIDS C, V19, P397, DOI 10.1016/j.jana.2008.04.009
   Wang L. P., 2008, J INT AIDS SOC, V10, P148
   Xiao ZW, 2012, AIDS EDUC PREV, V24, P469, DOI 10.1521/aeap.2012.24.5.469
   Zhou H, 2012, CHINESE MED J-PEKING, V125, P1153, DOI 10.3760/cma.j.issn.0366-6999.2012.06.033
NR 29
TC 7
Z9 7
U1 1
U2 24
PU WILEY-BLACKWELL
PI HOBOKEN
PA 111 RIVER ST, HOBOKEN 07030-5774, NJ USA
SN 0020-8132
EI 
J9 INT NURS REV
JI Int. Nurs. Rev.
PD SEP 15
PY 2013
VL 60
IS 3
BP 366
EP 373
DI 10.1111/inr.12039
PG 8
WC Nursing
SC Nursing
GA 203TY
UT WOS:000323317700015
PM 23961799
DA 2023-03-20
ER

PT J
AU Srinivas, SC
   Wrench, W
   Bradshaw, K
   Dukhi, N
AF Srinivas, Sunitha C.
   Wrench, Wendy
   Bradshaw, Karen
   Dukhi, Natisha
TI HIV/AIDS: Preliminary Health Promotion activity based on service-learning principles in Grahamstown, Eastern Cape, South Africa
SO INDIAN JOURNAL OF PHARMACEUTICAL EDUCATION AND RESEARCH
LA English
DT Article
DE HIV/AIDS; Health promotion; South Africa; Pharmacists; Chronic non-communicable diseases; Service-learning; School learners
ID prevention; behavior; aids
AB Objectives To investigate the effects of a service-learning based health promotion elective on knowledge of HIV & AIDS and ways to prevent them. Method A computer-based quiz, an information poster, an interactive board game and a take-home information leaflet on HIV/AIDS were developed by final year pharmacy students under supervision, as part of an exhibit during the 2009 National Festival of Science and Technology (SciFest) held in Grahamstown, South Africa. Predominantly school learners took part in the quiz and other educational activities. Results The majority (53.1%) of the 179 junior quiz participants were male learners and the majority (63.6%) of the 253 senior quiz participants were female learners. Results of the pre-intervention scores demonstrate fair knowledge of HIV/AIDS with 64.5% and 71.3% for the junior and senior school participants, respectively. Educational interventions resulted in improvement in the number of correct answers to some of the questions. The results showed significant gender differences for the pre- and post-intervention mean percentage scores among the junior quiz participants and only in the pre-intervention scores of the senior quiz participants. Conclusion The health promotion elective was successful in raising awareness of HIV/AIDS but continuous, concerted health promotion activities and advocacy by all health care professionals is needed to address the prevention of HIV/AIDS.
C1 [Srinivas, Sunitha C.; Wrench, Wendy; Bradshaw, Karen; Dukhi, Natisha] Rhodes Univ, ZA-6140 Grahamstown, South Africa.
C3 Rhodes University
RP Srinivas, SC (corresponding author), Rhodes Univ, ZA-6140 Grahamstown, South Africa.
EM s.srinivas@ru.ac.za
FU Rhodes University
CR [Anonymous], 2000, MAIL GUARDIAN FINANC, V0, P0
   Barner JC, 2000, AM J PHARM EDUC, V64, P260
   Eaton L, 2003, SOC SCI MED, V56, P149, DOI 10.1016/S0277-9536(02)00017-5
   Evans AE, 2000, J ADOLESCENT HEALTH, V26, P244, DOI 10.1016/S1054-139X(99)00093-2
   EVERATT D, 1993, GROWING TOUGH NATL S, V0, P0
   Greenberg JS, 2003, HLTH PROMOT PRACT, V4, P1
   Joint United Nations Programme on HIV/AIDS [UNAIDS], 2010, GLOB REP UNAIDS REP, V0, P0
   Joint United Nations Programme on HIV/AIDS (UNAIDS), 2011, UNAIDS 2011 2015 STR, V0, P0
   Joint United Nations Programme on HIV/AIDS (UNAIDS), 2011, S AFR 2010 COUNTR PR, V0, P0
   KELLY JA, 1993, AM PSYCHOL, V48, P1023, DOI 10.1037/0003-066X.48.10.1023
   Kiene SM, 2006, J ADOLESCENT HEALTH, V39, P404, DOI 10.1016/j.jadohealth.2005.12.029
   McCullough T, 2009, J COMMUNITY ENGAGEM, V1, P1
   Richter L, 1996, SURVEY REPROD HLTH I, V0, P0
   Stadler J, 2002, EVAL PROGRAM PLANN, V25, P365, DOI 10.1016/S0149-7189(02)00048-4
   Statistics South Africa, 2010, MID POP EST, V0, P0
   Strebel A, 1991, PSYCHOL RESOURCE CTR, V0, P0
   Van Wijk B, 1994, THESIS U CAPE TOWN C, V0, P0
   *WORLD BANK, 2000, INT ACT HIV AIDS RES, V0, P0
NR 18
TC 1
Z9 1
U1 0
U2 10
PU ASSOC PHARMACEUTICAL TEACHERS INDIA
PI BANGALORE
PA AL-AMEEN COLL PHARMACY, OPP LALBACH MAIN GATE, HOSUR MAIN RD, BANGALORE, 560 027, INDIA
SN 0019-5464
EI 
J9 INDIAN J PHARM EDUC
JI Indian J. Pharm. Educ. Res.
PD JAN-MAR 15
PY 2013
VL 47
IS 1
BP 106
EP 112
DI 
PG 7
WC Education, Scientific Disciplines; Pharmacology & Pharmacy
SC Education & Educational Research; Pharmacology & Pharmacy
GA 190TF
UT WOS:000322362400016
DA 2023-03-20
ER

PT J
AU Schellhase, EM
   Miller, ML
   Ogallo, W
   Pastakia, SD
AF Schellhase, Ellen M.
   Miller, Monica L.
   Ogallo, William
   Pastakia, Sonak D.
TI An Elective Pharmaceutical Care Course to Prepare Students for an Advanced Pharmacy Practice Experience in Kenya
SO AMERICAN JOURNAL OF PHARMACEUTICAL EDUCATION
LA English
DT Article
DE international pharmacy; clinical pharmacy; advanced pharmacy practice experience; experiential learning; pharmaceutical care
ID partnership; health; hiv
AB Objective. To develop a prerequisite elective course to prepare students for an advanced pharmacy practice experience (APPE) in Kenya. Design. The course addressed Kenyan culture, travel preparation, patient care, and disease-state management. Instructional formats used were small-group discussions and lectures, including some Web-based presentations by Kenyan pharmacists on disease states commonly treated in Kenya. Cultural activities include instruction in conversational and medical Kiswahili and reading of a novel related to global health programs. Assessment. Student performance was assessed using written care plans, quizzes, reflection papers, a formulary management exercise, and pre- and post-course assessments. Student feedback on course evaluations indicated that the course was well received and students felt prepared for the APPE. Conclusion. This course offered a unique opportunity for students to learn about pharmacy practice in global health and to apply previously acquired skills in a resource-constrained international setting. It prepares students to actively participate in clinical care activities during an international APPE.
C1 [Schellhase, Ellen M.; Miller, Monica L.; Pastakia, Sonak D.] Purdue Univ, Coll Pharm, W Lafayette, IN 47907 USA.
   [Ogallo, William] Purdue Univ, Global Hlth Residency Program, Eldoret, Kenya.
C3 Purdue University System; Purdue University; Purdue University West Lafayette Campus
RP Schellhase, EM (corresponding author), Purdue Univ, Dept Pharm Practice, W7555,Myers Bldg,1001 W 10th St, Indianapolis, IN 46202 USA.
EM elschell@iupui.edu
FU United States Agency for International Development, President's Emergency Plan for AIDS Relief; Purdue University Center for Instructional Excellence
CR Allan J, 2004, AM J PREV MED, V27, P471, DOI 10.1016/j.amepre.2004.08.010
   Einterz RM, 2007, ACAD MED, V82, P812, DOI 10.1097/ACM.0b013e3180cc29f1
   Fincham JE, 2006, AM J PHARM EDUC, V70, P0, DOI 10.5688/aj700114
   Haines ST, 2007, ACCP REPORT, V26, P3
   Inui TS, 2007, J GEN INTERN MED, V22, P1745, DOI 10.1007/s11606-007-0437-4
   Krathwohl DR, 2002, THEOR PRACT, V41, P212, DOI 10.1207/s15430421tip4104_2
   Pastakia SD, 2009, AM J HEALTH-SYST PH, V66, P1386, DOI 10.2146/ajhp080483
   Ward CT, 2005, AM J PHARM EDUC, V69, P0, DOI 10.5688/aj690350
NR 12
TC 14
Z9 14
U1 0
U2 6
PU AMER ASSOC COLL PHARMACY
PI ALEXANDRIA
PA 1426 PRINCE STREET, ALEXANDRIA, VA 22314-2815 USA
SN 0002-9459
EI 
J9 AM J PHARM EDUC
JI Am. J. Pharm. Educ.
PD JUN 15
PY 2013
VL 77
IS 3
BP 
EP 
DI 10.5688/ajpe77360
PG 8
WC Education, Scientific Disciplines; Pharmacology & Pharmacy
SC Education & Educational Research; Pharmacology & Pharmacy
GA 126TI
UT WOS:000317643700020
PM 23610478
DA 2023-03-20
ER

PT J
AU Santelli, JS
   Edelstein, ZR
   Mathur, S
   Wei, Y
   Zhang, WF
   Orr, MG
   Higgins, JA
   Nalugoda, F
   Gray, RH
   Wawer, MJ
   Serwadda, DM
AF Santelli, John S.
   Edelstein, Zoe R.
   Mathur, Sanyukta
   Wei, Ying
   Zhang, Wenfei
   Orr, Mark G.
   Higgins, Jenny A.
   Nalugoda, Fred
   Gray, Ron H.
   Wawer, Maria J.
   Serwadda, David M.
TI Behavioral, Biological, and Demographic Risk and Protective Factors for New HIV Infections Among Youth in Rakai, Uganda
SO JAIDS-JOURNAL OF ACQUIRED IMMUNE DEFICIENCY SYNDROMES
LA English
DT Article; Proceedings Paper
DE youth; Uganda; HIV; incidence; risk factors; education
ID sub-saharan africa; concurrent partnerships; prevention success; aids-prevention; young-people; alcohol-use; prevalence; district; access; spread
AB Background: Prevalence of HIV infection is considerable among youth, although data on risk factors for new (incident) infections are limited. We examined incidence of HIV infection and risk and protective factors among youth in rural Uganda, including the role of gender and social transitions. Methods: Participants were sexually experienced youth (15-24 years old) enrolled in the Rakai Community Cohort Study, 1999-2008 (n = 6741). Poisson regression with robust standard errors was used to estimate incident rate ratios (IRR) and 95% confidence intervals (CI) of incident HIV infection. Results: HIV incidence was greater among young women than young men (14.1 vs. 8.3 per 1000 person-years, respectively); this gender disparity was greater among teenagers (14.9 vs. 3.6). Beyond behavioral (multiple partners and concurrency) and biological factors (sexually transmitted infection symptoms), social transitions such as marriage and staying in school influenced HIV risk. In multivariate analyses among women, HIV incidence was associated with living in a trading village (adjusted IRR (aIRR) = 1.48; 95% CI: 1.04 to 2.11), being a student (aIRR = 0.22; 95% CI: 0.07 to 0.72), current marriage (aIRR = 0.55; 95% CI: 0.37 to 0.81), former marriage (aIRR = 1.73; 95% CI: 1.01 to 2.96), having multiple partners, and sexually transmitted infection symptoms. Among men, new infections were associated with former marriage (aIRR = 5.57; 95% CI: 2.51 to 12.36), genital ulceration (aIRR = 3.56; 95% CI: 1.97 to 6.41), and alcohol use (aIRR = 2.08; 95% CI: 1.15 to 3.77). Conclusions: During the third decade of the HIV epidemic in Uganda, HIV incidence remains considerable among youth, with young women particularly at risk. The risk for new infections was strongly shaped by social transitions such as leaving school, entrance into marriage, and marital dissolution; the impact of marriage was different for young men than women.
C1 [Santelli, John S.; Mathur, Sanyukta] Columbia Univ, Heilbrunn Dept Populat & Family Hlth, Mailman Sch Publ Hlth, New York, NY 10032 USA.
   [Edelstein, Zoe R.] Columbia Univ, HIV Ctr Clin & Behav Studies, New York, NY 10032 USA.
   [Wei, Ying; Zhang, Wenfei] Columbia Univ, Dept Biostat, New York, NY 10032 USA.
   [Orr, Mark G.] Columbia Univ, Dept Epidemiol, Mailman Sch Publ Hlth, New York, NY 10032 USA.
   [Higgins, Jenny A.] Univ Wisconsin, Dept Womens Studies, Madison, WI USA.
   [Nalugoda, Fred; Serwadda, David M.] Uganda Virus Res Inst, Rakai Hlth Sci Program, Entebbe, Uganda.
   [Gray, Ron H.; Wawer, Maria J.] Johns Hopkins Univ, Dept Epidemiol, Bloomberg Sch Publ Hlth, Baltimore, MD USA.
C3 Columbia University; Columbia University; Columbia University; Columbia University; University of Wisconsin System; University of Wisconsin Madison; Rakai Health Sciences Program; Uganda Virus Research Institute; Johns Hopkins University; Johns Hopkins Bloomberg School of Public Health
RP Santelli, JS (corresponding author), Columbia Univ, Heilbrunn Dept Populat & Family Hlth, Mailman Sch Publ Hlth, 60 Haven Ave,B-2, New York, NY 10032 USA.
EM js2637@columbia.edu
CR Aggleton P, 2011, AIDS EDUC PREV, V23, P495, DOI 10.1521/aeap.2011.23.6.495
   Ahmed S, 2001, AIDS, V15, P2171, DOI 10.1097/00002030-200111090-00013
   AKAIKE H, 1974, IEEE T AUTOMAT CONTR, VAC19, P716, DOI 10.1109/TAC.1974.1100705
   Andia I, 2009, AM J PUBLIC HEALTH, V99, P340, DOI 10.2105/AJPH.2007.129528
   Auvert B, 2001, AIDS, V15, PS15, DOI 10.1097/00002030-200108004-00003
   Baird SJ, 2012, LANCET, V379, P1320, DOI 10.1016/S0140-6736(11)61709-1
   Bastien S, 2009, CULT HEALTH SEX, V11, P751, DOI 10.1080/13691050903362632
   Blum RW, 2007, J ADOLESCENT HEALTH, V41, P230, DOI 10.1016/j.jadohealth.2007.04.005
   Braunstein SL, 2009, AIDS REV, V11, P140
   Clark S, 2004, STUD FAMILY PLANN, V35, P149, DOI 10.1111/j.1728-4465.2004.00019.x
   Courtenay WH, 2000, SOC SCI MED, V50, P1385, DOI 10.1016/S0277-9536(99)00390-1
   de Walque D, 2012, STUD FAMILY PLANN, V43, P1, DOI 10.1111/j.1728-4465.2012.00297.x
   Epstein H, 2011, J INT AIDS SOC, V14, P0, DOI 10.1186/1758-2652-14-13
   Gray RH, 2006, AIDS BEHAV, V10, P347, DOI 10.1007/s10461-006-9074-x
   Green EC, 2006, AIDS BEHAV, V10, P335, DOI 10.1007/s10461-006-9073-y
   Halperin DT, 2004, LANCET, V364, P4, DOI 10.1016/S0140-6736(04)16606-3
   Hargreaves JR, 2008, AIDS, V22, P403, DOI 10.1097/QAD.0b013e3282f2aac3
   Helleringer S, 2011, AIDS, V25, P503, DOI 10.1097/QAD.0b013e3283434485
   Higgins J, 2012, APHA 140 ANN M EXP S, V0, P0
   Hirsch JS, 2007, AM J PUBLIC HEALTH, V97, P986, DOI 10.2105/AJPH.2006.088492
   Hirsch Jennifer S., 2006, MODERN LOVES ANTHR R, V0, P0
   Hulton LA, 2000, STUD FAMILY PLANN, V31, P35, DOI 10.1111/j.1728-4465.2000.00035.x
   Kalichman SC, 2007, PREV SCI, V8, P141, DOI 10.1007/s11121-006-0061-2
   Kengeya-Kayondo JF, 1999, AIDS, V13, P2295, DOI 10.1097/00002030-199911120-00012
   Kibombo Richard, 2007, AFR J REPROD HEALTH, V11, P168, DOI 10.2307/25549738
   Kilian AHD, 1999, AIDS, V13, P391, DOI 10.1097/00002030-199902250-00012
   Kirby D, 2008, SEX TRANSM INFECT, V84, PII35, DOI 10.1136/sti.2008.029892
   Kirby D., 2008, SUCCESS UGANDA OVERV, V0, P0
   Mathur S, 2012, 19 INT AIDS C WASH D, V0, P0
   Mavedzenge SN, 2011, J ADOLESCENT HEALTH, V49, P559, DOI 10.1016/j.jadohealth.2011.02.012
   Ministry of Health (MOH) Uganda ICF International Centers for Disease Control and Prevention Uganda et al, 2012, UG AIDS IND SURV 201, V0, P0
   Ministry of Health (MOH) [Uganda] ORC Macro, 2006, UG HIV AIDS SER SURV, V0, P0
   Mmari K, 2009, GLOB PUBLIC HEALTH, V4, P350, DOI 10.1080/17441690701664418
   Morris M, 1997, AIDS, V11, P641, DOI 10.1097/00002030-199705000-00012
   NELDER JA, 1972, J R STAT SOC SER A-G, V135, P370, DOI 10.2307/2344614
   Parikh SA, 2012, SOC SCI MED, V74, P1774, DOI 10.1016/j.socscimed.2011.06.037
   SERWADDA D, 1992, AIDS, V6, P983, DOI 10.1097/00002030-199209000-00012
   Ssewamala FM, 2011, INT J EDUC DEV, V31, P472, DOI 10.1016/j.ijedudev.2010.11.001
   *UNAIDS, 2008, 2008 REP GLOB AIDS E, V0, P0
   UNAIDS, 2010, OUTL REP, V0, P1
   UNAIDS, 2010, GLOB REP UNAIDS REP, V0, P0
   WAWER MJ, 1991, BRIT MED J, V303, P1303, DOI 10.1136/bmj.303.6813.1303
   Wawer MJ, 1998, AIDS, V12, P1211, DOI 10.1097/00002030-199810000-00014
   Wawer MJ, 1999, LANCET, V353, P525, DOI 10.1016/S0140-6736(98)06439-3
   Zablotska IB, 2009, AIDS BEHAV, V13, P225, DOI 10.1007/s10461-007-9333-5
NR 45
TC 62
Z9 62
U1 0
U2 5
PU LIPPINCOTT WILLIAMS & WILKINS
PI PHILADELPHIA
PA TWO COMMERCE SQ, 2001 MARKET ST, PHILADELPHIA, PA 19103 USA
SN 1525-4135
EI 1077-9450
J9 JAIDS-J ACQ IMM DEF
JI JAIDS
PD JUL 1
PY 2013
VL 63
IS 3
BP 393
EP 400
DI 10.1097/QAI.0b013e3182926795
PG 8
WC Immunology; Infectious Diseases
SC Immunology; Infectious Diseases
GA 300FB
UT WOS:000330448700029
PM 23535293
DA 2023-03-20
ER

PT J
AU Aronson, RE
   Rulison, KL
   Graham, LF
   Pulliam, RM
   Mcgee, WL
   Labban, JD
   Dingman, D
   Rhodes, SD
AF Aronson, Robert E.
   Rulison, Kelly L.
   Graham, Louis F.
   Pulliam, Regina McCoy
   McGee, Warner L.
   Labban, Jeffrey D.
   Dingman, Deirdre
   Rhodes, Scott D.
TI BROTHERS LEADING HEALTHY LIVES: OUTCOMES FROM THE PILOT TESTING OF A CULTURALLY AND CONTEXTUALLY CONGRUENT HIV PREVENTION INTERVENTION FOR BLACK MALE COLLEGE STUDENTS
SO AIDS EDUCATION AND PREVENTION
LA English
DT Article
ID african-american men; masculinity; transmission; gender; sex
AB We used a treatment group only design to pilot test a newly developed intervention to increase condom use among higher risk heterosexually active African American/black male college students. A community-based participatory research partnership developed the intervention called Brothers Leading Healthy Lives. Following an initial screening of 245 men, 81 eligible men were contacted for participation. Of the 64 men who agreed to participate, 57 completed the intervention and 54 of those completed the 3-month follow-up assessment, for a 93% completion rate. Results show significant changes between the baseline and 3-month follow-up assessments in behavioral outcomes, including reductions in unprotected sex, increase in protection during last intercourse, and fewer condom use errors. Most potential mediators (knowledge, attitudes, intentions, and condom use self-efficacy) also changed significantly in the expected direction. These demonstrated changes provide good evidence that men exposed to this intervention will see changes that reduce their risk for HIV.
C1 [Aronson, Robert E.] Taylor Univ, Sch Nat & Appl Sci, Publ Hlth Program, Upland, IN 46989 USA.
   [Rulison, Kelly L.; Pulliam, Regina McCoy; McGee, Warner L.; Dingman, Deirdre] Univ N Carolina, Dept Publ Hlth Educ, Greensboro, NC 27412 USA.
   [Graham, Louis F.] Univ Massachusetts, Dept Publ Hlth, Amherst, MA 01003 USA.
   [Labban, Jeffrey D.] Univ N Carolina, Sch Hlth & Human Sci, Res Off, Greensboro, NC 27412 USA.
   [Rhodes, Scott D.] Wake Forest Sch Med, Div Publ Hlth Sci, Dept Social Sci & Hlth Policy, Winston Salem, NC USA.
C3 University of North Carolina; University of North Carolina Greensboro; University of Massachusetts System; University of Massachusetts Amherst; University of North Carolina; University of North Carolina Greensboro; Wake Forest University
RP Aronson, RE (corresponding author), Taylor Univ, Sch Nat & Appl Sci, Publ Hlth Program, 236 W Reade Ave, Upland, IN 46989 USA.
EM bob_aronson@taylor.edu
FU NCHHSTP CDC HHS [1 UR6- PS000690] Funding Source: Medline
CR Adefuye AS, 2009, BMC PUBLIC HEALTH, V9, P0, DOI 10.1186/1471-2458-9-281
   Aronson RE, 2003, AM J PUBLIC HEALTH, V93, P732, DOI 10.2105/AJPH.93.5.732
   Baber W. L., 2005, SO ANTHR, V31, P53
   Bajos N, 1997, AIDS CARE, V9, P227, DOI 10.1080/09540129750125244
   Brafford L J, 1991, J AM COLL HEALTH, V39, P219
   Carey MP, 2002, AIDS EDUC PREV, V14, P172, DOI 10.1521/aeap.14.2.172.23902
   Catania JA., 1998, HDB SEXUALITY RELATE, V0, P544
   Centers for Disease Control and Prevention, 2009, COMP EV BAS HIV PREV, V0, P0
   Centers for Disease Control and Prevention (CDC), 2004, MMWR MORB MORTAL WKLY REP, V53, P731
   Centers for Disease Control and Prevention (CDC), 2012, HIV SURV REP 2010, V22, P0
   Courtenay WH, 2000, SOC SCI MED, V50, P1385, DOI 10.1016/S0277-9536(99)00390-1
   Crosby R, 2008, INT J STD AIDS, V19, P90, DOI 10.1258/ijsa.2007.007103
   David D. S., 1976, 49 PERCENT MAJORITY, V0, P1
   DeHart DD, 1997, J SEX RES, V34, P11, DOI 10.1080/00224499709551860
   Fishbein M, 2000, SEX TRANSM DIS, V27, P101, DOI 10.1097/00007435-200002000-00008
   Fisher W., 2009, SOCIAL PSYCHOL FDN H, V0, P0
   Graham L, 2011, CRIT PUBLIC HEALTH, V21, P81, DOI 10.1080/09581596.2010.493173
   Hightow LB, 2005, JAIDS-J ACQ IMM DEF, V38, P531, DOI 10.1097/01.qai.0000155037.10628.cb
   Hong LL, 2000, J AM COLL HEALTH, V48, P269, DOI 10.1080/07448480009596268
   Lux K M, 1994, INT Q COMMUNITY HEALTH EDUC, V15, P145, DOI 10.2190/WTBA-HVC1-R16N-RRT5
   Moynihan C, 1998, BRIT MED J, V317, P1072
   Muraskin L, 1997, STRUCTURED FRESHMAN, V0, P0
   Payne NS, 2006, J NATL MED ASSOC, V98, P1912
   Pequegnat W, 2000, SEX TRANSM DIS, V27, P127, DOI 10.1097/00007435-200003000-00001
   Peterson JL, 2003, CULT HEALTH SEX, V5, P409, DOI 10.1080/1369105011000041160
   Snell Jr W. E., 1989, ANN SEX RES, V2, P307, DOI 10.1007/BF00849749
   Southern AIDS Coalition, 2012, SO STAT MAN UPD 2012, V0, P0
   The Bacchus Network, 2012, BACCH NETW SAV LIV 1, V0, P0
   Whitehead T., 1992, GENDER CONSTRUCTS SO, V0, P0
   Whitehead TL, 1997, MED ANTHROPOL Q, V11, P411, DOI 10.1525/maq.1997.11.4.411
   Winfield EB, 2005, J BLACK PSYCHOL, V31, P189, DOI 10.1177/0095798405274719
NR 32
TC 14
Z9 14
U1 1
U2 10
PU GUILFORD PUBLICATIONS INC
PI NEW YORK
PA 370 SEVENTH AVE, SUITE 1200, NEW YORK, NY 10001-1020 USA
SN 0899-9546
EI 1943-2755
J9 AIDS EDUC PREV
JI Aids Educ. Prev.
PD OCT 15
PY 2013
VL 25
IS 5
BP 376
EP 393
DI 
PG 18
WC Education & Educational Research; Public, Environmental & Occupational Health
SC Education & Educational Research; Public, Environmental & Occupational Health
GA 234SC
UT WOS:000325663600002
PM 24059876
DA 2023-03-20
ER

PT J
AU DeJong, J
   Mortagy, I
AF DeJong, Jocelyn
   Mortagy, Iman
TI The Struggle for Recognition by People Living With HIV/AIDS in Sudan
SO QUALITATIVE HEALTH RESEARCH
LA English
DT Article
DE Africa, North; HIV/AIDS; illness and disease, experiences; Middle East, Middle Eastern people; stigma
ID aids-related stigma; college-students; south-africa; hiv; community; organization; experiences; knowledge; services
AB In settings with high HIV/AIDS-related stigma and where HIV is at low prevalence, the political space is often not conducive to making the epidemic more visible to public debate. In the Middle East and North Africa people living with HIV are only beginning to be prominent players in the policy planning in response to the epidemic. We conducted a qualitative case study analyzing an emerging nongovernmental support group association of people living with HIV/AIDS in Sudan. The study consisted of 16 interviews, with 15 HIV-positive members and the president of the association. We also conducted eight interviews with leaders of HIV-related institutions in Khartoum and reviewed relevant published and unpublished literature. We document the challenges faced by the association's members and illustrate the potential for community mobilization to counter HIV-related stigma. We also point out the need to create the political space for addressing the needs of people living with HIV.
C1 [DeJong, Jocelyn] Amer Univ Beirut, Fac Hlth Sci, Beirut 11072020, Lebanon.
C3 American University of Beirut
RP DeJong, J (corresponding author), Amer Univ Beirut, Fac Hlth Sci, POB 11-0236, Beirut 11072020, Lebanon.
EM jd16@aub.edu.lb
CR Abboud S, 2010, AIDS CARE, V22, P687, DOI 10.1080/09540120903334658
   AbuRaddad LJ, 2010, CHARACTERIZING THE HIV/AIDS EPIDEMIC IN THE MIDDLE EAST AND NORTH AFRICA: TIME FOR STRATEGIC ACTION, V0, PP1, DOI 10.1596/978-0-8213-8137-3
   Akala F. A., 2005, PREVENTING HIV AIDS, V0, P0, DOI DOI 10.1596/978-0-8213-6264-8
   [Anonymous], 2008, SUDAN TRIBUNE 0226, V0, P0
   Badahdah A M, 2010, EAST MEDITERR HEALTH J, V16, P982
   Badahdah A. M., 2010, EASTERN MEDITERRANEAN HEALTH JOURNAL, V16, P901
   Campbell C, 2005, AM J PUBLIC HEALTH, V95, P808, DOI 10.2105/AJPH.2003.037499
   Castro A, 2005, AM J PUBLIC HEALTH, V95, P53, DOI 10.2105/AJPH.2003.028563
   Christian Aid, 2008, COND INV IS ST UNPUB, V0, P0
   Crook J, 2005, J ASSOC NURSE AIDS C, V16, P39, DOI 10.1016/j.jana.2005.05.003
   Declaration Algiers, 2005, DRAFT DECL PROD WORK, V0, P0
   DeJong J, 2003, MAKING IMPACT HIV AI, V0, P0
   El-Sayyed N., 2008, EASTERN MEDITERRANEAN HEALTH JOURNAL, V14, P1126
   Fraser Nancy, 1996, SOCIAL JUSTICE AGE I, V0, P0
   Hassan W., 2008, 17 INT AIDS C MEX CI, V0, P0
   Horton R, 2006, LANCET, V368, P716, DOI 10.1016/S0140-6736(06)69266-0
   Index Mundi, 2011, SUD DEM PROF 2012, V0, P0
   Jankowski S, 1996, SOC WORK, V41, P206, DOI 10.1093/sw/41.2.206
   Jewkes R, 2006, LANCET, V368, P430, DOI 10.1016/S0140-6736(06)69130-7
   Kabbash I. A., 2008, EASTERN MEDITERRANEAN HEALTH JOURNAL, V14, P1308
   Kaleeba N, 1997, AIDS CARE, V9, P13, DOI 10.1080/09540129750125307
   Liamputtong P, 2009, SOC SCI MED, V69, P862, DOI 10.1016/j.socscimed.2009.05.040
   Link BG, 2001, ANNU REV SOCIOL, V27, P363, DOI 10.1146/annurev.soc.27.1.363
   Lyttleton C, 2007, AIDS CARE, V19, PS44, DOI 10.1080/09540120601114659
   Lyttleton Chris, 2004, MED ANTHROPOL, V23, P1, DOI 10.1080/01459740490275995
   Machine EM, 2011, QUAL HEALTH RES, V21, P1041, DOI 10.1177/1049732310392385
   Mahajan AP, 2008, AIDS, V22, PS67, DOI 10.1097/01.aids.0000327438.13291.62
   Parker R, 2003, SOC SCI MED, V57, P13, DOI 10.1016/S0277-9536(02)00304-0
   Republic of Sudan National Population Council Ministry of Welfare and Social Security, 2010, SUD MILL DEV GOALS P, V0, P0
   Robins S, 2006, AM ANTHROPOL, V108, P312, DOI 10.1525/aa.2006.108.2.312
   Rotheram-Borus MJ, 2005, AIDS CARE, V17, P978, DOI 10.1080/09540120500101690
   Sandstrom KL, 1996, SOC WORK HEALTH CARE, V23, P51, DOI 10.1300/J010v23n04_05
   Sayles JN, 2007, J URBAN HEALTH, V84, P814, DOI 10.1007/s11524-007-9220-4
   Shamos S, 2009, QUAL HEALTH RES, V19, P1678, DOI 10.1177/1049732309353910
   Spirig R, 1998, J ASSOC NURSES AIDS CARE, V9, P43
   Sudan National AIDS Control Program, 2010, HIV AIDS N SUD UN GE, V0, P0
   Sudanese People Living with HIV Care Association & Agency for Cooperation in Research and Development, 2005, STRAT PLAN 2005 2007, V0, P0
   Taylor C, 1994, NEW CONTEXTS CANADIA, V0, P0, DOI DOI 10.1037/A0020654
   UN, 2007, GEN ASS GA SHC 3891, V0, P0
   [UN] United Nations Development Programme, 2006, HUM DEV REP 2006 SCA, V0, P0
   Walch SE, 2006, AIDS CARE, V18, P284, DOI 10.1080/09540120500161876
   Weishut DJN, 1997, AIDS CARE, V9, P481, DOI 10.1080/713613164
   World Health Organization & UNAIDS, 2004, 3 5 PROGR REP, V0, P0
NR 45
TC 11
Z9 11
U1 0
U2 5
PU SAGE PUBLICATIONS INC
PI THOUSAND OAKS
PA 2455 TELLER RD, THOUSAND OAKS, CA 91320 USA
SN 1049-7323
EI 1552-7557
J9 QUAL HEALTH RES
JI Qual. Health Res.
PD JUN 15
PY 2013
VL 23
IS 6
BP 782
EP 794
DI 10.1177/1049732313482397
PG 13
WC Public, Environmental & Occupational Health; Information Science & Library Science; Social Sciences, Interdisciplinary; Social Sciences, Biomedical
SC Public, Environmental & Occupational Health; Information Science & Library Science; Social Sciences - Other Topics; Biomedical Social Sciences
GA AH6RF
UT WOS:000336257700007
PM 23515299
DA 2023-03-20
ER

PT J
AU Espada, JP
   Gonzalvez, MT
   Orgiles, M
   Morales, A
AF Espada, Jose P.
   Gonzalvez, Maria T.
   Orgiles, Mireia
   Morales, Alexandra
TI Multicomponent AIDS Phobia Scale validation with Spanish adolescents
SO BEHAVIORAL PSYCHOLOGY-PSICOLOGIA CONDUCTUAL
LA Spanish
DT Article
DE AIDS phobia; adolescence; psychometric properties; validation
ID social-anxiety; fear; discrimination; individuals; population; attitudes; hiv/aids
AB Aids phobia is characterized by a persistent, intense and irrational fear of HIV. This fear is related to the infection stigma and the discrimination against HIV-positive people. The aim of this study was the adaptation and validation of the Multicomponent AIDS Phobia Scale (MAPS) with Spanish adolescents and to examine the structure of this fear among population from Spain and US. A sample of 832 secondary students from 14 to 18 years of age was recruited. The data provide evidence for two-factor structure of the scale, showing a composite reliability of .77. Convergent validity with the scores on HIV/aids knowledge and attitudes was adequate. Low correlations between the MAPS and the scores on health anxiety and social anxiety support the divergent validity. The MAPS has adequate psychometric properties and can be applied to Spanish adolescents for clinical and research purposes.
C1 [Espada, Jose P.; Gonzalvez, Maria T.; Orgiles, Mireia; Morales, Alexandra] Univ Miguel Hernandez, Elche 03202, Spain.
C3 Universidad Miguel Hernandez de Elche
RP Espada, JP (corresponding author), Univ Miguel Hernandez, Dpto Psicol Salud, Avda Univ S-N, Elche 03202, Spain.
EM jpespada@umh.es
CR Adeyi O., 2006, HARVARD SERIES POPUL, V0, P0
   American Psychiatric Association, 2000, DIAGN STAT MAN MENT, V0, P0, DOI DOI 10.1176/APPI.BOOKS.9780890425787
   Granados-Cosme JA, 2009, SALUD PUBLICA MEXICO, V51, P482
   Bados A, 2005, FOBIAS ESPECIFICAS, V0, P0
   Bayes R, 1998, PSICOTHEMA, V10, P127
   BOUTON RA, 1987, J PERS ASSESS, V51, P606, DOI 10.1207/s15327752jpa5104_13
   Espada J. P., 2009, HLTH ADDICTIONS, V9, P149
   Espada JP, 2013, AN PSICOL-SPAIN, V29, P83, DOI 10.6018/analesps.29.1.132301
   Hair J.F., 2006, CLUSTER ANAL MULTIVA, V6th, P0
   Harrell JP, 1998, J PSYCHOPATHOL BEHAV, V20, P201, DOI 10.1023/A:1023020617248
   Hu LT, 1999, STRUCT EQU MODELING, V6, P1, DOI 10.1080/10705519909540118
   Hualla T., 1988, AIDS PHOBIA DIS PATT, V0, P115
   Joreskog K. G., 2004, LISREL 8 8 FOR WINDO, V0, P0
   KELLNER R, 1985, J NERV MENT DIS, V173, P554, DOI 10.1097/00005053-198509000-00006
   Kline P., 1999, HDB PSYCHOL TESTING, V0, P0
   La Greca AM, 1998, J ABNORM CHILD PSYCH, V26, P83, DOI 10.1023/A:1022684520514
   LAGRECA AM, 1993, J CLIN CHILD PSYCHOL, V22, P17, DOI 10.1207/s15374424jccp2201_2
   Lau JTF, 2005, SEX TRANSM INFECT, V81, P113, DOI 10.1136/sti.2004.011767
   Li Yan-ling, 2011, ZHONGHUA NEI KE ZA ZHI, V50, P650
   Long W, 2008, J SOC PSYCHOL, V148, P637, DOI 10.3200/SOCP.148.5.637-640
   Myer L, 2008, AIDS PATIENT CARE ST, V22, P147, DOI 10.1089/apc.2007.0102
   Nunnally J., 1978, PSYCHOMETRIC METHODS, V2nd, P0
   Odimayo M. S., 2010, AFRICAN J CLIN EXPT, V11, P57
   ONUSIDA, 2011, INF ONUSIDA DISA MUN, V0, P0
   ONUSIDA, 2010, UNAIDS REP GLOB AIDS, V0, P0
   Raiz L, 2006, J POVERTY, V10, P53, DOI 10.1300/J134v10n02_04
   Rosas A. R., 2008, INTERAMERICAN J PSYC, V42, P570
   Salkovskis PM, 2002, PSYCHOL MED, V32, P843, DOI 10.1017/S0033291702005822
   SALKOVSKIS PM, 1997, OX MED PUBL, V0, P313
   Selane P, 2006, J HLTH PSYCHOL, V2, P1
   Sohn Aeree, 2012, OSONG PUBLIC HEALTH RES PERSPECT, V3, P24, DOI 10.1016/j.phrp.2012.01.004
   Ulasi CI, 2009, HEALTH PLACE, V15, P255, DOI 10.1016/j.healthplace.2008.05.006
   UNICEF, 2011, OP TIEMP CRIS, V0, P0
   Uribe Ana Fernanda, 2011, AV.ENFERM., V29, P271
   WARWICK HMC, 1990, BEHAV RES THER, V28, P105, DOI 10.1016/0005-7967(90)90023-C
   Wright LW, 2007, J BISEXUALITY, V6, P71, DOI 10.1300/J159v06n04_06
NR 36
TC 6
Z9 6
U1 0
U2 5
PU FUNDACION VECA PARA AVANCE PSICOLOGIA
PI GRANADA
PA APARTADO CORREOS 1245, GRANADA, 18080, SPAIN
SN 1132-9483
EI 
J9 BEHAV PSYCHOL
JI Behav. Psychol.
PD DEC 15
PY 2013
VL 21
IS 3
BP 449
EP +
DI 
PG 13
WC Psychology, Clinical
SC Psychology
GA 274DV
UT WOS:000328587000002
DA 2023-03-20
ER

PT J
AU Villegas, N
   Cianelli, R
   Gonzalez-Guarda, R
   Kaelber, L
   Ferrer, L
   Peragallo, N
AF Villegas, Natalia
   Cianelli, Rosina
   Gonzalez-Guarda, Rosa
   Kaelber, Lorena
   Ferrer, Lilian
   Peragallo, Nilda
TI Predictors of Self-Efficacy for HIV Prevention Among Hispanic Women in South Florida
SO JANAC-JOURNAL OF THE ASSOCIATION OF NURSES IN AIDS CARE
LA English
DT Article
DE AIDS; Hispanic women; HIV; self-efficacy for HIV prevention
ID chilean women; low-income; university-students; risk behaviors; intervention; reduction; condoms; esteem
AB Self-efficacy is a critical element for HIV prevention, however little is known about the predictors of self-efficacy for HIV prevention among Hispanic women. In this cross-sectional study we assessed if age, living with a partner, employment status, HIV knowledge, self-esteem, and intimate partner violence (IPV) predicted self-efficacy for HIV prevention in 548 Hispanic women in South Florida who participated in a randomized controlled trial (SEPA). The majority of Hispanic women reported high levels of self-efficacy for HIV prevention. Women who were older, living with a partner, had less HIV knowledge, and had a history of IPV reported significantly lower levels of self-efficacy for HIV prevention. HIV knowledge was the most important predictor of self-efficacy for HIV prevention. Employment was not a significant predictor of self-efficacy for HIV prevention. Predictors identified in the study can be used to identify high-risk Hispanic women who are in need of HIV prevention interventions. Copyright (C) 2013 Association of Nurses in AIDS Care
C1 [Villegas, Natalia; Cianelli, Rosina; Gonzalez-Guarda, Rosa; Kaelber, Lorena; Peragallo, Nilda] Univ Miami, Sch Nursing & Hlth Studies, Coral Gables, FL 33124 USA.
   [Cianelli, Rosina; Ferrer, Lilian] Pontificia Univ Catolica Chile, Escuela Enfermeria, Santiago, Chile.
C3 University of Miami; Pontificia Universidad Catolica de Chile
RP Villegas, N (corresponding author), Univ Miami, Sch Nursing & Hlth Studies, Coral Gables, FL 33124 USA.
FU National Center on Minority Health and Health Disparities (NCMHD) [1P60 MD002266]
CR Bandura A., 1990, EVAL PROGRAM PLANN, V13, P17
   Bandura A, 1995, SELF EFFICACY CHANGI, V0, P0
   *CDCP, 2008, MMWR AN PROV NEW DET, V0, P0
   Centers for Disease Control and Prevention, 2008, HIV AIDS WOM, V0, P0
   Cianelli R, 2010, J COMMUN HEALTH NURS, V27, P1
   Cianelli R, 2008, CULT HEALTH SEX, V10, P297, DOI 10.1080/13691050701861439
   Cianelli R, 2012, HEALTH CARE WOMEN IN, V33, P321, DOI 10.1080/07399332.2012.655388
   Coleman CL, 2009, WESTERN J NURS RES, V31, P889, DOI 10.1177/0193945909339895
   Farmer MA, 2006, ARCH SEX BEHAV, V35, P313, DOI 10.1007/s10508-006-9027-5
   Fernandez-Esquer ME, 2004, J SEX RES, V41, P390, DOI 10.1080/00224490409552246
   Ferrer L, 2007, J ASSOC NURSE AIDS C, V18, P51, DOI 10.1016/j.jana.2007.07.001
   Florida Department of Health, 2007, FLOR ANN REP 2007 AC, V0, P0
   Gullette DL, 2006, J ASSOC NURSE AIDS C, V17, P23, DOI 10.1016/j.jana.2006.07.001
   Heckman TG, 1995, J WOMENS HLTH LARCHM, V4, P397, DOI 10.1089/JWH.1995.4.397
   Kaiser Family Foundation, 2009, HIV AIDS EP US, V0, P0
   Lara L, 2008, REV HORIZONTE ENFERM, V19, P35
   Lauby JL, 2001, WOMEN HEALTH, V34, P71, DOI 10.1300/J013v34n03_05
   Lerner CF, 2000, COGNITIVE THER RES, V24, P215, DOI 10.1023/A:1005450226110
   Martin-Albo J, 2007, SPAN J PSYCHOL, V10, P458, DOI 10.1017/S1138741600006727
   Mehrotra P, 2009, AIDS EDUC PREV, V21, P39, DOI 10.1521/aeap.2009.21.1.39
   Miner S, 2011, VIOLENCE AGAINST WOM, V17, P517, DOI 10.1177/1077801211404189
   Peragallo N, 2005, NURS RES, V54, P108
   Peragallo N, 2012, AIDS BEHAV, V16, P1316, DOI 10.1007/s10461-011-0052-6
   Rodriguez N. V., 2011, INVEST EDUC ENFERM, V2, P212
   Rosenberg M, 2015, SOC ADOLESCENT SELF, V0, P0
   Sikkema KJ, 1996, AM J PUBLIC HEALTH, V86, P1123, DOI 10.2105/AJPH.86.8_Pt_1.1123
   Straus Murray A, 2004, VIOLENCE VICT, V19, P507
   Swan H., 2011, J INTERPERSONAL VIOL, V0, P0
   Takahashi LM, 2006, AIDS EDUC PREV, V18, P529, DOI 10.1521/aeap.2006.18.6.529
NR 29
TC 22
Z9 22
U1 1
U2 13
PU ELSEVIER SCIENCE INC
PI NEW YORK
PA 360 PARK AVE SOUTH, NEW YORK, NY 10010-1710 USA
SN 1055-3290
EI 1552-6917
J9 J ASSOC NURSE AIDS C
JI J. Assoc. Nurses Aids Care
PD JAN-FEB 15
PY 2013
VL 24
IS 1
BP 27
EP 37
DI 10.1016/j.jana.2012.03.004
PG 11
WC Nursing
SC Nursing
GA 183XP
UT WOS:000321850900005
PM 22795758
DA 2023-03-20
ER

PT J
AU Minniear, TD
   Gaur, AH
   Thridandapani, A
   Sinnock, C
   Tolley, EA
   Flynn, PM
AF Minniear, Timothy D.
   Gaur, Aditya H.
   Thridandapani, Anil
   Sinnock, Christine
   Tolley, Elizabeth A.
   Flynn, Patricia M.
TI Delayed Entry into and Failure to Remain in HIV Care Among HIV-Infected Adolescents
SO AIDS RESEARCH AND HUMAN RETROVIRUSES
LA English
DT Article
ID historically black-colleges; services; health; retention; risk; prevention; attendance; adherence; efficacy; access
AB Prompt entry into care and retention in care are critical for improving outcomes among HIV-infected individuals. This study identified factors associated with HIV-infected adolescents who delayed entry into HIV care (DEC) after diagnosis of HIV or who fail to remain in care afterward (FRC). We reviewed clinical, demographic, and social data from the records of 202 HIV-positive adolescents (13-21 years old) infected via high-risk behaviors. Strength of association between clinical and social factors and DEC or FRC were estimated with log-linear regression models. DEC occurred in 38% (76/202) of adolescents. Factors independently associated with DEC were unstable residence (RR 1.5; CI: 1.0-2.1) and, compared with less education, college attendance (RR 2.1; CI: 1.5-3.2). FRC occurred in 29% (52/177) of adolescents established in care. Compared with college attendees, high school students (RR: 4.5; CI: 1.2-17.3) and those who dropped out of high school (RR: 4.0; CI: 1.1-15) were more likely to FRC. Compared with adolescents with private insurance, adolescents without insurance (despite access to free care) were more likely to FRC (RR: 2.8; CI: 1.1-6.9). Controlling for sex, adolescents with children were more likely to FRC (RR: 1.8; CI: 1.0-3.1). Interventions to avoid DEC that target HIV-infected adolescents with unstable residences or those diagnosed while attending college are warranted. Among patients engaged in care, those with only high school education or without insurance-which may be markers for socioeconomic status-need additional attention to keep them in care.
C1 [Minniear, Timothy D.; Gaur, Aditya H.; Thridandapani, Anil; Sinnock, Christine; Flynn, Patricia M.] St Jude Childrens Res Hosp, Dept Infect Dis, Memphis, TN 38103 USA.
   [Minniear, Timothy D.; Gaur, Aditya H.; Flynn, Patricia M.] Univ Tennessee, Ctr Hlth Sci, Coll Med, Dept Prevent Med, Memphis, TN 38163 USA.
   [Minniear, Timothy D.; Gaur, Aditya H.; Flynn, Patricia M.] Univ Tennessee, Ctr Hlth Sci, Dept Pediat, Coll Grad Hlth Sci, Memphis, TN 38163 USA.
   [Tolley, Elizabeth A.] Univ Tennessee, Ctr Hlth Sci, Coll Med, Dept Biostat & Epidemiol, Memphis, TN 38163 USA.
C3 St Jude Children's Research Hospital; University of Tennessee System; University of Tennessee Health Science Center; University of Tennessee System; University of Tennessee Health Science Center; University of Tennessee System; University of Tennessee Health Science Center
RP Minniear, TD (corresponding author), St Jude Childrens Res Hosp, Dept Infect Dis, 262 Danny Thomas Pl,MS 600, Memphis, TN 38103 USA.
EM timothy.minniear@stjude.org
CR Arici Claudio, 2002, HIV CLIN TRIALS, V3, P52
   Branson Bernard M., 2006, MORBIDITY AND MORTALITY WEEKLY REPORT, V55, P1
   Brennan AT, 2010, J INT AIDS SOC, V13, P0, DOI 10.1186/1758-2652-13-49
   Campsmith ML, 2010, JAIDS-J ACQ IMM DEF, V53, P619, DOI 10.1097/QAI.0b013e3181bf1c45
   Catz SL, 1999, AIDS CARE, V11, P361, DOI 10.1080/09540129947983
   Flores G, 2008, PEDIATRICS, V121, PE286, DOI 10.1542/peds.2007-1243
   Gardner EM, 2011, CLIN INFECT DIS, V52, P793, DOI 10.1093/cid/ciq243
   Gardner LI, 2005, AIDS, V19, P423, DOI 10.1097/01.aids.0000161772.51900.eb
   Giordano TP, 2007, CLIN INFECT DIS, V44, P1493, DOI 10.1086/516778
   Grigoryan A, 2009, PLOS ONE, V4, P0, DOI 10.1371/journal.pone.0004445
   Israelski D, 2001, PREV MED, V33, P470, DOI 10.1006/pmed.2001.0917
   Kamb ML, 1998, JAMA-J AM MED ASSOC, V280, P1161, DOI 10.1001/jama.280.13.1161
   KISSINGER P, 1995, J NATL MED ASSOC, V87, P19
   Kroner EL, 2010, PEDIATRICS, V125, P133, DOI 10.1542/peds.2009-0960
   Marks G, 2010, AIDS, V24, P2665, DOI 10.1097/QAD.0b013e32833f4b1b
   McInerny TK, 2005, PEDIATRICS, V115, P833, DOI 10.1542/peds.2004-1510
   Mugavero MJ, 2007, CLIN INFECT DIS, V45, P127, DOI 10.1086/518587
   Mugavero MJ, 2009, CLIN INFECT DIS, V48, P248, DOI 10.1086/595705
   Poole WK, 2001, J EPIDEMIOL COMMUN H, V55, P66, DOI 10.1136/jech.55.1.66
   Rumptz MH, 2007, AIDS PATIENT CARE ST, V21, PS30, DOI 10.1089/apc.2007.9989
   Sabin CA, 2004, AIDS, V18, P2145, DOI 10.1097/00002030-200411050-00006
   Sherer R, 2002, AIDS CARE, V14, PS31, DOI 10.1080/09540120220149975
   Sutton MY, 2011, PUBLIC HEALTH REP, V126, P653, DOI 10.1177/003335491112600507
   U.S. Census Bureau, 2000, CENS 2000 SUMM FIL 3, V0, P0
   Warren-Jeanpiere L, 2011, J AM COLL HEALTH, V59, P327, DOI 10.1080/07448481.2010.502202
   Weinhardt LS, 1999, AM J PUBLIC HEALTH, V89, P1397, DOI 10.2105/AJPH.89.9.1397
   Yu SM, 2001, J ADOLESCENT HEALTH, V29, P395, DOI 10.1016/S1054-139X(01)00252-X
NR 27
TC 23
Z9 23
U1 0
U2 8
PU MARY ANN LIEBERT, INC
PI NEW ROCHELLE
PA 140 HUGUENOT STREET, 3RD FL, NEW ROCHELLE, NY 10801 USA
SN 0889-2229
EI 1931-8405
J9 AIDS RES HUM RETROV
JI Aids Res. Hum. Retrovir.
PD JAN 15
PY 2013
VL 29
IS 1
BP 99
EP 104
DI 10.1089/aid.2012.0267
PG 6
WC Immunology; Infectious Diseases; Virology
SC Immunology; Infectious Diseases; Virology
GA 063YA
UT WOS:000313036800017
PM 23033848
DA 2023-03-20
ER

PT J
AU Mkumbo, K
AF Mkumbo, Kitila
TI Assessment of HIV/AIDS knowledge, attitudes and behaviours among students in higher education in Tanzania
SO GLOBAL PUBLIC HEALTH
LA English
DT Article
DE HIV; AIDS; knowledge; attitudes higher education; Tanzania
ID condom use; hiv; trends
AB There is a paucity of studies that have systematically and comprehensively investigated the knowledge level, attitudes and the pattern of sexual behaviours related to HIV and AIDS in higher education settings in sub-Saharan Africa in general and Tanzania in particular. This study attempted to fill a void in knowledge. A cross-sectional descriptive design was used, employing a self-administered questionnaire as the main data collection tool. More than 400 higher education students completed a questionnaire assessing their knowledge, attitudes and behaviours related to HIV and AIDS. About three quarters of respondents demonstrated comprehensive knowledge about HIV and AIDS, and the majority of respondents expressed positive attitudes towards people living with HIV and AIDS. Despite demonstrating high knowledge level about HIV and AIDS, the results show that sexual behaviours among students in higher education are characteristically risky, and do not significantly differ from youth in the general population.
C1 Univ Dar Es Salaam, Fac Educ, Coll Educ, Dar Es Salaam, Tanzania.
C3 University of Dar es Salaam
RP Mkumbo, K (corresponding author), Univ Dar Es Salaam, Fac Educ, Coll Educ, Dar Es Salaam, Tanzania.
EM kitilam@udsm.ac.tz
CR Adam Mary B., 2007, JOURNAL OF THE ARIZONA-NEVADA ACADEMY OF SCIENCE, V39, P91
   [Anonymous], 2013, 2012 TANZ POP HOUS C, V0, P0
   [Anonymous], 2008, HUM SOC SCI J, V3, P81
   Bartlett JE, 2000, INF TECHNOL LEARN PE, V19, P43, DOI 10.1109/LPT.2009.2020494
   Bondarenko D., 2004, ISLAM CHRIST-MUSLIM, V15, P443, DOI 10.1080/0959641042000264495
   Cox L., 2004, CARIBBEAN Q, V50, P28
   de Walque D, 2005, TROP MED INT HEALTH, V10, P993, DOI 10.1111/j.1365-3156.2005.01475.x
   Dingeta T., 2012, PAN AFRICAN MED J, V12, P0
   Exavery A, 2011, BMC PUBLIC HEALTH, V11, P0, DOI 10.1186/1471-2458-11-490
   Imaledo JA, 2012, PAN AFR MED J, V12, P0
   Joint United Nations Programme on HIV/AIDS (UNAIDS), 2011, 2010 GLOB REP ANN 2, V0, P0
   Kakoko DC, 2006, AIDS CARE, V18, P554, DOI 10.1080/09540120500259779
   Kalichman SC, 2003, SEX TRANSM INFECT, V79, P442, DOI 10.1136/sti.79.6.442
   Kirby D, 2011, REDUCING ADOLESCENT, V0, P0
   Mkumbo KAK, 2009, EDUC RES REV-NETH, V4, P616
   National Bureau of Statistics (NBS) Tanzania and ICF Macro, 2011, TANZ DEM HLTH SURV, V0, P0
   Ochako R, 2011, AIDS RES THER, V8, P0, DOI 10.1186/1742-6405-8-11
   Rahamefy OH, 2008, SAHARA J-J SOC ASP H, V5, P28, DOI 10.1080/17290376.2008.9724899
   Tavoosi A, 2004, BMC PUBLIC HEALTH, V4, P0, DOI 10.1186/1471-2458-4-17
   United Republic of Tanzania (URT), 2010, GUID IMPL HIV AIDS L, V0, P0
   United Republic of Tanzania (URT), 2007, 2 MULT STRAT FRAM HI, V0, P0
   URT, 2001, NAT POL HIV AIDS, V0, P0
   Vandemoortele J, 2000, CURRENT ISSUES COMP, V3, P6
   Zaba B, 2004, SEX TRANSM INFECT, V80, P28, DOI 10.1136/sti.2004.012674
NR 24
TC 9
Z9 9
U1 1
U2 7
PU ROUTLEDGE JOURNALS, TAYLOR & FRANCIS LTD
PI ABINGDON
PA 2-4 PARK SQUARE, MILTON PARK, ABINGDON OX14 4RN, OXON, ENGLAND
SN 1744-1692
EI 1744-1706
J9 GLOB PUBLIC HEALTH
JI Glob. Public Health
PD DEC 1
PY 2013
VL 8
IS 10
BP 1168
EP 1179
DI 10.1080/17441692.2013.837498
PG 12
WC Public, Environmental & Occupational Health
SC Public, Environmental & Occupational Health
GA 269LS
UT WOS:000328243400006
PM 24088049
DA 2023-03-20
ER

PT J
AU Anyanwu, FC
   Ter Goon, D
   Tugli, A
   Olukoga, A
   Amusa, LO
   Netshikweta, ML
   Ajao, B
AF Anyanwu, Felix Chima
   Ter Goon, Daniel
   Tugli, Augustine
   Olukoga, Abiodun
   Amusa, Lateef O.
   Netshikweta, M. Lizzy
   Ajao, Babajide
TI Perception of susceptibility to the negative outcomes associated with unprotected sex among University of Venda students
SO PAKISTAN JOURNAL OF MEDICAL SCIENCES
LA English
DT Article
DE Perception; Susceptibility; Unprotected sex; Negative outcomes
ID hiv-infection; alcohol-use; high-risk; pregnancy; behavior; adolescents; hiv/aids; women; aids
AB Objectives: The purpose of this study was to determine the perception of University of Venda students on their susceptibility to the negative outcomes associated with unprotected sex. Methods: This cross sectional study involved 408 (206 females and 202 males) University of Venda students residing within the university campus. Simple and systematic sampling methods were used to select participants. A 4-likert scaled self-administered questionnaire was used for data collection and a cut-off point of 75% of the total scores was used as criteria for assessing perception. Results: Majority (90.90%) of the participants understood the magnitude and problems posed by HIV and other sexually transmitted infection in the society, 94.60% believe that anyone can be infected with HIV or fall pregnant when exposed to unprotected sex. Majority (87.30%) believed that alcohol consumption while engaging in sexual activities increases the chances of being infected with HIV, other STI or falling pregnant, 92.40% believed that having multiple sexual partnerships increases the risk of being infected with HIV and other sexually transmitted infections. Eighty six percent of participants agreed or strongly agreed that pregnancy could occur with one sexual intercourse in a month and only 68.45% of the participants believed that practising oral sex could expose them to HIV infection (with no significant difference between male and female). Conclusion: Majority of the students showed high perception regarding their susceptibility to the negative outcomes associated with unprotected sex, especially when they consume alcohol while engaging in sexual activities and when having multiple sexual partnerships. Contrastingly, the students demonstrated low perception regarding susceptibility to HIV transmission through the practice of oral sex. There is a need to create awareness on the dangers posed by the practise of oral sex.
C1 [Anyanwu, Felix Chima; Ter Goon, Daniel; Tugli, Augustine; Olukoga, Abiodun; Amusa, Lateef O.; Netshikweta, M. Lizzy] Univ Venda, Dept Adv Nursing, Thohoyandou, South Africa.
   [Anyanwu, Felix Chima; Tugli, Augustine; Olukoga, Abiodun; Ajao, Babajide] Univ Venda, Dept Publ Hlth, Thohoyandou, South Africa.
   [Ter Goon, Daniel; Amusa, Lateef O.] Univ Venda, Ctr Biokinet Recreat & Sport Sci, Thohoyandou, South Africa.
C3 University of Venda; University of Venda; University of Venda
RP Ter Goon, D (corresponding author), Univ Venda, Ctr Biokinet Recreat & Sport Sci, Thohoyandou, South Africa.
EM daniel_goon2004@yahoo.com
FU Research and Publication Committee (RPC), University of Venda
CR Akwara PA, 2003, J BIOSOC SCI, V35, P385, DOI 10.1017/S0021932003003857
   Anyanwu FC, 2013, PAK J MED SCI, V29, P923, DOI 10.12669/pjms.294.3626
   BAUNI EK, 2003, PROGR REPROD HLTH RE, V0, P0
   BERRY L, 2009, MULTIPLE SEXUAL PART, V0, P0
   Brady M, 2003, REPROD HEALTH MATTER, V11, P134, DOI 10.1016/S0968-8080(03)02289-4
   *CDC, 2010, HIV TRANSM, V0, P0
   CHNG LC, 2005, COLL STUDENT J, V0, P3934
   Corbett EL, 2002, LANCET, V359, P2177, DOI 10.1016/S0140-6736(02)09095-5
   de Bruyn M, 2003, REPROD HEALTH MATTER, V11, P152, DOI 10.1016/S0968-8080(03)02297-3
   Delva W, 2011, BMC PUBLIC HEALTH, V11, P0, DOI 10.1186/1471-2458-11-616
   *JOINT UN PROGR HI, 2002, REP GLOB HIV AIDS EP, V0, P122
   Kalichman SC, 2007, ADDICT BEHAV, V32, P2304, DOI 10.1016/j.addbeh.2007.01.026
   Kennedy SB, 2012, J ASSOC NURSE AIDS C, V23, P350, DOI 10.1016/j.jana.2011.05.005
   Kiene SA, 2009, J ADOLESCENT HEALTH, V44, P73, DOI 10.1016/j.jadohealth.2008.05.008
   Klepp KI, 2004, E AFR J PUBL HLTH, V1, P40
   MacPhail C, 2007, CONTRACEPTION, V75, P383, DOI 10.1016/j.contraception.2006.12.020
   Maswanya ES, 1999, HEALTH EDUC RES, V14, P185, DOI 10.1093/her/14.2.185
   Morojele NK, 2006, SOC SCI MED, V62, P217, DOI 10.1016/j.socscimed.2005.05.031
   NZIOKA C, 2003, J REPROD HLTH MATTER, V5, P108
   RASCH V, 2009, REPROD HEALTH MATTER, V8, P52
   Robin L, 2004, J ADOLESCENT HEALTH, V34, P3, DOI 10.1016/S1054-139X(03)00244-1
   Roye C F, 2001, J ASSOC NURSES AIDS CARE, V12, P78, DOI 10.1016/S1055-3290(06)60186-6
   Sa ZH, 2008, J BIOSOC SCI, V40, P505, DOI 10.1017/S002193200700257X
   Seloilwe ES, 2005, J ASSOC NURSE AIDS C, V16, P3, DOI 10.1016/j.jana.2005.03.003
   Whaley AL, 1999, J ADOLESCENT HEALTH, V24, P376, DOI 10.1016/S1054-139X(98)00153-0
   Williamson Lisa M, 2009, REPROD HEALTH, V6, P3, DOI 10.1186/1742-4755-6-3
NR 27
TC 1
Z9 1
U1 0
U2 3
PU PROFESSIONAL MEDICAL PUBLICATIONS
PI SADDAR
PA PANORAMA CENTRE, RM 522, 5TH FLOOR, BLDG 2, RAJA GHAZANFAR ALI RD, PO BOX 8766, SADDAR, KARACHI 00000, PAKISTAN
SN 1682-024X
EI 
J9 PAK J MED SCI
JI Pak. J. Med. Sci.
PD NOV-DEC 15
PY 2013
VL 29
IS 6
BP 1306
EP 1310
DI 
PG 5
WC Medicine, General & Internal
SC General & Internal Medicine
GA 274GZ
UT WOS:000328596100005
PM 24550942
DA 2023-03-20
ER

PT J
AU Lyimo, EJ
   Todd, J
   Richey, LA
   Njau, B
AF Lyimo, Elizabeth J.
   Todd, Jim
   Richey, Lisa Ann
   Njau, Bernard
TI The association between social networks and self-rated risk of HIV infection among secondary school students in Moshi Municipality, Tanzania
SO SAHARA J-JOURNAL OF SOCIAL ASPECTS OF HIV-AIDS
LA English
DT Article
DE bonding; bridging; social network; risk behaviors; HIV; school students
ID health; adolescents
AB This study describes the social networks of secondary school students in Moshi Municipality, and their association with self-rated risk of human immunodeficiency virus (HIV) infection. A cross-sectional analytical study was conducted among 300 students aged 15-24 years in 5 secondary schools in Moshi, Tanzania. Bonding networks were defined as social groupings of students participating in activities within the school, while bridging networks were groups that included students participating in social groupings from outside of the school environs. A structured questionnaire was used to ask about participation in bonding and bridging social networks and self-rated HIV risk behavior. More participants participated in bonding networks (72%) than in bridging networks (29%). Participation in bridging networks was greater among females (25%) than males (12%, p < .005). Of 300 participants, 88 (29%) were sexually experienced, and of these 62 (70%) considered themselves to be at low risk of HIV infection. Factors associated with self-rated risk of HIV included: type of school (p < .003), family structure (p < .008), being sexually experienced (p < .004), having had sex in the past three months (p < .009), having an extra sexual partner (p < .054) and non-condom use in last sexual intercourse (p < .001), but not the presence or type of social capital. The study found no association between bonding and bridging social networks on self-rated risk of HIV among study participants. However, sexually experienced participants rated themselves at low risk of HIV infection despite practicing unsafe sex. Efforts to raise adolescents' self-awareness of risk of HIV infection through life skills education and HIV/acquired immunodeficiency syndrome risk reduction strategies may be beneficial to students in this at-risk group.
C1 [Lyimo, Elizabeth J.] Tumaini Univ, Kilimanjaro Christian Med Univ Coll, Moshi, Tanzania.
   [Todd, Jim] London Sch Hyg & Trop Med, London WC1, England.
   [Todd, Jim] Kilimanjaro Christian Med Univ Coll, Dept Epidemiol & Biostat, Moshi, Tanzania.
   [Richey, Lisa Ann] Roskilde Univ, Dept Soc & Globalisat, Roskilde, Denmark.
   [Njau, Bernard] Kilimanjaro Christian Med Coll, Dept Community Hlth, Moshi, Tanzania.
C3 University of London; London School of Hygiene & Tropical Medicine; Roskilde University
RP Lyimo, EJ (corresponding author), Tumaini Univ, Kilimanjaro Christian Med Univ Coll, Moshi, Tanzania.
EM lizzylyimo@yahoo.com
CR Abebe A., 2006, ETHIOP J HEALTH DEV, V23, P148
   Agardh A, 2010, GLOBAL HEALTH ACTION, V3, P0, DOI 10.3402/gha.v3i0.5432
   Blakely T, 2006, INT J EPIDEMIOL, V35, P981, DOI 10.1093/ije/dyl088
   Bourdieu P, 2001, SOCIOLOGY OF ECONOMIC LIFE, V0, P96
   Bronfenbrenner U., 1994, INT ENCY ED, V3, P1643, DOI 10.1016/B0-08-043076-7/00359-4
   Campbell C, 2002, AIDS CARE, V14, P41, DOI 10.1080/09540120220097928
   Charles Mgosha P, 2009, BMC PUBLIC HEALTH, V9, P128, DOI 10.1186/1471-2458-9-128
   Crosby RA, 2006, J ADOLESCENT HEALTH, V38, P556, DOI 10.1016/j.jadohealth.2005.05.031
   Currie C., 2008, INEQUALITIES YOUNG P, V0, P0
   Darling N, 2005, J LEISURE RES, V37, P51, DOI 10.1080/00222216.2005.11950040
   Eggleston E, 2000, INT FAM PLAN PERSPEC, V26, P79, DOI 10.2307/2648271
   Family Health International, 2005, STRAT BEH COMM SBC H, V0, P0
   Ferlander S, 2007, ACTA SOCIOL, V50, P115, DOI 10.1177/0001699307077654
   Fichtenberg CM, 2009, SEX TRANSM DIS, V36, P41, DOI 10.1097/OLQ.0b013e3181860711
   Healy T., 2002, NAT EC SOC FOR 25 27, V0, P0
   Helliwell JF, 2004, PHILOS T R SOC B, V359, P1435, DOI 10.1098/rstb.2004.1522
   Huang LH, 2009, LEARN INDIVID DIFFER, V19, P320, DOI 10.1016/j.lindif.2008.11.004
   Ikamba L. M., 2002, P 21 SCI TANZ PUBL H, V5, P131
   Iwase T., 2010, J EPIDEMIOLOGY COMMU, V10, P3
   Jonason P. K., 2007, INT J SEX HLTH, V19, P41, DOI 10.1300/J514v19n04_05
   Kawachi I, 2006, INT J EPIDEMIOL, V35, P989, DOI 10.1093/ije/dyl117
   Markham C. M., 2007, J PERSPECTIVES SEXUA, V35, P174
   Ministry of Education and Vocational Training (MoEVT), 2011, ED DEP SEC ED, V0, P0
   Morgan A, 2009, HEALTH PROMOT INT, V24, P363, DOI 10.1093/heapro/dap028
   Njau B., 2006, AFRICAN J AIDS RES, V5, P33
   Njau B, 2009, AJAR-AFR J AIDS RES, V8, P157, DOI 10.2989/AJAR.2009.8.2.4.856
   Omari K., 2007, H TRENDS CONDOM AWAR, V0, P0
   Organization for Economic Co-operation and Development (OECD), 2001, WELL BEING NAT ROL H, V0, P0
   Putnam RobertD., 2001, BOWLING ALONE COLLAP, V0, P0
   Ross DA, 2007, AIDS, V21, P1943, DOI 10.1097/QAD.0b013e3282ed3cf5
   TACAIDS, 2008, COUNTR PROGR REP TAN, V0, P0
   TACAIDS ZAC National Bureau of Statistics Office of the Chief Government Statistician Macro International, 2008, TANZ HI AIDS MAL IND, V0, P0
   Tanzania Demographic and Health Survey, 2010, TANZ HIV AIDS MAL IN, V0, P0
   UNAIDS, 2010, GLOB REP GLOB AIDS E, V0, P0
   United Republic of Tanzania, 2002, POP HOUS CENS, V0, P0
   Weller S., 2005, BRIT FINN SEM 10 11, V0, P0
   WHO, 2009, REP GLOB HIV AIDS SI, V0, P0
   WOOLCOCK M, 2001, ISUMA CANADIAN J POL, V0002, P0
   Zambon A, 2010, J EPIDEMIOL COMMUN H, V64, P89, DOI 10.1136/jech.2009.088443
NR 39
TC 3
Z9 3
U1 0
U2 4
PU TAYLOR & FRANCIS LTD
PI ABINGDON
PA 2-4 PARK SQUARE, MILTON PARK, ABINGDON OR14 4RN, OXON, ENGLAND
SN 1729-0376
EI 1813-4424
J9 SAHARA J-J SOC ASP H
JI Sahara J-J. Soc. Asp. HIV/AIDS
PD SEP-DEC 15
PY 2013
VL 10
IS 3-4
BP 131
EP 139
DI 10.1080/17290376.2014.888676
PG 9
WC Health Policy & Services; Public, Environmental & Occupational Health
SC Health Care Sciences & Services; Public, Environmental & Occupational Health
GA AI0EW
UT WOS:000336520000003
PM 24641669
DA 2023-03-20
ER

PT J
AU Patel, N
   Rana, A
   Thomas, A
   Barnhart, JC
   Flanigan, TP
   van den Berg, JJ
   Chan, PA
AF Patel, Nilay
   Rana, Aadia
   Thomas, Alyssa
   Barnhart, John C.
   Flanigan, Timothy P.
   van den Berg, Jacob J.
   Chan, Philip A.
TI HIV testing practices among New England college health centers
SO AIDS RESEARCH AND THERAPY
LA English
DT Article
DE HIV; College; STI; Prevention
ID risk behaviors; transmission; students; infection; women; men; sex
AB Background: The prevalence of human immunodeficiency virus (HIV) continues to increase among certain populations including young men who have sex with men (MSM). College campuses represent a potential setting to engage young adults and institute prevention interventions including HIV testing. The purpose of this study was to evaluate testing practices for HIV and other sexually transmitted infections (STIs) on college campuses. Methods: Medical directors at four-year residential baccalaureate college health centers in New England were surveyed from June, 2011 to September, 2011. Thirty-one interviews were completed regarding experiences with HIV testing, acute HIV infection, other STI testing, and outreach efforts targeting specific at-risk groups such as MSM. Results: Among schools that responded to the survey, less than five percent of students were tested for HIV at their local college health center in the past academic year (2010-2011). Significant barriers to HIV testing included cost and availability of rapid antibody testing. One-third of college health medical directors reported that their practitioners may not feel comfortable recognizing acute HIV infection. Conclusions: Improved HIV testing practices are needed on college campuses. Programs should focus on outreach efforts targeting MSM and other at-risk populations.
C1 [Patel, Nilay; Rana, Aadia; Thomas, Alyssa; Barnhart, John C.; Flanigan, Timothy P.; van den Berg, Jacob J.; Chan, Philip A.] Brown Univ, Alpert Med Sch, Div Infect Dis, Miriam Hosp, Providence, RI 02904 USA.
C3 Brown University; Lifespan Health Rhode Island; Miriam Hospital
RP Chan, PA (corresponding author), Brown Univ, Alpert Med Sch, Div Infect Dis, Miriam Hosp, 1125 North Main St, Providence, RI 02904 USA.
EM PChan@lifespan.org
FU Lifespan/Tufts/Brown Center for AIDS Research [P30AI042853]; National Institute of Allergy and Infectious Diseases grant [1K23AI096923-01]
CR Adefuye AS, 2009, BMC PUBLIC HEALTH, V9, P0, DOI 10.1186/1471-2458-9-281
   Anonymous, 2009, MORBIDITY AND MORTALITY WEEKLY REPORT, V58, P77
   Biedrzycki P., 2011, MORBIDITY AND MORTALITY WEEKLY REPORT, V60, P99
   Branson Bernard M., 2006, MORBIDITY AND MORTALITY WEEKLY REPORT, V55, P1
   Centers for Disease Control and Prevention, 2009, HIV SURV REP, V0, P0
   Chan P.A., 2012, AIDS RES HUM RETROVI, V0, P0
   GAYLE HD, 1990, NEW ENGL J MED, V323, P1538, DOI 10.1056/NEJM199011293232206
   Hightow LB, 2005, JAIDS-J ACQ IMM DEF, V38, P531, DOI 10.1097/01.qai.0000155037.10628.cb
   Hightow LB, 2006, SEX TRANSM DIS, V33, P585, DOI 10.1097/01.olq.0000216031.93089.68
   Kalichman SC, 1998, HEALTH PSYCHOL, V17, P546, DOI 10.1037/0278-6133.17.6.546
   Lewis JE, 1997, J AM COLL HEALTH, V45, P147, DOI 10.1080/07448481.1997.9936875
   Lindley LL, 2003, AIDS EDUC PREV, V15, P413, DOI 10.1521/aeap.15.6.413.24039
   MACDONALD NE, 1990, JAMA-J AM MED ASSOC, V263, P3155, DOI 10.1001/jama.263.23.3155
   Pathela P, 2011, JAIDS-J ACQ IMM DEF, V58, P408, DOI 10.1097/QAI.0b013e318230e1ca
   Pilcher CD, 2004, J INFECT DIS, V189, P1785, DOI 10.1086/386333
   Prejean J, 2011, PLOS ONE, V6, P0, DOI 10.1371/journal.pone.0017502
   Schacker T, 1996, ANN INTERN MED, V125, P257, DOI 10.7326/0003-4819-125-4-199608150-00001
   Smith PD, 2009, J AM COLL HEALTH, V57, P389, DOI 10.3200/JACH.57.4.389-394
   Stekler JD, 2009, CLIN INFECT DIS, V49, P444, DOI 10.1086/600043
   Thompson-Robinson M., 2005, J AFRICAN AM STUDIES, V9, P16, DOI 10.1007/s12111-005-1019-3
   Wickman Mary E, 2008, J PEDIATR NURS, V23, P460, DOI 10.1016/j.pedn.2008.02.003
NR 21
TC 7
Z9 7
U1 0
U2 12
PU BMC
PI LONDON
PA CAMPUS, 4 CRINAN ST, LONDON N1 9XW, ENGLAND
SN 1742-6405
EI 
J9 AIDS RES THER
JI Aids Res. Ther.
PD MAR 18
PY 2013
VL 10
IS 
BP 
EP 
DI 10.1186/1742-6405-10-8
PG 7
WC Infectious Diseases
SC Infectious Diseases
GA 118VL
UT WOS:000317053900001
PM 23496891
DA 2023-03-20
ER

PT J
AU Sarma, H
   Oliveras, E
AF Sarma, Haribondhu
   Oliveras, Elizabeth
TI Implementing HIV/AIDS Education: Impact of Teachers' Training on HIV/AIDS Education in Bangladesh
SO JOURNAL OF HEALTH POPULATION AND NUTRITION
LA English
DT Article
DE Course curriculum; Health education; HIV and AIDS; Teachers training; Youth; Bangladesh
ID aids education; sex-education; school-students; young-people; program; prevention; knowledge; behavior; uganda; masaka
AB School-based HIV/AIDS education is a common and well-proven intervention strategy for providing information on HIV/AIDS to young people. However, lack of skills among teachers for imparting sensitive information to students can lead to programme failure in terms of achieving goals. A cross-sectional study was conducted among teachers to identify the factors that support or hinder their role in HIV/AIDS education. A self-administered questionnaire was used for interviewing teachers from randomly-selected schools in two adjacent districts in Bangladesh. Based on exposure to teachers' training, the districts were divided into control and intervention areas and the teachers' ability, skill, and their participation in HIV/AIDS education were compared between the districts. Trained teachers in the intervention schools were more likely to participate, less likely to face difficulties, and more likely to use interactive teaching methods in HIV/AIDS classes compared to the controls who did not receive any training. Inadequate allocation of time for conducting the HIV/AIDS class was found to be barriers to HIV/AIDS education that suggest the need to provide teachers with more support in terms of training and logistics.
C1 [Sarma, Haribondhu] ICDDR B, Dhaka 1212, Bangladesh.
   [Oliveras, Elizabeth] Pathfinder Int, Watertown, MA 02472 USA.
C3 International Centre for Diarrhoeal Disease Research (ICDDR)
RP Sarma, H (corresponding author), ICDDR B, Ctr Nutr & Food Secur, Dhaka 1212, Bangladesh.
EM hsarma@icddrb.org
FU Ministry of Health and Family Welfare (MoHFW), Government of the People's Republic of Bangladesh; Global Fund to Fight AIDS, Tuberculosis and Malaria [BAN-39724]
CR Ahmed N, 2006, HEALTH EDUC RES, V21, P621, DOI 10.1093/her/cyl031
   ANDERSON JE, 1990, FAM PLANN PERSPECT, V22, P252, DOI 10.2307/2135681
   Boscarino JA, 1996, AIDS EDUC PREV, V8, P267
   Buston K, 2002, HEALTH EDUC RES, V17, P59, DOI 10.1093/her/17.1.59
   Daniel CO, 2005, SEX ED SEXUAL SOC LE, V5, P93
   Fawole IO, 1999, HEALTH EDUC RES, V14, P675, DOI 10.1093/her/14.5.675
   Gallant M, 2004, SOC SCI MED, V58, P1337, DOI 10.1016/S0277-9536(03)00331-9
   Inter-Agency Task Team, 2008, OV HIV INT YOUNG PEO, V0, P0
   James-Traore TA, 2004, TECHNICAL REPORT, V0, P0
   Kachingwe S. I., 2005, INTERNATIONAL ELECTRONIC JOURNAL OF HEALTH EDUCATION, V8, P193
   Kinsler J, 2004, HEALTH EDUC RES, V19, P730, DOI 10.1093/her/cyg091
   Kinsman J, 1999, AIDS CARE, V11, P591, DOI 10.1080/09540129947749
   Kinsman J, 2001, HEALTH EDUC RES, V16, P85, DOI 10.1093/her/16.1.85
   Kirby D., 2005, FHI WORKING PAPER SE, V0, P0
   Kirby DB, 2007, J ADOLESCENT HEALTH, V40, P206, DOI 10.1016/j.jadohealth.2006.11.143
   Mathews C, 2006, AIDS CARE, V18, P388, DOI 10.1080/09540120500498203
   Monasch R, 2006, WHO TECH REP SER, V938, P15
   Parker C, 2007, SCH BASED REPROD HLT, V0, P0
   Pokharel S, 2006, REPROD HEALTH MATTER, V14, P156, DOI 10.1016/S0968-8080(06)28255-7
   Ross DA, 2006, WHO TECH REP SER, V938, P1
   Schaalma HP, 2004, ARCH SEX BEHAV, V33, P259, DOI 10.1023/B:ASEB.0000026625.65171.1d
   The Joint United Nations Programme on HIV/AIDS, 1997, IMP HIV SEX HLTH ED, V0, P0
   Thomson C, 1999, HEALTH EDUC RES, V14, P357, DOI 10.1093/her/14.3.357
NR 23
TC 22
Z9 22
U1 0
U2 6
PU ICDDR B
PI DHAKA
PA MOHAKHALI, 1212 DHAKA, BANGLADESH
SN 1606-0997
EI 2072-1315
J9 J HEALTH POPUL NUTR
JI J. Heatlh Popul. Nutr.
PD MAR 15
PY 2013
VL 31
IS 1
BP 20
EP 27
DI 
PG 8
WC Environmental Sciences; Public, Environmental & Occupational Health
SC Environmental Sciences & Ecology; Public, Environmental & Occupational Health
GA 184OA
UT WOS:000321899500003
PM 23617201
DA 2023-03-20
ER

PT J
AU Psaki, SR
   Ayivi-Guedehoussou, N
   Halperin, DT
AF Psaki, Stephanie R.
   Ayivi-Guedehoussou, Nono
   Halperin, Daniel T.
TI Leveraging changing gender norms to address concurrency: focus group findings from South African university students
SO SEXUAL HEALTH
LA English
DT Article
DE femininity; HIV; masculinity; sexual scripts
ID sexual partnerships; hiv prevention; young-people; condom use; scripts; transmission; prevalence; dynamics; health; risk
AB Background: This study aims to complement recent research on sexual concurrency in South Africa by providing a deeper understanding of women's roles and motivations for engaging in and accepting their partners' concurrency. Our goal is to inform the implementation of more effective interventions that embrace the powerful role that women can play in healthy sexual decision-making in consensual relationships. Methods: We conducted 12 focus groups with male and female students at the University of KwaZulu-Natal. Drawing on a subset of those focus groups, we examined the gender norms underpinning the apparently widespread acceptance of concurrent sexual partnerships. Our analysis focusses on women's attitudes and behaviours towards concurrency - from both men's and women's perspectives - with a goal of identifying opportunities to engage women as agents of change in sexual partnership patterns in their communities. Results: Our findings indicate that: (1) concurrent sexual partnerships were the norm among male students and increasingly common among female students; (2) material gain and changes in women's perceptions of their roles and power in relationships were the primary female motives for concurrency; (3) peer pressure, a perceived innate need and a fear of being alone were the primary male motives for concurrency; (4) women often know that their partners are cheating and stay with them because they believe they are the most important partner, for financial reasons, or because they worry they will not find another partner. Conclusions: HIV prevention interventions in populations where concurrency is common would benefit from emphasising women's role and power in taking greater control of their own sexual decision-making in consensual and nonviolent relationships.
C1 [Psaki, Stephanie R.] Johns Hopkins Bloomberg Sch Publ Hlth, Dept Populat Family & Reprod Hlth, Baltimore, MD 21205 USA.
   [Ayivi-Guedehoussou, Nono] RAND Corp, Pardee RAND Grad Sch, Santa Monica, CA 90401 USA.
   [Halperin, Daniel T.] Ponce Sch Med & Hlth Sci, Publ Hlth Program, Ponce, PR USA.
   [Halperin, Daniel T.] Gillings Sch Global Publ Hlth, Dept Hlth Behav, Chapel Hill, NC 27599 USA.
C3 Johns Hopkins University; Johns Hopkins Bloomberg School of Public Health; RAND Corporation; Pardee RAND Graduate School
RP Psaki, SR (corresponding author), Johns Hopkins Bloomberg Sch Publ Hlth, Dept Populat Family & Reprod Hlth, Baltimore, MD 21205 USA.
EM spsaki@jhsph.edu
FU AIDS Prevention Research Project at the Harvard Center for Population and Development Studies
CR Campbell C, 2002, SOC SCI MED, V55, P331, DOI 10.1016/S0277-9536(01)00289-1
   Charmaz K., 2006, CONSTRUCTING GROUNDE, V0, P0
   Connell RW, 2005, SIGNS, V30, P1801, DOI 10.1086/427525
   Corbin J. M., 2007, BASICS QUALITATIVE R, V0, P0
   Creswell J.W., 2007, QUALITATIVE INQUIRY, V0, P0
   Devries KM, 2010, SOCIOL HEALTH ILL, V32, P827, DOI 10.1111/j.1467-9566.2010.01242.x
   Dunkle KL, 2007, SEX TRANSM INFECT, V83, P173, DOI 10.1136/sti.2007.024950
   Epstein H, 2011, J INT AIDS SOC, V14, P0, DOI 10.1186/1758-2652-14-13
   Epstein H, 2010, LANCET, V375, P1869, DOI 10.1016/S0140-6736(10)60864-1
[truncated: 334,743 more chars]
