# Supplementary material for: Studies on HIV/AIDS Among Students: Bibliometric Analysis
Source: Interact J Med Res. 2023 Aug 4;12:e46042. doi: 10.2196/46042 (PMC10439465; doi:10.2196/46042)
Supplement: Multimedia Appendix 1 [file ijmr_v12i1e46042_app1.zip › Multimedia Appendix 1/download2014u113.txt]

PT J
AU Johnson, RJ
AF Johnson, R. Jeremy
TI Teaching Foundational Topics and Scientific Skills in Biochemistry Within the Conceptual Framework of HIV Protease
SO BIOCHEMISTRY AND MOLECULAR BIOLOGY EDUCATION
LA English
DT Article
DE HIV protease; active learning strategies; concept inventories; protein structure; enzyme inhibition
ID molecular-biology; underlying theory; inhibitors; resistance; darunavir; proteopedia; amprenavir; kinetics; barrier; majors
AB HIV protease has served as a model protein for understanding protein structure, enzyme kinetics, structure-based drug design, and protein evolution. Inhibitors of HIV protease are also an essential part of effective HIV/AIDS treatment and have provided great societal benefits. The broad applications for HIV protease and its inhibitors make it a perfect framework for integrating foundational topics in biochemistry around a big picture scientific and societal issue. Herein, I describe a series of classroom exercises that integrate foundational topics in biochemistry around the structure, biology, and therapeutic inhibition of HIV protease. These exercises center on foundational topics in biochemistry including thermodynamics, acid/base properties, protein structure, ligand binding, and enzymatic catalysis. The exercises also incorporate regular student practice of scientific skills including analysis of primary literature, evaluation of scientific data, and presentation of technical scientific arguments. Through the exercises, students also gain experience accessing computational biochemical resources such as the protein data bank, Proteopedia, and protein visualization software. As these HIV centered exercises cover foundational topics common to all first semester biochemistry courses, these exercises should appeal to a broad audience of undergraduate students and should be readily integrated into a variety of teaching styles and classroom sizes. (C) 2014 by The International Union of Biochemistry and Molecular Biology.
C1 Butler Univ, Dept Chem, Indianapolis, IN 46208 USA.
C3 Butler University
RP Johnson, RJ (corresponding author), Butler Univ, Dept Chem, 4600 Sunset Ave, Indianapolis, IN 46208 USA.
EM rjjohns1@butler.edu
CR BILLICH S, 1988, J BIOL CHEM, V263, P17905
   Brik A, 2003, ORG BIOMOL CHEM, V1, P5, DOI 10.1039/b208248a
   Brower ET, 2008, CHEM BIOL DRUG DES, V71, P298, DOI 10.1111/j.1747-0285.2008.00647.x
   Clavel F, 2004, NEW ENGL J MED, V350, P1023, DOI 10.1056/NEJM2ra025195
   Dierynck I, 2007, J VIROL, V81, P13845, DOI 10.1128/JVI.01184-07
   Hodis E, 2010, BIOCHEM MOL BIOL EDU, V38, P341, DOI 10.1002/bmb.20431
   Kovalevsky AY, 2008, J MED CHEM, V51, P6599, DOI 10.1021/jm800283k
   Lefebvre E, 2008, AIDS REV, V10, P131
   MARGOLIN N, 1991, PREP BIOCHEM, V21, P163, DOI 10.1080/10826069108018011
   NICHOLSON LK, 1995, NAT STRUCT BIOL, V2, P274, DOI 10.1038/nsb0495-274
   Nobeli I, 2009, NAT BIOTECHNOL, V27, P157, DOI 10.1038/nbt1519
   Prilusky J, 2011, J STRUCT BIOL, V175, P244, DOI 10.1016/j.jsb.2011.04.011
   SCHNEIDER J, 1988, CELL, V54, P363, DOI 10.1016/0092-8674(88)90199-7
   Shen CH, 2010, FEBS J, V277, P3699, DOI 10.1111/j.1742-4658.2010.07771.x
   Tansey JT, 2013, BIOCHEM MOL BIOL EDU, V41, P289, DOI 10.1002/bmb.20727
   Velazquez-Campoy A, 2000, BIOCHEMISTRY-US, V39, P2201, DOI 10.1021/bi992399d
   Wensing AMJ, 2010, ANTIVIR RES, V85, P59, DOI 10.1016/j.antiviral.2009.10.003
   White HB, 2013, BIOCHEM MOL BIOL EDU, V41, P297, DOI 10.1002/bmb.20729
   Williams GC, 1999, ADV DRUG DELIVER REV, V39, P211, DOI 10.1016/S0169-409X(99)00027-7
   Wlodawer A, 1998, ANNU REV BIOPH BIOM, V27, P249, DOI 10.1146/annurev.biophys.27.1.249
   WLODAWER A, 1989, SCIENCE, V245, P616, DOI 10.1126/science.2548279
   Wright A, 2013, BIOCHEM MOL BIOL EDU, V41, P302, DOI 10.1002/bmb.20728
NR 22
TC 7
Z9 7
U1 0
U2 12
PU WILEY-BLACKWELL
PI HOBOKEN
PA 111 RIVER ST, HOBOKEN 07030-5774, NJ USA
SN 1470-8175
EI 1539-3429
J9 BIOCHEM MOL BIOL EDU
JI Biochem. Mol. Biol. Educ.
PD JUL-AUG 15
PY 2014
VL 42
IS 4
BP 299
EP 304
DI 10.1002/bmb.20793
PG 6
WC Biochemistry & Molecular Biology; Education, Scientific Disciplines
SC Biochemistry & Molecular Biology; Education & Educational Research
GA AM7ZF
UT WOS:000340086700002
PM 24652697
DA 2023-03-20
ER

PT J
AU Ma, ZQ
   Fisher, MA
   Kuller, LH
AF Ma, Zhen-qiang
   Fisher, Monica A.
   Kuller, Lewis H.
TI School-based HIV/AIDS education is associated with reduced risky sexual behaviors and better grades with gender and race/ethnicity differences
SO HEALTH EDUCATION RESEARCH
LA English
DT Article
ID united-states; hiv; youth
AB Although studies indicate school-based HIV/AIDS education programs effectively reduce risky behaviors, only 33 states and the District of Columbia in US mandate HIV/AIDS education. Ideally, school-based HIV/AIDS education should begin before puberty, or at the latest before first sexual intercourse. In 2011, 20% US states had fewer schools teaching HIV/AIDS prevention than during 2008; this is worrisome, especially for more vulnerable minorities. A nationally representative sample of 16 410 US high-school students participating in 2009 Youth Risk Behavior Survey was analyzed. Multiple regression models assessed the association between HIV/AIDS education and risky sexual behaviors, and academic grades. HIV/AIDS education was associated with delayed age at first sexual intercourse, reduced number of sex partners, reduced likelihood to have forced sexual intercourse and better academic grades, for sexually active male students, but not for female students. Both male and female students who had HIV/AIDS education were less likely to inject drugs, drink alcohol or use drugs before last sexual intercourse, and more likely to use condoms. Minority ethnic female students were more likely to have HIV testing. The positive effect of HIV/AIDS education and different gender and race/ethnicity effects support scaling up HIV/AIDS education and further research on the effectiveness of gender-race/ethnicity-specific HIV/AIDS curriculum.
C1 [Ma, Zhen-qiang; Fisher, Monica A.] Bur Epidemiol, Penn Dept Hlth, Harrisburg, PA 17120 USA.
   [Kuller, Lewis H.] Univ Pittsburgh, Grad Sch Publ Hlth, Pittsburgh, PA 15213 USA.
C3 Pennsylvania Commonwealth System of Higher Education (PCSHE); University of Pittsburgh
RP Ma, ZQ (corresponding author), Bur Epidemiol, Penn Dept Hlth, Harrisburg, PA 17120 USA.
EM zma@pa.gov
FU NCCDPHP CDC HHS [RFA-DP09-9010301PPHF11] Funding Source: Medline
CR Advocates for Youth, 2008, SCI SUCC, V0, P0
   Caron F, 2004, HEALTH EDUC RES, V19, P185, DOI 10.1093/her/cyg017
   Centers for Disease Control and Prevention, 2012, DIAGN HIV INF US DEP, V22, P0
   Committee on HIV Prevention Strategies in the United States Institute of Medicine, 2000, NO TIM LOS GETT MOR, V0, P0
   Eaton Danice K., 2010, MORBIDITY AND MORTALITY WEEKLY REPORT, V59, P1
   Hennekens C., 1987, EPIDEMIOLOGY MED, V0, P0
   HIGGINS JPT, 2011, COCHRANE HDB SYSTEMA, V0001, P0
   Kann Laura, 2012, MORBIDITY AND MORTALITY WEEKLY REPORT, V61, P556
   Kann Laura, 2012, MORBIDITY AND MORTALITY WEEKLY REPORT, V61, P222
   Kirby, 2007, EMERGING ANSWERS RES, V0, P0
   Kirby D., 2005, IMPACT SEX HIV ED PR, V0, P0
   Landry DJ, 2000, FAM PLANN PERSPECT, V32, P212, DOI 10.2307/2648174
   Markham CM, 2012, J ADOLESCENT HEALTH, V50, P279, DOI 10.1016/j.jadohealth.2011.07.010
   Martin JA, 2011, NATL VITAL STAT REPO, V60, P0
   Nkansah-Amankra S, 2011, MATERN CHILD HLTH J, V15, P730, DOI 10.1007/s10995-010-0634-3
   Spence NJ, 2010, POPUL RES POLICY REV, V29, P339, DOI 10.1007/s11113-009-9147-4
   Tortolero SR, 2010, J ADOLESCENT HEALTH, V46, P169, DOI 10.1016/j.jadohealth.2009.06.008
   Tsui AO, 2010, EPIDEMIOL REV, V32, P152, DOI 10.1093/epirev/mxq012
   UNESCO, 2009, INT TECHN GUID SEX E, V0, P0
   Wingood GM, 2013, JAIDS-J ACQ IMM DEF, V63, PS36, DOI 10.1097/QAI.0b013e3182920031
NR 20
TC 27
Z9 28
U1 0
U2 15
PU OXFORD UNIV PRESS
PI OXFORD
PA GREAT CLARENDON ST, OXFORD OX2 6DP, ENGLAND
SN 0268-1153
EI 1465-3648
J9 HEALTH EDUC RES
JI Health Educ. Res.
PD APR 15
PY 2014
VL 29
IS 2
BP 330
EP 339
DI 10.1093/her/cyt110
PG 10
WC Education & Educational Research; Public, Environmental & Occupational Health
SC Education & Educational Research; Public, Environmental & Occupational Health
GA AD5BK
UT WOS:000333266100013
PM 24399260
DA 2023-03-20
ER

PT J
AU Nkomazana, N
   Maharaj, P
AF Nkomazana, Njabulo
   Maharaj, Pranitha
TI Perception of risk of HIV infections and sexual behaviour of the sexually active university students in Zimbabwe
SO SAHARA J-JOURNAL OF SOCIAL ASPECTS OF HIV-AIDS
LA English
DT Article
DE university students; HIV risk perceptions; sexual behaviour; Zimbabwe
ID condom use; knowledge; hiv/aids; perspectives; people; aids
AB The study sought to establish university students' perceptions of risk of HIV infections. A cross-sectional survey was conducted on 345 sexually active students at two universities in Zimbabwe (one state and one private). Results revealed that above a quarter of the respondents felt at risk of getting HIV due to their regular partners' sexual behaviours and more than half felt at risk of getting HIV due to their casual partners' sexual behaviours. In addition, a third of the respondents acknowledged the HIV risk due to their own sexual behaviours. More state university respondents felt exposed to HIV infections due to own sexual behaviours than their private university counterparts. Despite these revelations, only 66.56% had earlier thought of their chances of getting infected with HIV. Personal HIV risk perceptions were low, reported by 27.76% of the sexually active respondents. Almost all respondents described their fellows' sexual behaviours as either risky or very risky.
C1 [Nkomazana, Njabulo; Maharaj, Pranitha] Univ KwaZulu Natal, Sch Built Environm & Dev Studies, Durban, South Africa.
C3 University of Kwazulu Natal
RP Nkomazana, N (corresponding author), Univ KwaZulu Natal, Sch Built Environm & Dev Studies, Durban, South Africa.
EM nnkomazana@yahoo.com
CR Adefuye AS, 2009, BMC PUBLIC HEALTH, V9, P0, DOI 10.1186/1471-2458-9-281
   Adetunji J, 2000, INT FAM PLAN PERSPEC, V26, P196, DOI 10.2307/2648258
   Akwara PA, 2003, J BIOSOC SCI, V35, P385, DOI 10.1017/S0021932003003857
   Brown EJ, 2000, J AM PSYCHIAT NURSES, V6, P177, DOI 10.1067/mpn.2000.112606
   CATANIA JA, 1990, HEALTH EDUC QUART, V17, P53, DOI 10.1177/109019819001700107
   Central Statistical Office (CSO) [Zimbabwe] and Macro International Inc, 2007, ZIMB DEM HLTH SURV 2, V0, P0
   CSO, 2002, NAT CENS, V0, P0
   Ferrer L, 2007, J ASSOC NURSE AIDS C, V18, P51, DOI 10.1016/j.jana.2007.07.001
   Fishbein M, 1994, USING INFORM CHANGE, V1st, P0
   Fraser A., 2005, INT FAMILY PLANNING, V31, P192
   Gay L. R., 2006, ED RES COMPETENCIES, V0, P0
   GOZ, 1999, NAT HIV AIDS POL REP, V0, P0
   Heeren GA, 2007, AIDS EDUC PREV, V19, P1, DOI 10.1521/aeap.2007.19.1.1
   Maharaj P, 2008, AIDS CARE, V20, P838, DOI 10.1080/09540120701742284
   Masvawure Tsitsi B, 2009, J INT ASSOC PHYSICIANS AIDS CARE (CHIC), V8, P291, DOI 10.1177/1545109709341853
   Maswanya ES, 1999, HEALTH EDUC RES, V14, P185, DOI 10.1093/her/14.2.185
   Meursing K, 2000, HEALTH POLICY PLANN, V15, P17, DOI 10.1093/heapol/15.1.17
   Njagi F, 2006, S AFR REV SOCIOL, V37, P113, DOI 10.1080/21528586.2006.10419150
   Njikam nee Savage O. M., 2005, AFRICAN POPULATION S, V20, P53
   Nshindano C, 2008, AJAR-AFR J AIDS RES, V7, P37, DOI 10.2989/AJAR.2008.7.1.5.433
   Ntata PRT, 2008, SAHARA J-J SOC ASP H, V5, P201, DOI 10.1080/17290376.2008.9724920
   Omungo P. A., 2008, INT J HLTH SCI, V1, P80
   Peltzer K., 2005, J PSYCHOL AFR, V15, P17
   Peltzer Karl, 2004, INDIAN J MED SCI, V58, P95
   Pettifor AE, 2004, AIDS, V18, P1435, DOI 10.1097/01.aids.0000131338.61042.b8
   PROCHASKA JO, 1992, AM PSYCHOL, V47, P1102, DOI 10.1037/0003-066X.47.9.1102
   Rahamefy OH, 2008, SAHARA J-J SOC ASP H, V5, P28, DOI 10.1080/17290376.2008.9724899
   Rosenstock I, 1994, HLTH BELIEF MODEL HI, V0, P0
   Sabone M, 2007, INT NURS REV, V54, P332, DOI 10.1111/j.1466-7657.2007.00544.x
   Whiteside A., 1996, IMPACT AIDS IND ZIMB, V0, P0
   Zimbabwe National Statistics Agency, 2011, ZIMB DEM HLTH SURV 2, V0, P0
   ZMHCW, 1994, HIV AIDS STD SURV WO, V0, P0
   ZMHCW, 2008, NAT EST, V0, P0
NR 33
TC 8
Z9 8
U1 0
U2 2
PU TAYLOR & FRANCIS LTD
PI ABINGDON
PA 2-4 PARK SQUARE, MILTON PARK, ABINGDON OR14 4RN, OXON, ENGLAND
SN 1729-0376
EI 1813-4424
J9 SAHARA J-J SOC ASP H
JI Sahara J-J. Soc. Asp. HIV/AIDS
PD JUN 15
PY 2014
VL 11
IS 1
BP 42
EP 50
DI 10.1080/17290376.2014.886082
PG 9
WC Health Policy & Services; Public, Environmental & Occupational Health
SC Health Care Sciences & Services; Public, Environmental & Occupational Health
GA AW4YH
UT WOS:000346283000006
PM 24921968
DA 2023-03-20
ER

PT J
AU Stutterheim, SE
   Sicking, L
   Brands, R
   Baas, I
   Roberts, H
   van Brakel, WH
   Lechner, L
   Kok, G
   Bos, AER
AF Stutterheim, Sarah E.
   Sicking, Lenneke
   Brands, Ronald
   Baas, Ineke
   Roberts, Hilde
   van Brakel, Wim H.
   Lechner, Lilian
   Kok, Gerjo
   Bos, Arjan E. R.
TI Patient and Provider Perspectives on HIV and HIV-Related Stigma in Dutch Health Care Settings
SO AIDS PATIENT CARE AND STDS
LA English
DT Article
ID afro-caribbean community; hiv/aids-related stigma; aids-related stigma; nursing-students; service providers; perceived discrimination; infected patients; risk perception; attitudes; people
AB Ensuring that people living with HIV (PLWH) feel accepted in health care settings is imperative. This mixed methods study explored the perspectives of PLWH and health professionals on their interactions. A total of 262 predominantly gay men of Dutch origin participated in a survey study of possible negative interactions with health professionals, and semi-structured interviews were subsequently conducted with 22 PLWH and 14 health professionals. Again, most PLWH were gay men of Dutch origin. All health professionals were Dutch. PLWH reported negative experiences with health professionals including awkward interactions, irrelevant questions, rude treatment, blame, pity, excessive or differential precautions, care refusal, unnecessary referrals, delayed treatment, poor support, and confidentiality breaches. They also reported positive experiences including equal treatment, being valued as a partner in one's health, social support provision, and confidentiality assurances. Health professionals reported having little experience with PLWH and only basic knowledge of HIV. They contended that PLWH are treated equally and that HIV is no longer stigmatized, but also reported fear of occupational infection, resulting in differential precautions. Additionally, they conveyed labeling PLWH's files to warn others, and curiosity regarding how patients acquired HIV. The findings suggest that there is a gap in perception between PLWH and health professionals regarding the extent to which negative interactions occur, and that these interactions should be improved. Implications for stigma reduction and care optimization are discussed.
C1 [Stutterheim, Sarah E.; Lechner, Lilian; Bos, Arjan E. R.] Open Univ, Fac Psychol & Educ Sci, NL-6401 DL Heerlen, Netherlands.
   [Sicking, Lenneke; van Brakel, Wim H.] Vrije Univ Amsterdam, Fac Earth & Life Sci, Amsterdam, Netherlands.
   [Brands, Ronald] HVN, Amsterdam, Netherlands.
   [Baas, Ineke; Roberts, Hilde] Mainline, Amsterdam, Netherlands.
   [Kok, Gerjo] Maastricht Univ, Dept Work & Social Psychol, Maastricht, Netherlands.
C3 Open University Netherlands; Vrije Universiteit Amsterdam; Maastricht University
RP Stutterheim, SE (corresponding author), Open Univ, Fac Psychol & Educ Sci, POB 2960, NL-6401 DL Heerlen, Netherlands.
EM sarah.stutterheim@ou.nl
FU Dutch AIDS Fonds [2009083]
CR Abell N, 2007, AIDS CARE, V19, P242, DOI 10.1080/09540120600774297
   Adebajo Sylvia Bolanle, 2003, AFR J REPROD HEALTH, V7, P103, DOI 10.2307/3583350
   Agnarson AM, 2010, TROP MED INT HEALTH, V15, P1000, DOI 10.1111/j.1365-3156.2010.02587.x
   Allport G. W., 1954, NATURE PREJUDICE, V0, P0
   Andrewin A, 2008, AIDS PATIENT CARE ST, V22, P897, DOI 10.1089/apc.2007.0219
   [Anonymous], 2011, PLANNING HLTH PROMOT, V0, P0
   Bartos SE, 2014, J SEX RES, V51, P363, DOI 10.1080/00224499.2013.871625
   Batson CD, 2002, PERS SOC PSYCHOL B, V28, P1656, DOI 10.1177/014616702237647
   Batson CD, 1997, J PERS SOC PSYCHOL, V72, P105, DOI 10.1037/0022-3514.72.1.105
   Beck CT., 2018, ESSENTIALS NURSING R, V0, P0
   Bektas HA, 2007, AIDS CARE, V19, P888, DOI 10.1080/09540120701203352
   Bharat S, 2007, REPROD HEALTH MATTER, V15, P93, DOI 10.1016/S0968-8080(07)29030-5
   Bofill LM, 2014, AIDS CARE, V26, P602, DOI 10.1080/09540121.2013.844767
   Bos AER, 2007, PSYCHOL HEALTH, V22, P493, DOI 10.1080/14768320600976257
   Bos Arjan E R, 2008, PSYCHOL HEALTH MED, V13, P450, DOI 10.1080/13548500701687171
   Bos AER, 2013, BASIC APPL SOC PSYCH, V35, P1, DOI 10.1080/01973533.2012.746147
   Brown L, 2003, AIDS EDUC PREV, V15, P49, DOI 10.1521/aeap.15.1.49.23844
   Chan KY, 2007, AIDS PATIENT CARE ST, V21, P763, DOI 10.1089/apc.2007.0004
   Chan KY, 2009, CULT HEALTH SEX, V11, P353, DOI 10.1080/13691050802621161
   Chen WT, 2010, J CLIN NURS, V19, P3227, DOI 10.1111/j.1365-2702.2010.03373.x
   Chesney MA, 2003, PSYCHOSOM MED, V65, P1038, DOI 10.1097/01.PSY.0000097344.78697.ED
   Cohen Leonard A, 2005, J DENT EDUC, V69, P896
   Creswell J. W., 2009, RES DESIGN QUALITATI, V0, P0, DOI DOI 10.1007/S11252-005-3264-6
   Crocker J., 1998, HDB SOCIAL PSYCHOL, V4th ed, P504
   Deacon H, 2007, INT J EPIDEMIOL, V36, P185, DOI 10.1093/ije/dyl255
   Dijker AJ, 2003, BASIC APPL SOC PSYCH, V25, P51, DOI 10.1207/S15324834BASP2501_4
   Ding L, 2005, ARCH INTERN MED, V165, P618, DOI 10.1001/archinte.165.6.618
   Earnshaw VA, 2012, J HEALTH PSYCHOL, V17, P157, DOI 10.1177/1359105311414952
   Ezedinachi ENU, 2002, PUBLIC HEALTH, V116, P106, DOI 10.1038/sj.ph.1900834
   Feyissa GT, 2012, BMC PUBLIC HEALTH, V12, P0, DOI 10.1186/1471-2458-12-522
   Flick Uwe., 2009, INTRO QUALITATIVE RE, V0, P0
   Goffman E., 1963, STIGMA NOTES MANAGEM, V0, P0, DOI DOI 10.1037/11302-050
   Golub SA, 2013, AIDS PATIENT CARE ST, V27, P621, DOI 10.1089/apc.2013.0245
   Gonzalez A, 2009, J HEALTH PSYCHOL, V14, P403, DOI 10.1177/1359105309102193
   Hatzenbuehler ML, 2014, SOC SCI MED, V103, P33, DOI 10.1016/j.socscimed.2013.06.005
   Hebl MR, 2000, SOCIAL PSYCHOLOGY OF STIGMA, V0, P275
   Heijnders Miriam, 2006, PSYCHOL HEALTH MED, V11, P353, DOI 10.1080/13548500600595327
   Jin H, 2014, AIDS CARE, V26, P1223, DOI 10.1080/09540121.2014.894616
   Jovic-Vranes A, 2006, OCCUP MED-OXFORD, V56, P275, DOI 10.1093/occmed/kql019
   Kermode M, 2005, INDIAN J MED RES, V122, P258
   Kinsler JJ, 2007, AIDS PATIENT CARE ST, V21, P584, DOI 10.1089/apc.2006.0202
   Kirk JB, 2009, J AM GERIATR SOC, V57, P2129, DOI 10.1111/j.1532-5415.2009.02494.x
   Kraaij V, 2008, AIDS PATIENT CARE ST, V22, P395, DOI 10.1089/apc.2007.0145
   Lewis J., 2003, QUALITATIVE RES PRAC, V0, P56
   Li L, 2007, AIDS PATIENT CARE ST, V21, P753, DOI 10.1089/apc.2006.0219
   Li L, 2013, HEALTH EXPECT, V16, P105, DOI 10.1111/j.1369-7625.2011.00705.x
   Lin CQ, 2012, AIDS CARE, V24, P1341, DOI 10.1080/09540121.2011.648602
   Link BG, 2001, ANNU REV SOCIOL, V27, P363, DOI 10.1146/annurev.soc.27.1.363
   Link BG, 2014, SOC SCI MED, V103, P24, DOI 10.1016/j.socscimed.2013.07.035
   Magnus M, 2013, AIDS PATIENT CARE ST, V27, P297, DOI 10.1089/apc.2012.0423
   Mahajan AP, 2008, AIDS, V22, PS67, DOI 10.1097/01.aids.0000327438.13291.62
   Mahendra V S, 2007, SAHARA J, V4, P616
   Major B, 2005, ANNU REV PSYCHOL, V56, P393, DOI 10.1146/annurev.psych.56.091103.070137
   Major B, 2003, PERS SOC PSYCHOL B, V29, P772, DOI 10.1177/0146167203029006009
   Malave-Rivera S, 2012, P R HEALTH SCI J, V31, P130
   Manirankunda L, 2012, AIDS EDUC PREV, V24, P456, DOI 10.1521/aeap.2012.24.5.456
   Martinez J, 2012, AIDS PATIENT CARE ST, V26, P108, DOI 10.1089/apc.2011.0178
   Maughan-Brown B, 2010, SOC SCI MED, V70, P368, DOI 10.1016/j.socscimed.2009.09.041
   Mugavero MJ, 2011, CLIN INFECT DIS, V52, PS238, DOI 10.1093/cid/ciq048
   Neema S, 2012, AFR HEALTH SCI, V12, P231, DOI 10.4314/ahs.v12i2.24
   Nostlinger C, 2014, AIDS PATIENT CARE ST, V28, P155, DOI 10.1089/apc.2013.0247
   Nyblade L, 2009, J INT AIDS SOC, V12, P0, DOI 10.1186/1758-2652-12-15
   Oanh KTH, 2008, IMPROVING HOSP BASED, V0, P0
   Parker R, 2003, SOC SCI MED, V57, P13, DOI 10.1016/S0277-9536(02)00304-0
   Pettigrew TF, 2006, J PERS SOC PSYCHOL, V90, P751, DOI 10.1037/0022-3514.90.5.751
   Phelan JC, 2014, SOC SCI MED, V103, P15, DOI 10.1016/j.socscimed.2013.10.004
   Pickles D, 2009, J ADV NURS, V65, P2262, DOI 10.1111/j.1365-2648.2009.05128.x
   Pinel EC, 1999, J PERS SOC PSYCHOL, V76, P114, DOI 10.1037/0022-3514.76.1.114
   Pinel EC, 2004, SELF IDENTITY, V3, P39, DOI 10.1080/13576500342000031
   Pinel EC, 2013, BASIC APPL SOC PSYCH, V35, P55, DOI 10.1080/01973533.2012.746593
   Pisal H, 2007, J ASSOC NURSE AIDS C, V18, P32, DOI 10.1016/j.jana.2007.06.002
   Preau M, 2004, AIDS CARE, V16, P649, DOI 10.1080/09540120410001716441
   Pulerwitz J, 2010, PUBLIC HEALTH REP, V125, P272, DOI 10.1177/003335491012500218
   Rahmati-Najarkolaei F, 2010, J INT AIDS SOC, V13, P0, DOI 10.1186/1758-2652-13-27
   Reis C, 2005, PLOS MED, V2, P743, DOI 10.1371/journal.pmed.0020246
   Relf MV, 2009, INT J NURS STUD, V46, P1448, DOI 10.1016/j.ijnurstu.2009.05.001
   Rintamaki LS, 2007, AIDS PATIENT CARE ST, V21, P956, DOI 10.1089/apc.2006.0154
   Rondahl G, 2003, J ADV NURS, V41, P454, DOI 10.1046/j.1365-2648.2003.02553.x
   Rosenburg N, 2012, J ASSOC NURSE AIDS C, V23, P170, DOI 10.1016/j.jana.2011.09.003
   Rutledge SE, 2009, SOCIOL HEALTH ILL, V31, P17, DOI 10.1111/j.1467-9566.2008.01133.x
   Sadob A E, 2006, AFR J REPROD HEALTH, V10, P39
   Sandelowski M, 2004, J NURS SCHOLARSHIP, V36, P122, DOI 10.1111/j.1547-5069.2004.04024.x
   Schneider J, 2004, J GEN INTERN MED, V19, P1096, DOI 10.1111/j.1525-1497.2004.30418.x
   Schuster MA, 2005, J GEN INTERN MED, V20, P807, DOI 10.1111/j.1525-1497.2005.05049.x
   Sears B, 2006, HIV DISCRIMINATION H, V0, P0
   Shippy RA, 2005, AGING MENT HEALTH, V9, P246, DOI 10.1080/13607860412331336850
   Sohler N, 2007, PUBLIC HEALTH REP, V122, P347, DOI 10.1177/003335490712200308
   Stutterheim SE, 2012, J COMMUNITY APPL SOC, V22, P470, DOI 10.1002/casp.1129
   Stutterheim SE, 2012, PSYCHOL HEALTH, V27, P395, DOI 10.1080/08870446.2011.585426
   Stutterheim SE, 2009, AIDS, V23, P2353, DOI 10.1097/QAD.0b013e3283320dce
   Stutterheim SE., 2008, HIV RELATED STIGMA N, V0, P0
   Surlis S, 2001, J ASSOC NURSES AIDS CARE, V12, P68, DOI 10.1016/S1055-3290(06)60185-4
   Swendeman D, 2006, HEALTH PSYCHOL, V25, P501, DOI 10.1037/0278-6133.25.4.501
   Thomas DR, 2006, AM J EVAL, V27, P237, DOI 10.1177/1098214005283748
   Vanable PA, 2006, AIDS BEHAV, V10, P473, DOI 10.1007/s10461-006-9099-1
   Varas-Diaz N, 2005, QUAL HEALTH RES, V15, P169, DOI 10.1177/1049732304272059
   Weiss Mitchell G, 2006, PSYCHOL HEALTH MED, V11, P277
   Wu S, 2008, AIDS PATIENT CARE ST, V22, P513, DOI 10.1089/apc.2007.0198
   Yang Y, 2005, AIDS CARE, V17, PS129, DOI 10.1080/09540120500119874
   Zukoski AP, 2009, AIDS PATIENT CARE ST, V23, P267, DOI 10.1089/apc.2008.0168
NR 100
TC 44
Z9 45
U1 0
U2 17
PU MARY ANN LIEBERT, INC
PI NEW ROCHELLE
PA 140 HUGUENOT STREET, 3RD FL, NEW ROCHELLE, NY 10801 USA
SN 1087-2914
EI 1557-7449
J9 AIDS PATIENT CARE ST
JI Aids Patient Care STDS
PD DEC 1
PY 2014
VL 28
IS 12
BP 652
EP 665
DI 10.1089/apc.2014.0226
PG 14
WC Public, Environmental & Occupational Health; Infectious Diseases
SC Public, Environmental & Occupational Health; Infectious Diseases
GA AU4FI
UT WOS:000345564900006
PM 25459231
DA 2023-03-20
ER

PT J
AU Badura-Lotter, G
AF Badura-Lotter, G.
TI Sexually transmitted diseases
SO UROLOGE
LA German
DT Article
DE Health care policies; Medical ethics; Medical history; Metaphors; Stigma research
ID hiv; transmission; students; ethics; risk; aids
AB Sexually transmitted diseases (STD) are probably the most tabooed diseases we know. The many taboos and the related stigmata shape patients' lives and significantly influence health care policies, medical research, and current problems in medical ethics. To better understand these complex influences, the still powerful taboos and related metaphors associated with illness and disease are analyzed within their cultural and historical background and concerning the actual impact on patient care and research. It becomes obvious that research and health care policies cannot be satisfyingly successful in helping people affected by STDs as long as these "nonscientific" factors are not taken into account.
C1 Univ Ulm, Inst Geschichte Theorie & Eth Med, D-89075 Ulm, Germany.
C3 Ulm University
RP Badura-Lotter, G (corresponding author), Univ Ulm, Inst Geschichte Theorie & Eth Med, Frauensteige 6, D-89075 Ulm, Germany.
EM gisela.badura@uni-ulm.de
CR Badura-Lotter G, 2012, METHODS MOL BIOL, V903, P419, DOI 10.1007/978-1-61779-937-2_29
   Beltran VM, 2011, PUBLIC HEALTH REP, V126, P41, DOI 10.1177/00333549111260S309
   Benitez-Bribiesca L, 2009, ARCH MED RES, V40, P499, DOI 10.1016/j.arcmed.2009.05.009
   Canghuilem G, 1991, NORMAL PATHOLOGICAL, V0, P0
   Ceballos Saribel Garcia, 2009, ADV NURSE PRACT, V17, P31
   DHUPELIA DKH, 1993, AUST NZ J OBSTET GYN, V33, P54, DOI 10.1111/j.1479-828X.1993.tb02054.x
   Doherty IA, 2009, JAIDS-J ACQ IMM DEF, V52, P114, DOI 10.1097/QAI.0b013e3181ab5e10
   Douglas Mary, 1966, PURITY DANGER ANAL C, V0, P0
   ELFORD J, 1987, SOC SCI MED, V24, P543, DOI 10.1016/0277-9536(87)90344-3
   Fielden SJ, 2011, CULT HEALTH SEX, V13, P267, DOI 10.1080/13691058.2010.525665
   Gerabek WE, 2007, ENZYKLOPADIE MEDIZIN, V0, P0
   Goffman, 1966, BEHAV PUBLIC PLACES, V0, P0
   Gray Alec, 1988, N ENGL J PUBLIC POLICY, V4, P227
   Hanseler Marianne, 2009, METAPHERN UNTER MIKR, V0, P0
   Jonas, 2009, DISKRIMINIERUNG TOLE, V0, PP263, DOI 10.1007/978-3-531-91621-7_13
   Kubicek K, 2008, AIDS EDUC PREV, V20, P220, DOI 10.1521/aeap.2008.20.3.220
   Kuznetsov AV, 2011, CENT EUR J PUBL HEAL, V19, P79, DOI 10.21101/cejph.a3633
   Lunny C, 2011, HEALTH POLICY, V103, P111, DOI 10.1016/j.healthpol.2011.07.011
   Mahajan AP, 2008, AIDS, V22, PS67, DOI 10.1097/01.aids.0000327438.13291.62
   Nationaler Deutscher Ethikrat, 2005, PRAD GES EINST, V0, P0
   NEILSEN G, 1993, AUST NZ J OBSTET GYN, V33, P451
   OLeary A, 2009, PSYCHOL BULL, V135, P478, DOI 10.1037/a0015615
   Pierce MW, 2011, J LAW MED ETHICS, V39, P263, DOI 10.1111/j.1748-720X.2011.00595.x
   Porz R, 2011, BIOETHICS, V25, P342, DOI 10.1111/j.1467-8519.2009.01795.x
   Rosen S, 2003, B WORLD HEALTH ORGAN, V81, P131
   Sarasin P., 2007, BAKTERIOLOGIE MODERN, V0, P0
   Schiefer M, 2006, METAPHORISCHE SPRACH, V0, P0
   Sontag S., 1991, ILLNESS METAPHOR AID, V0, P0
   Spielberg F, 2003, NAT HIV PREV C ATL 2, V0, P0
   Viehover Willy, 2011, ENTGRENZUNG MED HEIL, V0, P0
   Young RM, 2005, AM J PUBLIC HEALTH, V95, P1144, DOI 10.2105/AJPH.2004.046714
NR 31
TC 4
Z9 4
U1 2
U2 9
PU SPRINGER HEIDELBERG
PI HEIDELBERG
PA TIERGARTENSTRASSE 17, D-69121 HEIDELBERG, GERMANY
SN 0340-2592
EI 1433-0563
J9 UROLOGE
JI Urologe
PD APR 15
PY 2014
VL 53
IS 4
BP 548
EP +
DI 10.1007/s00120-013-3356-5
PG 7
WC Urology & Nephrology
SC Urology & Nephrology
GA AE8RD
UT WOS:000334268100014
PM 24623036
DA 2023-03-20
ER

PT J
AU Richter, L
   Komarek, A
   Desmond, C
   Celentano, D
   Morin, S
   Sweat, M
   Chariyalertsak, S
   Chingono, A
   Gray, G
   Mbwambo, J
   Coates, T
AF Richter, Linda
   Komarek, Arnost
   Desmond, Chris
   Celentano, David
   Morin, Steve
   Sweat, Michael
   Chariyalertsak, Suwat
   Chingono, Alfred
   Gray, Glenda
   Mbwambo, Jessie
   Coates, Tom
TI Reported Physical and Sexual Abuse in Childhood and Adult HIV Risk Behaviour in Three African Countries: Findings from Project Accept (HPTN-043)
SO AIDS AND BEHAVIOR
LA English
DT Article
DE Child; Sexual abuse; Physical abuse; HIV; Risk behavior
ID sub-saharan africa; long-term impact; women; adolescents; prevalence; students; violence; history; sample; youth
AB Childhood sexual and physical abuse have been linked to adolescent and adult risky sexual behaviors, including early sexual debut, an increased number of sexual partners, unprotected sex, alcohol and drug use during sex and sexual violence. This paper explores these relationships among both men and women who report histories of childhood abuse from representative samples of communities in three countries in southern and eastern Africa (South Africa, Zimbabwe and Tanzania). Data were collected as part of a 3-year randomized community trial to rapidly increase knowledge of HIV status and to promote community responses through mobilisation, mobile testing, provision of same-day HIV test results and post-test support for HIV. The results indicate that reported childhood sexual and physical abuse is high in all three settings, also among men, and shows strong relationships with a range of sexual risk behaviors, including age at first sex (OR -0.6 (CI: -0.9, -0.4, p < 0.003)-among men, OR -0.7 (CI: -0.9, -0.5, p < 0.001)-among women), alcohol (OR 1.43 (CI: 1.22, 1.68, p < 0.001)-men, OR 1.83 (CI: 1.50, 2.24, p < 0.001)-women) and drug use (OR 1.65 (CI: 1.38, 1.97, p < 0.001)-men, OR 3.14 (CI: 1.95, 5.05, p < 0.001)-women) and two forms of partner violence-recent forced sex (OR 2.22 (CI: 1.66, 2.95, p < 0.001)-men, OR 2.76 (CI: 2.09, 3.64, p < 0.001)-women) and ever being hurt by a partner (OR 3.88 (CI: 2.84, 5.29, p < 0.001)-men, OR 3.06 (CI: 2.48, 3.76, p < 0.001)-women). Individuals abused in childhood comprise between 6 and 29 % of young adult men and women living in these African settings and constitute a population at high risk of HIV infection.
C1 [Richter, Linda; Desmond, Chris] Human Sci Res Council, HIV AIDS STIs & TB Programme, ZA-4001 Durban, South Africa.
   [Richter, Linda; Desmond, Chris] Univ Witwatersrand, Dept Paediat, Johannesburg, South Africa.
   [Komarek, Arnost] Charles Univ Prague, Fac Math & Phys, Dept Probabil & Math Stat, Prague, Czech Republic.
   [Celentano, David] Johns Hopkins Bloomberg Sch Publ Hlth, Dept Epidemiol, Baltimore, MD USA.
   [Morin, Steve] Univ Calif San Francisco, Dept Med, Ctr AIDS Prevent Studies, San Francisco, CA USA.
   [Sweat, Michael] Med Univ S Carolina, Dept Psychiat & Behav Sci, Charleston, SC 29425 USA.
   [Chariyalertsak, Suwat] Chiang Mai Univ, Res Inst Hlth Sci, Chiang Mai 50000, Thailand.
   [Chariyalertsak, Suwat] Chiang Mai Univ, Fac Med, Chiang Mai 50000, Thailand.
   [Chingono, Alfred] Univ Zimbabwe, Coll Hlth Sci, Dept Psychiat, Harare, Zimbabwe.
   [Gray, Glenda] Univ Witwatersrand, Perinatal HIV Res Unit, Johannesburg, South Africa.
   [Mbwambo, Jessie] Muhimbili Univ Hlth & Allied Sci, Dept Psychiat, Dar Es Salaam, Tanzania.
   [Coates, Tom] Univ Calif Los Angeles, Dept Med, Los Angeles, CA 90024 USA.
C3 Human Sciences Research Council-South Africa; University of Witwatersrand; Charles University Prague; Johns Hopkins University; Johns Hopkins Bloomberg School of Public Health; University of California System; University of California San Francisco; Medical University of South Carolina; Chiang Mai University; Chiang Mai University; University of Zimbabwe; University of Witwatersrand; Muhimbili University of Health & Allied Sciences; University of California System; University of California Los Angeles
RP Richter, L (corresponding author), Human Sci Res Council, HIV AIDS STIs & TB Programme, 750 Francois Rd, ZA-4001 Durban, South Africa.
EM lrichter@hsrc.ac.za
FU NIAID NIH HHS [P30 AI027763] Funding Source: Medline; NIMH NIH HHS [U01MH066702, U01 MH066701, U01MH066687, U01MH066688, U01 MH066702, U01 MH066688, U01MH066701, U01 MH066687] Funding Source: Medline
CR Armstrong A., 1998, LAW CULTURE TRADITIO, V0, P0
   Bensley LS, 2000, AM J PREV MED, V18, P151, DOI 10.1016/S0749-3797(99)00084-7
   Bornovalova MA, 2008, CHILD ABUSE NEGLECT, V32, P99, DOI 10.1016/j.chiabu.2007.04.009
   Chen ACC, 2010, RES NURS HEALTH, V33, P512, DOI 10.1002/nur.20409
   Coffey P, 1996, CHILD ABUSE NEGLECT, V20, P447, DOI 10.1016/0145-2134(96)00019-1
   COLLINGS S J, 1991, SOUTH AFRICAN JOURNAL OF PSYCHOLOGY, V21, P153
   Collings SJ, 1997, S AFR J PSYCHOL, V27, P37
   Dube SR, 2005, AM J PREV MED, V28, P430, DOI 10.1016/j.amepre.2005.01.015
   Erdmans MP, 2008, QUAL HEALTH RES, V18, P77, DOI 10.1177/1049732307309004
   FINKELHOR D, 1994, CHILD ABUSE NEGLECT, V18, P409, DOI 10.1016/0145-2134(94)90026-4
   FINKELHOR D, 1985, AM J ORTHOPSYCHIAT, V55, P530, DOI 10.1111/j.1939-0025.1985.tb02703.x
   Fisher JC, 2010, SEX TRANSM DIS, V37, P571, DOI 10.1097/OLQ.0b013e3181dbafad
   Genberg BL, 2008, JAIDS-J ACQ IMM DEF, V49, P309, DOI 10.1097/QAI.0b013e3181893ed0
   Gilbert R, 2009, LANCET, V373, P68, DOI 10.1016/S0140-6736(08)61706-7
   Homma Y, 2012, J ADOLESCENT HEALTH, V51, P18, DOI 10.1016/j.jadohealth.2011.12.032
   Houck CD, 2010, J PEDIATR PSYCHOL, V35, P473, DOI 10.1093/jpepsy/jsp111
   Jewkes R, 2006, INT J EPIDEMIOL, V35, P1461, DOI 10.1093/ije/dyl218
   Jewkes R, 2002, LANCET, V359, P711, DOI 10.1016/S0140-6736(02)07794-2
   Jewkes RK, 2010, LANCET, V376, P41, DOI 10.1016/S0140-6736(10)60548-X
   Kalichman Seth C, 2004, J CHILD SEX ABUS, V13, P1, DOI 10.1300/J070v13n01_01
   Kendall-Tackett K, 2002, CHILD ABUSE NEGLECT, V26, P715, DOI 10.1016/S0145-2134(02)00343-5
   Krug EG, 2002, LANCET, V360, P1083, DOI 10.1016/S0140-6736(02)11133-0
   Lalor K, 2004, CHILD ABUSE NEGLECT, V28, P439, DOI 10.1016/j.chiabu.2003.07.005
   Leclerc-Madlala S, 2002, SOC DYNAMICS, V28, P20
   LOWRY R, 1994, AM J PUBLIC HEALTH, V84, P1116, DOI 10.2105/AJPH.84.7.1116
   LUSTER T, 1994, J MARRIAGE FAM, V56, P622, DOI 10.2307/352873
   MacLeod J, 2000, CHILD ABUSE NEGLECT, V24, P1127, DOI 10.1016/S0145-2134(00)00178-2
   Madu SN, 2001, S AFR J PSYCHOL, V31, P32, DOI 10.1177/008124630103100404
   Maganja RK, 2007, AIDS CARE, V19, P974, DOI 10.1080/09540120701294286
   Maikovich-Fong AK, 2010, CHILD ABUSE NEGLECT, V34, P429, DOI 10.1016/j.chiabu.2009.10.006
   Maniglio R, 2009, CLIN PSYCHOL REV, V29, P647, DOI 10.1016/j.cpr.2009.08.003
   Mason WA, 1998, CHILD ABUSE NEGLECT, V22, P987, DOI 10.1016/S0145-2134(98)00080-5
   Meursing K, 1995, SOC SCI MED, V41, P1693, DOI 10.1016/0277-9536(95)00130-Y
   Mimiaga MJ, 2009, JAIDS-J ACQ IMM DEF, V51, P340, DOI 10.1097/QAI.0b013e3181a24b38
   Noll JG, 2003, J CONSULT CLIN PSYCH, V71, P575, DOI 10.1037/0022-006X.71.3.575
   Peltzer K, 2008, GENDER BEHAV, V6, P1462, DOI 10.4314/GAB.V6I1.23360
   Perkins DF, 2004, CHILD ABUSE NEGLECT, V28, P547, DOI 10.1016/j.chiabu.2003.12.001
   Pettifor AE, 2004, AIDS, V18, P1435, DOI 10.1097/01.aids.0000131338.61042.b8
   Reza A, 2009, LANCET, V373, P1966, DOI 10.1016/S0140-6736(09)60247-6
   Senn TE, 2008, CLIN PSYCHOL REV, V28, P711, DOI 10.1016/j.cpr.2007.10.002
   Senn TE, 2007, ARCH SEX BEHAV, V36, P637, DOI 10.1007/s10508-006-9109-4
   Senn TE, 2010, CHILD MALTREATMENT, V15, P324, DOI 10.1177/1077559510381112
   Sikkema KJ, 2008, JAIDS-J ACQ IMM DEF, V47, P506, DOI 10.1097/QAI.0b013e318160d727
   Sikkema KJ, 2009, ARCH SEX BEHAV, V38, P121, DOI 10.1007/s10508-007-9238-4
   SlonimNevo V, 1996, ADOLESCENCE, V31, P409
   Steel JL, 2005, CHILD ABUSE NEGLECT, V29, P1141, DOI 10.1016/j.chiabu.2004.10.015
   Stoltenborgh M, 2011, CHILD MALTREATMENT, V16, P79, DOI 10.1177/1077559511403920
   van Roode T, 2009, CHILD ABUSE NEGLECT, V33, P161, DOI 10.1016/j.chiabu.2008.09.006
   Watts C, 2002, LANCET, V359, P1232, DOI 10.1016/S0140-6736(02)08221-1
   Welles SL, 2009, AM J PUBLIC HEALTH, V99, P1079, DOI 10.2105/AJPH.2007.133280
   Wilson HW, 2008, HEALTH PSYCHOL, V27, P149, DOI 10.1037/0278-6133.27.2.149
   World Health Organzation UNAIDS UNICEF, 2011, UNAIDS UNICEF GLOB H, V0, P0
NR 52
TC 79
Z9 82
U1 0
U2 20
PU SPRINGER/PLENUM PUBLISHERS
PI NEW YORK
PA 233 SPRING ST, NEW YORK, NY 10013 USA
SN 1090-7165
EI 1573-3254
J9 AIDS BEHAV
JI AIDS Behav.
PD FEB 15
PY 2014
VL 18
IS 2
BP 381
EP 389
DI 10.1007/s10461-013-0439-7
PG 9
WC Public, Environmental & Occupational Health; Social Sciences, Biomedical
SC Public, Environmental & Occupational Health; Biomedical Social Sciences
GA 298QR
UT WOS:000330339900018
PM 23474641
DA 2023-03-20
ER

PT J
AU Jain, B
   Krishnan, S
   Ramesh, S
   Sabarwal, S
   Garg, V
   Dhingra, N
AF Jain, Bindya
   Krishnan, Suneeta
   Ramesh, Sowmya
   Sabarwal, Shrutika
   Garg, Vijay
   Dhingra, Neeraj
TI Effect of peer-led outreach activities on injecting risk behavior among male drug users in Haryana, India
SO HARM REDUCTION JOURNAL
LA English
DT Article
DE Injecting drug use; HIV risk behavior; Peer educator; Needle sharing
ID hiv prevention; c virus; prevalence; education; interventions; manipur
AB Background: For the past two decades, there has been an enduring HIV epidemic among injecting drug users (IDUs) in India, and the Indian national AIDS control program (NACP) led by the National AIDS Control Organization (NACO) has kept IDUs at the forefront along with other key populations, in its efforts to prevent HIV. Given this, the objective of this study is to examine the association between IDUs' degree of exposure to peer-led education sessions (under NACP) and their needle sharing practices in Haryana, India. Methods: The data for this study were drawn from a program monitoring system for the years 2009-2010 and 2010-2011. The relationship between IDUs' background characteristics/injecting practices and degree of exposure to the program was assessed using chi-square and Student's t tests. Generalized estimating equations (GEE) were used to examine changes in needle sharing practices over time by degree of exposure to peer-led education sessions. Further, the analysis was stratified by frequency of injecting drug use. All statistical analyses were conducted using STATA version 11. Results: The proportion of IDUs who shared needles substantially decreased from 2009 to 2011, particularly among those who attended three or more peer-led education sessions (49% vs 11%, p < 0.001) in a month. Further, subgroup analysis by frequency of injecting drugs demonstrates that this decline was significant among IDUs who injected frequently (adjusted odds ratio = 0.6, 95% confidence interval = 0.3-0.9, p = 0.043). Conclusion: The study results indicate that repeated peer-led outreach sessions are more effective than exposure to a single education session. Hence, HIV prevention programs must promote repeated peer contacts with IDUs every month (at least two meetings) in order to promote safe injecting practices and behavior change.
C1 [Jain, Bindya; Garg, Vijay] Haryana State AIDS Control Soc, Panchkula 134109, Haryana, India.
   [Krishnan, Suneeta] St John Res Inst, Bengaluru 560034, India.
   [Ramesh, Sowmya; Sabarwal, Shrutika] Populat Council, New Delhi 110003, India.
   [Dhingra, Neeraj] Govt India, Natl AIDS Control Org, Dept AIDS Control, Minist Hlth & Family Welf, New Delhi, India.
C3 St. John's National Academy of Health Sciences; St. John's Research Institute
RP Jain, B (corresponding author), Haryana State AIDS Control Soc, C-15,Sect 6, Panchkula 134109, Haryana, India.
EM drbindya@gmail.com
CR [Anonymous], 2011, ANN REP 2010 11 NACO, V0, P0
   Armstrong G, 2011, BMC PUBLIC HEALTH, V11, P0, DOI 10.1186/1471-2458-11-S6-S9
   Campbell C, 2002, SOC SCI MED, V55, P331, DOI 10.1016/S0277-9536(01)00289-1
   Chakrapani V, 2011, HARM REDUCT J, V8, P0, DOI 10.1186/1477-7517-8-9
   Coyle S L, 1998, PUBLIC HEALTH REP, V113 Suppl 1, P19
   Government of India Ministry of Health and Family Welfare, 1999, NAT OP GUID ART SER, V0, P0
   Hammett TM, 2006, AIDS EDUC PREV, V18, P97, DOI 10.1521/aeap.2006.18.2.97
   Haryana AIDS Prevention and Control Society, 2004, MAPP HIGH RISK POP R, V0, P0
   Horizons Population Council, 2000, PEER ED HIV AIDS EXP, V0, P0
   Hulse GK, 1999, ADDICTION, V94, P221, DOI 10.1046/j.1360-0443.1999.9422216.x
   Kumar M S, 1998, PUBLIC HEALTH REP, V113 Suppl 1, P58
   Latkin C A, 1998, PUBLIC HEALTH REP, V113 Suppl 1, P151
   Latkin CA, 2004, AIDS EDUC PREV, V16, P499, DOI 10.1521/aeap.16.6.499.53794
   Latkin CA, 2003, HEALTH PSYCHOL, V22, P332, DOI 10.1037/0278-6133.22.4.332
   Latkin CA, 2009, SOC SCI MED, V68, P740, DOI 10.1016/j.socscimed.2008.11.019
   Mahanta J, 2008, AIDS, V22, PS59, DOI 10.1097/01.aids.0000343764.62455.9e
   Medley A, 2009, AIDS EDUC PREV, V21, P181, DOI 10.1521/aeap.2009.21.3.181
   NACO, 2006, NAT BEH SURV SURV ME, V0, P0
   Needle R H, 1998, PUBLIC HEALTH REP, V113 Suppl 1, P4
   Saha MK, 2000, INDIAN J MED RES, V111, P37
   Sarkar K, 2006, SUBST USE MISUSE, V41, P341, DOI 10.1080/10826080500410991
   Sharma M, 2009, AIDS, V23, P1405, DOI 10.1097/QAD.0b013e32832bd7c9
   Sherman SG, 2009, SOC SCI MED, V68, P69, DOI 10.1016/j.socscimed.2008.09.061
   Solomon SS, 2008, JAIDS-J ACQ IMM DEF, V49, P327, DOI 10.1097/QAI.0b013e3181831e85
   Strange V, 2002, HEALTH EDUC RES, V17, P327, DOI 10.1093/her/17.3.327
   Treloar C, 2005, INT J DRUG POLICY, V16, P46, DOI 10.1016/j.drugpo.2004.07.004
   Wiebel WW, 1996, J ACQ IMMUN DEF SYND, V12, P282, DOI 10.1097/00042560-199607000-00008
   Wodak A, 2008, AIDS, V22, PS81, DOI 10.1097/01.aids.0000327439.20914.33
NR 28
TC 16
Z9 16
U1 0
U2 7
PU BMC
PI LONDON
PA CAMPUS, 4 CRINAN ST, LONDON N1 9XW, ENGLAND
SN 1477-7517
EI 
J9 HARM REDUCT J
JI Harm Reduct. J.
PD FEB 4
PY 2014
VL 11
IS 
BP 
EP 
DI 10.1186/1477-7517-11-3
PG 6
WC Substance Abuse
SC Substance Abuse
GA AD2ZC
UT WOS:000333105000001
PM 24495379
DA 2023-03-20
ER

PT J
AU Liu, ZH
   Wei, PM
   Huang, MH
   Liu, YB
   Li, L
   Gong, X
   Chen, J
   Li, XN
AF Liu, Zhihao
   Wei, Pingmin
   Huang, Minghao
   Liu, Yuan Bao
   Li, Lucy
   Gong, Xiao
   Chen, Juan
   Li, Xiaoning
TI Determinants of Consistent Condom Use among College Students in China: Application of the Information-Motivation-Behavior Skills (IMB) Model
SO PLOS ONE
LA English
DT Article
ID high-school-students; sexual risk behavior; developing-country; united-states; predictors; prevention; intervention; associations; perceptions; infection
AB Background: Due to the increase incidents of premarital sex and the lack of reproductive health services, college students are at high risk of HIV/AIDS infections in China. This study was designed to examine the predictors of consistency of condom use among college students based on the Information-Motivation-Behavioral Skills (IMB) model and to describe the relationships between the model constructs. Methods: A cross-sectional study was conducted to assess HIV/AIDS related information, motivation, behavioral skills and preventive behavior among college students in five colleges and universities in Nanjing, China. An anonymous questionnaire survey was conducted for data collection, and the structural equation model (SEM) was used to assess the IMB model. Results: A total of 3183 participants completed this study. The average age was 19.90 years (SD = 1.43, range 16 to 25). 342 (10.7%) participants of them reported having had premarital sex, among whom 30.7% reported having had a consistent condom use, 13.7% with the experience of abortion (including the participants whose sex partner has the same experience), 32.7% of participants had experience of multiple sex partners. The final IMB model provided acceptable fit to the data (CFI = 0.992, RMSEA = 0.028). Preventive behavior was significantly predicted by behavioral skills (beta = 0.754, P < 0.001). Information (beta = 0.138, P < 0.001) and motivation (beta = 0.363, P < 0.001) were indirectly affected preventive behavior, and was mediated through behavioral skills. Conclusions: The results of the study demonstrate the utility of the IMB model for consistent condom use among college students in China. The main influencing factor of preventive behavior among college students is behavioral skills. Both information and motivation could affect preventive behavior through behavioral skills. Further research could develop preventive interventions based on the IMB model to promote consistent condom use among college students in China.
C1 [Liu, Zhihao; Huang, Minghao; Liu, Yuan Bao; Li, Xiaoning] Jiangsu Prov Ctr Dis Control & Prevent, Inst Hlth Educ, Nanjing, Jiangsu, Peoples R China.
   [Wei, Pingmin] Southeast Univ China, Sch Publ Hlth, Dept Epidemiol & Hlth Stat, Nanjing, Jiangsu, Peoples R China.
   [Li, Lucy] Univ Florida, Coll Publ Hlth & Hlth Profess, Dept Environm & Global Hlth, Gainesville, FL USA.
   [Gong, Xiao] Sun Yat Sen Univ, Sch Publ Hlth, Dept Med Stat & Epidemiol, Guangzhou 510275, Guangdong, Peoples R China.
   [Chen, Juan] Chinese Acad Med Sci, Inst Med Informat & Lib, Beijing 100730, Peoples R China.
   [Chen, Juan] Peking Union Med Coll, Beijing 100021, Peoples R China.
C3 Jiangsu Provincial Center for Disease Control & Prevention; Southeast University - China; State University System of Florida; University of Florida; Sun Yat Sen University; Chinese Academy of Medical Sciences - Peking Union Medical College; Institute of Medical Information - CAMS; Chinese Academy of Medical Sciences - Peking Union Medical College; Peking Union Medical College
RP Li, XN (corresponding author), Jiangsu Prov Ctr Dis Control & Prevent, Inst Hlth Educ, Nanjing, Jiangsu, Peoples R China.
EM 1604918553@qq.com
FU National Health and Family Planning Commission of the People's Republic of China [WA2005-14]
CR Anderson ES, 2006, ANN BEHAV MED, V31, P70, DOI 10.1207/s15324796abm3101_11
   BOLLEN KA, 1989, SOCIOL METHOD RES, V17, P303, DOI 10.1177/0049124189017003004
   Cai Y, 2013, PLOS ONE, V8, P0, DOI 10.1371/journal.pone.0062787
   Cai Y, 2013, BMC INFECT DIS, V13, P0, DOI 10.1186/1471-2334-13-262
   Cottrell L, 2005, PREV MED, V40, P189, DOI 10.1016/j.ypmed.2004.05.019
   Fisher CM, 2011, J HIV-AIDS SOC SERV, V10, P5, DOI 10.1080/15381501.2011.549064
   Fisher JD, 1996, HEALTH PSYCHOL, V15, P114, DOI 10.1037/0278-6133.15.2.114
   Fisher JD, 2002, HEALTH PSYCHOL, V21, P177, DOI 10.1037//0278-6133.21.2.177
   FISHER JD, 1992, PSYCHOL BULL, V111, P455, DOI 10.1037/0033-2909.111.3.455
   Fisher WA, 2004, AIDS BEHAV, V3, P13
   Fonner VA, 2014, PLOS ONE, V9, P0, DOI 10.1371/journal.pone.0089692
   Gao XH, 2012, PLOS ONE, V7, P0, DOI 10.1371/journal.pone.0044881
   Guo RL, 2014, J COMMUN HEALTH, V39, P712, DOI 10.1007/s10900-013-9816-4
   Hair J. F., 1998, MULTIVARIATE DATA AN, V0, P0
   Hau K.-T., 2004, STRUCTURAL EQUATION, V0, P0
   Hu LT, 1999, STRUCT EQU MODELING, V6, P1, DOI 10.1080/10705519909540118
   Joreskog K.G., 1989, LISREL 7 GUIDE PROGR, V0, P0
   Kalichman S, 2002, PSYCHOL HEALTH MED, V7, P327, DOI 10.1080/13548500220139368
   Kalichman SC, 2008, J HEALTH PSYCHOL, V13, P680, DOI 10.1177/1359105307082456
   Kennedy CE, 2010, B WORLD HEALTH ORGAN, V88, P615, DOI 10.2471/BLT.09.068213
   Khan MR, 2012, AM J PUBLIC HEALTH, V102, P867, DOI 10.2105/AJPH.2011.300373
   Kline R, 2005, PRINCIPLES PRACTICE, V0, P0
   Li S, 2009, INT J STD AIDS, V20, P561, DOI 10.1258/ijsa.2008.008433
   Li SH, 2013, BMC PUBLIC HEALTH, V13, P0, DOI 10.1186/1471-2458-13-295
   Li XM, 2011, HEALTH EDUC RES, V26, P419, DOI 10.1093/her/cyr001
   Long L, 2012, PLOS ONE, V7, P0, DOI 10.1371/journal.pone.0051782
   Ma QQ, 2009, BMC PUBLIC HEALTH, V9, P0, DOI 10.1186/1471-2458-9-111
   *MIN HLTH CHIN, 2011, EST HIV AIDS EP CHIN, V0, P0
   Mittal M, 2012, AIDS BEHAV, V16, P1011, DOI 10.1007/s10461-011-9949-3
   Mmari K, 2009, GLOB PUBLIC HEALTH, V4, P350, DOI 10.1080/17441690701664418
   Pan Xiao-hong, 2006, ZHONGHUA LIU XING BING XUE ZA ZHI, V27, P499
   Robertson AA, 2006, J ADOLESCENT HEALTH, V38, P18, DOI 10.1016/j.jadohealth.2004.08.013
   Scott-Sheldon LAJ, 2010, J HEALTH PSYCHOL, V15, P1093, DOI 10.1177/1359105310364174
   Shao YM, 2012, LANCET, V379, P804, DOI 10.1016/S0140-6736(12)60349-3
   SOBER E, 1981, BRIT J PHILOS SCI, V32, P145, DOI 10.1093/bjps/32.2.145
   Sun XY, 2013, AIDS CARE, V25, P775, DOI 10.1080/09540121.2012.748875
   Tang LJ, 2013, AIDS CARE, V25, P515, DOI 10.1080/09540121.2012.720360
   Tung WC, 2013, WESTERN J NURS RES, V35, P1171, DOI 10.1177/0193945913486201
   Walsh JL, 2011, ANN BEHAV MED, V42, P235, DOI 10.1007/s12160-011-9284-y
   Williams SS, 1998, AIDS BEHAV, V2, P177, DOI 10.1023/A:1022155100116
   Xiao ZW, 2010, AIDS CARE, V22, P332, DOI 10.1080/09540120903193609
   Zhang HS, 2004, AIDS BEHAV, V8, P105, DOI 10.1023/B:AIBE.0000030242.46843.71
   Zhang H, 2011, BMC PUBLIC HEALTH, V11, P0, DOI 10.1186/1471-2458-11-113
NR 43
TC 24
Z9 28
U1 6
U2 27
PU PUBLIC LIBRARY SCIENCE
PI SAN FRANCISCO
PA 1160 BATTERY STREET, STE 100, SAN FRANCISCO, CA 94111 USA
SN 1932-6203
EI 
J9 PLOS ONE
JI PLoS One
PD SEP 29
PY 2014
VL 9
IS 9
BP 
EP 
DI 10.1371/journal.pone.0108976
PG 9
WC Multidisciplinary Sciences
SC Science & Technology - Other Topics
GA AU6XR
UT WOS:000345745400139
PM 25265390
DA 2023-03-20
ER

PT J
AU Mutinta, G
   Govender, K
   George, G
   Gow, J
AF Mutinta, Given
   Govender, Kaymarlin
   George, Gavin
   Gow, Jeff
TI The influence of biological factors on students' sexual behaviour at the University of KwaZulu-Natal, South Africa
SO AJAR-AFRICAN JOURNAL OF AIDS RESEARCH
LA English
DT Article
DE biological factors; HIV and AIDS; sex drive; sexual risk behaviour; university students
ID risk behavior; determinants; desire; drive
AB Studies in South African universities reveal that the prevalence of sexual risk behaviour is very high, putting many students at high risk of HIV infection. This study explored the biological influences on students' sexual taking behaviour at the University of KwaZulu-Natal, South Africa. A qualitative approach was used, comprising a total of 80 in-depth interviews and 4 focus group discussions. These were conducted between late 2008 and early 2010. The research had equal representation of male and female students, different races, two campuses and different levels of study. Factors associated with students' sexual behaviour were identified. The data were analysed using thematic analysis, and the themes identified form the basis for discussion in this paper. Students' sexual behaviour was positively associated with the influence of a range of biological factors. Factors such as age, judgement of the health of the partner by looking at appearances, pursuit of physical beauty, sexual debut, sexual fit, and search for sexual pleasure encouraged students to engage in sexual behaviour. Most students are young and lack experience in assessing the influence of biological factors on their sexual behaviours, and need education on biological factors. This poses a big challenge to controlling students' sexual behaviour, especially if HIV and sexually transmitted diseases prevention interventions are to be successful.
C1 [Mutinta, Given; Govender, Kaymarlin; George, Gavin; Gow, Jeff] Univ KwaZulu Natal, Hlth Econ & HIV AIDS Res Div HEARD, ZA-4041 Durban, South Africa.
   [Gow, Jeff] Univ So Queensland, Sch Commerce, Toowoomba, Qld 4350, Australia.
C3 University of Kwazulu Natal; University of Southern Queensland
RP Mutinta, G (corresponding author), Univ KwaZulu Natal, Hlth Econ & HIV AIDS Res Div HEARD, ZA-4041 Durban, South Africa.
EM mutinta@ukzn.ac.za
CR Ajjawi R, 2007, QUAL REP, V12, P612
   [Anonymous], 2000, HDB QUALITATIVE RES, V0, P0
   Archer J, 2003, REV GEN PSYCHOL, V7, P219, DOI 10.1037/1089-2680.7.3.219
   Baumeister RF, 2001, PERS SOC PSYCHOL REV, V5, P242, DOI 10.1207/S15327957PSPR0503_5
   Breier M., 2010, DROPOUT STOP OUT U W, V0, P0
   Byrne-Armstron H., 2001, CRITICAL MOMENTS QUA, V0, P0
   Clarke V., 2006, QUALITATIVE RES PSYC, V3, P77, DOI 10.1191/1478088706QP063OA
   Eagly AH, 2005, BEHAV BRAIN SCI, V28, P281, DOI 10.1017/S0140525X05290052
   Gangestad SW, 2000, BEHAV BRAIN SCI, V23, P573, DOI 10.1017/S0140525X0000337X
   Gonzaga GC, 2006, EMOTION, V6, P163, DOI 10.1037/1528-3542.6.2.163
   Green EC, 2009, STUD FAMILY PLANN, V40, P63, DOI 10.1111/j.1728-4465.2009.00187.x
   Hunter Mark, 2002, AFRICAN STUDIES, V61, P99, DOI 10.1080/00020180220140091
   JESSOR R, 1991, J ADOLESCENT HEALTH, V12, P597, DOI 10.1016/1054-139X(91)90007-K
   Kelly K., 2006, RES PRACTICE APPL ME, V0, P345
   Kotchick BA, 2001, CLIN PSYCHOL REV, V21, P493, DOI 10.1016/S0272-7358(99)00070-7
   Leclerc-Madlala S, 2008, AIDS, V22, PS17, DOI 10.1097/01.aids.0000341774.86500.53
   Lippa RA, 2007, ARCH SEX BEHAV, V36, P193, DOI 10.1007/s10508-006-9151-2
   Mawoyo M, 2009, GENDER IDENTITY I CU, V0, P0
   Miller W.L., 1999, DOING QUALITATIVE RE, V0, P0
   Mutinta G., 2012, JOURNAL OF HUMAN ECOLOGY, V38, P17
   Ostovich JM, 2004, PERS SOC PSYCHOL B, V30, P1255, DOI 10.1177/0146167204264754
   Parker WM, 2007, CONCURRENT SEXUAL PA, V0, P0
   Peltzer K, 2009, BMC PUBLIC HEALTH, V9, P0, DOI 10.1186/1471-2458-9-174
   Pretorius J, 2006, S AFRICA J HIGHER ED, V20, P299
   Shisana O, 2009, S AFRICAN NATL HIV P, V0, P0
   Spector IP, 1996, J SEX MARITAL THER, V22, P175
   SSA (Statistics South Africa), 2012, EV HIV AIDS, V0, P0
NR 27
TC 2
Z9 2
U1 0
U2 3
PU NATL INQUIRY SERVICES CENTRE PTY LTD
PI GRAHAMSTOWN
PA 19 WORCESTER STREET, PO BOX 377, GRAHAMSTOWN 6140, SOUTH AFRICA
SN 1608-5906
EI 1727-9445
J9 AJAR-AFR J AIDS RES
JI AJAR-Afr. J. Aids Res.
PD JUN 15
PY 2014
VL 13
IS 4
BP 321
EP 329
DI 10.2989/16085906.2014.961938
PG 9
WC Public, Environmental & Occupational Health
SC Public, Environmental & Occupational Health
GA AY0SA
UT WOS:000347305800002
PM 25555098
DA 2023-03-20
ER

PT J
AU Guo, RL
   McAleese, WJ
   Appleby, KM
   Guo, JH
   Zhang, W
   Huang, Y
   Peterson, T
AF Guo, Ruiling
   McAleese, Willis J.
   Appleby, Karen M.
   Guo, Jianhui
   Zhang, Wei
   Huang, Yi
   Peterson, Teri
TI Predictors of Intention to Use Condoms Among Chinese College Students
SO JOURNAL OF COMMUNITY HEALTH
LA English
DT Article
DE Condom use; Human immunodeficiency virus; Theory of planned behavior; Sexual behavior; Chinese college students
ID planned behavior; university-students; sexual-behavior; reasoned action; south-africa; safer sex; hiv; metaanalysis; attitudes; adolescents
AB China is experiencing one of the fastest growing human immunodeficiency virus (HIV) epidemics in the world. Condom use is consistently low among Chinese college students. The purpose of this study was to identify the predictors that determine the intention to use condoms among Chinese college students applying the theory of planned behavior (TPB). A non-probability convenience sample of 433 participants was drawn from three universities in Central, Eastern, and Southwestern China, respectively. An anonymous written questionnaire was self-administered. Data were collected and analyzed descriptively and statistically using Predictive Analytical Software 19.0. Multiple linear regression was performed to identify the predictors among 402 participants with non-missing data. Eighteen percent (78/433) of the participants reported being sexually active in the past 6 months. The percentage of times these individuals reported using condoms during intercourse was 38.19 %. Intention to use condoms was statistically significantly (R-2 = 50.4 %) predicted by attitudes (beta = 0.213), subjective norms (beta = 0.259), and perceived behavior control (PBC) (beta = 0.332). All predictors were statistically significant at the 0.001 level (p < 0.001). PBC was the strongest predictor of intention to use condoms. The study findings indicated that the TPB could be used as a framework to determine the predictors of intention to use condoms among the Chinese college students. It is recommended that the HIV education programs should increase the intention to use condoms through promoting positive attitudes, subjective norms and PBC of condom use in Chinese college students.
C1 [Guo, Ruiling] Idaho State Univ, Idaho Hlth Sci Lib, Pocatello, ID 83209 USA.
   [McAleese, Willis J.] Idaho State Univ, Kasiska Sch Hlth Profess, Pocatello, ID 83209 USA.
   [Appleby, Karen M.] Idaho State Univ, Dept Sport Sci & Phys Educ, Pocatello, ID 83209 USA.
   [Guo, Jianhui] Henan Inst Educ, Dept Phys Educ, Zhengzhou 450046, Henan, Peoples R China.
   [Zhang, Wei] Shandong Ctr Dis Control & Prevent, Jinan 250014, Shandong, Peoples R China.
   [Zhang, Wei] Shandong Univ, Sch Publ Hlth, Jinan 250012, Shandong, Peoples R China.
   [Huang, Yi] Chengdu Univ Technol, Chengdu 610059, Sichuan, Peoples R China.
   [Peterson, Teri] Idaho State Univ, Coll Business, Pocatello, ID 83209 USA.
C3 Idaho; Idaho State University; Idaho; Idaho State University; Idaho; Idaho State University; Henan Finance University; Shandong University; Chengdu University of Technology; Idaho; Idaho State University
RP Guo, RL (corresponding author), Idaho State Univ, Idaho Hlth Sci Lib, 921 South 9th Ave, Pocatello, ID 83209 USA.
EM guoruil@isu.edu; mcalwill@isu.edu; applkare@isu.edu; tyguojianhui@163.com; 77zw77@163.com; hy1425@yahoo.com.cn; peteteri@isu.edu
CR AJZEN I, 1991, ORGAN BEHAV HUM DEC, V50, P179, DOI 10.1016/0749-5978(91)90020-T
   Ajzen I., 1980, UNDERSTANDING ATTITU, V0, P0
   Ajzen I, 1985, ACTION CONTROL COGNI, V2, P11, DOI 10.1007/978-3-642-69746-3_2
   Ajzen I., 1988, ATTITUDES PERSONALIT, V0, P0
   Albarracin D, 2001, PSYCHOL BULL, V127, P142, DOI 10.1037//0033-2909.127.1.142
   Behling O., 2000, TRANSLATING QUESTION, V0, P23
   Bennett P., 2000, PSYCHOL HEALTH MED, V5, P307, DOI 10.1080/713690195
   Boer H, 2007, BRIT J HEALTH PSYCH, V12, P51, DOI 10.1348/135910706X102104
   Bryan A, 2002, HEALTH PSYCHOL, V21, P71, DOI 10.1037//0278-6133.21.1.71
   Bryan A, 2006, AIDS BEHAV, V10, P387, DOI 10.1007/s10461-006-9087-5
   Carmack CC, 2009, J PRIM PREV, V30, P659, DOI 10.1007/s10935-009-0199-3
   Cha ES, 2008, ARCH SEX BEHAV, V37, P641, DOI 10.1007/s10508-007-9187-y
   GRUSKY O, 2002, AIDS BEHAV, V6, P381
   Gu J, 2009, AIDS CARE, V21, P967, DOI 10.1080/09540120802657548
   Heeren GA, 2007, AIDS EDUC PREV, V19, P1, DOI 10.1521/aeap.2007.19.1.1
   Huang J, 2005, AIDS PATIENT CARE ST, V19, P769, DOI 10.1089/apc.2005.19.769
   Jamner MS, 1998, PSYCHOL HEALTH, V13, P187
   Janepanish P., 2009, THESIS A I, V0, P0
   Johnson, 2001, PSYCHOL HEALTH MED, V6, P207, DOI 10.1080/13548500123901
   Ma QQ, 2009, AIDS CARE, V21, P249, DOI 10.1080/09540120801982921
   Macalino GE, 2009, SUBST ABUSE TREAT PR, V4, P0, DOI 10.1186/1747-597X-4-13
   Mausbach BT, 2009, AIDS CARE, V21, P17, DOI 10.1080/09540120802017628
   Ministry of Health Peoples Republic of China Joint United Nations Programme on HIV/AIDS World Health Organization, 2010, 2009 EST HIV AIDS EP, V0, P0
   Molla M, 2007, AIDS CARE, V19, P425, DOI 10.1080/09540120600722692
   Munoz-Silva A, 2009, SPAN J PSYCHOL, V12, P485, DOI 10.1017/S1138741600001864
   NUCIFORA J, 1993, IN S EX SOC, V28, P47
   Qi X., 2002, HIV AIDS EPIDEMIOLOG, V0, P0
   Rannie K, 1997, PUBLIC HEALTH NURS, V14, P51, DOI 10.1111/j.1525-1446.1997.tb00410.x
   Sheeran P, 1999, J APPL SOC PSYCHOL, V29, P1624, DOI 10.1111/j.1559-1816.1999.tb02045.x
   Sheeran P, 1999, PSYCHOL BULL, V125, P90, DOI 10.1037/0033-2909.125.1.90
   Sheng L, 2008, CHINESE MED J-PEKING, V121, P1230, DOI 10.1097/00029330-200807010-00016
   Wang L, 2009, JAIDS-J ACQ IMM DEF, V50, P414, DOI 10.1097/QAI.0b013e3181958530
   Webber GC, 2007, AIDS CARE, V19, P685, DOI 10.1080/09540120601084340
   Wise D, 2006, AM J HEALTH EDUC, V37, P210, DOI 10.1080/19325037.2006.10598905
   Wolitski R.J., 2007, PREDICTION CHANGE HL, V0, P173
   Xiao ZW, 2010, AIDS CARE, V22, P332, DOI 10.1080/09540120903193609
NR 36
TC 8
Z9 9
U1 0
U2 20
PU SPRINGER
PI NEW YORK
PA 233 SPRING ST, NEW YORK, NY 10013 USA
SN 0094-5145
EI 1573-3610
J9 J COMMUN HEALTH
JI J. Community Health
PD AUG 15
PY 2014
VL 39
IS 4
BP 712
EP 718
DI 10.1007/s10900-013-9816-4
PG 7
WC Health Policy & Services; Public, Environmental & Occupational Health
SC Health Care Sciences & Services; Public, Environmental & Occupational Health
GA AK6LT
UT WOS:000338539800011
PM 24390740
DA 2023-03-20
ER

PT J
AU Shah, SM
   Heylen, E
   Srinivasan, K
   Perumpil, S
   Ekstrand, ML
AF Shah, Shilpa M.
   Heylen, Elsa
   Srinivasan, Krishnamachari
   Perumpil, Sheeja
   Ekstrand, Maria L.
TI Reducing HIV Stigma Among Nursing Students: A Brief Intervention
SO WESTERN JOURNAL OF NURSING RESEARCH
LA English
DT Article
DE HIV; AIDS; stigma; India; nursing; education
ID hiv/aids; aids; attitudes; health
AB HIV stigma can be devastating and is common among health care providers, particularly nurses. The objectives of this study were to (a) assess the acceptability and feasibility of a brief stigma-reduction curriculum among a convenience sample of Indian nursing students and (b) examine the preliminary effect of this curriculum on their knowledge, attitudes, and intent to discriminate. At baseline, 57% of students had at least one misconception about HIV transmission, 38% blamed people living with HIV for their infection, and 87% and 95% demonstrated intent to discriminate while dispensing medications and drawing blood, respectively. Following the curriculum, HIV-related knowledge increased while blame, endorsement of coercive policies, and intent to discriminate decreased significantly. In addition, more than 95% of participants described the curriculum as practice changing. This brief intervention resulted in decreased stigma levels and was also highly acceptable to the nursing students. Next steps include rigorous evaluation in a randomized controlled trial.
C1 [Shah, Shilpa M.] Univ Calif San Francisco, San Francisco, CA 94143 USA.
   [Heylen, Elsa; Ekstrand, Maria L.] Univ San Francisco, Ctr AIDS Prevent Studies, San Francisco, CA 94117 USA.
   [Srinivasan, Krishnamachari; Ekstrand, Maria L.] St Johns Res Inst, Bengaluru, Karnataka, India.
   [Perumpil, Sheeja] St Johns Coll Nursing, Bengaluru, Karnataka, India.
C3 University of California System; University of California San Francisco; University of San Francisco; St. John's National Academy of Health Sciences; St. John's Research Institute
RP Shah, SM (corresponding author), Univ Calif San Francisco, 1545 Divisadero St,Box 0320, San Francisco, CA 94143 USA.
EM shilpa.shah@ucsf.edu
FU Pathways Funding Agency at the University of California, San Francisco; National Institute of Mental Health [R01MH06713]
CR Bharat S, 2001, INDIA HIV AIDS RELAT, V0, P0
   Bharat S, 2011, SAHARA J-J SOC ASP H, V8, P138, DOI 10.1080/17290376.2011.9724996
   Chan KY, 2008, AIDS BEHAV, V12, P146, DOI 10.1007/s10461-007-9222-y
   Das S, 2011, AIDS CARE, V23, P417, DOI 10.1080/09540121.2010.507752
   Duvvury N, 2006, HIV AIDS STIGMA VIOL, V0, P0
   Ekstrand ML, 2013, J INT AIDS SOC, V16, P0, DOI 10.7448/IAS.16.3.18717
   Ekstrand ML, 2012, AIDS BEHAV, V16, P700, DOI 10.1007/s10461-011-9888-z
   Herek GM, 2002, J LAW MED ETHICS, V30, P594, DOI 10.1111/j.1748-720X.2002.tb00428.x
   Herek GM, 1998, BASIC APPL SOC PSYCH, V20, P230, DOI 10.1207/15324839851036705
   Herek GM, 1999, AM BEHAV SCI, V42, P1130, DOI 10.1177/0002764299042007006
   Hossain MB, 2011, ASIA-PAC J PUBLIC HE, V23, P171, DOI 10.1177/1010539509346980
   ICRW, 2013, GLOB HIV STIGM RED F, V0, P0
   Joint United Nations Programme on HIV/AIDS, 2003, STIGM DISCR, V0, P0
   Mahajan AP, 2008, AIDS, V22, PS67, DOI 10.1097/01.aids.0000327438.13291.62
   Mahendra V S, 2007, SAHARA J, V4, P616
   Nyblade L, 2009, J INT AIDS SOC, V12, P0, DOI 10.1186/1758-2652-12-15
   Rosenburg N, 2012, J ASSOC NURSE AIDS C, V23, P170, DOI 10.1016/j.jana.2011.09.003
   Ruiz-Torres Yamilette, 2007, INTERAM J PSYCHOL, V41, P49
   Steward WT, 2008, SOC SCI MED, V67, P1225, DOI 10.1016/j.socscimed.2008.05.032
   Steward Wayne T, 2013, J INT ASSOC PROVID AIDS CARE, V12, P103, DOI 10.1177/1545109711432315
   Steward WT, 2011, PSYCHOL HEALTH MED, V16, P74, DOI 10.1080/13548506.2010.521568
   Subramanian T, 2009, AIDS CARE, V21, P473, DOI 10.1080/09540120802283469
   World Bank, 2012, HIV AIDS IND, V0, P0
NR 23
TC 35
Z9 38
U1 0
U2 39
PU SAGE PUBLICATIONS INC
PI THOUSAND OAKS
PA 2455 TELLER RD, THOUSAND OAKS, CA 91320 USA
SN 0193-9459
EI 1552-8456
J9 WESTERN J NURS RES
JI West. J. Nurs. Res.
PD NOV 15
PY 2014
VL 36
IS 10
BP 1323
EP 1337
DI 10.1177/0193945914523685
PG 15
WC Nursing
SC Nursing
GA AQ7FT
UT WOS:000342978700003
PM 24569699
DA 2023-03-20
ER

PT J
AU Msiska, G
   Smith, P
   Fawcett, T
   Nyasulu, BM
AF Msiska, Gladys
   Smith, Pam
   Fawcett, Tonks
   Nyasulu, Betty Mkwinda
TI Emotional labour and compassionate care: What's the relationship?
SO NURSE EDUCATION TODAY
LA English
DT Article
DE Clinical learning experience; HIV care; Compassionate care; Emotional labour; Hermeneutic phenomenological research
ID nursing-students; work; hiv/aids; attitudes; nurses
AB Background: Malawi is one of the countries in the Sub-Saharan region of Africa severely affected by the HIV pandemic. This being the case, student nurses' clinical encounters include caring for patients with HIV and AIDS. Objectives: The study explored the clinical learning experience of undergraduate nursing students in Malawi, with the aim of understanding the nature of their experience. Design: This was a hermeneutic phenomenological study. Setting: The study took place at a university nursing college in Malawi. Participants: Thirty undergraduate nursing students were purposively selected. Methods: Conversational interviews were conducted and a framework developed by modifying Colaizzi's procedural steps guided the phenomenological analysis. Results: The participants reported their experience during the early years of their studies and their current experience at the time of the study, depicting them as novice and senior students respectively. The study findings demonstrated an overt fear of contracting HIV infection among novice nursing students. Such fear led students to deliberately avoid taking care of HIV positive patients and develop a sense of legitimate emotional detachment However, as students progressed in their studies, and their knowledge and experiences increased, they realised that HIV and AIDS patients needed support and empathy. The learning trajectory demonstrate a gradual change from emotional detachment based on fear to a sense of emotional engagement built on knowledge, experiential insights and the notion of emotions management that led to the provision of care driven by compassion as opposed to anxiety. Conclusion: The findings illustrate that nursing students need to work on their emotions to provide compassionate care. This is consistent with the concept of emotional labour and the paper argues that undertaking emotional labour is essential in promoting compassionate care. (C) 2014 Elsevier Ltd. All rights reserved.
C1 [Msiska, Gladys; Nyasulu, Betty Mkwinda] Univ Malawi, Kamuzu Coll Nursing, Zomba, Malawi.
   [Smith, Pam; Fawcett, Tonks] Univ Edinburgh, Sch Hlth Social Sci, Edinburgh EH8 9YL, Midlothian, Scotland.
C3 University of Malawi; University of Edinburgh
RP Msiska, G (corresponding author), Kamuzu Coll Nursing, Private Bag 1, Lilongwe, Malawi.
EM gladysmsiska@kcn.unima.mw
FU Kamuzu College of Nursing (KCN)
CR ANTONACCIO M, 2000, PICTURING HUMAN MORA, V0, P0
   Bektas HA, 2007, AIDS CARE, V19, P888, DOI 10.1080/09540120701203352
   Carmack B J, 1997, IMAGE J NURS SCH, V29, P139, DOI 10.1111/j.1547-5069.1997.tb01546.x
   Cerbone DR., 2010, UNDERSTANDING PHENOM, V0, P0
   Christiansen B, 2008, NURSE EDUC PRACT, V8, P326
   Colaizzi P. E., 1978, EXISTENTIAL PHENOMEN, V0, P48
   de Sales T., 2003, INT J QUAL METH, V2, P1, DOI 10.1177/160940690300200101
   Debesay J, 2008, NURS INQ, V15, P57, DOI 10.1111/j.1440-1800.2008.00390.x
   DIEKELMANN NL, 1992, ADV NURS SCI, V14, P72, DOI 10.1097/00012272-199203000-00010
   Fleming Valerie, 2003, NURS INQ, V10, P113, DOI 10.1046/j.1440-1800.2003.00163.x
   Fredriksson L, 2003, NURS ETHICS, V10, P138, DOI 10.1191/0969733003ne588oa
   Freeman M, 2007, QUAL INQ, V13, P925, DOI 10.1177/1077800407304463
   Freshwater Dawn, 2004, NURS INQ, V11, P91, DOI 10.1111/j.1440-1800.2004.00198.x
   Froggatt K, 1998, J ADV NURS, V28, P332, DOI 10.1046/j.1365-2648.1998.00688.x
   Gadamer H.G., 2004, TRUTH METHOD TRANSLA, V0, P0
   Geanellos R, 1998, NURS INQ, V5, P154, DOI 10.1046/j.1440-1800.1998.530154.x
   Gray B, 2000, NURS TIMES, V96, P29
   Gray B, 2009, NURS EDUC TODAY, V29, P168, DOI 10.1016/j.nedt.2008.08.003
   Hekman S. J., 1986, HERMENEUTICS SOCIOLO, V0, P0
   Henderson A, 2001, NURS INQ, V8, P130, DOI 10.1046/j.1440-1800.2001.00097.x
   Herndl DP, 1998, AM LIT HIST, V10, P771
   Hochschild A., 1983, WORKING AM, V0, P0
   Holstein, 1997, QUALITATIVE RES THEO, V0, P113
   Hunter B, 2007, INT J NURS STUD, V44, P859, DOI 10.1016/j.ijnurstu.2006.12.015
   Huynh T, 2008, J ADV NURS, V64, P195, DOI 10.1111/j.1365-2648.2008.04780.x
   HYCNER RH, 1985, HUM STUD, V8, P279, DOI 10.1007/BF00142995
   JAMES N, 1992, SOCIOL HEALTH ILL, V14, P488, DOI 10.1111/1467-9566.ep10493127
   Kottow M.H., 2001, NURS PHILOS, V2, P53, DOI 10.1046/J.1466-769X.2001.00031.X
   Laverty SM., 2003, INT J QUAL METH, V2, P1, DOI 10.1177/160940690300200303
   Lemonidou C, 2004, NURS ETHICS, V11, P122, DOI 10.1191/0969733004ne678oa
   Lilius JM, 2012, ACAD MANAGE REV, V37, P569, DOI 10.5465/amr.2010.0458
   Lincoln Y. S., 1985, NATURALISTIC INQUIRY, V0, P0
   Mann Sandi, 2005, J HEALTH ORGAN MANAG, V19, P304
   Moran Dermot, 2000, INTRO PHENOMENOLOGY, V0, P0
   Paley J, 2013, NURS EDUC TODAY, V33, P1451, DOI 10.1016/j.nedt.2013.05.011
   Pascoe E, 1996, J ADV NURS, V24, P1309, DOI 10.1111/j.1365-2648.1996.tb01039.x
   Pask EJ, 2003, NURS ETHICS, V10, P165, DOI 10.1191/0969733003ne591oa
   Peate I, 2002, NURS EDUC TODAY, V22, P492, DOI 10.1054/nedt.2002.0747
   Pickles D, 2009, J ADV NURS, V65, P2262, DOI 10.1111/j.1365-2648.2009.05128.x
   Polit DF, 2012, NURSING RES GENERATI, V0, P0
   Richards L., 2007, README 1 USERS GUIDE, V2nd, P0
   Robins S, 2006, AM ANTHROPOL, V108, P312, DOI 10.1525/aa.2006.108.2.312
   Scheper-Hughes Nancy, 1986, MED ANTHROPOL Q, V17, P137, DOI 10.1111/J.1937-6219.1986.TB01061.X
   Smith P, 2012, EMOTIONAL LABOUR NUR, V0, P0
   Smith P, 2008, J RES NURS, V13, P367, DOI 10.1177/1744987108096012
   Straughair Collette, 2012, BR J NURS, V21, P239
   Turale Sue, 2008, NURSE EDUC PRACT, V8, P1
   Watson Jean, 2003, NURS ADM Q, V27, P197
   Wilson Holly Skodol., 1991, QUAL HEALTH RES, V1, P263, DOI 10.1177/104973239100100206
NR 49
TC 13
Z9 13
U1 3
U2 54
PU CHURCHILL LIVINGSTONE
PI EDINBURGH
PA JOURNAL PRODUCTION DEPT, ROBERT STEVENSON HOUSE, 1-3 BAXTERS PLACE, LEITH WALK, EDINBURGH EH1 3AF, MIDLOTHIAN, SCOTLAND
SN 0260-6917
EI 1532-2793
J9 NURS EDUC TODAY
JI Nurse Educ. Today
PD SEP 15
PY 2014
VL 34
IS 9
BP 1246
EP 1252
DI 10.1016/j.nedt.2014.03.002
PG 7
WC Education, Scientific Disciplines; Nursing
SC Education & Educational Research; Nursing
GA AO0JI
UT WOS:000340994500013
PM 24721138
DA 2023-03-20
ER

PT J
AU Maticka-Tyndale, E
   Mungwete, R
   Jayeoba, O
AF Maticka-Tyndale, E.
   Mungwete, R.
   Jayeoba, O.
TI Replicating impact of a primary school HIV prevention programme: primary school action for better health, Kenya
SO HEALTH EDUCATION RESEARCH
LA English
DT Article
ID sub-saharan africa; sexual-behavior; young-people; condom use; education; youth; students
AB School-based programmes to combat the spread of HIV have been demonstrated to be effective over the short-term when delivered on a small scale. The question addressed here is whether results obtained with small-scale delivery are replicable in large-scale roll-out. Primary School Action for Better Health (PSABH), a programme to train teachers to deliver HIV-prevention education in upper primary-school grades in Kenya demonstrated positive impact when tested in Nyanza Province. This article reports pre-, 10-month post-and 22-month post-training results as PSABH was delivered in five additional regions of the country. A total of 26 461 students from 110 primary schools in urban and rural, middle-and low-income settings participated in this repeated cross-sectional study. Students ranged in age from 11 to 16 years, were predominantly Christian (10% Muslim), and the majority were from five different ethnic groups. Results demonstrated positive gains in knowledge, self-efficacy related to changes in sexual behaviours and condom use, acceptance of HIV+ students, endorsement of HIV-testing and behaviours to post-pone sexual debut or decrease sexual activity. These results are as strong as or stronger than those demonstrated in the original impact evaluation conducted in Nyanza Province. They support the roll-out of the programme across Kenyan primary schools.
C1 [Maticka-Tyndale, E.; Mungwete, R.] Univ Windsor, Dept Sociol Anthropol & Criminol, Windsor, ON N9B 3P4, Canada.
   [Jayeoba, O.] Univ Saskatchewan, Dept Community Hlth & Epidemiol, Saskatoon, SK S7N 0W8, Canada.
C3 University of Windsor; University of Saskatchewan
RP Maticka-Tyndale, E (corresponding author), Univ Windsor, Dept Sociol Anthropol & Criminol, Windsor, ON N9B 3P4, Canada.
EM maticka@uwindsor.ca
CR Ahmed N, 2009, SCAND J PUBLIC HEALT, V37, P48, DOI 10.1177/1403494808097190
   Arnold Robert, 2012, AFR J REPROD HEALTH, V16, P103
   Bandura A, 1994, PREVENTING AIDS THEO, V0, PP25, DOI 10.1007/978-1-4899-1193-3_3
   Bandura A., 1977, SOCIAL LEARNING THEO, V0, P0
   BARNETT E, 1995, HLTH HIV AIDS ED PRI, V0, P0
   Barnett JP, 2010, J SEX RES, V47, P1
   BOLER T, 2003, SOUND SILENCE DIFFIC, V0, P0
   Campbell C, 2005, AIDS CARE, V17, P471, DOI 10.1080/09540120412331319705
   Campbell C, 2002, SOC SCI MED, V55, P331, DOI 10.1016/S0277-9536(01)00289-1
   Campbell C., 2003, LETTING THEM WHY HIV, V0, P0
   CfBT Education Trust, 2005, Q A BOOKL, V0, P0
   CfBT Education Trust, 2006, PSABH COURS A B SCH, V0, P0
   CfBT Education Trust, 2005, SCH HLTH CLUB ACT KI, V0, P0
   Coates TJ, 2008, LANCET, V372, P669, DOI 10.1016/S0140-6736(08)60886-7
   Coombe C., 2001, PROSPECTS, V31, P435
   Dupas P, 2011, AM ECON J-APPL ECON, V3, P1, DOI 10.1257/app.3.1.1
   Gallant M, 2004, SOC SCI MED, V58, P1337, DOI 10.1016/S0277-9536(03)00331-9
   Grunseit A., 1997, IMPACT HIV SEXUAL HL, V0, P0
   Kaaya SF, 2002, SCAND J PUBLIC HEALT, V30, P148, DOI 10.1080/14034940210133807
   Kirby DB, 2007, J ADOLESCENT HEALTH, V40, P206, DOI 10.1016/j.jadohealth.2006.11.143
   Magnussen Lesley, 2004, INT J ADOLESC MED HEALTH, V16, P303
   Main DW, 1995, PREV MED, V23, P409
   Maticka-Tyndale E, 2005, CULT HEALTH SEX, V7, P27, DOI 10.1080/13691050410001731080
   Maticka-Tyndale E., 2010, SEX EDUC-SEX SOC LEA, V10, P113, DOI 10.1080/14681811003666481
   Maticka-Tyndale E, 2005, PRIMARY SCH ACTION B, VI, P0
   Maticka-Tyndale E, 2005, PRIMARY SCH ACTION B, VII, P0
   Maticka-Tyndale E, 2002, PSABH PHAS 2 INT QUA, V0, P0
   Maticka-Tyndale E, 2007, EVAL PROGRAM PLANN, V30, P172, DOI 10.1016/j.evalprogplan.2007.01.006
   Maticka-Tyndale E, 2012, SEX HEALTH, V9, P59, DOI 10.1071/SH11033
   Maticka-Tyndale E, 2010, INT J SEX HEALTH, V22, P234, DOI 10.1080/19317611.2010.491377
   Maticka-Tyndale E, 2010, J ADOLESCENCE, V33, P563, DOI 10.1016/j.adolescence.2009.03.003
   Maticka-Tyndale E, 2010, SOC SCI MED, V71, P616, DOI 10.1016/j.socscimed.2010.03.049
   *MIN HLTH, 2001, AIDS KEN BACKGR PROJ, V0, P0
   Njue C., 2011, SEX EDUC-SEX SOC LEA, V11, P459, DOI 10.1080/14681811.2011.595271
   Njue C, 2009, AIDS EDUC PREV, V21, P169, DOI 10.1521/aeap.2009.21.2.169
   Pattman Rob, 2003, AFR J AIDS RES, V2, P103, DOI 10.2989/16085906.2003.9626565
   Plummer ML, 2004, SEX TRANSM INFECT, V80, P49, DOI 10.1136/sti.2004.011924
   Stover J, 2002, LANCET, V360, P73, DOI 10.1016/S0140-6736(02)09339-X
   World Health Organization, 1998, PREV EV TOOLK, V0, P0
NR 40
TC 6
Z9 6
U1 0
U2 6
PU OXFORD UNIV PRESS
PI OXFORD
PA GREAT CLARENDON ST, OXFORD OX2 6DP, ENGLAND
SN 0268-1153
EI 1465-3648
J9 HEALTH EDUC RES
JI Health Educ. Res.
PD AUG 15
PY 2014
VL 29
IS 4
BP 611
EP 623
DI 10.1093/her/cyt088
PG 13
WC Education & Educational Research; Public, Environmental & Occupational Health
SC Education & Educational Research; Public, Environmental & Occupational Health
GA AM7SN
UT WOS:000340068700006
PM 23962492
DA 2023-03-20
ER

PT J
AU Lo-Fo-Wong, DNN
   Beijaerts, A
   de Haes, HCJM
   Sprangers, MAG
AF Lo-Fo-Wong, Deborah N. N.
   Beijaerts, Anne
   de Haes, Hanneke C. J. M.
   Sprangers, Mirjam A. G.
TI Cancer in full-colour: Use of a graphic novel to identify distress in women with breast cancer
SO JOURNAL OF HEALTH PSYCHOLOGY
LA English
DT Article
DE breast cancer; distress; health education; literature and medicine; novels
ID novels; humanity; education; hiv/aids; art
AB The graphic novel Cancer Vixen about breast cancer was used as an example to examine whether reading of graphic novels may enhance insight into illness experiences. Content analysis showed that the graphic novel depicts the full range of distress, by portraying practical, social, emotional, religious/spiritual and physical problems. Findings were illustrated with descriptions from the book. The results indicate that - from a content perspective - this graphic novel may be of value in medical education and health psychology settings to teach students and patients about the human side of being ill.
C1 [Lo-Fo-Wong, Deborah N. N.; Beijaerts, Anne; de Haes, Hanneke C. J. M.; Sprangers, Mirjam A. G.] Univ Amsterdam, Acad Med Ctr, NL-1105 AZ Amsterdam, Netherlands.
C3 University of Amsterdam; Academic Medical Center Amsterdam
RP Lo-Fo-Wong, DNN (corresponding author), Univ Amsterdam, Acad Med Ctr, Dept Med Psychol, Meibergdreef 15, NL-1105 AZ Amsterdam, Netherlands.
EM d.n.lo-fo-wong@amc.uva.nl
CR Alvermann DE, 2000, J EDUC RES, V93, P193, DOI 10.1080/00220670009598707
   Behler A, 2006, REF USER SERV Q, V46, P16
   Bennett A, 1998, VISUAL LANGUAGE WRIT, V0, P0
   Butcher KT, 2004, CLEARING HOUSE, V78, P67, DOI 10.3200/TCHS.78.2.67-72
   Calman KC, 1997, LANCET, V350, P1622
   Campbell E, 2007, WORLD LITERATURE TOD, V81, P13
   Carter JB, 2007, ENGL J, V97, P49, DOI 10.2307/30046788
   Cazden C, 1996, HARVARD EDUC REV, V66, P60, DOI 10.17763/haer.66.1.17370n67v22j160u
   CHUTE H, 2007, LIT MED, V26, P413
   Collie K, 2006, J HEALTH PSYCHOL, V11, P761, DOI 10.1177/1359105306066632
   Connor JTH, 2010, CAME NEWSLETTER, V20, P12
   Connor JTH, 2010, CAME NEWSLETTER, V20, P7
   Crutcher PA, 2011, J POP CULT, V44, P53, DOI 10.1111/j.1540-5931.2010.00819.x
   Diekman AB, 2000, PSYCHOL WOMEN QUART, V24, P179, DOI 10.1111/j.1471-6402.2000.tb00199.x
   Eisner W., 2008, COMICS SEQUENTIAL AR, V0, P0
   Ekman P, 2011, EMOT REV, V3, P364, DOI 10.1177/1754073911410740
   Evans Martyn, 2003, ADV PSYCHIAT TREATME, V9, P380, DOI 10.1192/APT.9.5.380
   Gordon J, 2005, MED J AUSTRALIA, V182, P5, DOI 10.5694/j.1326-5377.2005.tb06543.x
   Green MJ, 2010, BRIT MED J, V340, P0, DOI 10.1136/bmj.c863
   Hammond HK, 2009, THESIS U MINNESOTA M, V0, P0
   Harvey J, 1997, J BIOCOMMUN, V24, P16
   Holland JC, 2010, J NATL COMPR CANC NE, V8, P448, DOI 10.6004/jnccn.2010.0034
   Holmes MS, 2008, CANC VIXEN, V0, P0
   Jacobs D, 2007, ENGL J, V96, P19, DOI 10.2307/30047289
   Jemal A, 2011, CA-CANCER J CLIN, V61, P69, DOI 10.3322/caac.20107
   Kaptein AA, 2011, MED HUMANIT, V37, P123, DOI 10.1136/jmh.2010.006270
   Kaptein AA, 2010, J HEALTH PSYCHOL, V15, P848, DOI 10.1177/1359105309357252
   Kaptein AA, 2009, J HEALTH PSYCHOL, V14, P161, DOI 10.1177/1359105308100200
   Kirklin D, 2001, CLIN MED, V1, P25, DOI 10.7861/clinmedicine.1-1-25
   Levy A, 2006, NY TIMES, V0, P0
   Marchetto MA, 2006, CANC VIXEN TRUE STOR, V0, P0
   MAYER RE, 1994, J EDUC PSYCHOL, V86, P389, DOI 10.1037/0022-0663.86.3.389
   Mayer RE, 2010, MED EDUC, V44, P543, DOI 10.1111/j.1365-2923.2010.03624.x
   McCloud Scott, 1993, UNDERSTANDING COMICS, V0, P0
   McGrath C, 2004, NY TIMES, V0, P0
   Middleton-Price H, 2007, J MED GENET, V44, P0
   Murray M, 1997, J HEALTH PSYCHOL, V2, P9, DOI 10.1177/135910539700200102
   Murray M, 2000, J HEALTH PSYCHOL, V5, P337, DOI 10.1177/135910530000500305
   Ngoshi HT, 2007, CHILD LIT EDUC, V38, P243, DOI 10.1007/s10583-007-9050-8
   Perry M, 2011, MED EDUC, V45, P141, DOI 10.1111/j.1365-2923.2010.03848.x
   Petersen I, 2006, J HEALTH PSYCHOL, V11, P197, DOI 10.1177/1359105306061180
   Pieper C, 2000, DIABETES RES CLIN PR, V50, P31, DOI 10.1016/S0168-8227(00)81563-6
   Pollman J, 2007, KATERN HART ZIEL, V0, P0
   PUTNAM GL, 1982, CANCER DETECT PREV, V5, P349
   Rossiter K, 2008, J HEALTH PSYCHOL, V13, P277, DOI 10.1177/1359105307086707
   Shapiro J., 2004, ED HLTH ABINGDON, V17, P73, DOI 10.1080/13576280310001656196
   Tabachnick SE, 2007, WORLD LITERATURE TOD, V81, P11
   Tiemensma J, 2012, J CLIN ENDOCR METAB, V97, P3123, DOI 10.1210/jc.2012-1235
   Tuinman MA, 2008, CANCER-AM CANCER SOC, V113, P870, DOI 10.1002/cncr.23622
   Vaccarella M, 2010, TRANSLATING AM IMPOR, V0, P386
   Williams ICM, 2012, MED HUMANIT, V38, P21, DOI 10.1136/medhum-2011-010093
   Yang, 2008, LANG ARTS, V85, P185
NR 52
TC 8
Z9 8
U1 2
U2 12
PU SAGE PUBLICATIONS LTD
PI LONDON
PA 1 OLIVERS YARD, 55 CITY ROAD, LONDON EC1Y 1SP, ENGLAND
SN 1359-1053
EI 1461-7277
J9 J HEALTH PSYCHOL
JI J. Health Psychol.
PD DEC 15
PY 2014
VL 19
IS 12
BP 1554
EP 1563
DI 10.1177/1359105313495905
PG 10
WC Psychology, Clinical
SC Psychology
GA AU7ED
UT WOS:000345762600008
PM 23928986
DA 2023-03-20
ER

PT J
AU Lemelin, C
   Lussier, Y
   Sabourin, S
AF Lemelin, Carmen
   Lussier, Yvan
   Sabourin, Stephane
TI Personality, substance abuse, and adolescent risky sexual behaviors
SO REVUE INTERNATIONALE DE PSYCHOLOGIE SOCIALE-INTERNATIONAL REVIEW OF SOCIAL PSYCHOLOGY
LA French
DT Article
DE Risky sexual behaviors; personality; substance consumption; adolescence; young adults
ID romantic relationships; health behavior; 5-factor model; hiv risk; traits; stigma; intercourse; experience; students; media
AB The aim of this study was to examine how personality traits and substance abuse explain adolescent risky sexual behaviors, notably age at the first sexual relation and the number of sexual partners. The sample consisted of 1553 adolescents and young adults who completed questionnaires on personality, substance abuse and sexual behaviors. Structural equations analyses showed that as extraversion increased, age at first sexual intercourse decreased and the number of partners rose. Substance abuse played a mediational role between several personality dimensions, more precisely extroversion, agreeability and conscientiousness, and risky sexual behaviors. Finally, there were also direct effects from extraversion and conscientiousness to sexual behaviors.
C1 [Lemelin, Carmen; Lussier, Yvan] Univ Quebec Trois Rivieres, Dept Psychol, Trois Rivieres, PQ G9A 5H1, Canada.
   [Sabourin, Stephane] Univ Laval, Ecole Psychol, Quebec City, PQ G1V 0A6, Canada.
C3 University of Quebec; University of Quebec Trois Rivieres; Laval University
RP Lemelin, C (corresponding author), Univ Quebec Trois Rivieres, Dept Psychol, CP 500, Trois Rivieres, PQ G9A 5H1, Canada.
EM Carmen.Lemelin@cegepdrummond.ca; yvan.lussier@uqtr.ca; Stephane.Sabourin@psy.ulaval.ca
CR Alexander MG, 2003, J SEX RES, V40, P27, DOI 10.1080/00224490309552164
   Amselem S., 2007, CROISSANCE PUBERTE E, V0, P45
   ARO H, 1987, CHILD DEV, V58, P261, DOI 10.2307/1130306
   BATES ME, 1995, PSYCHOL ADDICT BEHAV, V9, P23, DOI 10.1037/0893-164X.9.1.23
   Bayer R, 2006, AM J PUBLIC HEALTH, V96, P47, DOI 10.2105/AJPH.2005.071886
   Bayer R, 2008, SOC SCI MED, V67, P463, DOI 10.1016/j.socscimed.2008.03.017
   Bingham CR, 1996, DEV PSYCHOL, V32, P647, DOI 10.1037/0012-1649.32.4.647
   Blais M., 2009, GLOBE REV INT ETUDES, V12, P23
   Boislard PMA, 2011, J ADOLESCENCE, V34, P289, DOI 10.1016/j.adolescence.2010.05.002
   Bozon M, 2003, POPULATION SOC, V391, P1
   Brassard A, 2007, PERS RELATIONSHIP, V14, P475, DOI 10.1111/j.1475-6811.2007.00166.x
   Browne M.W., 1993, SOCIOL METHOD RES, V0, P136
   Buss A., 1984, TEMPERAMENT EARLY DE, V0, P0
   Cantin S., 1998, PETIT MAGAZINE PERSO, V6, P1
   Capaldi DM, 2002, DEV PSYCHOL, V38, P394, DOI 10.1037//0012-1649.38.3.394
   Colder CR, 1997, PSYCHOL ADDICT BEHAV, V11, P83, DOI 10.1037/0893-164X.11.2.83
   Cooper ML, 2000, J PERS, V68, P1059, DOI 10.1111/1467-6494.00126
   Cooper ML, 2002, J STUD ALCOHOL, V0, PP101, DOI 10.15288/jsas.2002.s14.101
   Cooper ML, 1997, J ABNORM PSYCHOL, V106, P191, DOI 10.1037/0021-843X.106.2.191
   Costa P.T., 2008, SAGE HDB PERSONALITY, V0, PP179, DOI 10.4135/9781849200479.n9
   COSTA PT, 1988, NEO PI FFI MANUAL SU, V0, P0
   Courtwright A, 2013, BIOETHICS, V27, P74, DOI 10.1111/j.1467-8519.2011.01904.x
   Deacon H, 2006, J COMMUNITY APPL SOC, V16, P418, DOI 10.1002/casp.900
   Dollinger, 1993, J RES ADOLESCENCE, V3, P227, DOI 10.1207/S15327795JRA0303_2
   Engel G, 2002, PERS INDIV DIFFER, V32, P839, DOI 10.1016/S0191-8869(01)00090-3
   Furman Wyndol, 1999, DEV ROMANTIC RELATIO, V0, P0
   GARRIQUET D, 2005, RAPPORTS SANTE, V16, P11
   Godeau E, 2008, GYNECOL OBSTET FERTI, V36, P176, DOI 10.1016/j.gyobfe.2007.12.006
   Guo J, 2002, J ADOLESCENT HEALTH, V31, P354, DOI 10.1016/S1054-139X(02)00402-0
   Halpern CT, 2003, ADOLESCENT ROMANTIC REALTIONS AND SEXUAL BEHAVIOR: THEORY, V0, P0
   Health Behavior School-age Children, 2002, JEUNES CANADA SANTE, V0, P0
   Hoyle RH, 2000, J PERS, V68, P1203, DOI 10.1111/1467-6494.00132
   Hu LT, 1999, STRUCT EQU MODELING, V6, P1, DOI 10.1080/10705519909540118
   Institut national de la statistique et des etudes economiques (INSEE), 2007, ANTIANE, V67, P16
   Jamieson LK, 2011, J SEX RES, V48, P450, DOI 10.1080/00224499.2010.509892
   JESSOR R, 1995, DEV PSYCHOL, V31, P923, DOI 10.1037/0012-1649.31.6.923
   JESSOR R, 1987, BRIT J ADDICT, V82, P331
   Jessor R., 1977, PROBLEM BEHAV PSYCHO, V0, P0
   Jochen P., 2008, COMMUN RES, V35, P25, DOI 10.1177/0093650208321754
   Joreskog K.G., 1993, STRUCTURAL EQUATION, V0, P0
   Kotov R, 2010, PSYCHOL BULL, V136, P768, DOI 10.1037/a0020327
   LEngle KL, 2006, J ADOLESCENT HEALTH, V38, P186, DOI 10.1016/j.jadohealth.2005.03.020
   LOWRY R, 1994, AM J PUBLIC HEALTH, V84, P1116, DOI 10.2105/AJPH.84.7.1116
   MacKinnon D P, 2000, PREV SCI, V1, P173, DOI 10.1023/A:1026595011371
   Malouff JM, 2007, J DRUG EDUC, V37, P277, DOI 10.2190/DE.37.3.d
   Miller JD, 2004, PERS INDIV DIFFER, V36, P1611, DOI 10.1016/j.paid.2003.06.009
   Ministere de leducation du loisir et du sport, 2005, REL SEX PREC, V0, P0
   Ministere de la sante et des services sociaux, 2003, GROSS AD, V0, P0
   Paulhus DL, 2004, MULTIVAR BEHAV RES, V39, P303, DOI 10.1207/s15327906mbr3902_7
   Robins RW, 2001, J PERS, V69, P617, DOI 10.1111/1467-6494.694157
   Ross MW, 2002, ANN REV SEX RES, V12, P290
   Rostosky SS, 2000, J ADOLESCENCE, V23, P583, DOI 10.1006/jado.2000.0345
   ROTERMANN M, 2005, RAPPORTS SANTE, V16, P47
   Rotermann M., 2008, RAPPORT SANTE, V19, P57
   Ruiz MA, 2008, J PERS DISORD, V22, P365, DOI 10.1521/pedi.2008.22.4.365
   Satorra A., 1994, LATENT VARIABLES ANA, V0, PP399, DOI 10.2307/2291370
   Schmitt DP, 2004, EUR J PERSONALITY, V18, P301, DOI 10.1002/per.520
   Schumacker R. E., 2004, BEGINNERS GUIDE STRU, V0, P0, DOI DOI 10.4135/9781412973380.N17
   Statistique Canada, 2005, QUOTIDIEN, V0, P0
   Steiger JH, 2007, PERS INDIV DIFFER, V42, P893, DOI 10.1016/j.paid.2006.09.017
   Suvivuo P, 2008, HEALTH EDUC, V108, P145, DOI 10.1108/09654280810855595
   Tomarken AJ, 2003, J ABNORM PSYCHOL, V112, P578, DOI 10.1037/0021-843X.112.4.578
   Trobst KK, 2002, J RES PERS, V36, P117, DOI 10.1006/jrpe.2001.2334
   Trobst KK, 2000, J PERS, V68, P1233, DOI 10.1111/1467-6494.00133
   Turchik JA, 2010, J SEX RES, V47, P411, DOI 10.1080/00224490903161621
   Valois RF, 1999, J ADOLESCENT HEALTH, V25, P328, DOI 10.1016/S1054-139X(99)00051-8
   VALOIS RF, 1995, J ADOLESCENT HEALTH, V16, P26, DOI 10.1016/1054-139X(95)94070-O
   Vollrath M, 1999, EUR J PERSONALITY, V13, P39, DOI 10.1002/(SICI)1099-0984(199901/02)13:1<39::AID-PER328>3.0.CO;2-J
   Werner-Wilson RJ, 2004, ADOLESCENCE, V39, P303
   Zimmer-Gembeck MJ, 2002, J ADOLESCENT HEALTH, V31, P216, DOI 10.1016/S1054-139X(02)00504-9
NR 70
TC 0
Z9 0
U1 0
U2 6
PU UBIQUITY PRESS LTD
PI LONDON
PA 2N, 6 OSBORNE ST, LONDON, E1 6TD, ENGLAND
SN 2119-4130
EI 
J9 REV INT PSYCHOL SOC
JI Rev. Int. Psychol. Soc.
PD MAR 15
PY 2014
VL 27
IS 1
BP 65
EP 93
DI 
PG 29
WC Psychology, Social
SC Psychology
GA AJ8BK
UT WOS:000337927300003
DA 2023-03-20
ER

PT J
AU Kann, L
   Kinchen, S
   Shanklin, SL
   Flint, KH
   Hawkins, J
   Harris, WA
   Lowry, R
   Olsen, EO
   McManus, T
   Chyen, D
   Whittle, L
   Taylor, E
   Demissie, Z
   Brener, N
   Thornton, J
   Moore, J
   Zaza, S
AF Kann, Laura
   Kinchen, Steve
   Shanklin, Shari L.
   Flint, Katherine H.
   Hawkins, Joseph
   Harris, William A.
   Lowry, Richard
   Olsen, Emily O'Malley
   McManus, Tim
   Chyen, David
   Whittle, Lisa
   Taylor, Eboni
   Demissie, Zewditu
   Brener, Nancy
   Thornton, Jemekia
   Moore, John
   Zaza, Stephanie
TI Youth Risk Behavior Surveillance - United States, 2013
SO MMWR SURVEILLANCE SUMMARIES
LA English
DT Article
ID reliability
AB Problem: Priority health-risk behaviors contribute to the leading causes of morbidity and mortality among youth and adults. Population-based data on these behaviors at the national, state, and local levels can help monitor the effectiveness of public health interventions designed to protect and promote the health of youth nationwide. Reporting Period Covered: September 2012 December 2013. Description of the System: The Youth Risk Behavior Surveillance System (YRBSS) monitors six categories of priority health-risk behaviors among youth and young adults: 1) behaviors that contribute to unintentional injuries and violence; 2) tobacco use; 3) alcohol and other drug use; 4) sexual behaviors that contribute to unintended pregnancy and sexually transmitted infections (STIs), including human immunodeficiency virus (HIV) infection; 5) unhealthy dietary behaviors; and 6) physical inactivity. In addition, YRBSS monitors the prevalence of obesity and asthma. YRBSS includes a national school-based Youth Risk Behavior Survey (YRBS) conducted by CDC and state and large urban school district school-based YRBSs conducted by state and local education and health agencies. This report summarizes results for 104 health-risk behaviors plus obesity, overweight, and asthma from the 2013 national survey, 42 state surveys, and 21 large urban school district surveys conducted among students in grades 9-12. Results: Results from the 2013 national YRBS indicated that many high school students are engaged in priority health-risk behaviors associated with the leading causes of death among persons aged 10-24 years in the United States. During the 30 days before the survey, 41.4% of high school students nationwide among the 64.7% who drove a car or other vehicle during the 30 days before the survey had texted or e-mailed while driving, 34.9% had drunk alcohol, and 23.4% had used marijuana. During the 12 months before the survey, 14.8% had been electronically bullied, 19.6% had been bullied on school property, and 8.0% had attempted suicide. Many high school students nationwide are engaged in sexual risk behaviors that contribute to unintended pregnancies and STIs, including HIV infection. Nearly half (46.8%) of students had ever had sexual intercourse, 34.0% had had sexual intercourse during the 3 months before the survey (i.e., currently sexually active), and 15.0% had had sexual intercourse with four or more persons during their life. Among currently sexually active students, 59.1% had used a condom during their last sexual intercourse. Results from the 2013 national YRBS also indicate many high school students are engaged in behaviors associated with chronic diseases, such as cardiovascular disease, cancer, and diabetes. During the 30 days before the survey, 15.7% of high school students had smoked cigarettes and 8.8% had used smokeless tobacco. During the 7 days before the survey, 5.0% of high school students had not eaten fruit or drunk 100% fruit juices and 6.6% had not eaten vegetables. More than one-third (41.3%) had played video or computer games or used a computer for something that was not school work for 3 or more hours per day on an average school day. Interpretation: Many high school students engage in behaviors that place them at risk for the leading causes of morbidity and mortality The prevalence of most health-risk behaviors varies by sex, race/ethnicity, and grade and across states and large urban school districts. Long term temporal changes also have occurred. Since the earliest year of data collection, the prevalence of most health-risk behaviors has decreased (e.g., physical fighting, current cigarette use, and current sexual activity), but the prevalence of other health-risk behaviors has not changed (e.g., suicide attempts treated by a doctor or nurse, having ever used marijuana, and having drunk alcohol or used drugs before last sexual intercourse) or has increased (e.g., having not gone to school because of safety concern and obesity and overweight). Public Health Action: YRBSS data are used widely to compare the prevalence of health-risk behaviors among. subpopulations of students; assess trends in health-risk behaviors over time; monitor progress toward achieving 20 national health objectives for Healthy People 2020 and one of the 26 leading health indicators; provide comparable state and large urban school district data; and help develop and evaluate school and community policies, programs, and practices designed to decrease health-risk behaviors and improve health outcomes among youth.
C1 [Kann, Laura; Kinchen, Steve; Shanklin, Shari L.; Harris, William A.; Lowry, Richard; Olsen, Emily O'Malley; McManus, Tim; Chyen, David; Whittle, Lisa; Taylor, Eboni; Demissie, Zewditu; Brener, Nancy; Thornton, Jemekia; Moore, John; Zaza, Stephanie] CDC, Natl Ctr HIV AIDS Viral Hepatitis STD & TB Preven, Div Adolescent & Sch Hlth, Atlanta, GA 30333 USA.
   [Flint, Katherine H.] ICF Int, Rockville, MD USA.
   [Hawkins, Joseph] Westat Corp, Rockville, MD USA.
C3 Centers for Disease Control & Prevention - USA; Westat
RP Kann, L (corresponding author), Natl Ctr HIV AIDS Viral Hepatitis STD & TB Preven, Div Adolescent & Sch Hlth, Atlanta, GA USA.
EM lkk1@cdc.gov
CR Ali MK, 2011, DIABETES CARE, V34, P1998, DOI 10.2337/dc11-0792
   [Anonymous], 2010, MDR NAT ED DAT MAST, V0, P0
   Brener ND, 2003, J ADOLESCENT HEALTH, V32, P281, DOI 10.1016/S1054-139X(02)00708-5
   Brener ND, 2002, J ADOLESCENT HEALTH, V31, P336, DOI 10.1016/S1054-139X(02)00339-7
   Brener ND, 2013, MMWR, V62, P0
   CDC, 2011, HIV SURV REP, V23, P0
   CDC, 2013, MORT DAT FIL 2010 AL, V0, P0
   CDC NCHHSTP, 2013, SEXU TRANSM DIS MORB, V0, P0
   Hinkle D. E., 2003, APPL STAT BEHAV SCI, V0, P0
   Kuczmarski RJ, 2000, ADV DATA VITAL HLTH, V0, P0
   Martin Joyce A, 2011, NATL VITAL STAT REP, V60, P1
   National Cancer Institute, 2013, JOINP REGR PROGR, V0, P0
   Research Triangle Institute, 2012, SUDAAN VERS 11 0 0, V0, P0
   SAS Institute Inc, 2010, SAS VERS 9 3, V0, P0
NR 17
TC 1221
Z9 1242
U1 6
U2 257
PU CENTERS  DISEASE CONTROL
PI ATLANTA
PA 1600 CLIFTON RD, ATLANTA, GA 30333 USA
SN 1545-8636
EI 
J9 MMWR SURVEILL SUMM
JI MMWR Surv. Summ.
PD JUN 13
PY 2014
VL 63
IS 4
BP 1
EP 168
DI 
PG 168
WC Public, Environmental & Occupational Health
SC Public, Environmental & Occupational Health
GA AL8BU
UT WOS:000339363600001
PM 24918634
DA 2023-03-20
ER

PT J
AU Michielsen, K
   Remes, P
   Rugabo, J
   Van Rossem, R
   Temmerman, M
AF Michielsen, Kristien
   Remes, Pieter
   Rugabo, John
   Van Rossem, Ronan
   Temmerman, Marleen
TI Rwandan young people's perceptions on sexuality and relationships: Results from a qualitative study using the 'mailbox technique'
SO SAHARA J-JOURNAL OF SOCIAL ASPECTS OF HIV-AIDS
LA English
DT Article
DE mailbox technique; vulnerability; young people; sexuality and reproductive health; Rwanda
ID hiv prevention; south-africa; youth; vulnerability; metaanalysis; tanzania; beliefs; scripts; trial; risks
AB This study aimed to gain more insight into young Rwandans' perceptions on sex and relationships, which is essential for formulating effective sexual and reproductive health (SRH) promotion interventions. Using a 'mailbox technique', this paper studies the spontaneous thoughts of Rwandan young people on sexuality. Mailboxes were installed in five secondary schools in the Bugesera district and students were invited to write about their ideas, secrets, wishes, desires and fears on sexuality and relationships. Of the 186 letters collected, 154 addressed SRH topics. The letters were analysed in NVivo 9 using a theoretical model on vulnerability. Two stereotypical sexual interactions co-exist: experimental sex, taking place unprepared, driven by desire among young people of the same age, and transactional sex, occurring after negotiation between older men/women and younger girls/boys in exchange for money or goods. Both types expose young people to poor, though different, SRH outcomes. Young people have little capacity to manage their vulnerability in these relationships: they have limited knowledge on SRH topics, lack adult guidance or support and have difficult access to condoms. They apply seemingly contradictory norms and behaviours concerning sexuality. In conclusion, we have formulated several recommendations for SRH interventions.
C1 [Michielsen, Kristien] Univ Ghent, Int Ctr Reprod Hlth, B-9000 Ghent, Belgium.
   [Remes, Pieter] Dev Media Int, Ouagadougou, Burkina Faso.
   [Rugabo, John] Rwandan Red Cross Assoc, Hlth Programme, Muhanga, Rwanda.
   [Rugabo, John] Rwandan Red Cross Assoc, Hlth Programme, Kamonyi, Rwanda.
   [Rugabo, John] Rwandan Red Cross Assoc, Hlth Programme, Ruhango, Rwanda.
   [Rugabo, John] Rwandan Red Cross Assoc, Hlth Programme, Bugesera, Rwanda.
   [Van Rossem, Ronan] Univ Ghent, Dept Sociol, B-9000 Ghent, Belgium.
   [Temmerman, Marleen] Univ Ghent, B-9000 Ghent, Belgium.
C3 Ghent University; Ghent University; Ghent University
RP Michielsen, K (corresponding author), Univ Ghent, Int Ctr Reprod Hlth, B-9000 Ghent, Belgium.
EM kristien.michielsen@ugent.be
CR Brown A., 2001, SEXUAL RELATIONS AMO, V0, P0
   Delor F, 2000, SOC SCI MED, V50, P1557, DOI 10.1016/S0277-9536(99)00465-7
   Gallant M, 2004, SOC SCI MED, V58, P1337, DOI 10.1016/S0277-9536(03)00331-9
   Hampshire K, 2011, CULT HEALTH SEX, V13, P217, DOI 10.1080/13691058.2010.522255
   Harrison A, 2008, CULT HEALTH SEX, V10, P175, DOI 10.1080/13691050701775068
   Harrison A, 2010, BMC PUBLIC HEALTH, V10, P0, DOI 10.1186/1471-2458-10-102
   Hunter Mark, 2002, AFRICAN STUDIES, V61, P99, DOI 10.1080/00020180220140091
   Izugbara C O, 2001, AFR J REPROD HEALTH, V5, P22, DOI 10.2307/3583427
   Izugbara CO, 2008, J SEX RES, V45, P262, DOI 10.1080/00224490802204472
   Izugbara CO, 2007, AM J MENS HEALTH, V1, P197, DOI 10.1177/1557988307301341
   Jewkes R, 2006, TROP MED INT HEALTH, V11, P3, DOI 10.1111/j.1365-3156.2005.01530.x
   Maticka-Tyndale E, 2005, CULT HEALTH SEX, V7, P27, DOI 10.1080/13691050410001731080
   Medley A, 2009, AIDS EDUC PREV, V21, P181, DOI 10.1521/aeap.2009.21.3.181
   Michielsen K, 2010, AIDS, V24, P1193, DOI 10.1097/QAD.0b013e3283384791
   Musabyimana G., 2006, PRATIQUES ET RITES S, V0, P0
   Njue C, 2009, AIDS, V23, P505, DOI 10.1097/QAD.0b013e32832605d0
   OSullivan LF, 2006, CULT HEALTH SEX, V8, P99, DOI 10.1080/13691050600665048
   Paul-Ebhohimhen VA, 2008, BMC PUBLIC HEALTH, V8, P0, DOI 10.1186/1471-2458-8-4
   Remes P, 2010, CULT HEALTH SEX, V12, P279, DOI 10.1080/13691050903395145
   Ross DA, 2007, AIDS, V21, P1943, DOI 10.1097/QAD.0b013e3282ed3cf5
   Silberschmidt M, 2001, SOC SCI MED, V52, P1815, DOI 10.1016/S0277-9536(00)00299-9
   Swidler A, 2007, STUD FAMILY PLANN, V38, P147, DOI 10.1111/j.1728-4465.2007.00127.x
   Treffers PE, 2003, NED TIJDSCHR GENEES, V147, P2320
   UNFPA, 2010, FACT SHEET YOUNG PEO, V0, P0
   Wamoyi J, 2011, ARCH SEX BEHAV, V40, P5, DOI 10.1007/s10508-010-9646-8
   Wamoyi J, 2010, REPROD HEALTH, V7, P0, DOI 10.1186/1742-4755-7-6
   Watkins SC, 2009, POETICS, V37, P162, DOI 10.1016/j.poetic.2009.03.002
   Watts M. J., 1993, GEOJOURNAL, V30, P117, DOI 10.1007/BF00808128
   World Health Organization, 2008, WHY IS GIVING SPECIA, V5, P0
   World Health Organization, 2011, THE SEXUAL AND REPRO, V0, P0
NR 31
TC 10
Z9 11
U1 1
U2 9
PU TAYLOR & FRANCIS LTD
PI ABINGDON
PA 2-4 PARK SQUARE, MILTON PARK, ABINGDON OR14 4RN, OXON, ENGLAND
SN 1729-0376
EI 1813-4424
J9 SAHARA J-J SOC ASP H
JI Sahara J-J. Soc. Asp. HIV/AIDS
PD JUN 15
PY 2014
VL 11
IS 1
BP 51
EP 60
DI 10.1080/17290376.2014.927950
PG 10
WC Health Policy & Services; Public, Environmental & Occupational Health
SC Health Care Sciences & Services; Public, Environmental & Occupational Health
GA AW4YH
UT WOS:000346283000007
PM 24949925
DA 2023-03-20
ER

PT J
AU Zhang, J
   Zhang, D
   Chock, TM
AF Zhang, Jueman (Mandy)
   Zhang, Di
   Chock, T. Makana
TI EFFECTS OF HIV/AIDS PUBLIC SERVICE ANNOUNCEMENTS ON ATTITUDE AND BEHAVIOR: INTERPLAY OF PERCEIVED THREAT AND SELF-EFFICACY
SO SOCIAL BEHAVIOR AND PERSONALITY
LA English
DT Article
DE perceived threat; perceived susceptibility; self-efficacy; HIV; AIDS; public service; announcements; condom use; sexual health
ID fear appeals; mass-media; safer sex; risk; impact; model
AB We examined how perceived threat affected attitude and behavior toward condom use with main and nonmain partners, among at-risk young adults with varying levels of self-efficacy. Participants were 170 heterosexually active, single students at a northeastern university in the United States. Exposure to HIV/AIDS public service announcements was found to increase perceived susceptibility, which facilitated a positive attitude toward condom use with main partners but not with nonmain partners. High self-efficacy promoted a positive attitude toward condom use with main partners, and condom use with main and nonmain partners. The interaction effects revealed that high, compared to low, self-efficacy motivated more condom use with main and nonmain partners when perceived susceptibility was lower.
C1 [Zhang, Jueman (Mandy)] New York Inst Technol, Dept Commun Arts, Old Westbury, NY 11568 USA.
   [Zhang, Di] Renmin Univ China, Sch Journalism & Commun, Beijing 100872, Peoples R China.
   [Chock, T. Makana] Syracuse Univ, SI Newhouse Sch Publ Commun, Syracuse, NY 13244 USA.
C3 New York Institute Technology; Renmin University of China; Syracuse University
RP Zhang, J (corresponding author), New York Inst Technol, Dept Commun Arts, POB 8000, Old Westbury, NY 11568 USA.
EM jzhang19@nyit.edu; dzhang04@ruc.edu.cn
CR Bandura A., 1986, SOCIAL FDN THOUGHT A, V0, P0
   CACIOPPO JT, 1984, ADV CONSUM RES, V11, P673
   Centers for Disease Control and Prevention (CDC), 2013, HIV SURV REP 2011, V0, P0
   Comstock G., 1999, TELEVISION WHATS WHO, V0, P0
   Fishbein M, 1999, AM J PUBLIC HEALTH, V89, P336, DOI 10.2105/AJPH.89.3.336
   Freimuth V. S., 1990, COMMUN RES, V17, P755
   Muthusamy N, 2009, J COMMUN, V59, P317, DOI 10.1111/j.1460-2466.2009.01418.x
   Petty R.E., 1998, HDB SOCIAL PSYCHOL, VVolume 1, P217
   Rimal RN, 2009, HEALTH COMMUN, V24, P210, DOI 10.1080/10410230902804109
   ROGERS RW, 1976, J PERS SOC PSYCHOL, V34, P54, DOI 10.1037/0022-3514.34.1.54
   Smith RA, 2007, HEALTH COMMUN, V21, P55, DOI 10.1080/10410230701283389
   SNYDER LB, 1995, HEALTH COMMUN, V7, P125, DOI 10.1207/s15327027hc0702_3
   TYLER TR, 1984, J PERS SOC PSYCHOL, V47, P693, DOI 10.1037/0022-3514.47.4.693
   WITTE K, 1994, COMMUN MONOGR, V61, P113, DOI 10.1080/03637759409376328
   Xiaoming S., 2000, AIDS BEHAV, V4, P103
   Yzer MC, 2000, HEALTH EDUC RES, V15, P339, DOI 10.1093/her/15.3.339
   Zimmerman RS, 2007, HEALTH EDUC BEHAV, V34, P810, DOI 10.1177/1090198107299700
NR 17
TC 6
Z9 7
U1 0
U2 16
PU SOC PERSONALITY RES INC
PI PALMERSTON NORTH
PA P O BOX 1539, PALMERSTON NORTH 5330, NEW ZEALAND
SN 0301-2212
EI 1179-6391
J9 SOC BEHAV PERSONAL
JI Soc. Behav. Pers.
PD JUN 15
PY 2014
VL 42
IS 5
BP 799
EP 809
DI 10.2224/sbp.2014.42.5.799
PG 11
WC Psychology, Social
SC Psychology
GA AM8FQ
UT WOS:000340108000008
DA 2023-03-20
ER

PT J
AU McKay, MM
   Alicea, S
   Elwyn, L
   McClain, ZRB
   Parker, G
   Small, LA
   Mellins, CA
AF McKay, Mary McKernan
   Alicea, Stacey
   Elwyn, Laura
   McClain, Zachary R. B.
   Parker, Gary
   Small, Latoya A.
   Mellins, Claude Ann
TI The Development and Implementation of Theory-Driven Programs Capable of Addressing Poverty-Impacted Children's Health, Mental Health, and Prevention Needs: CHAMP and CHAMP_, Evidence- Informed, Family- Based Interventions to Address HIV Risk and Care
SO JOURNAL OF CLINICAL CHILD AND ADOLESCENT PSYCHOLOGY
LA English
DT Article
ID high-school-students; sexual-behavior; psychiatric-disorders; infected youth; substance use; low-income; adolescents; urban; adherence; hiv/aids
AB This article describes a program of prevention and intervention research conducted by the CHAMP (Collaborative HIV prevention and Adolescent Mental health Project; McKay & Paikoff, 2007) investigative team. CHAMP refers to a set of theory-driven, evidence-informed, collaboratively designed, family-based approaches meant to address the prevention, health, and mental health needs of poverty-impacted African American and Latino urban youth who are either at risk for HIV exposure or perinatally infected and at high risk for reinfection and possible transmission. CHAMP approaches are informed by theoretical frameworks that incorporate an understanding of the critical influences of multilevel contextual factors on youth risk taking and engagement in protective health behaviors. Highly influential theories include the triadic theory of influence, social action theory, and ecological developmental perspectives. CHAMP program delivery strategies were developed via a highly collaborative process drawing upon community-based participatory research methods in order to enhance cultural and contextual sensitivity of program content and format. The development and preliminary outcomes associated with a family-based intervention for a new population, perinatally HIV-infected youth and their adult caregivers, referred to as CHAMP+, is described to illustrate the integration of theory, existing evidence, and intensive input from consumers and healthcare providers.
C1 [McKay, Mary McKernan] Mt Sinai Sch Med, Dept Psychiat & Community Med, New York, NY USA.
   [McKay, Mary McKernan; Small, Latoya A.] NYU, Silver Sch Social Work, New York, NY 10003 USA.
   [Alicea, Stacey] NYU, Dept Appl Psychol, New York, NY 10003 USA.
   [Elwyn, Laura] Mt Sinai Sch Med, Dept Psychiat, New York, NY USA.
   [McClain, Zachary R. B.] Childrens Hosp Philadelphia, Craig Dalsimer Div Adolescent Med, Philadelphia, PA USA.
   [Parker, Gary] NYU, McSilver Inst Poverty Policy & Res, New York, NY 10003 USA.
   [Mellins, Claude Ann] Columbia Univ, New York State Psychiat Inst, New York, NY 10027 USA.
   [Mellins, Claude Ann] HIV Ctr Clin & Behav Studies, Princeton, NJ USA.
C3 Icahn School of Medicine at Mount Sinai; New York University; New York University; Icahn School of Medicine at Mount Sinai; University of Pennsylvania; Pennsylvania Medicine; Childrens Hospital of Philadelphia; New York University; Columbia University; New York State Psychiatry Institute
RP McKay, MM (corresponding author), NYU, Silver Sch Social Work, McSilver Inst Poverty Policy & Res, 550 1St Ave, New York, NY 10003 USA.
EM mary.mckay@nyu.edu
FU NICHD NIH HHS [R01 HD074052] Funding Source: Medline; NIMH NIH HHS [R01 MH063662, R01MH 63622, R01 MH064872, R34 MH072382, P30 MH043520, R01 MH5571, R01MH 64872] Funding Source: Medline; NINR NIH HHS [R21 NR010474, NR 010474] Funding Source: Medline
CR Angold A., 2001, DEPRESSED CHILD ADOL, V2, P143
   Annunziata D, 2006, J YOUTH ADOLESCENCE, V35, P105, DOI 10.1007/s10964-005-9016-3
   Baptiste DR, 2006, J PEDIATR PSYCHOL, V31, P905, DOI 10.1093/jpepsy/jsj100
   Bauermeister JA, 2009, J YOUTH ADOLESCENCE, V38, P1110, DOI 10.1007/s10964-008-9315-6
   Bauman L., 2005, GENERATION RISK GLOB, V0, P93
   Bauman LJ, 2005, AIDS BEHAV, V9, P211, DOI 10.1007/s10461-005-3902-2
   BAUMEISTER LM, 1995, HEALTH EDUC RES, V10, P233, DOI 10.1093/her/10.2.233
   Beautrais AL, 2001, AUST NZ J PSYCHIAT, V35, P647, DOI 10.1046/j.1440-1614.2001.00944.x
   Bell C., 2006, COMMUNITY COLLABORAT, V0, P243
   Bell CC, 2008, J NATL MED ASSOC, V100, P936, DOI 10.1016/S0027-9684(15)31408-5
   Bell CC, 2002, HLTH BEHAV CHANGE IM, V0, PP17, DOI 10.1007/978-1-4615-0731-4_2
   BIGLAN A, 1990, J BEHAV MED, V13, P245, DOI 10.1007/BF00846833
   Black MM, 1997, J RES ADOLESCENCE, V7, P173, DOI 10.1207/s15327795jra0702_4
   Brown AE, 1997, J INFECT DIS, V176, P794, DOI 10.1086/517304
   Brown BB, 1997, HLTH RISKS DEV TRANS, V0, P161
   Brown LK, 1997, J AM ACAD CHILD PSY, V36, P1609, DOI 10.1016/S0890-8567(09)66573-4
   Capaldi DM, 2002, DEV PSYCHOL, V38, P394, DOI 10.1037//0012-1649.38.3.394
   Chernoff M, 2009, PEDIATRICS, V124, P627, DOI 10.1542/peds.2008-2441
   CHUNN J, 2002, HLTH BEHAV CHANGE IM, V0, P0
   Cooper ML, 2003, J PERS SOC PSYCHOL, V84, P390, DOI 10.1037/0022-3514.84.2.390
   DiClemente RJ., 1996, HDB ADOLESCENT HLTH, V0, P0
   Domek GJ, 2009, J DEV BEHAV PEDIATR, V30, P147, DOI 10.1097/DBP.0b013e318196b0cc
   Donenberg Geri R, 2003, CONTEMP PSYCHIATRY (HAGERSTOWN MD), V2, P1
   Donenberg GR, 2005, J AM ACAD CHILD PSY, V44, P728, DOI 10.1097/01.chi.0000166381.68392.02
   Elkind D, 1998, ADOLESC MED, V9, P259
   Elkind D., 1998, ADOLESCENT MED, V9, P0
   Elkington KS, 2011, J PEDIATR PSYCHOL, V36, P360, DOI 10.1093/jpepsy/jsq094
   Elkington KS, 2009, J ADOLESCENT HEALTH, V45, P133, DOI 10.1016/j.jadohealth.2009.01.004
   Flay B. R., 1994, ADV MED SOCIOLOGY, VIV, P19
   Flay BR, 2009, EMERGING THEORIES HL, V0, P451
   FLEWELLING RL, 1990, J MARRIAGE FAM, V52, P171, DOI 10.2307/352848
   Goodman R, 2001, J AM ACAD CHILD PSY, V40, P1337, DOI 10.1097/00004583-200111000-00015
   GRIFFITH DR, 1994, J AM ACAD CHILD PSY, V33, P20, DOI 10.1097/00004583-199401000-00004
   Haberer Jessica, 2009, CURR HIV/AIDS REP, V6, P194, DOI 10.1007/s11904-009-0026-8
   Havens J. F., 2008, CHILD ADOLESCENT PSY, V0, P828
   Houck CD, 2006, J PEDIATR PSYCHOL, V31, P619, DOI 10.1093/jpepsy/jsj067
   INAZU JK, 1980, J FAM ISSUES, V1, P81, DOI 10.1177/0192513X8000100105
   JARRETT RL, 1995, J ADOLESCENT RES, V10, P111, DOI 10.1177/0743554895101007
   Jordan K, 2006, CURR OPIN PEDIATR, V18, P545, DOI 10.1097/01.mop.0000245356.68207.d2
   Katchadourian H., 1990, THRESHOLD DEV ADOLES, V0, P330
   Kotchick BA, 2006, BEHAV EMOTIONAL DISO, V0, P563
   LOEBER R, 1986, PROGR ANTISOCIAL DEL, V0, P0
   Madison S., 2000, AIDS EDUC PREV, V12, P75
   Marhefka SL, 2004, AIDS CARE, V16, P323, DOI 10.1080/09540120410001665330
   Marhefka SL, 2008, AIDS PATIENT CARE ST, V22, P637, DOI 10.1089/apc.2007.0110
   Marhefka SL, 2006, AIDS PATIENT CARE ST, V20, P429, DOI 10.1089/apc.2006.20.429
   Marin B. V., 1997, PSYCHOL INTERVENTION, V0, P73
   McBride C. K., 1999, ROL FAM PREV AD HIV, V0, P0
   MCKAY M, 2006, SOCIAL WORK MENTAL H, V5, P143
   McKay M., 1900, P147, V0, P0
   McKay M. M., 2007, COMMUNITY COLLABORAT, V0, P0
   McKay MM, 2004, FAM PROCESS, V43, P79, DOI 10.1111/j.1545-5300.2004.04301007.x
   McKay MM, 2000, WORKING WITH FAMILIES IN THE ERA OF HIV/AIDS, V0, P67
   Mellins CA, 2004, PEDIATR INFECT DIS J, V23, P1035, DOI 10.1097/01.inf.0000143646.15240.ac
   Mellins CA, 2008, J PEDIATR PSYCHOL, V33, P1065, DOI 10.1093/jpepsy/jsn004
   Mellins CA, 2009, J AM ACAD CHILD PSY, V48, P810, DOI 10.1097/CHI.0b013e3181a81346
   Mellins CA, 2009, J CHILD PSYCHOL PSYC, V50, P1131, DOI 10.1111/j.1469-7610.2009.02069.x
   Moos R. H., 1986, FAMILY ENV SCALE MAN, V0, P0
   Murphy DA, 2000, J ADOLESCENT HEALTH, V27, P391, DOI 10.1016/S1054-139X(00)00158-0
   New York City Department Health and Mental Hygiene, 2010, HIV EP FIELD SERV PR, V0, P0
   Paikoff R., 2007, COMUNITY COLLABORATI, V0, P0
   Paterson DL, 2000, ANN INTERN MED, V133, P21, DOI 10.7326/0003-4819-133-1-200007040-00004
   Petersen I, 2006, J HEALTH PSYCHOL, V11, P197, DOI 10.1177/1359105306061180
   Reisner Sari L, 2009, TOP HIV MED, V17, P14
   ROMER D, 1994, AM J PUBLIC HEALTH, V84, P977, DOI 10.2105/AJPH.84.6.977
   SHAFER MA, 1991, J PEDIATR-US, V119, P826, DOI 10.1016/S0022-3476(05)80312-9
   Skinner HA., 1983, CANADIAN J COMMUNITY, V2, P91, DOI 10.7870/cjcmh-1983-0018
   STIFFMAN AR, 1992, J NERV MENT DIS, V180, P314, DOI 10.1097/00005053-199205000-00005
   Tice DM, 2001, J PERS SOC PSYCHOL, V80, P53, DOI 10.1037//0022-3514.80.1.53
   Tolan PH, 1996, FAM RELAT, V45, P148, DOI 10.2307/585285
   Tolan PH, 1996, J CONSULT CLIN PSYCH, V64, P1094, DOI 10.1037/0022-006X.64.5.1094
   Traube DE, 2011, AIDS CARE, V23, P663, DOI 10.1080/09540121.2010.532532
   Tubman JG, 2003, J BEHAV MED, V26, P473, DOI 10.1023/A:1025776102574
   WALTER HJ, 1991, J AM ACAD CHILD PSY, V30, P556, DOI 10.1097/00004583-199107000-00005
   WALTER HJ, 1993, HEALTH EDUC QUART, V20, P409, DOI 10.1177/109019819302000310
   WALTER HJ, 1994, AIDS EDUC PREV, V6, P339
   WALTER HJ, 1993, J AM ACAD CHILD PSY, V32, P975, DOI 10.1097/00004583-199309000-00014
   Wild LG, 2004, J CHILD PSYCHOL PSYC, V45, P1454, DOI 10.1111/j.1469-7610.2004.00330.x
   Williams PL, 2006, PEDIATRICS, V118, PE1745, DOI 10.1542/peds.2006-0493
NR 80
TC 29
Z9 29
U1 0
U2 26
PU ROUTLEDGE JOURNALS, TAYLOR & FRANCIS LTD
PI ABINGDON
PA 2-4 PARK SQUARE, MILTON PARK, ABINGDON OX14 4RN, OXON, ENGLAND
SN 1537-4416
EI 1537-4424
J9 J CLIN CHILD ADOLESC
JI J. Clin. Child Adolesc. Psychol.
PD MAY 1
PY 2014
VL 43
IS 3
BP 428
EP 441
DI 10.1080/15374416.2014.893519
PG 14
WC Psychology, Clinical; Psychology, Developmental
SC Psychology
GA AH0YT
UT WOS:000335847400008
PM 24787707
DA 2023-03-20
ER

PT J
AU Mbatha, B
AF Mbatha, Blessing
TI Obstacles to HIV prevention, treatment and care in selected public universities in South Africa
SO AJAR-AFRICAN JOURNAL OF AIDS RESEARCH
LA English
DT Article
DE AIDS pandemic; barriers to HIV prevention; HIV and AIDS; HIV treatment and care; KwaZulu-Natal province; sexually transmitted diseases; South African public universities; tertiary institutions
ID aids-related stigma; condom use; cape-town; hiv/aids; women; discrimination; risk; men
AB South Africa, like the rest of Southern Africa, is ravaged by AIDS. Higher education in South Africa has a significant role to play in the fight against the spread of HIV and AIDS. This article reports the factors contributing to the spread of HIV and AIDS in three selected public universities in South Africa. To achieve the stated aim, the study answered the following research question: What are the factors contributing to the spread of HIV and AIDS in South African public universities? The problem in this study stems from South Africa's HIV and AIDS infection rate, one of the highest in the world, especially in KwaZulu-Natal. A qualitative approach was adopted by conducting focus group interviews with the students. The data were analysed using axial coding and open coding, where dominant themes from the discussions were identified and discussed in detail. The findings show that barriers to HIV and AIDS prevention, care and treatment exist in the tertiary institutions under study. Social and economic interventions are needed to stem the spread of HIV and AIDS at tertiary institutions. A range of recommendations for halting the spread of HIV and AIDS in these institutions is provided.
C1 Univ S Africa, Dept Commun Sci, ZA-0003 Pretoria, South Africa.
C3 University of South Africa
RP Mbatha, B (corresponding author), Univ S Africa, Dept Commun Sci, P Bag X 392, ZA-0003 Pretoria, South Africa.
EM mbathbt@unisa.ac.za
CR Bastien Sheri, 2011, AFR J AIDS RES, V10, P435, DOI 10.2989/16085906.2011.646659
   BLUMSTEIN P, 1983, AM COUPLES MONEY WOR, V0, P0
   Campbell C, 2011, AM J PUBLIC HEALTH, V101, P1004, DOI 10.2105/AJPH.2010.202838
   Castro A, 2005, AM J PUBLIC HEALTH, V95, P53, DOI 10.2105/AJPH.2003.028563
   Celum C, 2008, LANCET, V371, P2109, DOI 10.1016/S0140-6736(08)60920-4
   Chesney MA, 1999, AM BEHAV SCI, V42, P1162, DOI 10.1177/00027649921954822
   CRANDALL CS, 1992, J SOC PERS RELAT, V9, P163, DOI 10.1177/0265407592092001
   DIXONMUELLER R, 1993, STUD FAMILY PLANN, V24, P269, DOI 10.2307/2939221
   Dunkle KL, 2004, LANCET, V363, P1415, DOI 10.1016/S0140-6736(04)16098-4
   Fawzi W, 2004, CLIN INFECT DIS, V38, P716, DOI 10.1086/381673
   Goffman, 1966, BEHAV PUBLIC PLACES, V0, P0
   Herek GM, 1999, AM BEHAV SCI, V42, P1106, DOI 10.1177/00027649921954787
   Jamison DT, 2006, DISEASE CONTROL PRIORITIES IN DEVELOPING COUNTRIES, V0, P1
   Kalichman SC, 2003, SEX TRANSM INFECT, V79, P442, DOI 10.1136/sti.79.6.442
   Kirby D, 2000, WESTERN J MED, V172, P149, DOI 10.1136/ewjm.172.3.149
   Kober K, 2004, LANCET, V364, P103, DOI 10.1016/S0140-6736(04)16597-5
   Lewis M, 1998, SHAME INTERPERSONAL, V0, P0
   Lugalla JPL, 1999, SOCIAL CULTURAL CONT, V0, P0
   Mann J.M., 1989, CURRENT TOPICS AIDS, V2, P0
   Mbatha BT, 2009, J HUMAN SOCIAL SCI, V1, P43
   Myer L, 2002, SEX TRANSM DIS, V29, P239, DOI 10.1097/00007435-200204000-00009
   Parker R, 2003, SOC SCI MED, V57, P13, DOI 10.1016/S0277-9536(02)00304-0
   Petros G, 2006, CULT HEALTH SEX, V8, P67, DOI 10.1080/13691050500391489
   Pulerwitz J, 2002, AIDS CARE, V14, P789, DOI 10.1080/0954012021000031868
   Ramirez-Valles J, 2013, AIDS EDUC PREV, V25, P179, DOI 10.1521/aeap.2013.25.3.179
   Rehle TM, 2010, PLOS ONE, V5, P0, DOI 10.1371/journal.pone.0011094
   Rogan M, 2010, AJAR-AFR J AIDS RES, V9, P355, DOI 10.2989/16085906.2010.545639
   Shelton JD, 2005, LANCET, V366, P1057, DOI 10.1016/S0140-6736(05)67401-6
   Simbayi LC, 2007, SOC SCI MED, V64, P1823, DOI 10.1016/j.socscimed.2007.01.006
   Tomaszewski E. P, 2012, UNDERSTANDING HIV AI, V0, P0
   Vearey J, 2011, AJAR-AFR J AIDS RES, V10, P381, DOI 10.2989/16085906.2011.637741
   VENEK J, 1953, ANN PAEDIATR, V180, P1
   Weller S, 2002, COCHRANE DB SYST REV, V0, P0, DOI DOI 10.1002/14651858.CD003255
   WENGER NS, 1994, ARCH INTERN MED, V154, P1849, DOI 10.1001/archinte.154.16.1849
NR 34
TC 0
Z9 0
U1 0
U2 8
PU NATL INQUIRY SERVICES CENTRE PTY LTD
PI GRAHAMSTOWN
PA 19 WORCESTER STREET, PO BOX 377, GRAHAMSTOWN 6140, SOUTH AFRICA
SN 1608-5906
EI 1727-9445
J9 AJAR-AFR J AIDS RES
JI AJAR-Afr. J. Aids Res.
PD OCT 15
PY 2014
VL 13
IS 3
BP 237
EP 246
DI 10.2989/16085906.2014.952648
PG 10
WC Public, Environmental & Occupational Health
SC Public, Environmental & Occupational Health
GA AT8GZ
UT WOS:000345173100005
PM 25388978
DA 2023-03-20
ER

PT J
AU Markham, CM
   Peskin, MF
   Shegog, R
   Baumler, ER
   Addy, RC
   Thiel, M
   Escobar-Chaves, SL
   Robin, L
   Tortolero, SR
AF Markham, Christine M.
   Peskin, Melissa F.
   Shegog, Ross
   Baumler, Elizabeth R.
   Addy, Robert C.
   Thiel, Melanie
   Escobar-Chaves, Soledad Liliana
   Robin, Leah
   Tortolero, Susan R.
TI Behavioral and Psychosocial Effects of Two Middle School Sexual Health Education Programs at Tenth-Grade Follow-Up
SO JOURNAL OF ADOLESCENT HEALTH
LA English
DT Article
DE Adolescents; Sexual behavior; Intervention studies; Health education; Computer-based; Urban populations
ID risk-reduction; transmitted infections; adolescent pregnancy; intervention; curriculum; hiv
AB Purpose: An earlier randomized controlled trial found that two middle school sexual education programs-a risk avoidance (RA) program and a risk reduction (RR) program-delayed initiation of sexual intercourse (oral, vaginal, or anal sex) and reduced other sexual risk behaviors in ninth grade. We examined whether these effects extended into 10th grade. Methods: Fifteen middle schools were randomly assigned to RA, RR, or control conditions. Follow-up surveys were conducted with participating students in 10th grade (n = 1,187; 29.2% attrition). Results: Participants were 60% female, 50% Hispanic, and 39% black; seventh grade mean age was 12.6 years. In 10th grade, compared with the control condition, both programs significantly delayed anal sex initiation in the total sample (RA: adjusted odds ratio [AOR],.64, 95% confidence interval [CI], .42-.99; RR: AOR, .65, 95% CI, .50-.84) and among Hispanics (RA: AOR, .53, 95% CI, .31-.91; RR: AOR, .82, 95% CI, .74-.93). Risk avoidance students were less likely to report unprotected vaginal sex, either by using a condom or by abstaining from sex (AOR: .61, 95% CI, .45-.85); RR students were less likely to report recent unprotected anal sex (AOR: .34, 95% CI, .20-.56). Both programs sustained positive impact on some psychosocial outcomes. Conclusions: Although both programs delayed anal sex initiation into 10th grade, effects on the delayed initiation of oral and vaginal sex were not sustained. Additional high school sexual education may help to further delay sexual initiation and reduce other sexual risk behaviors in later high school years. (C) 2014 Society for Adolescent Health and Medicine. All rights reserved.
C1 [Markham, Christine M.; Peskin, Melissa F.; Shegog, Ross; Baumler, Elizabeth R.; Addy, Robert C.; Thiel, Melanie; Tortolero, Susan R.] Univ Texas Hlth Sci Ctr Houston, Ctr Hlth Promot & Prevent Res, Houston, TX 77030 USA.
   [Escobar-Chaves, Soledad Liliana] Univ Texas MD Anderson Canc Ctr, Div Epidemiol, Houston, TX 77030 USA.
   [Robin, Leah] Ctr Dis Control & Prevent, Div Adolescent & Sch Hlth, Atlanta, GA USA.
C3 University of Texas System; University of Texas Health Science Center Houston; University of Texas System; UTMD Anderson Cancer Center; Centers for Disease Control & Prevention - USA
RP Markham, CM (corresponding author), Univ Texas Hlth Sci Ctr Houston, Ctr Hlth Promot & Prevent Res, 7000 Fannin St,Room 2616, Houston, TX 77030 USA.
EM Christine.Markham@uth.tmc.edu
FU Centers for Disease Control and Prevention [5U48DP000057]; United States Department of Health and Human Services, Adolescent Family Life [90XF0036]
CR Advocates for Youth. Science and Success, 2008, SEX ED OTH PROGR WOR, V0, P0
   Bandura A., 1986, SOCIAL FDN THOUGHT A, V0, P0
   Blum RW, 2000, AM J PUBLIC HEALTH, V90, P1879, DOI 10.2105/AJPH.90.12.1879
   Borawski EA, 2005, AM J HEALTH BEHAV, V29, P423, DOI 10.5993/AJHB.29.5.5
   Chin HB, 2012, AM J PREV MED, V42, P272, DOI 10.1016/j.amepre.2011.11.006
   Coyle K, 2001, PUBLIC HEALTH REP, V116, P82, DOI 10.1093/phr/116.S1.82
   Coyle KK, 2004, AM J PUBLIC HEALTH, V94, P843, DOI 10.2105/AJPH.94.5.843
   Denny G, 2006, J SCHOOL HEALTH, V76, P414, DOI 10.1111/j.1746-1561.2006.00135.x
   Flanigan C. M., 2003, 14 YOUNGER SEXUAL BE, V0, P57
   Gross D., 2004, J PRIM PREV, V25, P475, DOI 10.1023/B:JOPP.0000048113.77939.44
   Hamilton B, 2012, BIRTH RATES US TEENA, V0, P89
   Kaestle CE, 2005, AM J EPIDEMIOL, V161, P774, DOI 10.1093/aje/kwi095
   KIRBY D, 1991, FAM PLANN PERSPECT, V23, P253, DOI 10.2307/2135776
   Kirby D., 2005, SEXUAL RISK PROTECTI, V0, P0
   Markham CM, 2012, J ADOLESCENT HEALTH, V50, P279, DOI 10.1016/j.jadohealth.2011.07.010
   Martin Shannan, 2004, COMPREHENSIVE SEX ED, V0, P0
   Mathematica Policy Research and Child Trends, 2012, ID PROGR IMP TEEN PR, V0, P0
   McGuire W., 1972, NEW HORIZONS PSYCHOL, V0, P219
   Miller BC, 2001, DEV REV, V21, P1, DOI 10.1006/drev.2000.0513
   Stanton B, 2012, J ADOLESCENT HEALTH, V50, P243, DOI 10.1016/j.jadohealth.2011.06.012
   StataCorp, 2011, STAT STAT SOFTW REL, V0, P0
   Tortolero SR, 2010, J ADOLESCENT HEALTH, V46, P169, DOI 10.1016/j.jadohealth.2009.06.008
   Trenholm C, 2007, 8549110 MPR INC, V0, P0
   Underwood J. Michael, 2012, MORBIDITY AND MORTALITY WEEKLY REPORT, V61, P1
   United Nations Educational Scientific and Cultural Organisation, 2011, SCH BAS SEX ED PROGR, V0, P0
NR 28
TC 20
Z9 21
U1 0
U2 19
PU ELSEVIER SCIENCE INC
PI NEW YORK
PA STE 800, 230 PARK AVE, NEW YORK, NY 10169 USA
SN 1054-139X
EI 1879-1972
J9 J ADOLESCENT HEALTH
JI J. Adolesc. Health
PD FEB 15
PY 2014
VL 54
IS 2
BP 151
EP 159
DI 10.1016/j.jadohealth.2013.10.204
PG 9
WC Psychology, Developmental; Public, Environmental & Occupational Health; Pediatrics
SC Psychology; Public, Environmental & Occupational Health; Pediatrics
GA 293KB
UT WOS:000329968800006
PM 24445180
DA 2023-03-20
ER

PT J
AU Riemenschneider, H
   Hirsch, K
   Bartels, A
   Kampfe, C
   Voigt, K
   Kugler, J
   Bergmann, A
AF Riemenschneider, H.
   Hirsch, K.
   Bartels, A.
   Kaempfe, C.
   Voigt, K.
   Kugler, J.
   Bergmann, A.
TI Sexual Risk Behaviour of Nursing Students. A Cross-Sectional Study at Nursing Schools in Saxony-Anhalt
SO GESUNDHEITSWESEN
LA German
DT Article
DE sexual behaviour; sexually transmitted infections; nursing students
ID attitudes; knowledge
AB Aim: This work describes the sexual risk behaviour of nursing students. Methods: 22 of 23 state-approved nursing schools in Saxony-Anhalt, Germany, participated in this cross-sectional study (study period 7/2005-5/2006). Participation was voluntarily and anonymous. Results: More male than female students (59.6% vs. 44.8%) used condoms to prevent STIs. More female students (58.9% vs. 43.4%) reported constant partnership with just one partner as an STI prevention method (chi(2) test, p <0.005). 29.6% of the nursing students reported >1 sexual partner in the past 12 months. 3.9% of the students demanded an HIV test from the partner, 69.3% had never tested themselves for HIV. 10.2% used no prevention against STIs. Conclusions: Nursing students should be sensitised for sexual risk behaviour and STIs. This should be included in the content of teaching throughout the education, not least since nursing students are multiplicators and have an influence on health behaviour of the patients.
C1 [Riemenschneider, H.; Bartels, A.; Kaempfe, C.; Voigt, K.; Bergmann, A.] Tech Univ Dresden, Univ Klinikum Carl Gustav Carus, Bereich Allgemeinmed, Med Klin 3, D-01307 Dresden, Germany.
   [Hirsch, K.] Klinikums Dorothea Christiane Erxleben, Krankenpflegeschule, Quedlinburg, Germany.
   [Kugler, J.] Tech Univ Dresden, Lehrstuhl Gesundheitswissensch Publ Hlth, Med Fak Carl, D-01307 Dresden, Germany.
C3 Technische Universitat Dresden; Carl Gustav Carus University Hospital; Technische Universitat Dresden
RP Riemenschneider, H (corresponding author), Tech Univ Dresden, Univ Klinikums Carl Gustav Carus, Bereich Allgemeinmed, Med Klin 3, Fetscherstr 74, D-01307 Dresden, Germany.
EM Henna.Riemenschneider@uniklinikum-dresden.de
CR [Anonymous], 2005, SEXUALLY TRANSMITTED, V0, P0
   Bundeszentrale fur gesundheitliche Aufklarung (BZgA), 2006, JUG WIED, V0, P0
   Frank E, 2000, ARCH FAM MED, V9, P287, DOI 10.1001/archfami.9.3.287
   Gille G, 2007, HAUTARZT, V58, P31, DOI 10.1007/s00105-006-1265-x
   Klewer J, 2009, GESUNDHEITSWESEN, V71, P0
   Langness A, 2005, GESUNDHEITSWESEN, V67, P422, DOI 10.1055/s-2005-858355
   Lohrmann C, 2000, J ADV NURS, V31, P696, DOI 10.1046/j.1365-2648.2000.01326.x
   McKelvey RS, 1999, AUST NZ J PSYCHIAT, V33, P260, DOI 10.1046/j.1440-1614.1999.00549.x
   Robert Koch-Institut, 2010, EPIDEMIOLOGISCHES B, V0, P20
   von Ruden U, 2010, KONDOMNUTZUNG SCHUTZ, V0, P0
NR 10
TC 1
Z9 1
U1 0
U2 1
PU GEORG THIEME VERLAG KG
PI STUTTGART
PA RUDIGERSTR 14, D-70469 STUTTGART, GERMANY
SN 0941-3790
EI 1439-4421
J9 GESUNDHEITSWESEN
JI Gesundheitswesen
PD MAY 15
PY 2014
VL 76
IS 5
BP 333
EP 335
DI 10.1055/s-0033-1347261
PG 3
WC Public, Environmental & Occupational Health
SC Public, Environmental & Occupational Health
GA AJ4VC
UT WOS:000337675200016
PM 23868651
DA 2023-03-20
ER

PT J
AU Hamershock, RA
   Rajabiun, S
   Fox, JE
   Mofidi, M
   Abel, SN
   York, JA
   Kunzel, C
   Sanogo, M
   Mayfield, TG
AF Hamershock, Rose A.
   Rajabiun, Serena
   Fox, Jane E.
   Mofidi, Mahyar
   Abel, Stephen N.
   York, Jill A.
   Kunzel, Carol
   Sanogo, Moussa
   Mayfield, Theresa G.
TI Dental Students' HIV/AIDS-Related Knowledge, Attitudes, and Intentions: Impact of the US Health Resources and Services Administration's Community-Based Dental Partnership Program
SO JOURNAL OF DENTAL EDUCATION
LA English
DT Article
DE dental education; HIV/AIDS; patients with special needs; access to oral health care; underserved patients; professional behavior; professional knowledge; community-based dental education; dental students; dental residents
ID care; education; access
AB Access to oral health care for vulnerable populations is one of the concerns addressed by the U.S. Health Resources and Services Administration HIV/AIDS Bureau's Community-Based Dental Partnership Program (CBDPP). The program introduces dental students and residents at several dental schools to care for vulnerable patients through didactic and clinical work in community-based dental settings. This study of the dental students and residents in this program answered three questions: 1) What are their HIV knowledge, attitudes, and behaviors? 2) How has participation in the CBDPP impacted their knowledge, attitudes, and behaviors? 3) Has the intervention affected their work placement decisions and attitudes after graduation, particularly with respect to treating people living with HIV and other underserved populations? A total of 305 first- through fourth-year dental students and first- and second-year residents at five dental schools across the United States completed surveys before and after a community-based rotation and following graduation. Response rates at each of the five schools ranged from 82.4 to 100 percent. The results showed an increase in the participants' knowledge and positive attitudes regarding treatment for patients with HIV and other vulnerable populations post-rotation compared to pre-rotation. Results after graduation found that most respondents were practicing in private seftings or in academic institutions as residents but were willing to treat a diverse patient population. These findings support the role of training programs, such as the CBDPP, for expanding the dental workforce to treating vulnerable populations including people living with HIV/AIDS.
C1 [Hamershock, Rose A.; Rajabiun, Serena; Fox, Jane E.] Boston Univ, Sch Publ Hlth, Hlth & Disabil Working Grp, Boston, MA 02118 USA.
   [Mofidi, Mahyar] US Hlth Resources & Serv Adm, HIV AIDS Bur, Rockville, MD 20857 USA.
   [Abel, Stephen N.] SUNY Buffalo, Sch Dent Med, Community & Profess Initiat, Buffalo, NY 14260 USA.
   [York, Jill A.] Rutgers State Univ, Sch Dent Med, Dept Community Dent, Piscataway, NJ 08855 USA.
   [Kunzel, Carol] Columbia Univ, Coll Dent Med, New York, NY 10027 USA.
   [Sanogo, Moussa] Columbia Univ, Coll Dent Med, Sect Social & Behav Sci, New York, NY 10027 USA.
   [Mayfield, Theresa G.] Univ Louisville, Sch Dent, Louisville, KY 40292 USA.
C3 Boston University; United States Health Resources & Service Administration (HRSA); State University of New York (SUNY) System; State University of New York (SUNY) Buffalo; Rutgers State University New Brunswick; Columbia University; Columbia University; University of Louisville
RP Rajabiun, S (corresponding author), Boston Univ, Sch Publ Hlth, Hlth & Disabil Working Grp, T2W,715 Albany St, Boston, MA 02118 USA.
EM rajabiun@bu.edu
FU U.S. Health Resources and Services Administration HIV/AIDS Bureau [H97HA07519]
CR Albino JEN, 2012, J DENT EDUC, V76, P75
   AngelEye Health, 2022, INCR ACC BUILD REL I, V0, P0
   Crossley ML, 2004, BRIT DENT J, V196, P749, DOI 10.1038/sj.bdj.4811382
   Fox JE, 2012, PUBLIC HEALTH REP, V127, P5, DOI 10.1177/00333549121270S203
   Health Resources and Services Administration, 2008, DENT PARTN RYAN WHIT, V0, P0
   Hilton IV, 2010, J PUBLIC HEALTH DENT, V70, PS15, DOI 10.1111/j.1752-7325.2010.00175.x
   Kuthy RA, 2010, SPEC CARE DENT, V30, P242, DOI 10.1111/j.1754-4505.2010.00161.x
   McQuistan MR, 2008, J DENT EDUC, V72, P422
   Mofidi Mahyar, 2003, J DENT EDUC, V67, P515
   Mofidi M, 2009, J DENT EDUC, V73, P1247
   Mulligan Roseann, 2006, J DENT EDUC, V70, P857
   Myers JE, 2012, J DENT EDUC, V76, P479
   Okwuje I, 2010, J DENT EDUC, V74, P1024
   Rogers TC, 2011, J DENT EDUC, V75, P1426
   Seacat JD, 2009, J DENT EDUC, V73, P437
   Seacat Jason P, 2003, J DENT EDUC, V67, P630
   Smith Carlos S, 2006, J DENT EDUC, V70, P398
   Strauss RP, 2010, J DENT EDUC, V74, P0
NR 18
TC 14
Z9 15
U1 0
U2 0
PU AMER DENTAL EDUCATION ASSOC-ADEA
PI WASHINGTON
PA 655 K STREET NW, SUITE 800, WASHINGTON, DC 20001 USA
SN 0022-0337
EI 1930-7837
J9 J DENT EDUC
JI J. Dent. Educ.
PD AUG 15
PY 2014
VL 78
IS 8
BP 1106
EP 1117
DI 
PG 12
WC Dentistry, Oral Surgery & Medicine
SC Dentistry, Oral Surgery & Medicine
GA AY0HY
UT WOS:000347279100003
PM 25086143
DA 2023-03-20
ER

PT J
AU Coeytaux, K
   Kramer, MR
   Sullivan, PS
AF Coeytaux, Karen
   Kramer, Michael R.
   Sullivan, Patrick S.
TI HIV testing among United States high school students at the state and national level, Youth Risk Behavior Survey 2005-2011
SO SPRINGERPLUS
LA English
DT Article
DE HIV testing; Adolescent; High school; Risk behavior; YRBS
ID adolescents; care; infection; recommendations; prevention; services; delivery; violence; partner; adults
AB Background: Human immunodeficiency virus (HIV) remains an important public health issue and CDC recommends routine HIV screening for Americans aged 13-64. Adolescents and young adults are disproportionately affected compared to the overall population. We analyzed self-reported HIV testing and related risk behaviors at the state and national level among youths who had sexual intercourse, with a focus on state level differences. Methods: This study used the state and national Youth Risk Behaviors Surveys 2005-2011. It included a total of 59,793 national-level observations and 39,421 state-level observations of US high school students, of which respectively 28,177 and 13,916 reported ever having sexual intercourse. The outcome of interest was having ever been tested for HIV. The risk behaviors were condom use at last intercourse, number of sexual partners in lifetime, age at first intercourse, ever forced sexual intercourse, and ever illegal injection drug use. Analyses performed included logistic regression and t-test analyses. Results: HIV testing was positively associated with HIV-related risk behaviors among sexually active high school students. However, HIV testing remained relatively low (22%) between 2005 and 2011, even for those engaging in risk behaviors. Results differed among the only 7 states that monitored HIV testing through YRBS, most commonly with respect to HIV testing and condom use. Conclusions: Routine HIV testing is critical for early identification of HIV, which was set as a priority in a recent Executive Order. Our data suggest further efforts are needed to achieve widespread uptake of HIV testing among high school students. Furthermore, differences observed across states likely reflect different needs and should be followed up closely by states. Finally, having accurate data that reflects the reality of youths' lives is crucial for efficient prevention planning. Thus, more states should consider collecting HIV testing data to evaluate uptake of HIV testing among youth.
C1 [Coeytaux, Karen] Episight Consulting, Summit, NJ 07901 USA.
   [Kramer, Michael R.; Sullivan, Patrick S.] Emory Univ, Dept Epidemiol, Rollins Sch Publ Hlth, Atlanta, GA 30322 USA.
C3 Emory University; Rollins School Public Health
RP Coeytaux, K (corresponding author), Episight Consulting, 10 Garden Rd, Summit, NJ 07901 USA.
EM karen.coeytaux@yahoo.com
CR American College of Obstetricians and Gynecologists (ACOG), 2008, OBSTET GYNECOL 1, V112, P401
   Arrington-Sanders R, 2008, SEX TRANSM DIS, V35, P686, DOI 10.1097/OLQ.0b013e31816b1f9b
   Balaji AB, 2012, ARCH PEDIAT ADOL MED, V166, P331, DOI 10.1001/archpediatrics.2011.1131
   BLAND JM, 1995, BRIT MED J, V310, P170, DOI 10.1136/bmj.310.6973.170
   Branson Bernard M., 2006, MORBIDITY AND MORTALITY WEEKLY REPORT, V55, P1
   Branson BM, 2013, JAIDS-J ACQ IMM DEF, V63, PS117, DOI 10.1097/QAI.0b013e3182986f25
   Brener ND, 2002, J ADOLESCENT HEALTH, V31, P336, DOI 10.1016/S1054-139X(02)00339-7
   Cavazos-Rehg PA, 2009, CONTRACEPTION, V80, P158, DOI 10.1016/j.contraception.2009.02.014
   CDC, 2011, HIV SURV REP, V23, P0
   CDC, 2010, HIV SURVEILLANCE S A, V17, P0
   CDC, 2013, HIV LAWS FAST FACTS, V0, P0
   CDC, 2013, BRIEF PREV BEN HIV T, V0, P0
   CDC (Centers for Disease Control and Prevention), 2013, AD SCH HLTH, V0, P0
   Daley Alison Moriarty, 2005, PEDIATR NURS, V31, P87
   Decker MR, 2009, SEX TRANSM INFECT, V85, P555, DOI 10.1136/sti.2009.036368
   Decker MR, 2014, SEX TRANSM INFECT, V90, P145, DOI 10.1136/sextrans-2013-051288
   Decker MR, 2005, PEDIATRICS, V116, PE272, DOI 10.1542/peds.2005-0194
   Gallagher KM, 2007, PUBLIC HEALTH REP, V122, P32, DOI 10.1177/00333549071220S106
   Gardner EM, 2011, CLIN INFECT DIS, V52, P793, DOI 10.1093/cid/ciq243
   Gurvey JE, 2005, SEX TRANSM DIS, V32, P742, DOI 10.1097/01.olq.0000175385.23447.27
   Guttmacher Institute, 2014, STAT POL BRIEF SEX H, V0, P0
   Hyden C, 2014, HEALTH PROMOT PRACT, V15, P173, DOI 10.1177/1524839913499347
   Irwin CE, 2009, PEDIATRICS, V123, PE565, DOI 10.1542/peds.2008-2601
   Jain CL, 2009, AIDS PATIENT CARE ST, V23, P167, DOI 10.1089/apc.2008.0130
   Kellerman SE, 2002, JAIDS-J ACQ IMM DEF, V31, P202, DOI 10.1097/00126334-200210010-00011
   Kelley CE, 2011, PUBLIC HEALTH REP, V126, P145, DOI 10.1177/003335491112600121
   Miller E, 2010, MATERN CHILD HLTH J, V14, P910, DOI 10.1007/s10995-009-0520-z
   Moore MJ, 2013, J SCHOOL HEALTH, V83, P61, DOI 10.1111/j.1746-1561.2012.00748.x
   Moyer VA, 2013, ANN INTERN MED, V159, P51, DOI 10.7326/0003-4819-159-1-201307020-00645
   National Association of State Boards of Education, 2013, STAT SCH HLTH POL DA, V0, P0
   National Center for Education Statistics, 2012, PERC HIGH SCH DROP P, V0, P0
   National HIV/AIDS Clinicians Consultation Center, 2014, COMP STAT HIV TEST L, V0, P0
   Paz-Bailey G, 2013, MMWR-MORBID MORTAL W, V62, P958
   RICHTER DL, 1993, J SCHOOL HEALTH, V63, P91, DOI 10.1111/j.1746-1561.1993.tb06087.x
   SACKETT DL, 1979, J CHRON DIS, V32, P51, DOI 10.1016/0021-9681(79)90012-2
   Samet JH, 1997, PEDIATRICS, V100, P371, DOI 10.1542/peds.100.3.371
   Sterne JAC, 2009, LANCET, V373, P1352, DOI 10.1016/S0140-6736(09)60612-7
   Swenson RR, 2011, J ADOLESCENT HEALTH, V48, P527, DOI 10.1016/j.jadohealth.2010.08.013
   Talib HJ, 2013, AIDS PATIENT CARE ST, V27, P637, DOI 10.1089/apc.2013.0218
   Tran NT, 2010, PUBLIC HEALTH REP, V125, P47, DOI 10.1177/00333549101250S107
   White House, 2013, EX ORD HIV CAR CONT, V0, P0
   Whitmore Suzanne K., 2012, MORBIDITY AND MORTALITY WEEKLY REPORT, V61, P971
   Williams-Roberts H, 2010, VIRULENCE, V1, P68, DOI 10.4161/viru.1.2.10570
NR 43
TC 10
Z9 11
U1 0
U2 4
PU SPRINGER INTERNATIONAL PUBLISHING AG
PI CHAM
PA GEWERBESTRASSE 11, CHAM, CH-6330, SWITZERLAND
SN 2193-1801
EI 
J9 SPRINGERPLUS
JI SpringerPlus
PD APR 24
PY 2014
VL 3
IS 
BP 
EP 
DI 10.1186/2193-1801-3-202
PG 11
WC Multidisciplinary Sciences
SC Science & Technology - Other Topics
GA CO2ZJ
UT WOS:000359025400002
PM 24855587
DA 2023-03-20
ER

PT J
AU Tobin-West, C
   Akani, Y
AF Tobin-West, Charles
   Akani, Yetunde
TI Human Immuno-Deficiency Virus Information: The Challenges of Hearing-Impaired Adolescents in Port Harcourt, Nigeria
SO SEXUALITY AND DISABILITY
LA English
DT Article
DE HIV/AIDS; Hearing impairment; Adolescents; Nigeria
ID hiv/aids knowledge; college-students; deaf; hiv; disability; swaziland; behavior; people; aids
AB Adolescents with hearing impairments have similar sexual risk exposures as their hearing counterparts, yet their sexual information needs are often ignored. This paper examines the disparities in information about the human immuno-deficiency virus (HIV) infection among hearing and hearing-impaired adolescents in Port Harcourt, Nigeria using a comparative cross-sectional survey design. Results showed that awareness about HIV was significantly lower among hearing-impaired adolescents. Most of them did not even know how HIV was transmitted, while many believed that HIV was transmitted through mosquito bites or by eating together or sharing utensils. Only a few understood that unprotected sex was a major risk factor for HIV transmission. Similarly, most of them did not know how HIV could be prevented. Their HIV risk perception for was equally low as only a third had ever tested for HIV compared to two-thirds of their hearing counterparts. The results of the study suggests that significant differences in HIV information and knowledge exists between hearing and hearing-impaired adolescents in Nigeria. The gap is attributed to lack of sexuality and HIV-specific education for adolescents with disabilities, thus unduly exposing them to avoidable HIV risk. It is therefore crucial for adaptation of disability friendly learning strategies that forms an integral part of the Family Life and HIV and AIDS Education curriculum. Equally important is special training for sign language teachers in order to correctly interpret HIV and AIDS information to adolescents using the sign language grammar, syntaxes and communication concepts.
C1 [Tobin-West, Charles] Univ Port Harcourt, Dept Prevent & Social Med, Coll Hlth Sci, Port Harcourt, Nigeria.
   [Akani, Yetunde] Univ Port Harcourt Teaching Hosp, Dept Social Welf Serv, Port Harcourt, Nigeria.
C3 University of Port Harcourt
RP Tobin-West, C (corresponding author), Univ Port Harcourt, Dept Prevent & Social Med, Coll Hlth Sci, East West Rd Choba,PMB 5323, Port Harcourt, Nigeria.
EM charles.tobin-west@uniport.edu.ng; yeyetty2@yahoo.com
CR Adeniyi SO, 2011, INT J SPEC EDUC, V26, P5
   Chaveiro Neuma, 2009, BRAZ J OTORHINOLARYNGOL, V75, P147
   Delpierre C, 2007, INT J STD AIDS, V18, P312, DOI 10.1258/095646207780749709
   Groce N., 2004, HIV AIDS DISABILITY, V0, P0
   Groce NE, 2007, DISABIL REHABIL, V29, P367, DOI 10.1080/09638280600834567
   Groce N, 2006, INT J REHABIL RES, V29, P319, DOI 10.1097/MRR.0b013e328010c68f
   Heuttel KL, 2001, AM ANN DEAF, V146, P280, DOI 10.1353/aad.2012.0067
   JOSEPH JM, 1995, AM ANN DEAF, V140, P338, DOI 10.1353/aad.2012.0379
   KENNEDY SG, 1995, SEX DISABIL, V13, P145, DOI 10.1007/BF02590062
   National Agency for the Control of HIV/AIDS (NACA), 2012, 20 NACA, V0, P10
   National Population Commission (NPC), 1998, POP CENS 1991 AN REP, V0, P0
   NDLOVU RJ, 1992, J ADV NURS, V17, P507, DOI 10.1111/j.1365-2648.1992.tb01936.x
   Olusanya BO, 2000, INT J PEDIATR OTORHI, V55, P173, DOI 10.1016/S0165-5876(00)00393-1
   Onayade A A, 2008, NIGER POSTGRAD MED J, V15, P185
   Swartz D., 1993, SEX DISABIL, V11, P129
   Taegtmeyer M, 2009, DISABIL REHABIL, V31, P508, DOI 10.1080/09638280802133115
   Touko A, 2010, J INT AIDS SOC, V13, P0, DOI 10.1186/1758-2652-13-5
   Wanyenze RK, 2011, PLOS ONE, V6, P0, DOI 10.1371/journal.pone.0021794
   Yan H, 2009, BMC PUBLIC HEALTH, V9, P0, DOI 10.1186/1471-2458-9-305
   Yousafzai AK, 2004, INT J REHABIL RES, V27, P247, DOI 10.1097/00004356-200409000-00012
NR 22
TC 1
Z9 1
U1 0
U2 11
PU SPRINGER
PI NEW YORK
PA 233 SPRING ST, NEW YORK, NY 10013 USA
SN 0146-1044
EI 1573-6717
J9 SEX DISABIL
JI Sex. Disabil.
PD SEP 15
PY 2014
VL 32
IS 3
BP 299
EP 309
DI 10.1007/s11195-014-9362-8
PG 11
WC Rehabilitation
SC Rehabilitation
GA AN4PN
UT WOS:000340570200005
DA 2023-03-20
ER

PT J
AU Kumi-Kyereme, A
   Tuoyire, DA
   Darteh, EKM
AF Kumi-Kyereme, Akwasi
   Tuoyire, Derek A.
   Darteh, Eugene K. M.
TI DETERMINANTS OF UNPROTECTED CASUAL HETEROSEXUAL SEX IN GHANA
SO JOURNAL OF BIOSOCIAL SCIENCE
LA English
DT Article
ID condom use; hiv/aids; risk; behavior; students
AB Casual heterosexual sex remains a significant contributor to HIV transmissions in Ghana. The study used data from the 2008 Ghana Demographic and Health Survey (GDHS) to assess the socio-demographic, economic and spatial factors influencing unprotected casual heterosexual sex among men and women. The results of the binary logistic regression models revealed that women aged 35-44 had significantly higher odds of engaging in unprotected casual heterosexual sex than those aged 15-24, unlike the men. There were significantly lower odds of unprotected casual heterosexual sex for women and men with exposure to print media compared with those without exposure. Compared with men residing in the Western Region, unprotected casual heterosexual sex was significantly less likely among those in the Upper East Region. There is the need for behavioural change campaigns in Ghana that take into consideration the multiplicity of factors that determine unprotected casual heterosexual sex.
C1 [Kumi-Kyereme, Akwasi; Darteh, Eugene K. M.] Univ Cape Coast, Dept Populat & Hlth, Cape Coast, Ghana.
   [Tuoyire, Derek A.] Univ Cape Coast, Sch Med Sci, Cape Coast, Ghana.
C3 University of Cape Coast; University of Cape Coast
RP Tuoyire, DA (corresponding author), Univ Cape Coast, Sch Med Sci, Cape Coast, Ghana.
EM anamaale@yahoo.com
CR Abbey A, 2007, PSYCHOL ADDICT BEHAV, V21, P76, DOI 10.1037/0893-164X.21.1.76
   Akwara PA, 2003, J BIOSOC SCI, V35, P385, DOI 10.1017/S0021932003003857
   Anarfi J. K., 2005, REPROD CHANGE GHANA, V0, P225
   Arnaldo C., 2004, AFRICAN POPULATION STUDIES, V19, P143
   Asante KO, 2010, BMC PUBLIC HEALTH, V10, P0, DOI 10.1186/1471-2458-10-227
   Awusabo-Asare K, 2008, APPL HEALTH ECON HEA, V6, P27, DOI 10.2165/00148365-200806010-00003
   Bandura A., 1994, UNDERSTANDING CHANGI, V0, P299
   Becker Gary, 1993, HUMAN CAPITAL THEORE, V0, P0
   Behrend H., 2007, J RELIG AFR, V37, P0, DOI 10.1163/157006607X166582
   Bessinger R., 2004, MULTIMEDIA CAMPAIGN, V0, P0
   Bosompra K, 2001, SOC SCI MED, V52, P1057, DOI 10.1016/S0277-9536(00)00213-6
   Chin D, 1999, SOC SCI MED, V49, P241, DOI 10.1016/S0277-9536(99)00111-2
   Coast E, 2007, CULT HEALTH SEX, V9, P387, DOI 10.1080/13691050701208474
   de Walque D, 2007, J DEV ECON, V84, P686, DOI 10.1016/j.jdeveco.2006.12.003
   Easton JA, 2010, PERS INDIV DIFFER, V49, P516, DOI 10.1016/j.paid.2010.05.018
   Eltinge J, 1997, STATISTICS-ABINGDON, V19, P3
   Family Health International, 1999, DIAL SEX MEN WOM AID, V0, P0
   Fenton L, 2004, LANCET, V364, P1186, DOI 10.1016/S0140-6736(04)17109-2
   Ghana AIDS Commission, 2012, GHAN AIDS COUNTR PRO, V0, P0
   Ghana Statistical Service (GSS) Ghana Health Service (GHS) and ICF Macro, 2009, GHAN HLTH SERV GHS I, V0, P0
   Green L. W., 1999, HLTH PROMOTION PLANN, V0, P0
   Gyimah SO, 2010, J BIOSOC SCI, V42, P531, DOI 10.1017/S0021932010000027
   Hornik R., 2001, THEORIES EVIDENCE MA, V0, P0
   Kagimu M, 1998, AIDS EDUC PREV, V10, P215
   Karim AM, 2003, INT FAM PLAN PERSPEC, V29, P14, DOI 10.2307/3180997
   KENKEL DS, 1991, J POLIT ECON, V99, P287, DOI 10.1086/261751
   KORN EL, 1995, J ROY STAT SOC A STA, V158, P263, DOI 10.2307/2983292
   Lammers J., 2011, 110512 TINB I, V0, P0
   Maharaj P, 2005, INT FAM PLAN PERSPEC, V31, P24, DOI 10.1363/3102405
   McCombie S, 2002, LEA COMMUN SER, V0, P147
   Mill J E, 2001, CLIN NURS RES, V10, P254
   National Institute of Statistics (NIS) & ORC Macro, 2004, CAM DEM HLTH SURV 20, V0, P0
   Reid E., 1999, PLACING WOMEN CTR AN, V0, P0
   Rosenstock IM, 1994, HLTH BELIEF MODEL HI, V0, P5
   Smith Daniel Jordan, 2003, MED ANTHROPOL, V22, P343, DOI 10.1080/714966301
   *STATACORP, 2001, STATA STAT SOFTW REL, V0, P0
   UNAIDS, 2011, UNAIDS TERM GUID, V0, P0
   Zaba B, 2004, SEX TRANSM INFECT, V80, P28, DOI 10.1136/sti.2004.012674
NR 38
TC 2
Z9 2
U1 0
U2 3
PU CAMBRIDGE UNIV PRESS
PI NEW YORK
PA 32 AVENUE OF THE AMERICAS, NEW YORK, NY 10013-2473 USA
SN 0021-9320
EI 1469-7599
J9 J BIOSOC SCI
JI J. Biosoc. Sci.
PD MAY 15
PY 2014
VL 46
IS 3
BP 332
EP 350
DI 10.1017/S002193201300045X
PG 19
WC Demography; Public, Environmental & Occupational Health; Social Sciences, Biomedical
SC Demography; Public, Environmental & Occupational Health; Biomedical Social Sciences
GA AD9QQ
UT WOS:000333600000004
PM 23931547
DA 2023-03-20
ER

PT J
AU Kivela, J
   Haldre, K
   Part, K
   Ketting, E
   Baltussen, R
AF Kivela, Jari
   Haldre, Kai
   Part, Kai
   Ketting, Evert
   Baltussen, Rob
TI Impact and cost-effectiveness analysis of the national school-based sexuality education programme in Estonia
SO SEX EDUCATION-SEXUALITY SOCIETY AND LEARNING
LA English
DT Article
DE sexuality education; sexual health; impact; cost-effectiveness; Estonia
AB Policy-makers making decisions on the implementation of school-based sexuality education (SE) programmes face two important questions: (1) what are the costs of implementing and scaling up SE programmes, and (2) what are the impacts? This paper responds to these questions by retrospectively assessing costs, impact and cost-effectiveness of the national school-based SE programme in Estonia 1997-2009. The three-year curriculum had been taught to 190,000 students at the end of 2009. The cost of reaching one student was USD 32.90 and the total costs were USD 5.6 million. There has been a remarkable improvement in sexual health indicators in the age groups 1519 and 20-24 years in Estonia between 2001 and 2009. During this period, annual abortions, STIs and diagnosed HIV infections in the age groups were reduced by 37%, 55% and 89%, respectively. It is difficult to assess to what extent the improvements in these sexual health indicators are attributable to the SE programme. Nevertheless, our conservative threshold analysis indicates that the Estonian SE programme could be considered cost-saving if only 4% of the observed reductions in HIV infections are attributable to the programme. There is strong evidence, therefore, to support that the Estonian school-based sexuality programme has been cost-effective.
C1 [Kivela, Jari] Qalys Hlth Econ, Amsterdam, Netherlands.
   [Haldre, Kai; Part, Kai] Univ Tartu, Dept Publ Hlth, EE-50090 Tartu, Estonia.
   [Ketting, Evert; Baltussen, Rob] Radboud Univ Nijmegen, Med Ctr, Dept Primary & Community Care, NL-6525 ED Nijmegen, Netherlands.
C3 University of Tartu; Radboud University Nijmegen
RP Kivela, J (corresponding author), Qalys Hlth Econ, Amsterdam, Netherlands.
EM jari.kivela@Qalys.eu
CR ESHANIHD (Estonian Sexual Health Association and National Institute for Health Development), 2010, UNPUB, V0, P0
   ESHANIHD (Estonian Sexual Health Association and National Institute for Health Development), 2009, NUM TEACH UND UNPUB, V0, P0
   Estonian Health Board, 2009, REG STI CAS PER AG G, V0, P0
   Estonian Health Board, 2009, NEWL DIAGN HIV UNPUB, V0, P0
   Estonian Medical Birth Registry and Estonian Abortion Registry, 2010, LIV BIRTHS LEG IND A, V0, P0
   Estonian University Population Research Centre, 2008, RU SAR C, V0, P0
   Fomotskin K., 2009, SEKSUAALHARIDU UNPUB, V0, P0
   Haldre K, 2012, EUR J CONTRACEP REPR, V17, P351, DOI 10.3109/13625187.2012.696751
   Ketting E., 2012, UNESCO GENDER EQUALI, V0, P73
   Kontula Osmo, 2001, SEKSIN TRENDIT MEILL, V0, P0
   MoH (The Ministry of Health of Estonia), 2009, HIV REG SYST EST, V0, P0
   MSF (Medecins Sans Frontieres), 2010, UNT WEB ANT PRIC RED, V0, P0
   NIHD (National Institute for Health Development), 2007, PREV HIV OTH INF RIS, V0, P0
   NIHD (National Institute for Health Development), 2009, ANN REP AN AIDS, V0, P0
   Papp K, 2001, NOORSOOUURING KISS, V0, P0
   Part K., 2011, BZGA FORUM, V2-2011, P9
   Schackman BR, 2006, MED CARE, V44, P990, DOI 10.1097/01.mlr.0000228021.89490.2a
   SE (Statistics Estonia), 2009, NAT POP STAT EST 200, V0, P0
   The Ministry of Education and Research of the Republic of Estonia, 2010, ACT NUMB STUD PER GR, V0, P0
   The Ministry of Social Affairs of the Republic of Estonia, 2009, SUMM REP HIV, V0, P0
   The World Bank, 2010, CONS PRIC INFL, V0, P0
   The World Bank, 2009, AV ANN EXCH RAT EEK, V0, P0
   UNESCO, 2011, SCH BAS SEX ED PROGR, V0, P0
   Waning Brenda, 2008, BENCHMARKING ANTIRET, V0, P0
   WHO, 2010, ANT THER HIV INF AD, V0, P0
NR 25
TC 4
Z9 4
U1 0
U2 11
PU ROUTLEDGE JOURNALS, TAYLOR & FRANCIS LTD
PI ABINGDON
PA 4 PARK SQUARE, MILTON PARK, ABINGDON OX14 4RN, OXFORDSHIRE, ENGLAND
SN 1468-1811
EI 1472-0825
J9 SEX EDUC-SEX SOC LEA
JI Sex Educ.-Sex. Soc. Learn.
PD JUN 15
PY 2014
VL 14
IS 1
BP 1
EP 13
DI 10.1080/14681811.2013.813386
PG 13
WC Education & Educational Research; Public, Environmental & Occupational Health
SC Education & Educational Research; Public, Environmental & Occupational Health
GA AR6RX
UT WOS:000343711600001
DA 2023-03-20
ER

PT J
AU Gillen, MM
   Markey, CN
AF Gillen, Meghan M.
   Markey, Charlotte N.
TI Body Image and HIV Risk among College Students
SO AMERICAN JOURNAL OF HEALTH BEHAVIOR
LA English
DT Article
DE HIV testing; sexual communication; sex; race/ethnicity; body image
ID human-immunodeficiency-virus; sexual health; communication; behaviors; women; objectification; experiences
AB Objectives: To focus on the role of sex, race/ethnicity, and body image in HIV-protective behaviors. Methods: Undergraduates (N = 277; 53% women; M = 19.27 years old) from the United States completed a survey on HIV-related behaviors and body image (appearance orientation and appearance evaluation). Results: Women and African Americans/Blacks were more likely to have ever had an HIV test. African Americans/Blacks and individuals who had more positive evaluations of their appearance were more likely to have ever asked a partner's HIV status and to have asked a partner to get tested for HIV. Conclusions: Findings indicate low rates of HIV testing and communication with a partner about HIV, suggesting the importance of sexual health intervention and education programs for college students.
C1 [Gillen, Meghan M.] Penn State Univ, Div Social Sci, Abington, PA 19001 USA.
   [Markey, Charlotte N.] Rutgers State Univ, Dept Psychol, Camden, NJ 08102 USA.
C3 Pennsylvania Commonwealth System of Higher Education (PCSHE); Pennsylvania State University; Rutgers State University Camden; Rutgers State University New Brunswick
RP Gillen, MM (corresponding author), Penn State Univ, Div Social Sci, Abington, PA 19001 USA.
EM mmg204@psu.edu
CR Ackard DM, 2000, INT J EAT DISORDER, V28, P422, DOI 10.1002/1098-108X(200012)28:4<422::AID-EAT10>3.3.CO;2-T
   Branson Bernard M., 2006, MORBIDITY AND MORTALITY WEEKLY REPORT, V55, P1
   Buhi ER, 2010, J AM COLL HEALTH, V58, P337, DOI 10.1080/07448480903501780
   Caldeira KM, 2012, AIDS EDUC PREV, V24, P363, DOI 10.1521/aeap.2012.24.4.363
   Cash TF, 2000, MULT BOD SELF REL QU, V0, P0
   CHRISLER JC, 2001, HDB PSYCHOL WOMEN GE, V0, P289
   Crosby RA, 2002, HEALTH EDUC BEHAV, V29, P219, DOI 10.1177/109019810202900207
   Ford CL, 2006, J NATL MED ASSOC, V98, P841
   Ford CL, 2009, AM J PUBLIC HEALTH, V99, PS137, DOI 10.2105/AJPH.2007.120865
   Fredrickson BL, 1998, J PERS SOC PSYCHOL, V75, P269, DOI 10.1037/0022-3514.75.1.269
   Fredrickson BL, 1997, PSYCHOL WOMEN QUART, V21, P173, DOI 10.1111/j.1471-6402.1997.tb00108.x
   Gillen MM, 2006, J YOUTH ADOLESCENCE, V35, P243, DOI 10.1007/s10964-005-9005-6
   Higgins JA, 2010, AM J PUBLIC HEALTH, V100, P435, DOI 10.2105/AJPH.2009.159723
   Lefkowitz ES, 2005, COMING AGE 21 CENTUR, V0, P235
   Lewis JM, 2009, COLL STUDENT J, V43, P475
   Littleton Heather, 2005, BODY IMAGE, V2, P193, DOI 10.1016/j.bodyim.2005.02.003
   Marelich WD, 2004, J AM COLL HEALTH, V53, P109, DOI 10.3200/JACH.53.3.109-116
   McCreary DR, 2011, BODY IMAGE HDB SCI P, V0, P198
   Moore EW, 2013, J AM COLL HEALTH, V61, P196, DOI 10.1080/07448481.2013.789880
   Scholly K, 2005, J AM COLL HEALTH, V53, P159, DOI 10.3200/JACH.53.4.159-166
   Schooler D, 2008, AM J MENS HEALTH, V2, P322, DOI 10.1177/1557988308318508
   Shapiro J, 1999, J COMMUN HEALTH, V24, P29, DOI 10.1023/A:1018713231400
   SIMKINS L, 1995, PSYCHOL REP, V76, P787, DOI 10.2466/pr0.1995.76.3.787
   Trieu SL, 2010, AM J HEALTH BEHAV, V34, P362, DOI 10.5993/AJHB.34.3.11
   Valentine Peggy A, 2003, J ALLIED HEALTH, V32, P173
   Vasilenko SA, 2011, J ADOLESCENCE, V34, P327, DOI 10.1016/j.adolescence.2010.04.005
   Vines AI, 2007, AM J PUBLIC HEALTH, V97, P526, DOI 10.2105/AJPH.2005.080663
   Widman L, 2006, J ADOLESCENT HEALTH, V39, P893, DOI 10.1016/j.jadohealth.2006.06.003
   Wingood GM, 2002, J WOMEN HEALTH GEN-B, V11, P433, DOI 10.1089/15246090260137608
   Yamamiya Y, 2006, SEX ROLES, V55, P421, DOI 10.1007/s11199-006-9096-x
NR 35
TC 11
Z9 11
U1 0
U2 10
PU PNG PUBLICATIONS
PI OAK RIDGE
PA 2205-K OAK RIDGE RD, #115, OAK RIDGE, NC 27310 USA
SN 1945-7359
EI 
J9 AM J HEALTH BEHAV
JI Am. J. Health Behav.
PD NOV 15
PY 2014
VL 38
IS 6
BP 816
EP 822
DI 10.5993/AJHB.38.6.3
PG 7
WC Public, Environmental & Occupational Health
SC Public, Environmental & Occupational Health
GA AS1JE
UT WOS:000344036600003
PM 25207507
DA 2023-03-20
ER

PT J
AU Ndabarora, E
   Mchunu, G
AF Ndabarora, Eleazar
   Mchunu, Gugu
TI Factors that influence utilisation of HIV/AIDS prevention methods among university students residing at a selected university campus
SO SAHARA J-JOURNAL OF SOCIAL ASPECTS OF HIV-AIDS
LA English
DT Article
DE HIV/AIDS prevention methods; utilisation; university students
ID sexual-behavior; risk behavior; south-africa; knowledge; attitudes; beliefs; aids; age
AB Various studies have reported that university students, who are mostly young people, rarely use existing HIV/AIDS preventive methods. Although studies have shown that young university students have a high degree of knowledge about HIV/AIDS and HIV modes of transmission, they are still not utilising the existing HIV prevention methods and still engage in risky sexual practices favourable to HIV. Some variables, such as awareness of existing HIV/AIDS prevention methods, have been associated with utilisation of such methods. The study aimed to explore factors that influence use of existing HIV/AIDS prevention methods among university students residing in a selected campus, using the Health Belief Model (HBM) as a theoretical framework. A quantitative research approach and an exploratory-descriptive design were used to describe perceived factors that influence utilisation by university students of HIV/AIDS prevention methods. A total of 335 students completed online and manual questionnaires. Study findings showed that the factors which influenced utilisation of HIV/AIDS prevention methods were mainly determined by awareness of the existing university-based HIV/AIDS prevention strategies. Most utilised prevention methods were voluntary counselling and testing services and free condoms. Perceived susceptibility and perceived threat of HIV/AIDS score was also found to correlate with HIV risk index score. Perceived susceptibility and perceived threat of HIV/AIDS showed correlation with self-efficacy on condoms and their utilisation. Most HBM variables were not predictors of utilisation of HIV/AIDS prevention methods among students. Intervention aiming to improve the utilisation of HIV/AIDS prevention methods among students at the selected university should focus on removing identified barriers, promoting HIV/AIDS prevention services and providing appropriate resources to implement such programmes.
C1 [Ndabarora, Eleazar] Univ KwaZulu Natal, Durban, South Africa.
   [Mchunu, Gugu] Univ KwaZulu Natal, Sch Nursing & Publ Hlth, Nursing Discipline, Durban, South Africa.
C3 University of Kwazulu Natal; University of Kwazulu Natal
RP Ndabarora, E (corresponding author), Univ KwaZulu Natal, Durban, South Africa.
EM mchunug@ukzn.ac.za
CR Adam Mary B., 2007, JOURNAL OF THE ARIZONA-NEVADA ACADEMY OF SCIENCE, V39, P91
   Adih WK, 1999, J ADOLESCENT HEALTH, V24, P63, DOI 10.1016/S1054-139X(98)00062-7
   Asante KO, 2013, AFR HEALTH SCI, V13, P270, DOI 10.4314/ahs.v13i2.11
   Badenhorst G, 2008, CURATIONIS, V31, P27
   Chakrapani V., 2008, HIV TESTING BARRIERS, V0, P0
   Ergene T, 2005, AIDS EDUC PREV, V17, P268, DOI 10.1521/aeap.17.4.268.66533
   Fagen M. C., 2009, HEALTH EDUC BEHAV, V36, P24
   Glanz K., 2008, HLTH BEHAV HLTH ED T, V4th ed, P0
   Hartell CG, 2005, ADOLESCENCE, V40, P171
   Iriyama S, 2007, PUBLIC HEALTH, V121, P64, DOI 10.1016/j.puhe.2006.08.016
   Kaiser Family Foundation, 2006, HIV PREV YOUNG PEOPL, V0, P0
   Katz I, 2008, SEX TRANSM DIS, V35, P837, DOI 10.1097/OLQ.0b013e31817c0be5
   Lonn E, 2007, AIDS PATIENT CARE ST, V21, P48, DOI 10.1089/apc.2006.0063
   Mberia H. K., 2011, INT J HUMANITIES SOC, V1, P254
   Ntata PRT, 2008, SAHARA J-J SOC ASP H, V5, P201, DOI 10.1080/17290376.2008.9724920
   Osonwa K., 2013, INT J LEARNING DEV, V3, P46
   Othero D M, 2009, EAST AFR MED J, V86, P11
   Pettifor AE, 2004, AIDS, V18, P1435, DOI 10.1097/01.aids.0000131338.61042.b8
   Policy Project, 2000, FACT AFF ACC UT COND, V0, P0
   Reddy P, 2011, SAHARA J-J SOC ASP H, V8, P166, DOI 10.1080/17290376.2011.9725000
   Rosenstock I., 1974, HLTH ED MONOGRAPHS, V2, P328, DOI 10.1177/109019817400200403
   ROSENSTOCK IM, 1988, HEALTH EDUC QUART, V15, P175, DOI 10.1177/109019818801500203
   Shisana O., 2009, S AFRICAN NATL HIV P, V0, P0
   Simbayi LC, 2005, AIDS BEHAV, V9, P53, DOI 10.1007/s10461-005-1681-4
   Stremlau J., 2001, AIDS CRISIS S AFRICA, V0, P0
   UNAIDS, 2006, AIDS EP UPD SPEC REP, V0, P0
   UNAIDS/WHO, 2008, REP GLOB AIDS EP, V0, P0
   Uys T., 2001, HIV AIDS STUDENTS RA, V0, P0
   Van Wyk B., 2006, I RESPONSES HIV AIDS, V0, P0
   VITORIA M, 2009, AM J CLIN PATHOLOGY, V131, P844, DOI 10.1309/AJCP5XHDB1PNAEYT
NR 30
TC 9
Z9 10
U1 0
U2 16
PU TAYLOR & FRANCIS LTD
PI ABINGDON
PA 2-4 PARK SQUARE, MILTON PARK, ABINGDON OR14 4RN, OXON, ENGLAND
SN 1729-0376
EI 1813-4424
J9 SAHARA J-J SOC ASP H
JI Sahara J-J. Soc. Asp. HIV/AIDS
PD JUN 15
PY 2014
VL 11
IS 1
BP 202
EP 210
DI 10.1080/17290376.2014.986517
PG 9
WC Health Policy & Services; Public, Environmental & Occupational Health
SC Health Care Sciences & Services; Public, Environmental & Occupational Health
GA AW4YH
UT WOS:000346283000022
PM 25444096
DA 2023-03-20
ER

PT J
AU Wicker, S
   Stirn, AV
   Rabenau, HF
   von Gierke, L
   Wutzler, S
   Stephan, C
AF Wicker, S.
   Stirn, A. V.
   Rabenau, H. F.
   von Gierke, L.
   Wutzler, S.
   Stephan, C.
TI Needlestick injuries: causes, preventability and psychological impact
SO INFECTION
LA English
DT Article
DE Needlestick injury; Occupational infection; HIV; Hepatitis; Posttraumatic stress disorder
ID posttraumatic-stress-disorder; health-care workers; hiv; blood; risk
AB Needlestick injuries (NSI) pose a significant health hazard among healthcare personnel (HCP). The aim of our prospective observational study was to evaluate the psychological impact of NSI and assess measures to prevent NSI. The target group was the medical staff and students of Frankfurt University Hospital who had experienced a NSI (n = 370) during the 12-month study period. Data were retrieved from accident insurance reports, occupational follow-up examinations and a standardized anonymous questionnaire sent to the affected HCP. Analysis of the completed questionnaires (232/370) revealed that stress (48.3 %) and tiredness (36.6 %) were common factors contributing to the NSI and that > 80 % of the respondents were concerned about the consequences of the NSI. Higher levels of anxiety were reported when the patient was known to have a chronic virus infection. Stressful working conditions, lack of adequate protective medical/technical equipment and poor work routines were suggested as factors contributing to NSI.
C1 [Wicker, S.; von Gierke, L.] Univ Hosp Frankfurt, Occupat Hlth Serv, D-60590 Frankfurt, Germany.
   [Stirn, A. V.] Ctr Integrat Psychiat, D-24105 Kiel, Germany.
   [Rabenau, H. F.] Univ Hosp Frankfurt, Inst Med Virol, D-60596 Frankfurt, Germany.
   [Wutzler, S.] Univ Hosp Frankfurt, Dept Trauma Hand & Reconstruct Surg, D-60596 Frankfurt, Germany.
   [Stephan, C.] Univ Hosp Frankfurt, Dept Med II, HIV Therapy, D-60590 Frankfurt, Germany.
C3 Goethe University Frankfurt; Goethe University Frankfurt Hospital; Goethe University Frankfurt; Goethe University Frankfurt Hospital; Goethe University Frankfurt; Goethe University Frankfurt Hospital; Goethe University Frankfurt; Goethe University Frankfurt Hospital
RP Stephan, C (corresponding author), Univ Hosp Frankfurt, Dept Med II, HIV Therapy, Theodor Stern Kai 7, D-60590 Frankfurt, Germany.
EM sabine.wicker@kgu.de; C.Stephan@em.uni-frankfurt.de
CR Beltrami EM, 2000, CLIN MICROBIOL REV, V13, P385, DOI 10.1128/CMR.13.3.385-407.2000
   Brum MCB, 2013, AM J INFECT CONTROL, V41, P471, DOI 10.1016/j.ajic.2012.05.016
   COCKCROFT A, 1994, AIDS CARE, V6, P205, DOI 10.1080/09540129408258631
   Gerberding JL, 2003, NEW ENGL J MED, V349, P1092
   Green B, 2013, OCCUP MED-OXFORD, V63, P183, DOI 10.1093/occmed/kqt006
   Howsepian AA, 1998, GEN HOSP PSYCHIAT, V20, P123
   Makary MA, 2007, NEW ENGL J MED, V356, P2693, DOI 10.1056/NEJMoa070378
   Naghavi SHR, 2013, OCCUP MED-OXFORD, V63, P260, DOI 10.1093/occmed/kqt027
   Worthington MG, 2006, INFECT CONT HOSP EP, V27, P215, DOI 10.1086/501155
   Zhang MX, 2013, AM J INFECT CONTROL, V41, P186, DOI 10.1016/j.ajic.2012.02.023
NR 10
TC 32
Z9 41
U1 0
U2 16
PU SPRINGER HEIDELBERG
PI HEIDELBERG
PA TIERGARTENSTRASSE 17, D-69121 HEIDELBERG, GERMANY
SN 0300-8126
EI 1439-0973
J9 INFECTION
JI Infection
PD JUN 15
PY 2014
VL 42
IS 3
BP 549
EP 552
DI 10.1007/s15010-014-0598-0
PG 4
WC Infectious Diseases
SC Infectious Diseases
GA AH8NB
UT WOS:000336393600014
PM 24526576
DA 2023-03-20
ER

PT J
AU Widman, L
   Nesi, J
   Choukas-Bradley, S
   Prinstein, MJ
AF Widman, Laura
   Nesi, Jacqueline
   Choukas-Bradley, Sophia
   Prinstein, Mitchell J.
TI Safe Sext: Adolescents' Use of Technology to Communicate About Sexual Health With Dating Partners
SO JOURNAL OF ADOLESCENT HEALTH
LA English
DT Article
DE Adolescent sexual communication; Condom use; Technology; E-health
ID condom use; young-adults; metaanalysis
AB Purpose: This study examined adolescents' technology-based sexual communication with dating partners, and evaluated associations between technology-based communication and condom use. Methods: Participants were 176 high school students who indicated their use of technology to communicate with partners about condoms, birth control, sexually transmitted infections (STIs), HIV/AIDS, pregnancy, and sexual limits. Sexually active youth also reported their frequency of condom use. Results: Many adolescents (49%) used technology to discuss sexual health with partners, with rates varying by topic. Girls were more likely than boys to discuss HIV, pregnancy, and sexual limits. Ethnic minorities were more likely than whites to discuss condoms, STIs, HIV, pregnancy, and birth control. Importantly, rates of consistent condom use were three times higher among youth using technology to discuss condoms and birth control. Conclusions: Results provide novel preliminary evidence regarding adolescents' use of technology to discuss sexual health and demonstrate links between technology-based communication and condom use among sexually active youth. (C) 2014 Society for Adolescent Health and Medicine. All rights reserved.
C1 [Widman, Laura; Nesi, Jacqueline; Choukas-Bradley, Sophia; Prinstein, Mitchell J.] Univ N Carolina, Dept Psychol, Chapel Hill, NC 27599 USA.
C3 University of North Carolina; University of North Carolina Chapel Hill
RP Widman, L (corresponding author), Univ N Carolina, Dept Psychol, CB 3270, Chapel Hill, NC 27599 USA.
EM lwidman@email.unc.edu; mitch.prinstein@unc.edu
FU National Institutes of Health [R01-HD055342]; National Science Foundation [DGE-1144081];  [K99-HD075654]
CR Benotsch EG, 2013, J ADOLESCENT HEALTH, V52, P307, DOI 10.1016/j.jadohealth.2012.06.011
   Centers for Disease Control and Prevention (CDC), 2010, SEX TRANSM DIS SURV, V0, P0
   Drouin M, 2013, COMPUT HUM BEHAV, V29, PA25, DOI 10.1016/j.chb.2012.12.030
   Lefkowitz Eva S, 2002, NEW DIR CHILD ADOLESC DEV, V0, P43
   Noar SM, 2006, J HEALTH COMMUN, V11, P365, DOI 10.1080/10810730600671862
   Ryan S, 2007, PERSPECT SEX REPRO H, V39, P149, DOI 10.1363/3914907
   Sales JM, 2012, HEALTH PSYCHOL, V31, P63, DOI 10.1037/a0025073
   Sheeran P, 1999, PSYCHOL BULL, V125, P90, DOI 10.1037/0033-2909.125.1.90
   Uhls YT, 2011, ENCY ADOLESCENCE, V2, P160
   Widman L, 2006, J ADOLESCENT HEALTH, V39, P893, DOI 10.1016/j.jadohealth.2006.06.003
NR 10
TC 21
Z9 21
U1 0
U2 8
PU ELSEVIER SCIENCE INC
PI NEW YORK
PA 360 PARK AVE SOUTH, NEW YORK, NY 10010-1710 USA
SN 1054-139X
EI 1879-1972
J9 J ADOLESCENT HEALTH
JI J. Adolesc. Health
PD MAY 15
PY 2014
VL 54
IS 5
BP 612
EP 614
DI 10.1016/j.jadohealth.2013.12.009
PG 3
WC Psychology, Developmental; Public, Environmental & Occupational Health; Pediatrics
SC Psychology; Public, Environmental & Occupational Health; Pediatrics
GA AF1XG
UT WOS:000334506600018
PM 24512716
DA 2023-03-20
ER

PT J
AU Bowman, CG
   Brundige, E
AF Bowman, Cynthia Grant
   Brundige, Elizabeth
TI Child Sex Abuse Within the Family in Sub-Saharan Africa: Challenges and Change in Current Legal and Mental Health Responses
SO CORNELL INTERNATIONAL LAW JOURNAL
LA English
DT Article
ID south-africa; school-students; risk-factors; social-work; violence; hiv; prevention; patterns; rape; adolescents
AB Child sex abuse within the family is extremely prevalent yet vastly underreported in sub-Saharan Africa. Until recently, state responses were deeply inadequate, characterized by outdated laws and legal procedures and scarce mental health services. In the past decade, however, many African countries have undertaken significant efforts, often informed by international law, to change their legal and mental health systems in order to respond more effectively to incest and other forms of child sex abuse. After discussing the risk factors for incest and the ways in which state responses have fallen short, this Article describes and evaluates a variety of legal and mental health reforms that African countries have adopted in recent years. While recognizing the importance of these reforms, the Article argues that these efforts must be strengthened and broadened. Efforts to bring offenders to justice and provide treatment for child victims must form part of a multidimensional approach that involves state and non-state actors, different professions, and the community at large, as well as include a focus on prevention. The Article concludes by setting forth some guidelines to inform the development of preventive measures and a more comprehensive and effective response to intra-familial child sex abuse.
C1 [Bowman, Cynthia Grant; Brundige, Elizabeth] Cornell Univ, Ithaca, NY 14853 USA.
   [Brundige, Elizabeth] Avon Global Ctr Women & Justice, Washington, DC USA.
C3 Cornell University
RP Bowman, CG (corresponding author), Cornell Univ, Ithaca, NY 14853 USA.
CR [Anonymous], 2007, GOVT GAZETTE, V510, P0
   [Anonymous], 2004, HUMAN RIGHTS WATCH, V16, P11
   [Anonymous], 2004, IRIN, V0, P0
   [Anonymous], 2012, COMMUNICATION, V0, P0
   [Anonymous], 2003, SAVE CHILDREN SECTOR, V0, P12
   [Anonymous], 2008, UNDOCEGMGPLVAW2008EP, V0, P8
   [Anonymous], 2002, SUFF SIL LINKS HUM R, V1, P27
   [Anonymous], 2008, REV AUSTR HIGH ED DI, V0, P19
   [Anonymous], 2013, MEDIA STATEMENT 0806, V0, P0
   [Anonymous], 2013, COMMUNICATION, V0, P0
   Appiah Dorcas Coker, 1999, BREAKING SILENCE CHA, V0, P7
   ARMSTRONG ALICE, 1998, CULTURE CHOICE LESSO, V0, P88
   AVON GLOBAL CENTER, 2012, 3 ANN WOM JUST C SEX, V0, P13
   AVON GLOBAL CENTER FOR WOMEN AND JUSTICE, 2012, THEY AR DESTR OUR FU, V0, P41
   Azzakani Rajaa, 2013, ALLAFRICA 0417, V0, P0
   Baehr Kristina Scurry, 2008, YALE J L FEMINISM, V20, P229
   Baleta A, 2001, LANCET, V358, P1707, DOI 10.1016/S0140-6736(01)06779-4
   Bamgbose O., 2001, U MIAMI INT COMP LAW, V10, P127
   Bamgbose Oluyemisi, 2001, U MIAMI INTL COMP L, V10, P130
   BEITCHMAN JH, 1991, CHILD ABUSE NEGLECT, V15, P537, DOI 10.1016/0145-2134(91)90038-F
   Boakye KE, 2009, LAW SOCIAL INQUIRY, V34, P951, DOI 10.1111/j.1747-4469.2009.01170.x
   Bower C, 2003, AGENDA, V17, P84
   Bower Carol, 2003, AGENDA, V56, P85
   Bowman CG, 2003, INT J LAW PSYCHIAT, V26, P473, DOI 10.1016/S0160-2527(03)00082-7
   Boyes ME, 2012, PLOS ONE, V7, P0, DOI 10.1371/journal.pone.0046905
   Breiding MJ, 2011, B WORLD HEALTH ORGAN, V89, P203, DOI 10.2471/BLT.10.079608
   Buzzard S.A., 1982, THESIS AM U, V0, P0
   Cabranes Jose A., 2002, FED LAW, V49, P40
   Carey PD, 2008, EUR CHILD ADOLES PSY, V17, P93, DOI 10.1007/s00787-007-0641-0
   Chakwe Masuzyo, 2012, ZAM POST 0912, V0, P0
   Chesshyre ELD, 2009, MALAWI MED J, V21, P54
   Chitereka C, 2010, ASIA PAC J SOC WORK, V20, P29, DOI 10.1080/21650993.2010.9756073
   Chogugudza C., 2009, UFAHAMU AJ AFR STUD, V35, P1
   COLLINGS S J, 1991, SOUTH AFRICAN JOURNAL OF PSYCHOLOGY, V21, P153
   Collings S.J., 2004, ACTA CRIMINOLOGICA, V17, P48
   Collings S.J., 2004, ACTA CRIMINOLOGICA, V17, P49
   Collings SJ, 1997, S AFR J PSYCHOL, V27, P37
   Collings SJ, 2007, PSYCHOL REP, V100, P768, DOI 10.2466/PR0.100.3.768-770
   Collings Steven J., 2008, CHILD ABUSE RES, V9, P12
   Collings Steven J., 2008, CHILD ABUSE RES, V9, P11
   Corbella N, 2007, SOC BEHAV PERSONAL, V35, P387, DOI 10.2224/sbp.2007.35.3.387
   Coughlan F, 2002, FAM SOC-J CONTEMP H, V83, P541, DOI 10.1606/1044-3894.52
   Coughlan Felicity, 2002, FAMILIES SOC, V83, P544
   Cox, 2007, SO AFR MED J, V97, P953
   Cox S, 2007, SAMJ S AFR MED J, V97, P950
   Davel Trynie, 2007, MAIL GUARDIAN, V0, P0
   Dunn M, 2011, SOC WORK-MAATSK WERK, V47, P155, DOI 10.15270/47-2-133
   Dwayera Juma, 2000, DAILY NATION 0503, V0, P0
   English Rosalind, 2004, CHILD ABUSE TORT CLA, V0, P[71, 75, 78]
   FIDA-Kenya, 2012, CAST VOTE IS IT TURN, V0, P23
   FIDA-Kenya, 2007, SO FAR FAR, V0, P26
   Finkelhor D, 2007, PEDIATRICS, V120, P640, DOI 10.1542/peds.2007-0754
   Finkelhor David, 2007, J AM ACAD PEDIAT, V120, P641
   Frank C, 2009, S AFR CRIME Q, V0, P25
   GARBARINO JAMES, 1980, UNDERSTANDING ABUSIV, V0, P41
   GENDERLINKS, 2013, BAROMETER MAURITIUS, V0, P101
   Girl Child Network, 2005, GRAV GIRL CHILD SEX, V0, P6
   Girl Child Network, 2005, GRAV GIRL CHILD SEX, V0, P[23, 25, 27]
   Grobler H, 2010, SOC WORK-MAATSK WERK, V46, P57, DOI 10.15270/46-1-183
   Grobler Herman, 2010, J SOC WORK, V46, P65
   Gwandure C, 2007, AIDS CARE, V19, P1313, DOI 10.1080/09540120701426508
   Hendricks Natasha, 2012, THESIS U CAPE TOWN, V0, P33
   Ige OK, 2011, J CHILD SEX ABUS, V20, P695, DOI 10.1080/10538712.2011.627584
   Ige Olusimbo K, 2011, J CHILD SEX ABUS, V20, P700
   JAFFE AM, 1988, S AFR MED J, V74, P65
   Jewkes J, 2007, UNRAVELLING TABOOS G, V0, P167
   Jewkes R, 2005, SOC SCI MED, V61, P1809, DOI 10.1016/j.socscimed.2005.03.022
   Jewkes Rachel, 2007, MED RES COUNS S AFR, V1, P0
   Jewkes RK, 2010, CHILD ABUSE NEGLECT, V34, P833, DOI 10.1016/j.chiabu.2010.05.002
   Jonker Gert, 2007, INTL J HUM RTS, V6, P91
   Jonker Gert, 2007, INTL J HUM RTS, V6, P110
   Kamau Winifred, 2013, LEGAL TREATMENT CONS, V0, P22
   Kamen-Mbote Patricia, 2000, VIOLENCE WOMEN KENYA, V0, P15
   Kaminer D, 2013, CHILD ABUSE NEGLECT, V37, P320, DOI 10.1016/j.chiabu.2012.12.011
   Kamyongolo Ngeyi Rath, 2011, TREATMENT CONSENT SE, V0, P17
   Keesbury Jill, 2012, REV EVALUATION MULTI, V0, P1
   KHAN NAIRA, 1998, SEXUAL OFFENDERS CHI, V0, P14
   Kilonzo N, 2009, REPROD HEALTH MATTER, V17, P10, DOI 10.1016/S0968-8080(09)34485-7
   Kistner Ulrike, 2004, CHILD SEXUAL ABUSE H, V0, P17
   Koenig K. Alexa, 2011, WORKING PAPER, V0, P50
   LAFRANIERE S, 2006, NY TIMES 0322, V0, PA1
   Lalor K, 2004, CHILD ABUSE NEGLECT, V28, P833, DOI 10.1016/j.chiabu.2003.11.022
   Lalor K, 2004, CHILD ABUSE NEGLECT, V28, P439, DOI 10.1016/j.chiabu.2003.07.005
   Lalor K, 2008, CHILD ABUSE REV, V17, P94, DOI 10.1002/car.1020
   Larsen JV, 1998, T ROY SOC TROP MED H, V92, P262, DOI 10.1016/S0035-9203(98)91001-X
   Lema VM, 1997, E AFR MED J, V74, P743
   LEVETT A, 1989, SOUTH AFRICAN JOURNAL OF PSYCHOLOGY, V19, P122
   Levett Ann, 1991, S AFR J CRIM JUST, V4, P18
   Levett Ann, 1991, S AFR J CRIM JUST, V4, P9
   Loewenson Rene, 1997, SEXUAL ABUSE CHILDRE, V0, P[19, 29]
   Mabala R, 2006, ENVIRON URBAN, V18, P407, DOI 10.1177/0956247806069624
   Mabala Richard, 2006, ENVT URBANIZATION, V18, P417
   Madu SN, 2000, CHILD ABUSE NEGLECT, V24, P259, DOI 10.1016/S0145-2134(99)00128-3
   Madu SN, 2001, S AFR J PSYCHOL, V31, P32, DOI 10.1177/008124630103100404
   Magwaza Adelaide, 1997, CONT ISSUES HUMAN DE, V0, P163
   Marow-Wilkerson Tendai, 2011, THESIS RHODES U, V0, P0
   Masilo Gaboipolelwe Margaret, 2011, JOURNAL OF HUMAN ECOLOGY, V36, P13
   Mathews S, 2013, J CHILD SEX ABUS, V22, P639, DOI 10.1080/10538712.2013.811137
   Mathoma Anikie M, 2006, J PEDIATR NURS, V21, P67, DOI 10.1016/j.pedn.2005.08.002
   Mathoma Anikie M., 2006, J PEDIAT NURSING, V21, P68
   Matthews Shanaaz, 2012, CRIME VIOLENCE INJUR, V0, P[84, 89]
   Matthews Shanaaz, 2013, J CHILD SEX ABUS, V22, P646
   McCrann D, 2006, CHILD ABUSE NEGLECT, V30, P1343, DOI 10.1016/j.chiabu.2006.05.009
   Media United in Outrage Over Rape, 2013, NEWS, V0, P0
   Meursing K, 1995, SOC SCI MED, V41, P1693, DOI 10.1016/0277-9536(95)00130-Y
   MIchize Maly Sibongile, 2010, THESIS U KWAZILU NAT, V0, P106
   MINISTERIAL ADVISORY TASK TEAM ON THE ADJUDICATION OF SEXUAL OFFENCE MATTERS, 2013, REP REESTABLISHMENT, V0, P13
   Msezane Tabisile, 1999, NAT CONS C SEX EXPL, V0, P60
   Mwape Lonia, 2010, INTL J MENTAL HLTH S, V4, P1
   Mwape Lonia, 2010, INTL J MENTAL HLTH S, V4, P4
   Mwape Lonia, 2010, INTL J MENTAL HLTH S, V4, P7
   Nambambi Ndishishi M, 2011, AFR J REPROD HEALTH, V15, P120
   Nambambi Ndishishi M., 2011, AFR J REPROD HEALTH, V15, P124
   Narayan Ambar, 2013, INEQUALITY FOCUS, V2, P0
   Narayan Ambar, 1998, CULTURE CHILDRENS RI, V0, P[289, 319]
   NATL PROSECUTING AUTH, 2012, 2011 12 ANN REP, V0, P22
   Ndinga-Muvumba Angela, 2012, ACCORD, V0, P1
   NDUATI RWK, 1992, E AFR MED J, V69, P350
   Nelson N., 1987, CULTURAL CONSTRUCTIO, V0, P0
   NHAMO SYDNEY, 2002, SAVE CHILDREN DESK S, V0, P18
   Norman R, 2010, POPUL HEALTH METR, V8, P0, DOI 10.1186/1478-7954-8-32
   Ntlatleng M.J., 2011, THESIS N W U, V0, P3
   Nyamu Celestine I., 1994, WOMEN AUTONOMY KENYA, V0, P[52, 60]
   Nyandiya-Bundy Sally, 1996, J SOC CHANGE DEV, V40, P21
   ODonovan Michael, 2006, IMPACT MINIMUM SENTE, V0, P71
   Ogundipe A, 2012, AFR SOCIOL REV, V16, P40
   Ogundipe Ayodele, 2012, AFR SOC REV, V16, P52
   Opobo T, 2011, CHILD SEXUAL ABUSE J, V0, P0
   Osagie Joluisto E., 2001, EARLY CHILD DEV CARE, V166, P137
   Osagie Joluisto E., 2001, EARLY CHILD DEV CARE, V166, P135
   Ottaway M, 1999, FOREIGN POLICY, V0, PP13, DOI 10.2307/1149587
   Pappoe Martilder E., 1998, STUDY REPORT 1 CHINA, V0, P0
   Paschke Ron, 2000, S AFRICAN LAW COMMN, V0, P57
   Petersen I, 2005, CHILD ABUSE NEGLECT, V29, P1233, DOI 10.1016/j.chiabu.2005.02.012
   Pierce L, 2004, CHILD ABUSE NEGLECT, V28, P817, DOI 10.1016/j.chiabu.2003.09.022
   Pierce LD, 2004, INT REV AFR AM ART, V19, P28
   Pitcher GJ, 2002, LANCET, V359, P274, DOI 10.1016/S0140-6736(02)07532-3
   Plummer CA, 2009, CHILD ABUSE NEGLECT, V33, P524, DOI 10.1016/j.chiabu.2009.02.005
   Pretorius Gertie, 2011, INDO-PAC. J. PHENOMENOL. (ONLINE), V11, P1, DOI 10.2989/ipjp.2011.11.1.3.1102
   PRITCHARD C., 2004, CHILD ABUSERS RES CO, V0, P12
   Rautenbach C, 2010, J LEG PLUR UNOFF LAW, V42, P143, DOI 10.1080/07329113.2010.10756639
   Rautenbach Christa, 2010, J LEGAL PLURALISM UN, V60, P144
   REDPATH JEAN, 2012, ISS MONOGRAPH, V186, P41
   Revell A, 2007, SOC WORK-MAATSK WERK, V43, P191, DOI 10.15270/43-2-284
   Reyneke J.M., 2006, J JURIDICIAL SCI, V31, P93
   Reyneke J.M., 2006, J JURIDICIAL SCI, V31, P98
   Reyneke J.M., 2006, J JURIDICAL SERVICES, V31, P73
   Reza A, 2009, LANCET, V373, P1966, DOI 10.1016/S0140-6736(09)60247-6
   Reza Avid, 2007, VIOLENCE CHILDREN SW, V0, P20
   Richter LM, 2008, CHILD ABUSE REV, V17, P79, DOI 10.1002/car.1004
   Richter Linda M., 2003, CHILD ABUSE REV, V12, P393
   Richter Linda M., 2003, CHILD ABUSE REV, V12, P392
   Rieijn Amelia Ann, 2010, THESIS U WITWATERSRA, V0, P41
   Russell Diana, 1995, AGENDA, V27, P62
   Sadan M, 2004, SEXUAL ABUSE YOUNG C, V0, P227
   SAFER CITIES PROGRAMME & UN-HABITAT, 2004, STRAT PAP URB YOUTH, V0, P4
   Saidi H, 2008, TROP DOCT, V38, P87, DOI 10.1258/td.2007.060173
   Salako Feyisiltemi, 2013, ALL AFRICA 0607, V0, P3
   Scurry BK., 2008, YALE J L FEMINISM, V20, P213
   Seelinger Kim Thuy, 2011, WORKING PAPER, V0, P4
   Seloilwe Esther Salang, 2009, ISSUES MENT HEALTH NURS, V30, P456, DOI 10.1080/01612840903039367
   Seloilwe Esther Salang, 2009, MENTAL HLTH NURSING, V30, P458
   September RL, 2006, INT J SOC WELF, V15, PS65, DOI 10.1111/j.1468-2397.2006.00446.x
   Sigsworth Romi, 2009, ANYONE CAN BE RAPIST, V0, P19
   Sikwese A, 2010, INT REV PSYCHIATR, V22, P550, DOI 10.3109/09540261.2010.536148
   Slonim-Nevo V, 2007, CHILD ABUSE NEGLECT, V31, P143, DOI 10.1016/j.chiabu.2006.08.006
   Songca, 2010, J CONT ROMAN DUTCH L, V0, P402
   Songca Rushiella, 2010, J CONT ROMAN DUTCH L, V73, P409
   Sossou MA, 2009, BRIT J SOC WORK, V39, P1218, DOI 10.1093/bjsw/bcn033
   SOUTH AFRICA POLICE SERVICE, 2008, 20102011 S AFR POL S, V0, P12
   SOUTH AFRICAN LAW COMMN, 2001, 18 S AFR LAW COMMN, V0, P19
   STATISTICS SOUTH AFRICA, 2012, Q LAB FORC SURV Q 3, V2012, P0
   STEELE BF, 1987, BATTERED CHILD, V0, P81
   Steele Brandt, 1987, BATTERED CHILD, V0, P0
   Talwar Victoria, 2011, CHILDREN LAW ESSAYS, V0, P77
   Training Resources Group and Play Therapy Africa, 2012, INT AG GROUP CHILD P, V0, P52
   UNICEF, 2010, VIOL CHILDR KENY FIN, V32, P44
   University of California Berkeley Law School Human Rights Center, 2012, SEX OFF ACT IMPL WOR, V0, P12
   van As AB, 2001, SAMJ S AFR MED J, V91, P1035
   van der Zalm C. Theodora, 2008, EMORY INTL L REV, V22, P911
   van der Zalm CT., 2008, EMORY INT L REV, V22, P891
   Van Niekerk J., 2004, SEXUAL ABUSE YOUNG C, V0, P263
   van Niekerk Joan, 2004, SEXUAL ABUSE YOUNG C, V0, P264
   VETTEN LISA, 2008, TRACKING JUSTICE ATT, V6, P34
   Vetten Lisa, 2008, 1 TSHW LEG ADV CTR, V0, P11
   Waterhouse Samantha, 2008, IMPACT CHANGING CRIM, V0, P4
   Weisberg D. Kelly, 1984, U CALIF DAVIS LAW RE, V18, P0
   WESTCOTT DL, 1984, S AFR MED J, V65, P895
   WHO, 1999, REP CONS CHILD AB PR, V0, P15
   Worku D, 2006, TROP DOCT, V36, P137, DOI 10.1258/004947506777978325
   WORLD FOOD PROGRAMME, 2012, ZIMB 2012 FACTS FIG, V0, P1
   World Health Organization, 2003, GUID WHO GUID, V0, P2
   WORLD HEALTH ORGANIZATION, 2003, GUID MED LEG CAR VIC, V0, P85
   Yahaya I, 2012, PAN AFR MED J, V11, P0
NR 199
TC 12
Z9 12
U1 0
U2 8
PU CORNELL INT LAW JOURNAL
PI ITHACA
PA CORNELL LAW SCHOOL, ITHACA, NY 14850 USA
SN 0010-8812
EI 1930-7977
J9 CORNELL INT LAW J
JI Cornell Int. Law J.
PD SPR 15
PY 2014
VL 47
IS 2
BP 233
EP 297
DI 
PG 65
WC International Relations; Law
SC International Relations; Government & Law
GA AS3RN
UT WOS:000344196100001
DA 2023-03-20
ER

PT J
AU Abiona, T
   Balogun, J
   Yohannes, E
   Adefuye, A
   Yakut, Y
   Amosun, S
   Frantz, J
AF Abiona, Titilayo
   Balogun, Joseph
   Yohannes, Eden
   Adefuye, Adedeji
   Yakut, Yavuz
   Amosun, Seyi
   Frantz, Jose
TI HIV/AIDS knowledge, perception of knowledge and sources of information among university students in USA, Turkey, South Africa and Nigeria
SO HEALTH EDUCATION JOURNAL
LA English
DT Article
DE HIV/AIDS knowledge; perceptions of knowledge; sources of HIV/AIDS information; university students; young adults
ID college-students
AB Objective: To examine HIV/AIDS knowledge, perceptions of knowledge and sources of HIV information among university students in four countries with different HIV prevalence rates. Methods: A survey was completed by 2,570 randomly selected university students from the USA, Turkey, South Africa and Nigeria. Logistic regression analysis was used to identify the association between accurate HIV/AIDS knowledge, demographic characteristics and frequency of exposure to information sources. Results: Compared to US students, the HIV/AIDS knowledge of Turkish students was more likely to be inaccurate and the knowledge of South African and Nigerian students was more likely to be accurate. South African students were the most exposed to HIV/AIDS information and Turkish students were the least exposed (p < .001). Men were more likely to demonstrate accurate HIV knowledge than women. A higher percentage of students from South Africa and Nigeria (countries with high HIV prevalence) incorrectly perceived themselves as being very knowledgeable about HIV/AIDS. Marital status, year of university education and type of study (part time or full time) were associated with level of knowledge. Frequency of exposure to HIV/AIDS information was not associated with knowledge. Conclusion: More students in countries with higher HIV prevalence had accurate HIV/AIDS knowledge and poorer perception of their level of knowledge than students in countries with low prevalence. Governments in the countries studied should ensure that young people receive accurate HIV/AIDS information, with special attention paid to educating young women.
C1 [Abiona, Titilayo; Yohannes, Eden; Adefuye, Adedeji] Chicago State Univ, HIV AIDS Res & Policy Inst, Chicago, IL 60628 USA.
   [Balogun, Joseph] Chicago State Univ, Coll Hlth Sci, Off Dean, Chicago, IL 60628 USA.
   [Yakut, Yavuz] Hacettepe Univ, Fac Hlth Sci, Ankara, Turkey.
   [Amosun, Seyi] Univ Cape Town, Sch Hlth & Rehabil Sci, Fac Hlth Sci, ZA-7700 Rondebosch, South Africa.
   [Frantz, Jose] Univ Western Cape, Dept Physiotherapy, ZA-7535 Bellville, South Africa.
C3 Chicago State University; Chicago State University; Hacettepe University; University of Cape Town; University of the Western Cape
RP Balogun, J (corresponding author), Chicago State Univ, Coll Hlth Sci, Off Dean, BHS 607 9501 S King Dr, Chicago, IL 60628 USA.
EM jbalogun@csu.edu
CR [Anonymous], 1997, MMWR CDC SURVEILL SUMM, V46, P1
   Balogun J, 2011, HEALTH EDUC J, V70, P141, DOI 10.1177/0017896910373022
   Bastien S, 2008, AIDS CARE, V20, P382, DOI 10.1080/09540120701583779
   Brown W. J., 1998, HDB SEXUALLY RELATED, V0, P310
   Carey M.P., 1997, AIDS BEHAV, V1, P61, DOI 10.1023/A:1026218005943
   *CDCP, 2005, HIV AIDS SURV REP 20, V16, P1
   Centers for Disease Control and Prevention (CDC), 2005, HIV PREV 3 DEC, V0, P0
   Daniel WW., 1999, BIOSTATISTICS FDN AN, V0, P0
   *DEP HLTH, 2007, NAT HIV SYPH ANT SER, V0, P0
   Federal Ministry of Health [Nigeria], 2006, 2005 NAT HIV SER SEN, V0, P0
   Hosmer D.W., 2000, APPL LOGISTIC REGRES, V0, P0, DOI DOI 10.1002/0471722146
   [Joint United Nations Programme on HIV/AIDS (UNAIDS) Joint United Nations Programme on HIV/AIDS], 2008, REP GLOB AIDS EP, V0, P0
   Joint United Nations Programme on HIV and AIDS (UNAIDS), 2006, UNGASS IND COUNTR RE, V0, P0
   Lewis JE, 1997, J AM COLL HEALTH, V45, P147, DOI 10.1080/07448481.1997.9936875
   Lwanga S. K., 1991, SAMPLE SIZE DETERMIN, V0, P0
   National Center for Health Statistics, 1995, NAT HLTH INT SURV AI, V0, P0
   Okonofua FE, 1999, SEX TRANSM DIS, V26, P184, DOI 10.1097/00007435-199903000-00010
   Opt SK, 2004, J PSYCHOL, V138, P389, DOI 10.3200/JRLP.138.5.389-403
   SHISANA O, 2005, S AFRICAN NATL HIV P, V0, P0
   Shrum J C, 1989, AIDS EDUC PREV, V1, P222
   United Nations, 2008, GOAL 6 COMB HIV AIDS, V0, P0
NR 23
TC 3
Z9 3
U1 1
U2 12
PU SAGE PUBLICATIONS LTD
PI LONDON
PA 1 OLIVERS YARD, 55 CITY ROAD, LONDON EC1Y 1SP, ENGLAND
SN 0017-8969
EI 1748-8176
J9 HEALTH EDUC J
JI Health Educ. J.
PD NOV 15
PY 2014
VL 73
IS 6
BP 755
EP 767
DI 10.1177/0017896914550943
PG 13
WC Education & Educational Research; Public, Environmental & Occupational Health
SC Education & Educational Research; Public, Environmental & Occupational Health
GA AX4MQ
UT WOS:000346907000011
DA 2023-03-20
ER

PT J
AU Xiao, H
   Li, SY
   Chen, XG
   Yu, B
   Gao, MT
   Yan, H
   Okafor, CN
AF Xiao, Han
   Li, Shiyue
   Chen, Xinguang
   Yu, Bin
   Gao, Mengting
   Yan, Hong
   Okafor, Chukwuemeka N.
TI Protection Motivation Theory in Predicting Intention to Engage in Protective Behaviors against Schistosomiasis among Middle School Students in Rural China
SO PLOS NEGLECTED TROPICAL DISEASES
LA English
DT Article
ID randomized controlled-trial; hiv prevention program; japonicum infection; mansoni infection; marshland area; strategy; water; intervention; transmission; hiv/aids
AB Background: Among millions of people who suffer from schistosomiasis in China, adolescents are at increased risk to be infected. However, there is a lack of theory-guided behavioral prevention intervention programs to protect these adolescents. This study attempted to apply the Protection Motivation Theory (PMT) in predicting intentions to engage in protective behaviors against schistosomiasis infection. Methods: The participants were selected using the stratified cluster sampling method. Survey data were collected using anonymous self-reported questionnaire. The advanced structural equation modeling (SEM) method was utilized to assess the complex relationship among schistosomiasis knowledge, previous risk exposure and protective measures in predicting intentions to engage in protective behavior through the PMT constructs. Principal Findings: Approximately 70% of participants reported they were always aware of schistosomiasis before exposure to water with endemic schistosomiasis, 6% of the participants reported frequency of weekly or monthly prior exposure to snail-conditioned water. 74% of participants reported having always engaged in protective behaviors in the past three months. Approximately 7% were unlikely or very unlikely to avoid contact with snail-conditioned water, and to use protective behaviors before exposure. Results from SEM analysis indicated that both schistosomiasis knowledge and prior exposure to schistosomiasis were indirectly related to behavior intentions through intrinsic rewards and self-efficacy; prior protective behaviors were indirectly related to behavior intentions through severity, intrinsic rewards and self-efficacy, while awareness had an indirect relationship with behavior intentions through self-efficacy. Among the seven PMT constructs, severity, intrinsic rewards and self-efficacy were significantly associated with behavior intentions. Conclusions: The PMT can be used to predict the intention to engage in protective behaviors against schistosomiasis. Schistosomiasis intervention programs should focus on the severity, intrinsic rewards and self-efficacy of protection motivation, and also increase the awareness of infection, and enrich the contents of schistosomiasis education.
C1 [Xiao, Han; Li, Shiyue; Chen, Xinguang; Yu, Bin; Gao, Mengting; Yan, Hong] Wuhan Univ, Sch Publ Hlth, Wuhan 430072, Hubei, Peoples R China.
   [Xiao, Han] Capital Med Univ, Xuanwu Hosp, Beijing, Peoples R China.
   [Li, Shiyue; Chen, Xinguang; Yu, Bin; Gao, Mengting; Yan, Hong] Wuhan Univ, Global Hlth Inst, Wuhan 430072, Hubei, Peoples R China.
   [Chen, Xinguang; Yu, Bin; Okafor, Chukwuemeka N.] Univ Florida, Dept Epidemiol, Gainesville, FL USA.
C3 Wuhan University; Capital Medical University; Wuhan University; State University System of Florida; University of Florida
RP Xiao, H (corresponding author), Wuhan Univ, Sch Publ Hlth, Wuhan 430072, Hubei, Peoples R China.
EM yanhmjxr@aliyun.com
CR Chen HaiYing, 2008, CHINESE JOURNAL OF ZOONOSES, V24, P1149
   Chen X, 2010, INT J STD AIDS, V21, P622, DOI 10.1258/ijsa.2010.010039
   Chen XG, 2009, AIDS BEHAV, V13, P499, DOI 10.1007/s10461-008-9511-0
   Chen XY, 2005, B WORLD HEALTH ORGAN, V83, P43
   Chen YY, 2014, PLOS ONE, V9, P0, DOI 10.1371/journal.pone.0089779
   Chitsulo L, 2000, ACTA TROP, V77, P41, DOI 10.1016/S0001-706X(00)00122-4
   Deribe K, 2011, PARASITE VECTOR, V4, P0, DOI 10.1186/1756-3305-4-14
   Floyd DL, 2000, J APPL SOC PSYCHOL, V30, P407, DOI 10.1111/j.1559-1816.2000.tb02323.x
   Gao YF, 2008, J GUANGXI U NATL, V30, P56
   Gazzinelli A, 2001, TROP MED INT HEALTH, V6, P126, DOI 10.1046/j.1365-3156.2001.00684.x
   Gong J, 2009, PEDIATRICS, V123, PE917, DOI 10.1542/peds.2008-2363
   Good BJ, 1996, ECON POLIT WEEKLY, V31, P1504
   Gray DJ, 2010, LANCET INFECT DIS, V10, P733, DOI 10.1016/S1473-3099(10)70099-2
   Gryseels B, 2006, LANCET, V368, P1106, DOI 10.1016/S0140-6736(06)69440-3
   Guo JG, 2001, AM J TROP MED HYG, V65, P272, DOI 10.4269/ajtmh.2001.65.272
   Hao Yang, 2007, CHINESE JOURNAL OF SCHISTOSOMIASIS CONTROL, V19, P401
   He MZ, 2013, CHIN J SCHISTO CONTR, V2, P215
   Hong XC, 2013, PLOS NEGLECT TROP D, V7, P0, DOI 10.1371/journal.pntd.0002122
   Hotez PJ, 2006, PLOS MED, V3, P576, DOI 10.1371/journal.pmed.0030102
   JORDAN PWG, 1969, HUMAN SCHISTOSOMIASI, V0, P0
   Kabatereine NB, 2004, T ROY SOC TROP MED H, V98, P711, DOI 10.1016/j.trstmh.2004.06.003
   KLOOS H, 1995, SOC SCI MED, V40, P1497, DOI 10.1016/0277-9536(94)00310-P
   Lewis JE, 1997, J AM COLL HEALTH, V45, P147, DOI 10.1080/07448481.1997.9936875
   Macdonell Karen, 2013, J ADDICT RES THER, V4, P154
   Midzi N, 2011, BMC INFECT DIS, V11, P0, DOI 10.1186/1471-2334-11-169
   Milne S, 2000, J APPL SOC PSYCHOL, V30, P106, DOI 10.1111/j.1559-1816.2000.tb02308.x
   Ministry of Health of the Peoples Republic of China, 2005, ISS TRIAL TECHN SOL, V0, P0
   MONE H, 1994, ANIM BEHAV, V48, P1, DOI 10.1006/anbe.1994.1206
   Pan XH, 2008, CHINESE SCH HLTH, V29, P701, DOI 10.1016/J.JAAC.2012.09.003
   Prentice-Dunn S., 1986, HLTH ED RES, V1, P153, DOI https://doi.org/10.1093/her/1.3.153
   Rogers R, 1983, SOCIAL PSYCHOL SOURC, V0, P0
   ROGERS RW, 1975, J PSYCHOL, V91, P93, DOI 10.1080/00223980.1975.9915803
   Schwarzer R, 1992, SELF EFFICACY ADOPTI, V0, P0
   Seto EYW, 2007, TROP MED INT HEALTH, V12, P1199, DOI 10.1111/j.1365-3156.2007.01903.x
   Shen GJ, 2000, CHINESE J BEHAV MED, V9, P401
   Sonmez S. F., 1998, JOURNAL OF TRAVEL RESEARCH, V37, P171, DOI 10.1177/004728759803700209
   Steinmann P, 2006, LANCET INFECT DIS, V6, P411, DOI 10.1016/S1473-3099(06)70521-7
   Sun LP, 2009, CHIN J SCHISTO CONTR, V3, P212
   Tu ZuWu, 2007, CHINESE JOURNAL OF SCHISTOSOMIASIS CONTROL, V19, P208
   Tulloch H, 2009, PSYCHOL HEALTH, V24, P255, DOI 10.1080/08870440701805390
   Utzinger J, 2005, ACTA TROP, V96, P69, DOI 10.1016/j.actatropica.2005.08.004
   Wang LD, 2009, NEW ENGL J MED, V360, P121, DOI 10.1056/NEJMoa0800135
   Wang S, 2013, ACTA TROP, V127, P226, DOI 10.1016/j.actatropica.2013.05.009
   Wang Y, 2009, CHIN J HLTH ED, V25, P853
   Wei WangYuan, 2000, CHINESE JOURNAL OF SCHISTOSOMIASIS CONTROL, V12, P143
   Woolhouse MEJ, 1998, PARASITOL TODAY, V14, P428, DOI 10.1016/S0169-4758(98)01318-0
   Yan YQ, 2014, ADDICT BEHAV, V39, P181, DOI 10.1016/j.addbeh.2013.09.027
   Zheng Hao, 2012, ZHONGGUO XUE XI CHONG BING FANG ZHI ZA ZHI, V24, P621
   Zhou YB, 2011, AM J TROP MED HYG, V85, P83, DOI 10.4269/ajtmh.2011.10-0574
NR 49
TC 36
Z9 38
U1 2
U2 36
PU PUBLIC LIBRARY SCIENCE
PI SAN FRANCISCO
PA 1160 BATTERY STREET, STE 100, SAN FRANCISCO, CA 94111 USA
SN 1935-2735
EI 
J9 PLOS NEGLECT TROP D
JI Plos Neglect. Trop. Dis.
PD OCT 15
PY 2014
VL 8
IS 10
BP 
EP 
DI 10.1371/journal.pntd.0003246
PG 10
WC Infectious Diseases; Parasitology; Tropical Medicine
SC Infectious Diseases; Parasitology; Tropical Medicine
GA AS9WJ
UT WOS:000344589000058
PM 25329829
DA 2023-03-20
ER

PT J
AU Ozakgul, AA
   Sendir, M
   Atav, AS
   Kiziltan, B
AF Ozakgul, Aylin Aktas
   Sendir, Merdiye
   Atav, A. Serdar
   Kiziltan, Belkiz
TI Attitudes towards HIV/AIDS patients and empathic tendencies: A study of Turkish undergraduate nursing students
SO NURSE EDUCATION TODAY
LA English
DT Article
DE Nursing education; Nursing student; Human Immunodeficiency Virus (HIV); Acquired Immunodeficiency Syndrome (AIDS); Empathic tendency; Attitude; AAS; SET
ID knowledge; aids; nurses; staff
AB Background: Studies indicate that the attitudes of nurses, nursing students, and other health care professionals towards Human Immunodeficiency Virus (HIV) and Acquired Immune Deficiency Syndrome (AIDS) patients are affected by cultural differences and the fear of HIV/AIDS infection, resulting in both negative attitudes and reluctance to care for these patients. Empathy is critical for all health professionals in the delivery of effective care. Research indicates that as empathic tendencies develop, so do better communication skills, better attitudes, and better quality of care. Objectives: The purpose of this study was to examine the relationships among demographic factors, familiarity with HIV/AIDS, attitudes towards HIV/AIDS, and empathic tendencies in a Turkish sample of nursing students. Design and Methods: Using a non-experimental, correlational design, data on demographics, HIV/AIDS Attitude Scale (AAS) and the Scale of Empathic Tendency (SET) were collected. Participants: The study sample consisted of 614 undergraduate nursing students in two universities located in different geographic regions of Turkey. Results: The results of this study indicated that attitudes and empathic tendencies are related to knowledge and exposure to patients. As well, those students with more positive attitudes had higher empathic tendencies towards HIV/AIDS patients. Conclusions: It is important to adopt strategies to improve the empathic tendencies and attitudes of nursing students. These strategic changes would increase the quality of care provided to all patients. (C) 2013 Elsevier Ltd. All rights reserved.
C1 [Ozakgul, Aylin Aktas; Sendir, Merdiye] Istanbul Univ, Florence Nightingale Fac Nursing, TR-34381 Istanbul, Turkey.
   [Atav, A. Serdar] Binghamton Univ, Decker Sch Nursing, Binghamton, NY USA.
   [Kiziltan, Belkiz] Gumushane Univ, Sch Hlth, Gumushane, Turkey.
C3 Grup Florence Nigtingale Hospital Turkey; Istanbul University; Istanbul University - Cerrahpasa; State University of New York (SUNY) System; State University of New York (SUNY) Binghamton; Gumushane University
RP Sendir, M (corresponding author), Istanbul Univ, Florence Nightingale Fac Nursing, TR-34381 Istanbul, Turkey.
EM aylin_aktas79@hotmail.com; msendir@istanbul.edu.tr; atav@binghamton.edu; or-belkis@hotmail.com
CR Akgun G., 2011, FIRAT SAGLIK HIZMETL, V6, P53
   Ayranci U, 2005, BMC PUBLIC HEALTH, V5, P0, DOI 10.1186/1471-2458-5-95
   Barrio V., 2004, SOC BEHAV PERS, V32, P677, DOI 10.2224/SBP.2004.32.7.677
   Batson CD, 1997, J PERS SOC PSYCHOL, V72, P105, DOI 10.1037/0022-3514.72.1.105
   Bektas HA, 2007, AIDS CARE, V19, P888, DOI 10.1080/09540120701203352
   BLIWISE NG, 1991, HEALTH PSYCHOL, V10, P289, DOI 10.1037/0278-6133.10.4.289
   Boyle M, 2010, INTERNET J MED ED, V1, P0
   Cimen S., 2005, J ZONGULDAK HLTH HIG, V1, P1
   Dokmen U, 2005, COMMUNICATION CONFLI, V0, P0
   Guan RY, 2012, SOC BEHAV PERSONAL, V40, P75, DOI 10.2224/sbp.2012.40.1.75
   Karakaya D. A., 2001, THESIS ISTANBUL U HL, V0, P0
   Kasapoglu A, 2011, QUAL REP, V16, P1496
   Kaya M., 2007, TURK SILAHLI KUVVETLERI, V0, P0
   Kermode M, 2005, INDIAN J MED RES, V122, P258
   Lauder W, 2002, J PSYCHIATR MENT HEALTH NURS, V9, P483, DOI 10.1046/j.1365-2850.2002.00510.x
   Li YL, 2008, APPL NURS RES, V21, P147, DOI 10.1016/j.apnr.2006.10.004
   Martin J, 2000, MANAG REV, V89, P35
   Mete S, 2007, SOC BEHAV PERSONAL, V35, P1181, DOI 10.2224/sbp.2007.35.9.1181
   Oz F., 1998, CUKUROVA UNIVERSITES, V2, P32
   Ozcan CT, 2012, INT NURS REV, V59, P532, DOI 10.1111/j.1466-7657.2012.01019.x
   Peate I, 2002, NURS EDUC TODAY, V22, P492, DOI 10.1054/nedt.2002.0747
   Petro-Nustas Wasileh, 2002, J TRANSCULT NURS, V13, P118, DOI 10.1177/104365960201300204
   Pickles D, 2012, NURS EDUC TODAY, V32, P15, DOI 10.1016/j.nedt.2011.01.008
   Pita-Fernandez S, 2004, J ASSOC NURSE AIDS C, V15, P62, DOI 10.1177/1055329003256652
   Republic of Turkey Ministry of Health Basic Health Services General Directorship Contagious Ilnesse, 2011, HIV AIDS DAT TABL AC, V0, P0
   Rogers C. R., 1983, ANKARA UNIVERSITESIT, V16, P103
   Rondahl G, 2003, J ADV NURS, V41, P454, DOI 10.1046/j.1365-2648.2003.02553.x
   Seymen S., 2007, THESIS TURKISH REPUB, V0, P0
   Siyez DM, 2009, TURK J UROL, V35, P49
   Tutuk A, 2002, J CUMHURIYET U SCH N, V6, P36
   Walusimbi M, 2004, APPL NURS RES, V17, P92, DOI 10.1016/j.apnr.2004.02.005
NR 31
TC 7
Z9 9
U1 0
U2 11
PU CHURCHILL LIVINGSTONE
PI EDINBURGH
PA JOURNAL PRODUCTION DEPT, ROBERT STEVENSON HOUSE, 1-3 BAXTERS PLACE, LEITH WALK, EDINBURGH EH1 3AF, MIDLOTHIAN, SCOTLAND
SN 0260-6917
EI 1532-2793
J9 NURS EDUC TODAY
JI Nurse Educ. Today
PD JUN 15
PY 2014
VL 34
IS 6
BP 929
EP 933
DI 10.1016/j.nedt.2013.10.018
PG 5
WC Education, Scientific Disciplines; Nursing
SC Education & Educational Research; Nursing
GA AI6AH
UT WOS:000336951700010
PM 24268638
DA 2023-03-20
ER

PT J
AU Hsieh, E
   Fraenkel, L
   Bradley, EH
   Xia, WB
   Insogna, KL
   Cui, Q
   Li, KL
   Li, TS
AF Hsieh, Evelyn
   Fraenkel, Liana
   Bradley, Elizabeth H.
   Xia, Weibo
   Insogna, Karl L.
   Cui, Qu
   Li, Kunli
   Li, Taisheng
TI Osteoporosis knowledge, self-efficacy, and health beliefs among Chinese individuals with HIV
SO ARCHIVES OF OSTEOPOROSIS
LA English
DT Article
DE Prevention; Health Beliefs Model; HIV; China
ID educational-program; prevention; behaviors; infection; fractures; reliability; immigrants; attitudes; students; model
AB Individuals with HIVare at increased risk for osteoporosis and fracture. Using the Health Beliefs Model, we identified key relationships between knowledge, self-efficacy and health beliefs pertaining to physical activity and dietary calcium intake, two key modifiable preventive measures for osteoporosis. Purpose Individuals with HIVare at increased risk for osteoporosis and fracture. Few studies have systematically explored concerns related to osteoporosis prevention among this group. Applying the Health Beliefs Model (HBM), we examined associations between osteoporosis-related preventive health behaviors (i.e., physical exercise and dietary intake) and knowledge, self-efficacy and health beliefs in a large cohort of Chinese individuals with HIV. Methods We conducted a cross-sectional study with participants from an ongoing multi-center trial. Volunteers completed a questionnaire consisting of the International Physical Activity Questionnaire (IPAQ), a calcium and vitamin D intake assessment, the Osteoporosis Knowledge Test, Osteoporosis Self-Efficacy Scale, Osteoporosis Health Beliefs Scale, and relevant sociodemographic and clinical risk factors. Results A total of 263 of 297 eligible participants enrolled in this study. Mean age of participants was 38.4 +/- 9.8 years, average BMI was 21.6 +/- 2.6 kg/m(2), and 76 % were men. About 30 % of the sample reported low physical activity. Consumption of foods from each calcium and vitamin D-rich category averaged between multiple times per month to weekly. Knowledge regarding osteoporosis was universally low and self-efficacy correlated directly with engagement in preventive behaviors. Women and individuals with lower education perceived greater barriers to adopting preventive behaviors. Multivariate logistic regression adjusted for age, sex and BMI showed that calcium and vitamin D intake was directly correlated with knowledge and self-efficacy, whereas physical activity correlated with manual labor occupation, perceived barriers to exercise and health motivation. Conclusions Behavioral frameworks such as the HBM may provide important insight into promoting adoption and maintenance of osteoporosis-related preventive behaviors among individuals with HIV.
C1 [Hsieh, Evelyn; Cui, Qu; Li, Taisheng] Peking Union Med Coll Hosp, Peking Union Med Coll, Dept Infect Dis, 1 Shuaifuyuan,Wangfujing St, Beijing 100730, Peoples R China.
   [Hsieh, Evelyn; Cui, Qu; Li, Taisheng] Chinese Acad Med Sci, Beijing 100730, Peoples R China.
   [Hsieh, Evelyn; Fraenkel, Liana] Yale Univ, Sch Med, Rheumatol Sect, New Haven, CT 06520 USA.
   [Bradley, Elizabeth H.] Yale Univ, Sch Publ Hlth, Dept Hlth Policy & Management, New Haven, CT 06520 USA.
   [Xia, Weibo] Peking Union Med Coll Hosp, Dept Endocrinol, Key Lab Endocrinol, Beijing 100730, Peoples R China.
   [Insogna, Karl L.] Yale Univ, Sch Med, Endocrinol Sect, New Haven, CT 06520 USA.
   [Li, Kunli] Co CRO Med Dev Co Ltd Beijing, Beijing 100711, Peoples R China.
C3 Chinese Academy of Medical Sciences - Peking Union Medical College; Peking Union Medical College; Peking Union Medical College Hospital; Chinese Academy of Medical Sciences - Peking Union Medical College; Yale University; Yale University; Chinese Academy of Medical Sciences - Peking Union Medical College; Peking Union Medical College Hospital; Yale University
RP Li, TS (corresponding author), Peking Union Med Coll Hosp, Peking Union Med Coll, Dept Infect Dis, 1 Shuaifuyuan,Wangfujing St, Beijing 100730, Peoples R China.
EM litsh@263.net
FU China National Key Technologies R&D Program for the 12th Five-year Plan [2012ZX10001-003]; Rheumatology Research Foundation Scientist Development Award; NIAMS [K24 AR060231-01]
CR [Anonymous], 2000, NIH CONSENS STATEMENT, V17, P1
   BANDURA A, 1977, PSYCHOL REV, V84, P191, DOI 10.1037/0033-295X.84.2.191
   Bandura Albert, 1997, SELF EFFICACY EXERCI, V0, P0
   Chan R, 2013, PLOS ONE, V8, P0, DOI 10.1371/journal.pone.0080895
   Chen Y, 2005, CHIN J CLIN REHABIL, V3, P196
   Chen Y. P., 2005, CHINESE J OSTEOPOROS, V11, P339
   Chen Y. P., 2005, NURS J CHIN PLA, V22, P38
   COOPER C, 1992, OSTEOPOROSIS INT, V2, P285, DOI 10.1007/BF01623184
   Craig CL, 2003, MED SCI SPORT EXER, V35, P1381, DOI 10.1249/01.MSS.0000078924.61453.FB
   Doheny MO, 2011, ORTHOP NURS, V30, P266, DOI 10.1097/NOR.0b013e3182247a84
   Elliott JO, 2006, EPILEPSY BEHAV, V9, P478, DOI 10.1016/j.yebeh.2006.07.007
   Endicott RD, 2013, J OSTEOPOROS, V2013, P0, DOI 10.1155/2013/853531
   Ford MA, 2011, J OSTEOPOROS, V2011, P0, DOI 10.4061/2011/729219
   Gammage KL, 2011, AM J HEALTH BEHAV, V35, P371, DOI 10.5993/AJHB.35.3.10
   Glanz K., 2008, HLTH BEHAV HLTH ED T, V0, P0
   Guerri-Fernandez R, 2013, J BONE MINER RES, V28, P1259, DOI 10.1002/jbmr.1874
   Ha M, 2014, BIOL RES NURS, V16, P357, DOI 10.1177/1099800413512019
   Hansen ABE, 2012, AIDS, V26, P285, DOI 10.1097/QAD.0b013e32834ed8a7
   He Yuna, 2007, WEI SHENG YAN JIU, V36, P600
   Horan ML, 2001, RES NURS HLTH, V21, P395
   Hsieh E, 2014, ANN RHEUM DIS, V73, PA62, DOI 10.1136/annrheumdis-2013-205124.142
   International Osteoporosis Foundation, 2009, ASIAN J GOVT AUDIT, V0, P0
   IPAQ Research Committee, 2016, GUIDELINES DATA PROC, V0, P0
   JANZ NK, 1984, HEALTH EDUC QUART, V11, P1, DOI 10.1177/109019818401100101
   Johnson CS, 2008, HEALTH EDUC BEHAV, V35, P721, DOI 10.1177/1090198107301331
   Kim K, 1991, OSTEOPOROSIS KNOWLED, V0, P0
   KIM KK, 1991, RES NURS HEALTH, V14, P155, DOI 10.1002/nur.4770140210
   Kou HJ, 2013, PLOS ONE, V8, P0, DOI 10.1371/journal.pone.0052950
   Lee LYK, 2006, J CLIN NURS, V15, P353, DOI 10.1111/j.1365-2702.2006.01303.x
   Lippuner K, 1997, OSTEOPOROSIS INT, V7, P414, DOI 10.1007/PL00004149
   Macfarlane DJ, 2007, J SCI MED SPORT, V10, P45, DOI 10.1016/j.jsams.2006.05.003
   McComsey GA, 2010, CLIN INFECT DIS, V51, P937, DOI 10.1086/656412
   McLeod K, 2011, J OSTEOPOROS, V2011, P0, DOI 10.4061/2011/197454
   Nadler M, 2013, BJU INT, V111, P1301, DOI 10.1111/j.1464-410X.2012.11777.x
   Qi BB, 2011, NURS RES, V60, P393, DOI 10.1097/NNR.0b013e3182337dc3
   ROSENSTOCK IM, 1988, HEALTH EDUC QUART, V15, P175, DOI 10.1177/109019818801500203
   Sauerbrei W, 2007, STAT MED, V26, P5512, DOI 10.1002/sim.3148
   Sayed-Hassan R, 2013, ARCH OSTEOPOROS, V8, P0, DOI 10.1007/s11657-013-0149-9
   Swaim RA, 2008, RES SOC ADM PHARM, V4, P153, DOI 10.1016/j.sapharm.2007.03.004
   Tan S, 2009, OSTEOPOROSIS INT, V20, P1517, DOI 10.1007/s00198-008-0828-3
   Triant VA, 2008, J CLIN ENDOCR METAB, V93, P3499, DOI 10.1210/jc.2008-0828
   Tung WC, 2006, J ADV NURS, V56, P26, DOI 10.1111/j.1365-2648.2006.03976.x
   UNAIDS, 2013, AIDS BY THE NUMB, V0, P0
   von Hurst PR, 2007, PUBLIC HEALTH NUTR, V10, P747, DOI 10.1017/S1368980007441477
   Wallace LS, 2002, AM J HEALTH BEHAV, V26, P163, DOI 10.5993/AJHB.26.3.1
   Werner P, 2005, OSTEOPOROSIS INT, V16, P115, DOI 10.1007/s00198-004-1750-y
   Willis G., 1999, P M AM STAT ASS, V0, P0
   Womack JA, 2011, PLOS ONE, V6, P0, DOI 10.1371/journal.pone.0017217
   Zhang YP, 2012, NURS HEALTH SCI, V14, P74, DOI 10.1111/j.1442-2018.2011.00665.x
NR 49
TC 17
Z9 17
U1 1
U2 15
PU SPRINGER LONDON LTD
PI LONDON
PA 236 GRAYS INN RD, 6TH FLOOR, LONDON WC1X 8HL, ENGLAND
SN 1862-3522
EI 1862-3514
J9 ARCH OSTEOPOROS
JI Arch. Osteoporos.
PD DEC 15
PY 2014
VL 9
IS 1
BP 
EP 
DI 10.1007/s11657-014-0201-4
PG 10
WC Endocrinology & Metabolism; Orthopedics
SC Endocrinology & Metabolism; Orthopedics
GA V42WX
UT WOS:000209645000035
PM 25487753
DA 2023-03-20
ER

PT J
AU Choudhry, V
   Agardh, A
   Stafstrom, M
   Ostergren, PO
AF Choudhry, Vikas
   Agardh, Anette
   Stafstrom, Martin
   Ostergren, Per-Olof
TI Patterns of alcohol consumption and risky sexual behavior: a cross-sectional study among Ugandan university students
SO BMC PUBLIC HEALTH
LA English
DT Article
DE University students; Risky sexual behavior; Alcohol use; HIV; Uganda
ID sub-saharan africa; college-students; cape-town; sensation seeking; hiv-infection; perceptions; association; adolescents; drinking; myopia
AB Background: As reflected in elevated rates of sexually transmitted infections, there is a high prevalence of risky sexual behavior among Ugandan university students. It has been assumed that alcohol contributes to risky sexual behavior. However, perhaps owing to methodological issues, this relationship has found only mixed support in empirical research. The present study analyzes the association between alcohol use and risky sexual behavior at the global, situational, and event level among Uganda university students with sexual experience. Methods: A cross-sectional survey was carried out in 2010 among 1954 students at Mbarara University of Science and Technology, Uganda, using a self-administered questionnaire. Alcohol use was measured as consumption over the previous 12 months, during situations related to sexual activity and on the most recent occasion of sexual intercourse. Risky sexual behavior was defined as having two or more sexual partners in the previous 12 months or inconsistent condom use with new partners. Bivariate and multivariate logistic regression was performed to analyze the association between alcohol use and risky sexual behavior separately for males and females. Results: Even after adjusting for confounders, the odds ratio (OR) of having two or more sexual partners in the past year indicated a statistically significant association with alcohol use on all levels (global, situational, and event) for both males and females. The ORs of inconsistent condom use with a new partner were significant for males who often consumed alcohol in relation to sexual activity-even after adjusting for potential confounders (OR, 1.75; confidence interval, 1.01-3.08). The risk of inconsistent condom use with a new partner was twice as high for females who often consumed alcohol in relation to sexual activity, although this association was not statistically significant. Conclusions: The study supports previous research that alcohol consumption is associated with having multiple sexual partners. Inconsistent condom use was associated with the situational use of alcohol in relation to sexual activity and was similar for both genders. Interventions to reduce alcohol-related risky sexual behavior should target both male and female drinkers, particularly subgroups of students, who often consume alcohol in relation to sexual activity.
C1 [Choudhry, Vikas; Agardh, Anette; Stafstrom, Martin; Ostergren, Per-Olof] Lund Univ, Clin Res Ctr, Dept Clin Sci Social Med & Global Hlth, Malmo, Sweden.
   [Agardh, Anette] Univ Melbourne, Royal Childrens Hosp, Ctr Adolescent Hlth, Dept Pediat, Melbourne, Vic, Australia.
   [Agardh, Anette] Univ Melbourne, Murdoch Childrens Res Inst, Melbourne, Vic, Australia.
C3 Lund University; Royal Children's Hospital Melbourne; University of Melbourne; Murdoch Children's Research Institute; University of Melbourne
RP Choudhry, V (corresponding author), Lund Univ, Clin Res Ctr, Dept Clin Sci Social Med & Global Hlth, Jan Waldenstroms Gata 35,House 28,Floor 12, Malmo, Sweden.
EM vikas.choudhry@med.lu.se
CR Agardh A, 2004, 15 INT AIDS C, V0, P0
   Agardh A, 2011, PLOS ONE, V6, P0, DOI 10.1371/journal.pone.0023670
   Agardh A, 2011, BMC PUBLIC HEALTH, V11, P0, DOI 10.1186/1471-2458-11-527
   Agardh A, 2010, GLOBAL HEALTH ACTION, V3, P0, DOI 10.3402/gha.v3i0.5432
   Anderson PB, 1996, J SEX MARITAL THER, V22, P259
   Baliunas D, 2010, INT J PUBLIC HEALTH, V55, P159, DOI 10.1007/s00038-009-0095-x
   Brown JL, 2007, ADDICT BEHAV, V32, P2940, DOI 10.1016/j.addbeh.2007.06.011
   Bryan A, 2005, HEALTH PSYCHOL, V24, P133, DOI 10.1037/0278-6133.24.2.133
   Cook RL, 2005, SEX TRANSM DIS, V32, P156, DOI 10.1097/01.olq.0000151418.03899.97
   Cooper ML, 2006, CURR DIR PSYCHOL SCI, V15, P19, DOI 10.1111/j.0963-7214.2006.00385.x
   Cooper ML, 2002, J STUD ALCOHOL, V0, PP101, DOI 10.15288/jsas.2002.s14.101
   Darabi L., 2008, PROTECTING NEXT GENE, V0, P0
   Dingle GA, 1997, PSYCHOL BULL, V122, P56, DOI 10.1037/0033-2909.122.1.56
   Doyle AM, 2012, TROP MED INT HEALTH, V17, P796, DOI 10.1111/j.1365-3156.2012.03005.x
   EAC/EALP, 2010, HIV SER BEH STUD 6 U, V0, P0
   Fisher JC, 2007, SEX TRANSM DIS, V34, P856, DOI 10.1097/OLQ.0b013e318067b4fd
   Fisher JC, 2010, SEX TRANSM DIS, V37, P571, DOI 10.1097/OLQ.0b013e3181dbafad
   Fritz K, 2002, AIDS BEHAV, V6, P221, DOI 10.1023/A:1019887707474
   George WH, 2000, J STUD ALCOHOL, V61, P168, DOI 10.15288/jsa.2000.61.168
   HalpernFelsher BL, 1996, J ADOLESCENT HEALTH, V19, P331, DOI 10.1016/S1054-139X(96)00024-9
   Kaaya SF, 2002, SCAND J PUBLIC HEALT, V30, P148, DOI 10.1080/14034940210133807
   Kalichman SC, 2002, ANN BEHAV MED, V24, P229, DOI 10.1207/S15324796ABM2403_08
   Kalichman SC, 2007, PREV SCI, V8, P141, DOI 10.1007/s11121-006-0061-2
   Kalichman SC, 2006, PSYCHOL ADDICT BEHAV, V20, P298, DOI 10.1037/0893-164X.20.3.298
   Katichman SC, 2004, J SEX RES, V41, P235, DOI 10.1080/00224490409552231
   Klein W, 2007, J AM COLL HEALTH, V56, P317, DOI 10.3200/JACH.56.3.317-324
   LANG AR, 1985, J DRUG ISSUES, V15, P273, DOI 10.1177/002204268501500208
   LEIGH BC, 1993, AM PSYCHOL, V48, P1035, DOI 10.1037/0003-066X.48.10.1035
   Luke N, 2002, CROSS GENERATIONAL T, V0, P0
   MIDANIK LT, 1988, BRIT J ADDICT, V83, P1019
   Morojele NK, 2006, SOC SCI MED, V62, P217, DOI 10.1016/j.socscimed.2005.05.031
   Morris AB, 2001, ADDICT RES THEORY, V9, P73, DOI 10.3109/16066350109141773
   Sadgrove J., 2007, J RELIG AFR, V37, P116, DOI 10.1163/157006607X166618
   Simbayi LC, 2005, AIDS BEHAV, V9, P53, DOI 10.1007/s10461-005-1681-4
   Simbayi LC, 2004, J STUD ALCOHOL, V65, P434, DOI 10.15288/jsa.2004.65.434
   Stafstrom M, 2012, INT J ALCOHOL DRUG R, V1, P57, DOI 10.7895/ijadr.v1i1.40
   STEELE CM, 1990, AM PSYCHOL, V45, P921, DOI 10.1037/0003-066X.45.8.921
   Turriwesigye NM, 2009, DRUG ALCOHOL DEPEN, V103, P9, DOI 10.1016/j.drugalcdep.2009.01.016
   Uganda AIDS Commission, 2007, YOUNG PEOPL HLTH HIV, V0, P0
   Uganda Bureau of Statistics, 2007, UG DEM HLTH SURV 200, V0, P0
   Uganda Ministry of Health ICF International, 2012, 2011 UG AIDS IND SUR, V0, P0
   UNAIDS, 2013, GLOB AIDS RESP PROGR, V0, P0
   Weinhardt L S, 2000, ANNU REV SEX RES, V11, P125
   World Health Organization, 2011, GLOB STAT REP ALC HL, V0, P0
   World Health Organization (WHO), 2005, ALC GEND DRINK PROBL, V0, P0
NR 45
TC 36
Z9 39
U1 0
U2 14
PU BMC
PI LONDON
PA CAMPUS, 4 CRINAN ST, LONDON N1 9XW, ENGLAND
SN 1471-2458
EI 
J9 BMC PUBLIC HEALTH
JI BMC Public Health
PD FEB 6
PY 2014
VL 14
IS 
BP 
EP 
DI 10.1186/1471-2458-14-128
PG 11
WC Public, Environmental & Occupational Health
SC Public, Environmental & Occupational Health
GA AC7NA
UT WOS:000332715100001
PM 24502331
DA 2023-03-20
ER

PT J
AU Ubaka, CM
   Adibe, MO
   Ukwe, CV
AF Ubaka, Chukwuemeka Michael
   Adibe, Maxwell Ogochukwu
   Ukwe, Chinwe Victoria
TI Discriminatory Attitudes of Pharmacy Students and Pharmacists against People Living with HIV/AIDS
SO TROPICAL JOURNAL OF PHARMACEUTICAL RESEARCH
LA English
DT Article
DE Discrimination; HIV/AIDS; Pharmacists; Perception; Professionalism; Stigmatization
ID knowledge; willingness; nurses
AB Purpose: To evaluate the level and predictors of discriminatory attitudes of pharmacy students and pharmacists towards people living with HIV/AIDS (PLWHA). Methods: A cross-sectional survey of pharmacy students and pharmacists (n = 523) to assess discriminatory attitudes towards PLWHA was conducted using a self completed questionnaire. Correlation and regression analyses were conducted. Results: Pharmacists were more knowledgeable and had less negative perceptions than students towards PLWHA. Level of professional training (p < 0.0001), knowledge status (p < 0.0001) and five negative perception items, namely, (a) people who got HIV through sex deserve it (p = 0.003), (b) PLWHA would make their colleagues apprehensive (p < 0.0001), (c) PLWHA have poor hygiene (r = 0.082, p = 0.032), (d) PLWHA should feel ashamed of themselves (p < 0.0001), and (e) people who behave promiscuously should be blamed for AIDS (p = 0.031), were all significantly associated with higher discrimination. However, being a student and having negative perceptions such as "PLWHA should feel ashamed of themselves and "PLWHA would make their colleagues apprehensive" were independent predictors of discrimination. Conclusions: Discriminatory attitudes against PLWHA among pharmacy students and pharmacists who participated in this study were high and level of training and their perceptions were contributory.
C1 [Ubaka, Chukwuemeka Michael; Adibe, Maxwell Ogochukwu; Ukwe, Chinwe Victoria] Univ Nigeria, Dept Clin Pharm & Pharm Management, Nsukka, Nigeria.
C3 University of Nigeria
RP Ubaka, CM (corresponding author), Univ Nigeria, Dept Clin Pharm & Pharm Management, Nsukka, Nigeria.
EM pharmubk@yahoo.com; chukwuemeka.ubaka@unn.edu.ng
CR Adeneye AK, 2007, INT Q COMMUNITY HEAL, V26, P337, DOI 10.2190/IQ.26.4.c
   Ahmed SI, 2009, AM J PHARM EDUC, V73, P0, DOI 10.5688/aj730115
   Andrewin A, 2008, AIDS PATIENT CARE ST, V22, P897, DOI 10.1089/apc.2007.0219
   Babalola S, 2009, SOC SCI MED, V68, P1513, DOI 10.1016/j.socscimed.2009.01.026
   Ball D E, 2003, CENT AFR J MED, V49, P27
   Chen WT, 2004, AIDS PATIENT CARE ST, V18, P417, DOI 10.1089/1087291041518247
   Chisholm MA, 1998, AM J PHARM EDUC, V62, P162
   Dadkha B., 2008, RESEARCH JOURNAL OF BIOLOGICAL SCIENCES, V3, P28
   Falck RS, 1995, AIDS EDUC PREV, V7, P523
   Lau JTF, 2005, SEX TRANSM INFECT, V81, P113, DOI 10.1136/sti.2004.011767
   Letamo G, 2005, PLOS MED, V2, P715, DOI 10.1371/journal.pmed.0020261
   MCQUARRIE K, 2009, HIV RELATED STIGMA D, V0, P1
   OHea EL, 2001, AIDS EDUC PREV, V13, P120, DOI 10.1521/aeap.13.2.120.19738
   Owusu-Daaku Frances Thelma Kwabea, 2010, J PHARM PRACT, V23, P135, DOI 10.1177/0897190009356558
   Oyeyemi A, 2008, PHYSIOTHER RES INT, V13, P176, DOI 10.1002/pri.408
   Quach L, 2005, AIDS PATIENT CARE ST, V19, P335, DOI 10.1089/apc.2005.19.335
   Radecki S, 1999, AIDS PATIENT CARE ST, V13, P403, DOI 10.1089/apc.1999.13.403
   Rosenstock IM, 1994, HLTH BELIEF MODEL HI, V0, P5
NR 18
TC 4
Z9 4
U1 0
U2 5
PU PHARMACOTHERAPY GROUP
PI BENIN CITY
PA UNIV BENIN, FACULTY PHARMACY, BENIN CITY, 00000, NIGERIA
SN 1596-5996
EI 
J9 TROP J PHARM RES
JI Trop. J. Pharm. Res.
PD FEB 15
PY 2014
VL 13
IS 2
BP 295
EP 302
DI 10.4314/tjpr.v13i2.20
PG 8
WC Pharmacology & Pharmacy
SC Pharmacology & Pharmacy
GA AF0KU
UT WOS:000334403600020
DA 2023-03-20
ER

PT J
AU Siawaya, JFD
AF Siawaya, Joel Fleury Djoba
TI Chlamydia trachomatis, Human Immunodeficiency Virus (HIV) Distribution and Sexual Behaviors across Gender and Age Group in an African Setting
SO PLOS ONE
LA English
DT Article
ID drinking incarcerated women; adolescent health; risk-taking; prevalence; prevention; infection; population; country; patterns; students
AB Objective: The purpose of this study was to (1) describe the distribution of Chlamydia trachomatis (CT) and Human Immunodeficiency Virus (HIV) cases across gender and age groups in Libreville (Gabon); (2) examine Gabonese Sexually Transmitted Infections (STIs)-related risk behaviour. Methods: The sampled population was people attending the "Laboratoire National de Sante Plublique''. Between 2007 and 2011, 14 667 and 9 542 people respectively, were tested for CT and HIV infections. 1 854 of them were tested for both infections. We calculated CT and HIV rates across gender and age groups. Also analysed was the groups' contribution to the general CT and HIV epidemiology. STIs-related risk behaviours were assessed in 224 men and 795 women (between July 2011 and March 2013) who agreed and answered a questionnaire including questions on their marital status, number of sex partners, sexual practices, history of STIs, sex frequency and condom use. Results: Data showed a 24% dropped in the CT infection rate between 2007 and 2010, followed by a 14% increase in 2011. The HIV infection rates for the same period were between 15% and 16%. The risk of a CT-positive subject getting HIV is about 0.71 times the risk of a CT-negative subject. Young adult aged between 18 and 35 years old represented 65.2% of people who had STIs. 80% of women and 66% of men confessed to an inconsistent use of condoms. 11.6% of women and 48% of men declared having multiple sex partners. 61% of questioned women and 67% of men declared knowing their HIV status. Conclusions: In this Gabonese setting, the population-aged from 18 to 35 years is the most affected by STIs. Other matters of concern are the inconsistent use of protection and sex with non-spousal or non-life partners.
C1 LNSP, Unite Rech & Diagnost Specialise, Libreville, Gabon.
RP Siawaya, JFD (corresponding author), LNSP, Unite Rech & Diagnost Specialise, BP 10736, Libreville, Gabon.
EM joelfleury@yahoo.com
CR Adams EJ, 2004, SEX TRANSM INFECT, V80, P354, DOI 10.1136/sti.2003.005454
   Agency HP, 2008, SEX TRANSM INF YOUNG, V0, P0
   Annang L, 2010, PUBLIC HEALTH REP, V125, P110, DOI 10.1177/00333549101250S415
   [Anonymous], 2011, UNAIDS WORLD AIDS DA, V0, P0
   [Anonymous], 2011, B RES SURV INF SEX T, V0, P0
   Awusabo-Asare K, 2008, APPL HEALTH ECON HEA, V6, P27, DOI 10.2165/00148365-200806010-00003
   Banandur P, 2011, BMC PUBLIC HEALTH, V11, P0, DOI 10.1186/1471-2458-11-S6-S13
   BERHAN A, 2012, WORLD J AIDS, V2, P78, DOI 10.4236/WJA.2012.22011
   Berhan Y, 2013, AIDS CARE, V25, P151, DOI 10.1080/09540121.2012.689812
   Bertozzi SM, 2008, LANCET, V372, P831, DOI 10.1016/S0140-6736(08)60889-2
   Bingenheimer JB, 2010, STUD FAMILY PLANN, V41, P1, DOI 10.1111/j.1728-4465.2010.00220.x
   Blum RW, 2012, LANCET, V379, P1567, DOI 10.1016/S0140-6736(12)60407-3
   Blum RW, 2009, LANCET, V374, P853, DOI 10.1016/S0140-6736(09)61607-X
   Carael MaG J.R, 2007, HIV INFECT YOUNG ADU, V0, P123
   Catalano RF, 2012, LANCET, V379, P1653, DOI 10.1016/S0140-6736(12)60238-4
   Caviness CM, 2012, WOMEN HEALTH, V52, P119, DOI 10.1080/03630242.2011.649396
   CDC, 2011, HIV YOUTH, V0, P0
   Direction Generale de la Statistique (DGS) International eI, 2013, ENQ DEM SANT GAB 201, V0, P0
   Doyle AM, 2012, TROP MED INT HEALTH, V17, P796, DOI 10.1111/j.1365-3156.2012.03005.x
   Eaton D., 2011, MORB MORTAL, V59, P1
   Goulet V, 2010, SEX TRANSM INFECT, V86, P263, DOI 10.1136/sti.2009.038752
   Gupta GR, 2008, LANCET, V372, P764, DOI 10.1016/S0140-6736(08)60887-9
   Jewkes RK, 2010, LANCET, V376, P41, DOI 10.1016/S0140-6736(10)60548-X
   Johnson WD, 2008, COCHRANE DB SYST REV, V0, P0, DOI DOI 10.1002/14651858.CD001230.pub2
   Jonason PK, 2007, J SOC PSYCHOL, V147, P5, DOI 10.3200/SOCP.147.1.5-14
   Jonason P, 2009, SEX ROLES, V60, P151, DOI 10.1007/s11199-008-9506-3
   Kohli Ruchika, 2013, BMC RES NOTES, V6, P44, DOI 10.1186/1756-0500-6-44
   Le Marchand C, 2013, DRUG ALCOHOL DEPEND, V0, P0
   Marangoni A, 2012, NEW MICROBIOL, V35, P215
   McCoy SI, 2010, AIDS BEHAV, V14, P469, DOI 10.1007/s10461-009-9644-9
   Mengistu TS, 2013, REPROD HEALTH, V10, P0, DOI 10.1186/1742-4755-10-38
   Neema S, 2006, ADOLESCENT SEXUAL RE, V0, P0
   Ngandjio A, 2003, J CLIN MICROBIOL, V41, P4404, DOI 10.1128/JCM.41.9.4404-4407.2003
   Nys S, 2004, J ANTIMICROB CHEMOTH, V54, P952, DOI 10.1093/jac/dkh448
   Opio A, 2008, JAIDS-J ACQ IMM DEF, V49, P320, DOI 10.1097/QAI.0b013e3181893eb0
   Pettifor A, 1900, V379, V0, P1280
   Stein MD, 2009, J STUD ALCOHOL DRUGS, V70, P508, DOI 10.15288/jsad.2009.70.508
   UNIAIDS WHO, 2009, GAB EP FACT SHEET HI, V0, P0
   van der Helm JJ, 2013, PLOS ONE, V8, P0, DOI 10.1371/journal.pone.0068698
   Wand H, 2011, BMJ OPEN, V1, P0, DOI 10.1136/bmjopen-2010-000005
NR 40
TC 4
Z9 4
U1 0
U2 6
PU PUBLIC LIBRARY SCIENCE
PI SAN FRANCISCO
PA 1160 BATTERY STREET, STE 100, SAN FRANCISCO, CA 94111 USA
SN 1932-6203
EI 
J9 PLOS ONE
JI PLoS One
PD MAR 3
PY 2014
VL 9
IS 3
BP 
EP 
DI 10.1371/journal.pone.0090174
PG 7
WC Multidisciplinary Sciences
SC Science & Technology - Other Topics
GA AC4CT
UT WOS:000332468900075
PM 24594663
DA 2023-03-20
ER

PT J
AU Chang, LN
AF Chang, Leanne
TI College students' search for sexual health information from their best friends: An application of the theory of motivated information management
SO ASIAN JOURNAL OF SOCIAL PSYCHOLOGY
LA English
DT Article
DE anxiety; information seeking; perceived vulnerability; sexual health; Singapore; uncertainty
ID peer communication; organ donation; condom use; seeking; discussions; adolescents; uncertainty; predictors; efficacy; decision
AB Guided by the theory of motivated information management, this study investigated the extent to which Singaporean college students' sexual health information-seeking behaviour could be accounted for by their anxiety of uncertainty discrepancy, their perceived outcomes of information seeking and their perceived confidence in seeking and coping with sexual health information acquired from their best friends. Taking into account that issue relevance may play a role in individuals' health decision-making, this study also examined the effect of perceived vulnerability on respondents' sexual health information-seeking behaviour. An online survey was conducted with 202 undergraduate students at a university in Singapore. Respondents were asked to report the frequency with which they sought four types of sexual health information from their best friends: unwanted pregnancy, abortion, HIV/AIDS and other sexually transmitted infections. Survey data showed that respondents' uncertainty discrepancy was positively associated with their anxiety. Anxiety had negative effects on efficacy and outcome expectancy. Outcome expectancy was positively associated with efficacy. Both efficacy and perceived vulnerability accounted for a significant amount of variance in respondents' sexual health information-seeking behaviour. Findings from this study contribute to a better understanding of young adults' sexual health information behaviour in a Singapore context.
C1 Natl Univ Singapore, Dept Commun & New Media, Singapore 117416, Singapore.
C3 National University of Singapore
RP Chang, LN (corresponding author), Natl Univ Singapore, Dept Commun & New Media, 11 Comp Dr,Block AS6,Room 03-04, Singapore 117416, Singapore.
EM lchang@nus.edu.sg
CR Afi fi W., 2008, HDB RELATIONSHIP INI, V0, P135
   Afifi W. A., 2009, ENCYCLOPEDIA OF COMM, V0, P666
   Afifi WA, 2006, HUM COMMUN RES, V32, P35, DOI 10.1111/j.1468-2958.2006.00002.x
   Afifi WA, 2004, PERS RELATIONSHIP, V11, P429, DOI 10.1111/j.1475-6811.2004.00091.x
   Afifi WA, 2004, COMMUN THEOR, V14, P167, DOI 10.1093/ct/14.2.167
   Afifi WA, 2006, COMMUN MONOGR, V73, P188, DOI 10.1080/03637750600690700
   Afifi WA, 2009, J SOC PERS RELAT, V26, P488, DOI 10.1177/0265407509350869
   Babrow AS, 2001, J COMMUN, V51, P453, DOI 10.1111/j.1460-2466.2001.tb02890.x
   BANDURA A, 1986, SOCIAL FOUNDATIONS T, V0, P0
   Bayer Schering Pharma, 2009, TALKING SEX AND CONT, V0, P0
   Berger C.R., 1975, HUMAN COMMUNICATION, V1, P99, DOI 10.1111/J.1468-2958.1975.TB00258.X
   BOEHM S, 1993, PATIENT EDUC COUNS, V21, P77, DOI 10.1016/0738-3991(93)90062-2
   Brashers DE, 2002, HUM COMMUN RES, V28, P258, DOI 10.1111/j.1468-2958.2002.tb00807.x
   Brashers DE, 2001, J COMMUN, V51, P477, DOI 10.1111/j.1460-2466.2001.tb02892.x
   Cheah W. H., 2006, J INTERCULTURAL COMM, V35, P219, DOI 10.1080/17475750601026974
   Chia SC, 2006, J COMMUN, V56, P585, DOI 10.1111/j.1460-2466.2006.00302.x
   Coleman LM, 1999, HEALTH EDUC RES, V14, P741, DOI 10.1093/her/14.6.741
   Crowell T.L., 2000, COMMUN RES REP, V17, P191, DOI https://doi.org/10.1080/08824090009388765
   Dehne K. L., 2005, REPRODUCTIVE HEALTH, V9, P170
   Durex, 2008, THE FACE OF GLOBAL S, V0, P0
   Edgar T., 1992, HEALTH COMMUN, V4, P83, DOI 10.1207/S15327027HC0402_1
   Fowler C, 2011, J SOC PERS RELAT, V28, P507, DOI 10.1177/0265407510384896
   Holbert RL, 2002, HUM COMMUN RES, V28, P531, DOI 10.1093/hcr/28.4.531
   Holtzman D, 1995, FAM PLANN PERSPECT, V27, P235, DOI 10.2307/2136175
   Houser M. L., 2007, HUMAN COMMUNICATION, V10, P311
   JANZ NK, 1984, HEALTH EDUC QUART, V11, P1, DOI 10.1177/109019818401100101
   JOHNSON JD, 1993, HUM COMMUN RES, V19, P343, DOI 10.1111/j.1468-2958.1993.tb00305.x
   Kabomo-Magowe M. K. M., 2008, THESIS, V0, P0
   Kalichman SC, 1999, HEALTH PSYCHOL, V18, P281, DOI 10.1037/0278-6133.18.3.281
   Kirby D, 2001, FAM PLANN PERSPECT, V33, P276, DOI 10.2307/3030195
   Lefkowitz ES, 2004, J YOUTH ADOLESCENCE, V33, P339, DOI 10.1023/B:JOYO.0000032642.27242.c1
   Lehr ST, 2005, J SEX RES, V42, P119, DOI 10.1080/00224490509552265
   Makoul G, 1998, COMMUN RES, V25, P5, DOI 10.1177/009365098025001001
   Morse CR, 2009, HEALTH COMMUN, V24, P156, DOI 10.1080/10410230802676755
   Napoli PM, 2001, INTERNET AND HEALTH COMMUNICATION, V0, P79
   Oh MK, 2005, J ADOLESCENT HEALTH, V36, P147, DOI 10.1016/j.jadohealth.2004.11.106
   Powell HL, 2004, HEALTH COMMUN, V16, P427, DOI 10.1207/s15327027hc1604_3
   Reuters, 2009, NATIONAL POST CANADA, V0, PA14
   Rittenour C. E., 2006, QUALITATIVE RES REPO, V7, P57, DOI https://doi.org/10.1080/17459430600965858
   RODGERS JL, 1993, PSYCHOL REV, V100, P479, DOI 10.1037/0033-295X.100.3.479
   Rosenstock IM, 1994, HLTH BELIEF MODEL HI, V0, P5
   Sheeran P, 1999, PSYCHOL BULL, V125, P90, DOI 10.1037/0033-2909.125.1.90
   Singapore Family & Community Development, 2007, STATE OF THE FAMILY, V0, P0
   Troth A, 2000, HEALTH COMMUN, V12, P195, DOI 10.1207/S15327027HC1202_5
   UNAIDS/World Health Organization, 2008, EPIDEMIOLOGICAL FACT, V0, P0
   Witte K., 1998, HDB COMMUNICATION EM, V0, P423
   World Health Organization, 2012, HIV AIDS IN THE SOUT, V0, P0
   World Health Organization, 2001, SEXUALLY TRANSMITTED, V0, P0
   Zimmerman RS, 1994, ADV MED SOCIOL, V4, P45, DOI 10.1080/10410236.2010.521906
NR 49
TC 13
Z9 13
U1 4
U2 32
PU WILEY
PI HOBOKEN
PA 111 RIVER ST, HOBOKEN 07030-5774, NJ USA
SN 1367-2223
EI 1467-839X
J9 ASIAN J SOC PSYCHOL
JI Asian J. Soc. Psychol.
PD SEP 15
PY 2014
VL 17
IS 3
BP 196
EP 205
DI 10.1111/ajsp.12063
PG 10
WC Psychology, Social
SC Psychology
GA AN4ON
UT WOS:000340567500005
DA 2023-03-20
ER

PT J
AU Lim, TW
   Davis, WW
   Quan, VM
   Frangakis, C
   Ha, TV
   Minh, NL
   Latkin, C
   Zelaya, C
   Mo, TT
   Go, VF
AF Lim, Travis W.
   Davis, Wendy W.
   Vu Minh Quan
   Frangakis, Constantine
   Tran Viet Ha
   Nguyen Le Minh
   Latkin, Carl
   Zelaya, Carla
   Tran Thi Mo
   Go, Vivian F.
TI ASSOCIATION BETWEEN HIV KNOWLEDGE AND RISK BEHAVIOR IN PERSONS WHO INJECT DRUGS IN THAI NGUYEN, VIETNAM
SO SOUTHEAST ASIAN JOURNAL OF TROPICAL MEDICINE AND PUBLIC HEALTH
LA English
DT Article
DE HIV; HIV knowledge; persons who inject drugs; injection drug users; risk behavior; needle sharing; Vietnam
ID developing-country; sexual-behavior; users; aids; infection; prevention; prevalence; attitudes; education; students
AB In Vietnam HIV infection is concentrated in key populations, including persons who inject drugs (PWID). The majority of PWID can name specific transmission routes of HIV, yet risk behaviors remain high. We conducted a cross-sectional survey of 1,355 PWID in Thai Nguyen Province, Vietnam, to compare their HIV knowledge with their self-reported risk behavior. Broader knowledge of HIV transmission, measured by a higher composite HIV knowledge score, was associated with a 19.5% lower adjusted odds of giving a used needle to another (p=0.011) and 20.4% lower adjusted odds of using a needle that another had used (p=0.001). A higher knowledge score was associated with 13.1% higher adjusted odds of consistent condom use (p=0.083). These results suggest a broader knowledge may reflect characteristics about how individuals obtain knowledge or the way that knowledge is delivered to them and may be associated with their ability to engage in risk reduction behavior.
C1 [Lim, Travis W.; Go, Vivian F.] Johns Hopkins Univ, Bloomberg Sch Publ Hlth, Dept Int Hlth, Baltimore, MD USA.
   [Davis, Wendy W.; Vu Minh Quan; Zelaya, Carla; Go, Vivian F.] Johns Hopkins Univ, Bloomberg Sch Publ Hlth, Dept Epidemiol, Baltimore, MD USA.
   [Frangakis, Constantine] Johns Hopkins Univ, Dept Biostat, Bloomberg Sch Publ Hlth, Baltimore, MD 21205 USA.
   [Tran Viet Ha; Tran Thi Mo] Johns Hopkins Univ, Bloomberg Sch Publ Hlth, Hanoi, Vietnam.
   [Nguyen Le Minh] Ctr Prevent Med, Thai Nguyen, Vietnam.
   [Latkin, Carl] Johns Hopkins Univ, Bloomberg Sch Publ Hlth, Dept Hlth Behav & Soc, Baltimore, MD USA.
   [Go, Vivian F.] Univ N Carolina, Dept Hlth Behav, Gillings Sch Global Publ Hlth, Chapel Hill, NC 27599 USA.
C3 Johns Hopkins University; Johns Hopkins Bloomberg School of Public Health; Johns Hopkins University; Johns Hopkins Bloomberg School of Public Health; Johns Hopkins University; Johns Hopkins Bloomberg School of Public Health; Johns Hopkins University; Johns Hopkins Bloomberg School of Public Health; University of North Carolina; University of North Carolina Chapel Hill
RP Go, VF (corresponding author), Univ N Carolina, Dept Hlth Behav, Gillings Sch Global Publ Hlth, 361 Rosenau Hall,Campus Box 7440, Chapel Hill, NC 27599 USA.
EM vgo@unc.edu
FU National Institute on Drug Abuse (NIDA) [R01 DA022962-01]
CR Barros Aluisio J D, 2003, BMC MED RES METHODOL, V3, P21, DOI 10.1186/1471-2288-3-21
   Bazargan M, 2000, J NATL MED ASSOC, V92, P391
   Bertrand JT, 2006, HEALTH EDUC RES, V21, P567, DOI 10.1093/her/cyl036
   CALSYN DA, 1992, AM J PUBLIC HEALTH, V82, P573, DOI 10.2105/AJPH.82.4.573
   Go VF, 2013, SOC SCI MED, V96, P154, DOI 10.1016/j.socscimed.2013.07.006
   Gordon-Larsen P, 2001, OBES RES, V9, P112, DOI 10.1038/oby.2001.14
   Helmstater G., 1964, PRINCIPLES PSYCHOL M, V0, P0
   Hien NT, 2001, J SUBST ABUSE, V13, P45, DOI 10.1016/S0899-3289(01)00059-1
   Jia YJ, 2008, HARM REDUCT J, V5, P0, DOI 10.1186/1477-7517-5-29
   Jones D H, 1992, J AM COLL HEALTH, V41, P43
   LIANG KY, 1986, BIOMETRIKA, V73, P13, DOI 10.2307/2336267
   LINDAN C, 1991, AIDS, V5, P993, DOI 10.1097/00002030-199108000-00011
   MARTIN G S, 1990, AIDS CARE, V2, P275, DOI 10.1080/09540129008257740
   Maswanya ES, 1999, HEALTH EDUC RES, V14, P185, DOI 10.1093/her/14.2.185
   Medley A, 2009, AIDS EDUC PREV, V21, P181, DOI 10.1521/aeap.2009.21.3.181
   Metsch LR, 2007, JAIDS-J ACQ IMM DEF, V46, PS72, DOI 10.1097/QAI.0b013e3181576818
   Parker RD, 2010, SCAND J PUBLIC HEALT, V38, P748, DOI 10.1177/1403494810382471
   Peters A, 1998, ADDICTION, V93, P253, DOI 10.1046/j.1360-0443.1998.9322539.x
   PHILLIPS KA, 1993, AM J PUBLIC HEALTH, V83, P1460, DOI 10.2105/AJPH.83.10.1460
   Quart VM, 2011, ADDICTION, V106, P583
   Todd Catherine S, 2007, CONFL HEALTH, V1, P5, DOI 10.1186/1752-1505-1-5
   UNAIDS, 2010, VIET NAM AIDS RESP P, V0, P0
   VANDENHOEK AJAR, 1990, AIDS, V4, P449, DOI 10.1097/00002030-199005000-00011
   Vian Taryn, 2012, OPEN AIDS J, V6, P259, DOI 10.2174/1874613601206010259
   Vietnam Administration of HIV/AIDS Control, 2010, REP CURR SIT HIV INF, V0, P0
   Wagner KD, 2010, HEALTH EDUC BEHAV, V37, P504, DOI 10.1177/1090198109357319
   Wilson TE, 2007, INT J STD AIDS, V18, P389, DOI 10.1258/095646207781024900
   Yao Y, 2009, INT J INFECT DIS, V13, P154, DOI 10.1016/j.ijid.2008.05.1228
   Zhao M, 2006, DRUG ALCOHOL DEPEN, V82, PS43, DOI 10.1016/S0376-8716(06)80008-6
NR 29
TC 6
Z9 6
U1 0
U2 4
PU SOUTHEAST ASIAN MINISTERS EDUC ORGANIZATION
PI BANGKOK
PA SEAMEO-TROPMED, 420-6 RAJVITHI RD,, BANGKOK 10400, THAILAND
SN 0125-1562
EI 
J9 SE ASIAN J TROP MED
JI Southeast Asian J. Trop. Med. Public Health
PD NOV 15
PY 2014
VL 45
IS 6
BP 1425
EP 1436
DI 
PG 12
WC Public, Environmental & Occupational Health; Infectious Diseases; Tropical Medicine
SC Public, Environmental & Occupational Health; Infectious Diseases; Tropical Medicine
GA CF1SM
UT WOS:000352328200020
PM 26466429
DA 2023-03-20
ER

PT J
AU Ybarra, ML
   Mwaba, K
   Prescott, TL
   Roman, NV
   Rooi, B
   Bull, S
AF Ybarra, Michele L.
   Mwaba, Kelvin
   Prescott, Tonya L.
   Roman, Nicolette V.
   Rooi, Bronwyn
   Bull, Sheana
TI Opportunities for technology-based HIV prevention programming among high school students in Cape Town, South Africa
SO AIDS CARE-PSYCHOLOGICAL AND SOCIO-MEDICAL ASPECTS OF AIDS/HIV
LA English
DT Article
DE HIV prevention; adolescents; technology; needs assessment
ID sexual-behavior; adolescents; hiv/aids
AB One in three new cases of HIV in South Africa is among adolescents. Given that adolescents are particularly affected, scalable, and cost-effective prevention programs are urgently needed. This study aims to identify opportunities to integrate technology into youth HIV prevention efforts. In 2012, 1107 8th-11th graders completed a paper-and-pencil survey. Respondents were enrolled in one of three public high schools in Langa, a lower income community in Cape Town, South Africa. Eighty-nine percent of respondents have used text messaging (SMS) and 86% have gone online. If an HIV prevention program was offered online, 66% of youth would be somewhat or extremely likely to access it; slightly fewer (55%) felt the same about SMS-based programming. In comparison, 85% said they would be somewhat or extremely likely to access a school-based HIV prevention program. Interest in Internet- (60%) and SMS-based (54%) HIV prevention programming was similar for youth who had a self-appraised risk of HIV compared to youth who appraised their risk to be lower, as it was for youth who were tired of hearing messages about HIV prevention. Technology use is common - even among high school students who live in lower income communities. At the same time, these data reveal that it is not uncommon for youth to be tired of hearing messages about HIV prevention, and many of the typical topics key to HIV prevention have low interest levels among youth. HIV prevention researchers need to be mindful of the extent of existing programming that youth are exposed to. Technology-based programming may be especially amenable to meeting these requirements because of its novelty especially in developing countries, and because interactive functionality can be easily integrated into the program design. Given the preference for school- and Internet-based programming, it seems that a hybrid approach is likely feasible and acceptable.
C1 [Ybarra, Michele L.; Prescott, Tonya L.] Ctr Innovat Publ Hlth Res, San Clemente, CA USA.
   [Mwaba, Kelvin; Roman, Nicolette V.; Rooi, Bronwyn] Univ Western Cape, Dept Psychol, Cape Town, South Africa.
   [Bull, Sheana] Univ Colorado Denver, Colorado Sch Publ Hlth, Aurora, CO USA.
C3 University of the Western Cape; Children's Hospital Colorado; Colorado School of Public Health; University of Colorado System; University of Colorado Anschutz Medical Campus
RP Ybarra, ML (corresponding author), Ctr Innovat Publ Hlth Res, San Clemente, CA USA.
EM Michele@InnovativePublicHealth.org
FU NIMH NIH HHS [R03 MH094238] Funding Source: Medline; NCHHSTP CDC HHS [5U62 PS001612-02] Funding Source: Medline
CR Central Intelligence Agency, 2013, WORLD FACTB S AFR, V0, P0
   Cole-Lewis H, 2010, EPIDEMIOL REV, V32, P56, DOI 10.1093/epirev/mxq004
   Free C, 2013, PLOS MED, V10, P0, DOI 10.1371/journal.pmed.1001363
   Government of the Republic of South Africa, 2011, GETT SUCC IMPR HIV P, V0, P0
   Hargreaves JR, 2007, AIDS, V21, PS39, DOI 10.1097/01.aids.0000300534.97601.d6
   Harrison A, 2010, BMC PUBLIC HEALTH, V10, P0, DOI 10.1186/1471-2458-10-102
   Hartell CG, 2005, ADOLESCENCE, V40, P171
   Intersol Inc, 2010, LANG AFR, V0, P0
   Jewkes R, 2008, BMJ-BRIT MED J, V337, P0, DOI 10.1136/bmj.a506
   Kinsman J, 2001, HEALTH EDUC RES, V16, P85, DOI 10.1093/her/16.1.85
   Noar SA, 2009, AIDS, V23, P107, DOI 10.1097/QAD.0b013e32831c5500
   Perry RCW, 2012, J ADOLESCENT HEALTH, V51, P220, DOI 10.1016/j.jadohealth.2011.11.012
   Pettifor A., 2004, YOUNG PEOPLES SEXUAL, V0, P0
   Rehle T, 2007, SAMJ S AFR MED J, V97, P194
   Smith G, 2013, REALITY MOBILE USAGE, V0, P0
   StataCorp, 2009, STAT STAT SOFTW REL, V0, P0
   Van der Linde I., 2013, PLENARY SESSOIN 3 20, V0, P0
   Ybarra Michele L, 2005, MENT HEALTH SERV RES, V7, P75, DOI 10.1007/s11020-005-3779-8
   Ybarra ML, 2012, CIN-COMPUT INFORM NU, V30, P587, DOI 10.1097/NXN.0b013e318266cb0e
NR 19
TC 4
Z9 4
U1 0
U2 23
PU ROUTLEDGE JOURNALS, TAYLOR & FRANCIS LTD
PI ABINGDON
PA 4 PARK SQUARE, MILTON PARK, ABINGDON OX14 4RN, OXFORDSHIRE, ENGLAND
SN 0954-0121
EI 1360-0451
J9 AIDS CARE
JI Aids Care-Psychol. Socio-Med. Asp. Aids-Hiv
PD DEC 2
PY 2014
VL 26
IS 12
BP 1562
EP 1567
DI 10.1080/09540121.2014.936814
PG 6
WC Health Policy & Services; Public, Environmental & Occupational Health; Psychology, Multidisciplinary; Respiratory System; Social Sciences, Biomedical
SC Health Care Sciences & Services; Public, Environmental & Occupational Health; Psychology; Respiratory System; Biomedical Social Sciences
GA AR2LH
UT WOS:000343417200017
PM 25022287
DA 2023-03-20
ER

PT J
AU Anthony, ER
   Hipp, TN
   Darnell, DA
   Armistead, L
   Cook, SL
   Skinner, D
AF Anthony, Elizabeth R.
   Hipp, Tracy N.
   Darnell, Doyanne A.
   Armistead, Lisa
   Cook, Sarah L.
   Skinner, Donald
TI Caregiver-Youth Communication about Sex in South Africa: The Role of Maternal Child Sexual Abuse History
SO JOURNAL OF CHILD SEXUAL ABUSE
LA English
DT Article
DE child sexual abuse; parent-child communication; HIV prevention; South Africa; youth; parenting; sexual risk behavior
ID hiv; adolescents; indicators; patterns; students; parents; talking; mothers; trauma; women
AB Much of the research on child sexual abuse focuses on negative outcomes. This brief report explores a potentially protective parenting behavior among black South African female caregivers with and without a child sexual abuse history. Using cross-sectional baseline data, we hypothesized that caregiver child sexual abuse history would be positively associated with caregiver-youth sex communication and this relationship would be strongest for girls. Youth whose caregiver experienced child sexual abuse were more likely to report communicating with their caregiver about sex than youth whose caregivers did not experience child sexual abuse; however, this relation did not hold for caregiver reported communication. Child sexual abuse survivors' ability and decision to discuss sex with their youth has the potential to protect youth from sexual risk and demonstrates resilience among a group rarely acknowledged for positive parenting practices.
C1 [Anthony, Elizabeth R.] Case Western Reserve Univ, Ctr Urban Poverty & Community Dev, Jack Joseph & Morton Mandel Sch Appl Social Sci, Cleveland, OH 44106 USA.
   [Hipp, Tracy N.; Cook, Sarah L.] Georgia State Univ, Atlanta, GA 30303 USA.
   [Darnell, Doyanne A.] Univ Washington, Ctr Healthcare Improvement Addict Mental Illness, Dept Psychiat & Behav Sci, Seattle, WA 98195 USA.
   [Armistead, Lisa] Georgia State Univ, Dept Psychol, Atlanta, GA USA.
   [Skinner, Donald] Univ Stellenbosch, Fac Med & Hlth Sci, ZA-7600 Stellenbosch, South Africa.
C3 Case Western Reserve University; University System of Georgia; Georgia State University; University of Washington; University of Washington Seattle; University System of Georgia; Georgia State University; Stellenbosch University
RP Anthony, ER (corresponding author), Case Western Reserve Univ, Ctr Urban Poverty & Community Dev, Jack Joseph & Morton Mandel Sch Appl Social Sci, 10900 Euclid Ave, Cleveland, OH 44106 USA.
EM exa136@case.edu
FU NICHD NIH HHS [5R21HD058483, R21 HD058483] Funding Source: Medline
CR Armistead L, 2014, HEALTH PSYCHOL, V33, P668, DOI 10.1037/hea0000067
   Barbarin OA, 2001, CHILDHOOD, V8, P115, DOI 10.1177/0907568201008001007
   Barbarin OA, 1997, CHILDHOOD, V4, P193, DOI 10.1177/0907568297004002005
   Bernstein DP, 2003, CHILD ABUSE NEGLECT, V27, P169, DOI 10.1016/S0145-2134(02)00541-0
   Bogart LM, 2013, J ADOLESCENT HEALTH, V53, P602, DOI 10.1016/j.jadohealth.2013.01.014
   Carey PD, 2008, EUR CHILD ADOLES PSY, V17, P93, DOI 10.1007/s00787-007-0641-0
   Chavez LM, 2005, TOOLKIT TRANSLATING, V0, P0
   Cohen LR, 2008, CHILD MALTREATMENT, V13, P27, DOI 10.1177/1077559507310045
   Collings SJ, 1997, S AFR J PSYCHOL, V27, P37
   DiLillo D, 2000, CHILD ABUSE NEGLECT, V24, P767, DOI 10.1016/S0145-2134(00)00138-1
   DiLillo David, 2003, CHILD MALTREAT, V8, P319, DOI 10.1177/1077559503257104
   Dittus P, 2004, J CHILD FAM STUD, V3, P5, DOI 10.1023/B:JCFS.0000010487.46007.08
   Dittus PJ, 1999, J APPL SOC PSYCHOL, V29, P1927, DOI 10.1111/j.1559-1816.1999.tb00158.x
   FINKELHOR D, 1994, CHILD ABUSE NEGLECT, V18, P409, DOI 10.1016/0145-2134(94)90026-4
   Jaccard J, 2000, J ADOLESCENT RES, V15, P187, DOI 10.1177/0743558400152001
   Jewkes R, 2006, INT J EPIDEMIOL, V35, P1461, DOI 10.1093/ije/dyl218
   Karofsky PS, 2001, J ADOLESCENT HEALTH, V28, P41, DOI 10.1016/S1054-139X(00)00156-7
   *LOVELIFE, 2000, TALK LIST PAR TEEN T, V0, P0
   *LOVELIFE, 2000, LOV THEM EN TALK SEX, V0, P0
   MacPhail C, 2009, AIDS CARE, V21, P456, DOI 10.1080/09540120802282586
   Madu SN, 2000, CHILD ABUSE NEGLECT, V24, P259, DOI 10.1016/S0145-2134(99)00128-3
   MCMILLEN C, 1995, J CONSULT CLIN PSYCH, V63, P1037, DOI 10.1037/0022-006X.63.6.1037
   Miller BC, 1998, J EARLY ADOLESCENCE, V18, P27, DOI 10.1177/0272431698018001002
   Miller KS, 1997, FAM PLANN PERSPECT, V29, P212, DOI 10.2307/2953397
   Miller KS, 1998, FAM PLANN PERSPECT, V30, P218, DOI 10.2307/2991607
   NEWCOMER SF, 1985, FAM PLANN PERSPECT, V17, P169, DOI 10.2307/2135242
   Nolin M. J., 1992, J ADOLESCENT RES, V7, P59, DOI 10.1177/074355489271005
   Paolucci EO, 2001, J PSYCHOL, V135, P17, DOI 10.1080/00223980109603677
   Pereda N, 2009, CLIN PSYCHOL REV, V29, P328, DOI 10.1016/j.cpr.2009.02.007
   Regnerus MD, 2005, SOCIOL QUART, V46, P79, DOI 10.1111/j.1533-8525.2005.00005.x
   Reid-Cunningham AR, 2009, VIOLENCE AGAINST WOM, V15, P920, DOI 10.1177/1077801209335492
   Schuetze P, 2005, CHILD ABUSE NEGLECT, V29, P645, DOI 10.1016/j.chiabu.2004.11.004
   SHISANA O, 2010, S AFRICAN NATL HIV P, V0, P0
   SIGELMAN CK, 1995, J PEDIATR PSYCHOL, V20, P61, DOI 10.1093/jpepsy/20.1.61
   UNAIDS, 2012, GLOB REP UNAIDS REP, V0, P0
   Walsh K, 2010, AGGRESS VIOLENT BEH, V15, P1, DOI 10.1016/j.avb.2009.06.009
   WHO (World Health Organization), 2003, MULT STUD WOM HLTH D, V0, P0
   Wilbraham L, 2009, S AFR J PSYCHOL, V39, P59, DOI 10.1177/008124630903900105
   Wyckoff SC, 2008, J CHILD FAM STUD, V17, P649, DOI 10.1007/s10826-007-9179-5
NR 39
TC 4
Z9 4
U1 1
U2 9
PU ROUTLEDGE JOURNALS, TAYLOR & FRANCIS LTD
PI ABINGDON
PA 2-4 PARK SQUARE, MILTON PARK, ABINGDON OX14 4RN, OXON, ENGLAND
SN 1053-8712
EI 1547-0679
J9 J CHILD SEX ABUS
JI J. Child Sex. Abus.
PD JUN 15
PY 2014
VL 23
IS 6
BP 657
EP 673
DI 10.1080/10538712.2014.932877
PG 17
WC Psychology, Clinical; Family Studies
SC Psychology; Family Studies
GA AP8DE
UT WOS:000342307800003
PM 25116864
DA 2023-03-20
ER

PT J
AU Montague, C
   Ngcobo, N
   Mahlase, G
   Frohlich, J
   Pillay, C
   Yende-Zuma, N
   Humphries, H
   Dellar, R
   Naidoo, K
   Karim, QA
AF Montague, Carl
   Ngcobo, Nelisiwe
   Mahlase, Gethwana
   Frohlich, Janet
   Pillay, Cheryl
   Yende-Zuma, Nonhlanhla
   Humphries, Hilton
   Dellar, Rachael
   Naidoo, Kogieleum
   Karim, Quarraisha Abdool
TI Implementation of Adolescent-Friendly Voluntary Medical Male Circumcision Using a School Based Recruitment Program in Rural KwaZulu-Natal, South Africa
SO PLOS ONE
LA English
DT Article
ID hiv prevention; acceptability; prevalence; infection; risk; behaviors; hiv/aids; health; men
AB Background: Epidemiological data from South Africa demonstrate that risk of human immunodeficiency virus (HIV) infection in males increases dramatically after adolescence. Targeting adolescent HIV-negative males may be an efficient and cost-effective means of maximising the established HIV prevention benefits of voluntary medical male circumcision (VMMC) in high HIV prevalence-, low circumcision practice-settings. This study assessed the feasibility of recruiting male high school students for VMMC in such a setting in rural KwaZulu-Natal. Methods and Findings: Following community and key stakeholder consultations on the acceptability of VMMC recruitment through schools, information and awareness raising sessions were held in 42 high schools in Vulindlela. A three-phase VMMC demand-creation strategy was implemented in partnership with a local non-governmental organization, ZimnadiZonke, that involved: (i) community consultation and engagement; (ii) in-school VMMC awareness sessions and centralized HIV counselling and testing (HCT) service access; and (iii) peer recruitment and decentralized HCT service access. Transport was provided for volunteers to the Centre for the AIDS Programme of Research in South Africa (CAPRISA) clinic where the forceps-guided VMMC procedure was performed on consenting HIV-negative males. HIV infected volunteers were referred to further care either at the CAPRISA clinic or at public sector clinics. Between March 2011 and February 2013, a total of 5165 circumcisions were performed, the majority (71%) in males aged between 15 and 19 years. Demand-creation strategies were associated with an over five-fold increase in VMMC uptake from an average of 58 procedures/month in initial community engagement phases, to an average of 308 procedures/month on initiation of the peer recruitment-decentralized service phase. Post-operative adverse events were rare (1.2%), mostly minor and self-resolving. Conclusions: Optimizing a high volume, adolescent-targeted VMMC program was feasible, acceptable and safe in this setting. Adaptive demand-creation strategies are required to sustain high uptake.
C1 [Montague, Carl; Ngcobo, Nelisiwe; Frohlich, Janet; Pillay, Cheryl; Yende-Zuma, Nonhlanhla; Humphries, Hilton; Dellar, Rachael; Naidoo, Kogieleum; Karim, Quarraisha Abdool] Univ KwaZulu Natal, Ctr AIDS Programme Res South Africa CAPRISA, Nelson R Mandela Sch Med, Durban, South Africa.
   [Mahlase, Gethwana] ZimnadiZonke, Pietermaritzburg, South Africa.
   [Karim, Quarraisha Abdool] Columbia Univ, Dept Epidemiol, Mailman Sch Publ Hlth, New York, NY USA.
C3 University of Kwazulu Natal; Columbia University
RP Montague, C (corresponding author), Univ KwaZulu Natal, Ctr AIDS Programme Res South Africa CAPRISA, Nelson R Mandela Sch Med, Durban, South Africa.
EM Montague@ukzn.ac.za
FU President's Emergency Plan for AIDS Relief (PEPFAR) through the Center for Disease Control and Prevention (CDC) [5U2GPS001350]
CR Auvert B, 2005, PLOS MED, V2, P1112, DOI 10.1371/journal.pmed.0020298
   Bailey RC, 2007, LANCET, V369, P643, DOI 10.1016/S0140-6736(07)60312-2
   Bertrand JT, 2011, PLOS ONE, V6, P0, DOI 10.1371/journal.pone.0027562
   Cutler DM, 2010, J HEALTH ECON, V29, P1, DOI 10.1016/j.jhealeco.2009.10.003
   Department of Health Republic of South Africa, 2011, 2011 NAT ANT SENT HI, V0, P0
   Gray R, 2012, AIDS, V26, P609, DOI 10.1097/QAD.0b013e3283504a3f
   Gray RH, 2007, LANCET, V369, P657, DOI 10.1016/S0140-6736(07)60313-4
   Gummerson E, 2013, AIDS, V27, P2657, DOI 10.1097/01.aids.0000433235.55937.10
   Halperin DT, 2005, SEX TRANSM DIS, V32, P238, DOI 10.1097/01.olq.0000149782.47456.5b
   Hankins CA, 2010, AIDS, V24, PS70, DOI 10.1097/01.aids.0000390709.04255.fd
   Hargreaves JR, 2008, AIDS, V22, P403, DOI 10.1097/QAD.0b013e3282f2aac3
   Herman-Roloff A, 2011, PLOS ONE, V6, P0, DOI 10.1371/journal.pone.0019814
   Kebaabetswe P, 2003, SEX TRANSM INFECT, V79, P214, DOI 10.1136/sti.79.3.214
   Kharsany ABM, 2012, BMC PUBLIC HEALTH, V12, P0, DOI 10.1186/1471-2458-12-231
   Kurth Ann E, 2011, CURR HIV/AIDS REP, V8, P62, DOI 10.1007/s11904-010-0063-3
   Lagarde E, 2003, AIDS, V17, P89, DOI 10.1097/00002030-200301030-00012
   Mahler HR, 2011, PLOS MED, V8, P0, DOI 10.1371/journal.pmed.1001131
   Mwandi Z, 2011, PLOS MED, V8, P0, DOI 10.1371/journal.pmed.1001130
   Padian NS, 2011, PLOS MED, V60, P0
   Pettifor AE, 2005, AIDS, V19, P1525, DOI 10.1097/01.aids.0000183129.16830.06
   Shisana O, 2004, SAMJ S AFR MED J, V94, P283
   South African National AIDS Council Republic of South Africa: Department of Health, 2011, NAT STRAT PLAN HIV S, V0, P0
   Westercamp N, 2007, AIDS BEHAV, V11, P341, DOI 10.1007/s10461-006-9169-4
   WHO-PEPFAR, 2010, CONS IMPL MOD OPT VO, V0, P0
   WHO-UNAIDS, 2008, OP GUID SCAL MAL CIR, V0, P0
   WHO-UNAIDS-JHPIEGO, 2009, MAN MED CIRC LOC AN, V0, P0
NR 26
TC 30
Z9 31
U1 0
U2 9
PU PUBLIC LIBRARY SCIENCE
PI SAN FRANCISCO
PA 1160 BATTERY STREET, STE 100, SAN FRANCISCO, CA 94111 USA
SN 1932-6203
EI 
J9 PLOS ONE
JI PLoS One
PD MAY 2
PY 2014
VL 9
IS 5
BP 
EP 
DI 10.1371/journal.pone.0096468
PG 7
WC Multidisciplinary Sciences
SC Science & Technology - Other Topics
GA AI1ZS
UT WOS:000336655700096
PM 24788339
DA 2023-03-20
ER

PT J
AU Philip, J
   Chadee, D
   Yearwood, RP
AF Philip, Jannel
   Chadee, Derek
   Yearwood, Rosana Patricia
TI Health care students' reactions towards HIV patients: examining prejudice, emotions, attribution of blame and willingness to interact with HIV/AIDS patients
SO AIDS CARE-PSYCHOLOGICAL AND SOCIO-MEDICAL ASPECTS OF AIDS/HIV
LA English
DT Article
DE attributions; attitudes; HIV/AIDS stigmatisation; prejudice; emotions
ID aids stigma; professionals; attitudes; sympathy
AB One of the most pervasive stigmatising conditions in society today is HIV/AIDS. In Trinidad and Tobago, stigma and discrimination are still pervasive especially against persons living with HIV/AIDS (PLHIV) and at-risk groups. HIV stigmatisation takes place at all levels including health care institutions, and is a major obstacle to effective HIV/AIDS prevention and care. This study examined health care students' reactions towards HIV patients. A stratified random sample of 339 health care students from Trinidad was used. A 2 x 2 factorial design using vignettes manipulated a male patient's sexual orientation (heterosexual/homosexual) and HIV onset controllability (high/low). Multivariate analysis of variance and discriminant function analysis were used to analyse the data. There was a significant main effect of HIV onset controllability on participants' attribution of blame, emotions, prejudicial evaluation and willingness to interact with PLHIV, Lambda (.64) F(6, 330) = 31.44, p<.001, eta(2)(p) = .37. Attribution of blame and prejudicial evaluation discriminated between reactions to patients in low onset control and high onset control vignettes. Cognitive-affective appraisal processes are instrumental in determining health care providers' reaction towards PLHIV.
C1 [Philip, Jannel; Chadee, Derek; Yearwood, Rosana Patricia] Univ W Indies, Dept Behav Sci, St Augustine, Trinidad Tobago.
C3 University West Indies Mona Jamaica; University West Indies Saint Augustine
RP Philip, J (corresponding author), Univ W Indies, Dept Behav Sci, St Augustine, Trinidad Tobago.
EM jannelphilip@yahoo.com
CR CHRC, 2007, CAR HLTH RES COUNC C, V0, P0
   Cohen Leonard A, 2005, J DENT EDUC, V69, P896
   Crandall CS, 1997, J APPL SOC PSYCHOL, V27, P95, DOI 10.1111/j.1559-1816.1997.tb00625.x
   CRANDALL CS, 1995, BRIT J SOC PSYCHOL, V34, P67, DOI 10.1111/j.2044-8309.1995.tb01049.x
   Erdfelder E, 1996, BEHAV RES METH INS C, V28, P1, DOI 10.3758/BF03203630
   Goffman, 1966, BEHAV PUBLIC PLACES, V0, P0
   HEREK GM, 1991, J SEX RES, V28, P99, DOI 10.1080/00224499109551597
   Herek GM, 2002, J LAW MED ETHICS, V30, P594, DOI 10.1111/j.1748-720X.2002.tb00428.x
   Herek GM, 1997, J APPL SOC PSYCHOL, V27, P1, DOI 10.1111/j.1559-1816.1997.tb00621.x
   Herek GM, 1999, AM BEHAV SCI, V42, P1106, DOI 10.1177/00027649921954787
   Inciardi JA, 2005, AIDS CARE, V17, PS9, DOI 10.1080/09540120500120955
   Kelly J. A., 1988, AIDS, V19, P78
   Landay N., 1998, J APPL SOC PSYCHOL, V28, P1031, DOI 10.1111/j.1559-1816.1998.tb01666.x
   Li L, 2007, INT J EPIDEMIOL, V36, P178, DOI 10.1093/ije/dyl256
   Mahdi Inas K, 2005, AIDS PUBLIC POLICY J, V20, P126
   Norman LR, 2006, AIDS CARE, V18, P1032, DOI 10.1080/09540120600578409
   Norman LR, 2006, CULT HEALTH SEX, V8, P423, DOI 10.1080/13691050600855748
   Norman Lisa R, 2005, AIDS PUBLIC POLICY J, V20, P40
   Pryor JB, 1999, AM BEHAV SCI, V42, P1193, DOI 10.1177/0002764299042007010
   Reis C, 2005, PLOS MED, V2, P743, DOI 10.1371/journal.pmed.0020246
   Seacat JD, 2007, J APPL SOC PSYCHOL, V37, P1442, DOI 10.1111/j.1559-1816.2007.00220.x
   Shaver K.G., 1985, ATTRIBUTION BLAME CA, V0, P0
   UNAIDS, 2019, COUNTR PROGR REP CHI, V0, P0
   UNAIDS, 2010, GLOB REP UNAIDS REP, V0, P0
   Varas-Diaz N, 2007, AIDS CARE, V19, P1247, DOI 10.1080/09540120701405403
   Weiner B., 1995, JUDGMENTS RESPONSIBI, V0, P0, DOI DOI 10.1111/0162-895X.00150
   WHITE R, 2005, CULTURE HLTH SEXUALI, V7, P1, DOI 10.1080/13691050410001680500
NR 27
TC 6
Z9 6
U1 0
U2 20
PU ROUTLEDGE JOURNALS, TAYLOR & FRANCIS LTD
PI ABINGDON
PA 2-4 PARK SQUARE, MILTON PARK, ABINGDON OX14 4RN, OXON, ENGLAND
SN 0954-0121
EI 1360-0451
J9 AIDS CARE
JI Aids Care-Psychol. Socio-Med. Asp. Aids-Hiv
PD JUN 15
PY 2014
VL 26
IS 10
BP 1236
EP 1241
DI 10.1080/09540121.2014.896449
PG 6
WC Health Policy & Services; Public, Environmental & Occupational Health; Psychology, Multidisciplinary; Respiratory System; Social Sciences, Biomedical
SC Health Care Sciences & Services; Public, Environmental & Occupational Health; Psychology; Respiratory System; Biomedical Social Sciences
GA AM8NJ
UT WOS:000340132300005
PM 24646404
DA 2023-03-20
ER

PT J
AU Dennison, O
   Wu, QS
   Ickes, M
AF Dennison, Olivia
   Wu, Qishan
   Ickes, Melinda
TI Prevalence of Human Immunodeficiency Virus Testing and Associated Risk Factors in College Students
SO JOURNAL OF AMERICAN COLLEGE HEALTH
LA English
DT Article
DE college students; human immunodeficiency virus (HIV); HIV testing; prevention; risky behavior
ID behavior; aids; age
AB Objective: This study documents the prevalence of human immunodeficiency virus (HIV) testing in a sample of college students and examines associated demographic and behavioral characteristics. Participants: College students aged 18 or older were randomly selected to participate in a health behavior survey at a southeastern university in September 2011. Methods: Only sexually active students were included (N = 905). Relationships between demographic and sexual behavior characteristics were explored using logistic regression and classification regression tree (p <= .05). Results: Only 36.2% reported having been tested for HIV. Age was the most significant factor associated with testing. Factors associated with those least likely to be tested were race and anal sexual activity. Unsafe sexual behaviors were also associated with lower rates of HIV testing. Conclusions: Findings support the need for targeted HIV interventions on college campuses. Such interventions need to be tailored for at-risk students and take into consideration factors likely to contribute to HIV testing.
C1 [Dennison, Olivia; Ickes, Melinda] Univ Kentucky, Dept Kinesiol & Hlth Promot, Lexington, KY 40506 USA.
   [Wu, Qishan] Univ Kentucky, Dept Biostat, Lexington, KY 40506 USA.
C3 University of Kentucky; University of Kentucky
RP Ickes, M (corresponding author), Univ Kentucky, Dept Kinesiol & Hlth Promot, 111 Seaton Bldg, Lexington, KY 40506 USA.
EM melinda.ickes@uky.edu
FU NCATS NIH HHS [UL1 TR000117] Funding Source: Medline; NCRR NIH HHS [UL1 RR033173, UL1RR033173] Funding Source: Medline
CR American College Health Association, 2013, AM COLL HLTH ASS NAT, V0, P0
   Anastasi MC, 1999, J AM COLL HEALTH, V48, P13, DOI 10.1080/07448489909595667
   Bontempi JB, 2009, AM J HEALTH EDUC, V40, P97, DOI 10.1080/19325037.2009.10599084
   Branson Bernard M., 2006, MORBIDITY AND MORTALITY WEEKLY REPORT, V55, P1
   Breiman L., 1984, CLASSIFICATION REGRE, V0, P0
   Buhi ER, 2010, J AM COLL HEALTH, V58, P337, DOI 10.1080/07448480903501780
   Caldeira KM, 2012, AIDS EDUC PREV, V24, P363, DOI 10.1521/aeap.2012.24.4.363
   Centers for Disease Control and Prevention, 2013, HIV US GLANC, V0, P0
   Crosby Richard A, 2005, SEX HEALTH, V2, P19, DOI 10.1071/SH04047
   Death G, 2000, ECOLOGY, V81, P3178, DOI 10.1890/0012-9658(2000)081[3178:CARTAP]2.0.CO;2
   Glanz K., 2002, HLTH BEHAV HLTH ED, V0, P0
   Hammer JC, 1996, J APPL SOC PSYCHOL, V26, P375, DOI 10.1111/j.1559-1816.1996.tb01855.x
   HAYDEN J, 1994, J COLL STUDENT DEV, V35, P208
   LEAR D, 1995, SOC SCI MED, V41, P1311, DOI 10.1016/0277-9536(95)00010-5
   Lewis JM, 2009, COLL STUDENT J, V43, P475
   Mattson M, 2002, AM J HEALTH BEHAV, V26, P121, DOI 10.5993/AJHB.26.2.5
   Moore EW, 2013, J AM COLL HEALTH, V61, P196, DOI 10.1080/07448481.2013.789880
   Norton WE, 2012, J AM COLL HEALTH, V60, P574, DOI 10.1080/07448481.2012.721428
   Thomas PE, 2008, PUBLIC HEALTH REP, V123, P115, DOI 10.1177/00333549081230S314
   US Department of Health and Human Services, 2010, HIV HLTH PEOPL 2020, V0, P0
   Whitmore Suzanne K., 2012, MORBIDITY AND MORTALITY WEEKLY REPORT, V61, P971
NR 21
TC 12
Z9 14
U1 2
U2 7
PU ROUTLEDGE JOURNALS, TAYLOR & FRANCIS LTD
PI ABINGDON
PA 2-4 PARK SQUARE, MILTON PARK, ABINGDON OX14 4RN, OXON, ENGLAND
SN 0744-8481
EI 1940-3208
J9 J AM COLL HEALTH
JI J. Am. Coll. Health
PD JUL 15
PY 2014
VL 62
IS 5
BP 309
EP 318
DI 10.1080/07448481.2014.899232
PG 10
WC Education & Educational Research; Public, Environmental & Occupational Health
SC Education & Educational Research; Public, Environmental & Occupational Health
GA AJ3MV
UT WOS:000337571600003
PM 24617577
DA 2023-03-20
ER

PT J
AU Dunn-Navarra, AM
   Toussi, SS
   Cohn, E
   Neu, N
   Larson, EL
AF Dunn-Navarra, Ann-Margaret
   Toussi, Sima S.
   Cohn, Elizabeth
   Neu, Natalie
   Larson, Elaine L.
TI Measuring Media Use in College Students With and Without Human Immunodeficiency Virus Infection
SO JOURNAL OF PEDIATRIC HEALTH CARE
LA English
DT Article
DE Media activites; media ownership; college-age; media use survey; chronic illness; HIV
ID health information; hiv; youth; internet; interventions; exposure
AB Introduction: Media applications have shown promise for health education. The aims of this study were to develop and evaluate a media survey measure and compare media use among college students with and without human immunodeficiency virus (HIV) infection. Methods: Using a cross-sectional, descriptive design, a convenience sample of college students (N = 53) were recruited. Psychometric testing of the media instrument was performed, and the tool was then used to compare media use among HIV-infected undergraduates (n = 15), other undergraduates (n = 23), and nursing students (n = 15). Results: Psychometric testing of the media instrument demonstrated a high degree of reliability (intraclass correlation =.998; 95% confidence intervals =.997,.999). All respondents had computers with Internet access and cellular phones. Among HIV-infected undergraduate students, 86.7% reported spending 5 minutes ormore viewing television during the previous 24 hours outside of school and or work, in comparison with 34.8% of the other undergraduate students with no known chronic illness and 46.7% of the nursing students (p=.002 and.05, respectively). Preferred modes to access health information and communicate with health care providers for all respondents were the Internet (86.8%) and telephone (62.3%), respectively. Discussion: Assessment of media use among adolescents and young adults will aid in planning for their health education needs.
C1 [Dunn-Navarra, Ann-Margaret; Cohn, Elizabeth; Larson, Elaine L.] Columbia Univ, Sch Nursing, New York, NY USA.
   [Toussi, Sima S.] Weill Cornell Med Coll, Div Pediat Infect Dis, New York, NY USA.
   [Neu, Natalie] Columbia Univ, Div Pediat Infect Dis, Med Ctr, New York, NY USA.
C3 Columbia University; Cornell University; Weill Cornell Medicine; Columbia University
RP Dunn-Navarra, AM (corresponding author), NYU, Coll Nursing, 726 Broadway,10th Floor, New York, NY 10003 USA.
EM amd363@nyu.edu
FU NIH [T32 NR013454]
CR [Anonymous], 2010, GENERATION M2 MEDIA, V0, P0
   DAuria JP, 2011, J PEDIATR HEALTH CAR, V25, PE1, DOI 10.1016/j.pedhc.2010.11.005
   Donenberg GR, 2005, J AM ACAD CHILD PSY, V44, P728, DOI 10.1097/01.chi.0000166381.68392.02
   Gorely T, 2004, INT J BEHAV MED, V11, P152, DOI 10.1207/s15327558ijbm1103_4
   Gray NJ, 2005, SOC SCI MED, V60, P1467, DOI 10.1016/j.socscimed.2004.08.010
   Hogan M, 1999, PEDIATRICS, V104, P341, DOI 10.1542/peds.2010-1636
   Horgan A, 2012, CIN-COMPUT INFORM NU, V30, P402, DOI 10.1097/NXN.0b013e3182510703
   Horvath KJ, 2012, AIDS BEHAV, V16, P900, DOI 10.1007/s10461-012-0164-7
   Kadivar H, 2006, AIDS CARE, V18, P544, DOI 10.1080/13548500500228763
   La Grange R, 2012, J ADOLESCENT HEALTH, V50, PS94, DOI 10.1016/j.jadohealth.2011.10.247
   Lam PK, 2007, AIDS PATIENT CARE ST, V21, P20, DOI 10.1089/apc.2006.005
   Navarra AM, 2014, J ASSOC NURSE AIDS C, V25, P203, DOI 10.1016/j.jana.2012.11.003
   Noar SM, 2012, AIDS CARE, V24, P945, DOI 10.1080/09540121.2012.668167
   Pew Research Center, 2012, TEENS ONL VID, V0, P0
   Pew Research Center, 2012, CELL INT US 2012, V0, P0
   Pew Research Centre, 2012, TEENS SMARTPH TEXT, V0, P0
   Primack BA, 2008, PUBLIC HEALTH, V122, P379, DOI 10.1016/j.puhe.2007.07.022
   Rich M, 2007, J ADOLESCENT HEALTH, V40, PS5, DOI 10.1016/j.jadohealth.2006.11.019
   Stinson J, 2009, J PEDIATR PSYCHOL, V34, P495, DOI 10.1093/jpepsy/jsn115
   Strasburger V. C., 2002, CHILDREN ADOLESCENTS, V0, P0
   Valkenburg PM, 2011, J ADOLESCENT HEALTH, V48, P121, DOI 10.1016/j.jadohealth.2010.08.020
   Wolf MS, 2007, PATIENT EDUC COUNS, V65, P253, DOI 10.1016/j.pec.2006.08.006
   Ye YJ, 2010, MASS COMMUN SOC, V13, P458, DOI 10.1080/15205430903296069
   Yen MF, 2002, NURS RES, V51, P59, DOI 10.1097/00006199-200201000-00009
NR 24
TC 2
Z9 2
U1 1
U2 10
PU ELSEVIER SCIENCE INC
PI NEW YORK
PA 360 PARK AVE SOUTH, NEW YORK, NY 10010-1710 USA
SN 0891-5245
EI 1532-656X
J9 J PEDIATR HEALTH CAR
JI J. Pediatr. Health Care
PD JUL-AUG 15
PY 2014
VL 28
IS 4
BP 342
EP 349
DI 10.1016/j.pedhc.2013.07.017
PG 8
WC Health Policy & Services; Nursing; Pediatrics
SC Health Care Sciences & Services; Nursing; Pediatrics
GA AL7PG
UT WOS:000339326200010
PM 24139566
DA 2023-03-20
ER

PT J
AU Teva, I
   Bermudez, MP
   Ramiro, MT
   Buela-Casal, G
AF Teva, Inmaculada
   Paz Bermudez, Ma
   Teresa Ramiro, Ma
   Buela-Casal, Gualberto
TI RELIGIOUS BELIEFS AND ATTITUDES TOWARDS CONDOM USE IN PERUVIAN ADOLESCENTS
SO REVISTA MEXICANA DE PSICOLOGIA
LA Spanish
DT Article
DE religion; STI prevention; youth; sexuality; sexual education; assessment
ID sexual-behaviors; hiv risk; hiv/aids; knowledge; gender; youth; transmission; associations; involvement; predictors
AB The aim of this cross-sectional study was to analyze the influence of religious variables on attitudes towards condom use in a representative sample of 1,501 Peruvian high school students. Adolescents completed questionnaires about socio-demographic and religious variables, and about attitudes towards condom use, in their classrooms, during teaching hours. Adolescents not having any religious affiliation scored the highest on positive attitudes toward condom use. Those who frequently talked with other people about their religious concerns had a less positive attitude toward condom use than those never talking about this topic. Adolescents never reading religious contents had higher positive attitude toward condom use than those adolescents who sometimes and frequently read. Religious factors should be considered in HIV/AIDS prevention programs.
C1 [Teva, Inmaculada; Paz Bermudez, Ma; Teresa Ramiro, Ma; Buela-Casal, Gualberto] Univ Granada, Granada 18011, Spain.
C3 University of Granada
RP Teva, I (corresponding author), Univ Granada, Fac Ciencias Educ, Dept Psicol Evolut & Educ, Granada 18011, Spain.
EM inmate@ugr.es
CR Albarracin D, 2001, PSYCHOL BULL, V127, P142, DOI 10.1037//0033-2909.127.1.142
   Berquó Elza, 2008, REV. SAÚDE PÚBLICA, V42, P34, DOI 10.1590/S0034-89102008000800006
   Boyd-Starke K, 2011, PSYCHOL REP, V108, P528, DOI 10.2466/13.20.21.PR0.108.2.528-536
   Burdette AM, 2009, SOCIOL RELIG, V70, P28, DOI 10.1093/socrel/srp011
   Castro A, 2011, REV LAT AM PSICOL, V43, P83
   Cerqueira-Santos E, 2008, SPAN J PSYCHOL, V11, P94, DOI 10.1017/S1138741600004157
   Cotton Sian, 2007, ADOLESC MED STATE ART REV, V18, P471
   Coyne-Beasley T, 2000, J ADOLESCENT HEALTH, V26, P289, DOI 10.1016/S1054-139X(99)00097-X
   Cunningham SD, 2011, J RELIG HEALTH, V50, P407, DOI 10.1007/s10943-009-9281-7
   de Irala J, 2011, ARCH SEX BEHAV, V40, P853, DOI 10.1007/s10508-011-9779-4
   Fishbein M, 1975, BELIEF ATTITUDE INTE, V0, P0
   Gillum RF, 2010, ANN BEHAV MED, V40, P284, DOI 10.1007/s12160-010-9218-0
   Hubbard D, 2003, J ADOLESCENT HEALTH, V33, P2
   Kinsman J, 2001, AIDS CARE, V13, P215, DOI 10.1080/09540120020027387
   Lescano CM, 2009, J PEDIATR PSYCHOL, V34, P1041, DOI 10.1093/jpepsy/jsn146
   Manji A, 2007, AIDS CARE, V19, P989, DOI 10.1080/09540120701244935
   Munoz-Laboy M, 2011, CULT HEALTH SEX, V13, P657, DOI 10.1080/13691058.2011.565519
   Noden BH, 2010, AIDS CARE, V22, P1285, DOI 10.1080/09540121003692193
   Odimegwu Clifford, 2005, AFR J REPROD HEALTH, V9, P125
   ONUSIDA, 2010, REP GLOB AIDS EP 201, V0, P0
   Bermudez MP, 2012, INT J CLIN HLTH PSYC, V12, P235
   Bermudez MP, 2010, INT J CLIN HLTH PSYC, V10, P89
   Prado G, 2006, DRUG ALCOHOL DEPEN, V84, PS43, DOI 10.1016/j.drugalcdep.2006.05.006
   Protogerou C, 2011, J CHILD ADOLESC MENT, V23, P91, DOI 10.2989/17280583.2011.634548
   Rampal L., 2010, ZONING, V17, P442
   Rew L, 2006, J ADOLESCENT HEALTH, V38, P433, DOI 10.1016/j.jadohealth.2005.02.004
   Rosenstock IM, 1994, HLTH BELIEF MODEL HI, V0, P5
   Simbayi LC, 2005, AIDS BEHAV, V9, P53, DOI 10.1007/s10461-005-1681-4
   Smith DJ, 2004, CULT HEALTH SEX, V6, P425, DOI 10.1080/13691050410001680528
   Stulhofer A, 2007, INT FAM PLAN PERSPEC, V33, P58, DOI 10.1363/3305807
   Stulhofer A, 2011, J SEX RES, V48, P360, DOI 10.1080/00224499.2010.494257
   Ramiro MT, 2011, REV ARGENT CLIN PSIC, V20, P143
   Teva I, 2012, REV MEX PSICOL, V29, P184
   Teva I, 2012, REV MED CHILE, V140, P50, DOI /S0034-98872012000100007
   Teva I, 2009, SPAN J PSYCHOL, V12, P471, DOI 10.1017/S1138741600001852
   Teva I, 2009, REV ESP SALUD PUBLIC, V83, P309, DOI 10.1590/S1135-57272009000200013
   Ucheaga DN, 2010, GLOB PUBLIC HEALTH, V5, P611, DOI 10.1080/17441690903463619
   UNICEF, 2005, VIH SID INF AD AM LA, V0, P0
   Villarruel AM, 2007, WESTERN J NURS RES, V29, P724, DOI 10.1177/0193945907303102
   Weidel JJ, 2008, J ASSOC NURSE AIDS C, V19, P247, DOI 10.1016/j.jana.2008.05.001
   Wingood GM, 1998, AM J COMMUN PSYCHOL, V26, P29, DOI 10.1023/A:1021830023545
NR 41
TC 0
Z9 0
U1 0
U2 8
PU SOC MEXICANA PSICOLOGIA
PI TLALPAN
PA APARTADO POSTAL 22-211, TLALPAN 14000, MEXICO
SN 0185-6073
EI 
J9 REV MEX PSICOL
JI Rev. Mex. Psicol.
PD JAN-JUN 15
PY 2014
VL 31
IS 1
BP 41
EP 49
DI 
PG 9
WC Psychology, Multidisciplinary
SC Psychology
GA 288GB
UT WOS:000329598900006
DA 2023-03-20
ER

PT J
AU Jaganath, D
   Mulenga, C
   Hoffman, RM
   Hamilton, J
   Boneh, G
AF Jaganath, D.
   Mulenga, C.
   Hoffman, R. M.
   Hamilton, J.
   Boneh, G.
TI This is My Story: participatory performance for HIV and AIDS education at the University of Malawi
SO HEALTH EDUCATION RESEARCH
LA English
DT Article
ID radio serial drama; hiv/aids prevention; behavior-change; students; knowledge; botswana; program; trial
AB University students represent a subset of young men and women at risk for HIV in high prevalence settings. Innovative programs are needed to raise awareness on the unique issues around HIV and AIDS in the university campus, while training student leaders for peer-based education. The Process and Collaboration for Empowerment and Discussion (PACED) method engages artists and people living with HIV and AIDS (PLWHA) to create a performance that encourages community dialog about HIV and AIDS and empowers PLWHA. 'This is My Story' was a program at the University of Malawi, Chancellor College, which adapted the PACED approach for university students. A qualitative evaluation conducted 1 year later among students and PLWHA participants and audience members demonstrated retention of the following themes: (i) trust in a relationship and how it affects women,(ii) equality for PLWHA and (iii) life after HIV and AIDS. All of the PLWHA and 90.9% of student participants reported a greater sense of empowerment. Of the audience members, 82.1% discussed the performance with friends and family. We thus present the PACED approach as a valuable tool in HIV and AIDS education and prevention among university students in Malawi.
C1 [Jaganath, D.; Mulenga, C.] Univ Calif Los Angeles, David Geffen Sch Med, Los Angeles, CA 90095 USA.
   [Hoffman, R. M.; Hamilton, J.] Univ Calif Los Angeles, Program Global Hlth, Div Infect Dis, David Geffen Sch Med, Los Angeles, CA 90095 USA.
   [Boneh, G.] Univ Malawi, Dept Fine & Performing Arts, Chancellor Coll, Zomba, Malawi.
C3 University of California System; University of California Los Angeles; University of California Los Angeles Medical Center; David Geffen School of Medicine at UCLA; University of California System; University of California Los Angeles; University of California Los Angeles Medical Center; David Geffen School of Medicine at UCLA; University of Malawi
RP Jaganath, D (corresponding author), Univ Calif Los Angeles, David Geffen Sch Med, Los Angeles, CA 90095 USA.
EM devan@ucla.edu
FU NIAID NIH HHS [AI28697] Funding Source: Medline
CR Abubakar A, 2012, N AM J MED SCI, V4, P170, DOI 10.4103/1947-2714.94941
   Amkpa A, 2006, BOAL COMPANION DIALO, V0, P161
   Arowojolu A O, 2002, AFR J REPROD HEALTH, V6, P60, DOI 10.2307/3583131
   Bandura A., 1976, SOCIAL LEARNING THEO, V0, P305
   Boal Augusto, 1979, THEATER OPPRESSED, V0, P0
   Boneh G, 2011, AM J PUBLIC HEALTH, V101, P455, DOI 10.2105/AJPH.2009.171991
   Carlson M, 2012, SOC SCI MED, V75, P1078, DOI 10.1016/j.socscimed.2012.04.035
   Chinyowa K. C, 2011, ACTING HIV, V0, P67
   Chipatiso R., 2011, ACTING HIV, V0, P29
   Durden E., 2011, ACTING HIV USING DRA, V0, P1
   Francis D. A., 2011, ACTING HIV, V0, P15
   Galavotti C, 2001, AM J PUBLIC HEALTH, V91, P1602, DOI 10.2105/AJPH.91.10.1602
   Harvey B, 2000, INT J STD AIDS, V11, P105, DOI 10.1258/0956462001915453
   Kraft JM, 2012, J HEALTH COMMUN, V17, P929, DOI 10.1080/10810730.2011.650834
   Low K., 2010, J APP ARTS HLTH, V1, P111, DOI 10.1386/JAAH.1.1.111/1
   Masvawure Tsitsi B, 2009, J INT ASSOC PHYSICIANS AIDS CARE (CHIC), V8, P291, DOI 10.1177/1545109709341853
   Maswanya Edward S, 2009, EAST AFR J PUBLIC HEALTH, V6, P244
   Mda Zakes, 1993, PEOPLE PLAY PEOPLE D, V0, P0
   Ntata PRT, 2008, SAHARA J-J SOC ASP H, V5, P201, DOI 10.1080/17290376.2008.9724920
   Pappas-DeLuca KA, 2008, AIDS EDUC PREV, V20, P486, DOI 10.1521/aeap.2008.20.6.486
   Rahamefy OH, 2008, SAHARA J-J SOC ASP H, V5, P28, DOI 10.1080/17290376.2008.9724899
   Rowlands J., 1996, DEV SOCIAL DIVERSITY, V0, P86
   Sabone M, 2007, INT NURS REV, V54, P332, DOI 10.1111/j.1466-7657.2007.00544.x
   Singh L. P., 2011, ACTING HIV, V0, P43
   Singhal Arvind, 1999, ENTERTAINMENT ED COM, V0, P0
   Sloman A, 2012, COMMUNITY DEV J, V47, P42, DOI 10.1093/cdj/bsq059
   Steeves L, 2001, COMMUNICATION DEV 3, V0, P0
   Terry PE, 2006, INT J INFECT DIS, V10, P38, DOI 10.1016/j.ijid.2004.10.007
   UNICEF, 2011, OPP CRIS PREV HIV EA, V0, P0
   Waite L, 2011, GENDER PLACE CULT, V18, P115, DOI 10.1080/0966369X.2011.535297
NR 32
TC 10
Z9 10
U1 0
U2 9
PU OXFORD UNIV PRESS
PI OXFORD
PA GREAT CLARENDON ST, OXFORD OX2 6DP, ENGLAND
SN 0268-1153
EI 1465-3648
J9 HEALTH EDUC RES
JI Health Educ. Res.
PD AUG 15
PY 2014
VL 29
IS 4
BP 554
EP 565
DI 10.1093/her/cyt074
PG 12
WC Education & Educational Research; Public, Environmental & Occupational Health
SC Education & Educational Research; Public, Environmental & Occupational Health
GA AM7SN
UT WOS:000340068700002
PM 24047713
DA 2023-03-20
ER

PT J
AU Mulugeta, Y
   Berhane, Y
AF Mulugeta, Yeshalem
   Berhane, Yemane
TI Factors associated with pre-marital sexual debut among unmarried high school female students in bahir Dar town, Ethiopia: cross- sectional study
SO REPRODUCTIVE HEALTH
LA English
DT Article
DE Sexual debut; Youth; Unmarried female students
AB Background: Pre-marital sexual debut increase the risk of sexually transmitted infections (STIs) including HIV/AIDS and unwanted pregnancy. It may also affect their school performance and completion rate. In spite of this fact, number of unmarried female students who started sexual debut is increasing from time to time. However, information on the extent of pre-marital sexual debut and associated factors were not well studied and documented in the study area where pre-marital sexual debut is largely condemned. Therefore this study was conducted to assess the magnitude and associated factors of pre-marital sexual debut. Methods: School based cross-sectional survey was conducted from May 10-13/2012. A total of 1123 unmarried high school female students were selected by multi-stage sampling technique. Data were collected using structured, self administered questionnaire. Descriptive statistics, binary and multivariable logistic regression analyses were used to identify factors associated with pre-marital sexual debut. Results: Among unmarried high school female students 30.8% reported pre-marital sexual debut. The major associated factors were frequent watching of pornographic video [AOR = 10.15, 95% CI: (6.63, 15.53)], peer pressure [AOR = 2.98, 95% CI: (1.57, 5.67)] and chewing khat [AOR = 8.99, 95% CI: (3.84, 21.06)]. Conclusion: Significant proportion of unmarried high school female students have started pre-marital sexual debut. The finding suggests the need for communicating and supporting school students to help them make informed and safer decisions on their sexual behavior. Therefore, Bahir dar city administration health and education bureau should design persistent and effective health education to decrease pre-marital sexual debut in unmarried female students.
C1 [Mulugeta, Yeshalem] Bahir Dar Univ, Dept Publ Hlth, Coll Med & Hlth Sci, Bahir Dar, Ethiopia.
   [Berhane, Yemane] Addis Continental Inst Publ Hlth, Addis Ababa, Ethiopia.
C3 Bahir Dar University; Addis Continental Institute of Public Health
RP Mulugeta, Y (corresponding author), Bahir Dar Univ, Dept Publ Hlth, Coll Med & Hlth Sci, POB 79, Bahir Dar, Ethiopia.
EM yeshalem_mulugeta@yahoo.com
FU Addis Continental Institution of Public Health
CR Abu BP, 2006, INT J AFRI AFRI AM S, V5, P41
   Amare M, 2008, THESIS ADDIS ABABA U, V0, P0
   Amsale C, 2012, ETHIOPIA WORLD J AID, V2, P159, DOI 10.4236/wja.2012.23021
   Assefa S, 2008, E WOLLEGA ETHIOP J H, V22, P169
   Bastien S, 2011, REPROD HEALTH, V8, P0, DOI 10.1186/1742-4755-8-25
   Central Statistical Agency (Ethiopia) and ORC Macro, 2012, ETH DEM HLTH SURV 20, V0, P0
   Cox G, 2003, ADV PSYCHIAT TREAT, V9, P456, DOI 10.1192/APT.9.6.456
   Dawit Abebe, 2005, ETHIOPIAN JOURNAL OF HEALTH DEVELOPMENT, V19, P174
   Deribew A, 2009, DISTRIBUTION MOST RI, V0, P0
   Desalegn G, 2010, N W ETHIOP ETHIOP J, V24, P89
   Dlamini S, 2008, OXFORD J, V24, P450
   Douglas H, 2011, MED J AUSTRALIA, V195, P666, DOI 10.5694/mja11.10166
   Federal Democratic Republic of Ethiopia, 2012, COUNTR PROGR REP HIV, V0, P0
   Frehiwot B, 2005, BMC PUBLIC HEALTH, V5, P0, DOI 110.1186/1471-2458-1185-1109
   George C, 2007, W INDIAN MED J, V56, P433
   Habte D, 2008, ASSESSMENT DISTRIBUT, V0, P0
   Hindin MJ, 2009, INT PERSPECT SEX R H, V35, P58, DOI 10.1363/ipsrh.35.058.09
   Hong Y, 2010, CLIN WOMEN HLTH, V50, P767, DOI 10.1080/03630242.2010.530926
   Kabiru CW, 2009, J ADOLESCENCE, V32, P1023, DOI 10.1016/j.adolescence.2008.08.001
   Kazaura MR, 2009, BMC PUBLIC HEALTH, V9, P0, DOI 10.1186/1471-2458-9-373
   Kazhila C, 2011, J PUB HLTH EPIDEMOL, V3, P308
   Lawrence DEI, 2007, AFR J HLTH SCI, V4, P1
   Liu A, 2006, INT FAM PLAN PERSPEC, V32, P126, DOI 10.1363/3212606
   Longmore MA, 2009, J MARRIAGE FAM, V71, P969, DOI 10.1111/j.1741-3737.2009.00647.x
   Mazengia F, 2009, ETHIOP J HEALTH DEV, V23, P154
   Mberu B. U., 2008, AFRICAN POPULATION STUDIES, V23, P57
   Mensch BS, 2001, STUD FAMILY PLANN, V32, P285, DOI 10.1111/j.1728-4465.2001.00285.x
   Oladepo O, 2011, BMC PUBLIC HEALTH, V11, P1
   Olaniyi JE, 2007, J ED SOC DEV, V1, P0
   Oljira L, 2012, BMC PUBLIC HEALTH, V12, P0, DOI 10.1186/1471-2458-12-375
   Owens EW, 2012, SEX ADDICT COMPULS, V19, P99, DOI 10.1080/10720162.2012.660431
   Ruth D-M, 2009, STUD FAM PLAN, V41, P159
   Santelli J, 2006, J ADOLESCENT HEALTH, V38, P72, DOI 10.1016/j.jadohealth.2005.10.006
   Shiferaw Yitayal, 2011, BMC RES NOTES, V4, P505, DOI 10.1186/1756-0500-4-505
   Tadesse A, 2009, ETHIOP J REPROD HLTH, V3, P31
   Thabo T, 2010, EUR J SOC SCI, V15, P118
   Tilahun M, 2013, ETHIOPIA SCI J PUBLI, V1, P113
   WHO/UNICE, 2006, GLOB CONS STRENGTH H, V0, P0
   Wong ML, 2009, PEDIATRICS, V124, PE44, DOI 10.1542/peds.2008-2954
   Wouhabe Maria, 2007, AFR J REPROD HEALTH, V11, P14
   Yi SY, 2010, BMC PUBLIC HEALTH, V10, P0, DOI 10.1186/1471-2458-10-477
   Yilma M, 2007, IDENTIFYING RISK POP, V0, P0
NR 42
TC 24
Z9 24
U1 0
U2 6
PU BMC
PI LONDON
PA CAMPUS, 4 CRINAN ST, LONDON N1 9XW, ENGLAND
SN 
EI 1742-4755
J9 REPROD HEALTH
JI Reprod. Health
PD MAY 31
PY 2014
VL 11
IS 
BP 
EP 
DI 10.1186/1742-4755-11-40
PG 6
WC Public, Environmental & Occupational Health
SC Public, Environmental & Occupational Health
GA AK2HU
UT WOS:000338240700001
PM 24885739
DA 2023-03-20
ER

PT J
AU Oberoi, SS
   Marya, CM
   Sharma, N
   Mohanty, V
   Marwah, M
   Oberoi, A
AF Oberoi, Sukhvinder Singh
   Marya, Charu Mohan
   Sharma, Nilima
   Mohanty, Vikrant
   Marwah, Mohita
   Oberoi, Avneet
TI Knowledge and attitude of Indian clinical dental students towards the dental treatment of patients with human immunodeficiency virus (HIV)/acquired immune-deficiency syndrome (AIDS)
SO INTERNATIONAL DENTAL JOURNAL
LA English
DT Article
DE Oral health; HIV; AIDS; infection control; education
ID hiv-positive patients; health-care workers; infection; hiv/aids; blood
AB ObjectivesOral health care of patients with human immunodeficiency virus (HIV)/acquired immune-deficiency syndrome (AIDS) is a growing area of concern. Information on HIV- and AIDS-related knowledge among dental students provides a crucial foundation for efforts aimed at developing an appropriate dental curriculum on HIV and AIDS. The purpose of this study was to assess the knowledge and attitude of Indian clinical dental students towards the treatment of patients with HIV/AIDS and perceived sources of information regarding HIV-related issues. Materials and methodsData were collected from clinical dental students (third year, fourth year and internship) from three dental institutions in Delhi National Capital Region (NCR). The questions assessed the knowledge and attitude towards treatment of patients with HIV and the perceived source of information related to HIV. ResultsThe willingness to treat HIV-positive patients among dental students was 67.0%, and 74.20% were confident of treating a patient with HIV/AIDS. The potential problems in rendering treatment to these patients were effect on the attitude of other patients (49.90%) and staff fears (52.50%). The correct knowledge regarding the infection-control practice (barrier technique) was found among only 15.50% of respondents. The respondents had sufficient knowledge regarding the oral manifestations of HIV/AIDS. ConclusionsThere was no correlation between the knowledge and attitude score, demonstrating a gap between knowledge and attitude among dental students regarding treatment of HIV-infected patients. Appropriate knowledge has to be delivered through the dental education curriculum, which can instil confidence in students about their ability to manage HIV-positive patients.
C1 [Oberoi, Sukhvinder Singh; Marya, Charu Mohan] Sudha Rustagi Coll Dent Sci & Res, Dept Publ Hlth Dent, Faridabad, Haryana, India.
   [Oberoi, Sukhvinder Singh; Marya, Charu Mohan; Marwah, Mohita] Pt BD Sharma Univ, Rohtak, Haryana, India.
   [Sharma, Nilima] Hamdard Univ, Hamdard Inst Med Sci & Res, Dept Dent, New Delhi, India.
   [Sharma, Nilima] Hamdard Univ, Associated Hakeem Abdul Hameed Centenary Hosp, New Delhi, India.
   [Mohanty, Vikrant] Univ Delhi, Maulana Azad Inst Dent Sci, Dept Publ Hlth Dent, New Delhi, India.
   [Marwah, Mohita] SGT Dent Coll & Hosp, Dept Publ Hlth Dent, Gurgaon, Haryana, India.
   [Oberoi, Avneet] Oberoi Dent Clin & Orthodont Ctr, Dept Dent, New Delhi, India.
C3 Jamia Hamdard University; Jamia Hamdard University; Maulana Azad Institute of Dental Sciences New Delhi; University of Delhi
RP Oberoi, SS (corresponding author), Sudha Rustagi Coll Dent Sci & Res, Dept Publ Hlth Dent, Faridabad, Haryana, India.
EM drsukhvinder@gmail.com
CR Aggarwal A, 2013, J DENT EDUC, V77, P1209
   Azodo CC, 2010, J DENT EDUC, V74, P446
   Bennett M E, 1993, J DENT EDUC, V57, P673
   BENNETT ME, 1995, J AM DENT ASSOC, V126, P509, DOI 10.14219/jada.archive.1995.0216
   Bharat S., 2001, UNAIDS BEST PRACTICE, V0, P0
   Centers for Disease Control, 1998, INFECT CONT HOSP EP, V19, P445
   Cohen Leonard A, 2005, J DENT EDUC, V69, P896
   Crossley ML, 2004, BRIT DENT J, V196, P749, DOI 10.1038/sj.bdj.4811382
   FILLER S J, 1988, JOURNAL OF DENTAL RESEARCH, V67, P256
   Haring J I, 1992, J DENT EDUC, V56, P128
   Hu SW, 2004, AIDS PATIENT CARE ST, V18, P587, DOI 10.1089/1087291042404701
   Jian M, 2008, J ORAL HLTH COMM DEN, V2, P30
   Kermode M, 2005, AM J INFECT CONTROL, V33, P34, DOI 10.1016/j.ajic.2004.07.015
   Kitaura H, 1997, J DENT, V25, P279, DOI 10.1016/S0300-5712(96)00030-9
   Lewis D A, 2000, EUR J DENT EDUC, V4, P65, DOI 10.1034/j.1600-0579.2000.040203.x
   McCarthy GM, 1999, AM J PUBLIC HEALTH, V89, P541, DOI 10.2105/AJPH.89.4.541
   Nasir EF, 2008, BMC PUBLIC HEALTH, V8, P0, DOI 10.1186/1471-2458-8-286
   Oliveira ER, 2002, AIDS CARE, V14, P569, DOI 10.1080/09540120220133099
   Sadeghi M, 2009, J DENT EDUC, V73, P740
   Seacat JD, 2009, J DENT EDUC, V73, P437
   Singh A, 2011, J DENT EDUC, V75, P421
   Solomon E S, 1991, J DENT EDUC, V55, P594
   Swaminathan S, 2008, J BIOSCIENCES, V33, P527, DOI 10.1007/s12038-008-0071-2
   Utomi I. L., 2008, NIGERIAN JOURNAL OF HEALTH AND BIOMEDICAL SCIENCES, V7, P36
   Wig Naveet, 2006, INDIAN J MED SCI, V60, P3
NR 25
TC 13
Z9 14
U1 1
U2 8
PU WILEY
PI HOBOKEN
PA 111 RIVER ST, HOBOKEN 07030-5774, NJ USA
SN 0020-6539
EI 1875-595X
J9 INT DENT J
JI Int. Dent. J.
PD DEC 15
PY 2014
VL 64
IS 6
BP 324
EP 332
DI 10.1111/idj.12122
PG 9
WC Dentistry, Oral Surgery & Medicine
SC Dentistry, Oral Surgery & Medicine
GA AU4DK
UT WOS:000345559100010
PM 25142533
DA 2023-03-20
ER

PT J
AU Wood, L
   Rens, J
AF Wood, Lesley
   Rens, Julialet
TI Treating 'AIDS blindness': A critical pedagogical approach to HIV education at tertiary level
SO AJAR-AFRICAN JOURNAL OF AIDS RESEARCH
LA English
DT Article
DE curriculum integration; higher education; pastoral role of teachers; phronesis; post-graduate certificate of education; teacher education
ID literacy
AB HIV and AIDS affect all South Africans, irrespective of gender, race, age and economic status. Teachers should therefore be able to meaningfully integrate HIV content into the school curriculum. However, pre-service teacher education programmes still do not pay adequate attention to HIV education, particularly in institutions where students are being prepared to work in environments that are perceived to be unaffected by the consequences of the pandemic. This article advocates that HIV education should be integrated into contexts of privilege and presents evidence of the influence that a critical pedagogical approach can have on changing student perceptions of the need to address HIV in and through their teaching. We led 109 Post-graduate Certificate of Education students through a series of activities that required them to critically reflect on their feelings, attitudes and perceived skills with regard to HIV and AIDS education; to identify potential areas of personal change; and to begin to imagine alternative professional possibilities. We generated qualitative data through drawings, group discussions, individual written reflections, and a voluntary focus group. A content analysis of the data revealed that the participating students initially felt incompetent to incorporate HIV and related issues into their teaching, and felt hesitant and uncomfortable at the prospect. However, a critical reflection on their thinking, both individually and in a group setting, served to shift them towards a more holistic, critical and humanising understanding of the pandemic and the role they could play as future teachers in helping to mitigate its impact. The findings provide evidence that a critical pedagogical approach -particularly with groups who believe that HIV and AIDS is not something that concerns them - can provide an effective way to mediate the knowledge, skills and attitudes that competent teachers need in today's world.
C1 [Wood, Lesley; Rens, Julialet] North West Univ, Fac Educ Sci, COMBER, ZA-2520 Potchefstroom, North West Prov, South Africa.
C3 North West University - South Africa
RP Wood, L (corresponding author), North West Univ, Fac Educ Sci, COMBER, Potchefstroom Campus,Private Bag X6001, ZA-2520 Potchefstroom, North West Prov, South Africa.
EM lesley.wood@nwu.ac.za
CR Actuarial Society South Africa, 2011, ASSA NEWSL, V0, P0
   Baker E, 2005, METHODS COMMUNITY BA, V0, P0
   Barrie S, 2006, HIGH EDUC, V51, P215, DOI 10.1007/s10734-004-6384-7
   Baxen J., 2011, AFRICA INSIGHT, V4, P1
   Bray Rachel, 2003, AFR J AIDS RES, V2, P39, DOI 10.2989/16085906.2003.9626558
   CLANDININ DJ, 1994, HDB QUALITATIVE RES, V0, P0
   Cohen D., 2006, MAINSTREAMING POLICY, V0, P0
   Creswell J. W., 2009, RES DESIGN QUALITATI, V0, P0, DOI DOI 10.1007/S11252-005-3264-6
   Department of Basic Education [South Africa], 2010, INT STRAT H IN PRESS, V0, P0
   Freire P., 2004, PEDAGOGY HOPE RELIVI, V0, P0
   Freire P., 1970, PEDAGOGY OPPRESSED, V0, P0
   Freire P., 2001, PEDAGOGY FREEDOM ETH, V0, P0
   Gadotti M., 2010, J ED SUSTAIN DEV, V4, P203, DOI 10.1177/097340821000400207
   GUBA EG, 1981, ECTJ-EDUC COMMUN TEC, V29, P75
   Haacker M, 2002, EC CONSEQUENCES HIV, V0, P0
   Higher Education AIDS Programme of South Africa (HEAIDS), 2010, HIV AIDS TEACH ED EV, V0, P0
   Hoadley Ursula, 2009, CURRICULUM ORG KNOWL, V0, P0
   Hsieh HF, 2005, QUAL HEALTH RES, V15, P1277, DOI 10.1177/1049732305276687
   James-Traore T., 2004, TEACHER TRAINING ESS, V0, P0
   Joint United Nations Programme on HIV/AIDS (UNAIDS), 2010, UNAIDS REP GLOB AIDS, V0, P0
   King U, 2010, J BELIEFS VALUES, V31, P245, DOI 10.1080/13617672.2010.520998
   Liamputtong P., 2011, FOCUS GROUP METHODOL, V0, P0, DOI DOI 10.4135/9781473957657.N1
   Lindsay G., 2010, ED RES INQUIRY QUALI, V0, P0
   Mawar N, 2005, INDIAN J MED RES, V122, P471
   McGinty S, 2009, TEACH TEACH EDUC, V25, P141, DOI 10.1016/j.tate.2008.07.012
   McNiff J., 2013, ACTION RES PRINCIPLE, V0, P0
   McTaggart R., 2012, ACTION RES SUSTAINAB, V0, P0
   Mitchell C, 2003, CULT HEALTH SEX, V5, P513, DOI 10.1080/13691050110149909
   Moore J, 2005, J TRANSFORM EDUC, V3, P76, DOI 10.1177/1541344604270862
   NWU (North-West University), 2010, STUD GUID WV0S221 WV, V0, P0
   NWU (North-West University), 2012, VIS MISS STAT N W U, V0, P0
   NWU (North-West University), 2012, VAL, V0, P0
   Smith AK, 2013, SEX ED, V13, P68
   Winter R., 1989, LEARNING EXPERIENCE, V0, P0
   Wood L, 2011, S AFRICAN J HIGHER E, V25, P819
   Wood L., 2012, S AFRICAN J HIGHER E, V26, P1112
   Wood L., 2011, ACTA ACAD, V43, P181
NR 38
TC 4
Z9 4
U1 0
U2 2
PU NATL INQUIRY SERVICES CENTRE PTY LTD
PI GRAHAMSTOWN
PA 19 WORCESTER STREET, PO BOX 377, GRAHAMSTOWN 6140, SOUTH AFRICA
SN 1608-5906
EI 1727-9445
J9 AJAR-AFR J AIDS RES
JI AJAR-Afr. J. Aids Res.
PD JUN 15
PY 2014
VL 13
IS 1
BP 65
EP 73
DI 10.2989/16085906.2014.886604
PG 9
WC Public, Environmental & Occupational Health
SC Public, Environmental & Occupational Health
GA AG4NI
UT WOS:000335396400008
PM 25174517
DA 2023-03-20
ER

PT J
AU Blignaut, RJ
   Vergnani, T
   Jacobs, JJ
AF Blignaut, Renette J.
   Vergnani, Tania
   Jacobs, Joachim J.
TI Correlates of sexual activity versus non-activity of incoming first-year students at a South African university
SO AJAR-AFRICAN JOURNAL OF AIDS RESEARCH
LA English
DT Article
DE alcohol; drug use; HIV/AIDS; prevention; risk behaviour; smoking; depression; importance of religion
ID high-school-students; risk behavior; cape-town; substance use; depressive symptoms; alcohol-use; adolescents; intercourse; hiv/aids; 1st
AB In order to contribute to the design of more effective programmes to curb the spread of HIV at tertiary institutions, this study compares the profile of students who are sexually active versus those who are not yet sexually active when entering university. The study was conducted among three cohorts of first-year university students at the University of the Western Cape from 2007 to 2009. A range of correlates of sexual activity versus non-activity were explored using logistic regression analysis. The predicted probabilities of the logit link function depict marked differences between genders and racial groups. Males were more likely than females to be sexually active when entering university and the Black racial group was more likely than other racial groups to be sexually active. Risk-taking behaviours such as smoking, alcohol and drug use were shown to increase the likelihood of being sexually active when entering university, as did indicators of depression and suicidal ideation. The results indicate that religion plays an important role in influencing sexual behaviour, highlighting the important potential role that religious organisations can play in addressing HIV risk at tertiary institutions.
C1 [Blignaut, Renette J.; Vergnani, Tania; Jacobs, Joachim J.] Univ Western Cape, Dept Stat & Populat Studies, ZA-7535 Bellville, South Africa.
C3 University of the Western Cape
RP Blignaut, RJ (corresponding author), Univ Western Cape, Dept Stat & Populat Studies, Private Bag X17, ZA-7535 Bellville, South Africa.
EM rblignaut@uwc.ac.za
CR Airhihenbuwa C. O., 1999, COMMUNICATIONS FRAME, V0, P0
   Clowes L, 2009, AGENDA-EMPOWER WOMEN, V23, P22, DOI 10.1080/10130950.2009.9676236
   Cooper ML, 2002, J STUD ALCOHOL, V0, PP101, DOI 10.15288/jsas.2002.s14.101
   Cupery T, 2006, ANN M AM SOC ASS MON, V0, P0
   Department of Health (DOH), 2011, NAT ANT SENT HIV SYP, V0, P0
   Elliot GW, 2013, ANGER AGGRESSION COR, V0, P0
   Fisher JC, 2007, SEX TRANSM DIS, V34, P856, DOI 10.1097/OLQ.0b013e318067b4fd
   Flisher AJ, 2004, J ADOLESCENCE, V27, P207, DOI 10.1016/j.adolescence.2001.10.001
   Flisher AJ, 2003, SAMJ S AFR MED J, V93, P537
   Hallfors DD, 2005, AM J PREV MED, V29, P163, DOI 10.1016/j.amepre.2005.06.002
   HEAIDS, 2010, HIV PREV REL FACT HI, V0, P0
   HEAIDS (Higher Education HIV and AIDS Programme), 2010, GUID EFF HIV AIDS CO, V0, P0
   Inyang M, 2008, SEXOLOGIES, V0, P142
   Jaspan HB, 2007, J ADOLESCENCE, V30, P353, DOI 10.1016/j.adolescence.2006.11.002
   Kalichman SC, 2007, PREV SCI, V8, P141, DOI 10.1007/s11121-006-0061-2
   Keller S, 2008, PREV MED, V46, P189, DOI 10.1016/j.ypmed.2007.09.008
   Lammers C, 2000, J ADOLESCENT HEALTH, V26, P42, DOI 10.1016/S1054-139X(99)00041-5
   Langille D, 2012, SEX HEALTH, V9, P254, DOI 10.1071/SH11029
   Lehrer JA, 2006, PEDIATRICS, V118, P189, DOI 10.1542/peds.2005-1320
   Leonard KC, 2006, THESIS BOSTON COLL U, V0, P0
   Lotrean LM, 2010, J PUBLIC HEALTH-HEID, V18, P403, DOI 10.1007/s10389-010-0317-y
   Lundberg P, 2011, BMC PUBLIC HEALTH, V11, P0, DOI 10.1186/1471-2458-11-125
   Mathews C, 2009, HEALTH EDUC RES, V24, P1, DOI 10.1093/her/cym079
   Milhausen R. R., 2003, HLTH ED MONOGRAPH SE, V20, P33
   Morojele NK, 2006, AIDS CARE, V18, P215, DOI 10.1080/09540120500456243
   Mutinta G, 2012, AJAR-AFR J AIDS RES, V11, P353, DOI 10.2989/16085906.2012.754836
   Odu OO, 2008, EUR J CONTRACEP REPR, V13, P90, DOI 10.1080/13625180701617670
   Palen LA, 2008, J ADOLESCENT HEALTH, V42, P221, DOI 10.1016/j.jadohealth.2007.08.024
   Palen LA, 2006, J ADOLESCENT HEALTH, V39, P761, DOI 10.1016/j.jadohealth.2006.04.016
   Pluddemann A, 2008, DRUG ALCOHOL REV, V27, P687, DOI 10.1080/09595230802245253
   RAO JNK, 1987, ANN STAT, V15, P385, DOI 10.1214/aos/1176350273
   Reddy P, 2009, THESIS U W CAPE S AF, V0, P0
   Reddy P, 2011, SAHARA J-J SOC ASP H, V8, P166, DOI 10.1080/17290376.2011.9725000
   Reddy SP, 2010, UMTHENTE UHLABA USAM, V0, P0
   Rubin AG, 2009, J PEDIATR ADOL GYNEC, V22, P306, DOI 10.1016/j.jpag.2008.12.011
   SAS Institute Inc, 2011, BAS SAS 9 3 UT REF, V0, P0
   Selikow TA, 2009, SCAND J PUBLIC HEALT, V37, P107, DOI 10.1177/1403494809103903
   Shefer T, 2012, CULT HEALTH SEX, V14, P435, DOI 10.1080/13691058.2012.664660
   Shishana O., 2009, S AFRICAN NATL HIV P, V0, P0
   Shrier LA, 2012, J ADOLESCENT HEALTH, V50, P264, DOI 10.1016/j.jadohealth.2011.07.005
   Simbayi LC, 2005, AIDS BEHAV, V9, P53, DOI 10.1007/s10461-005-1681-4
   Stulhofer A, 2011, J SEX RES, V48, P360, DOI 10.1080/00224499.2010.494257
   UNAIDS, 2013, GLOB REP UNAIDS REP, V0, P0
   United Nations Population Fund (UNFPA), 2012, STAT REP AD YOUNG PE, V0, P0
   Waller MW, 2006, ARCH WOMEN MENT HLTH, V9, P139, DOI 10.1007/s00737-006-0121-4
   Yan H, 2009, BMC PUBLIC HEALTH, V9, P0, DOI 10.1186/1471-2458-9-305
NR 46
TC 5
Z9 6
U1 0
U2 2
PU NATL INQUIRY SERVICES CENTRE PTY LTD
PI GRAHAMSTOWN
PA 19 WORCESTER STREET, PO BOX 377, GRAHAMSTOWN 6140, SOUTH AFRICA
SN 1608-5906
EI 1727-9445
J9 AJAR-AFR J AIDS RES
JI AJAR-Afr. J. Aids Res.
PD JUN 15
PY 2014
VL 13
IS 1
BP 81
EP 91
DI 10.2989/16085906.2014.901977
PG 11
WC Public, Environmental & Occupational Health
SC Public, Environmental & Occupational Health
GA AG4NI
UT WOS:000335396400010
PM 25174519
DA 2023-03-20
ER

PT J
AU Aaro, LE
   Mathews, C
   Kaaya, S
   Katahoire, AR
   Onya, H
   Abraham, C
   Klepp, KI
   Wubs, A
   Eggers, SM
   De Vries, H
AF Aaro, Leif Edvard
   Mathews, Catherine
   Kaaya, Sylvia
   Katahoire, Anne Ruhweza
   Onya, Hans
   Abraham, Charles
   Klepp, Knut-Inge
   Wubs, Annegreet
   Eggers, Sander Matthijs
   De Vries, Hein
TI Promoting sexual and reproductive health among adolescents in southern and eastern Africa (PREPARE): project design and conceptual framework
SO BMC PUBLIC HEALTH
LA English
DT Article
ID secondary-school students; risk-reduction; hiv prevention; education-program; partner violence; aids education; condom use; intervention; behavior; tanzania
AB Background: Young people in sub-Saharan Africa are affected by the HIV pandemic to a greater extent than young people elsewhere and effective HIV-preventive intervention programmes are urgently needed. The present article presents the rationale behind an EU-funded research project (PREPARE) examining effects of community-based (school delivered) interventions conducted in four sites in sub-Saharan Africa. One intervention focuses on changing beliefs and cognitions related to sexual practices (Mankweng, Limpopo, South Africa). Another promotes improved parent-offspring communication on sexuality (Kampala, Uganda). Two further interventions are more comprehensive aiming to promote healthy sexual practices. One of these (Western Cape, South Africa) also aims to reduce intimate partner violence while the other (Dar es Salaam, Tanzania) utilises school-based peer education. Methods/design: A modified Intervention Mapping approach is used to develop all programmes. Cluster randomised controlled trials of programmes delivered to school students aged 12-14 will be conducted in each study site. Schools will be randomly allocated (after matching or stratification) to intervention and delayed intervention arms. Baseline surveys at each site are followed by interventions and then by one (Kampala and Limpopo) or two (Western Cape and Dar es Salaam) post-intervention data collections. Questionnaires include questions common for all sites and are partly based on a set of social cognition models previously applied to the study of HIV-preventive behaviours. Data from all sites will be merged in order to compare prevalence and associations across sites on core variables. Power is set to .80 or higher and significance level to .05 or lower in order to detect intervention effects. Intraclass correlations will be estimated from previous surveys carried out at each site. Discussion: We expect PREPARE interventions to have an impact on hypothesized determinants of risky sexual behaviour and in Western Cape and Dar es Salaam to change sexual practices. Results from PREPARE will (i) identify modifiable cognitions and social processes related to risky sexual behaviour and (ii) identify promising intervention approaches among young adolescents in sub-Saharan cultures and contexts.
C1 [Aaro, Leif Edvard] Norwegian Inst Publ Hlth, Div Mental Hlth, Oslo, Norway.
   [Aaro, Leif Edvard; Wubs, Annegreet] Univ Bergen, Fac Psychol, Dept Hlth Promot & Dev, Bergen, Norway.
   [Mathews, Catherine] MRC, Hlth Syst Res Unit, Cape Town, South Africa.
   [Mathews, Catherine] Univ Cape Town, Dept Psychiat & Mental Hlth, Adolescent Hlth Res Unit, ZA-7925 Cape Town, South Africa.
   [Kaaya, Sylvia] Muhimbili Univ Hlth & Allied Sci, Dept Psychiat & Mental Hlth, Dar Es Salaam, Tanzania.
   [Katahoire, Anne Ruhweza] Makerere Univ, Coll Hlth Sci, Child Hlth & Dev Ctr, Kampala, Uganda.
   [Onya, Hans] Univ Limpopo, Sch Hlth Sci, Dept Publ Hlth Practice & Hlth Promot, Sovenga, South Africa.
   [Abraham, Charles] Univ Exeter, Sch Med, Exeter, Devon, England.
   [Klepp, Knut-Inge] Univ Oslo, Fac Med, Inst Basic Med Sci, Oslo, Norway.
   [Eggers, Sander Matthijs; De Vries, Hein] Maastricht Univ, Dept Hlth Educ & Hlth Promot, Maastricht, Netherlands.
C3 Norwegian Institute of Public Health (NIPH); University of Bergen; University of Cape Town; Muhimbili University of Health & Allied Sciences; Makerere University; University of Limpopo; University of Exeter; University of Oslo; Maastricht University
RP Aaro, LE (corresponding author), Norwegian Inst Publ Hlth, Div Mental Hlth, Oslo, Norway.
EM leea@fhi.no
FU EC Health research programme (under the 7th Framework Programme) [241945]; National (UK) Institute for Health Research (NIHR) Collaboration for Leadership in Applied Health Research and Care of the South West Peninsula (UK)
CR Aaro LE, 2006, SCAND J PUBLIC HEALT, V34, P150, DOI 10.1080/14034940510032356
   Aaro LE, 2012, ECOLOGICAL PERSPECTI, V0, P24
   Abraham C, 2008, HEALTH PSYCHOL, V27, P379, DOI 10.1037/0278-6133.27.3.379
   Agha S, 1900, V34, V0, P441
   Andrews JA, 2002, HEALTH PSYCHOL, V21, P349, DOI 10.1037//0278-6133.21.4.349
   [Anonymous], 1999, CLUST SAMPL SIZ CALC, V0, P0
   [Anonymous], 2011, PLANNING HLTH PROMOT, V0, P0
   Bandura A., 1986, SOCIAL FDN THOUGHT A, V0, P0
   Brieger WR, 2001, J ADOLESCENT HEALTH, V29, P436, DOI 10.1016/S1054-139X(01)00264-6
   Burton P, 2008, MONOGRAPH SERIES, V0, P0
   Campbell C., 2003, LETTING THEM WHY HIV, V0, P0
   Coreil J, 1997, HDB HLTH BEHAV RES, V0, P179
   de Vries H, 2006, HEALTH EDUC RES, V21, P116, DOI 10.1093/her/cyh048
   DEVRIES H, 1986, HLTH ED RES, V1, P85
   DiClemente R, 2003, ARCH PEDIAT ADOL MED, V157, P319, DOI 10.1001/archpedi.157.4.319
   Dillard J.P., 2002, PERSUASION HDB, V0, P0
   DONNER A, 1981, AM J EPIDEMIOL, V114, P906, DOI 10.1093/oxfordjournals.aje.a113261
   DUTRA R, 1999, AIDS BEHAV, V3, P59, DOI 10.1023/A:1025419519668
   Eagly AH, 1991, PSYCHOL ATTITUDES, V0, P0
   Eaton L, 2003, SOC SCI MED, V56, P149, DOI 10.1016/S0277-9536(02)00017-5
   Eggers SM, 2014, AIDS BEHAV, V18, P135, DOI 10.1007/s10461-013-0423-2
   Elfeddali I, 2012, BRIT J HEALTH PSYCH, V17, P185, DOI 10.1111/j.2044-8287.2011.02032.x
   Erulkar AS, 2004, INT FAM PLAN PERSPEC, V30, P58, DOI 10.1363/3005804
   Fawole IO, 1999, HEALTH EDUC RES, V14, P675, DOI 10.1093/her/14.5.675
   Fishbein M., 2010, PREDICTING CHANGING, V0, P0, DOI DOI 10.4324/9780203838020
   FISHER JD, 1992, PSYCHOL BULL, V111, P455, DOI 10.1037/0033-2909.111.3.455
   Fisher WA, 2003, BLACKW SER HLTH PSYC, V0, PP82, DOI 10.1002/9780470753552.ch4
   Flisher AJ, 2007, J CHILD PSYCHOL PSYC, V48, P619, DOI 10.1111/j.1469-7610.2007.01711.x
   Gevers A, 2012, YOUTH VIOLENCE SOURC, V0, P175
   Green LW., 2005, HLTH PROGRAM PLANNIN, V4th, P0
   Harvey B, 2000, FAM PLANN PERSPECT, V30, P58
   Hayes RJ, 2009, INTERD STAT, V0, P3
   James S, 2006, AIDS EDUC PREV, V18, P281, DOI 10.1521/aeap.2006.18.4.281
   Jemmott JB, 2000, AIDS, V14, P0
   Jewkes R, 2002, LANCET, V359, P1423, DOI 10.1016/S0140-6736(02)08357-5
   Jewkes R, 2010, SCIENCE, V329, P145, DOI 10.1126/science.1193794
   Jewkes RK, 2010, LANCET, V376, P41, DOI 10.1016/S0140-6736(10)60548-X
   Joint United Nations Programme on HIV/AIDS (UNAIDS), 2010, UNAIDS REP GLOB AIDS, V0, P0
   Katahoire A, 2010, FORMATIVE RES REPORT, V0, P0
   Kawai K, 2008, SCAND J PUBLIC HEALT, V36, P879, DOI 10.1177/1403494808094243
   Kelly JA, 1999, AM J PUBLIC HEALTH, V89, P299, DOI 10.2105/AJPH.89.3.299
   Kibombo R., 2008, ADULTS PERCEPTIONS A, V0, P0
   Kirby D, 2006, WHO TECH REP SER, V938, P103
   Klepp KI, 1997, AM J PUBLIC HEALTH, V87, P1931, DOI 10.2105/AJPH.87.12.1931
   Lewis M.A., 2002, HLTH BEHAV HLTH ED T, Vthird, P240
   Li FZ, 2002, J BEHAV MED, V25, P293, DOI 10.1023/A:1015336929122
   Lofgren J, 2009, AJAR-AFR J AIDS RES, V8, P193, DOI 10.2989/AJAR.2009.8.2.7.859
   Luwaga LCN, 2004, PARENT ADOLESCENT CO, V0, P0
   MacKinnon D.P., 2008, INTRO STAT MEDIATION, V0, P0
   Magnani R, 2005, J ADOLESCENT HEALTH, V36, P289, DOI 10.1016/j.jadohealth.2004.02.025
   Mason-Jones AJ, 2012, SYST REV, V1, P0, DOI 10.1186/2046-4053-1-49
   Mathews C, 2005, AM J PUBLIC HEALTH, V95, P1266, DOI 10.2105/AJPH.2004.037788
   Mathews C, 2012, INT HEALTH, V4, P111, DOI 10.1016/j.inhe.2012.02.001
   Mathews C, 2009, HEALTH EDUC RES, V24, P1, DOI 10.1093/her/cym079
   Maticka-Tyndale E, 2007, EVAL PROGRAM PLANN, V30, P172, DOI 10.1016/j.evalprogplan.2007.01.006
   Mbizvo MT, 1997, SOC SCI MED, V44, P573, DOI 10.1016/S0277-9536(96)00204-3
   Mmbaga EJ, 2012, PLOS ONE, V7, P0, DOI 10.1371/journal.pone.0041700
   Neema S, 2006, 25 A GUTTM I, V0, P0
   Paul-Ebhohimhen VA, 2008, BMC PUBLIC HEALTH, V8, P0, DOI 10.1186/1471-2458-8-4
   Protogerou C, 2012, PSYCHOL HEALTH, V27, P309
   Protogerou C, 2012, J CHILD ADOLESC MENT, V24, P15, DOI 10.2989/17280583.2011.621067
   Reddy P, 2003, PROGRAMMING HIV PREV, V0, P0
   Reddy SP, 2010, S AFRICAN YOUTH RISK, V0, P0
   Ross DA, 2006, WHO TECH REP SER, V938, P1
   Ross DA, 2007, AIDS, V21, P1943, DOI 10.1097/QAD.0b013e3282ed3cf5
   Schaalma H, 2009, SCAND J PUBLIC HEALT, V37, P87, DOI 10.1177/1403494808090632
   Shuey DA, 1999, HEALTH EDUC RES, V14, P411, DOI 10.1093/her/14.3.411
   Stanton BF, 1998, AIDS, V12, P2473, DOI 10.1097/00002030-199818000-00017
   Uganda Bureau of Statistics (UBOS), 2012, STAT ABSTR JUN 2012, V0, P0
   UNAIDS, 2013, WORLDW HIV AIDS COMM, V0, P0
   UNESCO, 2011, UNESCO STRAT HIV AID, V0, P0
   Waldo CR, 2000, AIDS, V14, P0
   Whitaker DJ, 1999, FAM PLANN PERSPECT, V31, P117, DOI 10.2307/2991693
   WHO, 2002, BROAD HOR BAL PROT R, V0, P0
   Zuch M, 2013, YOUTH ENV CHILD, V23, P0
NR 75
TC 24
Z9 24
U1 1
U2 24
PU BMC
PI LONDON
PA CAMPUS, 4 CRINAN ST, LONDON N1 9XW, ENGLAND
SN 1471-2458
EI 
J9 BMC PUBLIC HEALTH
JI BMC Public Health
PD JAN 18
PY 2014
VL 14
IS 
BP 
EP 
DI 10.1186/1471-2458-14-54
PG 18
WC Public, Environmental & Occupational Health
SC Public, Environmental & Occupational Health
GA AA7QT
UT WOS:000331292700004
PM 24438582
DA 2023-03-20
ER

PT J
AU Gray, J
   Fana, GT
   Campbell, TB
   Hakim, JG
   Borok, MZ
   Aagaard, EM
AF Gray, Jacob
   Fana, Golden T.
   Campbell, Thomas B.
   Hakim, James G.
   Borok, Margaret Z.
   Aagaard, Eva M.
TI Feasibility and sustainability of an interactive team-based learning method for medical education during a severe faculty shortage in Zimbabwe
SO BMC MEDICAL EDUCATION
LA English
DT Article
DE Team-based learning; TBL; Resource-limited; Medical education; NECTAR; MEPI; HIV
ID engagement; innovation
AB Background: In 2010, in the midst of the human immunodeficiency virus (HIV) epidemic in Zimbabwe, 69% of faculty positions in the Department of Medicine of the University of Zimbabwe College of Health Sciences (UZ-CHS) were vacant. To address the ongoing need to train highly skilled HIV clinicians with only a limited number of faculty, we developed and implemented a course for final-year medical students focused on HIV care using team-based learning (TBL) methods. Methods: A competency-based HIV curriculum was developed and delivered to final-year medical students in 10 TBL sessions as part of a 12 week clinical medicine attachment. A questionnaire was administered to the students after completion of the course to assess their perception of TBL and self-perceived knowledge gained in HIV care. Two cohorts of students completed the survey in separate academic years, 2011 and 2012. Descriptive analysis of survey results was performed. Results: Ninety-six of 120 students ( 80%) completed surveys. One hundred percent of respondents agreed that TBL was an effective way to learn about HIV and 66% strongly agreed. The majority of respondents agreed that TBL was more stimulating than a lecture course ( 94%), fostered enthusiasm for the course material (91%), and improved teamwork (96%). Students perceived improvements in knowledge gained across all of the HIV subjects covered, especially in challenging applied clinical topics, such as management of HIV antiretroviral failure (88% with at least a "large improvement") and HIV-tuberculosis co-infection ( 80% with at least a "large improvement"). Conclusions: TBL is feasible as part of medical education in an African setting. TBL is a promising way to teach challenging clinical topics in a stimulating and interactive learning environment in a low-income country setting with a high ratio of students to teachers.
C1 [Campbell, Thomas B.] Univ Colorado, Sch Med, Dept Med, Div Infect Dis, Aurora, CO 80045 USA.
   [Fana, Golden T.; Hakim, James G.; Borok, Margaret Z.] Univ Zimbabwe, Coll Hlth Sci, Dept Med, Parirenyatwa Hosp, Avondale, Harare, Zimbabwe.
   [Aagaard, Eva M.] Univ Colorado, Sch Med, Dept Med, Aurora, CO 80045 USA.
   [Gray, Jacob; Fana, Golden T.; Campbell, Thomas B.; Hakim, James G.; Borok, Margaret Z.; Aagaard, Eva M.] Univ Zimbabwe, Coll Hlth Sci, Dept Med, NECTAR MEPI Program, Avondale, Harare, Zimbabwe.
   [Gray, Jacob] Alaska Native Med Ctr, Anchorage, AK 99508 USA.
C3 University of Colorado System; University of Colorado Anschutz Medical Campus; University of Zimbabwe; University of Colorado System; University of Colorado Anschutz Medical Campus; University of Zimbabwe; Alaska Native Medical Center
RP Aagaard, EM (corresponding author), Univ Colorado, Sch Med, Dept Med, 12631 E 17th Ave Campus Box B178, Aurora, CO 80045 USA.
EM eva.aagaard@ucdenver.edu
FU United States National Institutes of Health [TW008881]
CR Hazel SJ, 2013, J VET MED EDUC, V40, P333, DOI 10.3138/jvme.0213-034R1
   Medical and Dental Practitioners Council (Zimbabwe), 2010, REG MED DENT PRACT, V0, P0
   Mennenga HA, 2013, J NURS EDUC, V52, P475, DOI 10.3928/01484834-20130718-04
   Mufunda J, 2007, MED TEACH, V29, P878, DOI 10.1080/01421590701813007
   Parmelee D, 2012, MED TEACH, V34, PE275, DOI 10.3109/0142159X.2012.651179
   Parmelee DX, 2010, MED TEACH, V32, P105, DOI 10.3109/01421590903548554
   Searle NS, 2003, ACAD MED, V78, PS55, DOI 10.1097/00001888-200310001-00018
   Sutherland S, 2013, TEACH LEARN MED, V25, P231, DOI 10.1080/10401334.2013.797343
   Thompson BM, 2007, MED EDUC, V41, P250, DOI 10.1111/j.1365-2929.2006.02684.x
   Vasan NS, 2011, ANAT SCI EDUC, V4, P333, DOI 10.1002/ase.257
NR 10
TC 12
Z9 14
U1 1
U2 28
PU BIOMED CENTRAL LTD
PI LONDON
PA 236 GRAYS INN RD, FLOOR 6, LONDON WC1X 8HL, ENGLAND
SN 1472-6920
EI 
J9 BMC MED EDUC
JI BMC Med. Educ.
PD MAR 28
PY 2014
VL 14
IS 
BP 
EP 
DI 10.1186/1472-6920-14-63
PG 5
WC Education & Educational Research; Education, Scientific Disciplines
SC Education & Educational Research
GA AF1HT
UT WOS:000334465700003
PM 24678606
DA 2023-03-20
ER

PT J
AU Frohlich, JA
   Mkhize, N
   Dellar, RC
   Mahlase, G
   Montague, CT
   Karim, QA
AF Frohlich, J. A.
   Mkhize, N.
   Dellar, R. C.
   Mahlase, G.
   Montague, C. T.
   Karim, Q. Abdool
TI Meeting the sexual and reproductive health needs of high-school students in South Africa: Experiences from rural KwaZulu-Natal
SO SAMJ SOUTH AFRICAN MEDICAL JOURNAL
LA English
DT Article
ID hiv incidence; adolescent health; household survey; prevalence; girls; women; care
AB Background. Adolescents in South Africa (SA) have a huge unmet need for sexual and reproductive health (SRH) services. Integrating such services into schools may overcome many of the current barriers to access. Objectives. We describe an SRH service model developed for high-school students and its implementation in 14 high schools in rural SA. Methods. Following consultation with community and other key stakeholders about the demand for and acceptability of adolescent-targeted SRI-I services, a three-tier school-based model was developed that included: (i) in-school group SRI-I information and awareness sessions; (ii) in-school individual SRI-I counselling and customised HIV counselling and testing (CCT); and (iii) referrals to in-school fixed, in-school mobile or public sector primary SRH clinics. Results. From October 2011 to June 2012, 70 consultative meetings were held. There was overwhelming support for the pilot founded on concerns about the high HIV prevalence and teenage pregnancy rates among adolescents in the community. SRH information was provided to 8 867 high-school students, 4 171 (47.0%) of whom accessed on-site CCT services for HIV. The gender-specific prevalence of HIV in, these students was 3.3% (64/1 962) and 1.1% (24/2 209) for females and males, respectively. Two hundred and thirty-nine students (5.7%) were referred for clinical services at in-school fixed, in-school mobile or public sector primary SRH clinics. Conclusions. The SRH service provision pilot was acceptable in the community and seems feasible for scale-up. Further work is required, to understand inter-school variability in uptake, identify additional service needs of students, and characterise SRH demand dynamics.
C1 [Frohlich, J. A.; Mkhize, N.; Dellar, R. C.; Montague, C. T.] Univ KwaZulu Natal, Coll Hlth Sci, Nelson R Mandela Sch Med, Ctr AIDS Programme Res South Africa CAPRISA, Durban, South Africa.
   [Mahlase, G.] Zimnandi Zonke, Pietermaritzburg, South Africa.
   [Karim, Q. Abdool] Columbia Univ, Dept Epidemiol, Mailman Sch Publ Hlth, New York, NY 10027 USA.
C3 University of Kwazulu Natal; Columbia University
RP Karim, QA (corresponding author), Columbia Univ, Dept Epidemiol, Mailman Sch Publ Hlth, New York, NY 10027 USA.
EM abdoolq2@ukzn.ac.za
FU US Centers for Disease Control and Prevention (CDC) [5U2GPS001350]
CR Alli F, 2013, J COMMUN HEALTH, V38, P150, DOI 10.1007/s10900-012-9595-3
   Bearinger LH, 2007, LANCET, V369, P1220, DOI 10.1016/S0140-6736(07)60367-5
   Jukes M, 2008, AIDS, V22, PS41, DOI 10.1097/01.aids.0000341776.71253.04
   Karim QA, 2012, AIDS BEHAV, V16, P1870, DOI 10.1007/s10461-012-0209-y
   Karim QA, 2011, INT J EPIDEMIOL, V40, P922, DOI 10.1093/ije/dyq176
   Maharaj P, 2005, CURATIONIS, V28, P52
   Pettifor AE, 2005, AIDS, V19, P1525, DOI 10.1097/01.aids.0000183129.16830.06
   Rehle T, 2007, SAMJ S AFR MED J, V97, P194
   Sawyer SM, 2012, LANCET, V379, P1630, DOI 10.1016/S0140-6736(12)60072-5
   Shisana O, 2004, SAMJ S AFR MED J, V94, P283
   Tylee A, 2007, LANCET, V369, P1565, DOI 10.1016/S0140-6736(07)60371-7
   WHO, 2008, PROM AD SEX REPR HLT, V0, P0
NR 13
TC 10
Z9 11
U1 0
U2 10
PU SA MEDICAL ASSOC
PI PRETORIA
PA BLOCK F CASTLE WALK CORPORATE PARK, NOSSOB STREET, ERASMUSKLOOF EXT3, PRETORIA, 0002, SOUTH AFRICA
SN 0256-9574
EI 2078-5135
J9 SAMJ S AFR MED J
JI SAMJ S. Afr. Med. J.
PD OCT 15
PY 2014
VL 104
IS 10
BP 687
EP 690
DI 10.7196/SAMJ.7841
PG 4
WC Medicine, General & Internal
SC General & Internal Medicine
GA AU7ZY
UT WOS:000345817800021
PM 25363055
DA 2023-03-20
ER

PT J
AU Hlavinkova, L
   Mentel, A
   Kollarova, J
   Kristufkova, Z
AF Hlavinkova, Lucia
   Mentel, Andrej
   Kollarova, Jana
   Kristufkova, Zuzana
TI Effectiveness of a prevention campaign on HIV/AIDS knowledge among adolescents in Eastern Slovakia
SO INTERNATIONAL JOURNAL OF PUBLIC HEALTH
LA English
DT Article
DE HIV/AIDS prevention; Effectiveness; Questionnaire
ID interventions; gender
AB Objectives The aim of this manuscript was to evaluate results of the questionnaire given to young people before and after the prevention campaign to determine whether the prevention campaign improved HIV/AIDS-related knowledge of young people. Methods A total of 533 students completed the pre-test and 496 students completed the post-test. Questionnaire was used as pre/post testing tool. Construct validity and measurement scale were assessed using the factor analysis. Rasch scaling was used to establish common scale for pre/post test and to transform raw score into the interval scale. A non-parametric Mann-Whitney U test was used to compare knowledge in pre-test and post-test. Results Students increased their knowledge of HIV/AIDS (Pearson's measure of effect size r = 0.74) and the risk of acquiring HIV infection (r = 0.68) statistically significantly (p = 0.001). Girls (risk estimation: r = 0.78, knowledge: r = 0.81) improved much more than boys (risk estimation: r = 0.57, knowledge: r = 0.62). Conclusions This study suggests that, for the selected sample, the prevention campaign was an effective tool to increase young people's knowledge of HIV/AIDS. The authors recommend dividing and tailoring interventions by gender to achieve even more efficient preventive future interventions.
C1 [Hlavinkova, Lucia; Kristufkova, Zuzana] Slovak Med Univ, Dept Epidemiol, Fac Publ Hlth, Bratislava, Slovakia.
   [Mentel, Andrej] Comenius Univ, Fac Social & Econ Sci, Inst Social Anthropol, Bratislava, Slovakia.
   [Kollarova, Jana] Reg Publ Hlth Author, Kosice, Slovakia.
C3 Slovak Medical University Bratislava; Comenius University Bratislava
RP Hlavinkova, L (corresponding author), Slovak Med Univ, Dept Epidemiol, Fac Publ Hlth, Bratislava, Slovakia.
EM lucia.hrivniakova@gmail.com
CR ANLAIDS Sez. Lombarda-SUNFLOWER Consortium (ANLAIDS), 2010, SUNFL HDB EUR GOOD P, V0, P0
   Babbie E.R., 2013, BASICS SOCIAL RES, V0, P0
   Beltzer N, 2012, 18 YEAR FOLLOW UP HI, V0, P0, DOI DOI 10.1097/QAD.0b013e32835e1583
   Bond TG, 2007, APPL RASCH MODEL FUN, V0, P0
   Byrne B.M., 2012, STRUCTURAL EQUATION, V0, P0
   Centers for Disease Control and Prevention (CDC), 2011, EFF HIV STD PREV PRO, V0, P0
   Cohen J., 1988, STAT POWER ANAL BEHA, V0, P0
   Duckworth AL, 2006, J EDUC PSYCHOL, V98, P198, DOI 10.1037/0022-0663.98.1.198
   Ergene T, 2005, AIDS EDUC PREV, V17, P268, DOI 10.1521/aeap.17.4.268.66533
   European Centre for Disease Prevention and Control (ECDC), 2013, COMPR APPR HIV STI P, V0, P0, DOI DOI 10.2900/9469
   European Centre for Disease Prevention and Control/WHO Regional Office for Europe (ECDC/WHO), 2013, HIV AIDS SURV EUR 20, V0, P0, DOI DOI 10.2900/67211
   Gao XH, 2012, PLOS ONE, V7, P0, DOI 10.1371/journal.pone.0044881
   Henson S, 2010, SOC SCI MED, V70, P1574, DOI 10.1016/j.socscimed.2010.01.037
   Kalina Ondrej, 2009, BMC PUBLIC HEALTH, V9, P15, DOI 10.1186/1471-2458-9-15
   Lazarus JV, 2010, CROAT MED J, V51, P74, DOI 10.3325/cmj.2010.51.74
   Li J, 2011, BMC PUBLIC HEALTH, V11, P0, DOI 10.1186/1471-2458-11-763
   Liao W, 2010, BIOMED ENVIRON SCI, V23, P409, DOI 10.1016/S0895-3988(10)60083-9
   Matthews JS, 2009, J EDUC PSYCHOL, V101, P689, DOI 10.1037/a0014240
   Public Health Authority of the Slovak Republic (PHA SR), 2013, ANN REP ACT REG PUBL, V0, P0
   Sales JM, 2006, SEX TRANSM INFECT, V82, P431, DOI 10.1136/sti.2005.018002
   UNAIDS, 2013, GLOB REP UNAIDS REP, V0, P0
   Ungan M, 2003, PATIENT EDUC COUNS, V51, P163, DOI 10.1016/S0738-3991(02)00190-8
   Wilcox R. R., 2012, INTRO ROBUST ESTIMAT, V0, P0
   Wilcox RR, 2003, PSYCHOL METHODS, V8, P254, DOI 10.1037/1082-989X.8.3.254
   Wu LM., 2007, ACER CONQUEST VERSIO, V0, P0
   Xiao ZW, 2014, INT J PUBLIC HEALTH, V59, P123, DOI 10.1007/s00038-013-0467-0
NR 26
TC 2
Z9 3
U1 0
U2 11
PU FRONTIERS MEDIA SA
PI LAUSANNE
PA AVENUE DU TRIBUNAL FEDERAL 34, LAUSANNE, CH-1015, SWITZERLAND
SN 1661-8556
EI 1661-8564
J9 INT J PUBLIC HEALTH
JI Int. J. Public Health
PD DEC 15
PY 2014
VL 59
IS 6
BP 905
EP 911
DI 10.1007/s00038-014-0607-1
PG 7
WC Public, Environmental & Occupational Health
SC Public, Environmental & Occupational Health
GA AU1NL
UT WOS:000345387400004
PM 25312012
DA 2023-03-20
ER

PT J
AU Jennings, JM
   Howard, S
   Perotte, CL
AF Jennings, J. M.
   Howard, S.
   Perotte, C. L.
TI Effects of a school-based sexuality education program on peer educators: the Teen PEP model
SO HEALTH EDUCATION RESEARCH
LA English
DT Article
ID pregnancy
AB This study evaluated the impact of the Teen Prevention Education Program (Teen PEP), a peer-led sexuality education program designed to prevent unintended pregnancy and sexually transmitted infections (STIs) including HIV among high school students. The study design was a quasi-experimental, nonrandomized design conducted from May 2007 to May 2008. The sample consisted of 96 intervention (i.e. Teen PEP peer educators) and 61 comparison students from five high schools in New Jersey. Baseline and 12-month follow-up surveys were conducted. Summary statistics were generated and multiple regression analyses were conducted. In the primary intent-to-treat analyses, and secondary non-intent-to-treat analyses, Teen PEP peer educators (versus comparison students) reported significantly greater opportunities to practice sexual risk reduction skills and higher intentions to talk with friends, parents, and sex partners about sex and birth control, set boundaries with sex partners, and ask a partner to be tested for STIs including HIV. In addition in the secondary analysis, Teen PEP peer educators (as compared with the comparison students) had significantly higher scores on knowledge of sexual health issues and ability to refuse risky sexual situations. School-based sexuality education programs offering comprehensive training to peer educators may improve sexual risk behavior knowledge, attitudes and behaviors among high school students.
C1 [Jennings, J. M.; Howard, S.; Perotte, C. L.] Johns Hopkins Univ, Sch Med, Dept Pediat, Ctr Child & Community Hlth Res CCHR, Baltimore, MD 21224 USA.
   [Perotte, C. L.] Ctr Support Sch, Princeton Ctr Leadership Training, Princeton, NJ 08540 USA.
C3 Johns Hopkins University
RP Jennings, JM (corresponding author), Johns Hopkins Univ, Sch Med, Dept Pediat, Ctr Child & Community Hlth Res CCHR, Baltimore, MD 21224 USA.
EM Jjennnin1@jhmi.edu
FU NIDA NIH HHS [KO1DA022298, K01 DA022298] Funding Source: Medline
CR Baldwin J., 1995, PEER FACIL Q, V12, P34
   Beshers SC, 2007, AM J SEX EDUC, V2, P97, DOI 10.1300/J455v02n02_07
   DiClemente R. J., 1993, J ADOLESCENT RES, V8, P156
   Eaton Danice K., 2012, MORBIDITY AND MORTALITY WEEKLY REPORT, V61, P1
   Ebreo A, 2002, HEALTH EDUC BEHAV, V29, P411, DOI 10.1177/109019810202900402
   Eccles J. S., 2002, COMMUNITY PROGRAMS P, V0, P0
   Fennell R, 1993, J AM COLL HEALTH, V41, P251
   Hagan JF, 2008, BRIGHT FUTURES GUIDE, V0, P0
   Hawkins JD, 2002, ADDICT BEHAV, V27, P951, DOI 10.1016/S0306-4603(02)00298-8
   IBM SPSS, 2011, SPSS STAT SOFTW VERS, V0, P0
   Kirby D, 1997, CHILD YOUTH SERV REV, V19, P415, DOI 10.1016/S0190-7409(97)00025-X
   Kirby D, 2005, SEXUAL RISK PROTECTI, V0, P8
   Kirby D, 1998, MATHTECH QUESTIONNAI, V0, P35
   Klein JD, 2005, PEDIATRICS, V116, P281, DOI 10.1542/peds.2005-0999
   Mahat Ganga, 2008, J PEDIATR NURS, V23, P358, DOI 10.1016/j.pedn.2007.12.007
   Mason H, 2003, PEER ED PROMOTING HL, V0, P0
   McClelland DC, 1977, SOCIAL LEARNING THEO, V0, P305
   Milburn K, 1995, HEALTH EDUC RES, V10, P407, DOI 10.1093/her/10.4.407
   Pearlman DN, 2002, J ADOLESCENT HEALTH, V31, P31, DOI 10.1016/S1054-139X(02)00379-8
   RICKERT VI, 1991, J ADOLESCENT HEALTH, V12, P38, DOI 10.1016/0197-0070(91)90039-O
   ROSENSTOCK IM, 1966, MILBANK FUND Q, V44, P94, DOI 10.2307/3348967
   ROYALL RM, 1986, INT STAT REV, V54, P221, DOI 10.2307/1403146
   Sawyer RG, 1997, J AM COLL HEALTH, V45, P211, DOI 10.1080/07448481.1997.9936887
   SLAP GB, 1991, J ADOLESCENT HEALTH, V12, P434, DOI 10.1016/1054-139X(91)90020-X
   Sloane B C, 1993, J AM COLL HEALTH, V41, P241
   Smith MU, 2000, PREV MED, V30, P441, DOI 10.1006/pmed.2000.0666
   SMITH P, 2000, VIOLENCE AGAINST WOM, V6, P1255, DOI 10.1177/10778010022183622
   StataCorp, 2021, STATA STAT SOFTWARE, V0, P0
NR 28
TC 29
Z9 29
U1 0
U2 53
PU OXFORD UNIV PRESS
PI OXFORD
PA GREAT CLARENDON ST, OXFORD OX2 6DP, ENGLAND
SN 0268-1153
EI 1465-3648
J9 HEALTH EDUC RES
JI Health Educ. Res.
PD APR 15
PY 2014
VL 29
IS 2
BP 319
EP 329
DI 10.1093/her/cyt153
PG 11
WC Education & Educational Research; Public, Environmental & Occupational Health
SC Education & Educational Research; Public, Environmental & Occupational Health
GA AD5BK
UT WOS:000333266100012
PM 24488649
DA 2023-03-20
ER

PT J
AU Ramirez-Valles, J
   Kuhns, LM
   Manjarrez, D
AF Ramirez-Valles, Jesus
   Kuhns, Lisa M.
   Manjarrez, Dianna
TI Tal Como Somos/Just As We Are: An Educational Film to Reduce Stigma toward Gay and Bisexual Men, Transgender Individuals, and Persons Living With HIV/AIDS
SO JOURNAL OF HEALTH COMMUNICATION
LA English
DT Article
ID high-school-students; aids-related stigma; internalized homophobia; community involvement; lifetime prevalence; behavior-change; united-states; hiv; attitudes; health
AB In this article, the authors describe the development and dissemination of a film-based educational intervention to reduce negative attitudes toward gay and bisexual men, transgender women, and people living with HIV/AIDS in Latino communities, with a focus on youth. The intervention, Tal Como Somos/Just as We Are, is based on stigma and attribution theories, extensive formative research, and community input. Evaluation findings among educators and school youth suggest the film has the potential to effectively influence attitudes toward gay and bisexual men, transgender women, and people living with HIV/AIDS. The film and intervention are being disseminated using diffusion of innovations theory through community-based organizations, schools, television broadcasting, and film festivals.
C1 [Ramirez-Valles, Jesus] Univ Illinois, Sch Publ Hlth, Chicago, IL 60612 USA.
   [Kuhns, Lisa M.] Childrens Mem Hosp, Dept Pediat, Chicago, IL 60614 USA.
   [Manjarrez, Dianna] Univ Illinois, Chicago, IL USA.
C3 University of Illinois System; University of Illinois Chicago; University of Illinois Chicago Hospital; Ann & Robert H. Lurie Children's Hospital of Chicago; University of Illinois System; University of Illinois Chicago; University of Illinois Chicago Hospital
RP Ramirez-Valles, J (corresponding author), Univ Illinois, Sch Publ Hlth, 1603 W Taylor MC 923, Chicago, IL 60612 USA.
EM valles@uic.edu
FU NIMH NIH HHS [R42 MH071157-02, R01 MH062937, R42 MH071157, R01MH62937-01] Funding Source: Medline
CR Agronick G, 2004, AIDS BEHAV, V8, P185, DOI 10.1023/B:AIBE.0000030249.11679.d0
   ALONZO AA, 1995, SOC SCI MED, V41, P303, DOI 10.1016/0277-9536(94)00384-6
   Barbosa P., 2001, COLORES VIDEOTAPE VH, V0, P0
   Blair JM, 2002, JAIDS-J ACQ IMM DEF, V31, P339, DOI 10.1097/00126334-200211010-00011
   Brown L, 2003, AIDS EDUC PREV, V15, P49, DOI 10.1521/aeap.15.1.49.23844
   Centers for Disease Control and Prevention, 2008, HIV SURV REP, V20, P0
   Cochran SD, 2000, AM J PUBLIC HEALTH, V90, P573, DOI 10.2105/AJPH.90.4.573
   Corrigan P, 2003, J HEALTH SOC BEHAV, V44, P162, DOI 10.2307/1519806
   Devine PG, 1999, AM BEHAV SCI, V42, P1212, DOI 10.1177/00027649921954732
   Diaz R.M., 2001, SOCIAL DISCRIMINATIO, V0, P0
   Diaz RM, 2007, SEXUAL INEQUALITIES AND SOCIAL JUSTICE, V0, P50
   Diaz RM, 2005, J URBAN HEALTH, V82, PI71, DOI 10.1093/jurban/jti026
   Diaz RM, 2001, AM J PUBLIC HEALTH, V91, P927, DOI 10.2105/AJPH.91.6.927
   Espinoza L., 2007, MORBIDITY AND MORTALITY WEEKLY REPORT, V56, P1052
   Fernandez MI, 2005, J URBAN HEALTH, V82, PI79, DOI 10.1093/jurban/jti027
   Fife BL, 2000, J HEALTH SOC BEHAV, V41, P50, DOI 10.2307/2676360
   Goffman E., 1963, STIGMA, V0, P0
   Harawa NT, 2004, JAIDS-J ACQ IMM DEF, V35, P526, DOI 10.1097/00126334-200404150-00011
   Harper GW, 2003, AM J COMMUN PSYCHOL, V31, P243, DOI 10.1023/A:1023906620085
   Herek G., 1999, AM BEHAV SCI, V42, P1102, DOI 10.1177/0002764299042007006
   Herek GM, 2002, AM J PUBLIC HEALTH, V92, P371, DOI 10.2105/AJPH.92.3.371
   Herek GM, 2007, J SOC ISSUES, V63, P905, DOI 10.1111/j.1540-4560.2007.00544.x
   Herek GM, 2006, J SEX RES, V43, P122, DOI 10.1080/00224490609552307
   Hicks GR, 2006, J HOMOSEXUAL, V51, P57, DOI 10.1300/J082v51n02_04
   Hinyard LJ, 2007, HEALTH EDUC BEHAV, V34, P777, DOI 10.1177/1090198106291963
   Horn SS, 2006, COGNITIVE DEV, V21, P420, DOI 10.1016/j.cogdev.2006.06.007
   Huebner DM, 2002, AM J COMMUN PSYCHOL, V30, P327, DOI 10.1023/A:1015325303002
   *KAIS FAM FDN, 2006, ATT STIGM DISCR REL, V0, P0
   Link BG, 2001, ANNU REV SOCIOL, V27, P363, DOI 10.1146/annurev.soc.27.1.363
   Link BG, 1997, J HEALTH SOC BEHAV, V38, P177, DOI 10.2307/2955424
   Loftus J, 2001, AM SOCIOL REV, V66, P762, DOI 10.2307/3088957
   Mays VM, 2001, AM J PUBLIC HEALTH, V91, P1869, DOI 10.2105/AJPH.91.11.1869
   Moyer-Guse E, 2008, COMMUN THEOR, V18, P407, DOI 10.1111/j.1468-2885.2008.00328.x
   National Institutes of Health, 2002, STIGM GLOB HLTH DEV, V0, P0
   Parker R, 2003, SOC SCI MED, V57, P13, DOI 10.1016/S0277-9536(02)00304-0
   Paul JP, 2002, AM J PUBLIC HEALTH, V92, P1338, DOI 10.2105/AJPH.92.8.1338
   Penn DL, 2003, SCHIZOPHRENIA BULL, V29, P383, DOI 10.1093/oxfordjournals.schbul.a007012
   PRICE JH, 1982, J SCHOOL HEALTH, V52, P469, DOI 10.1111/j.1746-1561.1982.tb04016.x
   PROCHASKA JO, 1992, AM PSYCHOL, V47, P1102, DOI 10.1037/0003-066X.47.9.1102
   Ramirez-Valles J, 2005, HISPANIC J BEHAV SCI, V27, P101, DOI 10.1177/0739986304270232
   Ramirez-Valles J, 2010, J HEALTH SOC BEHAV, V51, P30, DOI 10.1177/0022146509361176
   RamirezValles J, 2011, LAT CHIC MIDWEST, V0, P1
   Rankin S. R., 2003, CAMPUS CLIMATE GAY L, V0, P0
   Reinke RR, 2004, J SOC CLIN PSYCHOL, V23, P377, DOI 10.1521/jscp.23.3.377.35457
   Rogers, 1995, DIFFUSION INNOVATION, V0, P0
   Sengupta S, 2011, AIDS BEHAV, V15, P1075, DOI 10.1007/s10461-010-9847-0
   Slater MD, 1999, HEALTH COMMUN, V11, P335, DOI 10.1207/S15327027HC1104_2
   Soble JR, 2011, J COUNS PSYCHOL, V58, P151, DOI 10.1037/a0021158
   Social Science Research Solutions, 2012, LGBT ACC SUPP HIS PE, V0, P0
   The Kaiser Family Foundation, 2001, INS OUT REP EXP LESB, V0, P0
   Treas J, 2002, SOCIOL PERSPECT, V45, P267, DOI 10.1525/sop.2002.45.3.267
   VANDEVEN P, 1995, BASIC APPL SOC PSYCH, V17, P153, DOI 10.1207/s15324834basp1701&2_9
   Varas-Diaz N, 2005, QUAL HEALTH RES, V15, P169, DOI 10.1177/1049732304272059
   Williamson IR, 2000, HEALTH EDUC RES, V15, P97, DOI 10.1093/her/15.1.97
   Wolitski RJ, 2001, AM J PUBLIC HEALTH, V91, P883, DOI 10.2105/AJPH.91.6.883
   Wood AL, 2006, PSYCHIATR REHABIL J, V30, P46, DOI 10.2975/30.2006.46.53
NR 56
TC 8
Z9 8
U1 0
U2 16
PU TAYLOR & FRANCIS INC
PI PHILADELPHIA
PA 530 WALNUT STREET, STE 850, PHILADELPHIA, PA 19106 USA
SN 1081-0730
EI 1087-0415
J9 J HEALTH COMMUN
JI J. Health Commun.
PD APR 1
PY 2014
VL 19
IS 4
BP 478
EP 492
DI 10.1080/10810730.2013.821555
PG 15
WC Communication; Information Science & Library Science
SC Communication; Information Science & Library Science
GA AE3IU
UT WOS:000333871000006
PM 24377496
DA 2023-03-20
ER

PT J
AU Glassman, JR
   Franks, HM
   Baumler, ER
   Coyle, KK
AF Glassman, Jill R.
   Franks, Heather M.
   Baumler, Elizabeth R.
   Coyle, Karin K.
TI Mediation analysis of an adolescent HIV/STI/pregnancy prevention intervention
SO SEX EDUCATION-SEXUALITY SOCIETY AND LEARNING
LA English
DT Article
DE psychosocial mediators; mediation analysis; adolescent sexual risk behaviour; adolescent pregnancy prevention; randomised controlled trial
ID confidence-limits; sexual-behaviors; risk behavior; education; communication; program; product; youth
AB Most interventions designed to prevent HIV/STI/pregnancy risk behaviours in young people have multiple components based on psychosocial theories (e.g. social cognitive theory) dictating sets of mediating variables to influence to achieve desired changes in behaviours. Mediation analysis is a method for investigating the extent to which a variable X (e.g. intervention indicator) influences an outcome variable Y (e.g. unprotected sex) by first influencing an intermediate variable M (e.g. self-efficacy to use a condom) and provides a way for empirically validating theoretical hypothesised mediators. In this way, mediation analysis is a critical tool for suggesting which components of complex interventions should be the focus of more efficient and effective interventions in the future. The present study applied multilevel mediation analysis to outcome data from the All4You2! study to begin to examine the relationships between a theory-based HIV/STI/pregnancy prevention curriculum for students attending alternative high schools who were at risk of educational failure. The study targeted psychosocial mediating variables and the primary outcome unprotected sex in the past three months. Results suggest helping young people attending alternative schools identify and avoid exposure to risky situations and improving their self-efficacy to refuse sex should be focal points of future interventions.
C1 [Glassman, Jill R.; Franks, Heather M.; Coyle, Karin K.] ETR Associates, Scotts Valley, CA 95066 USA.
   [Baumler, Elizabeth R.] Univ Texas Houston, Sch Publ Hlth, Ctr Hlth Promot & Prevent Res, Houston, TX USA.
C3 University of Texas System; University of Texas Health Science Center Houston; University of Texas School Public Health
RP Glassman, JR (corresponding author), ETR Associates, Scotts Valley, CA 95066 USA.
EM jillg@etr.org
CR Bandura A., 1986, SOCIAL FDN THOUGHT A, V0, P0
   BARON RM, 1986, J PERS SOC PSYCHOL, V51, P1173, DOI 10.1037/0022-3514.51.6.1173
   Baumler E, 2012, AIDS RES TREAT, V2012, P0, DOI 10.1155/2012/298494
   Bell SG, 2007, J ADOLESCENT HEALTH, V40, P514, DOI 10.1016/j.jadohealth.2006.09.005
   Brener ND, 2003, J ADOLESCENT HEALTH, V33, P436, DOI 10.1016/S1054-139X(03)00052-1
   Cheong J, 2003, STRUCT EQU MODELING, V10, P238, DOI 10.1207/S15328007SEM1002_5
   Collins LM, 2013, HEALTH PSYCHOL, V32, P586, DOI 10.1037/a0029543
   Cook T., 1979, QUASI EXPT DESIGN AN, V0, P0
   Coyle KK, 2013, J ADOLESCENT HEALTH, V53, P68, DOI 10.1016/j.jadohealth.2012.12.012
   DiClemente RJ, 2008, PSYCHOSOM MED, V70, P598, DOI 10.1097/PSY.0b013e3181775edb
   Dilorio C, 2006, J PEDIATR PSYCHOL, V31, P917, DOI 10.1093/jpepsy/jsj101
   FISHER JD, 1988, AM PSYCHOL, V43, P914, DOI 10.1037/0003-066X.43.11.914
   Flay B R, 1999, NICOTINE TOB RES, V1 Suppl 1, PS59, DOI 10.1080/14622299050011611
   Gelfand LA, 2009, J GEN PSYCHOL, V136, P153, DOI 10.3200/GENP.136.2.153-178
   Hardnett FP, 2009, PUBLIC HEALTH REP, V124, P288, DOI 10.1177/003335490912400217
   Hayes AF, 2009, COMMUN MONOGR, V76, P408, DOI 10.1080/03637750903310360
   Kirby DB, 2007, J ADOLESCENT HEALTH, V40, P206, DOI 10.1016/j.jadohealth.2006.11.143
   Li XM, 2011, HEALTH EDUC RES, V26, P419, DOI 10.1093/her/cyr001
   MacKinnon D.P., 2008, INTRO STAT MEDIATION, V0, P0
   MacKinnon DP, 2007, BEHAV RES METHODS, V39, P384, DOI 10.3758/BF03193007
   MACKINNON DP, 1993, EVALUATION REV, V17, P144, DOI 10.1177/0193841X9301700202
   MacKinnon DP, 2004, MULTIVAR BEHAV RES, V39, P99, DOI 10.1207/s15327906mbr3901_4
   McGuire W., 1972, NEW HORIZONS PSYCHOL, V0, P219
   Rasbash J., 2011, MLWIN VERSION 2 23, V0, P0
   Rotheram-Borus MJ, 2012, AM PSYCHOL, V67, P463, DOI 10.1037/a0028180
   Sobel M.E., 1982, SOCIOL METHODOL, V16, P159
   Soper AC, 2010, PSYCHOL ADDICT BEHAV, V24, P300, DOI 10.1037/a0019014
   Stigler MH, 2006, HEALTH EDUC RES, V21, P441, DOI 10.1093/her/cyh070
   Upchurch DM, 2002, J SEX RES, V39, P197, DOI 10.1080/00224490209552142
   Villarruel AM, 2008, AIDS EDUC PREV, V20, P371, DOI 10.1521/aeap.2008.20.5.371
NR 30
TC 5
Z9 5
U1 0
U2 15
PU ROUTLEDGE JOURNALS, TAYLOR & FRANCIS LTD
PI ABINGDON
PA 2-4 PARK SQUARE, MILTON PARK, ABINGDON OX14 4RN, OXON, ENGLAND
SN 1468-1811
EI 1472-0825
J9 SEX EDUC-SEX SOC LEA
JI Sex Educ.-Sex. Soc. Learn.
PD JUN 15
PY 2014
VL 14
IS 5
BP 497
EP 509
DI 10.1080/14681811.2014.914025
PG 13
WC Education & Educational Research; Public, Environmental & Occupational Health
SC Education & Educational Research; Public, Environmental & Occupational Health
GA AR6SD
UT WOS:000343712200004
DA 2023-03-20
ER

PT J
AU Wang, B
   Stanton, B
   Deveaux, L
   Li, XM
   Koci, V
   Lunn, S
AF Wang, Bo
   Stanton, Bonita
   Deveaux, Lynette
   Li, Xiaoming
   Koci, Veronica
   Lunn, Sonja
TI THE IMPACT OF PARENT INVOLVEMENT IN AN EFFECTIVE ADOLESCENT RISK REDUCTION INTERVENTION ON SEXUAL RISK COMMUNICATION AND ADOLESCENT OUTCOMES
SO AIDS EDUCATION AND PREVENTION
LA English
DT Article
ID randomized-controlled-trial; substance use; family intervention; prevention program; behavior; youth; intercourse; difference; adulthood; knowledge
AB Parent involvement in prevention efforts targeting adolescents increases the impact of such programs. However, the majority of risk-reduction intervention programs that are implemented through schools do not include parents, in part because most existing parental interventions require significant time commitment by parents. We designed a brief parent-adolescent sexual risk communication intervention to be delivered with an effective HIV prevention intervention as part of a randomized, controlled trial among 2,564 grade 10 students and their parents in the Bahamas. Mixed effects modeling analysis was conducted to evaluate the effect of the brief parent-adolescent communication intervention using four waves of longitudinal data. Results indicate that a brief parent-adolescent communication intervention is effective in improving parent-adolescent communication on sex-related issues and perceived parental monitoring as well as the youth's condom use skills and self-efficacy. There is a marginal effect on consistent condom use. In addition, there is an apparent dose effect of the brief parent intervention on perceived parent-adolescent sexual risk communication and adolescent outcomes. These findings suggest that adolescent risk reduction interventions should include a brief parent-adolescent communication intervention that should be reinforced by periodic boosters in order to enhance the impact of adolescent HIV prevention programs.
C1 [Wang, Bo; Stanton, Bonita; Li, Xiaoming] Wayne State Univ, Detroit, MI 48201 USA.
   [Deveaux, Lynette; Lunn, Sonja] Bahamas Minist Hlth, Off HIV AIDS, Nassau, Bahamas.
C3 Wayne State University
RP Wang, B (corresponding author), Wayne State Univ, Sch Med, Pediat Prevent Res Ctr, 4707 St Antoine,Suite W534, Detroit, MI 48201 USA.
EM bwang@med.wayne.edu
FU NIMH NIH HHS [R01 MH069229, R01MH069229] Funding Source: Medline
CR Akers AY, 2011, PEDIATRICS, V127, P494, DOI 10.1542/peds.2010-2194
   Atienzo EE, 2009, EUR J CONTRACEP REPR, V14, P111, DOI 10.1080/13625180802691848
   Bahamian Ministry of Health, 2006, HIV AIDS, V0, P0
   Brody GH, 2012, PEDIATRICS, V129, P108, DOI 10.1542/peds.2011-0623
   Bronfenbrenner U., 1979, EDUC FORUM, V0, P0
   Burrus B, 2012, AM J PREV MED, V42, P316, DOI 10.1016/j.amepre.2011.12.001
   Buzi Ruth S, 2009, INT J ADOLESC MED HEALTH, V21, P51, DOI 10.1515/IJAMH.2009.21.1.51
   Chen XG, 2009, AIDS BEHAV, V13, P499, DOI 10.1007/s10461-008-9511-0
   Connell AM, 2007, J CONSULT CLIN PSYCH, V75, P568, DOI 10.1037/0022-006X.75.4.568
   Cupp PK, 2013, J HEALTH COMMUN, V18, P1384, DOI 10.1080/10810730.2013.778371
   Deptula DP, 2010, J FAM PSYCHOL, V24, P731, DOI 10.1037/a0021760
   Deveaux L, 2007, ARCH PEDIAT ADOL MED, V161, P1130, DOI 10.1001/archpedi.161.12.1130
   DiClemente RJ, 2001, J PEDIATR-US, V139, P407, DOI 10.1067/mpd.2001.117075
   Dinaj-Koci V, 2014, J ADOLESCENT HEALTH, V55, P228, DOI 10.1016/j.jadohealth.2014.01.016
   Gong J, 2009, PEDIATRICS, V123, PE917, DOI 10.1542/peds.2008-2363
   Guilamo-Ramos V, 2007, ANN BEHAV MED, V34, P56, DOI 10.1007/BF02879921
   Hutchinson MK, 2003, J ADOLESCENT HEALTH, V33, P98, DOI 10.1016/S1054-139X(03)00183-6
   Jackson CA, 2012, J PUBLIC HEALTH-UK, V34, PI31, DOI 10.1093/pubmed/fdr113
   Mayberry M., 2011, THESIS U ILLINOIS, V0, P0
   Murry VM, 2011, J YOUTH ADOLESCENCE, V40, P1147, DOI 10.1007/s10964-011-9642-x
   ODonnell L, 2005, PERSPECT SEX REPRO H, V37, P166, DOI 10.1363/3716605
   Palen LA, 2008, J ADOLESCENT HEALTH, V42, P221, DOI 10.1016/j.jadohealth.2007.08.024
   Perrino T, 2000, CLIN CHILD FAM PSYCHOL REV, V3, P81, DOI 10.1023/A:1009571518900
   Prado G, 2012, ARCH PEDIAT ADOL MED, V166, P127, DOI 10.1001/archpediatrics.2011.189
   Rodgers R, 1983, SOCIAL PSYCHOL, V0, P153
   Romer D, 1999, ARCH PEDIAT ADOL MED, V153, P1055, DOI 10.1001/archpedi.153.10.1055
   Schwartz SJ, 2012, DRUG ALCOHOL DEPEN, V125, PS26, DOI 10.1016/j.drugalcdep.2012.05.020
   Sieverding JA, 2005, ARCH PEDIAT ADOL MED, V159, P724, DOI 10.1001/archpedi.159.8.724
   SMALL SA, 1993, J MARRIAGE FAM, V55, P941, DOI 10.2307/352774
   Spoth R, 2007, J FAM PSYCHOL, V21, P137, DOI 10.1037/0893-3200.21.2.137
   Stanton B, 2004, ARCH PEDIAT ADOL MED, V158, P947, DOI 10.1001/archpedi.158.10.947
   Stanton B, 2009, J HEALTH POPUL NUTR, V27, P406
   Stanton BF, 1996, ARCH PEDIAT ADOL MED, V150, P363, DOI 10.1001/archpedi.1996.02170290029004
   Stattin H, 2000, CHILD DEV, V71, P1072, DOI 10.1111/1467-8624.00210
   United Nations programs on HIV/AIDs, 2012, REP GLOB AIDS EP, V0, P0
   Van Ryzin MJ, 2012, ADDICT BEHAV, V37, P1314, DOI 10.1016/j.addbeh.2012.06.020
   Veronneau MH, 2010, J ABNORM CHILD PSYCH, V38, P1125, DOI 10.1007/s10802-010-9431-0
   Villarruel AM, 2008, AIDS EDUC PREV, V20, P371, DOI 10.1521/aeap.2008.20.5.371
   Wang B, 2013, SOC SCI MED, V97, P161, DOI 10.1016/j.socscimed.2013.08.013
   Willoughby T, 2011, J YOUTH ADOLESCENCE, V40, P463, DOI 10.1007/s10964-010-9567-9
   Wu Y, 2003, PEDIATRICS, V111, P0, DOI 10.1542/peds.111.1.e32
NR 43
TC 34
Z9 34
U1 0
U2 32
PU GUILFORD PUBLICATIONS INC
PI NEW YORK
PA 72 SPRING STREET, NEW YORK, NY 10012 USA
SN 0899-9546
EI 1943-2755
J9 AIDS EDUC PREV
JI Aids Educ. Prev.
PD DEC 15
PY 2014
VL 26
IS 6
BP 500
EP 520
DI 10.1521/aeap.2014.26.6.500
PG 21
WC Education & Educational Research; Public, Environmental & Occupational Health
SC Education & Educational Research; Public, Environmental & Occupational Health
GA AX4BM
UT WOS:000346879100002
PM 25490732
DA 2023-03-20
ER

PT J
AU Mosavi, SA
   Babazadeh, R
   Najmabadi, KM
   Shariati, M
AF Mosavi, Seyed Abbas
   Babazadeh, Raheleh
   Najmabadi, Khadijeh Mirzaii
   Shariati, Mohammad
TI Assessing Iranian Adolescent Girls' Needs for Sexual and Reproductive Health Information
SO JOURNAL OF ADOLESCENT HEALTH
LA English
DT Article
DE Adolescent girls; Qualitative study; Sexual and reproductive health; Information; Iran
ID risk-taking behaviors; knowledge; attitudes; initiation; hiv/aids; students; seeking; tehran
AB Purpose: To explore the views and experiences of adolescent girls and key adults regarding the necessity of providing sexual and reproductive health (SRH) information and services for adolescent girls in Iran. Methods: This was a qualitative study; the data were coded and categorized in content analysis by MAXQDA10 and were gathered through focus groups with adolescent girls and their mothers and semi-structured interviews with school counselors, sociologists, health providers, state and nongovernmental directors of health programs, clergy, and health policy makers in the Iranian cities of Mashhad, Tehran, Shahroud, and Qom. Results: There were six main reasons for the need to provide SRH services for adolescent girls: a lack of adequate knowledge about SRH, easy access to inaccurate information sources, cultural and social changes, increasing risky sexual behaviors among adolescents, religion's emphasis on sex training of children and adolescents, and the existence of cultural taboos. Conclusions: Most participants confirmed the necessity of providing SRH services for adolescent girls, so instead of talking about provision or non-provision of these services, it is important for policy makers to plan and provide SRH services that can be consistent with cultural and religious values for adolescent girls. (C) 2014 Society for Adolescent Health and Medicine. All rights reserved.
C1 [Mosavi, Seyed Abbas] Golestan Univ Med Sci, Res Ctr Psychiat, Gorgan, Iran.
   [Babazadeh, Raheleh] Shahroud Univ Med Sci, Dept Reprod Hlth, Shahroud, Iran.
   [Najmabadi, Khadijeh Mirzaii] Mashhad Univ Med Sci, Fac Nursing & Midwifery, Dept Midwifery, Mashhad, Iran.
   [Shariati, Mohammad] Univ Tehran Med Sci, Sch Med, Dept Community Med, Tehran, Iran.
C3 Golestan University of Medical Sciences; Shahroud University Medical Sciences; Mashhad University Medical Science; Tehran University of Medical Sciences
RP Babazadeh, R (corresponding author), Shahroud Univ Med Sci, Dept Reprod Hlth, Hafteteer Sq, Shahroud, Iran.
EM raheleh621@yahoo.com
FU Shahroud University of Medical Sciences, Iran [9060]
CR Ackard DM, 2006, AM J PREV MED, V30, P59, DOI 10.1016/j.amepre.2005.09.013
   Aras S, 2007, J SCHOOL HEALTH, V77, P359, DOI 10.1111/j.1746-1561.2007.00220.x
   Bankole Akinrinola, 2007, AFR J REPROD HEALTH, V11, P28, DOI 10.2307/25549730
   BENSHOFF JM, 1993, ELEMENTARY SCH GUIDA, V27, P288
   Berne, 1999, EUROPEAN APPROACHES, V0, P0
   Bhagawati D.Ch, 2006, SCHEDULE CASTE SCHED, V0, P0
   Boutelle K, 2009, J PSYCHOSOM RES, V66, P309, DOI 10.1016/j.jpsychores.2008.10.019
   Brown JD, 2006, PEDIATRICS, V117, P1018, DOI 10.1542/peds.2005-1406
   Christakis Na, 2008, J HLTH EC, V27, P1386
   Cleland J, 2001, ASKING YOUNG PEOPLE, V0, P0
   Cooksey EC, 2002, PERSPECT SEX REPRO H, V34, P118, DOI 10.2307/3097710
   Coyle K, 2001, PUBLIC HEALTH REP, V116, P82, DOI 10.1093/phr/116.S1.82
   Diop N. J., 2004, IMPROVING REPROD HLT, V0, P0
   Gammeltoft T, 2002, SOC SCI MED, V55, P483, DOI 10.1016/S0277-9536(01)00182-4
   Grarmaroudi GR, 2010, PAYESH J, V9, P13
   Gubhaju B. B., 2002, ASIA PAC POPULAT J, V17, P97
   Khalaj Abadi Farahani F, 2012, J REPROD INFERTIL, V13, P45
   Kolencherry S, 2004, THESIS U BIELEFELD B, V0, P0
   Larson RW, 2002, J RES ADOLESCENCE, V12, P31, DOI 10.1111/1532-7795.00024
   Longmore MA, 2001, J MARRIAGE FAM, V63, P322, DOI 10.1111/j.1741-3737.2001.00322.x
   Malekafzali H, 2004, ARCH IRAN MED, V7, P247
   Masatu MC, 2003, SCAND J PUBLIC HEALT, V31, P216, DOI 10.1080/14034940210164894
   Maxwell KA, 2002, J YOUTH ADOLESCENCE, V31, P267, DOI 10.1023/A:1015493316865
   McKee MD, 2004, ANN FAM MED, V2, P549, DOI 10.1370/afm.124
   Miller KS, 1998, FAM PLANN PERSPECT, V30, P218, DOI 10.2307/2991607
   Mohammad K, 2007, J ADOLESCENT HEALTH, V41, P407, DOI 10.1016/j.jadohealth.2007.05.003
   Mohammodi MR, 2006, INT FAM PLAN PERSPEC, V32, P35, DOI 10.1363/3203506
   Munthali AC, 2004, 15 A GUTTM I, V0, P0
   Okonkwo J E N, 2002, WEST AFR J MED, V21, P185
   Orgocka A, 2004, SEX ED, V4, P255, DOI 10.1080/1468181042000243349
   PETERSON C, 1982, J GENET PSYCHOL, V140, P317, DOI 10.1080/00221325.1982.10534206
   Resnick MD, 1997, JAMA-J AM MED ASSOC, V278, P823, DOI 10.1001/jama.278.10.823
   Sharma V, 1998, INT J ADOLESC MED HL, V10, P1
   Somnath Roy, 2007, HEALTH AND POPULATION - PERSPECTIVES AND ISSUES, V30, P243
   Somrongthong Ratana, 2003, SOUTHEAST ASIAN JOURNAL OF TROPICAL MEDICINE AND PUBLIC HEALTH, V34, P443
   Tavoosi A, 2004, BMC PUBLIC HEALTH, V4, P0, DOI 10.1186/1471-2458-4-17
   Vakilian Katayon, 2011, OMAN MED J, V26, P143, DOI 10.5001/omj.2011.36
   Yazdi CA, 2006, AIDS CARE, V18, P1004, DOI 10.1080/09540120500526284
NR 38
TC 45
Z9 46
U1 2
U2 23
PU ELSEVIER SCIENCE INC
PI NEW YORK
PA 360 PARK AVE SOUTH, NEW YORK, NY 10010-1710 USA
SN 1054-139X
EI 1879-1972
J9 J ADOLESCENT HEALTH
JI J. Adolesc. Health
PD JUL 15
PY 2014
VL 55
IS 1
BP 107
EP 113
DI 10.1016/j.jadohealth.2013.11.029
PG 7
WC Psychology, Developmental; Public, Environmental & Occupational Health; Pediatrics
SC Psychology; Public, Environmental & Occupational Health; Pediatrics
GA AK2RI
UT WOS:000338266700016
PM 24560307
DA 2023-03-20
ER

PT J
AU Leerlooijer, JN
   Ruiter, RAC
   Damayanti, R
   Rijsdijk, LE
   Eiling, E
   Bos, AER
   Kok, G
AF Leerlooijer, Joanne N.
   Ruiter, Robert A. C.
   Damayanti, Rita
   Rijsdijk, Liesbeth E.
   Eiling, Ellen
   Bos, Arjan E. R.
   Kok, Gerjo
TI Psychosocial correlates of the motivation to abstain from sexual intercourse among Indonesian adolescents
SO TROPICAL MEDICINE & INTERNATIONAL HEALTH
LA English
DT Article
DE abstinence; adolescents; correlates; Indonesia; sexual intercourse
ID planned behavior; hiv prevention; condom use; predictors; model; intentions; metaanalysis; attitudes; efficacy; students
AB ObjectivesAdolescents in Indonesia have limited access to sexuality education, resulting in increased risk of sexually transmitted infections and unplanned pregnancies. This study aimed to understand psychosocial correlates of sexual abstinence intentions to inform future sexuality education. MethodsData were collected in 79 secondary schools among 2315 students, aged 14-20years, in Jambi, Lampung, Jakarta and Bali. A self-completed questionnaire measured attitudes, risk perception, subjective norms, perceived behavioural control and intentions towards sexual abstinence. ResultsSignificant associations with intention to abstain from sexual intercourse were found for experience with sexual intercourse, perceived behavioural control, attitude and subjective norms of peers and parents, explaining 31% of the variance in abstinence intention. ConclusionsTo promote adolescents' informed sexual decision-making, sexuality education programmes in Indonesia may benefit from addressing past sexual behaviour and perceived behavioural control, subjective norms of peers and attitudes.
C1 [Leerlooijer, Joanne N.; Eiling, Ellen] Rutgers WPF, Utrecht, Netherlands.
   [Leerlooijer, Joanne N.] Wageningen Univ, Div Human Nutr, NL-6700 AP Wageningen, Netherlands.
   [Ruiter, Robert A. C.; Kok, Gerjo] Maastricht Univ, Dept Work & Social Psychol, Maastricht, Netherlands.
   [Damayanti, Rita] Univ Indonesia, Ctr Hlth Res, Depok, Indonesia.
   [Rijsdijk, Liesbeth E.] Windesheim Univ, Zwolle, Netherlands.
   [Bos, Arjan E. R.] Open Univ, Heerlen, Netherlands.
C3 Wageningen University & Research; Maastricht University; University of Indonesia; Open University Netherlands
RP Leerlooijer, JN (corresponding author), Wageningen Univ, POB 8129, NL-6700 EV Wageningen, Netherlands.
EM joanne.leerlooijer@wur.nl
CR AJZEN I, 1991, ORGAN BEHAV HUM DEC, V50, P179, DOI 10.1016/0749-5978(91)90020-T
   [Anonymous], 2011, PLANNING HLTH PROMOT, V0, P0
   Armitage CJ, 2001, BRIT J SOC PSYCHOL, V40, P471, DOI 10.1348/014466601164939
   Basen-Engquist K., 1997, J HLTH ED S, V28, P0
   BASENENGQUIST K, 1992, HEALTH EDUC QUART, V19, P263, DOI 10.1177/109019819201900209
   Buhi ER, 2007, J ADOLESCENT HEALTH, V40, P4, DOI 10.1016/j.jadohealth.2006.09.027
   Carvajal SC, 1999, HEALTH PSYCHOL, V18, P443, DOI 10.1037/0278-6133.18.5.443
   Cha ES, 2007, INT J NURS STUD, V44, P1147, DOI 10.1016/j.ijnurstu.2006.04.015
   Collazo AA, 2005, J HIV AIDS PREVENTIO, V6, P91
   Diarsvitri W, 2011, CULT HEALTH SEX, V13, P1047, DOI 10.1080/13691058.2011.599862
   Fishbein M, 2000, AIDS CARE, V12, P273, DOI 10.1080/09540120050042918
   FISHER WA, 1995, HEALTH PSYCHOL, V14, P255, DOI 10.1037/0278-6133.14.3.255
   JANZ NK, 1984, HEALTH EDUC QUART, V11, P1, DOI 10.1177/109019818401100101
   Leerlooijer JN, 2011, TRANSL BEHAV MED, V1, P331, DOI 10.1007/s13142-011-0041-3
   Liem AD, 2009, INT CULT PSYCHOL, V0, PP217, DOI 10.1007/978-0-387-09810-4_13
   Lock WA, 2011, TROP MED INT HEALTH, V16, P1501, DOI 10.1111/j.1365-3156.2011.02864.x
   McEachan RRC, 2011, HEALTH PSYCHOL REV, V5, P97, DOI 10.1080/17437199.2010.521684
   Mehrotra P, 2013, J SEX RES, V50, P116, DOI 10.1080/00224499.2011.635321
   Mohtasham G, 2009, J SCHOOL HEALTH, V79, P123, DOI 10.1111/j.1746-1561.2008.0396.x
   Nahom D, 2001, J SCHOOL HEALTH, V71, P153, DOI 10.1111/j.1746-1561.2001.tb01314.x
   Pobjoy JasonM., 2019, OXFORD COMMENTARIES, V0, PPXLIV
   Price MN, 2009, J YOUTH ADOLESCENCE, V38, P1059, DOI 10.1007/s10964-008-9351-2
   Riono P, 2004, AIDS EDUC PREV, V16, P78, DOI 10.1521/aeap.16.3.5.78.35531
   Ruiter RAC, 2001, PSYCHOL HEALTH, V16, P613, DOI 10.1080/08870440108405863
   Sheeran P, 1999, PSYCHOL BULL, V125, P90, DOI 10.1037/0033-2909.125.1.90
   Simon S, 2004, CULT HEALTH SEX, V6, P393, DOI 10.1080/13691050410001680519
   Statistics Indonesia (Badan Pusat Statistik-BPS) & Macro International, 2008, IND YOUNG AD REPR HL, V0, P0
   Sumintardja Elmira N, 2009, ACTA MED INDONES, V41 Suppl 1, P79
   Utomo I. D., 2003, ADOLESCENT REPROD HL, V0, P0
   Villarruel AM, 2004, NURS RES, V53, P172, DOI 10.1097/00006199-200405000-00004
   Webb TL, 2006, PSYCHOL BULL, V132, P249, DOI 10.1037/0033-2909.132.2.249
NR 31
TC 5
Z9 5
U1 0
U2 9
PU WILEY
PI HOBOKEN
PA 111 RIVER ST, HOBOKEN 07030-5774, NJ USA
SN 1360-2276
EI 1365-3156
J9 TROP MED INT HEALTH
JI Trop. Med. Int. Health
PD JAN 15
PY 2014
VL 19
IS 1
BP 74
EP 82
DI 10.1111/tmi.12217
PG 9
WC Public, Environmental & Occupational Health; Tropical Medicine
SC Public, Environmental & Occupational Health; Tropical Medicine
GA 270WD
UT WOS:000328349000008
PM 24188644
DA 2023-03-20
ER

PT J
AU Jemmott, LS
   Jemmott, JB
   Ngwane, Z
   Icard, L
   O'Leary, A
   Gueits, L
   Brawner, B
AF Jemmott, L. S.
   Jemmott, J. B., III
   Ngwane, Z.
   Icard, L.
   O'Leary, A.
   Gueits, L.
   Brawner, B.
TI 'Let Us Protect Our Future' a culturally congruent evidenced-based HIV/STD risk-reduction intervention for young South African adolescents
SO HEALTH EDUCATION RESEARCH
LA English
DT Article
ID randomized-controlled-trial; sub-saharan africa; hiv prevention; behavioral interventions; american adolescents; university-students; health-promotion; planned behavior; self-efficacy; condom-use
AB One of the worst HIV/AIDS epidemics in the world is occurring in South Africa, where heterosexual exposure is the main mode of HIV transmission. Young people 15-24 years of age, particularly women, account for a large share of new infections. Accordingly, there is an urgent need for behavior-change interventions to reduce the incidence of HIV among adolescents in South Africa. However, there are few such interventions with proven efficacy for South African adolescents, especially young adolescents. A recent cluster-randomized controlled trial of the 'Let Us Protect Our Future!' HIV/STD risk-reduction intervention for Grade 6 South African adolescents (mean age = 12.4 years) found significant decreases in self-reported sexual risk behaviors compared with a control intervention. This article describes the intervention, the use of the social cognitive theory and the reasoned action approach to develop the intervention, how formative research informed its development and the acceptability of the intervention. Challenges in designing and implementing HIV/STD risk-reduction interventions for young adolescents in sub-Saharan Africa are discussed.
C1 [Jemmott, L. S.; Brawner, B.] Univ Penn, Sch Nursing, Philadelphia, PA 19104 USA.
   [Jemmott, J. B., III; Gueits, L.] Univ Penn, Perelman Sch Med, Dept Psychiat, Philadelphia, PA 19104 USA.
   [Jemmott, J. B., III; Gueits, L.] Univ Penn, Ctr Hlth Behav & Commun Res, Philadelphia, PA 19104 USA.
   [Ngwane, Z.] Haverford Coll, Dept Anthropol, Haverford, PA 19041 USA.
   [Icard, L.] Temple Univ, Coll Hlth Profess & Social Work, Philadelphia, PA 19122 USA.
   [O'Leary, A.] Ctr Dis Control & Prevent, Natl Ctr HIV AIDS Viral Hepatitis STD & TB Preven, Atlanta, GA 30333 USA.
C3 University of Pennsylvania; University of Pennsylvania; Pennsylvania Medicine; University of Pennsylvania; Haverford College; Pennsylvania Commonwealth System of Higher Education (PCSHE); Temple University; Centers for Disease Control & Prevention - USA
RP Jemmott, JB (corresponding author), Univ Penn, Perelman Sch Med, Dept Psychiat, 3535 Market St, Philadelphia, PA 19104 USA.
EM jjemmott@asc.upenn.edu
FU NIAID NIH HHS [P30 AI045008] Funding Source: Medline; NIMH NIH HHS [R01 MH065867, R01MH065867] Funding Source: Medline
CR AJZEN I, 1991, ORGAN BEHAV HUM DEC, V50, P179, DOI 10.1016/0749-5978(91)90020-T
   Ajzen I., 1980, UNDERSTANDING ATTITU, V0, P0
   Ayala GX, 2011, J PUBLIC HEALTH DENT, V71, PS69, DOI 10.1111/j.1752-7325.2011.00241.x
   BANDURA A, 1982, AM PSYCHOL, V37, P122, DOI 10.1037/0003-066X.37.2.122
   BANDURA A, 1989, PRIM PREV P, V13, P128
   Bandura A., 1986, SOCIAL FDN THOUGHT A, V0, P0
   Bandura Albert, 1997, SELF EFFICACY EXERCI, V0, P0
   Bell CC, 2008, J NATL MED ASSOC, V100, P936, DOI 10.1016/S0027-9684(15)31408-5
   Cates W, 2011, LANCET, V378, P224, DOI 10.1016/S0140-6736(11)61116-1
   Cook T., 1979, QUASI EXPT DESIGN AN, V0, P0
   Fishbein M, 1975, BELIEF ATTITUDE INTE, V0, P0
   Fishbein M., 2010, PREDICTING CHANGING, V0, P0, DOI DOI 10.4324/9780203838020
   Harrison A, 2010, BMC PUBLIC HEALTH, V10, P0, DOI 10.1186/1471-2458-10-102
   Heeren GA, 2013, AIDS BEHAV, V17, P1105, DOI 10.1007/s10461-011-0129-2
   Heeren GA, 2009, AIDS BEHAV, V13, P268, DOI 10.1007/s10461-008-9415-z
   Igumbor O J, 2006, SAHARA J, V3, P394
   Jemmott JB, 2007, AIDS CARE, V19, P677, DOI 10.1080/09540120601084308
   JEMMOTT JB, 1992, J ADOLESCENT HEALTH, V13, P512, DOI 10.1016/1054-139X(92)90016-5
   Jemmott JB, 1998, JAMA-J AM MED ASSOC, V279, P1529, DOI 10.1001/jama.279.19.1529
   JEMMOTT JB, 1992, AM J PUBLIC HEALTH, V82, P372, DOI 10.2105/AJPH.82.3.372
   Jemmott JB, 2005, ARCH PEDIAT ADOL MED, V159, P440, DOI 10.1001/archpedi.159.5.440
   Jemmott JB, 1999, AM J COMMUN PSYCHOL, V27, P161, DOI 10.1007/BF02503158
   Jemmott JB, 2012, ANN AM ACAD POLIT SS, V640, P150, DOI 10.1177/0002716211426096
   Jemmott JB, 2011, PSYCHOL HEALTH, V26, P167, DOI 10.1080/08870446.2011.531573
   Jemmott JB, 2010, ARCH PEDIAT ADOL MED, V164, P923, DOI 10.1001/archpediatrics.2010.176
   Jemmott JB, 2010, AM J PUBLIC HEALTH, V100, P720, DOI 10.2105/AJPH.2008.140657
   Jemmott JB, 2010, ARCH PEDIAT ADOL MED, V164, P152, DOI 10.1001/archpediatrics.2009.267
   Jemmott L. S., 2002, MAKING PROUD CHOICES, V2nd, P0
   Jemmott LS, 2000, BE PROUD BE RESPONSI, V0, P0
   Jemmott LS, 2001, MAKING DIFFERENCE AB, V0, P0
   Jemmott LS, 2011, PROMOTING HLTH TEENS, V0, P0
   Karnell AP, 2006, AIDS EDUC PREV, V18, P295, DOI 10.1521/aeap.2006.18.4.295
   Klausner JD, 2011, JAIDS-J ACQ IMM DEF, V56, P292, DOI 10.1097/QAI.0b013e3182067d99
   Lindquist R, 2007, J NURS SCHOLARSHIP, V39, P214, DOI 10.1111/j.1547-5069.2007.00171.x
   Mangunkusumo RT, 2007, HEALTH EDUC RES, V22, P1, DOI 10.1093/her/cyl010
   Michielsen K, 2010, AIDS, V24, P1193, DOI 10.1097/QAD.0b013e3283384791
   Montgomery ET, 2010, J INT AIDS SOC, V13, P0, DOI 10.1186/1758-2652-13-30
   Montgomery ET, 2010, AIDS BEHAV, V14, P629, DOI 10.1007/s10461-009-9609-z
   OLeary A, 2012, ANN BEHAV MED, V44, P181, DOI 10.1007/s12160-012-9375-4
   Paul-Ebhohimhen VA, 2008, BMC PUBLIC HEALTH, V8, P0, DOI 10.1186/1471-2458-8-4
   Picot J, 2012, HEALTH EDUC RES, V27, P495, DOI 10.1093/her/cys014
   Rivis A, 2011, PSYCHOL HEALTH, V26, P1128, DOI 10.1080/08870440903427365
   Shisana O, 2009, S AFRICAN NATL HIV P, V0, P0
   Simbayi LC, 2004, SEX TRANSM DIS, V31, P727, DOI 10.1097/01.olq.0000145849.35655.f1
   Stanton BF, 1998, AIDS, V12, P2473, DOI 10.1097/00002030-199818000-00017
   UNAIDS, 2012, GLOB REP UNAIDS REP, V0, P0
   Vandenhoudt H, 2010, AIDS EDUC PREV, V22, P328, DOI 10.1521/aeap.2010.22.4.328
   Villarruel AM, 2006, ARCH PEDIAT ADOL MED, V160, P772, DOI 10.1001/archpedi.160.8.772
   Wouters E, 2011, FUTURE VIROL, V6, P801, DOI 10.2217/FVL.11.56
NR 50
TC 26
Z9 27
U1 0
U2 13
PU OXFORD UNIV PRESS
PI OXFORD
PA GREAT CLARENDON ST, OXFORD OX2 6DP, ENGLAND
SN 0268-1153
EI 1465-3648
J9 HEALTH EDUC RES
JI Health Educ. Res.
PD FEB 15
PY 2014
VL 29
IS 1
BP 166
EP 181
DI 10.1093/her/cyt072
PG 16
WC Education & Educational Research; Public, Environmental & Occupational Health
SC Education & Educational Research; Public, Environmental & Occupational Health
GA 300DS
UT WOS:000330445200014
PM 23962491
DA 2023-03-20
ER

PT J
AU Protogerou, C
   Flisher, AJ
   Wild, LG
AF Protogerou, Cleo
   Flisher, Alan J.
   Wild, Lauren G.
TI Factors shaping condom use among South African university students: a thematic analysis
SO JOURNAL OF PSYCHOLOGY IN AFRICA
LA English
DT Article
DE context; university students; social ecology; thematic analysis; South Africa; condom use
ID sexually-transmitted infections; risk-taking behavior; sub-saharan africa; planned behavior; young-adults; reproductive health; hiv-infection; cape-town; adolescents; hiv/aids
AB This study aimed to investigate contextual influences on condom use by South African university students. Twenty one-to-one, semi-structured interviews were conducted with male and female South African undergraduates. The data were thematically analysed. Results revealed that condom use was transient and often unrelated to disease prevention. Condom use was impeded by closer perceived intimacy, gender dynamics, and social stigma against proposing use of condoms in a presumably committed relationship. Public health policies regarding condom, pill and injection pricing / promotion, and religious toleration also hampered condom use, by encouraging a preference over hormonal contraception or proscribing contraceptive measures altogether. The results provide a basis for considering the impact of immediate and wider social contexts on condom use, as proposed by socio-ecological models of HIV risk behaviour.
C1 [Protogerou, Cleo; Flisher, Alan J.] Univ Cape Town, Div Child & Adolescent Psychiat, Dept Psychiat & Mental Hlth, ZA-7700 Cape Town, South Africa.
   [Protogerou, Cleo; Flisher, Alan J.] Univ Liverpool, Dept Hlth Serv Res, Liverpool L69 3GB, Merseyside, England.
   [Wild, Lauren G.] Univ Cape Town, Dept Psychol, ZA-7700 Cape Town, South Africa.
C3 University of Cape Town; University of Liverpool; University of Cape Town
RP Protogerou, C (corresponding author), Univ Cape Town, Div Child & Adolescent Psychiat, Dept Psychiat & Mental Hlth, ZA-7700 Cape Town, South Africa.
EM c.protogerou@gmail.com
CR Adefuye AS, 2009, BMC PUBLIC HEALTH, V9, P0, DOI 10.1186/1471-2458-9-281
   Agha S, 2006, J ADOLESCENT HEALTH, V38, P550, DOI 10.1016/j.jadohealth.2005.04.012
   Aitken L., 2005, THESIS U W CAPE S AF, V0, P0
   AJZEN I, 1991, ORGAN BEHAV HUM DEC, V50, P179, DOI 10.1016/0749-5978(91)90020-T
   Bender BG, 2006, AM J RESP CRIT CARE, V173, P953, DOI 10.1164/rccm.200511-1706PP
   Bowleg L, 2004, PSYCHOL WOMEN QUART, V28, P70, DOI 10.1111/j.1471-6402.2004.00124.x
   BRONFENBRENNER U, 1977, AM PSYCHOL, V32, P513, DOI 10.1037/0003-066x.32.7.513
   Chimbindi Natsayi Z, 2010, OPEN AIDS J, V4, P88, DOI 10.2174/1874613601004010088
   Clark S, 2004, STUD FAMILY PLANN, V35, P149, DOI 10.1111/j.1728-4465.2004.00019.x
   Clarke V., 2006, QUALITATIVE RES PSYC, V3, P77, DOI 10.1191/1478088706QP063OA
   DiClemente RJ, 2005, PUBLIC HEALTH, V119, P825, DOI 10.1016/j.puhe.2004.10.015
   Duncan C, 2002, J NATL MED ASSOC, V94, P944
   Dunkle KL, 2004, SOC SCI MED, V59, P1581, DOI 10.1016/j.socscimed.2004.02.003
   Finchilescu G, 2002, SOC DYNAMICS, V28, P109
   Flisher AJ, 2007, J CHILD PSYCHOL PSYC, V48, P619, DOI 10.1111/j.1469-7610.2007.01711.x
   Garner RC, 2000, J MOD AFR STUD, V38, P41, DOI 10.1017/S0022278X99003249
   Georgia, 2012, GLOBAL AIDS RESPONSE, V0, P0
   Giarelli E, 2003, AM J NURS, V103, P36, DOI 10.1097/00000446-200310000-00018
   Gilbert L, 2010, HEALTH SOC CARE COMM, V18, P139, DOI 10.1111/j.1365-2524.2009.00881.x
   Hargreaves JR, 2008, AIDS, V22, P403, DOI 10.1097/QAD.0b013e3282f2aac3
   Hendriksen ES, 2007, AM J PUBLIC HEALTH, V97, P1241, DOI 10.2105/AJPH.2006.086009
   Huang JH, 2010, ARCH SEX BEHAV, V39, P706, DOI 10.1007/s10508-009-9521-7
   Jemmott JB, 2007, AIDS CARE, V19, P677, DOI 10.1080/09540120601084308
   Jewkes R, 2010, J INT AIDS SOC, V13, P0, DOI 10.1186/1758-2652-13-6
   Johnson LF, 2005, SEX TRANSM INFECT, V81, P287, DOI 10.1136/sti.2004.013904
   Kalichman SC, 2011, SEX TRANSM INFECT, V87, P183, DOI 10.1136/sti.2010.047514
   Kalichman SC, 2009, SEX HEALTH, V6, P300, DOI 10.1071/SH09046
   Khan MR, 2009, ARCH PEDIAT ADOL MED, V163, P644, DOI 10.1001/archpediatrics.2009.95
   Kiene SM, 2006, J ADOLESCENT HEALTH, V39, P404, DOI 10.1016/j.jadohealth.2005.12.029
   Manlove J, 2007, DEMOGRAPHY, V44, P603, DOI 10.1353/dem.2007.0031
   Morojele NK, 2006, AIDS CARE, V18, P215, DOI 10.1080/09540120500456243
   Mutinta G., 2012, JOURNAL OF HUMAN ECOLOGY, V38, P17
   Pettifor AE, 2004, EMERG INFECT DIS, V10, P1996, DOI 10.3201/eid1011.040252
   Power R, 2002, SEX TRANSM INFECT, V78, P87, DOI 10.1136/sti.78.2.87
   Protogerou C, 2011, J CHILD ADOLESC MENT, V23, P91, DOI 10.2989/17280583.2011.634548
   Protogerou C, 2013, J APPL SOC PSYCHOL, V43, PE23, DOI 10.1111/jasp.12039
   Raday Frances, 2003, ICON-INT J CONST LAW, V1, P663, DOI 10.1093/ICON/1.4.663
   Rao U, 2009, AM J PSYCHIAT, V166, P361, DOI 10.1176/appi.ajp.2008.08030412
   Regmi PR, 2011, J ADOLESCENT RES, V26, P675, DOI 10.1177/0743558410384735
   Scott-Sheldon LAJ, 2012, ADDICT BEHAV, V37, P492, DOI 10.1016/j.addbeh.2012.01.002
   Shisana O, 2002, N MANDELA HSRC STUDY, V0, P0
   Simbayi LC, 2004, AIDS CARE, V16, P605, DOI 10.1080/09540120410001716405
   Stokols D, 1996, AM J HEALTH PROMOT, V10, P282, DOI 10.4278/0890-1171-10.4.282
   Stopler G., 2008, DUKE J GEND LAW POLI, V15, P365
   Tuckett Anthony G, 2005, CONTEMP NURSE, V19, P75
   UNAIDS, 2010, GLOB REP UNAIDS REP, V0, P0
   Varga CA, 2003, STUD FAMILY PLANN, V34, P160, DOI 10.1111/j.1728-4465.2003.00160.x
   Ward H, 2010, CURR OPIN HIV AIDS, V5, P305, DOI 10.1097/COH.0b013e32833a8844
   World Health Organization UNAIDS UNICEF, 2011, GLOB HIV AIDS RESP E, V0, P0
   Zaleski EH, 2000, J ADOLESCENCE, V23, P223, DOI 10.1006/jado.2000.0309
NR 50
TC 4
Z9 5
U1 0
U2 10
PU ROUTLEDGE JOURNALS, TAYLOR & FRANCIS LTD
PI ABINGDON
PA 2-4 PARK SQUARE, MILTON PARK, ABINGDON OX14 4RN, OXON, ENGLAND
SN 1433-0237
EI 1815-5626
J9 J PSYCHOL AFR
JI J. Psychol. Afr.
PD MAY 4
PY 2014
VL 24
IS 3
BP 215
EP 224
DI 10.1080/14330237.2014.906081
PG 10
WC Psychology, Multidisciplinary
SC Psychology
GA CB2QD
UT WOS:000349471800001
DA 2023-03-20
ER

PT J
AU DiStefano, AS
   Gill, JK
   Hubach, RD
   Cayetano, RT
   Hilbert, CJ
AF DiStefano, Anthony S.
   Gill, Jasmeet K.
   Hubach, Randolph D.
   Cayetano, Reggie T.
   Hilbert, Cary J.
TI HIV testing in an ethnically diverse sample of American university students: associations with violence/abuse and covariates
SO JOURNAL OF BEHAVIORAL MEDICINE
LA English
DT Article
DE HIV testing; Violence; Abuse; Suicidality; Health behavior theory; Young adults
ID sexually-transmitted-diseases; intimate partner violence; college-students; united-states; health-care; transmission rates; pacific islanders; suicidal ideation; pregnant-women; risk behavior
AB Associations linking HIV infection to violence and abuse are well documented; however, little is known about how violence/abuse is related to HIV testing behavior, particularly among undergraduate university students, who test at lower rates compared to non-student peers in the United States. We assessed history of HIV testing in an ethnically diverse sample of undergraduates in California (n = 1,210); and examined potential associations between testing and various forms of violence/abuse, while controlling for covariates. Whereas 73.4 % of students were sexually active in the past year, only 26.3 % had ever tested for HIV. At the bivariate level, testing was associated with experiencing verbal abuse and sexual violence/coercion, and perpetrating verbal abuse. Experiencing verbal abuse remained significant in multivariate analysis. We discuss findings in a syndemics framework, considered in combination with social psychology-based health behavior theories. Enhanced HIV testing scale-up initiatives for undergraduates are needed and should consider integration with violence prevention programs.
C1 [DiStefano, Anthony S.; Gill, Jasmeet K.] Calif State Univ Fullerton, Dept Hlth Sci, Fullerton, CA 92831 USA.
   [Hubach, Randolph D.] Indiana Univ, Dept Appl Hlth Sci, Bloomington, IN 47405 USA.
   [Cayetano, Reggie T.] Univ Calif Los Angeles, Sch Publ Hlth, Los Angeles, CA 90024 USA.
   [Hilbert, Cary J.] Univ Penn, Coll Liberal & Profess Studies, Philadelphia, PA 19104 USA.
C3 California State University System; California State University Fullerton; Indiana University System; Indiana University Bloomington; University of California System; University of California Los Angeles; University of Pennsylvania
RP DiStefano, AS (corresponding author), Calif State Univ Fullerton, Dept Hlth Sci, 800 North State Coll Blvd, Fullerton, CA 92831 USA.
EM adistefano@fullerton.edu
CR Aral SO, 2010, SEX TRANSM INFECT, V86, P29, DOI 10.1136/sti.2010.044149
   BANDURA A, 1982, AM PSYCHOL, V37, P122, DOI 10.1037/0003-066X.37.2.122
   Benavides-Torres Raquel A, 2012, OPEN AIDS J, V6, P232, DOI 10.2174/1874613601
   Berkley-Patton J, 2012, AIDS EDUC PREV, V24, P148, DOI 10.1521/aeap.2012.24.2.148
   Branson Bernard M., 2006, MORBIDITY AND MORTALITY WEEKLY REPORT, V55, P1
   Brown LK, 2008, J DEV BEHAV PEDIATR, V29, P161, DOI 10.1097/DBP.0b013e318173a587
   Buhi ER, 2010, J AM COLL HEALTH, V58, P337, DOI 10.1080/07448480903501780
   Caldeira KM, 2012, AIDS EDUC PREV, V24, P363, DOI 10.1521/aeap.2012.24.4.363
   California Department of Public Health, 2011, HIV AIDS SURV CAL, V0, P0
   Carrico AW, 2010, JAIDS-J ACQ IMM DEF, V54, PE3, DOI 10.1097/QAI.0b013e3181da1270
   CATANIA JA, 1990, HEALTH EDUC QUART, V17, P53, DOI 10.1177/109019819001700107
   Cavazos-Rehg PA, 2009, CONTRACEPTION, V80, P158, DOI 10.1016/j.contraception.2009.02.014
   CDC, 2013, HIV YOUTH, V0, P0
   CDC, 2012, HIV SURV SUPPL REP, V17, P0
   CDC, 2011, EXP TEST PROGR OV, V0, P0
   Centers for Disease Control, 2013, HIV SURV REP 2011, V23, P0
   Centers for Disease Control and Prevention, 2011, HIV SURV REP 2009, V21, P0
   Centers for Disease Control and Prevention (CDC), 2013, HIV TEST TRENDS US 2, V0, P0
   Chabot MJ, 2011, AM J MENS HEALTH, V5, P358, DOI 10.1177/1557988310395007
   Chandrasekaran Varalakshmi, 2007, INDIAN J MED SCI, V61, P253
   Crosby Richard A, 2005, SEX HEALTH, V2, P19, DOI 10.1071/SH04047
   Desai MM, 2007, J NERV MENT DIS, V195, P776, DOI 10.1097/NMD.0b013e31814514ad
   DiStefano AS, 2011, QUAL HEALTH RES, V21, P884, DOI 10.1177/1049732311403501
   Do TD, 2006, AIDS EDUC PREV, V18, P44, DOI 10.1521/aeap.2006.18.1.44
   Florida Department of Public Health, 2010, HIV DIS US VS FLOR, V0, P0
   Foxcroft C., 2004, PSYCHOL ASSESSMENT S, V0, P0
   Freudenberg N, 2006, AM J PUBLIC HEALTH, V96, P424, DOI 10.2105/AJPH.2005.063511
   Hall HI, 2012, AIDS, V26, P893, DOI 10.1097/QAD.0b013e328351f73f
   Heintz AJ, 2006, J INTERPERS VIOLENCE, V21, P193, DOI 10.1177/0886260505282104
   Hodge Felicia S, 2010, CALIF J HEALTH PROMOT, V8, P10
   Holtgrave DR, 2009, JAIDS-J ACQ IMM DEF, V50, P236, DOI 10.1097/QAI.0b013e31819001be
   Huebner DM, 2004, AM J PUBLIC HEALTH, V94, P1200, DOI 10.2105/AJPH.94.7.1200
   Jewkes RK, 2010, LANCET, V376, P41, DOI 10.1016/S0140-6736(10)60548-X
   Kabiru CW, 2011, BMC PUBLIC HEALTH, V11, P0, DOI 10.1186/1471-2458-11-685
   Klausner JD, 2005, AIDS PANDEMIC: IMPACT ON SCIENCE AND SOCIETY, V0, PP110, DOI 10.1016/B978-012465271-2/50008-X
   Koenig LJ, 2006, AM J PUBLIC HEALTH, V96, P1052, DOI 10.2105/AJPH.2005.067744
   Marelich WD, 2004, J AM COLL HEALTH, V53, P109, DOI 10.3200/JACH.53.3.109-116
   Martin D., 1976, BATTERED WIVES, V0, P0
   Medrano MA, 2005, AM J DRUG ALCOHOL AB, V31, P403, DOI 10.1081/ADA-200056788
   Miller LG, 1999, J ACQ IMMUN DEF SYND, V22, P490
   Mimiaga MJ, 2011, AIDS PATIENT CARE ST, V25, P323, DOI 10.1089/apc.2011.0078
   Mimiaga MJ, 2009, JAIDS-J ACQ IMM DEF, V51, P340, DOI 10.1097/QAI.0b013e3181a24b38
   Misovich S., 1997, REV GEN PSYCHOL, V1, P72, DOI https://doi.org/10.1037/1089-2680.1.1.72
   Mitchell S, 2010, BMC INT HEALTH HUM R, V10, P0, DOI 10.1186/1472-698X-10-23
   National Center for Education Statistics, 2010, DIG ED STAT, V0, P0
   New York State Department of Public Health, 2010, NEW YORK STAT HIV AI, V0, P0
   Pagelow M, 1984, FAMILY VIOLENCE, V0, P0
   Petroll AE, 2009, J URBAN HEALTH, V86, P119, DOI 10.1007/s11524-008-9339-y
   Pitpitan EV, 2012, SOC SCI MED, V75, P1417, DOI 10.1016/j.socscimed.2012.06.020
   Porter SR, 2006, RES HIGH EDUC, V47, P229, DOI 10.1007/s11162-005-8887-1
   Potdar R, 2011, GLOB PUBLIC HEALTH, V6, P843, DOI 10.1080/17441692.2010.516759
   Prejean J, 2011, PLOS ONE, V6, P0, DOI 10.1371/journal.pone.0017502
   Robinson KT, 2012, AM J HEALTH BEHAV, V36, P348, DOI 10.5993/AJHB.36.3.6
   ROGERS RW, 1975, J PSYCHOL, V91, P93, DOI 10.1080/00223980.1975.9915803
   ROSENSTOCK IM, 1966, MILBANK FUND Q, V44, P94, DOI 10.2307/3348967
   Sabourin T., 1991, ABUSED BATTERD SOCIA, V0, P0
   Sanchez Travis, 2006, MORBIDITY AND MORTALITY WEEKLY REPORT, V55, P1
   Schafer KR, 2012, AIDS PATIENT CARE ST, V26, P356, DOI 10.1089/apc.2011.0409
   Shannon K, 2010, JAMA-J AM MED ASSOC, V304, P573, DOI 10.1001/jama.2010.1090
   Singer M, 2003, MED ANTHROPOL Q, V17, P423, DOI 10.1525/maq.2003.17.4.423
   Singer M., 1996, FREE INQ CREATIVE SO, V24, P99, DOI 10.1037/E596562013-001
   Stewart SM, 2005, J CHILD PSYCHOL PSYC, V46, P364, DOI 10.1111/j.1469-7610.2004.00364.x
   Straub DM, 2011, SEX TRANSM DIS, V38, P691, DOI 10.1097/OLQ.0b013e318214bb70
   Straus MA, 1996, J FAM ISSUES, V17, P283, DOI 10.1177/019251396017003001
   Takahashi LM, 2011, AIDS EDUC PREV, V23, P54, DOI 10.1521/aeap.2011.23.1.54
   Tchendjou PT, 2011, JAIDS-J ACQ IMM DEF, V57, PS9, DOI 10.1097/QAI.0b013e31821ec6e2
   Treas J, 2000, J MARRIAGE FAM, V62, P48, DOI 10.1111/j.1741-3737.2000.00048.x
   Trepka MJ, 2010, SEX TRANSM DIS, V37, P653, DOI 10.1097/OLQ.0b013e3181e1a766
   Trieu SL, 2011, J AM COLL HEALTH, V59, P744, DOI 10.1080/07448481.2010.540764
   Trieu SL, 2010, AM J HEALTH BEHAV, V34, P362, DOI 10.5993/AJHB.34.3.11
   Tucker JS, 2003, JAIDS-J ACQ IMM DEF, V34, P415, DOI 10.1097/00126334-200312010-00009
   U. S. Census Bureau, 2011, STAT COUNT QUICK FAC, V0, P0
   Whitmore Suzanne K., 2012, MORBIDITY AND MORTALITY WEEKLY REPORT, V61, P971
   Wingood GM, 1997, AM J PUBLIC HEALTH, V87, P1016, DOI 10.2105/AJPH.87.6.1016
   Workowski Kimberly A, 2010, MMWR RECOMM REP, V59, P1
   Zaidi IF, 2005, AIDS EDUC PREV, V17, P405, DOI 10.1521/aeap.2005.17.5.405
   Zoomerang, 2012, ZOOM ONL SURV POLLS, V0, P0
NR 77
TC 1
Z9 1
U1 1
U2 7
PU SPRINGER/PLENUM PUBLISHERS
PI NEW YORK
PA 233 SPRING ST, NEW YORK, NY 10013 USA
SN 0160-7715
EI 1573-3521
J9 J BEHAV MED
JI J. Behav. Med.
PD OCT 15
PY 2014
VL 37
IS 5
BP 1030
EP 1046
DI 10.1007/s10865-013-9540-7
PG 17
WC Psychology, Clinical
SC Psychology
GA AP1LB
UT WOS:000341830300020
PM 24043406
DA 2023-03-20
ER

PT J
AU Huang, CC
   Tchetgen, ET
   Becerra, MC
   Cohen, T
   Hughes, KC
   Zhang, ZB
   Calderon, R
   Yataco, R
   Contreras, C
   Galea, J
   Lecca, L
   Murray, M
AF Huang, Chuan-Chin
   Tchetgen, Eric Tchetgen
   Becerra, Mercedes C.
   Cohen, Ted
   Hughes, Katherine C.
   Zhang, Zibiao
   Calderon, Roger
   Yataco, Rosa
   Contreras, Carmen
   Galea, Jerome
   Lecca, Leonid
   Murray, Megan
TI The Effect of HIV-Related Immunosuppression on the Risk of Tuberculosis Transmission to Household Contacts
SO CLINICAL INFECTIOUS DISEASES
LA English
DT Article
DE HIV; tuberculosis infection; CD4; infectiousness; contacts
ID mycobacterium-tuberculosis; pulmonary tuberculosis; infectiousness; students; impact
AB Background. Coinfection with human immunodeficiency virus (HIV) may modify the risk of transmitting tuberculosis. Some previous investigations suggest that patients coinfected with HIV and tuberculosis are less likely to transmit infection, whereas others do not support this conclusion. Here, we estimated the relative risk of tuberculosis transmission from coinfected patients compared to HIV-negative patients with tuberculosis. Methods. Between September 2009 and August 2012, we identified and enrolled 4841 household contacts of 1608 patients with drug-sensitive tuberculosis in Lima, Peru. We assessed the HIV status and CD4 counts of index patients, as well as other risk factors for infection specific to the index patient, the household, and the exposed individuals. Contacts underwent tuberculin skin testing to determine tuberculosis infection status. Results. After adjusting for covariates, we found that household contacts of HIV-infected tuberculosis patients with a CD4 count <= 250 cells/mu L were less likely to be infected with tuberculosis (risk ratio = 0.49 [95% confidence interval, .24-.96]) than the contacts of HIV-negative tuberculosis patients. No children younger than 15 years who were exposed to HIV-positive patients with a CD4 count = 250 cells/mu L were infected with tuberculosis, compared to 22% of those exposed to non-HIV-infected patients. There was no significant difference in the risk of infection between contacts of HIV-infected index patients with CD4 counts >250 cells/mu L and contacts of index patients who were not HIV-infected. Conclusions. We found a reduced risk of tuberculosis infection among the household contacts of patients with active tuberculosis who had advanced HIV-related immunosuppression, suggesting reduced transmission from these index patients.
C1 [Huang, Chuan-Chin; Tchetgen, Eric Tchetgen; Cohen, Ted; Hughes, Katherine C.] Harvard Univ, Sch Publ Hlth, Dept Epidemiol, Boston, MA 02115 USA.
   [Becerra, Mercedes C.; Murray, Megan] Harvard Univ, Sch Med, Dept Global Hlth & Social Med, Boston, MA 02115 USA.
   [Zhang, Zibiao] Brigham & Womens Hosp, Boston, MA 02115 USA.
   [Calderon, Roger; Yataco, Rosa; Contreras, Carmen; Lecca, Leonid] Socios Salud, Lima, Peru.
   [Galea, Jerome] Partners Hlth, Boston, MA USA.
C3 Harvard University; Harvard T.H. Chan School of Public Health; Harvard University; Harvard Medical School; Harvard University; Brigham & Women's Hospital; Partners Healthcare System
RP Murray, M (corresponding author), Harvard Univ, Sch Med, Dept Global Hlth & Social Med, 641 Huntington Ave,4th Floor,Rm 4A07, Boston, MA 02115 USA.
EM mmurray@hsph.harvard.edu
FU National Institutes of Health [U19 AI-076217]; National Institute of Allergy and Infectious Diseases [U01 AI057786]; Rose Traveling Fellowship Program in Chronic Disease Epidemiology and Biostatistics, Harvard School of Public Health
CR Bekker LG, 2010, CLIN INFECT DIS, V50, PS208, DOI 10.1086/651493
   Bugiani M, 2003, INT J TUBERC LUNG D, V7, P320
   Carvalho ACC, 2001, AM J RESP CRIT CARE, V164, P2166, DOI 10.1164/ajrccm.164.12.2103078
   Chamie G, 2010, INT J TUBERC LUNG D, V14, P1295
   Crampin AC, 2008, INT J TUBERC LUNG D, V12, P612
   Crampin AC, 2006, EMERG INFECT DIS, V12, P729
   Cruciani M, 2001, CLIN INFECT DIS, V33, P1922, DOI 10.1086/324352
   Dye C, 2010, SCIENCE, V328, P856, DOI 10.1126/science.1185449
   Elkington PT, 2011, EUR RESPIR J, V38, P456, DOI 10.1183/09031936.00015411
   Elkington P, 2011, J CLIN INVEST, V121, P1827, DOI 10.1172/JCI45666
   Galea JT, 2013, PUBLIC HEALTH ACTION, V3, P172, DOI 10.5588/pha.12.0092
   Hohmuth BA, 2006, INT J TUBERC LUNG D, V10, P1146
   Horna-Campos OJ, 2011, OCCUP ENVIRON MED, V68, P163, DOI 10.1136/oem.2009.051128
   Kenyon TA, 2002, INT J TUBERC LUNG D, V6, P843
   Kifai Engerasiya J, 2009, EAST AFR J PUBLIC HEALTH, V6, P211
   Mohammad Zahiruddin, 2002, SOUTHEAST ASIAN JOURNAL OF TROPICAL MEDICINE AND PUBLIC HEALTH, V33, P92
   Pai M, 2002, CLIN INFECT DIS, V34, P1285, DOI 10.1086/339951
   Pelly TF, 2005, INT J TUBERC LUNG D, V9, P977
   Perez-Lu JE, 2013, TUBERCULOSIS, V93, P257, DOI 10.1016/j.tube.2012.10.001
   Rehm J, 2009, BMC PUBLIC HEALTH, V9, P0, DOI 10.1186/1471-2458-9-450
   Reichler MR, 2002, JAMA-J AM MED ASSOC, V287, P991, DOI 10.1001/jama.287.8.991
   Rodrigo T, 1997, INT J TUBERC LUNG D, V1, P352
   Saito M, 2004, INT J TUBERC LUNG D, V8, P842
   Samb B, 1999, INT J TUBERC LUNG D, V3, P330
   Sheen P, 2009, EUR RESPIR J, V33, P134, DOI 10.1183/09031936.00127807
   Tornee Songpol, 2004, SOUTHEAST ASIAN JOURNAL OF TROPICAL MEDICINE AND PUBLIC HEALTH, V35, P375
   Tostmann A, 2008, CLIN INFECT DIS, V47, P1135, DOI 10.1086/591974
   Walker NF, 2012, AM J RESP CRIT CARE, V185, P989, DOI 10.1164/rccm.201110-1769OC
   ZEGER SL, 1986, BIOMETRICS, V42, P121, DOI 10.2307/2531248
NR 30
TC 39
Z9 41
U1 1
U2 13
PU OXFORD UNIV PRESS INC
PI CARY
PA JOURNALS DEPT, 2001 EVANS RD, CARY, NC 27513 USA
SN 1058-4838
EI 1537-6591
J9 CLIN INFECT DIS
JI Clin. Infect. Dis.
PD MAR 15
PY 2014
VL 58
IS 6
BP 765
EP 774
DI 10.1093/cid/cit948
PG 10
WC Immunology; Infectious Diseases; Microbiology
SC Immunology; Infectious Diseases; Microbiology
GA AC2KQ
UT WOS:000332330200008
PM 24368620
DA 2023-03-20
ER

PT J
AU Valadez, JJ
   Jeffery, C
   Davis, R
   Ouma, J
   Lwanga, SK
   Moxon, S
AF Valadez, Joseph J.
   Jeffery, Caroline
   Davis, Rosemary
   Ouma, Joseph
   Lwanga, Stephen K.
   Moxon, Sarah
TI Putting the C Back into the ABCs: A Multi-Year, Multi-Region Investigation of Condom Use by Ugandan Youths 2003-2010
SO PLOS ONE
LA English
DT Article
ID sub-saharan africa; sexual-behavior; school-students; risk-reduction; hiv prevention; association; adolescents; women; interventions; intercourse
AB A major strategy for preventing transmission of HIV and other STIs is the consistent use of condoms during sexual intercourse. Condom use among youths is particularly important to reduce the number of new cases and the national prevalence. Condom use has been often promoted by the Uganda National AIDS Commission. Although a number of studies have established an association between condom use at one's sexual debut and future condom use, few studies have explored this association over time, and whether the results are generalizable across multiple locations. This multi time point, multi district study assesses the relationship between sexual debut and condom use and consistent use of condoms thereafter. Uganda has used Lot Quality Assurance Sampling surveys since 2003 to monitor district level HIV programs and improve access to HIV health services. This study includes 4518 sexually active youths interviewed at five time points (20032010) in up to 23 districts located across Uganda. Using logistic regression, we measured the association of condom use at first sexual intercourse on recent condom usage, controlling for several factors including: age, sex, education, marital status, age at first intercourse, geographical location, and survey year. The odds of condom use at last intercourse, using a condom at last intercourse with a non-regular partner, and consistently using a condom are, respectively, 9.63 (95%WaldCI = 8.03-11.56), 3.48 (95%WaldCI = 2.27-5.33), and 11.12 (95%WaldCI = 8.95-13.81) times more likely for those individuals using condoms during their sexual debut. These values did not decrease by more than 20% when controlling for potential confounders. The results suggest that HIV prevention programs should encourage condom use among youth during sexual debut. Success with this outcome may have a lasting influence on preventing HIV and other STIs later in life.
C1 [Valadez, Joseph J.; Jeffery, Caroline; Davis, Rosemary; Moxon, Sarah] Monitoring & Evaluat Tech Assistance & Res Grp, Liverpool Sch Trop Med, Dept Int Publ Hlth, Liverpool, Merseyside, England.
   [Ouma, Joseph; Lwanga, Stephen K.] Management Sci Hlth, Kampala, Uganda.
   [Valadez, Joseph J.; Jeffery, Caroline; Davis, Rosemary; Ouma, Joseph; Lwanga, Stephen K.; Moxon, Sarah] Lot Qual Assurance Sampling STAR E LQAS Project, Strengthening TB & AIDS Response Eastern Region, Kampala, Uganda.
C3 Liverpool School of Tropical Medicine
RP Jeffery, C (corresponding author), Monitoring & Evaluat Tech Assistance & Res Grp, Liverpool Sch Trop Med, Dept Int Publ Hlth, Liverpool, Merseyside, England.
EM cjeffery@liv.ac.uk
FU United States Agency for International Development (USAID) [617-A-00-09-00006-00-LATH]
CR Abramsky T, 2011, BMC PUBLIC HEALTH, V11, P0, DOI 10.1186/1471-2458-11-109
   Babalola Stella, 2006, INT J ADOLESC MED HEALTH, V18, P287
   Baele J, 2001, J ADOLESCENT HEALTH, V28, P421, DOI 10.1016/S1054-139X(00)00215-9
   Baker DP, 2011, AIDS BEHAV, V15, P1319, DOI 10.1007/s10461-010-9717-9
   Bankole A, 2009, AM J MENS HEALTH, V3, P60, DOI 10.1177/1557988308322394
   Bellan SE, 2013, LANCET, V381, P1561, DOI 10.1016/S0140-6736(12)61960-6
   Berer M, 2006, REPROD HEALTH MATTER, V14, P6, DOI 10.1016/S0968-8080(06)28278-8
   Beyeza-Kashesya J, 2011, BMC INFECT DIS, V11, P0
   Bogale GW, 2010, AIDS CARE, V22, P851, DOI 10.1080/09540120903483026
   Cherutich P, 2008, AIDS BEHAV, V12, P923, DOI 10.1007/s10461-008-9445-6
   Chin HB, 2012, AM J PREV MED, V42, P272, DOI 10.1016/j.amepre.2011.11.006
   Cohen MS, 2011, NEW ENGL J MED, V365, P493, DOI 10.1056/NEJMoa1600693
   DiClemente RJ, 2004, JAMA-J AM MED ASSOC, V292, P171, DOI 10.1001/jama.292.2.171
   Dodge HF, 1929, BELL SYST TECH J, V8, P613, DOI 10.1002/j.1538-7305.1929.tb01240.x
   Foss AM, 2007, SEX TRANSM INFECT, V83, P510, DOI 10.1136/sti.2007.027144
   Foss AM, 2004, BRIT MED J, V329, P185, DOI 10.1136/bmj.329.7459.185
   Gray RH, 2007, LANCET, V369, P657, DOI 10.1016/S0140-6736(07)60313-4
   Hendriksen ES, 2007, AM J PUBLIC HEALTH, V97, P1241, DOI 10.2105/AJPH.2006.086009
   Hirsl-Hecej V, 2001, COLLEGIUM ANTROPOL, V25, P195
   Kabiru CW, 2009, J SCHOOL HEALTH, V79, P425, DOI 10.1111/j.1746-1561.2009.00430.x
   Kayiki Simon P, 2011, AFR J REPROD HEALTH, V15, P57
   Klavs I, 2005, AIDS, V19, P1215, DOI 10.1097/01.aids.0000176223.78979.26
   Lwanga S. K., 1991, SAMPLE SIZE DETERMIN, V0, P0
   Maharaj P, 2005, WOMEN HEALTH, V41, P31, DOI 10.1300/J013v41n02_03
   Maharaj P, 2006, REPROD HEALTH MATTER, V14, P104, DOI 10.1016/S0968-8080(06)28253-3
   Maticka-Tyndale E, 2010, SOC SCI MED, V71, P616, DOI 10.1016/j.socscimed.2010.03.049
   Ministry of Health ICF International Centers for Disease Control and Prevention U. S. Agency for International Development and WHO Uganda, 2012, UG AIDS IND SURV, V0, P0
   Miranda AE, 2011, INT J STD AIDS, V22, P590, DOI 10.1258/ijsa.2009.009104
   Msamanga Gernard, 2009, EAST AFR J PUBLIC HEALTH, V6, P175
   Mukaire J, 2004, ASSESSMENT HIV AIDS, V0, P0
   Oyediran KA, 2011, J HEALTH POPUL NUTR, V29, P273, DOI 10.3329/jhpn.v29i3.7875
   Papo JK, 2011, AIDS, V25, P247, DOI 10.1097/QAD.0b013e328341b9b8
   Prata N, 2005, INT FAM PLAN PERSPEC, V31, P192, DOI 10.1363/3119205
   Reid AE, 2011, PSYCHOL HEALTH, V26, P1499, DOI 10.1080/08870446.2011.572259
   Rijsdijk LE, 2011, BMC PUBLIC HEALTH, V11, P0, DOI 10.1186/1471-2458-11-334
   Robertson SE, 2006, SOC SCI MED, V63, P1648, DOI 10.1016/j.socscimed.2006.04.011
   Robertson Susan E., 1997, WORLD HEALTH STATISTICS QUARTERLY, V50, P199
   Saile R, 2013, SOC SCI MED, V86, P17, DOI 10.1016/j.socscimed.2013.02.046
   Schaalma H, 2009, SCAND J PUBLIC HEALT, V37, P87, DOI 10.1177/1403494808090632
   Shafii T, 2007, AM J PUBLIC HEALTH, V97, P1090, DOI 10.2105/AJPH.2005.068437
   Siegler AJ, 2012, SOC SCI MED, V75, P1685, DOI 10.1016/j.socscimed.2012.07.010
   Smoak ND, 2006, JAIDS-J ACQ IMM DEF, V41, P374, DOI 10.1097/01.qai.0000185575.36591.fc
   Sneed CD, 2001, AIDS CARE, V13, P303, DOI 10.1080/09540120120043955
   Steiner MJ, 2006, NEW ENGL J MED, V354, P2642, DOI 10.1056/NEJMp068111
   Stulhofer A, 2010, SOC SCI MED, V70, P2080, DOI 10.1016/j.socscimed.2010.02.030
   Teixeira Ana Maria Ferreira Borges, 2006, CAD. SAÚDE PÚBLICA, V22, P1385, DOI 10.1590/S0102-311X2006000700004
   The World Bank, 2007, IMPL COMPL REP UG HI, V0, P0
   *UNAIDS, 2007, SUBS AFR AIDS EP UPD, V0, P0
   UNAIDS, 2010, 2010 UNAIDS REP GLOB, V0, P0
   Valadez JJ, 2007, ASSESSING COMMUNITY, V115, P0
   Valadez JJ, 1991, ASSESSING CHILD SURV, V0, P0
   Wellings K, 2006, LANCET, V368, P1706, DOI 10.1016/S0140-6736(06)69479-8
   Yotebieng M, 2009, SAHARA J-J SOC ASP H, V6, P9, DOI 10.1080/17290376.2009.9724924
   Younge SN, 2008, ADOLESCENCE, V43, P927
NR 54
TC 8
Z9 8
U1 0
U2 8
PU PUBLIC LIBRARY SCIENCE
PI SAN FRANCISCO
PA 1160 BATTERY STREET, STE 100, SAN FRANCISCO, CA 94111 USA
SN 1932-6203
EI 
J9 PLOS ONE
JI PLoS One
PD APR 4
PY 2014
VL 9
IS 4
BP 
EP 
DI 10.1371/journal.pone.0093083
PG 9
WC Multidisciplinary Sciences
SC Science & Technology - Other Topics
GA AE6MJ
UT WOS:000334107500027
PM 24705381
DA 2023-03-20
ER

PT J
AU Karim, QA
   Kharsany, ABM
   Leask, K
   Ntombela, F
   Humphries, H
   Frohlich, JA
   Samsunder, N
   Grobler, A
   Dellar, R
   Karim, SSA
AF Karim, Quarraisha Abdool
   Kharsany, Ayesha B. M.
   Leask, Kerry
   Ntombela, Fanelisibonge
   Humphries, Hilton
   Frohlich, Janet A.
   Samsunder, Natasha
   Grobler, Anneke
   Dellar, Rachael
   Karim, Salim S. Abdool
TI Prevalence of HIV, HSV-2 and pregnancy among high school students in rural KwaZulu-Natal, South Africa: a bio-behavioural cross-sectional survey
SO SEXUALLY TRANSMITTED INFECTIONS
LA English
DT Article
ID randomized-trial; sexual-behavior; young-people; adolescents; infection; health; intervention; programs; virus; women
AB Objective Adolescents in southern African high schools are a key population for HIV prevention interventions. We report on the prevalence of HIV, HSV-2 and pregnancy as indicators of high-risk sexual behaviour among high school students in rural KwaZulu-Natal. Design Bio-behavioural cross-sectional survey. Methods Students completed a self-administered structured, standardised demographic and sexual behavioural questionnaire. Dried blood spot specimens were collected for HIV and HSV-2 testing. Urine specimens were used for pregnancy testing in female students. Results A total of 2675 (1423 females, 1252 males) consenting students were enrolled from 14 high schools between September and November 2010. The median age of students was 16 years (IQR 15-18). HIV prevalence was 1.4% (95% CI 0.9 to 1.9) in males and 6.4% (95% CI 4.6 to 8.3) in females (p<0.001). HSV-2 prevalence was 2.6% (95% CI 1.6 to 3.7) in males and 10.7% (95% CI 8.8 to 12.6) in females (p<0.001). Pregnancy prevalence was 3.6% (95% CI 2.6 to 4.5). Risk factors for prevalent HIV infection in female students included being over 18 years of age (adjusted OR (aOR)=2.67, 95% CI 1.67 to 4.27; p<0.001), prevalent HSV-2 infection (aOR=4.35, 95% CI 2.61 to 7.24; p<0.001), previous pregnancy (aOR=1.66, 95% CI 1.10 to 2.51; p=0.016) and experience of two or more deaths in the household in the previous year (aOR=1.97, 95% CI 1.13 to 3.44; p=0.016). Conclusions The high prevalence of HIV, HSV-2 and pregnancy underscore the need for school-based sexual and reproductive health services, and provide further impetus for the inclusion of adolescents in behavioural and biomedical trials with HIV incidence endpoints.
C1 [Karim, Quarraisha Abdool; Kharsany, Ayesha B. M.; Leask, Kerry; Ntombela, Fanelisibonge; Humphries, Hilton; Frohlich, Janet A.; Samsunder, Natasha; Grobler, Anneke; Dellar, Rachael; Karim, Salim S. Abdool] Univ KwaZulu Natal, Nelson R Mandela Sch Med, Ctr AIDS Programme Res South Africa CAPRISA, ZA-4013 Durban, South Africa.
   [Karim, Quarraisha Abdool; Karim, Salim S. Abdool] Columbia Univ, Mailman Sch Publ Hlth, Dept Epidemiol, New York, NY 10027 USA.
C3 University of Kwazulu Natal; Columbia University
RP Karim, SSA (corresponding author), Univ KwaZulu Natal, Nelson R Mandela Sch Med, Doris Duke Med Res Inst, CAPRISA, 2nd Floor,Private Bag 7, ZA-4013 Durban, South Africa.
EM abdoolq2@ukzn.ac.za
FU MIET Africa; National Institute of Allergy and infectious Disease (NIAID), National Institutes of Health (NIH); US Department of Health and Human Services (DHHS) [1 U19 AI51794]; Columbia University-Southern African Fogarty AIDS International Training and Research Programme (AITRP) - Fogarty International Center, National Institutes of Health [D43TW00231]
CR ABDOOL KQ, 2010, SCIENCE, V329, P1168, DOI 10.1126/SCIENCE.1193748
   Baird SJ, 2012, LANCET, V379, P1320, DOI 10.1016/S0140-6736(11)61709-1
   Corey L, 2004, JAIDS-J ACQ IMM DEF, V35, P435, DOI 10.1097/00126334-200404150-00001
   Cowan F, 2009, CURR OPIN HIV AIDS, V4, P288, DOI 10.1097/COH.0b013e32832c7d10
   Cowan FM, 2010, AIDS, V24, P2533, DOI 10.1097/QAD.0b013e32833e77c9
   Gouws E, 2008, AIDS, V22, PS5, DOI 10.1097/01.aids.0000341773.86500.9d
   Hargreaves JR, 2008, J EPIDEMIOL COMMUN H, V62, P113, DOI 10.1136/jech.2006.053827
   Harrison A, 2005, SEX TRANSM INFECT, V81, P259, DOI 10.1136/sti.2004.011486
   Hayes RJ, 2009, INTERD STAT, V0, P3
   Hogrefe WR, 2002, CLIN DIAGN LAB IMMUN, V9, P1338, DOI 10.1128/CDLI.9.6.1338-1342.2002
   Jewkes R, 2008, BMJ-BRIT MED J, V337, P0, DOI 10.1136/bmj.a506
   Johnson BT, 2011, ARCH PEDIAT ADOL MED, V165, P77, DOI 10.1001/archpediatrics.2010.251
   Karim QA, 2012, AIDS BEHAV, V16, P1870, DOI 10.1007/s10461-012-0209-y
   Karim QA, 2011, INT J EPIDEMIOL, V40, P922, DOI 10.1093/ije/dyq176
   Karim SS, 2010, TUSS0204 18 INT AIDS, V0, P0
   Kharsany ABM, 2012, BMC PUBLIC HEALTH, V12, P0, DOI 10.1186/1471-2458-12-231
   MacQueen KM, 2007, J ASSOC NURSE AIDS C, V18, P78, DOI 10.1016/j.jana.2007.01.002
   Panday Saadhna, 2009, TEENAGE PREGNANCY S, V0, P0
   Pettifor AE, 2005, AIDS, V19, P1525, DOI 10.1097/01.aids.0000183129.16830.06
   Pettifor AE, 2008, INT J EPIDEMIOL, V37, P1266, DOI 10.1093/ije/dyn131
   Prinsloo E, 2007, S AFR J EDUC, V27, P155
   Rehle T, 2007, SAMJ S AFR MED J, V97, P194
   Shisana O, 2014, S AFRICAN NATL HIV P, V0, P0
   South Africa Department of Health, 2011, 2010 NAT ANT SENT HI, V0, P0
NR 28
TC 38
Z9 38
U1 0
U2 2
PU BMJ PUBLISHING GROUP
PI LONDON
PA BRITISH MED ASSOC HOUSE, TAVISTOCK SQUARE, LONDON WC1H 9JR, ENGLAND
SN 1368-4973
EI 1472-3263
J9 SEX TRANSM INFECT
JI Sex. Transm. Infect.
PD DEC 15
PY 2014
VL 90
IS 8
BP 620
EP 626
DI 10.1136/sextrans-2014-051548
PG 7
WC Infectious Diseases
SC Infectious Diseases
GA AU0RK
UT WOS:000345331500013
PM 24873967
DA 2023-03-20
ER

PT J
AU Maim, G
   Sutankayo, L
   Chorney, R
   Caine, V
AF Maim, Geoffrey
   Sutankayo, Lynn
   Chorney, Raymond
   Caine, Vera
TI Living with and teaching about HIV: Engaging nursing students through body mapping
SO NURSE EDUCATION TODAY
LA English
DT Article
DE HIV; Students; Clinical; Body mapping; Art; Qualitative; Thematic analysis
ID greater involvement; people; hiv/aids; attitudes
AB Body mapping, an artistic method of narrating experiences alongside people living with HIV/AIDS (PHAs), was used to educate first year nursing students about social and personal aspects of the illness, including stigma. Body mapping creates a safe space where individuals can discuss personal, emotional, cultural, political and socio-economic dimensions of their lives in relation to HIV/AIDS. The aim of this study is to understand how individuals from multiple perspectives experience body mapping as an educational tool, including a nursing student, an expert facilitator, a PHA and a course professor. The stories they live and tell motivate and inform the content of this study. We conducted three individual in-depth interviews with a student, a PHA and an expert facilitator on their experiences of participating in body mapping. The interviews were transcribed and analyzed thematically. Field and observational notes were also collected and reflections have been incorporated in this paper. Three themes were derived from our analyses: 1) stock taking narratives, where body mapping serves as a mediator for reflecting, accessing and organizing past experiences; 2) transactional narratives where body mapping creates safe spaces within which relationships are created, and experiences are shared, and 3) give and take narratives that connote transformation of self as a result of participating in body mapping. In conclusion, the body mapping exercise as an educational tool is an opportunity to share experiences, and to learn about and to shift attitudes surrounding HIV/AIDS. Thus, body mapping can be a valuable tool for HIV education for first year nursing students. (C) 2013 Elsevier Ltd. All rights reserved.
C1 [Maim, Geoffrey; Caine, Vera] Univ Alberta, Fac Nursing, Edmonton, AB T6G 2M7, Canada.
   [Sutankayo, Lynn] Univ Alberta, Community Serv Learning, Edmonton, AB T6G 2M7, Canada.
   [Chorney, Raymond] HIV Edmonton, Edmonton, AB, Canada.
C3 University of Alberta; University of Alberta
RP Caine, V (corresponding author), Univ Alberta, Fac Nursing, Edmonton, AB T6G 2M7, Canada.
EM Vera.Caine@ualberta.ca
FU HIV Edmonton
CR Black A., 2011, STUDIES LEARNING EVA, V8, P67
   Branch WT, 2002, ACAD MED, V77, P1185, DOI 10.1097/00001888-200212000-00005
   Brett-MacLean P, 2009, CAN MED ASSOC J, V180, P740, DOI 10.1503/cmaj.090357
   Chan KY, 2009, CULT HEALTH SEX, V11, P353, DOI 10.1080/13691050802621161
   Chan KitYee, 2009, CRITICAL PUBLIC HEALTH, V19, P181, DOI 10.1080/09581590802392785
   Chase S, 2005, SAGE HDB QUALITATIVE, V0, P0
   Clandinin D.J., 2006, COMPOSING DIVERSE ID, V0, P0
   Clandinin D. J., 2000, NARRAT INQ, V0, P0
   Clandinin D. J., 1989, NARRATIVE STORY PRAC, V0, P0
   Clewell B. C., 2002, J WOMEN MINORITIES S, V8, P255, DOI 10.1615/JW0MENMIN0RSCIENENG.V8.I3-4.20
   Connelly F. F., 1999, STORYTELLING RESTORY, V0, P0
   Lee RS, 2002, AIDS BEHAV, V6, P309, DOI 10.1023/A:1021144511957
   MacGregor Hayley N, 2009, ANTHROPOL MED, V16, P85, DOI 10.1080/13648470802426326
   McDonnell T. E., 2010, THESIS, V0, P0
   Mockiene V, 2011, NURS EDUC TODAY, V31, P617, DOI 10.1016/j.nedt.2010.10.021
   Moldenhauer J. A., 2002, INFORMATION DESIGN JOURNAL, V11, P230, DOI 10.1075/idj.11.2.17mol
   Morolake O, 2009, J INT AIDS SOC, V12, P0, DOI 10.1186/1758-2652-12-4
   Polkinghorne D., 1991, J NARRAT LIFE HIST, V1, P135, DOI 10.1075/JNLH.1.2-3.04NAR
   Riessman C.K., 2007, NARRATIVE METHODS HU, V0, P0
   Simon-Meyer J, 2002, EVAL PROGRAM PLANN, V25, P471, DOI 10.1016/S0149-7189(02)00057-5
   Sofolahan Y, 2011, INT Q COMMUNITY HEAL, V31, P155, DOI 10.2190/IQ.31.2.d
   Solomon J, 2008, LIVING X BODY MAPPIN, V0, P0
   Solomon P, 2005, AIDS PATIENT CARE ST, V19, P840, DOI 10.1089/apc.2005.19.840
   Solomon P, 2003, TEACH LEARN MED, V15, P257, DOI 10.1207/S15328015TLM1504_08
   Suominen T, 2009, SCAND J CARING SCI, V23, P282, DOI 10.1111/j.1471-6712.2008.00620.x
   Travers R, 2008, AIDS CARE, V20, P615, DOI 10.1080/09540120701661690
[truncated: 248,265 more chars]
