# Supplementary material for: Studies on HIV/AIDS Among Students: Bibliometric Analysis
Source: Interact J Med Res. 2023 Aug 4;12:e46042. doi: 10.2196/46042 (PMC10439465; doi:10.2196/46042)
Supplement: Multimedia Appendix 1 [file ijmr_v12i1e46042_app1.zip › Multimedia Appendix 1/download2015u116.txt]

PT J
AU Lawrence, E
   Struthers, P
   van Hove, G
AF Lawrence, Estelle
   Struthers, Patricia
   van Hove, Geert
TI HIV counselling and testing in secondary schools: What students want
SO SOUTHERN AFRICAN JOURNAL OF HIV MEDICINE
LA English
DT Article
ID active antiretroviral therapy; youth; adolescents; tanzania; access; era
AB Background: HIV counselling and testing (HCT) is an essential element in the response to the HIV epidemic. There are still major research gaps about the best ways to provide HCT, especially to the youth, and school-based HCT is a model that has been suggested. To make HCT youth friendly and to enhance access to the service, the particular needs of the youth need to be addressed. Aim: To explore the expressed needs of students about school-based HCT service provision. Method: The study was conducted in 6 secondary schools in Cape Town where a mobile HCT service is provided by a non-governmental organisation. In each school, two mixed gender focus groups were held, one with grades 8 and 9 students and one with grades 10 and 11. A total of 91 students aged 13-21 were involved. The focus groups were conducted in the students' home language. All groups were audio-recorded, transcribed verbatim and translated into English. Results: Content data analysis was done and the following themes emerged: (1) Where the students want HCT to be done, (2) How they want HCT to be done and (3) Who should do the counselling. Most students want HCT to be provided in schools on condition that their fears and expressed needs are taken into account. They raised concerns regarding privacy and confidentiality, and expressed the need to be given information regarding HCT before testing is done. They wanted staff providing the service to be experienced and trained to work with youth, and they wanted students who tested positive to be followed up and supported. Conclusion: To increase youth utilisation of the HCT service, their expressed needs should be taken into account when developing a model for school-based HCT.
C1 [Lawrence, Estelle; Struthers, Patricia] Univ Western Cape, Sch Publ Hlth, ZA-7535 Bellville, South Africa.
   [Lawrence, Estelle] Prov Govt Western Cape, Dept Hlth, Cape Town, South Africa.
   [van Hove, Geert] Univ Ghent, Dept Special Educ, B-9000 Ghent, Belgium.
C3 University of the Western Cape; Ghent University
RP Lawrence, E (corresponding author), Western Cape Dept Hlth, 1st Floor Norton Rose House,8 Riebeeck St, ZA-8001 Cape Town, South Africa.
EM estelle.lawrence@westerncape.gov.za
FU De Vlaamse Interuniversitaire Raad (VLIR)
CR Ambresin AE, 2013, J ADOLESCENT HEALTH, V52, P670, DOI 10.1016/j.jadohealth.2012.12.014
   Atuyambe Lynn, 2005, AFR HEALTH SCI, V5, P304
   Boswell D, 2002, VOLUNTARY COUNSELLIN, V0, P0
   Denison J. A., 2006, HORIZONS RES SUMMARY, V0, P0
   Erulkar Annabel S, 2005, AFR J REPROD HEALTH, V9, P51
   Henry-Reid LM, 1998, J NATL MED ASSOC, V90, P287
   Janssen RS, 2001, AM J PUBLIC HEALTH, V91, P1019, DOI 10.2105/AJPH.91.7.1019
   Lindberg C, 2006, COMPR CHILD ADOLES N, V29, P73, DOI 10.1080/01460860600677577
   MacPhail CL, 2008, HEALTH EDUC BEHAV, V35, P87, DOI 10.1177/1090198106286442
   Madiba S, 2015, BMC PUBLIC HEALTH, V15, P0, DOI 10.1186/s12889-015-1746-x
   Mmari KN, 2003, J ADOLESCENT HEALTH, V33, P259, DOI 10.1016/S1054-139X(03)00062-4
   Mshana GH, 2006, AIDS PATIENT CARE ST, V20, P649, DOI 10.1089/apc.2006.20.649
   Nsigaye R, 2009, J INT AIDS SOC, V12, P0, DOI 10.1186/1758-2652-12-31
   Perbost I, 2005, HIV MED, V6, P232, DOI 10.1111/j.1468-1293.2005.00282.x
   Pfaff C, 2011, S AFR J HIV MED, V0, P16
   Sabin CA, 2004, AIDS, V18, P2145, DOI 10.1097/00002030-200411050-00006
   Senderowitz J, 1999, FOCUS YOUNG ADULTS, V0, P0
   Shisana O, 2014, S AFRICAN NATL HIV P, V0, P0
   South African Department of Basic Education, 2011, NAT CURR STAT CURR A, V0, P0
   South African Department of Basic Education, 2011, SCH HIV COUNS TEST H, V0, P0
   WHO, 2002, AD FRIENDL HLTH SERV, V0, P0
NR 21
TC 4
Z9 4
U1 0
U2 0
PU AOSIS
PI CAPE TOWN
PA POSTNET SUITE 55, PRIVATE BAG X22, TYGERVALLEY, CAPE TOWN, 00000, SOUTH AFRICA
SN 1608-9693
EI 2078-6751
J9 S AFR J HIV MED
JI South. Afr. J. HIV Med.
PD APR 15
PY 2015
VL 16
IS 1
BP 55
EP 60
DI 10.4102/sajhivmed.v16i1.390
PG 6
WC Infectious Diseases; Virology
SC Infectious Diseases; Virology
GA DC3KW
UT WOS:000369119200009
PM 29568596
DA 2023-03-20
ER

PT J
AU Liu, WL
   Dennis, JM
   Edwards, CP
AF Liu, Wenli
   Dennis, Jessica M.
   Edwards, Carolyn Pope
TI CHINESE PARENTS' INVOLVEMENT IN SEXUALITY EDUCATION FOR ADOLESCENTS
SO INTERNATIONAL JOURNAL OF SEXUAL HEALTH
LA English
DT Article
DE Sexuality education; sexual communication; sexual attitudes and behaviors; cross-cultural studies; Asian sexuality
ID sex-education; communication; behavior; attitudes; authoritarian; students; culture; urban; aids
AB Objectives and Methods: Structural equation modeling was used to examine a model of factors related to the level of involvement of Chinese parents in sexuality education for adolescents. Results: Greater parental education was indirectly related to parental engagement in sexuality education through its relationship with more traditional cultural values, greater perceived knowledge of sexuality, and increased quality of the parent-child relationship. The model was found to be largely consistent regardless of the gender of the parent or child and the residence of the family. Conclusions: Results demonstrate that there are multiple pathways to consider within the topic of Chinese parental involvement in sexuality education.
C1 [Liu, Wenli] Beijing Normal Univ, State Key Lab Cognit Neurosci & Learning, Beijing 100875, Peoples R China.
   [Liu, Wenli] Beijing Normal Univ, IDG McGovern Inst Brain Res, Beijing 100875, Peoples R China.
   [Liu, Wenli] Beijing Normal Univ, Ctr Collaborat & Innovat Brain & Learning Sci, Beijing 100875, Peoples R China.
   [Dennis, Jessica M.] Calif State Univ Los Angeles, Dept Psychol, Los Angeles, CA 90032 USA.
   [Edwards, Carolyn Pope] Univ Nebraska, Dept Psychol, Lincoln, NE USA.
   [Edwards, Carolyn Pope] Univ Nebraska, Dept Child Youth & Family Studies, Lincoln, NE USA.
C3 Beijing Normal University; Beijing Normal University; Beijing Normal University; California State University System; California State University Los Angeles; University of Nebraska System; University of Nebraska Lincoln; University of Nebraska System; University of Nebraska Lincoln
RP Dennis, JM (corresponding author), Calif State Univ Los Angeles, Dept Psychol, 5151 State Univ, Los Angeles, CA 90032 USA.
EM jdennis@calstatela.edu
CR Barnes H. L., 1992, FAMILY INVENTORIES I, V0, P3
   Bronfenbrenner U., 1989, ANN CHILD DEV, V6, P187, DOI 10.1006/0BHD.1998.2813
   Bullough V. L., 1990, HLTH ED, V21, P16
   CHAN DW, 1990, ARCH SEX BEHAV, V19, P73, DOI 10.1007/BF01541827
   Chen XY, 2012, J FAM PSYCHOL, V26, P927, DOI 10.1037/a0030708
   Chen XY, 2010, EUR PSYCHOL, V15, P260, DOI 10.1027/1016-9040/a000060
   Chen XY, 1997, INT J BEHAV DEV, V21, P855, DOI 10.1080/016502597384703
   Chen XY, 2000, INT J BEHAV DEV, V24, P119, DOI 10.1080/016502500383557
   Cheung FM, 1996, GROWING CHINESE WAY, V0, P45
   Cui N, 2001, REPROD HEALTH MATTER, V9, P137, DOI 10.1016/S0968-8080(01)90017-5
   DiIorio C., 2003, J HIV AIDS PREVENTIO, V5, P7, DOI 10.1300/J129v05n03_02
   FOX GL, 1980, J SOC ISSUES, V36, P7, DOI 10.1111/j.1540-4560.1980.tb01896.x
   Fox JL., 1981, TEENAGE PREGNANCY FA, V0, P73
   Gao ES, 2012, J ADOLESCENT HEALTH, V50, PS12, DOI 10.1016/j.jadohealth.2011.12.002
   Gao Y, 2001, REPROD FERT DEVELOP, V13, P729, DOI 10.1071/RD01082
   Gudykunst WB, 1996, HUM COMMUN RES, V22, P510, DOI 10.1111/j.1468-2958.1996.tb00377.x
   Higgins LT, 2007, CULT HEALTH SEX, V9, P31, DOI 10.1080/13691050600963914
   Holtzman D, 1995, FAM PLANN PERSPECT, V27, P235, DOI 10.2307/2136175
   HONG JH, 1994, J SEX EDUC THER, V20, P277, DOI 10.1080/01614576.1994.11074127
   Hsu J., 1985, CHINESE CULTURE MENT, V0, PP95, DOI 10.1016/B978-0-12-701630-6.50015-0
   Hu LT, 1998, PSYCHOL METHODS, V3, P424, DOI 10.1037/1082-989X.3.4.424
   Hutchinson MK, 2002, FAM RELAT, V51, P238, DOI 10.1111/j.1741-3729.2002.00238.x
   Jaccard J, 1996, FAM PLANN PERSPECT, V28, P159, DOI 10.2307/2136192
   Jordan TR, 2000, J SCHOOL HEALTH, V70, P338, DOI 10.1111/j.1746-1561.2000.tb07269.x
   Kaiser Family Foundation & Nickelodeon, 2001, TALK KIDS TOUGH ISS, V0, P0
   Kim JL, 2009, PSYCHOL WOMEN QUART, V33, P334, DOI 10.1111/j.1471-6402.2009.01505.x
   Kline R.B., 2016, METHODOLOGY SOCIAL S, V4th, P0, DOI 10.15353/cgjsc-rcessc.v1i1.25
   Li Y, 2004, INT FAM PLAN PERSPEC, V30, P128, DOI 10.1363/3012804
   Liu D., 2000, SEX CULTURE OBJECTS, V0, P0
   LIU Dalin, 1997, SEXUAL BEHAV MODERN, V0, P0
   Liu HJ, 1998, J ACQ IMMUN DEF SYND, V19, P80, DOI 10.1097/00042560-199809010-00013
   Liu W., 2014, ED MEDIA SEXUALITY H, V0, P151
   Liu WL, 2011, INT J SEX HEALTH, V23, P224, DOI 10.1080/19317611.2011.596256
   Okazaki S, 2002, J SEX RES, V39, P34, DOI 10.1080/00224490209552117
   Olson D. H., 1992, FAMILY INVENTORIES I, V2nd ed, P0
   Parish WL, 2007, POPUL DEV REV, V33, P729, DOI 10.1111/j.1728-4457.2007.00195.x
   Pong SL, 2010, INT J BEHAV DEV, V34, P62, DOI 10.1177/0165025409345073
   ROBINSON CC, 1995, PSYCHOL REP, V77, P819, DOI 10.2466/pr0.1995.77.3.819
   ROZEMA HJ, 1986, FAM RELAT, V35, P531, DOI 10.2307/584514
   Snell Jr W. E., 1989, ANN SEX RES, V2, P307, DOI 10.1007/BF00849749
   STEINBERG L, 1992, AM PSYCHOL, V47, P723, DOI 10.1037/0003-066X.47.6.723
   Stevenson H. W., 1992, ANN ADV APPL DEV PSY, V5, P16
   STROUSE J, 1985, ADOLESCENCE, V20, P251
   Wu David Y. H., 1996, GROWING CHINESE WAY, V0, P1
   Xia Y. R., 2004, MARRIAGE FAM REV, V36, P119, DOI 10.1300/J002v36n01_06
   Xu YY, 2005, INT J BEHAV DEV, V29, P524, DOI 10.1177/01650250500147121
   Yao P., 1997, SEXUAL BEHAV MODERN, V0, P553
   Zhang K, 1999, AIDS CARE, V11, P581, DOI 10.1080/09540129947730
   Zhang LY, 2007, EUR J CONTRACEP REPR, V12, P138, DOI 10.1080/13625180701300293
NR 50
TC 14
Z9 14
U1 1
U2 23
PU ROUTLEDGE JOURNALS, TAYLOR & FRANCIS LTD
PI ABINGDON
PA 2-4 PARK SQUARE, MILTON PARK, ABINGDON OX14 4RN, OXON, ENGLAND
SN 1931-7611
EI 1931-762X
J9 INT J SEX HEALTH
JI Int. J. Sex. Health
PD OCT 2
PY 2015
VL 27
IS 4
BP 485
EP 507
DI 10.1080/19317611.2015.1056901
PG 23
WC Psychology, Clinical; Public, Environmental & Occupational Health; Social Sciences, Interdisciplinary
SC Psychology; Public, Environmental & Occupational Health; Social Sciences - Other Topics
GA CY2BP
UT WOS:000366214100010
DA 2023-03-20
ER

PT J
AU Perez-Diaz, C
   Calixto, OJ
   Faccini-Martinez, AA
   Bravo-Ojeda, JS
   Botero-Garcia, CA
   Uribe-Pardo, E
   Mantilla-Florez, YF
   Benitez, F
   Duran, A
   Osorio, J
AF Perez-Diaz, Carlos
   Calixto, Omar-Javier
   Faccini-Martinez, Alvaro A.
   Bravo-Ojeda, Juan S.
   Botero-Garcia, Carlos A.
   Uribe-Pardo, Erika
   Mantilla-Florez, Yesid F.
   Benitez, Fabian
   Duran, Ada
   Osorio, Johana
TI Occupational exposure to blood borne pathogens among healthcare workers: a cross-sectional study of a registry in Colombia
SO JOURNAL OF OCCUPATIONAL MEDICINE AND TOXICOLOGY
LA English
DT Article
DE Health care worker; Blood borne pathogen; Occupational exposure
ID body-fluid exposure; medical-students; sharps injury; infection; hospitals; risk; hiv
AB Background: Occupational exposure to blood borne pathogens caused by percutaneous injuries or mucosal contamination is frequent among Healthcare Workers (HCW). Methods: A cross-sectional analysis of HCW with an occupational exposure to blood reported to professional risk insurance agencies between 2009 and 2014 was performed. Comparisons between groups according to exposure level (mild, moderate, and severe) were evaluated. Results: Two thousand, four hundred three reports were classified according exposure as mild 2.7 %, moderate 74.8 %, severe 21.9 %. Factors related: health sciences student with mild exposure events [adjusted odds ratio (AOR) 11.91, 95 % CI 5.13-27.61, p < 0.00001], and physician with moderate exposure events (AOR 1.90, 95 % CI 1.17-3.07, p = 0.009). Factors inversely related: physician with severe exposure events (AOR 0.54, 95 % CI 0.32-0.91, p = 0.02) and health sciences student with moderate exposure events (AOR 0.08, 95 % CI 0.04-0.15, p < 0.00001). It was found an important relationship between severe events with infectious diseases specialist assessment, and follow-up adherence. Additionally, a case of Human Immunodeficiency Virus seroconversion was presented (0.0004 %), no other seroconversions were observed. Conclusions: Occupational exposure events must be managed according to established protocols, but adherence failure was evident with the exception of severe exposure cases. Thus, interventions to enhance occupational safety are required. Occupation must be considered as a risk factor during initial assessment of events.
C1 [Perez-Diaz, Carlos] Clin Marly, Dept Infect Dis, Bogota, Colombia.
   [Perez-Diaz, Carlos] Hosp Samaritana, Dept Infect Dis, Bogota, Colombia.
   [Perez-Diaz, Carlos; Calixto, Omar-Javier; Faccini-Martinez, Alvaro A.; Bravo-Ojeda, Juan S.; Uribe-Pardo, Erika; Mantilla-Florez, Yesid F.; Benitez, Fabian; Duran, Ada] SAI, Bogota 110231420, Colombia.
   [Faccini-Martinez, Alvaro A.] Univ Sabana, Sch Med, Chia, Colombia.
   [Botero-Garcia, Carlos A.] Univ Militar Nueva Granada, Sch Med, Bogota, Colombia.
   [Osorio, Johana] Fdn Univ Navarra, Sch Med, Neiva, Colombia.
C3 Universidad de La Sabana; Universidad Militar Nueva Granada
RP Calixto, OJ (corresponding author), SAI, Calle 50 13-62, Bogota 110231420, Colombia.
EM calixto.oj@hotmail.com
CR Alberth Cristian HG, 2003, REV MED RISARALDA, V9, P1
   Anonymous, 2005, MORBIDITY AND MORTALITY WEEKLY REPORT, V54, P1
   Blazquez RM, 2001, ENFERM INFEC MICR CL, V19, P156, DOI 10.1016/S0213-005X(01)72595-5
   Butsashvili M, 2012, OCCUP MED-OXFORD, V62, P620, DOI 10.1093/occmed/kqs121
   Campins M, 2009, MED CLIN-BARCELONA, V132, P251, DOI 10.1016/j.medcli.2008.06.016
   Darouiche MH, 2014, INT J OCCUP ENV MED, V5, P57
   Davanzo E, 2008, AM J INFECT CONTROL, V36, P753, DOI 10.1016/j.ajic.2008.04.254
   Martins AMEDL, 2010, REV SAUDE PUBL, V44, P528, DOI 10.1590/S0034-89102010005000018
   Fica A, 2010, REV CHIL INFECTOL, V27, P34, DOI /S0716-10182010000100005
   Gonen I, 2011, J MICROBIOL INFECT D, V1, P1
   Gumodoka B, 1997, B WORLD HEALTH ORGAN, V75, P133
   Hamlyn E, 2007, OCCUP MED-OXFORD, V57, P329, DOI 10.1093/occmed/kqm046
   Hernandez MJ, 2001, ATEN PRIM, V28, P255
   Kosgeroglu N, 2004, EPIDEMIOL INFECT, V132, P27, DOI 10.1017/S0950268803001407
   Kuhar DT, 2013, INFECT CONT HOSP EP, V34, P875, DOI 10.1086/672271
   Leiss JK, 2012, IND HEALTH, V50, P521, DOI 10.2486/indhealth.MS1313
   Liu XN, 2014, AM J INFECT CONTROL, V42, PE37, DOI 10.1016/j.ajic.2013.12.002
   Lopes LD, 2022, APPL ENVIRON MICROB, V88, P0, DOI 10.1128/aem.00971-22
   Lozano Camilo Eduardo, 2012, INFECT., V16, P204
   Martinez Diaz LA, 2001, MED UNAB, V4, P161
   Montufar Andrade Franco E, 2014, INFECT., V18, P79
   Montufar FE, 2014, INFECTIO, V19, P31
   Moon CS, 2010, AM J INFECT CONTROL, V38, P582, DOI 10.1016/j.ajic.2010.01.011
   Naghavi SHR, 2009, OCCUP MED-OXFORD, V59, P101, DOI 10.1093/occmed/kqn167
   Omar AA, 2014, MED PRIN PRACT, V0, P1
   Osborn EHS, 1999, ANN INTERN MED, V130, P45, DOI 10.7326/0003-4819-130-1-199901050-00009
   Marziale MHP, 2013, REV LAT-AM ENFERM, V21, P199, DOI 10.1590/S0104-11692013000700025
   Panunzio Amelia, 2010, REV. SALUD PÚBLICA, V12, P93
   Pruss-Ustun A, 2005, AM J IND MED, V48, P482, DOI 10.1002/ajim.20230
   Rozanska A, 2014, INT J OCCUP MED ENV, V27, P747, DOI 10.2478/s13382-014-0307-3
   Shokuhi S, 2012, IRAN RED CRESCENT ME, V14, P402
   Tapias-Vargas Luis Felipe, 2010, REV. COLOMB. CIR., V25, P290
   Tesfay FA, 2014, AIDS RES TREAT, V2014, P0, DOI 10.1155/2014/731848
   Wald J, 2009, DISABIL REHABIL, V31, P1963, DOI 10.1080/09638280902874147
   Yenesew MA, 2014, SAF HEALTH WORK, V5, P17, DOI 10.1016/j.shaw.2013.11.003
   Zhang M, 2009, AM J IND MED, V52, P89, DOI 10.1002/ajim.20645
NR 36
TC 24
Z9 24
U1 0
U2 13
PU BMC
PI LONDON
PA CAMPUS, 4 CRINAN ST, LONDON N1 9XW, ENGLAND
SN 1745-6673
EI 
J9 J OCCUP MED TOXICOL
JI J. Occup. Med. Toxicol.
PD DEC 16
PY 2015
VL 10
IS 
BP 
EP 
DI 10.1186/s12995-015-0088-z
PG 7
WC Public, Environmental & Occupational Health
SC Public, Environmental & Occupational Health
GA CY6DH
UT WOS:000366497100001
PM 26677395
DA 2023-03-20
ER

PT J
AU Wood, SY
   Rogow, D
   Stines, F
AF Wood, Susan Y.
   Rogow, Deborah
   Stines, Frederica
TI Preparing teachers to deliver gender-focused sexuality/HIV education: a case study from Nigeria
SO SEX EDUCATION-SEXUALITY SOCIETY AND LEARNING
LA English
DT Article
DE sex education; gender; sexual; reproductive health; HIV prevention; teacher education
ID sexual-behavior; school; trends; hiv
AB Evidence shows that a focus on gender and power in sexuality/HIV education increases the likelihood of achieving positive sexual health outcomes, and international agencies have called for a shift to a gender-focused approach. However, questions remain about the implementation of such programmes, including how best to prepare teachers to deliver such curricula. In the development of the national school-based HIV prevention curriculum in Nigeria, several state governments partnered with feminist (or like-minded) non-governmental organisations to collaborate on teacher training. This case study, drawing on teacher interviews and classroom observations, explores the effects of that experience. Teachers reported that the 10-day training developed their competence, confidence, and commitment to foster students' critical thinking about gender issues. Specifically, they reported changes in their own gender attitudes, pedagogic skills and connectedness with students, particularly girls. The findings suggest that high-quality training can prepare teachers - including those in large, resource-poor school systems - to deliver the kind of gender-focused sexuality/HIV education that is proving most effective at advancing sexual health outcomes. Non-governmental organisations can be important partners for providing such training. Further research is needed to assess what additional social and educational outcomes may result from gender-focused sexuality/HIV education.
C1 [Wood, Susan Y.] Int Womens Hlth Coalit, Program Evaluat & Learning, New York, NY 10001 USA.
RP Wood, SY (corresponding author), Int Womens Hlth Coalit, Program Evaluat & Learning, New York, NY 10001 USA.
EM swood@iwhc.org
FU John D. and Catherine T. MacArthur Foundation [12-100596-000-INP]
CR Achyut P., 2011, BUILDING SUPPORT GEN, V0, P0
   Ahmed N, 2006, HEALTH EDUC RES, V21, P621, DOI 10.1093/her/cyl031
   Allen JP, 1997, CHILD DEV, V68, P729, DOI 10.2307/1132122
   Beltran Villamizar Yolima, 2013, J SOCIAL SCI ED, V12, P19
   Biddlecom A, 2008, STUD FAMILY PLANN, V39, P337, DOI 10.1111/j.1728-4465.2008.00179.x
   Brocato Vanessa, 2005, ESTABLISHING NATL GU, V0, P0
   BZgA (Federal Center for Health Education) and WHO Regional Office for Europe (World Health Organization), 2010, STAND SEX ED EUR, V0, P0
   Centers for Disease Control and Prevention, 2009, SCH CONN STRAT INCR, V0, P0
   Colvin C, 2009, REPORT IMPACT SONKE, V0, P0
   DeJaeghere J, 2013, INT J EDUC DEV, V33, P557, DOI 10.1016/j.ijedudev.2013.02.002
   Del Valle Angel, 2013, REPROD HEALTH MATTER, V21, P154
   Dlamini Nombuso, 2012, AFR J REPROD HEALTH, V16, P87
   Dordevic A., 2012, ELECTROMAGNETICS, V2, P0
   Education International, 2007, TEACH LIF EI TEACH T, V0, P0
   Esiet Adenike O, 2009, AFR J REPROD HEALTH, V13, P37
   Fleming PJ, 2015, PLOS ONE, V10, P0, DOI 10.1371/journal.pone.0118639
   Gomez AM, 2011, J ADOLESCENT HEALTH, V49, P393, DOI 10.1016/j.jadohealth.2011.01.016
   Greene M.E., 2010, SYNCHRONIZING GENDER, V0, P0
   Haberland N, 2015, J ADOLESCENT HEALTH, V56, PS15, DOI 10.1016/j.jadohealth.2014.08.013
   Haberland NA, 2015, INT PERSPECT SEX R H, V41, P31, DOI 10.1363/4103115
   Hindin MJ, 2009, INT PERSPECT SEX R H, V35, P58, DOI 10.1363/ipsrh.35.058.09
   Huaynoca S, 2014, SEX EDUC-SEX SOC LEA, V14, P191, DOI 10.1080/14681811.2013.856292
   Instituto Promundo ICRW (International Center for Research on Women) Culturasalud Center for Health and Social Justice Rwandan Mens Resource Center and The Men Engage Alliance, 2010, ENG MEN PREV GEND BA, V0, P0
   Jewkes R, 2008, BMJ-BRIT MED J, V337, P0, DOI 10.1136/bmj.a506
   Jung Kyungah, 2006, GENDER EQUALITY CLAS, V0, P0
   Krishnan S, 2012, AIDS RES TREAT, V2012, P0, DOI 10.1155/2012/187890
   Leach Fiona, 2014, UNESCO ED SECT, V0, P0
   Lloyd C., 2010, ROLE SCH PROMOTING S, V0, P0
   Lloyd CB, 2000, COMP EDUC REV, V44, P113, DOI 10.1086/447600
   Lundgren R., 2013, GENDER DEV, V21, P127
   Mlama P., 2005, GENDER RESPONSIVE PE, V0, P0
   MOET (Ministry of Education and Training) of Vietnam UNESCO (United Nations Educational Scientific and Cultural Organization) Hanoi and UNESCO International Bureau of Education, 2011, TEACH TRAIN MOD ADDR, V0, P0
   Osakue Grace, 2013, REPROD HEALTH MATTER, V21, P154
   Pettersson Thorleif, 2003, WORLD VALUES SURVEY, V0, P0
   Pulerwitz J, 2006, PROMOTING MORE GENDE, V0, P0
   ROGOW D, 2005, SEX ED, V0005, P0
   Slap GB, 2003, BMJ-BRIT MED J, V326, P15, DOI 10.1136/bmj.326.7379.15
   Stromquist NP, 2009, INT REV EDUC, V55, P463, DOI 10.1007/s11159-009-9146-z
   Svanemyr J, 2015, SEX EDUC-SEX SOC LEA, V15, P249, DOI 10.1080/14681811.2014.1000454
   Tiendrebeogo Georges, 2003, SD PUBLICATION SERIE, V119, P0
   UNESCO, 2010, LEV SUCC CAS STUD NA, V0, P0
   UNESCO, 2014, CHART COURS ED HIV, V0, P0
   UNESCO, 2011, SCH BAS SEX ED PROGR, V0, P0
   UNESCO, 2012, GEND EQ HIV ED GOOD, V0, P0
   UNFPA (United Nations Population Fund), 2014, OP GUID COMPR SEX ED, V0, P0
   UNFPA (United Nations Population Fund), 2011, COMPR SEX ED ADV HUM, V0, P0
   Verma RK, 2006, REPROD HEALTH MATTER, V14, P135, DOI 10.1016/S0968-8080(06)28261-2
   WHO, 2007, ENG MEN BOYS CHANG G, V0, P0
NR 48
TC 9
Z9 9
U1 1
U2 15
PU ROUTLEDGE JOURNALS, TAYLOR & FRANCIS LTD
PI ABINGDON
PA 2-4 PARK SQUARE, MILTON PARK, ABINGDON OX14 4RN, OXON, ENGLAND
SN 1468-1811
EI 1472-0825
J9 SEX EDUC-SEX SOC LEA
JI Sex Educ.-Sex. Soc. Learn.
PD NOV 15
PY 2015
VL 15
IS 6
BP 671
EP 685
DI 10.1080/14681811.2015.1066243
PG 15
WC Education & Educational Research; Public, Environmental & Occupational Health
SC Education & Educational Research; Public, Environmental & Occupational Health
GA CW2GI
UT WOS:000364808700008
DA 2023-03-20
ER

PT J
AU Othieno, CJ
   Okoth, R
   Peltzer, K
   Pengpid, S
   Malla, LO
AF Othieno, Caleb J.
   Okoth, Roselyne
   Peltzer, Karl
   Pengpid, Supa
   Malla, Lucas O.
TI Traumatic experiences, posttraumatic stress symptoms, depression, and health-risk behavior in relation to injury among University of Nairobi students in Kenya
SO INTERNATIONAL JOURNAL OF PSYCHIATRY IN MEDICINE
LA English
DT Article
DE Injury; mental health; PTSD; depression; students
ID short screening scale; in-school adolescents; primary-care; disorder; epidemiology; country; violence; adults; ptsd
AB Objective To describe the prevalence and types of injuries in relation to traumatic experiences, posttraumatic stress symptoms, depression, and health-risk behaviors among university students in Kenya. Method A cross-sectional study collected data on a random sample of university students using a questionnaire to record sociodemographic variables while injuries experiences recorded using the Centers for Disease control criteria and Breslau's seven-item screener was used to identify post-traumatic stress disorder (PTSD) symptoms. Depressive symptoms were measured using Center for Epidemiological Studies Short Depression Scale. Results Nine hundred and twenty-three students (525 male and 365 female) were included in the study, mean age 23 years (SD 4.0). Serious injury in the previous 12 months was reported by 29.00% of the students. PTSD was present in 15.67% (men 15.39% and women 16.1%). Out of the total, 41.33% of the students had depressive symptoms (35.71% mild-moderate symptoms and 5.62% severe). In the multivariable logistic regression being poor, binge drinking, tobacco use, ever been diagnosed with HIV, physically abused as a child, high PTSD score, and depression (adjusted odds ratio 5.49, 95% confidence interval 4.32-13.21) were significantly (p value<5%) associated with injury in the last 12 months. Conclusion Unintentional injuries and PTSD symptoms are common in this student population and are positively linked to depression and other risky behaviors. Measures aimed at improving the mental health, such as early identification and treatment of depression, may be useful in reducing the prevalence of such injuries among the youth.
C1 [Othieno, Caleb J.; Okoth, Roselyne] Univ Nairobi, Dept Psychiat, Nairobi 00202, Kenya.
   [Peltzer, Karl; Pengpid, Supa] Mahidol Univ, ASEAN Inst Hlth Dev, Bangkok 10700, Thailand.
   [Peltzer, Karl] Human Sci Res Council, HIV AIDS STIs & TB HAST Res Programme, Pretoria, South Africa.
   [Peltzer, Karl; Pengpid, Supa] Univ Limpopo, Dept Res & Innovat, Sovenga, South Africa.
   [Malla, Lucas O.] Wellcome Trust Res Labs, Kenya Med Res Inst, Nairobi, Kenya.
C3 University of Nairobi; Mahidol University; Human Sciences Research Council-South Africa; University of Limpopo; Kenya Medical Research Institute
RP Othieno, CJ (corresponding author), Univ Nairobi, Dept Psychiat, POB 19676, Nairobi 00202, Kenya.
EM cjothieno@uonbi.ac.ke
CR ANDRESEN EM, 1994, AM J PREV MED, V10, P77, DOI 10.1016/S0749-3797(18)30622-6
   Babor T. F., 2001, AUDIT ALCOHOL USE DI, V0, P0
   Bohnert KM, 2011, INT J METH PSYCH RES, V20, PE1, DOI 10.1002/mpr.331
   Breslau N, 1999, AM J PSYCHIAT, V156, P908, DOI 10.1176/ajp.156.6.908
   Centers for Disease Control and Prevention (CDC), 2013, QUEST CDC GLOB SCH B, V0, P0
   Centers for Disease Control (CDC), 2013, GLOB SCH HLTH SURV B, V0, P0
   Centres for Disease Control and Prevention, 2006, SPORTS REL INJ HIGH, V0, P0
   ICECI Coordination and Management Group, 2004, INT CLASS EXT CAUS I, V0, P0
   Karsberg Sidsel H, 2012, CLIN PRACT EPIDEMIOL MENT HEALTH, V8, P91, DOI 10.2174/1745017901208010091
   Kilbourne AM, 2002, J GEN INTERN MED, V17, P512, DOI 10.1046/j.1525-1497.2002.10803.x
   Kilpatrick DG, 2003, J CONSULT CLIN PSYCH, V71, P692, DOI 10.1037/0022-006X.71.4.692
   Kimerling R, 2006, J GEN INTERN MED, V21, P65, DOI 10.1111/j.1525-1497.2005.00292.x
   Kimerling R, 2006, ADDICT BEHAV, V31, P2074, DOI 10.1016/j.addbeh.2006.02.008
   MacKenzie EJ, 2000, EPIDEMIOL REV, V22, P112, DOI 10.1093/oxfordjournals.epirev.a018006
   McAninch J, 2014, INJURY PREV, V20, P258, DOI 10.1136/injuryprev-2013-040958
   Michaud CM, 2001, JAMA-J AM MED ASSOC, V285, P535, DOI 10.1001/jama.285.5.535
   Mogaka Eric Osoro, 2011, PAN AFR MED J, V8, P20
   MULROW CD, 1995, ANN INTERN MED, V122, P913, DOI 10.7326/0003-4819-122-12-199506150-00004
   Netto LR, 2013, PLOS ONE, V8, P0, DOI 10.1371/journal.pone.0078677
   Nordberg E, 2000, E AFR MED J, V77, P0
   ODERO W, 1995, E AFR MED J, V72, P299
   Peltzer K, 2008, INJURY PREV, V14, P381, DOI 10.1136/ip.2008.018598
   Peltzer K, 2012, INT J ENV RES PUB HE, V9, P2851, DOI 10.3390/ijerph9082851
   Ranney ML, 2009, INJURY PREV, V15, P36, DOI 10.1136/ip.2008.019547
   Ruiz-Casares Monica, 2009, J HEALTH CARE POOR UNDERSERVED, V20, P51, DOI 10.1353/hpu.0.0226
   Seedat S, 2004, BRIT J PSYCHIAT, V184, P169, DOI 10.1192/bjp.184.2.169
   Sikkema KJ, 2011, JAIDS-J ACQ IMM DEF, V57, P230, DOI 10.1097/QAI.0b013e3182167e7a
   Tiesman HM, 2006, INJURY PREV, V12, P172, DOI 10.1136/ip.2006.011544
   WARDLE J, 1991, SOC SCI MED, V33, P925, DOI 10.1016/0277-9536(91)90263-C
   WHO, 2014, INJ VIOL FACTS, V0, P0
   Wilson ML., 2012, TANZA J HLTH RES, V14, P1
   Ziraba AK, 2011, J URBAN HEALTH, V88, P256, DOI 10.1007/s11524-011-9580-7
NR 32
TC 10
Z9 10
U1 0
U2 11
PU SAGE PUBLICATIONS INC
PI THOUSAND OAKS
PA 2455 TELLER RD, THOUSAND OAKS, CA 91320 USA
SN 0091-2174
EI 1541-3527
J9 INT J PSYCHIAT MED
JI Int. J. Psychiatr. Med.
PD OCT 15
PY 2015
VL 50
IS 3
BP 299
EP 316
DI 10.1177/0091217415610310
PG 18
WC Psychiatry
SC Psychiatry
GA CW4MB
UT WOS:000364964500005
PM 26561275
DA 2023-03-20
ER

PT J
AU Hacker, FEK
   Schmalzle, R
   Renner, B
   Schupp, HT
AF Haecker, Frank E. K.
   Schmaelzle, Ralf
   Renner, Britta
   Schupp, Harald T.
TI Neural correlates of HIV risk feelings
SO SOCIAL COGNITIVE AND AFFECTIVE NEUROSCIENCE
LA English
DT Article
DE risk; fMRI; feelings; intuition; implicit
ID social cognition; condom use; perception; brain; responses; students; cortex; pain
AB Field studies on HIV risk perception suggest that people rely on impressions they have about the safety of their partner. The present fMRI study investigated the neural correlates of the intuitive perception of risk. First, during an implicit condition, participants viewed a series of unacquainted persons and performed a task unrelated to HIV risk. In the following explicit condition, participants evaluated the HIV risk for each presented person. Contrasting responses for high and low HIV risk revealed that risky stimuli evoked enhanced activity in the anterior insula and medial prefrontal regions, which are involved in salience processing and frequently activated by threatening and negative affect-related stimuli. Importantly, neural regions responding to explicit HIV risk judgments were also enhanced in the implicit condition, suggesting a neural mechanism for intuitive impressions of riskiness. Overall, these findings suggest the saliency network as neural correlate for the intuitive sensing of risk.
C1 [Haecker, Frank E. K.; Schmaelzle, Ralf; Renner, Britta; Schupp, Harald T.] Univ Konstanz, Dept Psychol, D-78457 Constance, Germany.
C3 University of Konstanz
RP Hacker, FEK (corresponding author), Univ Konstanz, Dept Psychol, POB 36, D-78457 Constance, Germany.
EM frank.haecker@uni-konstanz.de
FU German Research Foundation [DFG] [RE 3430, Schu 1074/10-3, Schu 1074/11-2]
CR Amodio DM, 2006, NAT REV NEUROSCI, V7, P268, DOI 10.1038/nrn1884
   Ariely D, 2006, J BEHAV DECIS MAKING, V19, P87, DOI 10.1002/bdm.501
   Barth A, 2013, FRONT BEHAV NEUROSCI, V7, P0, DOI 10.3389/fnbeh.2013.00166
   Baumeister R.F., 2001, REV GEN PSYCHOL, V5, P323, DOI 10.1037/1089-2680.5.4.323
   Castle E, 2012, P NATL ACAD SCI USA, V109, P20848, DOI 10.1073/pnas.1218518109
   Craig AD, 2010, BRAIN STRUCT FUNCT, V214, P563, DOI 10.1007/s00429-010-0248-y
   Craig AD, 2009, NAT REV NEUROSCI, V10, P59, DOI 10.1038/nrn2555
   Falk EB, 2010, J NEUROSCI, V30, P8421, DOI 10.1523/JNEUROSCI.0063-10.2010
   Frith CD, 2008, NEURON, V60, P503, DOI 10.1016/j.neuron.2008.10.032
   GOLD RS, 1993, IN S EX SOC, V28, P227
   GOLD RS, 1992, AIDS CARE, V4, P305, DOI 10.1080/09540129208253101
   KELLER ML, 1993, AIDS EDUC PREV, V5, P220
   Kober H, 2008, NEUROIMAGE, V42, P998, DOI 10.1016/j.neuroimage.2008.03.059
   Kruse MI, 2005, EXP CLIN PSYCHOPHARM, V13, P146, DOI 10.1037/1064-1297.13.2.146
   Lamm C, 2007, PLOS ONE, V2, P0, DOI 10.1371/journal.pone.0001292
   Lamm C, 2010, BRAIN STRUCT FUNCT, V214, P579, DOI 10.1007/s00429-010-0251-3
   LEWICKI P, 1992, AM PSYCHOL, V47, P796, DOI 10.1037/0003-066X.47.6.796
   Lieberman MD, 2002, ADV EXP SOC PSYCHOL, V34, P199, DOI 10.1016/S0065-2601(02)80006-5
   Loewenstein GF, 2001, PSYCHOL BULL, V127, P267, DOI 10.1037//0033-2909.127.2.267
   MATICKATYNDALE E, 1991, J SEX RES, V28, P45, DOI 10.1080/00224499109551594
   Medford N, 2010, BRAIN STRUCT FUNCT, V214, P535, DOI 10.1007/s00429-010-0265-x
   Menon V, 2010, BRAIN STRUCT FUNCT, V214, P655, DOI 10.1007/s00429-010-0262-0
   Mohr PNC, 2010, J NEUROSCI, V30, P6613, DOI 10.1523/JNEUROSCI.0003-10.2010
   Nakao T, 2013, NEUROIMAGE, V66, P9, DOI 10.1016/j.neuroimage.2012.10.034
   Poldrack RA, 2006, TRENDS COGN SCI, V10, P59, DOI 10.1016/j.tics.2005.12.004
   Raichle ME, 2011, BRAIN CONNECT, V1, P3, DOI 10.1089/brain.2011.0019
   Renner B., 2003, Z GESUNDHEITSPSYCHOL, V11, P112, DOI 10.1026//0943-8149.11.3.112
   Renner B, 2012, PLOS ONE, V7, P0, DOI 10.1371/journal.pone.0030460
   Sabatinelli D, 2005, NEUROIMAGE, V24, P1265, DOI 10.1016/j.neuroimage.2004.12.015
   Schaller M, 2007, SYD SYM SOC PSYCHOL, V0, P293
   Schaller M, 2010, PSYCHOL SCI, V21, P649, DOI 10.1177/0956797610368064
   Schmalzle R, 2013, J NEUROSCI, V33, P10340, DOI 10.1523/JNEUROSCI.5323-12.2013
   Schmalzle R, 2012, SOC COGN AFFECT NEUR, V7, P667, DOI 10.1093/scan/nsr039
   Schmalzle R, 2011, FRONT HUM NEUROSCI, V5, P0, DOI 10.3389/fnhum.2011.00043
   Seeley WW, 2007, J NEUROSCI, V27, P2349, DOI 10.1523/JNEUROSCI.5587-06.2007
   Shackman AJ, 2011, NAT REV NEUROSCI, V12, P154, DOI 10.1038/nrn2994
   Shirer WR, 2012, CEREB CORTEX, V22, P158, DOI 10.1093/cercor/bhr099
   Slovic P, 2006, CURR DIR PSYCHOL SCI, V15, P322, DOI 10.1111/j.1467-8721.2006.00461.x
   Thompson SC, 1996, J APPL SOC PSYCHOL, V26, P189, DOI 10.1111/j.1559-1816.1996.tb01845.x
   Thompson SC, 2002, AIDS EDUC PREV, V14, P505, DOI 10.1521/aeap.14.8.505.24115
   Wagner AD, 1998, SCIENCE, V281, P1188, DOI 10.1126/science.281.5380.1188
   Winston JS, 2002, NAT NEUROSCI, V5, P277, DOI 10.1038/nn816
NR 42
TC 7
Z9 9
U1 1
U2 14
PU OXFORD UNIV PRESS
PI OXFORD
PA GREAT CLARENDON ST, OXFORD OX2 6DP, ENGLAND
SN 1749-5016
EI 1749-5024
J9 SOC COGN AFFECT NEUR
JI Soc. Cogn. Affect. Neurosci.
PD APR 15
PY 2015
VL 10
IS 4
BP 612
EP 617
DI 10.1093/scan/nsu093
PG 6
WC Neurosciences; Psychology; Psychology, Experimental
SC Neurosciences & Neurology; Psychology
GA CG8HB
UT WOS:000353546800020
PM 24982263
DA 2023-03-20
ER

PT J
AU Spooner, C
   Saktiawati, AMI
   Lazuardi, E
   Worth, H
   Subronto, YW
   Padmawati, RS
AF Spooner, Catherine
   Saktiawati, Antonia Morita Iswari
   Lazuardi, Elan
   Worth, Heather
   Subronto, Yanri Wijayanti
   Padmawati, Retna Siwi
TI Impacts of stigma on HIV risk for women who inject drugs in Java: A qualitative study
SO INTERNATIONAL JOURNAL OF DRUG POLICY
LA English
DT Article
DE HIV; Gender; Indonesia; Stigma; Injecting drug use
ID hiv/aids epidemic; users; discrimination; interventions; health; prejudice; reduction; students; power; shame
AB Background: People who inject drugs have experienced stigma around the world. Stigma has been found to have negative consequences for individuals in relation to health-service use, psychological wellbeing and physical health; and for populations in terms of health inequalities. Indonesia has experienced a rapid growth in injecting drug use and HIV and little is known about drivers of HIV risk among Indonesian women who inject drugs. The purpose of this paper is to describe and consider the multiple impacts of stigmatization of injecting drug use on injecting behaviors among women who inject drugs in Java. Methods: In-depth interviews were conducted with 19 women who inject drugs in Java. Mean age was 25 years, all but one was employed or at college. The interviewers were Indonesian women. Result: Significant stigma around women's drug use was reported from multiple sources in Java including family, friends and health services, resulting in feelings of shame. To avoid this stigma, most of the study participants hid their drug use. They lived away from family and had few friends outside their drug-injecting circle, resulting in isolation from mainstream society and harm-reduction services. Sharing of injecting equipment was restricted to a small, closed circle of trusted friends, thus limiting possible HIV transmission to a small number of injectors. Conclusions: The stigmatization of drug use, particularly of drug use by women, in Indonesia appears to have contributed to significant shame, isolation from mainstream society and high rates of sharing injecting equipment with a small group of trusted friends (particularly the partner). (C) 2015 Elsevier B.V. All rights reserved.
C1 [Spooner, Catherine; Worth, Heather] UNSW Australia, Sydney, NSW 2052, Australia.
   [Saktiawati, Antonia Morita Iswari; Lazuardi, Elan; Subronto, Yanri Wijayanti; Padmawati, Retna Siwi] Gadjah Mada Univ, Fac Med, Ctr Trop Med, Bulaksumur 55281, Yogyakarta, Indonesia.
C3 University of New South Wales Sydney; Gadjah Mada University
RP Spooner, C (corresponding author), UNSW Australia, Sydney, NSW 2052, Australia.
EM c.spooner@unsw.edu.au; a.morita@ugm.ac.id; elan.lazuardi@ugm.ac.id; h.worth@unsw.edu.au; yanrisubronto@gmail.com; rspadmawati@ugm.ac.id
FU AusAID
CR Ahern J, 2007, DRUG ALCOHOL DEPEN, V88, P188, DOI 10.1016/j.drugalcdep.2006.10.014
   Amaro H, 2000, SEX ROLES, V42, P723, DOI 10.1023/A:1007059708789
   Azim T, 2015, INT J DRUG POLICY, V26, PS16, DOI 10.1016/j.drugpo.2014.09.003
   Bos Arjan E R, 2008, PSYCHOL HEALTH MED, V13, P450, DOI 10.1080/13548500701687171
   Bryant A., 2007, SAGE HDB GROUNDED TH, V0, P0
   Chan KY, 2008, AIDS BEHAV, V12, P146, DOI 10.1007/s10461-007-9222-y
   Chan KY, 2007, BMC PUBLIC HEALTH, V7, P0, DOI 10.1186/1471-2458-7-280
   Collins Elisabeth F., 2000, INTERDISCIPLINARY J, V14, P35
   Dardowidjojo S., 2012, J SE ASIAN ED, V2, P309
   Davis SLM, 2009, HARM REDUCT J, V6, P0, DOI 10.1186/1477-7517-6-28
   De P, 2007, ADDICTION, V102, P1730, DOI 10.1111/j.1360-0443.2007.01936.x
   El-Bassel N, 2010, LANCET, V376, P312, DOI 10.1016/S0140-6736(10)61026-4
   Farris CA, 2002, AM J DRUG ALCOHOL AB, V28, P339, DOI 10.1081/ADA-120002977
   Hatzenbuehler ML, 2013, AM J PUBLIC HEALTH, V103, P813, DOI 10.2105/AJPH.2012.301069
   HIV and AIDS Data Hub, 2010, IND COUNTR PROF, V0, P0
   Holt-Lunstad J, 2010, PLOS MED, V7, P0, DOI 10.1371/journal.pmed.1000316
   Independent Commission on AIDS in Asia, 2008, RED AIDS AS CRAFT EF, V0, P0
   KEELER W, 1983, ETHOS, V11, P152, DOI 10.1525/eth.1983.11.3.02a00040
   Kirtadze I, 2013, J PSYCHOACTIVE DRUGS, V45, P1, DOI 10.1080/02791072.2013.763554
   Latkin C, 2010, DRUG ALCOHOL DEPEN, V110, P221, DOI 10.1016/j.drugalcdep.2010.03.004
   Lazuardi E, 2012, CULT HEALTH SEX, V14, P491, DOI 10.1080/13691058.2012.671960
   Lindquist J, 2004, ETHNOS, V69, P487, DOI 10.1080/0014184042000302317
   Livingston JD, 2012, ADDICTION, V107, P39, DOI 10.1111/j.1360-0443.2011.03601.x
   Mahajan AP, 2008, AIDS, V22, PS67, DOI 10.1097/01.aids.0000327438.13291.62
   Medley A, 2009, AIDS EDUC PREV, V21, P181, DOI 10.1521/aeap.2009.21.3.181
   Nyblade L, 2009, J INT AIDS SOC, V12, P0, DOI 10.1186/1758-2652-12-15
   Organization WH, 2017, POL BRIEF CONS GUID, V0, P0
   Parker R, 2003, SOC SCI MED, V57, P13, DOI 10.1016/S0277-9536(02)00304-0
   Parker R, 2012, CAD SAUDE PUBLICA, V28, P164, DOI 10.1590/S0102-311X2012000100017
   Phelan JC, 2008, SOC SCI MED, V67, P358, DOI 10.1016/j.socscimed.2008.03.022
   Pinkham S, 2008, REPROD HEALTH MATTER, V16, P168, DOI 10.1016/S0968-8080(08)31345-7
   Poundstone KE, 2004, EPIDEMIOL REV, V26, P22, DOI 10.1093/epirev/mxh005
   Rhodes T, 2005, SOC SCI MED, V61, P1026, DOI 10.1016/j.socscimed.2004.12.024
   Rhodes T, 2009, INT J DRUG POLICY, V20, P193, DOI 10.1016/j.drugpo.2008.10.003
   Riono P, 2004, AIDS EDUC PREV, V16, P78, DOI 10.1521/aeap.16.3.5.78.35531
   Rivera AV, 2014, DRUG ALCOHOL DEPEN, V144, P259, DOI 10.1016/j.drugalcdep.2014.09.778
   Saddhono S.K., 2013, ASIAN J MANAGEMENT S, V2, P160
   Saktiawati A., 2013, WORLD J AIDS, V3, P298
   Sengupta S, 2011, AIDS BEHAV, V15, P1075, DOI 10.1007/s10461-010-9847-0
   Simmonds L, 2009, INT J DRUG POLICY, V20, P121, DOI 10.1016/j.drugpo.2007.09.002
   Spooner C., 2005, 228 NDARC, V0, P0
   Stangl AL, 2013, J INT AIDS SOC, V16, P0, DOI 10.7448/IAS.16.3.18734
   Teets JM, 1997, J PSYCHOACTIVE DRUGS, V29, P331, DOI 10.1080/02791072.1997.10400559
   Tindal C, 2010, AUST J PRIM HEALTH, V16, P119, DOI 10.1071/PY09026
   UNAIDS, 2012, KEY PROGRAMMES TO RE, V0, P0
   United Nations Office on Drugs and Crime (UNODC), 2006, HIV AIDS PREV CAR FE, V0, P0
   Waluyo A, 2015, J ASSOC NURSE AIDS C, V26, P69, DOI 10.1016/j.jana.2014.03.001
   Wingood GM, 2000, HEALTH EDUC BEHAV, V27, P539, DOI 10.1177/109019810002700502
NR 48
TC 22
Z9 22
U1 0
U2 11
PU ELSEVIER
PI AMSTERDAM
PA RADARWEG 29, 1043 NX AMSTERDAM, NETHERLANDS
SN 0955-3959
EI 1873-4758
J9 INT J DRUG POLICY
JI Int. J. Drug Policy
PD DEC 15
PY 2015
VL 26
IS 12
BP 1244
EP 1250
DI 10.1016/j.drugpo.2015.07.011
PG 7
WC Substance Abuse
SC Substance Abuse
GA CZ0IA
UT WOS:000366787100012
PM 26282716
DA 2023-03-20
ER

PT J
AU Muhwezi, WW
   Katahoire, AR
   Banura, C
   Mugooda, H
   Kwesiga, D
   Bastien, S
   Klepp, KI
AF Muhwezi, Wilson Winstons
   Katahoire, Anne Ruhweza
   Banura, Cecily
   Mugooda, Herbert
   Kwesiga, Doris
   Bastien, Sheri
   Klepp, Knut-Inge
TI Perceptions and experiences of adolescents, parents and school administrators regarding adolescent-parent communication on sexual and reproductive health issues in urban and rural Uganda
SO REPRODUCTIVE HEALTH
LA English
DT Article
DE Parents; Adolescents; Uganda; Sexual and reproductive health; Sexuality communication; HIV prevention
ID child communication; education; teachers; hiv/aids; hiv; secondary; tanzania; students
AB Background: Evidence suggests that in spite of some adolescents being sexually active, many parents do not discuss sex-related issues with them due to lack of age-appropriate respectful vocabulary and skills. The likelihood of parent-adolescent communication improving sexual and reproductive health outcomes appears plausible. The desire to understand parent-adolescent communication and how to improve it for promotion of healthy sexual behaviours inspired this research. The paper is meant to describe perceptions of adolescents, parents and school administrators about parent-adolescent communication on sexual issues; describe the content of such communication and identify factors that influence this communication. Methods: The study was done among two urban and two rural secondary school students in their second year of education. Data were collected from 11 focus group discussions and 10 key Informants Interviews. Data management, analysis and interpretation followed thematic analysis principles. Illuminating verbatim quotations are used to illustrate findings. Results: Parental warmth and acceptability of children was perceived by parents to be foundational for a healthy adolescent-parent communication. Perceptions of adolescents tended to point to more open and frequent communication with mothers than fathers and to cordial relationships with mothers. Fathers were perceived by adolescents to be strict, intimidating, unapproachable and unavailable. While adolescents tended to generally discuss sexual issues with mothers, male adolescents communicated less with anyone on sex, relationships and condoms. Much of the parent-adolescent communication was perceived to focus on sexually transmitted infections and body changes. Discussions of sex and dating with adolescents were perceived to be rare. Common triggers of sexuality discussions with female adolescents were; onset of menstruation and perceived abortion in the neighbourhood. Discussion with male adolescents, if it occurred was perceived to be triggered by parental suspicion of having female 'friends' or coming home late. Peers at school and mass media were perceived to the main source of sexuality information. Conclusions: Communication on sexuality issues between parents and their adolescent children was infrequent and critical elements like sex and specifics of protection against undesirable sexual behaviour consequences were avoided. Peers, schools and mass media should be creatively harnessed to improve parent-adolescent communication about sexuality issues.
C1 [Muhwezi, Wilson Winstons] Makerere Univ, Coll Hlth Sci, Dept Psychiat, Sch Med, Kampala, Uganda.
   [Katahoire, Anne Ruhweza; Banura, Cecily; Mugooda, Herbert; Kwesiga, Doris] Makerere Univ, Coll Hlth Sci, Child Hlth & Dev Ctr, Sch Med, Kampala, Uganda.
   [Bastien, Sheri] Univ Calgary, Global Hlth & Int Partnerships, Fac Med, Calgary, AB T2N 1N4, Canada.
   [Klepp, Knut-Inge] Univ Oslo, Inst Basic Med Sci, Fac Med, Oslo, Norway.
C3 Makerere University; Makerere University; University of Calgary; University of Oslo
RP Muhwezi, WW (corresponding author), Makerere Univ, Coll Hlth Sci, Dept Psychiat, Sch Med, POB 7072, Kampala, Uganda.
EM winstons.muhwezi@gmail.com
CR Adeyemo MO, 1994, NIGERIA INT Q COMMUN, V15, P241
   Amuyunzu-Nyamongo M, 2005, EVIDENCE ADOLESCENTS, V2005, P0
   Bankole Akinrinola, 2007, AFR J REPROD HEALTH, V11, P28, DOI 10.2307/25549730
   Bastien S, 2011, REPROD HEALTH, V8, P0, DOI 10.1186/1742-4755-8-25
   Biddlecom A, 2009, INT PERSPECT SEX R H, V35, P72, DOI 10.1363/3507209
   Birungi H., 2007, EXCHANGE ON HIV/AIDS, V0, P7
   Birungi H, 2008, SEXUAL REPROD HLTH N, V0, P0
   Botchway A, 2004, THESIS, V0, P0
   Boyatzis RichardE, 1998, TRANSFORMING QUALITA, V0, P0
   Bull Sheana, 2010, EAST AFR J PUBLIC HEALTH, V7, P58
   Clarke V., 2006, QUALITATIVE RES PSYC, V3, P77, DOI 10.1191/1478088706QP063OA
   Fongkaew Warunee, 2006, JOURNAL OF THE MEDICAL ASSOCIATION OF THAILAND, V89, P1721
   Fuglesang M, 1997, SOC SCI MED, V44, P1245, DOI 10.1016/S0277-9536(96)00314-0
   Guest G, 2006, FIELD METHOD, V18, P59, DOI 10.1177/1525822X05279903
   Helleve A, 2011, HEALTH EDUC RES, V26, P847, DOI 10.1093/her/cyr031
   Helleve A, 2009, CULT HEALTH SEX, V11, P189, DOI 10.1080/13691050802562613
   Hollander JA, 2004, J CONTEMP ETHNOGR, V33, P602, DOI 10.1177/0891241604266988
   Hulton LA, 2000, STUD FAMILY PLANN, V31, P35, DOI 10.1111/j.1728-4465.2000.00035.x
   Hyden LC, 2003, INT J SOC RES METHOD, V6, P305, DOI 10.1080/13645570210124865
   Jacob WJ, 2007, DEV PRACT, V17, P114, DOI 10.1080/09614520601092691
   Kajula LJ, 2004, THESIS, V0, P0
   Kawai K, 2008, SCAND J PUBLIC HEALT, V36, P879, DOI 10.1177/1403494808094243
   Kibombo R., 2008, ADULTS PERCEPTIONS A, V0, P0
   Kirby Douglas, 2002, NEW DIR CHILD ADOLESC DEV, V0, P93
   Klein JD, 2005, J ADOLESCENT HEALTH, V37, PS94, DOI 10.1016/j.jadohealth.2005.05.004
   Kumi-Kyereme Akwasi, 2007, AFR J REPROD HEALTH, V11, P133, DOI 10.2307/25549736
   LAPADAT JC, 1999, QUALITATIVE INQUIRY, V0005, P0
   Lofgren J, 2009, AJAR-AFR J AIDS RES, V8, P193, DOI 10.2989/AJAR.2009.8.2.7.859
   Luwaga LCN, 2004, THESIS, V0, P0
   Marshall MN, 1996, FAM PRACT, V13, P92, DOI 10.1093/fampra/13.1.92
   Mbugua N, 2007, SOC SCI MED, V64, P1079, DOI 10.1016/j.socscimed.2006.10.008
   McLellan E., 2003, FIELD METHOD, V15, P63, DOI 10.1177/1525822X02239573
   Ministry of Education and Sports UNFPA, 2011, SIT AN SCH HLTH PROG, V0, P0
   Ministry of Health (MOH) [Uganda] and ORC Macro, 2006, UG HIV AIDS SER BEH, V0, P0
   Musa OI, 2008, AFR J INFECT DIS, V2, P1
   Namisi FS, 2009, SCAND J PUBLIC HEALT, V37, P65, DOI 10.1177/1403494808086986
   Neema S, 2006, 25 ALL GUTTM I, V0, P0
   Phetla G, 2008, AIDS EDUC PREV, V20, P504, DOI 10.1521/aeap.2008.20.6.504
   Ryan GeryW., 2003, FIELD METHOD, V15, P85, DOI 10.1177/1525822X02239569
   Shiferaw K, 2014, REPROD HEALTH, V11, P0, DOI 10.1186/1742-4755-11-2
   Shuey DA, 1999, HEALTH EDUC RES, V14, P411, DOI 10.1093/her/14.3.411
   Straight Talk Foundation, 2003, HANDL SEX FEEL REP A, V0, P0
   Tamale S, 2005, FEM AFR, V0, P9
   The Alan Guttmacher Institute, 2005, AL GUTTM I SER, V2, P0
   Uganda Bureau of Statistics and ICF, 2012, UG DEM HLTH SURV 201, V0, P0, DOI DOI 10.2307/41329750
   UNAIDS, 2004, SEEN NOT HEARD VER Y, V0, P0
   Wamoyi J, 2010, REPROD HEALTH, V7, P0, DOI 10.1186/1742-4755-7-6
   Webb C, 2001, J ADV NURS, V33, P798, DOI 10.1046/j.1365-2648.2001.01720.x
NR 48
TC 56
Z9 56
U1 0
U2 21
PU BMC
PI LONDON
PA CAMPUS, 4 CRINAN ST, LONDON N1 9XW, ENGLAND
SN 
EI 1742-4755
J9 REPROD HEALTH
JI Reprod. Health
PD NOV 30
PY 2015
VL 12
IS 
BP 
EP 
DI 10.1186/s12978-015-0099-3
PG 16
WC Public, Environmental & Occupational Health
SC Public, Environmental & Occupational Health
GA CX1VC
UT WOS:000365482700001
PM 26621129
DA 2023-03-20
ER

PT J
AU Osazuwa-Peters, N
   Wang, DD
   Namin, A
   John, VM
   O'Neill, M
   Patel, PV
   Varvares, MA
AF Osazuwa-Peters, Nosayaba
   Wang, Dawei David
   Namin, Arya
   John, Vivek Mathew
   O'Neill, Michael
   Patel, Pranav V.
   Varvares, Mark A.
TI Sexual behavior, HPV knowledge, and association with head and neck cancer among a high-risk group
SO ORAL ONCOLOGY
LA English
DT Article
DE Human papillomavirus (HPV); Head and neck cancer (HNC); Oropharyngeal cancer; Community knowledge; Source of HPV information; Risk factors
ID human-papillomavirus hpv; oropharyngeal cancer; united-states; vaccine introduction; south-carolina; infection; prevalence; students; health
AB Objectives: To understand knowledge of HPV, its association with head and neck cancer (HNC), and source of knowledge in a high-risk population. Materials and methods: A cross-sectional survey was conducted among attendees at a Drag Racing event in East St. Louis in 2013. Results: Only 29.9% knew that HPV definitely increases the risk of developing HNC, 42.4% thought HPV was same as HIV, and only 25.1% received HPV information from a healthcare practitioner. Participants that thought number of sexual partners did not increase risk of developing HPV were more likely to have low knowledge scores (r = .74, p < .001). There were significant associations between HNC knowledge, number of sexual partners, age at initial coitus, and risk perception; and those who did not think having more sexual partner increases the chance of developing HPV infection were 33 times more likely to have lower knowledge of the association between HPV and HNC (OR = 33.27; 95% CI: 16.34, 67.74). Conclusions: Knowledge of HPV and its association with head and neck cancer has significant gaps in this population, with a large number of the population accessing HPV information from sources other than a healthcare provider. (C) 2015 Elsevier Ltd. All rights reserved.
C1 [Osazuwa-Peters, Nosayaba; Varvares, Mark A.] St Louis Univ, Ctr Canc, St Louis, MO 63110 USA.
   [Osazuwa-Peters, Nosayaba; Varvares, Mark A.] St Louis Univ, Sch Med, Dept Otolaryngol Head & Neck Surg, St Louis, MO 63110 USA.
   [Wang, Dawei David; Namin, Arya; John, Vivek Mathew; O'Neill, Michael; Patel, Pranav V.] St Louis Univ, Sch Med, St Louis, MO 63104 USA.
C3 Saint Louis University; Saint Louis University; Saint Louis University
RP Osazuwa-Peters, N (corresponding author), St Louis Univ, Sch Med, Dept Otolaryngol Head & Neck Surg, 3635 Vista Ave,6th Floor Desloge Towers, St Louis, MO 63110 USA.
EM nosazuwa@slu.edu
FU Saint Louis University Cancer Center
CR Cannick GF, 2005, J AM DENT ASSOC, V136, P373, DOI 10.14219/jada.archive.2005.0180
   Carter Lachlan M, 2007, BMC MED EDUC, V7, P44
   Chung CH, 2014, ORAL ONCOL, V50, P364, DOI 10.1016/j.oraloncology.2013.09.003
   Courtenay W. H., 2002, INTERNATIONAL JOURNAL OF MENS HEALTH, V1, P281, DOI 10.3149/jmh.0103.281
   Cruz GD, 2002, J AM DENT ASSOC, V133, P1064, DOI 10.14219/jada.archive.2002.0330
   DSouza G, 2014, PLOS ONE, V9, P0, DOI 10.1371/journal.pone.0086023
   DSouza G, 2011, PREV MED, V53, PS5, DOI 10.1016/j.ypmed.2011.08.001
   DSouza G, 2009, J INFECT DIS, V199, P1263, DOI 10.1086/597755
   Gayar OH, 2014, OTOLARYNGOL HEAD NEC, V22, P2014
   Gillison ML, 2008, J ADOLESCENT HEALTH, V43, PS52, DOI 10.1016/j.jadohealth.2008.07.002
   Hapner ER, 2011, J VOICE, V25, P480, DOI 10.1016/j.jvoice.2009.12.004
   Harris MS, 2013, JAMA OTOLARYNGOL, V139, P568, DOI 10.1001/jamaoto.2013.3153
   Herrero R, 2013, PLOS ONE, V8, P0, DOI 10.1371/journal.pone.0068329
   Holman DM, 2014, JAMA PEDIATR, V168, P76, DOI 10.1001/jamapediatrics.2013.2752
   Jemal A, 2013, JNCI-J NATL CANCER I, V105, P175, DOI 10.1093/jnci/djs491
   Klug SJ, 2008, PREV MED, V46, P87, DOI 10.1016/j.ypmed.2007.09.003
   Kreimer AR, 2014, ORAL ONCOL, V50, P555, DOI 10.1016/j.oraloncology.2013.06.007
   Lambert E C, 2001, J AM BOARD FAM PRACT, V14, P178
   Malloy KM, 2013, JAMA OTOLARYNGOL, V139, P1037, DOI 10.1001/jamaoto.2013.4452
   Markowitz LE, 2013, J INFECT DIS, V208, P385, DOI 10.1093/infdis/jit192
   Marur S, 2010, LANCET ONCOL, V11, P781, DOI 10.1016/S1470-2045(10)70017-6
   McPartland TS, 2005, J AM COLL HEALTH, V53, P225, DOI 10.3200/JACH.53.5.225-230
   Moscicki AB, 2005, J ADOLESCENT HEALTH, V37, PS3, DOI 10.1016/j.jadohealth.2005.09.011
   Osazuwa-Peters N, 2013, VACCINE, V31, P5500, DOI 10.1016/j.vaccine.2013.09.031
   Ramqvist T, 2010, EMERG INFECT DIS, V16, P1671, DOI 10.3201/eid1611.100452
   Reed SG, 2005, J CANCER EDUC, V20, P136, DOI 10.1207/s15430154jce2003_6
   Smith Elaine M, 2010, CANCER CAUSES CONTROL, V21, P1369, DOI 10.1007/s10552-010-9564-z
   Smith EM, 2004, INT J CANCER, V108, P766, DOI 10.1002/ijc.11633
   Steinau M, 2014, EMERG INFECT DIS, V20, P822, DOI 10.3201/eid2005.131311
   Stokols D, 1996, AM J HEALTH PROMOT, V10, P282, DOI 10.4278/0890-1171-10.4.282
   SYRJANEN K, 1983, INT J ORAL MAXILLOF, V12, P418, DOI 10.1016/S0300-9785(83)80033-7
   Waller J, 2013, PREV MED, V56, P35, DOI 10.1016/j.ypmed.2012.10.028
   White LJ, 2012, OTOLARYNG HEAD NECK, V147, P63, DOI 10.1177/0194599812438662
   White LJ, 2014, AM J CANC PREVENT, V2, P14
   Woods RSR, 2014, WORLD J CLIN CASES, V2, P172, DOI 10.12998/wjcc.v2.i6.172
NR 35
TC 23
Z9 23
U1 1
U2 9
PU ELSEVIER SCIENCE BV
PI AMSTERDAM
PA PO BOX 211, 1000 AE AMSTERDAM, NETHERLANDS
SN 1368-8375
EI 1879-0593
J9 ORAL ONCOL
JI Oral Oncol.
PD MAY 15
PY 2015
VL 51
IS 5
BP 452
EP 456
DI 10.1016/j.oraloncology.2015.01.011
PG 5
WC Oncology; Dentistry, Oral Surgery & Medicine
SC Oncology; Dentistry, Oral Surgery & Medicine
GA CH4TZ
UT WOS:000354027100097
PM 25683135
DA 2023-03-20
ER

PT J
AU Chi, XL
   Hawk, ST
   Winter, S
   Meeus, W
AF Chi, Xinli
   Hawk, Skyler T.
   Winter, Sam
   Meeus, Wim
TI The Effect of Comprehensive Sexual Education Program on Sexual Health Knowledge and Sexual Attitude Among College Students in Southwest China
SO ASIA-PACIFIC JOURNAL OF PUBLIC HEALTH
LA English
DT Article
DE health services evaluation; adolescent health; demography; social determinants of health; psychological/behavioral medicine; evaluation
ID marriage; youths; hiv
AB The purpose of this study was to evaluate whether a comprehensive sexual education program for college students in Southwest China (a) improved sexual health knowledge in reproduction, contraception, condom use, sexually transmitted diseases, and HIV; (b) increased accepting attitudes toward lesbian, gay, bisexual, and transsexual individuals; and (c) altered participants' attitudes toward premarital sex and monogamy. The program used diverse teaching methods, providing 6 sessions over a period of 9 weeks about sexual health knowledge and sexual attitudes to college students (age 18-26 years) in Southwest China. Sexual health knowledge and sexual attitudes of 80 comprehensive sexual education class students (education group) and 92 general mental health education class students (control group) were measured at baseline, the end of course (posttest), and 3 weeks after the end of course (follow-up). There were significant effects of the program on (a) sexual health knowledge, including reproductive health, contraception, condom use, and HIV/AIDS and (b) positive attitudes toward sexual minorities, although these changes may require further reinforcement. In contrast, the program did not alter students' attitudes about premarital sex or monogamy. The results are discussed in terms of recommendations of sex education in China and future directions for research.
C1 [Chi, Xinli; Winter, Sam] Univ Hong Kong, Pokfulam, Hong Kong, Peoples R China.
   [Hawk, Skyler T.; Meeus, Wim] Univ Utrecht, Utrecht, Netherlands.
   [Meeus, Wim] Tilburg Univ, NL-5000 LE Tilburg, Netherlands.
C3 University of Hong Kong; Utrecht University; Tilburg University
RP Chi, XL (corresponding author), Univ Hong Kong, Dept Educ, HOC BLOG, Room 101, Hong Kong, Hong Kong, Peoples R China.
EM chixinli@hku.hk
FU Utrecht short stay fellowship
CR AP/Washington Post, 2011, ELECTIVE ABORTION RI, V0, P0
   Bandura A., 1986, SOCIAL FDN THOUGHT A, V0, P0
   Berne, 1999, EUROPEAN APPROACHES, V0, P0
   Diaz Rafael M, 2004, CULTUR DIVERS ETHNIC MINOR PSYCHOL, V10, P255, DOI 10.1037/1099-9809.10.3.255
   East PL, 1996, PROMOTING HUMAN WELL, V0, P101
   EISEN M, 1990, FAM PLANN PERSPECT, V22, P261, DOI 10.2307/2135683
   EISEN M, 1992, HEALTH EDUC QUART, V19, P249, DOI 10.1177/109019819201900208
   Feng YJ, 2010, JAIDS-J ACQ IMM DEF, V53, PS98, DOI 10.1097/QAI.0b013e3181c7df71
   Gao Y, 2001, REPROD FERT DEVELOP, V13, P729, DOI 10.1071/RD01082
   Gao YN, 2006, J GAY LESBIAN ISSUES, V3, P87
   Hendrick C, 2006, J SEX RES, V43, P76, DOI 10.1080/00224490609552301
   Higgins LT, 2002, SEX ROLES, V46, P75, DOI 10.1023/A:1016565426011
   Huang H, 2008, INT J STD AIDS, V19, P342, DOI 10.1258/ijsa.2007.007208
   Ip WY, 2001, WESTERN J NURS RES, V23, P211, DOI 10.1177/019394590102300208
   Joint United Nations Programme on HIV/AIDS (UNAIDS), 2010, UNAIDS REP GLOB AIDS, V0, P0
   Jun P, 2001, J LGBT HLTH, V7, P346
   Lacey RS, 2004, J SEX RES, V41, P121, DOI 10.1080/00224490409552220
   Li YH, 2008, PUBLIC ATTITUDE HOMO, V0, P0
   Liu JX, 2006, AIDS BEHAV, V10, PS25, DOI 10.1007/s10461-006-9123-5
   Lou CH, 2004, J ADOLESCENT HEALTH, V34, P433, DOI 10.1016/j.jadohealth.2003.07.020
   Matheson A, 2013, DRUG USE DEPENDENCE, V0, P0
   Pan SM, 2008, SEXUAL VALUE SEXUAL, V0, P0
   Ruan YH, 2004, SEX TRANSM DIS, V31, P623
   SHI R, 2000, CHIN J SCH HLTH, V21, P10
   Walsh J. L., 2009, J SEX RES, V46, P1
   Wang B, 2005, INT FAM PLAN PERSPEC, V31, P63, DOI 10.1363/3106305
   Wang B, 2007, J HIV AIDS PREVENTIO, V7, P43, DOI 10.1300/J499v07n02_04
   Waterman AD, 2001, TEACH PSYCHOL, V28, P21, DOI 10.1207/S15328023TOP2801_05
   Weinstein RB, 2008, INT J SEX HEALTH, V20, P212, DOI 10.1080/19317610802240279
   Winter S, 2008, SEX ROLES, V59, P670, DOI 10.1007/s11199-008-9462-y
   Yi Z, 2007, PSYCHOL DEV ED, V4, P101
   Zhang DX, 2010, ASIA-PAC J PUBLIC HE, V22, P118, DOI 10.1177/1010539509350614
   Zhang K, 1999, AIDS CARE, V11, P581, DOI 10.1080/09540129947730
   Zhao E, 2005, SEXUAL REVOLUTIN SIL, V0, P0
   Zheng WJ, 2011, CULT HEALTH SEX, V13, P497, DOI 10.1080/13691058.2011.563866
NR 35
TC 26
Z9 28
U1 6
U2 63
PU SAGE PUBLICATIONS INC
PI THOUSAND OAKS
PA 2455 TELLER RD, THOUSAND OAKS, CA 91320 USA
SN 1010-5395
EI 1941-2479
J9 ASIA-PAC J PUBLIC HE
JI Asia-Pac. J. Public Health
PD MAR 15
PY 2015
VL 27
IS 2
BP NP2049
EP NP2066
DI 10.1177/1010539513475655
PG 18
WC Public, Environmental & Occupational Health
SC Public, Environmental & Occupational Health
GA CF5GT
UT WOS:000352586200192
PM 23417908
DA 2023-03-20
ER

PT J
AU Puharic, D
   Borovac, JA
   Petrov, B
AF Puharic, D.
   Borovac, J. A.
   Petrov, B.
TI Attitudes of adolescents towards sexual health in three cities from Croatia and Bosnia and Herzegovina
SO INTERNATIONAL NURSING REVIEW
LA English
DT Article
DE Adolescent; Bosnia and Herzegovina; Contraception; Croatia; Education; Health; Religion; Sex; Sexually Transmitted Infections
ID transmitted infection; human-papillomavirus; risk behavior; condom use; knowledge; education; students; religiosity; hiv; association
AB AimThis study aimed to determine the attitudes of adolescents towards sexual health and to assess their understanding of contraception use and knowledge about sexually transmitted infections in three ethnically different areas of Croatia and Bosnia and Herzegovina. MethodsA total of 146 adolescent high school students between 17 and 19 years of age from three different cities were enrolled in this cross-sectional study. The participants completed two anonymous questionnaires: one that measured attitudes towards safe sex practice and another that measured contraception and general sexual health knowledge. ResultsShame was identified as the main factor why adolescents did not seek information about sexual health and contraception. On average, respondents correctly answered only 35% of questions regarding sexual health. Adolescents from East Mostar, with a predominantly Bosniak population, had more positive attitudes towards safe sex and showed less contraception knowledge in comparison to their colleagues from two cities in Croatia. LimitationsOur study design might be burdened by socially desirable reporting and other biases inherent to the survey design. ConclusionAdolescents from Croatia and Bosnia and Herzegovina, countries that experienced war and are still undergoing post-communist socio-economic transition, generally did not have adequate knowledge with respect to safe sex lifestyles. Respondents had major problems identifying sexually transmitted infections and their knowledge about contraception was insufficient. Implications for nursing and health policyProviding care for adolescent populations should address specificities in local ethnical and socio-economical circumstances. There is a need for further studies to determine social, cultural and religious factors influencing the knowledge and attitudes towards sexual health in order to provide most effective interventions for specific adolescent populations.
C1 [Puharic, D.; Borovac, J. A.] Univ Split, Sch Med, Split, Croatia.
   [Petrov, B.] Mostar Univ, Sch Med, Mostar, Bosnia & Herceg.
C3 University of Split; University of Mostar
RP Borovac, JA (corresponding author), Univ Split MEFST, Sch Med, Soltanska 2, HR-21000 Split, Croatia.
EM jborovac@mefst.hr
CR Addis Z, 2013, BMC PUBLIC HEALTH, V13, P0, DOI 10.1186/1471-2458-13-714
   [Anonymous], 2013, WMA DECLARATION HELS, V0, P0
   Apter D, 2012, ENDOCR DEV, V22, P332, DOI 10.1159/000331669
   Central Election Committee of Bosnia and Herzegovina, 2008, POTVRD IZB REZ, V0, P0
   Central Intelligence Agency, 2014, WORLD FACTB 2014, V0, P0
   Cope AB, 2014, SEX TRANSM DIS, V41, P447, DOI 10.1097/OLQ.0000000000000147
   Croatian Bureau of Statistics, 2011, PRVI REZ POP STAN 20, V0, P0
   de Looze M, 2015, EUR J PUBLIC HEALTH, V25, P50, DOI 10.1093/eurpub/cku083
   Drainoni ML, 2014, SEX TRANSM DIS, V41, P455, DOI 10.1097/OLQ.0000000000000135
   Federal Institute for Statistics of Federation of Bosnia and Herzegovina, 1991, STAN PREM IZJ NAC PR, V0, P0
   Grunbaum Jo Anne, 2002, MMWR SURVEILL SUMM, V51, P1
   Huneeus A, 2014, SEX TRANSM DIS, V41, P306, DOI 10.1097/OLQ.0000000000000122
   Jankovic S, 2013, COLLEGIUM ANTROPOL, V37, P17
   Kann L, 2014, MMWR SURVEILL SUMM, V63, P1
   Kumar MM, 2013, PAED CHILD HEALT-CAN, V18, P74
   Leung AKC, 2005, ADV THER, V22, P187, DOI 10.1007/BF02849928
   Marlow LAV, 2009, J EPIDEMIOL COMMUN H, V63, P1010, DOI 10.1136/jech.2008.085886
   Matziou V, 2009, INT NURS REV, V56, P354, DOI 10.1111/j.1466-7657.2009.00727.x
   Max Planck Institute for Social Anthropology, 2010, REL ID POSTS, V0, P0
   McKinnon LR, 2014, SEX TRANSM INFECT, V90, P237, DOI 10.1136/sextrans-2013-051310
   Moreau C, 2013, EUR J CONTRACEP REPR, V18, P168, DOI 10.3109/13625187.2013.777829
   Mueller TE, 2008, J ADOLESCENT HEALTH, V42, P89, DOI 10.1016/j.jadohealth.2007.08.002
   Nemcic N, 2005, CROAT MED J, V46, P52
   Paul C, 2000, J ADOLESCENT HEALTH, V27, P136, DOI 10.1016/S1054-139X(99)00095-6
   Pavicic D, 2003, COLLEGIUM ANTROPOL, V27, P161
   Puzek I, 2012, ARCH SEX BEHAV, V41, P1497, DOI 10.1007/s10508-012-9924-8
   Rada C, 2013, MED-SURG J, V117, P994
   Curcio CSS, 2015, J RELIG HEALTH, V54, P435, DOI 10.1007/s10943-013-9803-1
   State Election Committee of the Republic of Croatia, 2011, KON SLUB REZ IZB ZAS, V0, P0
   Strasburger Victor C, 2012, ADOLESC MED STATE ART REV, V23, P15
   Stulhofer A, 2007, INT FAM PLAN PERSPEC, V33, P58, DOI 10.1363/3305807
   Stulhofer A, 2011, J SEX RES, V48, P360, DOI 10.1080/00224499.2010.494257
   Tang SY, 2014, J REPROD MED, V59, P44
   Teenage Knowledge of Contraception and Sexual Health, 2002, QUEST STUD W YORKSH, V0, P0
   Troussier T, 2012, ENDOCR DEV, V22, P357, DOI 10.1159/000331653
   True K, 2014, HUM REPROD, V29, P1651, DOI 10.1093/humrep/deu085
   Tung WC, 2013, INT NURS REV, V60, P366, DOI 10.1111/inr.12039
   Vivancos R, 2013, PUBLIC HLTH, V127, P237
   Zwane I T, 2004, INT NURS REV, V51, P15, DOI 10.1111/j.1466-7657.2003.00214.x
NR 39
TC 3
Z9 3
U1 0
U2 7
PU WILEY
PI HOBOKEN
PA 111 RIVER ST, HOBOKEN 07030-5774, NJ USA
SN 0020-8132
EI 1466-7657
J9 INT NURS REV
JI Int. Nurs. Rev.
PD SEP 15
PY 2015
VL 62
IS 3
BP 294
EP 302
DI 10.1111/inr.12160
PG 9
WC Nursing
SC Nursing
GA CP9MK
UT WOS:000360218200015
PM 25521534
DA 2023-03-20
ER

PT J
AU Sanga, Z
   Kapanda, G
   Msuya, S
   Mwangi, R
AF Sanga, Zawadi
   Kapanda, Gibson
   Msuya, Sia
   Mwangi, Rose
TI Factors influencing the uptake of Voluntary HIV Counseling and Testing among secondary school students in Arusha City, Tanzania: a cross sectional study
SO BMC PUBLIC HEALTH
LA English
DT Article
DE VCT uptake; HIV test; Knowledge; Attitudes; Secondary school students
ID acceptability
AB Background: Voluntary HIV counseling and testing (VCT) is a key strategy towards HIV prevention yet, the uptake of VCT services among young people remains low. This study determined the factors that influence the uptake of VCT among secondary school students in Arusha City, Tanzania. Methods: A cross sectional study using quantitative methods was conducted. A multi-stage sampling method was applied to randomly select the secondary schools. Stratification, random and systematic sampling techniques were used to identify the study participants. Interviews were conducted using structured questionnaires. Data analysis was done using statistical package for social sciences version 16. Analytical statistics were done using odds ratio to measure strength of association between VCT uptake and independent variables. Association with p-value < 0.05 was considered significant. Binary logistic regression was used to identify predictors of VCT uptake. Results: Of 400 study participants, 50.5% were male and 49.5% were female. 93.5% of the respondents were aware of the VCT services, 79.1% had high knowledge on VCT services and 75.9% had positive attitude towards VCT services. On VCT uptake, only 29.3% had ever tested. VCT uptake was found to be significantly predicted by age (p = 0.003), sex (p < 0.001), religion (p < 0.001), exposure to VCT information from a VCT centre (p < 0.001) and type of school ownership (p < 0.013). Conclusion: Despite high knowledge on VCT services, the uptake of VCT among secondary school students was found to be low. The uptake of VCT was mainly found to be influenced by fear of HIV test results, knowledge and attitude on VCT services, age, education, engagement in sexual relationships, stigma and distance to the VCT centre. Integration of youth friendly VCT services in secondary schools would increase VCT uptake among secondary school students. Support and care received after knowing the test results should be clearly communicated as it helps motivate more young people towards VCT uptake and reduce stigma among them.
C1 [Sanga, Zawadi; Msuya, Sia] Kilimanjaro Christian Med Univ Coll, Dept Community Hlth, Moshi, Tanzania.
   [Kapanda, Gibson; Mwangi, Rose] Kilimanjaro Christian Med Univ Coll, KCMC MEPI Project, Moshi, Tanzania.
RP Sanga, Z (corresponding author), Kilimanjaro Christian Med Univ Coll, Dept Community Hlth, Moshi, Tanzania.
EM jnsnsanga@yahoo.co.uk
CR Arusha City Council, 2014, SEC ED, V0, P0
   Baisley K, 2012, PLOS ONE, V7, P0, DOI 10.1371/journal.pone.0042108
   Bwambale FM, 2008, BMC PUBLIC HEALTH, V8, P0, DOI 10.1186/1471-2458-8-263
   de Paoli MM, 2004, AIDS CARE, V16, P411, DOI 10.1080/09540120410001683358
   Gatta AA, 2011, AOSIS OPEN J, V35, P103
   Johns Hopkins School of Public Health, 2012, VOL COUNS TEST RIG E, V0, P0
   Kakoko DC, 2006, AIDS CARE, V18, P554, DOI 10.1080/09540120500259779
   Killewo JZJ, 1998, AIDS CARE, V10, P431, DOI 10.1080/09540129850123966
   Ma W, 2007, AIDS, V21, PS129, DOI 10.1097/01.aids.0000304708.64294.3f
   Mbopi-keou FX, 2012, PAN AFRICAN MED J, V13, P18
   Medical Research Council, 2013, REV RES BLACK AFR CO, V0, P0
   Ministry of Health and Social Welfare, 2012, NAT GUID MAN HIV AID, V0, P0
   Ministry of Health and Social Welfare of Tanzania, 2009, STAND OP PROC HIV TE, V0, P0
   Musheke M, 2013, BMC PUBLIC HEALTH, V13, P0, DOI 10.1186/1471-2458-13-220
   National Bureau of Statistics (NBS) Office of the Chief Government Statistician (OCGS) CF International, 2013, TANZ HIV AIDS MAL IN, V0, P0
   National Bureau of Statistics (NBS) [Tanzania] and ICF Macro, 2011, TANZ DEM HLTH SURV 2, V0, P0
   Pikard JL, 2009, HIV VOLUNTARY COUNSE, V49, P42
   Sukari O, 2007, DAR ES SALAAM MED ST, V15, P20
   Tewabe T, 2012, ETHIOP J HEALTH DEV, V26, P16
   UNGASS, 2010, PROGR REP UN REP TAN, V0, P0
   Unicef-Tanzania, 2011, AD TANZ, V0, P0
   WHO, 2011, GLOB HLTH SECT STRAT, V0, P0
   WHO, 2013, HIV AD GUID HIV TEST, V0, P0
   Wringe A, 2007, TROP MED INT HEALTH, V17, P0
NR 24
TC 21
Z9 23
U1 1
U2 7
PU BMC
PI LONDON
PA CAMPUS, 4 CRINAN ST, LONDON N1 9XW, ENGLAND
SN 
EI 1471-2458
J9 BMC PUBLIC HEALTH
JI BMC Public Health
PD MAY 2
PY 2015
VL 15
IS 
BP 
EP 
DI 10.1186/s12889-015-1771-9
PG 9
WC Public, Environmental & Occupational Health
SC Public, Environmental & Occupational Health
GA CH3PG
UT WOS:000353942000001
PM 25933806
DA 2023-03-20
ER

PT J
AU Nwozichi, CU
AF Nwozichi, Chinomso Ugochukwu
TI Extending HIV/AIDS policy abroad through international collaboration aimed at promoting positive sexual behaviours of African students schooling in foreign countries
SO AJAR-AFRICAN JOURNAL OF AIDS RESEARCH
LA English
DT Article
C1 Babcock Univ, Sch Nursing, Dept Adult Hlth Nursing, Ilishan Remo, Ogun State, Nigeria.
RP Nwozichi, CU (corresponding author), Babcock Univ, Sch Nursing, Dept Adult Hlth Nursing, Ilishan Remo, Ogun State, Nigeria.
EM nwozichichinomso@gmail.com
CR Egan C.E., 2001, CAN J HUM SEX, V10, P41
   Maticka-Tyndale E, 2010, INT J SEX HEALTH, V22, P234, DOI 10.1080/19317611.2010.491377
   Olinyk S, 2014, AJAR-AFR J AIDS RES, V13, P197, DOI 10.2989/16085906.2014.907818
NR 3
TC 0
Z9 0
U1 0
U2 5
PU NATL INQUIRY SERVICES CENTRE PTY LTD
PI GRAHAMSTOWN
PA 19 WORCESTER STREET, PO BOX 377, GRAHAMSTOWN 6140, SOUTH AFRICA
SN 1608-5906
EI 1727-9445
J9 AJAR-AFR J AIDS RES
JI AJAR-Afr. J. Aids Res.
PD APR 15
PY 2015
VL 14
IS 1
BP 
EP 
DI 10.2989/16085906.2015.1016990
PG 1
WC Public, Environmental & Occupational Health
SC Public, Environmental & Occupational Health
GA CH3IW
UT WOS:000353925300001
PM 25920988
DA 2023-03-20
ER

PT J
AU Ben Natan, M
   Dubov, D
   Raychlin, M
AF Ben Natan, Merav
   Dubov, Daria
   Raychlin, Marina
TI Nursing Students' Willingness to Care for Human Immunodeficiency Virus-Infected Patients in the Future
SO NURSE EDUCATOR
LA English
DT Article
DE HIV infections; Israel; nursing students; Theory of Planned Behavior
ID planned behavior; hiv/aids; attitudes; knowledge; lithuania; finland; estonia; people; hiv
AB Recent studies in various countries have shown controversy regarding students' willingness to care for human immunodeficiency virus (HIV)-infected patients as well as factors associated with students' decisions about this issue. This survey, based on the Theory of Planned Behavior, explored factors associated with Israeli nursing students' willingness to care for HIV-infected patients in the future. The results suggest that appropriate education and experience in caring for HIV-infected patients are critical for improving students' willingness to care for these patients.
C1 [Ben Natan, Merav; Dubov, Daria; Raychlin, Marina] Hillel Yaffe Med Ctr, Pat Matthews Sch Nursing, IL-38100 Hadera, Israel.
   [Ben Natan, Merav] Tel Aviv Univ, Dept Nursing, Sch Hlth Profess, IL-69978 Tel Aviv, Israel.
C3 Tel Aviv University
RP Ben Natan, M (corresponding author), Hillel Yaffe Med Ctr, Pat Matthews Acad Sch Nursing, POB 169, IL-38100 Hadera, Israel.
EM meraav@hy.health.gov.il
CR Agokei RC, 2012, INT J PSYCHOL BEHAV, V2, P226, DOI 10.5923/j.ijpbs.20120206.05
   AJZEN I, 1991, ORGAN BEHAV HUM DEC, V50, P179, DOI 10.1016/0749-5978(91)90020-T
   Al-Rabeei N. A., 2012, EASTERN MEDITERRANEAN HEALTH JOURNAL, V18, P221
   Astrom AN, 2009, BMC HEALTH SERV RES, V9, P0, DOI 10.1186/1472-6963-9-213
   Bektas HA, 2007, AIDS CARE, V19, P888, DOI 10.1080/09540120701203352
   Brailo V, 2011, J DENT EDUC, V75, P1115
   Chendake M. B., 2013, INDIAN JOURNAL OF SCIENTIFIC RESEARCH, V4, P69
   Durkin Anne, 2004, NURS EDUC PERSPECT, V25, P22
   Eriksson L, 2010, THESIS RODA KORSETS, V0, P0
   Kim Cho-Ja, 2006, TAEHAN KANHO HAKHOE CHI, V36, P596
   Ko Nai-Ying, 2004, KAOHSIUNG JOURNAL OF MEDICAL SCIENCES, V20, P389, DOI 10.1016/S1607-551X(09)70175-5
   Li YL, 2008, APPL NURS RES, V21, P147, DOI 10.1016/j.apnr.2006.10.004
   Madumo M M, 2006, CURATIONIS, V29, P87
   Mahat G, 2009, J ADV NURS, V65, P1907, DOI 10.1111/j.1365-2648.2009.05070.x
   Mor Z, 2013, BMJ OPEN, V3, P0, DOI 10.1136/bmjopen-2013-003078
   Nakakis K., 2012, HLTH SCI J, V6, P129
   Oyeyemi A, 2006, J ADV NURS, V53, P196, DOI 10.1111/j.1365-2648.2006.03715.x
   Petroll AE, 2008, J INFUS MURS, V31, P228, DOI 10.1097/01.NAN.0000326831.82526.c4
   Pickles D, 2012, NURS EDUC TODAY, V32, P15, DOI 10.1016/j.nedt.2011.01.008
   Pickles D, 2009, J ADV NURS, V65, P2262, DOI 10.1111/j.1365-2648.2009.05128.x
   Sehume O. L., 2012, IFE PSYCHOL INT J, V20, P12
   Suominen T, 2009, SCAND J CARING SCI, V23, P282, DOI 10.1111/j.1471-6712.2008.00620.x
   Swanson B, 2010, ANACS CORE CURRICULU, V0, P0
   Valimaki M, 2008, NURS ETHICS, V15, P586, DOI 10.1177/0969733008092868
   Valimaki M, 2010, NURS EDUC TODAY, V30, P674, DOI 10.1016/j.nedt.2010.01.004
NR 25
TC 1
Z9 1
U1 0
U2 6
PU LIPPINCOTT WILLIAMS & WILKINS
PI PHILADELPHIA
PA TWO COMMERCE SQ, 2001 MARKET ST, PHILADELPHIA, PA 19103 USA
SN 0363-3624
EI 1538-9855
J9 NURS EDUC
JI Nurs. Educ.
PD NOV-DEC 15
PY 2015
VL 40
IS 6
BP E1
EP E5
DI 10.1097/NNE.0000000000000172
PG 5
WC Nursing
SC Nursing
GA CV3VF
UT WOS:000364193800001
PM 25997151
DA 2023-03-20
ER

PT J
AU Julien, H
   Fourie, I
AF Julien, Heidi
   Fourie, Ina
TI Reflections of affect in studies of information behavior in HIV/AIDS contexts: An exploratory quantitative content analysis
SO LIBRARY & INFORMATION SCIENCE RESEARCH
LA English
DT Article
DE Information behavior; HIV/AIDS; Affect; Emotion; Content analysis
ID skills imb model; internet use; health information; college-students; sexual risk; seeking behavior; digital divide; case managers; young-people; hiv
AB Information seeking and use are critically important for people living with HIV/AIDS and for those who care for people with HIV/AIDS. In addition, the HIV/AIDS context is characterized by significant affective or emotional aspects including stigma, fear, and coping. Thus, studies of information behavior in this context should be expected to take account of emotional variables. In information behavior scholarship, emotional variables have been marginalized in favor of a focus on cognitive aspects, although in recent years greater attention has been paid to the affective realm. This study used quantitative content analysis to explore the degree to which information behavior studies across a range of disciplines actually include affect or emotion in their analyses. Findings suggest that most studies pay little or no attention to these variables, and that attention has not changed over the past 20 years. Those studies that do account for emotion, however, provide excellent examples of information behavior research that can lead the way for future work. (C) 2015 Elsevier Inc. All rights reserved.
C1 [Julien, Heidi] SUNY Buffalo, Dept Lib & Informat Studies, Buffalo, NY 14260 USA.
   [Fourie, Ina] Univ Pretoria, Dept Informat Sci, ZA-0002 Pretoria, South Africa.
C3 State University of New York (SUNY) System; State University of New York (SUNY) Buffalo; University of Pretoria
RP Julien, H (corresponding author), SUNY Buffalo, Dept Lib & Informat Studies, 526 Baldy Hall, Buffalo, NY 14260 USA.
EM heidijul@buffalo.edu
CR Abba S, 2007, CAN J INFORM LIB SCI, V30, P91
   Adetoro N., 2010, CHINESE LIBRARIANSHI, V29, P1
   Agboola I. O., 2012, PNLA Q, V76, P126
   Aharony N, 2012, J LIBR INF SCI, V44, P27, DOI 10.1177/0961000611424819
   Ajayi N. A., 2010, INT J LIB INFORM SCI, V2, P88
   ALBRIGHT K, 2005, INFORM DEV, V21, P106
   Albright K., 2007, WORLD LIB INF C 73 I, V0, P1
   Albright K, 2010, LIBRI, V60, P98, DOI 10.1515/libr.2010.009
   Amico KR, 2009, AIDS BEHAV, V13, P66, DOI 10.1007/s10461-007-9311-y
   Arinola A. A., 2011, LIB PHILOS PRACTICE, V0, P0
   Bar-Ilan J, 2000, J AM SOC INFORM SCI, V51, P432, DOI 10.1002/(SICI)1097-4571(2000)51:5<432::AID-ASI4>3.0.CO;2-7
   Bastien S, 2009, AJAR-AFR J AIDS RES, V8, P213, DOI 10.2989/AJAR.2009.8.2.9.861
   Benotsch EG, 2004, J CONSULT CLIN PSYCH, V72, P1004, DOI 10.1037/0022-006X.72.6.1004
   Berkelman R, 2012, J PUBLIC HEALTH POL, V33, P337, DOI 10.1057/jphp.2012.21
   Bhattacharya G, 2000, AIDS CARE, V12, P203, DOI 10.1080/09540120050001887
   Bilal D, 2005, LIBR TRENDS, V54, P197, DOI 10.1353/lib.2006.0013
   Bitso C, 2012, INFORM RES, V17, P0
   Blumberg SJ, 2000, HEALTH EDUC BEHAV, V27, P780, DOI 10.1177/109019810002700611
   Buseh AG, 2002, INT J NURS STUD, V39, P525, DOI 10.1016/S0020-7489(01)00058-X
   Busse P, 2010, AIDS BEHAV, V14, P1371, DOI 10.1007/s10461-009-9577-3
   Carey MP, 2000, HEALTH PSYCHOL, V19, P3, DOI 10.1037/0278-6133.19.1.3
   Case DO, 2012, LOOKING INFORM SURVE, V0, P0
   Chanda M, 2008, INF DEV, V24, P188, DOI 10.1177/0266666908094835
   Chou FY, 2004, NURS RES, V53, P332, DOI 10.1097/00006199-200409000-00008
   COLEMAN M, 2002, EARLY CHILD EDUC J, V30, P67, DOI 10.1023/A:1021288832452
   Cornman DH, 2007, SOC SCI MED, V64, P1572, DOI 10.1016/j.socscimed.2006.11.011
   Dancy NC, 2007, J MED LIBR ASSOC, V95, P323, DOI 10.3163/1536-5050.95.3.323
   Davis KC, 2011, J HEALTH COMMUN, V16, P1024, DOI 10.1080/10810730.2011.571342
   de Walque D, 2007, J DEV ECON, V84, P686, DOI 10.1016/j.jdeveco.2006.12.003
   Dervin B., 2007, INFORM EMOTION EMERG, V0, P51
   Dube L, 2005, INT INF LIBR REV, V37, P315, DOI 10.1016/j.iilr.2005.10.001
   Dupas P, 2011, AM ECON J-APPL ECON, V3, P1, DOI 10.1257/app.3.1.1
   Edewor N., 2010, LIB PHILOS PRACTICE, V2, P1
   Emeka O, 2008, AM J EPIDEMIOL, V167, P0
   Eriksson T, 1997, SCAND J SOC MED, V25, P111, DOI 10.1177/140349489702500208
   Espinoza H, 2011, B WORLD HEALTH ORGAN, V89, P619, DOI 10.2471/BLT.11.086124
   Finset A, 2012, PATIENT EDUC COUNS, V89, P1, DOI 10.1016/j.pec.2012.09.001
   Fisher CM, 2012, HEALTH EDUC BEHAV, V39, P290, DOI 10.1177/1090198111406537
   Fisher JD, 2002, HEALTH PSYCHOL, V21, P177, DOI 10.1037//0278-6133.21.2.177
   Flicker S, 2004, J MED INTERNET RES, V6, P77, DOI 10.2196/jmir.6.3.e32
   Fogel J, 2007, HEALTH PSYCHOL, V26, P537, DOI 10.1037/0278-6133.26.5.537a
   Fourie I, 2012, INFORM RES, V17, P0
   Frolich M, 2009, AFR DEV REV, V21, P86, DOI 10.1111/j.1467-8268.2009.00205.x
   GOH DS, 1993, J PSYCHOL, V127, P611, DOI 10.1080/00223980.1993.9914899
   Gough D., 2012, INTRO SYSTEMATIC REV, V0, P0
   Harris R.M., 1994, BARRIERS INFORM FORM, V0, P0
   Harris R, 2010, LIBRI, V60, P129, DOI 10.1515/libr.2010.012
   Henderson SJ, 2004, J AM GERIATR SOC, V52, P1549, DOI 10.1111/j.1532-5415.2004.52421.x
   Hepworth M, 2007, J DOC, V63, P33, DOI 10.1108/00220410710723876
   Heuttel KL, 2001, AM ANN DEAF, V146, P280, DOI 10.1353/aad.2012.0067
   Hogan TP, 2005, J MED LIBR ASSOC, V93, P431
   Holtgrave David R, 2002, J PUBLIC HEALTH MANAG PRACT, V8, P24
   Hong Y, 2007, CYBERPSYCHOL BEHAV, V10, P161, DOI 10.1089/cpb.2006.9973
   Hong Y, 2011, AIDS BEHAV, V15, P273, DOI 10.1007/s10461-010-9846-1
   Huber Jeffrey T., 2000, MEDICAL REFERENCE SERVICES QUARTERLY, V19, P39
   Hutchinson AB, 2007, JAIDS-J ACQ IMM DEF, V45, P603, DOI 10.1097/QAI.0b013e3181151262
   Ilo P.I., 2010, LIB PHILOS PRACTICE, V0, P0
   Ingwersen P., 2005, TURN INTEGRATION INF, V0, P0
   JARVELIN K, 1993, INFORM PROCESS MANAG, V29, P129, DOI 10.1016/0306-4573(93)90028-C
   Johnson J. D., 2012, HLTH INFORM SEEKING, V0, P0
   Julien H, 2003, CAN J INFORM LIB SCI, V27, P65
   Julien H, 1996, LIBR INFORM SCI RES, V18, P53, DOI 10.1016/S0740-8188(96)90030-4
   Julien H, 2005, LIBR INFORM SCI RES, V27, P453, DOI 10.1016/j.lisr.2005.08.004
   Julien H, 2011, LIBR INFORM SCI RES, V33, P19, DOI 10.1016/j.lisr.2010.07.014
   Kalichman SC, 2007, HEALTH PSYCHOL, V26, P692, DOI 10.1037/0278-6133.26.5-537b
   Kalichman S C, 2001, J ASSOC NURSES AIDS CARE, V12, P58, DOI 10.1016/S1055-3290(06)60217-3
   Kalichman SC, 2006, HEALTH PSYCHOL, V25, P205, DOI 10.1037/0278-6133.25.2.205
   Kalichman SC, 2005, AIDS PATIENT CARE ST, V19, P439, DOI 10.1089/apc.2005.19.439
   Kalichman SC, 2003, HEALTH PSYCHOL, V22, P111, DOI 10.1037/0278-6133.22.1.111
   Kalichman SC, 2002, AIDS CARE, V14, P523, DOI 10.1080/09540120208629670
   Kalichman SC, 2008, J HEALTH PSYCHOL, V13, P680, DOI 10.1177/1359105307082456
   Kalichman SC, 2006, J CONSULT CLIN PSYCH, V74, P545, DOI 10.1037/0022-006X.74.3.545
   Kalichman SC, 2012, AIDS RES THER, V9, P0, DOI 10.1186/1742-6405-9-1
   Kanyengo CW, 2010, HEALTH INFO LIBR J, V27, P57, DOI 10.1111/j.1471-1842.2009.00855.x
   Krippendorf K., 2013, CONTENT ANAL INTRO I, V0, P0
   Lau J T F, 2012, HONG KONG MED J, V18 Suppl 3, P39
   Liu SY, 2010, BMC PUBLIC HEALTH, V10, P0, DOI 10.1186/1471-2458-10-250
   Lottridge D., 2012, REV HUMAN FACTORS ER, V56, P1947
   Lu HY, 2006, CYBERPSYCHOL BEHAV, V9, P577, DOI 10.1089/cpb.2006.9.577
   Manda P. A., 2006, U DAR SALAAM LIB J, V8, P49
   Mansoor L, 2007, HEALTH EDUC RES, V22, P37, DOI 10.1093/her/cyl039
   Marhefka SL, 2011, AIDS CARE, V23, P1321, DOI 10.1080/09540121.2010.532536
   Caro-Murillo AM, 2010, GAC SANIT, V24, P81, DOI 10.1016/j.gaceta.2009.06.009
   Mayben JK, 2007, AIDS CARE, V19, P1182, DOI 10.1080/09540120701402806
   Mill JE, 2010, QUAL HEALTH RES, V20, P1469, DOI 10.1177/1049732310375436
   Mo P, 2008, INT J PSYCHOL, V43, P413
   Mosha NF, 2012, ASLIB PROC, V64, P509, DOI 10.1108/00012531211263120
   Nahl D., 2007, INFORM EMOTION EMERG, V0, P0
   Nokes KM, 2005, AIDS PATIENT CARE ST, V19, P607, DOI 10.1089/apc.2005.19.607
   Ntombela M, 2008, S AFR J LIBR INF, V74, P73
   Nwezeh Chinwe M. T., 2008, JOURNAL OF HOSPITAL LIBRARIANSHIP, V8, P383, DOI 10.1080/15323260802317311
   Odusanya O. K., 2006, AFRICAN JOURNAL OF LIBRARY, V0, P0
   Petros SG, 2012, J MIX METHOD RES, V6, P275, DOI 10.1177/1558689811425915
   POLINKO P, 1995, SOC WORK, V40, P819
   Preece J., 2007, RETHINKING PEDAGOGY, V0, Pxv
   Reeves PM, 2000, J HEALTH COMMUN, V5, P47, DOI 10.1080/10810730050019555
   Reeves PM, 2001, HEALTH EDUC RES, V16, P709, DOI 10.1093/her/16.6.709
   Rice E, 2010, J ADOLESCENT HEALTH, V47, P610, DOI 10.1016/j.jadohealth.2010.04.016
   Robinson C, 2010, HEALTH INFO LIBR J, V27, P295, DOI 10.1111/j.1471-1842.2010.00898.x
   Samal L, 2011, AIDS PATIENT CARE ST, V25, P445, DOI 10.1089/apc.2011.0027
   Sandstrom KL, 1996, SOC WORK HEALTH CARE, V23, P51, DOI 10.1300/J010v23n04_05
   Schmidt S, 2009, J AM SOC INF SCI TEC, V60, P863, DOI 10.1002/asi.21043
   Schnall R, 2012, INT J MED INFORM, V81, P549, DOI 10.1016/j.ijmedinf.2012.05.002
   Schnall R, 2011, J AM MED INFORM ASSN, V18, P305, DOI 10.1136/jamia.2010.006668
   Sheih C. S.-M., 2011, J LIB INFORM STUDIES, V9, P77
   Shelley GA, 2006, HUM ORGAN, V65, P430, DOI 10.17730/humo.65.4.08mwg9d3nfy8w9th
   Smith K, 2011, QUAL REP, V16, P103
   Smith L. A., 2004, J TECHNOLOGY HUMAN S, V22, P17
   Stroman CA, 2005, J HEALTH CARE POOR U, V16, P24, DOI 10.1353/hpu.2005.0118
   Sun XH, 2010, INT J EPIDEMIOL, V39, PII4, DOI 10.1093/ije/dyq217
   Swartz Leon, 2004, SAHARA J, V1, P99
   Tawilah J, 2002, EAST MEDITERR HEALTH J, V8, P689
   TENOPIR C, 1994, LIBR J, V119, P134
   Thelwall M, 2010, J AM SOC INF SCI TEC, V61, P190, DOI 10.1002/asi.21180
   Uhegbu AN, 2006, LIBR REV, V55, P35, DOI 10.1108/00242530610641772
   Veinot T, 2006, CAN J INFORM LIB SCI, V30, P271
   Veinot T, 2010, J DOC, V66, P875, DOI 10.1108/00220411011087850
   Veinot TC, 2009, J AM SOC INF SCI TEC, V60, P2313, DOI 10.1002/asi.21151
   Wetherell Margaret., 2012, AFFECT EMOTION NEW S, V0, P0
   White MD, 2006, LIBR TRENDS, V55, P22, DOI 10.1353/lib.2006.0053
   Wilson TD, 1999, J DOC, V55, P249, DOI 10.1108/EUM0000000007145
   Yazdi CA, 2006, AIDS CARE, V18, P1004, DOI 10.1080/09540120500526284
   Ybarra ML, 2006, PLOS MED, V3, P2104, DOI 10.1371/journal.pmed.0030433
   Yousafzai AK, 2005, DISABIL REHABIL, V27, P1357, DOI 10.1080/09638280500164297
NR 124
TC 15
Z9 16
U1 0
U2 43
PU ELSEVIER SCIENCE INC
PI NEW YORK
PA STE 800, 230 PARK AVE, NEW YORK, NY 10169 USA
SN 0740-8188
EI 1873-1848
J9 LIBR INFORM SCI RES
JI Libr. Infor. Sci. Res.
PD JAN 15
PY 2015
VL 37
IS 1
BP 3
EP 9
DI 10.1016/j.lisr.2014.09.001
PG 7
WC Information Science & Library Science
SC Information Science & Library Science
GA CE2OY
UT WOS:000351656100002
DA 2023-03-20
ER

PT J
AU Trejos, AM
   Reyes, L
   Bahamon, MJ
   Alarcon, Y
   Gaviria, G
AF Maria Trejos, Ana
   Reyes, Lizeth
   Johana Bahamon, Marly
   Alarcon, Yolima
   Gaviria, Gladys
TI Effects in the adherence treatment and psychological,adjustment after the disclosure of HIV/AIDS diagnosis with the "DIRE" clinical model in Colombian children under 17
SO REVISTA CHILENA DE INFECTOLOGIA
LA Spanish
DT Article
DE HIV; AIDs; disclosure; psychological adjustment and adherence
ID hiv
AB Background: A study in five Colombian cities in 2006, confirms the findings of other international studies: the majority of HIV-positive children not know their diagnosis, caregivers are reluctant to give this information because they believe that the news will cause emotional distress to the child becoming primary purpose of this study to validate a model of revelation. Materials and Methods: We implemented a clinical model, referred to as: "DIRE" that hypothetically had normalizing effects on psychological adjustment and adherence to antiretroviral treatment of HIV seropositive children, using a quasi-experimental design. Test were administered (questionnaire to assess patterns of disclosure and non-disclosure of the diagnosis of VIH/SIDA on children in health professionals and participants caregivers, Family Apgar, EuroQol EQ- 5D, MOS Social Support Survey Questionnaire Information treatment for VIH/SIDA and child Symptom Checklist CBCL/6-18 adapted to Latinos) before and after implementation of the model to 31 children (n: 31), 30 caregivers (n: 30) and 41 health professionals. Data processing was performed using the Statistical Package for the Social Science version 21 by applying parametric tests (Friedman) and nonparametric (t Student). Results: No significant differences in adherence to treatment (p = 0.392), in the psychological adjustment were found positive significant differences at follow-ups compared to baseline 2 weeks (p: 0.001), 3 months (p: 0.000) and 6 months (p: 0.000). Conclusions: The clinical model demonstrated effectiveness in normalizing of psychological adjustment and maintaining treatment compliance. The process also generated confidence in caregivers and health professionals in this difficult task.
C1 [Maria Trejos, Ana; Johana Bahamon, Marly; Alarcon, Yolima] Univ Simon Bolivar, Fac Psicol, Barranquilla, Colombia.
   [Maria Trejos, Ana; Reyes, Lizeth; Johana Bahamon, Marly; Alarcon, Yolima] Univ Norte, Puerto Colombia, Atlantico, Colombia.
   [Reyes, Lizeth; Alarcon, Yolima] Univ Simon Bolivar, Grp Invest Desarrollo Humano Educ & Proc Sociales, Barranquilla, Colombia.
   [Johana Bahamon, Marly] Univ Manizales, CINDE, Manizales, Caldas, Colombia.
   [Gaviria, Gladys] Univ Simon Bolivar, Fac Enfermeria, Barranquilla, Colombia.
   [Gaviria, Gladys] Univ Simon Bolivar, Caracas 1080, Venezuela.
C3 Universidad del Norte Colombia; Simon Bolivar University
RP Trejos, AM (corresponding author), Univ Simon Bolivar, Fac Psicol, Barranquilla, Colombia.
EM atrejos1@unisimonbolivar.edu.co
CR Achenbach System of Empirically Based Assessment, 1991, MAN CHILD BEH CHEEKL, V0, P0
   Achenbach T.M., 2000, ASEBA SCH AGE FORMS, V0, P0
   Achucarro S, 2010, REV INST MED TROP, V5, P20
   BIBACE R, 1980, PEDIATRICS, V66, P912
   Blasini I, 2004, J DEV BEHAV PEDIATR, V25, P181, DOI 10.1097/00004703-200406000-00007
   Boon-yasidhi V, 2005, J MED ASS THAILAND, V0, P88
   Borrero P, 2005, ACTA COLOMB PSICOL, V0, P79
   Bullinger M, 2000, QUAL LIFE RES, V0, P653
   Deasy-Spinetta P, 1980, EMOTIONAL ASPECTS LI, V0, P0
   Flores F, 2012, PSICOLOGIA SALUD, V22, P173
   Hammami N, 2004, PEDIATRICS, V114, PE591, DOI 10.1542/peds.2004-0085
   Haynes R, 1976, LANCET, V0, P0
   Instone S L, 2000, J PEDIATR HEALTH CARE, V14, P235, DOI 10.1016/S0891-5245(00)33836-6
   Kouyoumdjian F, 2005, J TROP PEDIATRICS, V0, P51
   Kovacs M., 1983, CHILDRENS DEPR UNPUB, V0, P0
   Lacalle Sistere M, 2009, THESIS U AUTONOMA BA, V0, P0
   Ledlie SW, 1999, NURS RES, V48, P141, DOI 10.1097/00006199-199905000-00004
   Lee CL, 1999, AIDS PATIENT CARE ST, V13, P41, DOI 10.1089/apc.1999.13.41
   Lester P, 2002, JAIDS-J ACQ IMM DEF, V31, P309, DOI 10.1097/00126334-200211010-00006
   LIPSON M, 1993, HASTINGS CENT REP, V23, P6, DOI 10.2307/3562811
   Marhefka SL, 2006, AIDS PATIENT CARE ST, V20, P429, DOI 10.1089/apc.2006.20.429
   Martín Alfonso Libertad de los Ángeles, 2014, REV CUBANA SALUD PÚBLICA, V40, P222
   MORISKY DE, 1986, MED CARE, V24, P67, DOI 10.1097/00005650-198601000-00007
   Moriyama IM, 1968, INDICATORS SOCIAL CH, V0, P0
   Oberdorfer P, 2006, J PAEDIATR CHILD H, V42, P283, DOI 10.1111/j.1440-1754.2006.00855.x
   Orcasita Pineda Linda Teresa, 2013, REV. COLOMB. PSICOL., V22, P59
   Piaget J., 1985, SEIS ESTUDIOS PSICOL, V0, P0
   PIERS EV, 1972, J CONSULT CLIN PSYCH, V38, P428, DOI 10.1037/h0032918
   [Save the Children UNICEF y Universidad del Norte Institut Colombiano de Bienestar Familiar (ICBF)], 2006, SAV CHILDR UNICEF U, V0, P0
   SHERBOURNE CD, 1991, SOC SCI MED, V32, P705, DOI 10.1016/0277-9536(91)90150-B
   SMILKSTEIN G, 1978, J FAM PRACTICE, V6, P1231
   Tasker M., 1992, CAN I TELL YOU SECRE, V0, P0
   Trejos A, 2011, REV SALUD, V27, P0
   Trejos AM, 2014, PENSEE J, V76, P148
   Trejos AM, 2015, ESTUDIOS ACTUALES PS, V0, P223
   Trejos Herrera Ana María, 2009, SALUD, V0, P0
   Varela Arévalo María Teresa, 2013, SALUD, V0, P0
   Waugh S, 2003, AIDS CARE, V15, P169, DOI 10.1080/0954012031000068317
   Wiener LS, 1996, PEDIATR AIDS HIV INF, V7, P310
   Wilfert C, 1999, PEDIATRICS, V103, P164
   WILLIAMS A, 1990, HEALTH POLICY, V16, P199
NR 41
TC 6
Z9 8
U1 0
U2 18
PU SOC CHILENA INFECTOLOGIA
PI PROVIDENCIA
PA BERNARDA MORIN 488, 2 PISO, PROVIDENCIA, SANTIAGO 00000, CHILE
SN 0716-1018
EI 0717-6341
J9 REV CHIL INFECTOL
JI Rev. Chil. Infectol.
PD AUG 15
PY 2015
VL 32
IS 4
BP 408
EP 415
DI 
PG 8
WC Infectious Diseases
SC Infectious Diseases
GA CS7YR
UT WOS:000362303400007
PM 26436785
DA 2023-03-20
ER

PT J
AU Glassman, JR
   Potter, SC
   Baumler, ER
   Coyle, KK
AF Glassman, Jill R.
   Potter, Susan C.
   Baumler, Elizabeth R.
   Coyle, Karin K.
TI Estimates of Intraclass Correlation Coefficients From Longitudinal Group-Randomized Trials of Adolescent HIV/STI/Pregnancy Prevention Programs
SO HEALTH EDUCATION & BEHAVIOR
LA English
DT Article
DE adolescent health; health behavior; research design; school health instruction; sex behavior
ID sample-size estimation; smoking prevention; physical-activity; intervention; reduce; hiv; pregnancy; variables
AB Introduction. Group-randomized trials (GRTs) are one of the most rigorous methods for evaluating the effectiveness of group-based health risk prevention programs. Efficiently designing GRTs with a sample size that is sufficient for meeting the trial's power and precision goals while not wasting resources exceeding them requires estimates of the intraclass correlation coefficient (ICC)the degree to which outcomes of individuals clustered within groups (e.g., schools) are correlated. ICC estimates vary widely depending on outcome, population, and setting, and small changes in ICCs can have large effects on the sample size needed to estimate intervention effects. This study addresses a gap in the literature by providing estimates of ICCs for adolescent sexual risk-taking outcomes under a range of study conditions. Method. Multilevel regression analyses were applied to existing data from four federally funded GRTs of school-based HIV/STI/pregnancy prevention programs to obtain a variety of ICC estimates. Results. ICCs ranged from 0 to 0.15, with adjustment for covariates and repeated measurements reducing the ICC in the majority of cases. Minimum detectable effect sizes with 80% power and 0.05 significance levels ranged from small to medium Cohen's d (0.13 to 0.53) assuming 20 schools of 100 students each. Conclusions. This study provides the first known set of ICC estimates for investigators to use when planning studies of school-based programs to prevent sexual risk behaviors in youth. The results provide further evidence of the importance of using the appropriate adjusted ICC estimate at the design stage to maximize resources in costly GRTs.
C1 [Glassman, Jill R.; Potter, Susan C.; Coyle, Karin K.] ETR Associates, Scotts Valley, CA 95066 USA.
   [Baumler, Elizabeth R.] Univ Texas Hlth Sci Ctr Houston, Houston, TX 77030 USA.
C3 University of Texas System; University of Texas Health Science Center Houston
RP Glassman, JR (corresponding author), ETR Associates, 100 Enterprise Way, Scotts Valley, CA 95066 USA.
EM jillg@etr.org
FU National Institute of Child Health and Human Development (HD) [068173]
CR BAUMLER ER, 2003, MULT APPL BK SER, V0, P140
   COHEN J, 1992, PSYCHOL BULL, V112, P155, DOI 10.1037/0033-2909.112.1.155
   CORNFIELD J, 1978, AM J EPIDEMIOL, V108, P100, DOI 10.1093/oxfordjournals.aje.a112592
   Coyle K, 2001, PUBLIC HEALTH REP, V116, P82, DOI 10.1093/phr/116.S1.82
   Coyle KK, 2006, AIDS EDUC PREV, V18, P187, DOI 10.1521/aeap.2006.18.3.187
   Coyle KK, 2013, J ADOLESCENT HEALTH, V53, P68, DOI 10.1016/j.jadohealth.2012.12.012
   Coyle KK, 2004, AM J PUBLIC HEALTH, V94, P843, DOI 10.2105/AJPH.94.5.843
   DONNER A, 1981, AM J EPIDEMIOL, V114, P906, DOI 10.1093/oxfordjournals.aje.a113261
   Donner S., 2000, DESIGN ANAL CLUSTER, V0, P0
   Feldblum PJ, 1999, LANCET, V354, P1356, DOI 10.1016/S0140-6736(99)02668-9
   Goldstein H., 2011, MULTILEVEL STAT MODE, V922, P0
   Hedges LV, 2007, EDUC EVAL POLICY AN, V29, P60, DOI 10.3102/0162373707299706
   Hox J., 2010, MULTILEVEL ANAL TECH, V2nd, P0, DOI 10.4324/9780203852279
   Kish, 1965, SURVEY SAMPLING, V0, P0
   Murray DM, 2006, MED SCI SPORT EXER, V38, P926, DOI 10.1249/01.mss.0000218188.57274.91
   Murray DM, 2004, MED SCI SPORT EXER, V36, P876, DOI 10.1249/01.MSS.0000126806.72453.1C
   Murray DM, 1997, ADDICT BEHAV, V22, P1, DOI 10.1016/0306-4603(95)00099-2
   Murray DM, 1996, J DRUG EDUC, V26, P207, DOI 10.2190/KBHP-6FRT-U0BN-VAUC
   Murray DM, 2003, EVALUATION REV, V27, P79, DOI 10.1177/0193841X02239019
   Murray DM, 2001, HEALTH EDUC BEHAV, V28, P666, DOI 10.1177/109019810102800602
   Murray DM., 1998, DESIGN ANAL GROUP RA, V0, P0
   Pals SL, 2009, HEALTH EDUC BEHAV, V36, P182, DOI 10.1177/1090198108327731
   Rasbash J., 2009, USERS GUIDE MLWIN, V0, P0
   Resnicow K, 2010, AM J PUBLIC HEALTH, V100, P1714, DOI 10.2105/AJPH.2009.160879
   Rodriguez G, 2003, STATA J, V3, P32, DOI 10.1177/1536867X0300300102
   Rotondi MA, 2009, J EDUC BEHAV STAT, V34, P229, DOI 10.3102/1076998609332756
   Siddiqui O, 1996, AM J EPIDEMIOL, V144, P425
   Snijders, 2011, MULTILEVEL ANAL INTR, V0, P0
   Spybrook J., 2011, OPTIMAL DESIGN LONGI, V0, P0
   Spybrook J., 2011, OPTIMAL DESIGN PLUS, V0, P0
   Varnell SP, 2004, AM J PUBLIC HEALTH, V94, P393, DOI 10.2105/AJPH.94.3.393
   Zhang J, 2014, AIDS BEHAV, V18, P2359, DOI 10.1007/s10461-013-0631-9
NR 32
TC 9
Z9 9
U1 0
U2 5
PU SAGE PUBLICATIONS INC
PI THOUSAND OAKS
PA 2455 TELLER RD, THOUSAND OAKS, CA 91320 USA
SN 1090-1981
EI 1552-6127
J9 HEALTH EDUC BEHAV
JI Health Educ. Behav.
PD AUG 15
PY 2015
VL 42
IS 4
BP 545
EP 553
DI 10.1177/1090198114568308
PG 9
WC Public, Environmental & Occupational Health
SC Public, Environmental & Occupational Health
GA CO8GX
UT WOS:000359406300014
PM 25626433
DA 2023-03-20
ER

PT J
AU Thamotharan, S
   Grabowski, K
   Stefano, E
   Fields, S
AF Thamotharan, Sneha
   Grabowski, Karen
   Stefano, Emily
   Fields, Sherecce
TI An examination of sexual risk behaviors in adolescent substance users
SO INTERNATIONAL JOURNAL OF SEXUAL HEALTH
LA English
DT Article
DE STI; HIV; sexual risk behavior; substance use; Adolescent
ID hiv risk; drug-use; varying levels; united-states; young-adults; alcohol; students; involvement; intercourse; prevalence
AB ABSTRACT. Objectives: This study examined the risk for engaging in high-risk sexual behavior associated with substance use in a sample of U.S. adolescents. Methods: The sample (N = 15,425) was obtained via the Youth Risk Behavior Surveillance System, a survey of public high school students. Results: Substance use was associated with sexual risk behaviors, with odds ratios being greatest for adolescents who used cigarettes and illicit substances, as well as those who engaged in injection drug use. Conclusions: Results highlight the need for prevention and intervention programs targeting sexual risk behaviors in substance-using adolescents as a means to decrease the spread of sexually transmitted infections.
C1 [Thamotharan, Sneha; Grabowski, Karen; Stefano, Emily; Fields, Sherecce] Texas A&M Univ, Dept Psychol, Hlth Behav Res Grp, College Stn, TX 77843 USA.
C3 Texas A&M University System; Texas A&M University College Station
RP Fields, S (corresponding author), Texas A&M Univ, Dept Psychol, Hlth Behav Res Grp, MS4235, College Stn, TX 77843 USA.
EM safields@tamu.edu
CR Anderson JE, 2006, J ADOLESCENT HEALTH, V38, P734, DOI 10.1016/j.jadohealth.2005.07.001
   [Anonymous], 2011, YOUTH RISK BEH SURV, V0, P0
   BARNARD M, 1990, AIDS CARE, V2, P103, DOI 10.1080/09540129008257721
   Bernard B., 1997, JAMA-J AM MED ASSOC, V278, P823
   BIGLAN A, 1990, J BEHAV MED, V13, P245, DOI 10.1007/BF00846833
   Brener Nancy D., 2004, MORBIDITY AND MORTALITY WEEKLY REPORT, V53, P1
   Castilla J, 1999, DRUG ALCOHOL DEPEN, V56, P47, DOI 10.1016/S0376-8716(99)00008-3
   Cavazos-Rehg PA, 2011, AIDS BEHAV, V15, P869, DOI 10.1007/s10461-010-9669-0
   Centers for Disease Control and Prevention, 2011, HIV SURV REP, V23, P0
   Centers for Disease Control and Prevention, 2012, 2012 SEX TRANSM DIS, V0, P0
   Centers for disease control prevention (CDC), 2013, INC PREV COST SEX TR, V0, P0
   Champion HLO, 2004, J ADOLESCENT HEALTH, V35, P321, DOI 10.1016/j.jadohealth.2003.09.023
   DiClemente R. J., 2009, ADOLESCENT HLTH UNDE, V0, P0
   DiClemente RJ., 1996, HDB ADOLESCENT HLTH, V0, P0
   DuRant RH, 1999, ARCH PEDIAT ADOL MED, V153, P286
   Eaton D. K., 2010, MMWR-MORBID MORTAL W, V59, P5
   Eaton D. K., 2012, MMWR-MORBID MORTAL W, V61, P0
   Eaton DK, 2010, EVALUATION REV, V34, P137, DOI 10.1177/0193841X10362491
   Floyd LJ, 2010, J CHILD ADOLES SUBST, V19, P66, DOI 10.1080/10678280903400701
   FORTENBERRY JD, 1995, J ADOLESCENT HEALTH, V16, P304, DOI 10.1016/1054-139X(94)00062-J
   GOSSOP M, 1993, AIDS CARE, V5, P159, DOI 10.1080/09540129308258596
   Guo J, 2002, J ADOLESCENT HEALTH, V31, P354, DOI 10.1016/S1054-139X(02)00402-0
   HINGSON RW, 1990, AM J PUBLIC HEALTH, V80, P295, DOI 10.2105/AJPH.80.3.295
   Johnson MW, 2012, DRUG ALCOHOL DEPEN, V123, P15, DOI 10.1016/j.drugalcdep.2011.09.032
   Jones SE, 2006, J COMMUN HEALTH, V31, P469, DOI 10.1007/s10900-006-9026-4
   KANDEL D, 1975, ARCH GEN PSYCHIAT, V32, P923
   KANDEL D, 1975, SCIENCE, V190, P912, DOI 10.1126/science.1188374
   Malow RM, 2001, J SUBST ABUSE, V13, P103, DOI 10.1016/S0899-3289(01)00069-4
   McKnight-Eily LR, 2011, PREV MED, V53, P271, DOI 10.1016/j.ypmed.2011.06.020
   Miller T, 2006, ACCIDENT ANAL PREV, V38, P1162, DOI 10.1016/j.aap.2006.05.003
   Noor SWB, 2014, AIDS BEHAV, V18, PS276, DOI 10.1007/s10461-014-0713-3
   Noor SWB, 2013, AIDS CARE, V25, P895, DOI 10.1080/09540121.2012.733333
   Pandey G. K., 2013, COCHRANE DB SYST REV, V4, P10
   Poulin C, 2001, ADDICTION, V96, P607, DOI 10.1046/j.1360-0443.2001.9646079.x
   Rees DI, 2001, J HEALTH ECON, V20, P835, DOI 10.1016/S0167-6296(01)00091-1
   Richter KP, 2002, ADDICTION, V97, P861, DOI 10.1046/j.1360-0443.2002.00162.x
   Robinson KL, 1999, J SCHOOL HEALTH, V69, P369, DOI 10.1111/j.1746-1561.1999.tb06431.x
   ROSENBAUM E, 1990, J MARRIAGE FAM, V52, P783, DOI 10.2307/352942
   Rutman S., 2006, MATERNAL CHILD HL S1, V12, P76
   Santelli JS, 1998, FAM PLANN PERSPECT, V30, P271, DOI 10.2307/2991502
   Santelli JS, 2001, FAM PLANN PERSPECT, V33, P200, DOI 10.2307/2673782
   Silverman JG, 2001, JAMA-J AM MED ASSOC, V286, P572, DOI 10.1001/jama.286.5.572
   Statistical Analysis System, 1999, OV SURV PROC, V0, P0
   Steinberg L, 2009, CHILD DEV, V80, P28, DOI 10.1111/j.1467-8624.2008.01244.x
   Tapert SF, 2001, J ADOLESCENT HEALTH, V28, P181, DOI 10.1016/S1054-139X(00)00169-5
   Whitemore S. K., 2012, MMWR-MORBID MORTAL W, V61, P1
   Yanovski SZ, 2011, NEW ENGL J MED, V364, P987, DOI 10.1056/NEJMp1009229
   Zayas LH, 2005, AM J ORTHOPSYCHIAT, V75, P275, DOI 10.1037/0002-9432.75.2.275
NR 48
TC 5
Z9 6
U1 0
U2 5
PU ROUTLEDGE JOURNALS, TAYLOR & FRANCIS LTD
PI ABINGDON
PA 4 PARK SQUARE, MILTON PARK, ABINGDON OX14 4RN, OXFORDSHIRE, ENGLAND
SN 1931-7611
EI 1931-762X
J9 INT J SEX HEALTH
JI Int. J. Sex. Health
PD APR 3
PY 2015
VL 27
IS 2
BP 106
EP 124
DI 10.1080/19317611.2014.945630
PG 19
WC Psychology, Clinical; Public, Environmental & Occupational Health; Social Sciences, Interdisciplinary
SC Psychology; Public, Environmental & Occupational Health; Social Sciences - Other Topics
GA CI0UZ
UT WOS:000354455500003
DA 2023-03-20
ER

PT J
AU Peskin, MF
   Shegog, R
   Markham, CM
   Thiel, M
   Baumler, ER
   Addy, RC
   Gabay, EK
   Emery, ST
AF Peskin, Melissa F.
   Shegog, Ross
   Markham, Christine M.
   Thiel, Melanie
   Baumler, Elizabeth R.
   Addy, Robert C.
   Gabay, Efrat K.
   Emery, Susan Tortolero
TI Efficacy of It's Your Game-Tech: A Computer-Based Sexual Health Education Program for Middle School Youth
SO JOURNAL OF ADOLESCENT HEALTH
LA English
DT Article
DE Sexual health; Teen pregnancy; HIV; Sexually transmitted infections; Prevention; Technology; Adolescents
ID randomized controlled-trial; prevention program; risk behavior; hiv; intervention; adolescents; std; technology; pregnancy; females
AB Purpose: Few computer-based HIV, sexually transmitted infection (STI), and pregnancy prevention programs are available, and even fewer target early adolescents. In this study, we tested the efficacy of It's Your Game (IYG)-Tech, a completely computer-based, middle school sexual health education program. The primary hypothesis was that students who received IYG-Tech would significantly delay sexual initiation by ninth grade. Methods: We evaluated IYG-Tech using a randomized, two-arm nested design among 19 schools in a large, urban school district in southeast Texas (20 schools were originally randomized). The target population was English-speaking eighth-grade students who were followed into the ninth grade. The final analytic sample included 1,374 students. Multilevel logistic regression models were used to test for differences in sexual initiation between intervention and control students, while adjusting for age, gender, ethnicity, time between measures, and family structure. Results: There was no significant difference in the delay of sexual activity or in any other sexual behavior between intervention and control students. However, there were significant positive between-group differences for psychosocial variables related to STI and condom knowledge, attitudes about abstinence, condom use self-efficacy, and perceived norms about sex. Post hoc analyses conducted among intervention students revealed some significant associations: "full exposure" (completion of all 13 lessons) and "mid-exposure" (5-8 lessons) students were less likely than "low exposure" (1-4 lessons) students to initiate sex. Conclusions: Collectively, our findings indicate that IYG-Tech impacts some determinants of sexual behavior, and that additional efficacy evaluation with full intervention exposure may be warranted. (c) 2015 Society for Adolescent Health and Medicine. All rights reserved.
C1 [Peskin, Melissa F.; Shegog, Ross; Markham, Christine M.; Thiel, Melanie; Baumler, Elizabeth R.; Addy, Robert C.; Gabay, Efrat K.; Emery, Susan Tortolero] Univ Texas Hlth Sci Ctr Houston UTHlth, Ctr Hlth Promot & Prevent Res, Sch Publ Hlth, Houston, TX USA.
C3 University of Texas System; University of Texas Health Science Center Houston; University of Texas School Public Health
RP Peskin, MF (corresponding author), UTHlth Sch Publ Hlth, Ctr Hlth Promot & Prevent Res, 7000 Fannin St,Ste 2658, Houston, TX 77030 USA.
EM Melissa.F.Peskin@uth.tmc.edu
FU National Institutes of Mental Health [5 R01 MH085594]
CR [Anonymous], 2011, PLANNING HLTH PROMOT, V0, P0
   Bandura A., 1986, SOCIAL FDN THOUGHT A, V0, P0
   Basen-Engquist K, 1999, HEALTH EDUC RES, V14, P25, DOI 10.1093/her/14.1.25
   Borawski EA, 2005, AM J HEALTH BEHAV, V29, P423, DOI 10.5993/AJHB.29.5.5
   Boyar R., 2011, TECHSEX US YOUTH SEX, V0, P0
   Card JJ, 2011, AIDS EDUC PREV, V23, P159, DOI 10.1521/aeap.2011.23.2.159
   Centers for Disease Control and Prevention, 2011, SEXUALLY TRANSMITTED, V0, P0
   Chavez NR, 2014, J PEDIATR ADOL GYNEC, V27, P244, DOI 10.1016/j.jpag.2013.07.008
   Coyle K, 1996, J SCHOOL HEALTH, V66, P89
   Coyle KK, 2004, AM J PUBLIC HEALTH, V94, P843, DOI 10.2105/AJPH.94.5.843
   Di NJ, 2004, J ADOLESCENT HEALTH, V35, P62
   Downs JS, 2004, SOC SCI MED, V59, P1561, DOI 10.1016/j.socscimed.2004.01.032
   GRAHAM JW, 1984, EVALUATION REV, V8, P247, DOI 10.1177/0193841X8400800206
   Herbert PC, 2011, J SCHOOL HEALTH, V81, P258, DOI 10.1111/j.1746-1561.2011.00586.x
   Kann L, 2014, MMWR SURVEILL SUMM, V63, P1
   Kirby D, 2007, SEXUAL RISK PROTECTI, V0, P0
   Klein CH, 2011, AIDS EDUC PREV, V23, P564, DOI 10.1521/aeap.2011.23.6.564
   Kreuter MW, 1999, ANN BEHAV MED, V21, P276, DOI 10.1007/BF02895958
   Lightfoot M, 2007, AM J PUBLIC HEALTH, V97, P1027, DOI 10.2105/AJPH.2005.072652
   Madden M., 2013, TEENS TECHNOLOGY, V0, P0
   Markham CM, 2012, J ADOLESCENT HEALTH, V50, P279, DOI 10.1016/j.jadohealth.2011.07.010
   Mas Francisco G, 2003, HEALTH PROMOT PRACT, V4, P464
   Miller KS, 1998, FAM PLANN PERSPECT, V30, P218, DOI 10.2307/2991607
   Morrison-Beedy D, 2006, AIDS BEHAV, V10, P541, DOI 10.1007/s10461-006-9081-y
   Noar SA, 2009, AIDS, V23, P107, DOI 10.1097/QAD.0b013e32831c5500
   Roberto AJ, 2007, J HEALTH COMMUN, V12, P53, DOI 10.1080/10810730601096622
   Shegog Ross, 2014, CREAT EDUC, V5, P1428
   Strasburger VC, 2014, JAMA-J AM MED ASSOC, V312, P125, DOI 10.1001/jama.2014.4789
   Tortolero SR, 2010, J ADOLESCENT HEALTH, V46, P169, DOI 10.1016/j.jadohealth.2009.06.008
   Ybarra ML, 2013, PLOS ONE, V8, P0, DOI 10.1371/journal.pone.0070083
NR 31
TC 46
Z9 46
U1 2
U2 54
PU ELSEVIER SCIENCE INC
PI NEW YORK
PA 360 PARK AVE SOUTH, NEW YORK, NY 10010-1710 USA
SN 1054-139X
EI 1879-1972
J9 J ADOLESCENT HEALTH
JI J. Adolesc. Health
PD MAY 15
PY 2015
VL 56
IS 5
BP 515
EP 521
DI 10.1016/j.jadohealth.2015.01.001
PG 7
WC Psychology, Developmental; Public, Environmental & Occupational Health; Pediatrics
SC Psychology; Public, Environmental & Occupational Health; Pediatrics
GA CG1RU
UT WOS:000353052200009
PM 25739520
DA 2023-03-20
ER

PT J
AU Ortega-Peluso, C
   Akkaya-Hocagil, T
   Leung, SYJ
   Rowe, KA
   Zielinski, M
   Tallon, T
   Smith, LC
AF Ortega-Peluso, Christina
   Akkaya-Hocagil, Tugba
   Leung, Shu-Yin J.
   Rowe, Kirsten A.
   Zielinski, Mary
   Tallon, Thomas
   Smith, Lou C.
TI Routine HIV Testing Capacity, Practices, and Perceptions Among School-Based Health Center Providers in New York State After Enactment of the 2010 Amended HIV Testing Law
SO JAIDS-JOURNAL OF ACQUIRED IMMUNE DEFICIENCY SYNDROMES
LA English
DT Article
DE routine HIV testing; school-based health centers; New York State; knowledge/attitude/practice
ID high-risk; adolescents; care; recommendations; preferences; infection; knowledge; barriers; impact
AB Background: The 2010 New York State (NYS) HIV Testing Law requires that primary care providers routinely offer HIV testing to patients aged 13-64 years, regardless of risk, and link individuals with HIV to medical care. School-based health centers (SBHCs) are in a position to offer HIV screening to a significant proportion of youth. One year after the law went into effect, we conducted a study to assess whether NYS SBHCs implemented these provisions. Methods: Medical providers from 83 NYS SBHCs, serving students age 13 and older, participated in a Web-based survey regarding school-based health center capacity for and implementation of routine HIV testing, linkage to care, attitudes, and barriers. Results: On-site HIV testing was reported to be available at 71% of SBHCs. Linkages to age-appropriate HIV care were reported to be available at 85% of SBHCs. The routine offer of HIV testing for eligible students was reported to be implemented at 55% of SBHCs. Forty-one percent reported that HIV testing was offered to at least half of eligible students during the 2010-2011 school year. New York City and high school providers were more likely to report the routine offer of HIV testing, on-site testing, linkages to care, perceive students as willing to test, indicate fewer barriers, and report having offered testing to a majority of eligible students in the previous year. Conclusions: Many SBHCs have adopted key provisions of the amended NYS HIV Testing Law. Additional assistance may be needed to achieve full implementation; however, especially among SBHCs serving younger populations and those located outside New York City.
C1 [Ortega-Peluso, Christina; Leung, Shu-Yin J.; Rowe, Kirsten A.; Zielinski, Mary; Smith, Lou C.] New York State Dept Hlth, AIDS Inst, Div Epidemiol Evaluat & Res, Albany, NY 12237 USA.
   [Akkaya-Hocagil, Tugba; Smith, Lou C.] SUNY Albany, Dept Epidemiol & Biostat, Sch Publ Hlth, Rensselaer, NY USA.
   [Tallon, Thomas] New York State Dept Hlth, Div Family Hlth, Ctr Community Hlth, Albany, NY 12237 USA.
C3 State University of New York (SUNY) System; State University of New York (SUNY) System; State University of New York (SUNY) Albany; State University of New York (SUNY) System
RP Ortega-Peluso, C (corresponding author), New York State Dept Hlth, AIDS Inst, Div Epidemiol Evaluat & Res, Albany, NY 12237 USA.
EM christina.peluso@health.ny.gov
FU Centers for Disease Control and Prevention [5U62PS003692-01]; National Center for HIV/AIDS, Viral Hepatitis, STD, and TB Prevention (NCHHSTP) [U62PS003692] Funding Source: NIH RePORTER
CR Arya Monisha, 2014, J INT ASSOC PROVID AIDS CARE, V13, P296, DOI 10.1177/2325957413517140
   Branson Bernard M., 2006, MORBIDITY AND MORTALITY WEEKLY REPORT, V55, P1
   Centers for Disease Control and Prevention, 2013, HIV SURVEILLANCE SUP, V0, P18
   Centers for Disease Control and Prevention, 2012, MMWR-MORBID MORTAL W, V61, P111
   Crosby R, 2001, SEX TRANSM DIS, V28, P208, DOI 10.1097/00007435-200104000-00004
   DANGELO LJ, 1991, PEDIATRICS, V88, P982
   Futterman D, 2002, NOT ENOUGH TIME NOT, V0, P0
   GOODMAN E, 1994, PEDIATRICS, V94, P878
   Gurvey JE, 2005, SEX TRANSM DIS, V32, P742, DOI 10.1097/01.olq.0000175385.23447.27
   Hall HI, 2013, JAMA INTERN MED, V173, P1337, DOI 10.1001/jamainternmed.2013.6841
   Henry-Reid LM, 2010, PEDIATRICS, V125, PE741, DOI 10.1542/peds.2009-0271
   Jain CL, 2009, AIDS PATIENT CARE ST, V23, P167, DOI 10.1089/apc.2008.0130
   Leonard L, 2010, AIDS EDUC PREV, V22, P538, DOI 10.1521/aeap.2010.22.6.538
   Mimiaga MJ, 2011, PUBLIC HEALTH REP, V126, P643, DOI 10.1177/003335491112600506
   Minniear TD, 2009, PEDIATRICS, V124, P1076, DOI 10.1542/peds.2009-0237
   Mullins TLK, 2010, J ADOLESCENT HEALTH, V46, P162, DOI 10.1016/j.jadohealth.2009.06.015
   Murphy DA, 2002, PEDIATRICS, V110, P0, DOI 10.1542/peds.110.3.e36
   Nsuami MJ, 2012, INT J STD AIDS, V23, P822, DOI 10.1258/ijsa.2012.012031
   Peralta L, 2007, AIDS PATIENT CARE ST, V21, P400, DOI 10.1089/apc.2006.0112
   RAWITSCHER LA, 1995, PEDIATRICS, V96, P52
   Samet JH, 1997, PEDIATRICS, V100, P371, DOI 10.1542/peds.100.3.371
   Santelli JS, 2003, J ADOLESCENT HEALTH, V32, P443, DOI 10.1016/S1054-139X(03)00063-6
   Tuysuzoglu S, 2011, J ADOLESCENT HEALTH, V49, P609, DOI 10.1016/j.jadohealth.2011.03.007
   Zielinski MA, 1900, V68, V0, PS21
NR 24
TC 0
Z9 0
U1 0
U2 2
PU LIPPINCOTT WILLIAMS & WILKINS
PI PHILADELPHIA
PA TWO COMMERCE SQ, 2001 MARKET ST, PHILADELPHIA, PA 19103 USA
SN 1525-4135
EI 1077-9450
J9 JAIDS-J ACQ IMM DEF
JI JAIDS
PD JAN 1
PY 2015
VL 68
IS 
BP S30
EP S36
DI 10.1097/QAI.0000000000000393
PG 7
WC Immunology; Infectious Diseases
SC Immunology; Infectious Diseases
GA CH6CC
UT WOS:000354122400006
PM 25545491
DA 2023-03-20
ER

PT J
AU Memish, ZA
   Al-Tawfiq, JA
   Filemban, SM
   Qutb, S
   Fodail, A
   Ali, B
   Darweeish, M
AF Memish, Ziad A.
   Al-Tawfiq, Jaffar A.
   Filemban, Sanaa M.
   Qutb, Sayed
   Fodail, Abdullah
   Ali, Batol
   Darweeish, May
TI Antiretroviral therapy, CD4, viral load, and disease stage in HIV patients in Saudi Arabia: a 2001-2013 cross-sectional study
SO JOURNAL OF INFECTION IN DEVELOPING COUNTRIES
LA English
DT Article
DE Saudi Arabia; HIV/AIDS; antiretroviral therapy (ART); CD4; CDC stage
ID paramedical students; guidelines; attitudes; hiv/aids; knowledge; adults; health; mortality; epidemic; face
AB Introduction: The incidence of HIV/AIDS is increasing worldwide and in the Middle East. In this study, we analyzed the use of antiretroviral therapy (ART), the patterns of CD4 and viral load (VL), and stage of presentation. Methodology: Laboratory variables, ART use, and CD4 count were obtained and analyzed retrospectively. Results: A total of 997 cases from eight HIV/AIDS care providers were included. Of the total cases, 274 (28.3%) had a CD4 count of < 200 cells/mm(3), and 413 (42.3%) had a viral load of > 5 log(10). Of the total cases, 50% were on highly active antiretroviral therapy (HAART), and the majority of cases were asymptomatic (70%). Of those patients on ART, 247 (39.5%) took tenofovir/emtricitabine combined with either efavirenz (147; 14.7%) or lopinavir/ritonavir (100; 10%), and 158 (15.8%) were on lamivudine and zidovudine with either efavirenz (32; 3.2%) or lopinavir/ritonavir (126; 12.6%). Other combinations were used in 70 (7%) patients. The mean (+/- standard deviation) of baseline CD4 and viral load were 401 cells/mm3 (322 cells/mm3) and 4.6 log10(10) (1.3 log(10)), respectively. At diagnosis, 72% of patients were asymptomatic; 50% had AIDS and 20% had CD4 count < 350. Conclusions: ART use was in line with international guidelines, but the number of patients receiving ART was lower than expected. Large proportions of cases presented late with AIDS at diagnosis or had CD4 < 350. Further data is needed to evaluate the medical care of patients with HIV/AIDS in the Kingdom of Saudi Arabia.
C1 [Memish, Ziad A.] Alfaisal Univ, Minist Hlth, Riyadh 11514, Saudi Arabia.
   [Memish, Ziad A.] Alfaisal Univ, Coll Med, Riyadh 11514, Saudi Arabia.
   [Al-Tawfiq, Jaffar A.] Johns Hopkins Aramco Healthcare, Dhahran, Saudi Arabia.
   [Al-Tawfiq, Jaffar A.] Indiana Univ Sch Med, Indianapolis, IN 46202 USA.
   [Filemban, Sanaa M.; Qutb, Sayed; Fodail, Abdullah; Ali, Batol; Darweeish, May] Minist Hlth, Natl AIDS Program, Riyadh, Saudi Arabia.
C3 John Hopkins Aramco Healthcare; Johns Hopkins University; Johns Hopkins Medicine; Indiana University System; Indiana University Bloomington; Ministry of Health - Saudi Arabia
RP Memish, ZA (corresponding author), Alfaisal Univ, Minist Hlth, POB 54146, Riyadh 11514, Saudi Arabia.
EM zmemish@yahoo.com
CR Al-Ghanim SA, 2005, SAUDI MED J, V26, P812
   Al-Mazrou YY, 2005, SAUDI MED J, V26, P1788
   Al-Mazrou YY, 2005, SAUDI MED J, V26, P1183
   Alrajhi AA, 2006, INT J STD AIDS, V17, P806, DOI 10.1258/095646206779307568
   Badahdah A, 2005, INT J STD AIDS, V16, P837, DOI 10.1258/095646205774988208
   Badie BM, 2013, INT J STD AIDS, V24, P926, DOI 10.1177/0956462413491733
   Doherty M, 2013, CURR OPIN HIV AIDS, V8, P528, DOI 10.1097/COH.0000000000000008
   Gazzard B, 2006, HIV MED, V7, P487, DOI 10.1111/j.1468-1293.2006.00424.x
   Jamjoom GA, 2010, SAUDI MED J, V31, P987
   Kober C, 2012, HIV MED, V13, P73, DOI 10.1111/j.1468-1293.2011.00956.x
   Labarga P, 2012, AIDS REV, V14, P290
   Labarga P, 2012, AIDS REV, V14, P154
   Lawn SD, 2010, CURR OPIN HIV AIDS, V5, P18, DOI 10.1097/COH.0b013e328333850f
   Madani TA, 2004, BMC INFECT DIS, V4, P0, DOI 10.1186/1471-2334-4-25
   Mazroa Mohammed A A I, 2012, PLOS ONE, V7, Pe45919, DOI 10.1371/journal.pone.0045919
   Mokdad AH, 2014, LANCET, V383, P309, DOI 10.1016/S0140-6736(13)62189-3
   Mumtaz GR, 2014, CURR OPIN HIV AIDS, V9, P183, DOI 10.1097/COH.0000000000000038
   Sterne JAC, 2009, LANCET, V373, P1352, DOI 10.1016/S0140-6736(09)60612-7
   Williams I, 2012, HIV MED, V13, P1, DOI 10.1111/j.1468-1293.2012.01029_1.x
NR 19
TC 4
Z9 6
U1 0
U2 1
PU J INFECTION DEVELOPING COUNTRIES
PI TRAMANIGLIO
PA JIDC CENT OFF PORTO CONTE RICERCHE RES CTR, S P 55, PORTO CONTE CAPO CACCIA KM 8.400 LOC, TRAMANIGLIO, 07041, ITALY
SN 1972-2680
EI 
J9 J INFECT DEV COUNTR
JI J. Infect. Dev. Ctries.
PD JUL 15
PY 2015
VL 9
IS 7
BP 765
EP 769
DI 10.3855/jidc.6588
PG 5
WC Infectious Diseases
SC Infectious Diseases
GA CR3QU
UT WOS:000361248800012
PM 26230128
DA 2023-03-20
ER

PT J
AU Aminde, LN
   Takah, NF
   Noubiap, JJN
   Tindong, M
   Ngwasiri, C
   Jingi, AM
   Kengne, AP
   Dzudie, A
AF Aminde, Leopold Ndemnge
   Takah, Noah F.
   Noubiap, Jean Jacques N.
   Tindong, Maxime
   Ngwasiri, Calypse
   Jingi, Ahmadou M.
   Kengne, Andre Pascal
   Dzudie, Anastase
TI Awareness and low uptake of post exposure prophylaxis for HIV among clinical medical students in a high endemicity setting
SO BMC PUBLIC HEALTH
LA English
DT Article
DE Knowledge; Practice; Post exposure prophylaxis (PEP); HIV; Medical students; Cameroon
ID human-immunodeficiency-virus; health-care workers; postexposure prophylaxis; occupational-exposure; knowledge; guidelines; attitudes; hiv/aids; injury; efficacy
AB Background: Adequate knowledge and practices on post exposure prophylaxis (PEP) for HIV among health care providers are crucial for HIV prevention. However there is limited data on PEP knowledge and practice from developing countries where the burden of HIV infection continues to increase. We assessed the knowledge of clinical medical students on PEP, their practices in response to occupational exposure to HIV, as well as the determinants of good knowledge on PEP. Methods: A cross-sectional study was conducted in November 2014 involving 154 consecutively recruited clinical medical students (4th-6th year undergraduates). Data were acquired using a structured questionnaire. Knowledge on PEP was assessed using a questionnaire comprising 25 questions and categorized as: good (20 or more correct answers), moderate (13-19 correct answers) and poor (12 or fewer correct answers). Results: For the 154 students included (57.8 % being male), the mean age was 23.2 +/- 2.4 years, and 89 % had heard about PEP for HIV. The majority of students had moderate (61.7 %) and poor (32.5 %) knowledge on PEP. Overall knowledge score increased with increasing level of studies (p < 0.05). Only 10 (6.5 %) had had previous training on PEP, most of whom were senior level students (p = 0.01). Fifty-four students (35.1 %) knew the appropriate duration of PEP and this awareness increased with level of studies (p = 0.001). Of the 81 (52.6 %) who reported occupational exposure to HIV in the past, only 4 (4.9 %) received PEP. Conclusions: Overall, knowledge on PEP among clinical medical students in this setting was non-optimal with very low uptake PEP. Intensification of HIV curricula to involve PEP as well as continuous medical education programs and workshops are potential avenues to improve awareness in this vulnerable population.
C1 [Aminde, Leopold Ndemnge; Takah, Noah F.; Kengne, Andre Pascal; Dzudie, Anastase] Clin Res Educ Networking & Consultancy, Douala, Cameroon.
   [Aminde, Leopold Ndemnge] Dist Hosp Nanga Eboko, Internal Med Unit, Nanga Eboko, Cameroon.
   [Aminde, Leopold Ndemnge] Dist Hosp Nanga Eboko, HIV Treatment Ctr, Nanga Eboko, Cameroon.
   [Takah, Noah F.] Global Hlth Syst Solut, Limbe, Cameroon.
   [Noubiap, Jean Jacques N.] Groote Schuur Hosp, Dept Med, ZA-7925 Cape Town, South Africa.
   [Noubiap, Jean Jacques N.] Univ Cape Town, ZA-7925 Cape Town, South Africa.
   [Noubiap, Jean Jacques N.] Med Diagnost Ctr, Yaounde, Cameroon.
   [Tindong, Maxime; Ngwasiri, Calypse; Dzudie, Anastase] Univ Buea, Fac Hlth Sci, Buea, Cameroon.
   [Jingi, Ahmadou M.] Univ Yaounde I, Fac Med & Biomed Sci, Yaounde, Cameroon.
   [Kengne, Andre Pascal] South African Med Res Council, Noncommunicable Dis Res Unit, Cape Town, South Africa.
   [Dzudie, Anastase] Gen Hosp Douala, Dept Med, Douala, Cameroon.
   [Kengne, Andre Pascal; Dzudie, Anastase] Univ Cape Town, Dept Med, Fac Hlth Sci, ZA-7925 Cape Town, South Africa.
C3 University of Cape Town; University of Cape Town; University of Yaounde I; South African Medical Research Council; University of Cape Town
RP Aminde, LN (corresponding author), Clin Res Educ Networking & Consultancy, BP 3480, Douala, Cameroon.
EM amindeln@gmail.com
CR Abrahams N, 2010, CULT HEALTH SEX, V12, P471, DOI 10.1080/13691050903556316
   Agaba Patricia A, 2012, NIGER MED J, V53, P155, DOI 10.4103/0300-1652.104386
   Ahmed SI, 2009, AM J PHARM EDUC, V73, P0, DOI 10.5688/aj730115
   Ajibola S, 2014, PAN AFR MED J, V19, P0, DOI 10.11604/pamj.2014.19.172.4718
   Alistar SS, 2014, PLOS ONE, V9, P0, DOI 10.1371/journal.pone.0086584
   Aminde LN, 2015, PLOS ONE, V10, P0, DOI 10.1371/journal.pone.0124416
   Bairy K L, 2005, MED J MALAYSIA, V60, P10
   Bandolier E., 2003, OCCUPATIONAL EXPOSUR, V0, P0
   Baytner-Zamir Rotem, 2014, BMC RES NOTES, V7, P168, DOI 10.1186/1756-0500-7-168
   Bhattarai Suraj, 2014, BMC RES NOTES, V7, P774, DOI 10.1186/1756-0500-7-774
   Cardo DM, 1997, NEW ENGL J MED, V337, P1485, DOI 10.1056/NEJM199711203372101
   Chacko Joffi, 2007, INDIAN J PUBLIC HEALTH, V51, P127
   Chatora K, 2014, AIDS 2014 ABSTRACT B, V0, P0
   Chogle NL, 2002, NATL MED J INDIA, V15, P69
   District C., 2012, INT J PHARM BIOL ARC, V3, P1394
   Endalew GS, 2014, J HIV CLIN SCI RES, V1, P101
   Esin IA, 2011, NIGER J CLIN PRACT, V14, P464, DOI 10.4103/1119-3077.91757
   Gupta A, 2008, BMC INFECT DIS, V8, P0, DOI 10.1186/1471-2334-8-142
   Irvine C, 2015, CLIN INFECT DIS, V60, PS165, DOI 10.1093/cid/civ069
   Izulla P, 2015, AIDS BEHAV, V0, P0
   Kasat VO, 2014, ANN MED HEALTH SCI R, V4, P543, DOI 10.4103/2141-9248.139308
   Kuhar DT, 2013, INFECT CONT HOSP EP, V34, P875, DOI 10.1086/672271
   Mathewos B, 2013, BMC PUBLIC HEALTH, V13, P0, DOI 10.1186/1471-2458-13-508
   Mesfin YM, 2013, ETHIOPIA PLOS ONE, V8, P0
   Miller RJ, 2000, J VIROL, V74, P7187, DOI 10.1128/JVI.74.16.7187-7195.2000
   Nwankwo TO, 2011, NIGER J CLIN PRACT, V14, P34, DOI 10.4103/1119-3077.79237
   Otten RA, 2000, J VIROL, V74, P9771, DOI 10.1128/JVI.74.20.9771-9775.2000
   Owolabi Rotimi S, 2012, J INT ASSOC PHYSICIANS AIDS CARE (CHIC), V11, P179, DOI 10.1177/1545109711401409
   Pinto Ligia A., 1997, AMERICAN JOURNAL OF MEDICINE, V102, P21, DOI 10.1016/S0002-9343(97)00056-9
   Ryalat Soukaina T, 2011, BMC RES NOTES, V4, P191, DOI 10.1186/1756-0500-4-191
   Spira AI, 1996, J EXP MED, V183, P215, DOI 10.1084/jem.183.1.215
   Sultan B, 2014, HIV AIDS-RES PALLIAT, V6, P147, DOI 10.2147/HIV.S46585
   Tebeje B, 2010, ETHIOP J HEALTH SCI, V20, P55
   Tetali S., 2006, INDIAN JOURNAL OF OCCUPATIONAL AND ENVIRONMENTAL MEDICINE, V10, P35
NR 38
TC 3
Z9 3
U1 1
U2 7
PU BMC
PI LONDON
PA CAMPUS, 4 CRINAN ST, LONDON N1 9XW, ENGLAND
SN 1471-2458
EI 
J9 BMC PUBLIC HEALTH
JI BMC Public Health
PD NOV 6
PY 2015
VL 15
IS 
BP 
EP 
DI 10.1186/s12889-015-2468-9
PG 9
WC Public, Environmental & Occupational Health
SC Public, Environmental & Occupational Health
GA CV5BS
UT WOS:000364281300001
PM 26545721
DA 2023-03-20
ER

PT J
AU Fernando, I
AF Fernando, I.
TI What do GUM physicians think should be taught in a modern undergraduate GUM module? A qualitative inquiry
SO INTERNATIONAL JOURNAL OF STD & AIDS
LA English
DT Article
DE HIV; sexually transmitted infections; sexual behaviour; undergraduate medical education; curriculum; teaching; genitourinary medicine
ID genitourinary medicine; sexual health; knowledge; students; doctors
AB Traditional undergraduate Genitourinary Medicine (GUM) teaching in the UK concentrated on the management of individual sexually transmitted infections. There is significant variation, however, in the GUM teaching provided by different medical schools today. I undertook a qualitative interview study to gather views of GUM and other sexual health clinicians regarding what should be taught within a modern undergraduate GUM module. Nine GUM clinicians and two Sexual and Reproductive Health (SRH) clinicians participated in the study; all were directly involved in undergraduate teaching. Semi-structured interviews were conducted with study participants by a single interviewer, focusing on three key topics: their individual opinions regarding important learning outcomes (LOs) for a modern model GUM curriculum, their preferred teaching methods and the total recommended teaching time required. Interviews were audio-recorded with consent and professionally transcribed. Data were analysed by the content analysis method. Interviewees frequently stressed skill and attitudinal LOs, even above knowledge. Recommended important skills included sexual history taking, HIV risk assessment and testing, and male and female genital examination. Recommended attitudinal LOs were developing an open and non-judgemental approach to sexual health issues and understanding sexual well-being to be an important component of general health. Respondents were keen for a mixture of teaching methods, but generally agreed that clinic attendance and experiential learning were beneficial. They preferred that GUM teaching should be delivered in the latter years of the undergraduate curriculum.
C1 [Fernando, I.] Univ Edinburgh, Sch Med, Edinburgh, Midlothian, Scotland.
   [Fernando, I.] NHS Lothian, Chalmers Sexual Hlth Ctr, Edinburgh EH3 9ES, Midlothian, Scotland.
C3 University of Edinburgh
RP Fernando, I (corresponding author), NHS Lothian, Chalmers Sexual Hlth Ctr, 2A Chalmers St, Edinburgh EH3 9ES, Midlothian, Scotland.
EM Imali.fernando@luht.scot.nhs.uk
CR ADLER MW, 1981, BRIT J VENER DIS, V57, P170
   [Anonymous], 2005, RESP RESP STRAT ACT, V0, P0
   COWAN FM, 1994, GENITOURIN MED, V70, P311
   Cowan FM, 1996, GENITOURIN MED, V72, P6
   Department of Health, 2001, BETT PREV BETT SEV B, V0, P0
   Estcourt C, 2009, INT J STD AIDS, V20, P324, DOI 10.1258/ijsa.2008.008325
   Ezedinachi ENU, 2002, PUBLIC HEALTH, V116, P106, DOI 10.1038/sj.ph.1900834
   Fayers T, 2003, INT J STD AIDS, V14, P386, DOI 10.1258/095646203765371268
   FitzGerald M, 2003, MED EDUC, V37, P94, DOI 10.1046/j.1365-2923.2003.01411.x
   Fossey E, 2002, AUST NZ J PSYCHIAT, V36, P717, DOI 10.1046/j.1440-1614.2002.01100.x
   French RS, 2010, J FAM PLAN REPROD H, V36, P202, DOI 10.1783/147118910793048502
   Higgins M, 2014, J FAM PLAN REPROD H, V40, P254, DOI 10.1136/jfprhc-2013-100590
   Hinchliff S, 2005, HEALTH SOC CARE COMM, V13, P345, DOI 10.1111/j.1365-2524.2005.00566.x
   Joint Royal Colleges of Physicians Training Board, 2010, GEN MED CURR, V0, P0
   KITZINGER J, 1995, BRIT MED J, V311, P299, DOI 10.1136/bmj.311.7000.299
   MERRILL JM, 1990, SOUTHERN MED J, V83, P613, DOI 10.1097/00007611-199006000-00004
   Patel R, 2010, SEX TRANSM INFECT, V86, P253, DOI 10.1136/sti.2010.044800
   Public Health Scotland, 2021, RES REB SEX HLTH BLO, V0, P0
   RABIN DL, 1994, ANN INTERN MED, V121, P513, DOI 10.7326/0003-4819-121-7-199410010-00007
   Taylor R, 2011, INT J STD AIDS S1, V22, P0
   Tsimtsiou Z, 2006, J SEX MED, V3, P583, DOI 10.1111/j.1743-6109.2006.00271.x
   Verhoeven V, 2003, FAM PRACT, V20, P11, DOI 10.1093/fampra/20.1.11
   WEBSTER B, 1966, BRIT J VENER DIS, V42, P132
NR 25
TC 0
Z9 0
U1 0
U2 2
PU SAGE PUBLICATIONS LTD
PI LONDON
PA 1 OLIVERS YARD, 55 CITY ROAD, LONDON EC1Y 1SP, ENGLAND
SN 0956-4624
EI 1758-1052
J9 INT J STD AIDS
JI Int. J. STD AIDS
PD OCT 15
PY 2015
VL 26
IS 12
BP 857
EP 863
DI 10.1177/0956462414560379
PG 7
WC Immunology; Infectious Diseases
SC Immunology; Infectious Diseases
GA CU0PD
UT WOS:000363218600003
PM 25427405
DA 2023-03-20
ER

PT J
AU Gagnon, M
AF Gagnon, Marilou
TI Re-thinking HIV-Related Stigma in Health Care Settings: A Qualitative Study
SO JANAC-JOURNAL OF THE ASSOCIATION OF NURSES IN AIDS CARE
LA English
DT Article
DE discrimination; health care; HIV; qualitative research; providers; stigma
ID hiv/aids knowledge; service providers; nursing-students; nurses attitudes; aids; discrimination; stigmatization; professionals; women
AB People living with HIV (PLWH) continue to endure stigma and discrimination in the context of health care. This paper presents the findings of a qualitative study designed to (a) describe stigmatizing and discriminatory practices in health care settings, and (b) explore both symbolic and structural stigma from the perspectives of PLWH. For the purpose of this qualitative study, 21 semi-structured in-depth interviews were conducted in the province of Quebec, Canada. The data were analyzed following the principles of thematic analysis. During analysis, three themes were identified, and relations between these themes were delineated to reflect the experiences of participants. The findings suggest that HIV-related stigma in health care settings is episodic in nature. The findings also suggest that HIV-related stigma is experienced through interactions with health care providers (symbolic stigma) and, finally, that it is applied systematically to manage risk in the context of health care (structural stigma).
C1 [Gagnon, Marilou] Univ Ottawa, Fac Hlth Sci, Sch Nursing, Ottawa, ON, Canada.
C3 University of Ottawa
RP Gagnon, M (corresponding author), Univ Ottawa, Fac Hlth Sci, Sch Nursing, Ottawa, ON, Canada.
EM marilou.gagnon@uottawa.ca
FU Faculty of Health Sciences (IRG and RDP programs) at the University of Ottawa
CR Agne RR, 2000, J APPL COMMUN RES, V28, P235, DOI 10.1080/00909880009365573
   Andrewin A, 2008, AIDS PATIENT CARE ST, V22, P897, DOI 10.1089/apc.2007.0219
   Bikmukhametov DA, 2012, J INT AIDS SOC, V15, P0, DOI 10.7448/IAS.15.2.17372
   Birks M, 2008, J RES NURS, V13, P68, DOI 10.1177/1744987107081254
   CAELLI K, 2003, CLEAR MUD GREATER CL, V0, P0
   Carr RL, 2004, J ASSOC NURSE AIDS C, V15, P30, DOI 10.1177/1055329003261981
   Chan KY, 2007, AIDS PATIENT CARE ST, V21, P763, DOI 10.1089/apc.2007.0004
   Chan KitYee, 2009, CRITICAL PUBLIC HEALTH, V19, P181, DOI 10.1080/09581590802392785
   Charmaz K, 2004, QUAL HEALTH RES, V14, P976, DOI 10.1177/1049732304266795
   Dawson-Rose C, 2005, J MULTICULT NURS HLT, V11, P23
   Delobelle P, 2009, J ADV NURS, V65, P1061, DOI 10.1111/j.1365-2648.2009.04973.x
   Diaz NV, 2008, P R HEALTH SCI J, V27, P147
   Foucault M., 1970, ORDER THINGS, V0, P0
   Goffman, 1966, BEHAV PUBLIC PLACES, V0, P0
   HANNEM S, 2012, STIGMA REVISITED IMP, V0, P10
   Kinsler JJ, 2007, AIDS PATIENT CARE ST, V21, P584, DOI 10.1089/apc.2006.0202
   Li L, 2009, INT J PSYCHOL, V44, P443, DOI 10.1080/00207590802644774
   Li YL, 2008, APPL NURS RES, V21, P147, DOI 10.1016/j.apnr.2006.10.004
   Lin CQ, 2012, AIDS CARE, V24, P1341, DOI 10.1080/09540121.2011.648602
   Link BG, 2001, ANNU REV SOCIOL, V27, P363, DOI 10.1146/annurev.soc.27.1.363
   Mahajan AP, 2008, AIDS, V22, PS67, DOI 10.1097/01.aids.0000327438.13291.62
   Mill J, 2009, CAN J NURS RES, V41, P168
   Mill JE, 2010, QUAL HEALTH RES, V20, P1469, DOI 10.1177/1049732310375436
   Naughton JD, 2013, STIGMA DISCRIMINATIO, V0, PP97, DOI 10.1007/978-94-007-6324-1
   Neuman M, 2013, AIDS BEHAV, V17, P1796, DOI 10.1007/s10461-013-0432-1
   Nyblade L, 2009, J INT AIDS SOC, V12, P0, DOI 10.1186/1758-2652-12-15
   OSullivan S, 2000, INTENSIVE CRIT CARE NURS, V16, P181, DOI 10.1054/iccn.2000.6181
   Paille P., 2012, LANALYSE QUALITATIVE, V3, P0
   Parker R, 2003, SOC SCI MED, V57, P13, DOI 10.1016/S0277-9536(02)00304-0
   Pickles D, 2009, J ADV NURS, V65, P2262, DOI 10.1111/j.1365-2648.2009.05128.x
   Pita-Fernandez S, 2004, J ASSOC NURSE AIDS C, V15, P62, DOI 10.1177/1055329003256652
   Rahangdale L, 2010, AIDS CARE, V22, P836, DOI 10.1080/09540120903499212
   Schuster MA, 2005, J GEN INTERN MED, V20, P807, DOI 10.1111/j.1525-1497.2005.05049.x
   Seacat JD, 2009, J DENT EDUC, V73, P437
   Tracy SJ, 2010, QUAL INQ, V16, P837, DOI 10.1177/1077800410383121
   Turan JM, 2008, AIDS CARE, V20, P938, DOI 10.1080/09540120701767224
   Tyer-Viola LA, 2007, JOGNN-J OBST GYN NEO, V36, P398, DOI 10.1111/J.1552-6909.2007.00172.x
   Valimaki M, 2010, NURS EDUC TODAY, V30, P674, DOI 10.1016/j.nedt.2010.01.004
   Varas-Diaz N, 2007, AIDS CARE, V19, P1247, DOI 10.1080/09540120701405403
   Varas-Diaz N, 2010, GLOB PUBLIC HEALTH, V5, P295, DOI 10.1080/17441690903436581
   Weaver K, 2006, J ADV NURS, V53, P459, DOI 10.1111/j.1365-2648.2006.03740.x
NR 41
TC 25
Z9 27
U1 0
U2 10
PU LIPPINCOTT WILLIAMS & WILKINS
PI PHILADELPHIA
PA TWO COMMERCE SQ, 2001 MARKET ST, PHILADELPHIA, PA 19103 USA
SN 1055-3290
EI 1552-6917
J9 J ASSOC NURSE AIDS C
JI J. Assoc. Nurses Aids Care
PD NOV-DEC 15
PY 2015
VL 26
IS 6
BP 703
EP 719
DI 10.1016/j.jana.2015.07.005
PG 17
WC Nursing
SC Nursing
GA DA1SO
UT WOS:000367576000003
PM 26300466
DA 2023-03-20
ER

PT J
AU Wang, B
   Deveaux, L
   Knowles, V
   Koci, V
   Rolle, G
   Lunn, S
   Li, XM
   Stanton, B
AF Wang, Bo
   Deveaux, Lynette
   Knowles, Valerie
   Koci, Veronica
   Rolle, Glenda
   Lunn, Sonja
   Li, Xiaoming
   Stanton, Bonita
TI Fidelity of Implementation of an Evidence-Based HIV Prevention Program among Bahamian Sixth Grade Students
SO PREVENTION SCIENCE
LA English
DT Article
DE Implementation research; HIV prevention; Fidelity; Adolescents; Bahamas
ID behavioral interventions; abuse prevention; mental-health; diffusion; risk; dissemination; reduction
AB The Bahamian Ministry of Education has elected to implement at a national level in all Bahamian government grade six classes an evidence-based HIV prevention intervention [Focus on Youth in the Caribbean (FOYC)]. This study explores fidelity of implementation of the intervention, factors that may influence implementation fidelity, and the impact of variations in the implementation fidelity on student outcomes. Data were collected in the first wave of national implementation in 2011, involving 35 government primary schools and 110 teachers and 2,811 students. Structural equation modeling was performed to examine the relationships among factors which facilitated or impeded teachers' implementation of FOYC. Results indicate that teachers taught 16.3 out of 30 core activities, 24.9 out of 46 total activities, and 4.4 out of 8 sessions on average. The strongest predictor of implementation fidelity was teacher comfort level with the FOYC curriculum. Teachers who did not perceive the FOYC intervention to be important for their students or who had attended only part of a FOYC training workshop were more likely to change the curriculum. Increased duration of experience as a teacher (> 10 years) was negatively associated with fidelity of implementation. Teacher's perception of the importance of the FOYC intervention and implementation fidelity had direct positive effects on students' HIV/AIDS knowledge, reproductive health skills, protective intentions, and self-efficacy. Youth did not appear to benefit from FOYC if two or fewer sessions were delivered. We concluded that an evidence-based HIV prevention intervention can be implemented at a national level. Prior training of teachers in the intervention curriculum, teacher perception of the importance of the intervention, and fewer years as a teacher are associated with implementation fidelity. Implementation fidelity is associated with improved student outcomes.
C1 [Wang, Bo; Koci, Veronica; Li, Xiaoming; Stanton, Bonita] Wayne State Univ, Sch Med, Dept Pediat, Pediat Prevent Res Ctr, Detroit, MI 48201 USA.
   [Deveaux, Lynette; Knowles, Valerie; Lunn, Sonja] Minist Hlth, Off HIV AIDS, Nassau, Bahamas.
   [Rolle, Glenda] Minist Educ, Nassau, Bahamas.
C3 Wayne State University
RP Wang, B (corresponding author), Wayne State Univ, Sch Med, Dept Pediat, Pediat Prevent Res Ctr, 4707 St Antoine,Suite W534, Detroit, MI 48201 USA.
EM bwang@med.wayne.edu
FU National Institute of Child Health and Human Development [R01HD064350]
CR Beets M, 2008, PREV SCI, V9, P264, DOI 10.1007/s11121-008-0100-2
   Brown CH, 2013, JAIDS-J ACQ IMM DEF, V63, PS72, DOI 10.1097/QAI.0b013e31829372bd
   Centers for Disease Control and Prevention (CDC), 2011, COMP EV BAS HIV BEH, V0, P0
   Collins C, 2006, AIDS EDUC PREV, V18, P5, DOI 10.1521/aeap.2006.18.supp.5
   Dearing JW, 2009, RES SOCIAL WORK PRAC, V19, P503, DOI 10.1177/1049731509335569
   Deveaux L, 2007, ARCH PEDIAT ADOL MED, V161, P1130, DOI 10.1001/archpedi.161.12.1130
   Deveaux Lynette, 2011, J INT ASSOC PHYSICIANS AIDS CARE (CHIC), V10, P316, DOI 10.1177/1545109710397367
   Draper CE, 2010, RURAL REMOTE HEALTH, V10, P0
   Dusenbury L, 2003, HEALTH EDUC RES, V18, P237, DOI 10.1093/her/18.2.237
   Galbraith JS, 2009, HEALTH EDUC BEHAV, V36, P532, DOI 10.1177/1090198108315366
   Gong J, 2009, PEDIATRICS, V123, PE917, DOI 10.1542/peds.2008-2363
   Gouws E, 2010, SEX TRANSM INFECT, V86, PI72, DOI 10.1136/sti.2010.044933
   Hatcher L., 1994, STEP BY STEP APPROAC, V0, P0
   Hu LT, 1999, STRUCT EQU MODELING, V6, P1, DOI 10.1080/10705519909540118
   Kelly JA, 2000, AIDS EDUC PREV, V12, P87
   Knowles Valerie, 2012, INT ELECTRON J HEALTH EDUC, V15, P173
   Lyles CM, 2007, AM J PUBLIC HEALTH, V97, P133, DOI 10.2105/AJPH.2005.076182
   MCGREW JH, 1994, J CONSULT CLIN PSYCH, V62, P670, DOI 10.1037/0022-006X.62.4.670
   Mihalic SF, 2008, IMPLEMENT SCI, V3, P0, DOI 10.1186/1748-5908-3-5
   Muth?n L.K., 1998, MPLUS USERS GUIDE, V0, P0
   PARCEL GS, 1991, J SCHOOL HEALTH, V61, P35, DOI 10.1111/j.1746-1561.1991.tb07857.x
   Payton JW, 2000, J SCHOOL HEALTH, V70, P179, DOI 10.1111/j.1746-1561.2000.tb06468.x
   PERRY CL, 1990, J SCHOOL HEALTH, V60, P501, DOI 10.1111/j.1746-1561.1990.tb05890.x
   Perry CL, 1997, HEALTH EDUC BEHAV, V24, P716, DOI 10.1177/109019819702400607
   Rebchook GM, 2006, AIDS EDUC PREV, V18, P119, DOI 10.1521/aeap.2006.18.supp.119
   Rogers EM, 2002, ADDICT BEHAV, V27, P989, DOI 10.1016/S0306-4603(02)00300-3
   ROHRBACH LA, 1993, PREV MED, V22, P237, DOI 10.1006/pmed.1993.1020
   Stanton B, 2009, J HEALTH POPUL NUTR, V27, P406
   Stanton B, 2012, J ADOLESCENT HEALTH, V50, P243, DOI 10.1016/j.jadohealth.2011.06.012
   UNAIDS, 2012, REP GLOB AIDS EP 201, V0, P0
NR 30
TC 13
Z9 13
U1 0
U2 7
PU SPRINGER/PLENUM PUBLISHERS
PI NEW YORK
PA 233 SPRING ST, NEW YORK, NY 10013 USA
SN 1389-4986
EI 1573-6695
J9 PREV SCI
JI Prev. Sci.
PD JAN 15
PY 2015
VL 16
IS 1
BP 110
EP 121
DI 10.1007/s11121-014-0486-y
PG 12
WC Public, Environmental & Occupational Health
SC Public, Environmental & Occupational Health
GA AY4EZ
UT WOS:000347532300013
PM 24736950
DA 2023-03-20
ER

PT J
AU Rohrbach, LA
   Berglas, NF
   Jerman, P
   Angulo-Olaiz, F
   Chou, CP
   Constantine, NA
AF Rohrbach, Louise A.
   Berglas, Nancy F.
   Jerman, Petra
   Angulo-Olaiz, Francisca
   Chou, Chih-Ping
   Constantine, Norman A.
TI A Rights-Based Sexuality Education Curriculum for Adolescents: 1-Year Outcomes From a Cluster-Randomized Trial
SO JOURNAL OF ADOLESCENT HEALTH
LA English
DT Article
DE Sexuality education; School-based intervention; Sexual behavior; Sexual rights; Relationship rights; Evaluation; Cluster-randomized trial
ID risk-reduction intervention; high-school-students; transmitted infections; acculturation scale; health-services; teen pregnancy; sex-education; united-states; hiv; abstinence
AB Purpose: The purpose of this study was to evaluate the impact of a rights-based sexuality education curriculum on adolescents' sexual health behaviors and psychosocial outcomes 1 year after participation. Methods: Within 10 urban high schools, ninth-grade classrooms were randomized to receive a rights-based curriculum or a basic sex education (control) curriculum. The intervention was delivered across two school years (2011-2012, 2012-2013). Surveys were completed by 1,447 students at pretest and 1-year follow-up. Multilevel analyses examined curriculum effects on behavioral and psychosocial outcomes, including four primary outcomes: pregnancy risk, sexually transmitted infection risk, multiple sexual partners, and use of sexual health services. Results: Students receiving the rights-based curriculum had higher scores than control curriculum students on six of nine psychosocial outcomes, including sexual health knowledge, attitudes about relationship rights, partner communication, protection self-efficacy, access to health information, and awareness of sexual health services. These students also were more likely to report use of sexual health services (odds ratio, 1.37; 95% confidence interval, 1.05-1.78) and more likely to be carrying a condom (odds ratio, 1.97; 95% confidence interval, 1.39-2.80) relative to those receiving the control curriculum. No effects were found for other sexual health behaviors, possibly because of low prevalence of sexual activity in the sample. Conclusions: The curriculum had significant, positive effects on psychosocial and some behavioral outcomes 1 year later, but it might not be sufficient to change future sexual behaviors among younger adolescents, most of whom are not yet sexually active. Booster education sessions might be required throughout adolescence as youth initiate sexual relationships. (C) 2015 Society for Adolescent Health and Medicine. All rights reserved.
C1 [Rohrbach, Louise A.; Chou, Chih-Ping] Univ So Calif, Keck Sch Med, Dept Prevent Med, Los Angeles, CA 90033 USA.
   [Berglas, Nancy F.; Jerman, Petra; Angulo-Olaiz, Francisca; Constantine, Norman A.] Inst Publ Hlth, Ctr Res Adolescent Hlth & Dev, Oakland, CA 94607 USA.
   [Constantine, Norman A.] Univ Calif Berkeley, Sch Publ Hlth, Div Community Hlth & Human Dev, Berkeley, CA 94720 USA.
C3 University of Southern California; Public Health Institute; University of California System; University of California Berkeley
RP Constantine, NA (corresponding author), Inst Publ Hlth, Ctr Res Adolescent Hlth & Dev, 555 12th St,10th Floor, Oakland, CA 94607 USA.
EM nconstantine@berkeley.edu
FU Planned Parenthood Los Angeles [04975-01-01]; Ford Foundation [1120-2773]; William and Flora Hewlett Foundation [2013-9222]
CR Beatty PC, 2007, PUBLIC OPIN QUART, V71, P287, DOI 10.1093/poq/nfm006
   Berglas NF, 2014, PERSPECT SEX REPRO H, V46, P63, DOI 10.1363/46e1114
   CENTERWALL BS, 1995, JAMA-J AM MED ASSOC, V273, P1755, DOI 10.1001/jama.273.22.1755
   Constantine NA, 2013, HDB ADOLESCENT HLTH, V0, P295
   Constantine NA, 2015, BMC PUBLIC HEALTH, V15, P0, DOI 10.1186/s12889-015-1625-5
   Crepaz N, 2009, AM J PUBLIC HEALTH, V99, P2069, DOI 10.2105/AJPH.2008.139519
   DiClemente RJ, 2009, ARCH PEDIAT ADOL MED, V163, P1112, DOI 10.1001/archpediatrics.2009.205
   DiClemente RJ, 2004, JAMA-J AM MED ASSOC, V292, P171, DOI 10.1001/jama.292.2.171
   Finer LB, 2014, AM J PUBLIC HEALTH, V104, PS43, DOI 10.2105/AJPH.2013.301416
   Goesling B, 2014, J ADOLESCENT HEALTH, V54, P499, DOI 10.1016/j.jadohealth.2013.12.004
   Goldfarb E., 2011, ENCY ADOLESCENCE, V0, PP257, DOI 10.1016/B978-0-12-373951-3.00086-7
   Halpern CT, 2010, PERSPECT SEX REPRO H, V42, P6, DOI 10.1363/4200610
   Harden KP, 2014, PERSPECT PSYCHOL SCI, V9, P455, DOI 10.1177/1745691614535934
   Jerman P, 2012, SOC SCI STUD SEX W C, V0, P0
   Jewkes R, 2008, BMJ-BRIT MED J, V337, P0, DOI 10.1136/bmj.a506
   Kohler PK, 2008, J ADOLESCENT HEALTH, V42, P344, DOI 10.1016/j.jadohealth.2007.08.026
   MARIN G, 1987, HISPANIC J BEHAV SCI, V9, P183, DOI 10.1177/07399863870092005
   Markham CM, 2014, J ADOLESCENT HEALTH, V54, P151, DOI 10.1016/j.jadohealth.2013.10.204
   Marques M, 2013, REPROD HEALTH MATTER, V21, P124, DOI 10.1016/S0968-8080(13)41702-0
   Martinez G, 2010, ED TEENAGERS SEX US, V0, P0
   McCoach DB, 2010, GIFTED CHILD QUART, V54, P252, DOI 10.1177/0016986210373475
   McCoach DB, 2010, GIFTED CHILD QUART, V54, P152, DOI 10.1177/0016986210363076
   MURRAY DM, 1990, J CONSULT CLIN PSYCH, V58, P458, DOI 10.1037/0022-006X.58.4.458
   Norris AE, 1996, HISPANIC J BEHAV SCI, V18, P29, DOI 10.1177/07399863960181004
   Oringanje C, 2009, COCHRANE DB SYST REV, V0, P0, DOI DOI 10.1002/14651858.CD005215.pub2
   Padian NS, 2011, JAIDS-J ACQ IMM DEF, V58, PE23, DOI 10.1097/QAI.0b013e318227af37
   Pulerwitz J, 2010, PUBLIC HEALTH REP, V125, P282, DOI 10.1177/003335491012500219
   Rijsdijk LE, 2011, BMC PUBLIC HEALTH, V11, P0, DOI 10.1186/1471-2458-11-334
   Satterwhite CL, 2013, SEX TRANSM DIS, V40, P187, DOI 10.1097/OLQ.0b013e318286bb53
   Schalet AT, 2011, WOMEN HEALTH ISS, V21, PS5, DOI 10.1016/j.whi.2011.01.007
   Scher L., 2006, CAMPBELL SYST REV, V12, P0
   Siegel DM, 1998, J ADOLESCENT HEALTH, V23, P20, DOI 10.1016/S1054-139X(97)00274-7
   Stanton B, 2012, J ADOLESCENT HEALTH, V50, P243, DOI 10.1016/j.jadohealth.2011.06.012
   Trenholm C, 2008, J POLICY ANAL MANAG, V27, P255, DOI 10.1002/pam.20324
   Wingood GM, 2004, JAIDS-J ACQ IMM DEF, V37, PS58, DOI 10.1097/01.qai.0000140603.57478.a9
NR 39
TC 31
Z9 31
U1 4
U2 47
PU ELSEVIER SCIENCE INC
PI NEW YORK
PA 360 PARK AVE SOUTH, NEW YORK, NY 10010-1710 USA
SN 1054-139X
EI 1879-1972
J9 J ADOLESCENT HEALTH
JI J. Adolesc. Health
PD OCT 15
PY 2015
VL 57
IS 4
BP 399
EP 406
DI 10.1016/j.jadohealth.2015.07.004
PG 8
WC Psychology, Developmental; Public, Environmental & Occupational Health; Pediatrics
SC Psychology; Public, Environmental & Occupational Health; Pediatrics
GA CS0NX
UT WOS:000361759300009
PM 26403840
DA 2023-03-20
ER

PT J
AU McCarthy, KM
   Scott, LE
   Gous, N
   Tellie, M
   Venter, WDF
   Stevens, WS
   Van Rie, A
AF McCarthy, K. M.
   Scott, L. E.
   Gous, N.
   Tellie, M.
   Venter, W. D. F.
   Stevens, W. S.
   Van Rie, A.
TI High incidence of latent tuberculous infection among South African health workers: an urgent call for action
SO INTERNATIONAL JOURNAL OF TUBERCULOSIS AND LUNG DISEASE
LA English
DT Article
DE IGRA; TST; TB infection control; occupational health
ID drug-resistant tuberculosis; care workers; nursing-students; release assays; prevalence; risk
AB SETTING: In South Africa, health care workers (HCWs) are at two-fold greater risk of acquiring tuberculosis (TB) disease than the general population. Few studies have evaluated the risk of incident tuberculous infection. OBJECTIVE: To determine the incidence and risk factors for latent tuberculous infection (LTBI) among HCWs and to compare the results of the interferon-gamma release assay (IGRA) with those of the tuberculin skin test (TST). DESIGN: HCWs, including medical students, underwent a TST and human immunodeficiency virus (HIV) and IGRA testing at baseline and 12 months, and IGRA at 6 months. The participants kept 12-month TB exposure logs. RESULTS: Among 199 participants (150 [76%] females, median age 31 years [range 20-61]), incident LTBI was documented using IGRA in 25/97 (26%;. incident rate 29 cases/100 person-years [py], 95%CI 20-44) and using TST in 25/93 (27%; incident rate 29 cases/100 py, 95% CI 19-42). Agreement between TST and IGRA was poor (44.8%, K = 0.23). Higher annual exposure to TB cases was reported among persons with LTBI than in those who were persistently IGRA-negative (81 cases, 95 %CI 61-102 vs. 50 cases, 95%CI 43-57, P < 0.01). CONCLUSION: The high LTBI incidence and the association of incident LTBI with annual TB caseload among HCWs indicate that more effective TB infection control should be implemented in South African health care facilities.
C1 [McCarthy, K. M.; Tellie, M.; Venter, W. D. F.] Univ Witwatersrand, Wits Reprod Hlth & HIV Res Unit, Johannesburg, South Africa.
   [McCarthy, K. M.] Aurum Inst, Johannesburg, South Africa.
   [McCarthy, K. M.] Univ Witwatersrand, Sch Publ Hlth, Johannesburg, South Africa.
   [Scott, L. E.; Gous, N.; Stevens, W. S.] Natl Hlth Lab Serv, Dept Mol Diagnost, Johannesburg, South Africa.
   [Scott, L. E.; Gous, N.; Stevens, W. S.] Univ Witwatersrand, Johannesburg, South Africa.
   [Van Rie, A.] Univ N Carolina, Dept Epidemiol, Infect Dis, Chapel Hill, NC USA.
C3 University of Witwatersrand; University of Witwatersrand; National Health Laboratory Service; University of Witwatersrand; University of North Carolina; University of North Carolina Chapel Hill
RP McCarthy, KM (corresponding author), Aurum Inst, Post Net Suite 300,Private Bag X30500, ZA-2041 Houghton, South Africa.
EM KMcCarthy@auruminstitute.org
FU North Carolina Occupational Safety and Health Education Research Center, Chapel Hill, NC, USA [T 42 OH 008673]; United States Agency for International Development (USAID)/the US President's Emergency Plan for AIDS Relief (PEPFAR), Washington DC, USA
CR Baussano I, 2011, EMERG INFECT DIS, V17, P488, DOI 10.3201/eid1703.100947
   Charalambous S C, 2010, HLTH WORKER ACCESS H, V0, P0
   Corbett EL, 2007, CLIN INFECT DIS, V44, P317, DOI 10.1086/509926
   Department of Public Service and Administration, 2008, EMPL HLTH WELLN STRA, V0, P0
   Farley JE, 2012, INT J TUBERC LUNG D, V16, P82, DOI 10.5588/ijtld.10.0791
   Glaassens M M, 2013, PLOS ONE, V8, P0
   Joshi R, 2006, PLOS MED, V3, P2376, DOI 10.1371/journal.pmed.0030494
   Kanjee Z, 2012, J INFECT PUBLIC HEALTH, V5, P67, DOI 10.1016/j.jiph.2011.10.008
   Kranzer K, 2010, SAMJ S AFR MED J, V100, P224, DOI 10.7196/SAMJ.3903
   Maciel ELN, 2005, REV SOC BRAS MED TRO, V38, P469, DOI 10.1590/S0037-86822005000600004
   Naidoo S, 2012, INT J TUBERC LUNG D, V16, P1600, DOI 10.5588/ijtld.12.0041
   National Department of Health South Africa, 2007, NAT INF PRE IN PRESS, V0, P0
   National Department of Health South Africa, 2013, S AFR ANT TREATM GUI, V0, P0
   National Department of Health South Africa, 2011, NAT COR STAND HLTH E, V0, P0
   ODonnell MR, 2010, ANN INTERN MED, V153, P516, DOI 10.7326/0003-4819-153-8-201010190-00008
   Pai M, 2009, 2 GLOB S IGRAS DUBR, V0, P0
   Pai M, 2006, AM J RESP CRIT CARE, V174, P349, DOI 10.1164/rccm.200604-472OC
   Pai Madhukar, 2014, ANN AM THORAC SOC, V11, P399, DOI 10.1513/AnnalsATS.201401-019ED
   Pai M, 2014, CLIN MICROBIOL REV, V27, P3, DOI 10.1128/CMR.00034-13
   Pai M, 2013, OCCUP MED-OXFORD, V63, P458, DOI 10.1093/occmed/kqt105
   Roth VR, 2005, INT J TUBERC LUNG D, V9, P1335
   Sissolak D, 2011, BMC PUBLIC HEALTH, V11, P0, DOI 10.1186/1471-2458-11-262
   Tudor C, 2014, BMC PUBLIC HEALTH, V14, P0, DOI 10.1186/1471-2458-14-891
   van Halsema CL, 2012, INT J TUBERC LUNG D, V16, P967, DOI 10.5588/ijtld.11.0122
   van Rie A, 2013, SAMJ S AFR MED J, V103, P853, DOI 10.7196/samj.7092
   Wood R, 2010, INT J TUBERC LUNG D, V14, P406
   World Health Organization, 2014, WHOHTMTB201408, V0, P0
   World Health Organization, 2010, GUID INT TUB CAS FIN, V0, P0
   Yanai H, 2003, INT J TUBERC LUNG D, V7, P36
   Zelnick JR, 2013, J PUBLIC HEALTH POL, V34, P388, DOI 10.1057/jphp.2013.20
   Zwerling A, 2013, J EPIDEMIOL GLOB HEA, V3, P105, DOI 10.1016/j.jegh.2013.03.003
   Zwerling A, 2012, THORAX, V67, P62, DOI 10.1136/thx.2010.143180
NR 32
TC 32
Z9 34
U1 0
U2 11
PU INT UNION AGAINST TUBERCULOSIS LUNG DISEASE (I U A T L D)
PI PARIS
PA 68 BOULEVARD SAINT-MICHEL,, 75006 PARIS, FRANCE
SN 1027-3719
EI 1815-7920
J9 INT J TUBERC LUNG D
JI Int. J. Tuberc. Lung Dis.
PD JUN 15
PY 2015
VL 19
IS 6
BP 647
EP 653
DI 10.5588/ijtld.14.0759
PG 7
WC Infectious Diseases; Respiratory System
SC Infectious Diseases; Respiratory System
GA CI4WZ
UT WOS:000354755900007
PM 25946353
DA 2023-03-20
ER

PT J
AU Bahrami, Z
   Zarani, F
AF Bahrami, Zahra
   Zarani, Fariba
TI Application of the Information-Motivation and Behavioral Skills (IMB) model in risky sexual behaviors amongst male students
SO JOURNAL OF INFECTION AND PUBLIC HEALTH
LA English
DT Article
DE Information-Motivation-Behavioral Skills model; Risk perception of HIV; Risky sexual behaviors; University student; Male
ID college-students; hiv; intervention
AB As AIDS is not merely a hygienic problem but a disease that creates a great deal of economic, cultural, and social problems, it is necessary for most of the state and nongovernmental organizations and individuals to participate in both controlling AIDS and preventing it. As no effective vaccine or therapy for this disease exists currently, the only method for avoiding being afflicted by this disease is prevention. The present study aims to examine the Information-Motivation and Behavioral Skills (IMB) model in risky sexual behaviors. For this purpose, a group of 151 male students was sampled using a multistage random sampling method to complete the quality of HIV information questionnaire, national AIDS questionnaire, international AIDS questionnaire and global positive attitude to AIDS questionnaire. The results show that there is a significant relationship between the perception of HIV infection risk and sexual behavior. Thus, the perception of risk is considered the first step toward modifying sexual behaviors from risk-taking behaviors to safer behaviors. (C) 2014 King Saud Bin Abdulaziz University for Health Sciences. Published by Elsevier Limited. All rights reserved.
C1 [Bahrami, Zahra] Univ Coolak E Gharb, Ilam, Iran.
   [Zarani, Fariba] Univ Shahid, Dept Psychol, Beheshti, Iran.
RP Bahrami, Z (corresponding author), Univ Coolak E Gharb, Ilam, Iran.
EM Bahrami_zahra2020@yahoo.com
CR Agocha VB, 1999, PERS SOC PSYCHOL B, V25, P746, DOI 10.1177/0146167299025006009
   [Anonymous], 2009, AIDS EPIDEMIC UPDATE, V0, P0
   [Anonymous], 2009, STIGM DISCR REL MTCT, V0, P0
   Bandura A, 1994, PREVENTING AIDS THEO, V0, PP25, DOI 10.1007/978-1-4899-1193-3_3
   BATES LW, 1993, PSYCHOL REP, V72, P603, DOI 10.2466/pr0.1993.72.2.603
   Carey Michael P, 1999, AIDS BEHAV, V3, P269, DOI 10.1023/A:1025429216459
   Carey MP, 2002, AIDS EDUC PREV, V14, P172, DOI 10.1521/aeap.14.2.172.23902
   *CDCP, 2004, HIV AIDS COLL STUD C, V0, P0
   CLELAND J, 1995, SOC AS AIDS, V0, P157
   Davis C, 1999, HIV AIDS PREV CHILD, V7, P481
   Farshi S, 2004, J IRANS MED SCI U, V11, P393
   Fishbein M., 1975, ATTITUDE INTENTION B, V0, P0
   Fisher J, 1998, INT C AIDS 12, V12, P910
   Fisher JD, 1996, HEALTH PSYCHOL, V15, P114, DOI 10.1037/0278-6133.15.2.114
   Fisher JD, 2002, HEALTH PSYCHOL, V21, P177, DOI 10.1037//0278-6133.21.2.177
   FISHER JD, 1992, PSYCHOL BULL, V111, P455, DOI 10.1037/0033-2909.111.3.455
   Fisher JD., 2000, AIDS PREVENT MENT H, V0, PP3, DOI 10.1007/978-1-4615-4137-0_1
   FISHER WA, 1995, HEALTH PSYCHOL, V14, P255, DOI 10.1037/0278-6133.14.3.255
   French D, 2007, CAMBRIDGE HDB PSYCHO, V0, P0
   Geeta GR, 1993, WOMEN AIDS DEV NEW H, V0, P0
   Hair JF, 2006, MULTIVAR DATA ANAL, V102, P137
   Hammer JC, 1996, J APPL SOC PSYCHOL, V26, P375, DOI 10.1111/j.1559-1816.1996.tb01855.x
   Ingham R, 1997, SOC AS AIDS, V0, P83
   [Joint United Nations Programme on HIV/AIDS (UNAIDS) Joint United Nations Programme on HIV/AIDS], 2008, REP GLOB AIDS EP, V0, P0
   Kaiser Family Foundation, 2002, NAT SURV PUBL ATT HI, V0, P0
   Kalichman SC, 2008, J HEALTH PSYCHOL, V13, P680, DOI 10.1177/1359105307082456
   KELLER ML, 1993, AIDS EDUC PREV, V5, P220
   Khorsravi S, 2010, Q KHOON, V7, P206
   Lewis JE, 1997, J AM COLL HEALTH, V45, P147, DOI 10.1080/07448481.1997.9936875
   Lotfi four Rafsanjani SM, 2011, IRANIAN J NURSING RE, V6, P31
   Ministry of Health and Medical Education (MOHME), 2009, STAT HIV AIDS CAS RE, V0, P0
   Mirnejad R, 2008, COURSE, V21, P17
   Misovich S. J., 1996, CANADIAN J HUMAN SEX, V5, P83
   Nzioka C, 2001, REPROD HEALTH MATTER, V9, P108, DOI 10.1016/S0968-8080(01)90014-X
   OFFIR JT, 1993, J SEX RES, V30, P62, DOI 10.1080/00224499309551679
   Opt SK, 2004, J PSYCHOL, V138, P389, DOI 10.3200/JRLP.138.5.389-403
   Price JL, 1986, HDB ORG MEASUREMENT, V0, P6
   Qodsi Z, 2009, KNOWL RES ED SCI, V16, P139
   Rahmati Najar Kalai F, 2009, BEHBOOD, V13, P0
   RajaI M, 2008, IRAN J INSTRUCT MED, V8, P142
   Renner B, 2003, BLACKW SER HLTH PSYC, V0, P169
   Renner B, 2005, ENZYKLOPADIE PSYCHOL, V0, P173
   Renner B, 2008, RISK ANAL, V28, P741, DOI 10.1111/j.1539-6924.2008.01047.x
   Sowell R L, 1996, J ASSOC NURSES AIDS CARE, V7, P33, DOI 10.1016/S1055-3290(96)80075-6
   The Kaiser Family Foundation, 2000, NAT SURV TEENS HIV A, V0, P0
   UNAIDS, 2010, GLOBAL REPORT UNAIDS, V0, P0
   WILLIAMS SS, 1992, J APPL SOC PSYCHOL, V22, P921, DOI 10.1111/j.1559-1816.1992.tb00934.x
NR 47
TC 10
Z9 10
U1 0
U2 15
PU ELSEVIER SCIENCE LONDON
PI LONDON
PA 84 THEOBALDS RD, LONDON WC1X 8RR, ENGLAND
SN 1876-0341
EI 1876-035X
J9 J INFECT PUBLIC HEAL
JI J. Infect. Public Health
PD MAR-APR 15
PY 2015
VL 8
IS 2
BP 207
EP 213
DI 10.1016/j.jiph.2014.09.005
PG 7
WC Public, Environmental & Occupational Health; Infectious Diseases
SC Public, Environmental & Occupational Health; Infectious Diseases
GA CI7SK
UT WOS:000354964700013
PM 25466597
DA 2023-03-20
ER

PT J
AU Zeng, YC
   Luo, TZ
   Zhou, Y
AF Zeng, Yingchun
   Luo, Taizhen
   Zhou, Ying
TI Relationships between attitudes toward sexuality, sexual behaviors, and contraceptive practices among Chinese medical and nursing undergraduates
SO NURSING & HEALTH SCIENCES
LA English
DT Article
DE attitudes toward sexuality; contraceptive practice; China; public health; sexual practice; undergraduate
ID college-students; condom use; women; risk
AB In this study, we investigated attitudes toward sexuality, the prevalence of sexual behaviors and contraceptive use among Chinese medical and nursing undergraduates, and relationships between attitudes toward sexuality and sexual and contraceptive practices among these participants. This was a descriptive, cross-sectional study carried out by using a Personal Attitude toward Sexuality Scale and Sexual and Contraceptive Questionnaire. The participants were recruited in the researcher's lectures. A total of 158 participants joined this study. Overall, Chinese medical and nursing undergraduates in this study held relatively conservative attitudes toward sexuality. The prevalence of sexually-active students was relatively low, and the percentage of contraceptive use among those sexually-active students was also low. Participants' attitudes toward sexuality had statistically-significant effects on their sexual and contraceptive practices. Nearly half of the sexually-active participants reported never using any contraceptive method during sexual intercourse. This finding has important public health implications, as young people represent the group with the largest rate of new infections of HIV/AIDS in China. A more comprehensive sexual education program that extends to college undergraduates and promotes the social acceptability of using contraception, specifically condoms, is needed.
C1 [Zeng, Yingchun; Luo, Taizhen] Guangzhou Med Univ, Affiliated Hosp 3, Dept Obstet,Key Lab Reprod & Genet, Guangdong Higher Educ Inst, Guangzhou 510150, Guangdong, Peoples R China.
   [Zhou, Ying] Guangzhou Med Univ, Sch Nursing, Guangzhou 510150, Guangdong, Peoples R China.
C3 Guangzhou Medical University; Guangzhou Medical University
RP Zeng, YC (corresponding author), Guangzhou Med Univ, Affiliated Hosp 3, Dept Obstet & Gynecol, 63 Doubao Rd, Guangzhou 510150, Guangdong, Peoples R China.
EM chloezengyc@hotmail.co.uk
CR Abraham M., 1999, VIOLENCE AGAINST WOM, V5, P591, DOI 10.1177/10778019922181392
   Adefuye A, 2011, SAHARA J-J SOC ASP H, V8, P19, DOI 10.1080/17290376.2011.9724980
   Chi XL, 2012, BMC PUBLIC HEALTH, V12, P0, DOI 10.1186/1471-2458-12-972
   Guo RL, 2014, J COMMUN HEALTH, V39, P712, DOI 10.1007/s10900-013-9816-4
   Hao YT, 2000, MEASUREMENT APPL QUA, V0, P79
   Hoque ME, 2011, AFR J PRIM HEALTH CA, V3, P0, DOI 10.4102/phcfm.v3i1.281
   Huang YY, 2009, INT J SEX HEALTH, V21, P282, DOI 10.1080/19317610903307696
   Khoo SB, 2009, INT J NURS PRACT, V15, P481, DOI 10.1111/j.1440-172X.2009.01797.x
   Lally K, 2014, IRISH J MED SCI, V183, P1
   Li D, 2012, OPEN J NURS, V2, P341
   Liu ZH, 2008, CHIN J PUBLIC HLTH, V24, P1243
   Ma QQ, 2005, CHINA PUBLIC HLTH, V21, P181
   Meng HL, 2012, CHIN J SCH DOCT, V26, P417
   Munoz FA, 2010, AIDS EDUC PREV, V22, P455, DOI 10.1521/aeap.2010.22.5.455
   Pan SM, 2007, ENCY KNOWLEDGE, V7, P51
   Petersen JL, 2010, PSYCHOL BULL, V136, P21, DOI 10.1037/a0017504
   Rempel JK, 2003, ARCH SEX BEHAV, V32, P155, DOI 10.1023/A:1022404609700
   State Council AIDS Working Committee Office and UN Theme Group on HIV/AIDS in China, 2005, JOINT ASS HIV AIDS P, V0, P0
   Stulhofer A, 2011, J SEX RES, V48, P360, DOI 10.1080/00224499.2010.494257
   Sun XY, 2013, AIDS CARE, V25, P775, DOI 10.1080/09540121.2012.748875
   Tan XD, 2008, MED EDUC, V42, P227, DOI 10.1111/j.1365-2923.2007.02954.x
   Wang FC, 2014, PROG MICROBIOL IMMUN, V42, P52
   World Health Organization, 2006, UNAIDS WHO AIDS EP U, V0, P0
   Yan H, 2009, BMC PUBLIC HEALTH, V9, P0, DOI 10.1186/1471-2458-9-305
   Yin P, 2008, CHIN J SOC MED, V25, P375
   ZENG JP, 2004, MED PHILOS, V25, P63
   [张爽 Zhang Shuang], 2014, 西南师范大学学报. 自然科学版 JOURNAL OF SOUTHWEST CHINA NORMAL UNIVERSITY. NATURAL SCIENCE EDITION, V39, P183
   Zhou YuanZhong, 2009, ACTA MEDICINAE UNIVERSITATIS SCIENTIAE ET TECHNOLOGIAE HUAZHONG, V38, P561
NR 28
TC 3
Z9 3
U1 0
U2 25
PU WILEY-BLACKWELL
PI HOBOKEN
PA 111 RIVER ST, HOBOKEN 07030-5774, NJ USA
SN 1441-0745
EI 1442-2018
J9 NURS HEALTH SCI
JI Nurs. Health Sci.
PD SEP 15
PY 2015
VL 17
IS 3
BP 287
EP 292
DI 10.1111/nhs.12185
PG 6
WC Nursing
SC Nursing
GA CU2AP
UT WOS:000363323900003
PM 25491444
DA 2023-03-20
ER

PT J
AU Heiman, E
   Haynes, S
   McKee, M
AF Heiman, Erica
   Haynes, Sharon
   McKee, Michael
TI Sexual health behaviors of Deaf American Sign Language (ASL) users
SO DISABILITY AND HEALTH JOURNAL
LA English
DT Article
DE Deaf health; Sexual behavior; STI; HIV; Condom use
ID participatory research; hiv/aids knowledge; community; prevention; attitudes; aids; determinants; information; students; lessons
AB Background: Little is known about the sexual health behaviors of Deaf American Sign Language (ASL) users. Objective: We sought to characterize the self-reported sexual behaviors of Deaf individuals. Methods: Responses from 282 Deaf participants aged 18-64 from the greater Rochester, NY area who participated in the 2008 Deaf Health were analyzed. These data were compared with weighted data from a general population comparison group (N=1890). We looked at four sexual health-related outcomes: abstinence within the past year; number of sexual partners within the last year; condom use at last intercourse; and ever tested for HIV. We performed descriptive analyses, including stratification by gender, age, income, marital status, and educational level. Results: Deaf respondents were more likely than the general population respondents to self-report two or more sexual partners in the past year (30.9% vs 10.1%) but self-reported higher condom use at last intercourse (28.0% vs 19.8%). HIV testing rates were similar between groups (47.5% vs 49.4%) but lower for certain Deaf groups: Deaf women (46.0% vs 58.1%), lower-income Deaf (44.4% vs 69.7%) and among less educated Deaf (31.3% vs 57.7%) than among respondents from corresponding general population groups. Conclusion: Deaf respondents self-reported higher numbers of sexual partners over the past year compared to the general population. Condom use was higher among Deaf participants. HIV was similar between groups, though HIV testing was significantly lower among lower income, less well-educated, and female Deaf respondents. Deaf individuals have a sexual health risk profile that is distinct from that of the general population. (C) 2015 Elsevier Inc. All rights reserved.
C1 [Heiman, Erica] Univ Calif, Dept Internal Med, Davis Med Ctr, Sacramento, CA USA.
   [Haynes, Sharon] Deaf Hlth Community Comm, Rochester, NY USA.
   [McKee, Michael] Univ Michigan Hlth Syst, Dept Family Med, Ann Arbor, MI USA.
C3 University of Michigan System; University of Michigan
RP Heiman, E (corresponding author), 4150 V St,Suite 1110, Sacramento, CA 95817 USA.
EM Erica.heiman@gmail.com
FU US Centers for Disease Control and Prevention (CDC) Prevention Research Centers Program [U48 DP001910, U48 DP000031]; National Heart, Lung, and Blood Institute [K01 HL103140]
CR Anderson ML, 2011, AGGRESS VIOLENT BEH, V16, P200, DOI 10.1016/j.avb.2011.02.006
   Baker-Duncan N, 1997, AM ANN DEAF, V142, P368, DOI 10.1353/aad.2012.0344
   Barnett S, 2011, AM J PUBLIC HEALTH, V101, P2235, DOI 10.2105/AJPH.2011.300247
   Barnett S, 2011, PREV CHRONIC DIS, V8, P0
   Bat-Chava Y, 2005, AIDS CARE, V17, P623, DOI 10.1080/09540120412331291751
   Dean HD, 2010, PUBLIC HEALTH REP, V125, P1, DOI 10.1177/00333549101250S401
   Donovan B, 2000, LANCET, V355, P1897, DOI 10.1016/S0140-6736(00)02302-3
   DOYLE AG, 1995, SEX DISABIL, V13, P107, DOI 10.1007/BF02590060
   Fenton KA, 2001, SEX TRANSM INFECT, V77, P84, DOI 10.1136/sti.77.2.84
   Ghanem KG, 2005, SEX TRANSM INFECT, V81, P421, DOI 10.1136/sti.2004.013193
   Goldstein MF, 2010, AIDS EDUC PREV, V22, P523, DOI 10.1521/aeap.2010.22.6.523
   Graybill P, 2010, FIELD METHOD, V22, P429, DOI 10.1177/1525822X10379201
   Hauser PC, 2010, AM ANN DEAF, V154, P486, DOI 10.1353/aad.0.0120
   Heuttel KL, 2001, AM ANN DEAF, V146, P280, DOI 10.1353/aad.2012.0067
   Humphries T, 2005, INSIDE DEAF CULTURE, V0, P208
   Joint United Nations Programme on HIV/AIDS, 2007, UNAIDS PRACT GUID IN, V0, Piv
   JOSEPH JM, 1995, AM ANN DEAF, V140, P338, DOI 10.1353/aad.2012.0379
   King R., 1999, 1999 UNAIDS, V0, P0
   Lipton DS, 1997, J DRUG ISSUES, V27, P733, DOI 10.1177/002204269702700404
   Margellos-Anast H, 2006, PREV MED, V42, P235, DOI 10.1016/j.ypmed.2005.12.012
   McKee M, 2013, GAY LESB MED ASS C S, V0, P0
   Mckee M, 2013, AM J PUBLIC HEALTH, V103, P2174, DOI 10.2105/AJPH.2013.301343
   McKee M, 2012, PROG COMM HLTH PARTN, V6, P321, DOI 10.1353/cpr.2012.0037
   McKee M, 2011, DISABIL HEALTH J, V4, P192, DOI 10.1016/j.dhjo.2011.04.001
   McKee MM, 2014, DISABIL HEALTH J, V7, P49, DOI 10.1016/j.dhjo.2013.07.001
   McKee MM, 2011, AM J PREV MED, V41, P75, DOI 10.1016/j.amepre.2011.03.004
   PEINKOFER JR, 1994, PUBLIC HEALTH REP, V109, P390
   RENDON ME, 1992, J SUBST ABUSE TREAT, V9, P103, DOI 10.1016/0740-5472(92)90076-Z
   ROSENTHAL R, 1962, PERCEPT MOTOR SKILL, V15, P73, DOI 10.2466/pms.1962.15.1.73
   Sebald AM, 2008, AM ANN DEAF, V153, P376, DOI 10.1353/aad.0.0059
   Smarr KL, 2011, ARTHRIT CARE RES, V63, PS454, DOI 10.1002/acr.20556
   SOBSEY D, 1991, SEX DISABIL, V9, P243, DOI 10.1007/BF01102395
   Tamaskar P, 2000, ARCH FAM MED, V9, P518, DOI 10.1001/archfami.9.6.518
   Winningham A, 2008, AM ANN DEAF, V153, P48
   Wollin J, 2003, CANCER NURS, V26, P405, DOI 10.1097/00002820-200310000-00010
   Woodroffe T, 1998, AIDS CARE, V10, P377, DOI 10.1080/09540129850124154
NR 36
TC 14
Z9 16
U1 0
U2 11
PU ELSEVIER SCIENCE INC
PI NEW YORK
PA STE 800, 230 PARK AVE, NEW YORK, NY 10169 USA
SN 1936-6574
EI 1876-7583
J9 DISABIL HEALTH J
JI Disabil. Health J.
PD OCT 15
PY 2015
VL 8
IS 4
BP 579
EP 585
DI 10.1016/j.dhjo.2015.06.005
PG 7
WC Health Care Sciences & Services; Health Policy & Services; Public, Environmental & Occupational Health; Rehabilitation
SC Health Care Sciences & Services; Public, Environmental & Occupational Health; Rehabilitation
GA CR3RD
UT WOS:000361249900017
PM 26242551
DA 2023-03-20
ER

PT J
AU Xiao, ZW
   Li, XM
   Lin, DH
   Tam, CC
AF Xiao, Zhiwen
   Li, Xiaoming
   Lin, Danhua
   Tam, Cheuk Chi
TI Mass Media and HIV/AIDS Prevention Among Female Sex Workers in Beijing, China
SO JOURNAL OF HEALTH COMMUNICATION
LA English
DT Article
ID safer sex; college-students; communication campaigns; condom use; hiv; risk; behaviors; knowledge; attitudes; interventions
AB The current study aimed to identify the sources of HIV prevention information for female sex workers in Beijing and assess the associations between levels of mass media exposure of HIV/AIDS prevention information and HIV/AIDS knowledge as well as condom use-related attitudes, beliefs, and behaviors. Cross-sectional data were collected from 359 female sex workers in Beijing, China. Chi-square tests and one-way ANOVA tests were employed. Female sex workers sampled in Beijing were more likely to obtain HIV/AIDS prevention information from television and street posters than radio and the Internet. However, a higher level of exposure to and a lasting impression on online information were significantly associated with a higher level of condom use self-efficacy and more consistent condom use among the participants. Exposure to HIV/AIDS prevention information delivered by radio, street posters, and the Internet was found to be associated with sexual communication about HIV or condom use with sexual partners. Overall, this study provides preliminary evidence of the utility of various mass media outlets in delivering HIV/AIDS prevention information among female sex workers in China. Future studies are needed to systematically examine the effectiveness of mass media-based prevention education on HIV/AIDS related attitudes and behaviors among female sex workers and other populations in China.
C1 [Xiao, Zhiwen] Univ Houston, Valenti Sch Commun, Houston, TX 77204 USA.
   [Li, Xiaoming] Wayne State Univ, Sch Med, Detroit, MI USA.
   [Lin, Danhua] Beijing Normal Univ, Sch Psychol, Beijing 100875, Peoples R China.
   [Tam, Cheuk Chi] Wayne State Univ, Pediat Prevent Res Ctr, Detroit, MI USA.
C3 University of Houston System; University of Houston; Wayne State University; Beijing Normal University; Wayne State University
RP Xiao, ZW (corresponding author), Univ Houston, Valenti Sch Commun, 101 Commun Bldg, Houston, TX 77204 USA.
EM zxia2@central.uh.edu; danhualin@bnu.edu.dn
FU NINR NIH HHS [R01 NR010498] Funding Source: Medline
CR Anderson AF, 2003, AIDS CARE, V15, P177, DOI 10.1080/0954012031000068326
   [Anonymous], 1973, COMMUNICATION TECHNO, V0, P0
   Bertrand JT, 2006, HEALTH EDUC RES, V21, P567, DOI 10.1093/her/cyl036
   Bowleg L., 2010, HEALTH COMMUN, V25, P1
   Brashers DE, 2002, HUM COMMUN RES, V28, P258, DOI 10.1111/j.1468-2958.2002.tb00807.x
   Burris S., 2009, GENDER POLICY HIV CH, V0, P179
   Cai Y, 2010, BMC PUBLIC HEALTH, V10, P0, DOI 10.1186/1471-2458-10-377
   Chatterjee N, 1999, AIDS CARE, V11, P443, DOI 10.1080/09540129947820
   Chen XS, 2005, AIDS PATIENT CARE ST, V19, P853, DOI 10.1089/apc.2005.19.853
   China Ministry of Health, 2012, 2012 CHIN AIDS RESP, V0, P0
   Derzon JH, 2002, CLAR SYMP, V0, P231
   DiIorio C, 2000, J ADV NURS, V32, P658, DOI 10.1046/j.1365-2648.2000.01525.x
   GERBNER G, 1980, J COMMUN, V30, P10, DOI 10.1111/j.1460-2466.1980.tb01987.x
   Gu J, 2008, DRUG ALCOHOL DEPEN, V97, P257, DOI 10.1016/j.drugalcdep.2008.03.029
   Hong Y, 2008, AIDS BEHAV, V12, P623, DOI 10.1007/s10461-007-9287-7
   Hong Y, 2007, CYBERPSYCHOL BEHAV, V10, P161, DOI 10.1089/cpb.2006.9973
   Hong Y, 2011, AIDS CARE, V23, P54, DOI 10.1080/09540121.2011.554526
   Hong Y, 2009, AIDS CARE, V21, P212, DOI 10.1080/09540120801932165
   Huang J, 2005, AIDS PATIENT CARE ST, V19, P769, DOI 10.1089/apc.2005.19.769
   Keating J, 2006, BMC PUBLIC HEALTH, V6, P0, DOI 10.1186/1471-2458-6-123
   Lau JTF, 2007, AIDS CARE, V19, P1230, DOI 10.1080/09540120701402848
   Lee CJ, 2011, COMMUN RES, V38, P731, DOI 10.1177/0093650210384990
   Li L, 2009, J HEALTH COMMUN, V14, P424, DOI 10.1080/10810730903032994
   Liang Y, 2014, INT J EQUITY HEALTH, V13, P0, DOI 10.1186/1475-9276-13-5
   Lu F, 2006, SEX TRANSM INFECT, V82, PIII87, DOI 10.1136/sti.2006.020404
   Milhausen R. R., 2007, JOURNAL OF HIV/AIDS PREVENTION IN CHILDREN & YOUTH, V8, P11, DOI 10.1300/J499v08n01_02
   Ministry of Health Peoples Republic of China Joint United Nations Programme on HIV/AIDS & World Health Organization, 2010, 2009 HIV AIDS EP EST, V0, P0
   Myhre SL, 2000, J HEALTH COMMUN, V5, P29, DOI 10.1080/10810730050019546
   Niederdeppe J., 2009, J COMMUN, V60, P230
   Noar SM, 2006, HEALTH COMMUN, V20, P233, DOI 10.1207/s15327027hc2003_3
   Noar SM, 2012, AIDS CARE, V24, P945, DOI 10.1080/09540121.2012.668167
   Noar SM, 2009, J HEALTH COMMUN, V14, P15, DOI 10.1080/10810730802592239
   OMOERA OS, 2010, INT J RES REV, V4, P1
   Qian ZH, 2005, SEX TRANSM INFECT, V81, P442, DOI 10.1136/sti.2004.014258
   Redding CA, 1999, PSYCHOL HEALTH, V14, P467
   Romer D, 2009, AM J PUBLIC HEALTH, V99, P2150, DOI 10.2105/AJPH.2008.155036
   Sacco WP, 1991, PSYCHOL ASSESSMENT J, V3, P265, DOI 10.1037/1040-3590.3.2.265
   Shanahan J., 1999, TELEVISION ITS VIEWE, V0, P0
   Singhal Arvind, 1999, ENTERTAINMENT ED COM, V0, P0
   Snyder LB, 2002, LEA COMMUN SER, V0, P357
   Sood S, 2006, J HEALTH COMMUN, V11, P143, DOI 10.1080/10810730600974837
   Xiao ZW, 2014, INT J PUBLIC HEALTH, V59, P123, DOI 10.1007/s00038-013-0467-0
   Xiao ZW, 2013, PSYCHOL HEALTH MED, V18, P98, DOI 10.1080/13548506.2012.687826
   Xiao ZW, 2012, AIDS EDUC PREV, V24, P469, DOI 10.1521/aeap.2012.24.5.469
   Yang HM, 2005, SEX TRANSM DIS, V32, P270, DOI 10.1097/01.olq.0000162360.11910.5a
   Yang XS, 1999, INT MIGR REV, V33, P929, DOI 10.2307/2547358
   Ybarra Michele L, 2007, CURR HIV/AIDS REP, V4, P201, DOI 10.1007/s11904-007-0029-2
   Yi HS, 2010, PSYCHOL HEALTH MED, V15, P172, DOI 10.1080/13548501003623914
   Zimmerman RS, 2007, HEALTH EDUC BEHAV, V34, P810, DOI 10.1177/1090198107299700
NR 49
TC 13
Z9 13
U1 2
U2 34
PU TAYLOR & FRANCIS INC
PI PHILADELPHIA
PA 530 WALNUT STREET, STE 850, PHILADELPHIA, PA 19106 USA
SN 1081-0730
EI 1087-0415
J9 J HEALTH COMMUN
JI J. Health Commun.
PD SEP 2
PY 2015
VL 20
IS 9
BP 1095
EP 1106
DI 10.1080/10810730.2015.1018575
PG 12
WC Communication; Information Science & Library Science
SC Communication; Information Science & Library Science
GA CQ0NU
UT WOS:000360293900012
PM 25950448
DA 2023-03-20
ER

PT J
AU Constantine, NA
   Jerman, P
   Berglas, NF
   Angulo-Olaiz, F
   Chou, CP
   Rohrbach, LA
AF Constantine, Norman A.
   Jerman, Petra
   Berglas, Nancy F.
   Angulo-Olaiz, Francisca
   Chou, Chih-Ping
   Rohrbach, Louise A.
TI Short-term effects of a rights-based sexuality education curriculum for high-school students: a cluster-randomized trial
SO BMC PUBLIC HEALTH
LA English
DT Article
DE Adolescent; Sexuality education; Comprehensive sexuality education; Sexual behavior; Sexual rights; Gender norms; Intervention; Evaluation
ID transmitted infections; hiv-prevention; united-states; immunodeficiency-virus; adolescent sexuality; acculturation scale; health-services; risk-reduction; teen pregnancy; sex-education
AB Background: An emerging model for sexuality education is the rights-based approach, which unifies discussions of sexuality, gender norms, and sexual rights to promote the healthy sexual development of adolescents. A rigorous evaluation of a rights-based intervention for a broad population of adolescents in the U.S. has not previously been published. This paper evaluates the immediate effects of the Sexuality Education Initiative (SEI) on hypothesized psychosocial determinants of sexual behavior. Methods: A cluster-randomized trial was conducted with ninth-grade students at 10 high schools in Los Angeles. Classrooms at each school were randomized to receive either a rights-based curriculum or basic sex education (control) curriculum. Surveys were completed by 1,750 students (N = 934 intervention, N = 816 control) at pretest and immediate posttest. Multilevel regression models examined the short-term effects of the intervention on nine psychosocial outcomes, which were hypothesized to be mediators of students' sexual behaviors. Results: Compared with students who received the control curriculum, students receiving the rights-based curriculum demonstrated significantly greater knowledge about sexual health and sexual health services, more positive attitudes about sexual relationship rights, greater communication about sex and relationships with parents, and greater self-efficacy to manage risky situations at immediate posttest. There were no significant differences between the two groups for two outcomes, communication with sexual partners and intentions to use condoms. Conclusions: Participation in the rights-based classroom curriculum resulted in positive, statistically significant effects on seven of nine psychosocial outcomes, relative to a basic sex education curriculum. Longer-term effects on students' sexual behaviors will be tested in subsequent analyses.
C1 [Constantine, Norman A.; Jerman, Petra; Berglas, Nancy F.; Angulo-Olaiz, Francisca] Inst Publ Hlth, Ctr Res Adolescent Hlth & Dev, Oakland, CA 94607 USA.
   [Constantine, Norman A.] Univ Calif Berkeley, Sch Publ Hlth, Div Community Hlth & Human Dev, Berkeley, CA 94720 USA.
   [Chou, Chih-Ping; Rohrbach, Louise A.] Univ So Calif, Keck Sch Med, Inst Hlth Promot & Dis Prevent Res, Los Angeles, CA 90032 USA.
C3 Public Health Institute; University of California System; University of California Berkeley; University of Southern California
RP Constantine, NA (corresponding author), Inst Publ Hlth, Ctr Res Adolescent Hlth & Dev, 555 12th St,10th Floor, Oakland, CA 94607 USA.
EM nconstantine@berkeley.edu
FU Planned Parenthood Los Angeles; Ford Foundation; William and Flora Hewlett Foundation
CR Acrj, 2005, LAWS POL AFF THEIR R, V0, P0
   AMARO H, 1995, AM PSYCHOL, V50, P437, DOI 10.1037/0003-066X.50.6.437
   Beatty PC, 2007, PUBLIC OPIN QUART, V71, P287, DOI 10.1093/poq/nfm006
   Berglas NF, 2014, SEX RES SOC POLICY, V11, P288, DOI 10.1007/s13178-014-0148-7
   Berglas NF, 2014, PERSPECT SEX REPRO H, V46, P63, DOI 10.1363/46e1114
   CENTERWALL BS, 1995, JAMA-J AM MED ASSOC, V273, P1755, DOI 10.1001/jama.273.22.1755
   Chin HB, 2012, AM J PREV MED, V42, P272, DOI 10.1016/j.amepre.2011.11.006
   Crepaz N, 2009, AM J PUBLIC HEALTH, V99, P2069, DOI 10.2105/AJPH.2008.139519
   Davidson TM, 2014, CULT HEALTH SEX, V16, P533, DOI 10.1080/13691058.2014.891049
   DiCenso A, 2002, BMJ-BRIT MED J, V324, P1426, DOI 10.1136/bmj.324.7351.1426
   DiClemente RJ, 2009, ARCH PEDIAT ADOL MED, V163, P1112, DOI 10.1001/archpediatrics.2009.205
   DiClemente RJ, 2004, JAMA-J AM MED ASSOC, V292, P171, DOI 10.1001/jama.292.2.171
   Durlak JA, 2009, J PEDIATR PSYCHOL, V34, P917, DOI 10.1093/jpepsy/jsp004
   Erdman JN, 2008, INT ENCY PUBLIC HEAL, V0, P0
   Goesling B, 2014, J ADOLESCENT HEALTH, V54, P499, DOI 10.1016/j.jadohealth.2013.12.004
   Goldfarb ES, 2011, ENCY ADOLESC, V0, P322
   Halpern CT, 2010, PERSPECT SEX REPRO H, V42, P6, DOI 10.1363/4200610
   Hamilton B. E., 2013, DECLINES STATE TEEN, V0, P0
   Hardee K, 2014, STUD FAMILY PLANN, V45, P1, DOI 10.1111/j.1728-4465.2014.00373.x
   Harden KP, 2014, PERSPECT PSYCHOL SCI, V9, P455, DOI 10.1177/1745691614535934
   Harrison A, 2006, J URBAN HEALTH, V83, P709, DOI 10.1007/s11524-006-9077-y
   Hedges LV, 2007, EDUC EVAL POLICY AN, V29, P60, DOI 10.3102/0162373707299706
   International Planned Parenthood Federation, 2010, IPPF FRAMW COMPR SEX, V0, P0
   International Planned Parenthood Federation, 2012, EXPL NEW TERR DIAL C, V0, P0
   International Sexuality and HIV Curriculum Working Group, 2009, ITS ALL ONE CURR GUI, V0, P0
   Jewkes R, 2008, BMJ-BRIT MED J, V337, P0, DOI 10.1136/bmj.a506
   Kearney MS, 2012, J ECON PERSPECT, V26, P141, DOI 10.1257/jep.26.2.141
   Kirby DB, 2007, J ADOLESCENT HEALTH, V40, P206, DOI 10.1016/j.jadohealth.2006.11.143
   Kohler PK, 2008, J ADOLESCENT HEALTH, V42, P344, DOI 10.1016/j.jadohealth.2007.08.026
   Kost K, 2014, US TEENAGE PREGNANCI, V0, P0
   Leech TGJ, 2010, J ADOLESCENT HEALTH, V46, P437, DOI 10.1016/j.jadohealth.2009.10.012
   MARIN G, 1987, HISPANIC J BEHAV SCI, V9, P183, DOI 10.1177/07399863870092005
   Marques M, 2013, REPROD HEALTH MATTER, V21, P124, DOI 10.1016/S0968-8080(13)41702-0
   Martinez G, 2010, ED TEENAGERS SEX US, V0, P0
   McCoach DB, 2010, GIFTED CHILD QUART, V54, P252, DOI 10.1177/0016986210373475
   McCoach DB, 2010, GIFTED CHILD QUART, V54, P152, DOI 10.1177/0016986210363076
   MURRAY DM, 1990, J CONSULT CLIN PSYCH, V58, P458, DOI 10.1037/0022-006X.58.4.458
   Norris AE, 1996, HISPANIC J BEHAV SCI, V18, P29, DOI 10.1177/07399863960181004
   Oringanje C, 2009, COCHRANE DATABASE SY, V4, P0
   Owusu-Edusei K, 2013, SEX TRANSM DIS, V40, P197, DOI 10.1097/OLQ.0b013e318285c6d2
   Pulerwitz J, 2010, PUBLIC HEALTH REP, V125, P282, DOI 10.1177/003335491012500219
   Rijsdijk LE, 2011, BMC PUBLIC HEALTH, V11, P0, DOI 10.1186/1471-2458-11-334
   ROGOW D, 2005, SEX ED, V0005, P0
   Rogow D, 2013, REPROD HEALTH MATTER, V21, P154, DOI 10.1016/S0968-8080(13)41699-3
   Santelli J, 2008, ARCH PEDIAT ADOL MED, V162, P92, DOI 10.1001/archpediatrics.2007.28
   Satterwhite CL, 2013, SEX TRANSM DIS, V40, P187, DOI 10.1097/OLQ.0b013e318286bb53
   Schalet AT, 2011, WOMEN HEALTH ISS, V21, PS5, DOI 10.1016/j.whi.2011.01.007
   Scher L., 2006, CAMPBELL SYST REV, V12, P0
   Siegel DM, 1998, J ADOLESCENT HEALTH, V23, P20, DOI 10.1016/S1054-139X(97)00274-7
   Tolman DL, 2003, J SEX RES, V40, P4, DOI 10.1080/00224490309552162
   United Nations Educational, 2009, SCI CULT ORG INT TEC, V0, P0
   WHO Regional Office for Europe and BZgA, 2010, STAND SEX ED EUR FRA, V0, P0
   Wingood GM, 2000, HEALTH EDUC BEHAV, V27, P539, DOI 10.1177/109019810002700502
   Wingood GM, 2004, JAIDS-J ACQ IMM DEF, V37, PS58, DOI 10.1097/01.qai.0000140603.57478.a9
NR 55
TC 26
Z9 26
U1 3
U2 42
PU BIOMED CENTRAL LTD
PI LONDON
PA 236 GRAYS INN RD, FLOOR 6, LONDON WC1X 8HL, ENGLAND
SN 1471-2458
EI 
J9 BMC PUBLIC HEALTH
JI BMC Public Health
PD MAR 26
PY 2015
VL 15
IS 
BP 
EP 
DI 10.1186/s12889-015-1625-5
PG 13
WC Public, Environmental & Occupational Health
SC Public, Environmental & Occupational Health
GA CG5GD
UT WOS:000353318200001
PM 25886554
DA 2023-03-20
ER

PT J
AU Ilguy, M
   Ilguy, D
   Oktay, I
AF Ilguy, Mehmet
   Ilguy, Dilhan
   Oktay, Inci
TI Ethical decision making in dental education: a preliminary study
SO BMC MEDICAL ETHICS
LA English
DT Article
DE Ethical decision making; Dental education; HIV
ID principles
AB Background: In terms of ethical decision making, every clinical case, when seen as an ethical problem, may be analyzed by means of four topics: medical indications, patient preferences, quality of life, contextual features. The aim of this study was to compare the performance of 4th year dental students on Ethical Decision Making before and after a course on ethics. Methods: Fourth year dental students (n = 37) from academic year 2013-2014 participated in the study. A 3-h lecture, which was about four topics approach to clinical ethical case analysis, was given to the students. The lecture was based on case scenarios related with dental ethics. After the completion of lectures, a case scenario was presented to the students to assess their ethical decision making abilities. At the end of the exam, four topics and ethical judgment were evaluated. Their performances on this examination were evaluated before and after lectures. Statistical evaluation was performed with the significance level set at p < 0.05. Results: A statistically significant difference was found between the means of four topics (p < 0.05). There was no statistically significant difference between the mean scores of judgment of ethical decision (p > 0.05). The mean total score of the students after the course was significantly higher than before course (67.5 and 54.4, respectively; p < 0.05). Conclusion: More lectures should be implemented to the curriculum to increase the student awareness of ethical issues and to reach the ultimate goals of dental education.
C1 [Ilguy, Mehmet; Ilguy, Dilhan] Yeditepe Univ, Fac Dent, Dept Dentomaxillofacial Radiol, Istanbul, Turkey.
   [Oktay, Inci] Yeditepe Univ, Fac Dent, Dept Pedodont, Istanbul, Turkey.
   [Oktay, Inci] Yeditepe Univ, Fac Dent, Dept Publ Dent Hlth, Istanbul, Turkey.
C3 Yeditepe University; Yeditepe University; Yeditepe University
RP Ilguy, D (corresponding author), Yeditepe Univ, Fac Dent, Dept Dentomaxillofacial Radiol, Bagdat St, Istanbul, Turkey.
EM dilhan.ilguy@yeditepe.edu.tr
CR *AM DENT ASS, 2005, PRINC ETH COD PROF C, V0, P0
   Anderson D G, 1994, J DENT EDUC, V58, P668
   Bennett M E, 1993, J DENT EDUC, V57, P673
   Borsum K M, 2004, EUR J DENT EDUC, V8, P105, DOI 10.1111/j.1600-0579.2004.00326.x
   Calne D. B., 1999, WITHIN REASON, V0, P0
   Cowpe J, 2010, EUR J DENT EDUC, V14, P193, DOI 10.1111/j.1600-0579.2009.00609.x
   Doyal L, 1997, ORAL DIS, V3 Suppl 1, P0
   Driscoll J M, 1997, J DENT EDUC, V61, P717
   ELLIS S, 1994, THINKING PROBLEM SOL, V0, P334
   Erasmus S, 2005, INT J DENT HYG, V3, P213, DOI 10.1111/j.1601-5037.2005.00137.x
   Finnerty JJ, 2000, AM J OBSTET GYNECOL, V183, P301, DOI 10.1067/mob.2000.107588
   GILLON R, 1994, BRIT MED J, V309, P184, DOI 10.1136/bmj.309.6948.184
   Kaldjian LC, 2005, J GEN INTERN MED, V20, P306, DOI 10.1111/j.1525-1497.2005.40204.x
   Larijani B, 2005, IJDLD, V4, P105
   Lo B, 2000, RESOLVING ETHICAL DI, V0, P7
   ManuelC EP, 1990, J MED ETHICS, V16, P14
   Miller F. G., 1997, INTRO CLIN ETHICS, V0, P21
   Naidoo Sudeshni, 2012, J FORENSIC ODONTOSTOMATOL, V30, P7
   Ramos FR, 2014, NURS ETHICS, V0, P0
   Rohn Edward J, 2006, J DENT EDUC, V70, P1038
   Schumann JH., 2008, SEMINARS MED PRACTIC, V11, P36
   SIEGLER M, 1982, ARCH INTERN MED, V142, P2178, DOI 10.1001/archinte.142.12.2178
   Jonsen, 2008, IDEA ETHICAL DECISIO, V0, P1
   Winslade WJ., 2006, CLIN ETHICS PRACTICA, V0, P0
   Zabos GP, 1999, AM J PUBLIC HEALTH, V89, P818, DOI 10.2105/AJPH.89.6.818
NR 25
TC 4
Z9 5
U1 0
U2 6
PU BIOMED CENTRAL LTD
PI LONDON
PA 236 GRAYS INN RD, FLOOR 6, LONDON WC1X 8HL, ENGLAND
SN 1472-6939
EI 
J9 BMC MED ETHICS
JI BMC Med. Ethics
PD JUL 28
PY 2015
VL 16
IS 
BP 
EP 
DI 10.1186/s12910-015-0046-4
PG 6
WC Ethics; Medical Ethics; Social Sciences, Biomedical
SC Social Sciences - Other Topics; Medical Ethics; Biomedical Social Sciences
GA CO8KU
UT WOS:000359418700001
PM 26215591
DA 2023-03-20
ER

PT J
AU Peltzer, K
   Pengpid, S
AF Peltzer, Karl
   Pengpid, Supa
TI Mental health correlates of HIV risk behaviour and STIs/HIV infection among university students from 22 low, middle and high income countries
SO JOURNAL OF PSYCHOLOGY IN AFRICA
LA English
DT Article
DE university students; sexually transmitted infection; HIV risk behaviour; child abuse; multi-country; mental health; HIV status
ID reproductive health; protective factors; sexual-behavior; experience; perception; uganda
AB The aim of this study was to determine mental health correlates of HIV risk behaviour and self-reported STIs/HIV infection among university students in 22 low, middle and high income countries. Data on mental health and HIV risk were collected from 16 567 undergraduate university students (mean age 20.9, SD = 2.9) from 23 universities in 22 countries across Asia, Africa and the Americas. Results indicate that overall 16.8% of the students had two or more sexual partners in the past 12 months, and among the sexually active, 73.7% had inconsistently used a condom in the past three months with their primary sexual partner, 3.2% had ever been diagnosed with a sexually transmitted infection (STI) and 0.6% had been diagnosed with HIV. In multivariate logistic regression poorer mental health and child abuse (physical and sexual) were associated with HIV risk behaviour, and child abuse (physical and sexual) was associated with STI and HIV positive diagnoses.
C1 [Peltzer, Karl; Pengpid, Supa] Mahidol Univ, ASEAN Inst Hlth Dev, Phutthamonthon 73170, Nakhonpathom, Thailand.
   [Peltzer, Karl] Univ Limpopo, Dept Psychol, ZA-0727 Turfloop, Sovenga, South Africa.
   [Peltzer, Karl] Human Sci Res Council, HIV AIDS TB & STIs HAST, ZA-0001 Pretoria, South Africa.
   [Pengpid, Supa] Univ Limpopo, Dept Res Dev & Innovat, ZA-0727 Turfloop, Sovenga, South Africa.
C3 Mahidol University; University of Limpopo; Human Sciences Research Council-South Africa; University of Limpopo
RP Peltzer, K (corresponding author), Mahidol Univ, ASEAN Inst Hlth Dev, Phutthamonthon 73170, Nakhonpathom, Thailand.
FU South African Department of Higher Education
CR Adefuye AS, 2009, BMC PUBLIC HEALTH, V9, P0, DOI 10.1186/1471-2458-9-281
   Agardh A, 2012, INT J BEHAV MED, V19, P208, DOI 10.1007/s12529-011-9159-4
   Agardh A, 2011, BMC PUBLIC HEALTH, V11, P0, DOI 10.1186/1471-2458-11-527
   ANDRESEN EM, 1994, AM J PREV MED, V10, P77, DOI 10.1016/S0749-3797(18)30622-6
   COLLINGS S J, 1991, SOUTH AFRICAN JOURNAL OF PSYCHOLOGY, V21, P153
   Conrad SM, 2014, J CHILD SEX ABUS, V23, P558, DOI 10.1080/10538712.2014.919371
   Genberg BL, 2008, JAIDS-J ACQ IMM DEF, V49, P309, DOI 10.1097/QAI.0b013e3181893ed0
   Gore FM, 2011, LANCET, V377, P2093, DOI 10.1016/S0140-6736(11)60512-6
   Harkness J. A., 2010, SURVEY METHODS MULTI, V0, PP117, DOI 10.1002/9780470609927.CH7
   Heeren GA, 2014, J EVID-INFORM SOC WO, V11, P437, DOI 10.1080/15433714.2012.759468
   Idele P, 2014, JAIDS-J ACQ IMM DEF, V66, PS144, DOI 10.1097/QAI.0000000000000176
   Kilbourne AM, 2002, J GEN INTERN MED, V17, P512, DOI 10.1046/j.1525-1497.2002.10803.x
   Kimerling R, 2006, J GEN INTERN MED, V21, P65, DOI 10.1111/j.1525-1497.2005.00292.x
   Liu ZH, 2014, PLOS ONE, V9, P0, DOI 10.1371/journal.pone.0108976
   Lundberg P, 2011, BMC PUBLIC HEALTH, V11, P0, DOI 10.1186/1471-2458-11-125
   Matseke G., 2012, GENDER BEHAV, V10, P4627, DOI 10.10520/EJC128237
   Mmari K, 2009, GLOB PUBLIC HEALTH, V4, P350, DOI 10.1080/17441690701664418
   Mmari K, 2013, J ADOLESCENT HEALTH, V53, P562, DOI 10.1016/j.jadohealth.2013.07.018
   Ngatu Nlandu Roger, 2012, ENVIRONMENTAL HEALTH AND PREVENTIVE MEDICINE, V17, P139, DOI 10.1007/s12199-011-0232-z
   Okonkwo P I, 2005, AFR HEALTH SCI, V5, P107
   Onipede Wusu, 2009, EAST AFR J PUBLIC HEALTH, V6, P303
   Peltzer K, 2013, ANN GEN PSYCHIATR, V12, P0, DOI 10.1186/1744-859X-12-18
   Rahamefy OH, 2008, SAHARA J-J SOC ASP H, V5, P28, DOI 10.1080/17290376.2008.9724899
   Schilder AJ, 2014, PLOS ONE, V9, P0, DOI 10.1371/journal.pone.0100501
   Sherr L, 2011, PSYCHOL HEALTH MED, V16, P612, DOI 10.1080/13548506.2011.579991
   Sikkema KJ, 2011, JAIDS-J ACQ IMM DEF, V57, P230, DOI 10.1097/QAI.0b013e3182167e7a
   Spies G, 2012, SYST REV, V1, P0, DOI 10.1186/2046-4053-1-30
   WARDLE J, 1991, SOC SCI MED, V33, P925, DOI 10.1016/0277-9536(91)90263-C
   WHO, 1998, GUID CONTR MON TOB E, V0, P0
NR 29
TC 5
Z9 5
U1 0
U2 18
PU ROUTLEDGE JOURNALS, TAYLOR & FRANCIS LTD
PI ABINGDON
PA 4 PARK SQUARE, MILTON PARK, ABINGDON OX14 4RN, OXFORDSHIRE, ENGLAND
SN 1433-0237
EI 1815-5626
J9 J PSYCHOL AFR
JI J. Psychol. Afr.
PD MAR 4
PY 2015
VL 25
IS 2
BP 121
EP 126
DI 10.1080/14330237.2015.1021512
PG 6
WC Psychology, Multidisciplinary
SC Psychology
GA CI0MI
UT WOS:000354430900006
DA 2023-03-20
ER

PT J
AU Masoudnia, E
AF Masoudnia, Ebrahim
TI Public perceptions about HIV/AIDS and discriminatory attitudes toward people living with acquired immunodeficiency syndrome in Iran
SO SAHARA J-JOURNAL OF SOCIAL ASPECTS OF HIV-AIDS
LA English
DT Article
DE Acquired Immunodeficiency Syndrome; Human Immunodeficiency Virus; negative perception; discriminatory attitudes; Iran
ID hiv-related stigma; psychometric assessment; health; aids; care; predictors; behaviors; knowledge; students; men
AB Negative and discriminatory attitudes towards people living with HIV/AIDS (PLWHA) are one of the biggest experienced challenges by people suffering from HIV, and these attitudes have been regarded as a serious threat to the fundamental rights of all infected people who are affected or associated with this disease in Iran. This study aimed to determine the relationship between public perception about HIV/AIDS and discriminatory attitudes toward PLWHA. The present study was conducted using a descriptive and survey design. Data were collected from 450 patients (236 male and 214 female) in Tehran and Yazd cities. The research instruments were modified HIV-related knowledge/attitude and perception questions about PLWHA, and discriminatory attitudes toward PLWHA. The results showed that prevalence of discriminatory attitudes toward PLWHA in the studied population was 60.0%. There was a significant negative correlation between citizens' awareness about HIV/AIDS, HIV-related attitudes, negative perception toward people with HIV/AIDS symptoms and their discriminatory attitudes toward PLWHA (p < .01). The hierarchical multiple regression analysis showed that components of public perception about HIV/AIDS explained for 23.7% of the variance of discriminatory attitudes toward PLWHA. Negative public perceptions about HIV/AIDS in Iran associated with discriminatory attitudes toward PLWHA and cultural beliefs in Iran tend to stigmatize and discriminate against the LWHA.
C1 [Masoudnia, Ebrahim] Univ Guilan, Fac Humanities, Dept Sociol, Med Sociol, Rasht, Iran.
C3 University of Guilan
RP Masoudnia, E (corresponding author), Univ Guilan, Fac Humanities, Dept Sociol, Med Sociol, Rasht, Iran.
EM masoudnia@guilan.ac.ir
CR Abedi F., 2014, J MASHHAD MED COUNCI, V17, P125
   Aga F, 2009, NURS HEALTH SCI, V11, P244, DOI 10.1111/j.1442-2018.2009.00448.x
   Alizadeh R., 2009, J SHIRAZ U, V2, P144
   ALONZO AA, 1995, SOC SCI MED, V41, P303, DOI 10.1016/0277-9536(94)00384-6
   Amuri M, 2011, AIDS CARE, V23, P378, DOI 10.1080/09540121.2010.507739
   Aranda Naranjo B., 2004, J ASSOC NURSE AIDS C, V15, P265
   ASHM and NCHSR, 2011, STIGM DISCR HIV HCV, V0, P0
   Bakhtiari S., 2008, J BEHESHTI U MED SCI, V26, P115
   Berger BE, 2001, RES NURS HEALTH, V24, P518, DOI 10.1002/nur.10011
   BLENDON RJ, 1988, NEW ENGL J MED, V319, P1022, DOI 10.1056/NEJM198810133191522
   Bodenlos JS, 2007, J ASSOC NURSE AIDS C, V18, P65, DOI 10.1016/j.jana.2007.03.002
   Brener L, 2010, DRUG ALCOHOL REV, V29, P491, DOI 10.1111/j.1465-3362.2010.00173.x
   Bunn JY, 2007, AIDS EDUC PREV, V19, P198, DOI 10.1521/aeap.2007.19.3.198
   Buseh AG, 2006, WOMEN HEALTH, V44, P1, DOI 10.1300/J013v44n03_01
   Butt G, 2008, J ADV NURS, V62, P712, DOI 10.1111/j.1365-2648.2008.04641.x
   Chesney MA, 1999, AM BEHAV SCI, V42, P1162, DOI 10.1177/00027649921954822
   DANZIGER R, 1994, BRIT MED J, V308, P1145, DOI 10.1136/bmj.308.6937.1145
   Davis C, 1998, J ADOLESCENCE, V21, P657, DOI 10.1006/jado.1998.0186
   Deribew A, 2010, BMC PUBLIC HEALTH, V10, P0, DOI 10.1186/1471-2458-10-400
   Etemad K., 2010, J GORGAN U, V2, P63
   Fortenberry JD, 2002, AM J PUBLIC HEALTH, V92, P378, DOI 10.2105/AJPH.92.3.378
   Giddens A., 2009, INTRO SOCIOLOGY, V0, P0
   Goffman, 1966, BEHAV PUBLIC PLACES, V0, P0
   Gronningsaeter A. B., 2008, 44 FAFO, V0, P44
   Hajian Motlag N, 2004, RJMS, V11, P393
   Herek GM, 1999, AM BEHAV SCI, V42, P1106, DOI 10.1177/00027649921954787
   Holzemer WL, 2007, J ADV NURS, V58, P541, DOI 10.1111/j.1365-2648.2007.04244.x
   Hong Kong AIDS Foundations, 1996, KNOWL ATT BEH PRACT, V0, P0
   Hossain MB, 2011, ASIA-PAC J PUBLIC HE, V23, P171, DOI 10.1177/1010539509346980
   Human Rights Watch, 2004, TEST IN DISCR WOM LI, V16, P0
   Human RightsWatch, 2003, DOUBL STAND WOM PROP, V15, P0
   Ipsos MORI, 2010, HIV PUBL KNOWL ATT S, V0, P0
   Kialashki A., 2012, J HLTH BREEZE, V1, P13
   King M B, 1989, AIDS CARE, V1, P137, DOI 10.1080/09540128908260249
   Kinsler JJ, 2007, AIDS PATIENT CARE ST, V21, P584, DOI 10.1089/apc.2006.0202
   Lau J, 2003, DISABIL REHABIL, V25, P1354, DOI 10.1080/09638280310001616349
   Lau J. T. F., 1995, SURVEY KNOWLEDGE ATT, V0, P0
   Lau JTF, 2003, AIDS CARE, V15, P699, DOI 10.1080/09540120310001595186
   Lau JTF, 2001, AIDS CARE, V13, P433, DOI 10.1080/09540120120057969
   Lee S. S., 1996, 11 INT C AIDS VANC C, V0, P0
   LEONE C, 1991, J SOC PSYCHOL, V131, P761, DOI 10.1080/00224545.1991.9924663
   Link BG, 1997, J HEALTH SOC BEHAV, V38, P177, DOI 10.2307/2955424
   Logie C, 2009, AIDS CARE, V21, P742, DOI 10.1080/09540120802511877
   Mak WWS, 2007, SOC SCI MED, V65, P245, DOI 10.1016/j.socscimed.2007.03.015
   Messer LC, 2010, BMC PUBLIC HEALTH, V10, P0, DOI 10.1186/1471-2458-10-504
   Minior T, 2003, ETHNIC DIS, V13, P521
   Nakakis K., 2012, HLTH SCI J, V6, P129
   Ogden J., 2005, COMMON ITS CORE HIV, V0, P0
   Pascoe EA, 2009, PSYCHOL BULL, V135, P531, DOI 10.1037/a0016059
   PETERS L, 1994, PATIENT EDUC COUNS, V24, P323, DOI 10.1016/0738-3991(94)90075-2
   Pickles D, 2009, J ADV NURS, V65, P2262, DOI 10.1111/j.1365-2648.2009.05128.x
   Reilley BG, 2004, ETHIOPIAN MED J, V42, P173
   Richmond JA, 2007, J VIRAL HEPATITIS, V14, P624, DOI 10.1111/j.1365-2893.2007.00849.x
   Sanei M. E., 2011, SCI J IRAN BLOOD TRA, V7, P206
   Sassani L., 2013, Q J SABZEVAR U MED S, V20, P487
   Sayles JN, 2008, AIDS BEHAV, V12, P748, DOI 10.1007/s10461-008-9375-3
   Sh Z.M., 2011, IRAN J NURSING IJN, V24, P28
   Tavoosi A, 2004, BMC PUBLIC HEALTH, V4, P0, DOI 10.1186/1471-2458-4-17
   Thanavanh B, 2013, J INT AIDS SOC, V16, P0, DOI 10.7448/IAS.16.1.17387
   UNAIDS, 2014, AIDS EP UPD, V0, P0
   UNDP, 2009, VULN ASS PEOPL LIV H, V0, P0
   *UNFPA, 2004, WOM HIV AIDS CONFR C, V0, P0
   Vanable PA, 2006, AIDS BEHAV, V10, P473, DOI 10.1007/s10461-006-9099-1
   World Health Organization, 2014, WHO E MED REG IR ISL, V0, P0
   Wright K, 2007, J ADOLESCENT HEALTH, V40, P96, DOI 10.1016/j.jadohealth.2006.08.001
   Young M, 2005, AM J DRUG ALCOHOL AB, V31, P371, DOI 10.1081/ADA-200056772
   Zareban I., 2006, J ZAHEDAN U MED SCI, V1, P29
NR 67
TC 11
Z9 13
U1 0
U2 7
PU TAYLOR & FRANCIS LTD
PI ABINGDON
PA 2-4 PARK SQUARE, MILTON PARK, ABINGDON OR14 4RN, OXON, ENGLAND
SN 1729-0376
EI 1813-4424
J9 SAHARA J-J SOC ASP H
JI Sahara J-J. Soc. Asp. HIV/AIDS
PD JUN 15
PY 2015
VL 12
IS 1
BP 116
EP 122
DI 10.1080/17290376.2015.1123644
PG 7
WC Health Policy & Services; Public, Environmental & Occupational Health
SC Health Care Sciences & Services; Public, Environmental & Occupational Health
GA DD3YK
UT WOS:000369859200013
PM 26726933
DA 2023-03-20
ER

PT J
AU Boyes, ME
   Cluver, LD
AF Boyes, Mark E.
   Cluver, Lucie D.
TI Relationships Between Familial HIV/AIDS and Symptoms of Anxiety and Depression: The Mediating Effect of Bullying Victimization in a Prospective Sample of South African Children and Adolescents
SO JOURNAL OF YOUTH AND ADOLESCENCE
LA English
DT Article
DE HIV/AIDS; Mental health; Bullying victimization; South Africa; Children; Adolescents
ID aids-orphaned children; mental-health problems; school-based programs; cape-town; psychosocial adjustment; hiv; students; stigma; association; comorbidity
AB South African children and adolescents living in HIV/AIDS-affected families are at elevated risk of both symptoms of anxiety and depressive symptoms. Poverty and HIV/AIDS-related stigma are additional risk factors for these negative mental health outcomes. Community level factors, such as poverty and stigma, are difficult to change in the short term and identifying additional potentially malleable mechanisms linking familial HIV/AIDS with mental health is important from an intervention perspective. HIV/AIDS-affected children are also at increased risk of bullying victimization. This longitudinal study aimed to determine whether prospective relationships between familial HIV/AIDS and both anxiety symptoms and depressive symptoms operate indirectly via bullying victimization. Adolescents (M = 13.45 years, 56.67 % female, n = 3,515) from high HIV-prevalent (> 30 %) communities in South Africa were interviewed and followed-up one year later (n = 3,401, 96.70 % retention). Census enumeration areas were randomly selected from urban and rural sites in two provinces, and door-to-door sampling included all households with a resident child/adolescent. Familial HIV/AIDS at baseline assessment was not directly associated with mental health outcomes 1 year later. However, significant indirect effects operating via bullying victimization were obtained for both anxiety and depression scores. Importantly, these effects were independent of poverty, HIV/AIDS-related stigma, and baseline mental health, which highlight bullying victimization as a potential target for future intervention efforts. The implementation and rigorous evaluation of bullying prevention programs in South African communities may improve mental health outcomes for HIV/AIDS-affected children and adolescents and this should be a focus of future research and intervention.
C1 [Boyes, Mark E.] Curtin Univ, Hlth Psychol & Behav Med Res Grp, Sch Psychol & Speech Pathol, Perth, WA 6845, Australia.
   [Boyes, Mark E.; Cluver, Lucie D.] Univ Oxford, Ctr Evidence Based Intervent, Dept Social Policy & Intervent, Oxford, England.
   [Cluver, Lucie D.] Univ Cape Town, Dept Psychiat & Mental Hlth, ZA-7925 Cape Town, South Africa.
C3 Curtin University; University of Oxford; University of Cape Town
RP Boyes, ME (corresponding author), Curtin Univ, Hlth Psychol & Behav Med Res Grp, Sch Psychol & Speech Pathol, GPO Box U1987, Perth, WA 6845, Australia.
EM mark.boyes@curtin.edu.au; lucie.cluver@spi.ox.ac.uk
FU UK Economic and Social Research Council; South African National Research Foundation; Health Economics and HIV/AIDS Research Division (HEARD) at the University of KwaZulu-Natal; South African National Department of Social Development; Claude Leon Foundation; John Fell Fund; Nuffield Foundation; Economic and Social Research Council [ES/H001743/1] Funding Source: researchfish; ESRC [ES/H001743/1] Funding Source: UKRI
CR [Anonymous], 1997, PSYCHOMETRIKA, V0, P0
   [Anonymous], 2000, PSYCHOL EVOLUTION GE, V0, P0
   Arseneault L, 2010, PSYCHOL MED, V40, P717, DOI 10.1017/S0033291709991383
   Barnes H, 2012, GLOBAL CHILD POVERTY AND WELL-BEING: MEASUREMENT, V0, POLICY AND ACTION
   Bhargava A., 2007, PSYCHOL HEALTH MED, V10, P263, DOI 10.1080/13548500412331334181
   Boyes M. E., 2014, J ABNORMAL CHILD PSY, V0, P0, DOI DOI 10.1007/s10802-10014-19888-10803
   Boyes ME, 2013, CLIN PSYCHOL SCI, V1, P323, DOI 10.1177/2167702613478595
   Boyes ME, 2013, AIDS CARE, V25, P215, DOI 10.1080/09540121.2012.699668
   Boyes ME, 2013, EUR J PSYCHOL ASSESS, V29, P113, DOI 10.1027/1015-5759/a000134
   Bronfrenbrenner U., 1979, ECOLOGY HUMAN DEV EX, V0, P0
   Burns S, 2008, QUAL HEALTH RES, V18, P1704, DOI 10.1177/1049732308325865
   Burton P., 2008, NATL PRIMARY SCH VIO, V0, P0
   Chi PL, 2014, AIDS BEHAV, V18, P1054, DOI 10.1007/s10461-013-0649-z
   Cluver L, 2007, J CHILD PSYCHOL PSYC, V48, P755, DOI 10.1111/j.1469-7610.2007.01757.x
   Cluver L, 2013, SOC SCI MED, V87, P185, DOI 10.1016/j.socscimed.2013.03.028
   Cluver L, 2010, CHILD ABUSE NEGLECT, V34, P793, DOI 10.1016/j.chiabu.2010.04.002
   Cluver L, 2009, AIDS CARE, V21, P732, DOI 10.1080/09540120802511885
   Cluver LD, 2008, J ADOLESCENT HEALTH, V42, P410, DOI 10.1016/j.jadohealth.2007.09.022
   Cluver LD, 2012, J PEDIATR PSYCHOL, V37, P857, DOI 10.1093/jpepsy/jss004
   Cluver LD, 2012, J CHILD PSYCHOL PSYC, V53, P363, DOI 10.1111/j.1469-7610.2011.02459.x
   ECCLES JS, 1993, AM PSYCHOL, V48, P90, DOI 10.1037/0003-066X.48.2.90
   Essau CA, 2000, J ANXIETY DISORD, V14, P263, DOI 10.1016/S0887-6185(99)00039-0
   Fang XY, 2009, J PEDIATR PSYCHOL, V34, P1053, DOI 10.1093/jpepsy/jsp006
   Fekkes M, 2006, PEDIATRICS, V117, P1568, DOI 10.1542/peds.2005-0187
   Flisher AJ, 2006, SAMJ S AFR MED J, V96, P825
   Forehand R, 2002, BEHAV THER, V33, P579, DOI 10.1016/S0005-7894(02)80018-1
   Ghoul A, 2013, J ADOLESCENCE, V36, P457, DOI 10.1016/j.adolescence.2013.01.007
   Gini G, 2006, J SCHOOL PSYCHOL, V44, P51, DOI 10.1016/j.jsp.2005.12.002
   Hayes A. F., 2022, INTRO MEDIATION MODE, V0, P0
   Ishikawa N, 2011, AIDS CARE, V23, P237, DOI 10.1080/09540121.2010.507737
   Ishikawa N, 2010, AIDS CARE, V22, P308, DOI 10.1080/09540120903193732
   [Joint United Nations Programme on HIV/AIDS (UNAIDS) Joint United Nations Programme on HIV/AIDS], 2008, REP GLOB AIDS EP, V0, P0
   Kahn K, 2000, TROP MED INT HEALTH, V5, P824, DOI 10.1046/j.1365-3156.2000.00638.x
   Klein Susan J, 2002, J PUBLIC HEALTH MANAG PRACT, V8, P44
   Kovacs M, 1992, CHILDRENS DEPRESSION, V0, P0
   LARSON R, 1991, CHILD DEV, V62, P284, DOI 10.2307/1131003
   Lopman BA, 2006, PLOS MED, V3, P1273, DOI 10.1371/journal.pmed.0030312
   Luthar SS, 2000, CHILD DEV, V71, P543, DOI 10.1111/1467-8624.00164
   Makame V, 2002, ACTA PAEDIATR, V91, P459, DOI 10.1080/080352502317371724
   Michael KD, 1998, J AM ACAD CHILD PSY, V37, P194, DOI 10.1097/00004583-199802000-00012
   Mulis I. V. S., 2007, PIRLS 2006 IEAS PROG, V0, P0
   Mynard H, 2000, AGGRESSIVE BEHAV, V26, P169, DOI 10.1002/(SICI)1098-2337(2000)26:2<169::AID-AB3>3.0.CO;2-A
   Nansel TR, 2001, JAMA-J AM MED ASSOC, V285, P2094, DOI 10.1001/jama.285.16.2094
   Newman DL, 1996, J CONSULT CLIN PSYCH, V64, P552, DOI 10.1037/0022-006X.64.3.552
   Nyamukapa CA, 2008, AM J PUBLIC HEALTH, V98, P133, DOI 10.2105/AJPH.2007.116038
   OLWEUS D, 1993, BULLYING SCH, V0, P0
   Peltzer K, 2009, BMC PUBLIC HEALTH, V9, P0, DOI 10.1186/1471-2458-9-174
   Pillay U., 2006, S AFRICAN SOCIAL ATT, V0, P0
   Reddy SP., 2003, UMTHENTHE UHLABA USA, V0, P0
   REYNOLDS CR, 1978, J ABNORM CHILD PSYCH, V6, P271, DOI 10.1007/BF00919131
   Richter LM, 2008, CHILD ABUSE REV, V17, P79, DOI 10.1002/car.1004
   Rigby K, 2002, NEW PERSPECTIVES BUL, V0, P0
   Rotheram-Borus MJ, 2001, J CONSULT CLIN PSYCH, V69, P763, DOI 10.1037//0022-006X.69.5.763
   Rutter M, 2006, ANN NY ACAD SCI, V1094, P1, DOI 10.1196/annals.1376.002
   Salmivalli C., 2009, HDB PEER INTERACTION, V0, P322
   Shields N, 2009, J INTERPERS VIOLENCE, V24, P1192, DOI 10.1177/0886260508322184
   Smith PK, 2012, J EXP CRIMINOL, V8, P433, DOI 10.1007/s11292-012-9142-3
   Ssewamala FM, 2009, SOC SCI MED, V69, P191, DOI 10.1016/j.socscimed.2009.05.019
   Stangl AL, 2013, J INT AIDS SOC, V16, P0, DOI 10.7448/IAS.16.3.18734
   Statistics South Africa, 2014, POV TRENDS S AFR EX, V0, P0
   Stauffacher K, 2006, J APPL DEV PSYCHOL, V27, P228, DOI 10.1016/j.appdev.2006.02.004
   Tajfel H., 1986, PSYCHOL INTERGROUP R, V0, PP7, DOI 10.1111/J.1751-9004.2007.00066.X
   Townsend L, 2008, S AFR J PSYCHOL, V38, P21, DOI 10.1177/008124630803800102
   Ttofi MM, 2011, J EXP CRIMINOL, V7, P27, DOI 10.1007/s11292-010-9109-1
   UNICEF & U. N. C. S. F, 2013, AIDS FREE GEN CHILDR, V0, P0
   Vermeiren R., 2004, SOCIAL HLTH ASSESSME, V0, P0
   Vreeman RC, 2007, ARCH PEDIAT ADOL MED, V161, P78, DOI 10.1001/archpedi.161.1.78
   Williford A, 2012, J ABNORM CHILD PSYCH, V40, P289, DOI 10.1007/s10802-011-9551-1
NR 68
TC 30
Z9 32
U1 0
U2 25
PU SPRINGER/PLENUM PUBLISHERS
PI NEW YORK
PA 233 SPRING ST, NEW YORK, NY 10013 USA
SN 0047-2891
EI 1573-6601
J9 J YOUTH ADOLESCENCE
JI J. Youth Adolesc.
PD APR 15
PY 2015
VL 44
IS 4
BP 847
EP 859
DI 10.1007/s10964-014-0146-3
PG 13
WC Psychology, Developmental
SC Psychology
GA CD7TL
UT WOS:000351295400005
PM 24996836
DA 2023-03-20
ER

PT J
AU Romo, LK
   Davis, C
   Fea, A
AF Romo, Lynsey Kluever
   Davis, Christine
   Fea, Alyssa
TI "You Never Know What's Gonna Happen'': An Examination of Communication Strategies Used by College Student-Athletes to Manage Uncertainty
SO COMMUNICATION & SPORT
LA English
DT Article
DE uncertainty management; college student-athletes; interviews; thematic analysis; Division I
ID social support; drinking; stress; people; hiv
AB Student-athletes are regularly faced with uncertainty, particularly at the highest levels of collegiate sports. Although it can result in both adverse and beneficial outcomes, little is known about the nature of this uncertainty. Thus, framed by Uncertainty Management Theory (UMT), this study relied on in-depth interviews of 17 student-athletes at an athletically-and-academically elite U.S. university to uncover what uncertainty scholar-athletes encountered and how they managed this ambiguity communicatively. The investigation found student-athletes experienced personal (e.g., injury), social (e.g., friends), and future (e.g., career) uncertainty. Participants managed this uncertainty through the use of communication strategies such as seeking social support, not disclosing their athlete status, or relying on prayer. While most participants perceived uncertainty as negative and sought to reduce it, some embraced it and learned to adapt. In addition to uncovering tangible uncertainty management strategies, the study recommends that college athletics departments implement several measures to address uncertainty.
C1 [Romo, Lynsey Kluever; Davis, Christine; Fea, Alyssa] North Carolina State Univ, 201 Winston Hall,Campus Box 8104, Raleigh, NC 27695 USA.
C3 North Carolina State University
RP Romo, LK (corresponding author), North Carolina State Univ, 201 Winston Hall,Campus Box 8104, Raleigh, NC 27695 USA.
EM lkromo@ncsu.edu
CR [Anonymous], 2005, ATHLETIC INSIGHT ONL, V0, P0
   [Anonymous], 2007, COLL STUD J, V0, P0
   [Anonymous], 1967, DISCOV GROUNDED THEO, V0, P0
   Anshel MH, 2000, ANXIETY STRESS COPIN, V13, P1, DOI 10.1080/10615800008248331
   Baxter L.A., 1996, RELATING DIALOGUES D, V0, P0
   Beamon K.K., 2008, J NEGRO EDUC, V77, P352
   Benford RD, 2007, SOCIOL QUART, V48, P1, DOI 10.1111/j.1533-8525.2007.00068.x
   Berger C.R., 1975, HUMAN COMMUNICATION, V1, P99, DOI 10.1111/J.1468-2958.1975.TB00258.X
   Brashers DE, 2007, LEA COMMUN SER, V0, P223
   Brashers DE, 2004, HEALTH COMMUN, V16, P305, DOI 10.1207/S15327027HC1603_3
   Brashers DE, 2001, J COMMUN, V51, P477, DOI 10.1111/j.1460-2466.2001.tb02892.x
   Brashers DE, 2000, COMMUN MONOGR, V67, P63, DOI 10.1080/03637750009376495
   Brougham RR, 2009, CURR PSYCHOL, V28, P85, DOI 10.1007/s12144-009-9047-0
   Canary D. J., 1996, COMMUNICATION Q, V44, P166, DOI 10.1080/ 01463379609370008
   Charlesworth H, 2004, SPORTING BODIES DAMA, V0, P163
   Charmaz K., 2006, CONSTRUCTING GROUNDE, V0, P0
   Clarke V., 2006, QUALITATIVE RES PSYC, V3, P77, DOI 10.1191/1478088706QP063OA
   COAKLEY J, 2001, SPORTS SOC ISSUES CO, V0, P0
   Czech D. R., 2004, J PSYCHOL CHRISTIANI, V23, P1
   Daniels LM, 2011, SOC PSYCHOL EDUC, V14, P409, DOI 10.1007/s11218-010-9151-x
   Dent M., 2013, PITTSBURGH POSTGAZET, V0, P0
   Eitzen D. S., 1986, JOURNAL OF SPORT AND SOCIAL ISSUES, V10, P15, DOI 10.1177/019372358601000103
   Fletcher D, 2012, PSYCHOL SPORT EXERC, V13, P669, DOI 10.1016/j.psychsport.2012.04.007
   Godfrey MG, 2011, J STUDY SPORTS ATHL, V5, P105, DOI 10.1179/ssa.2011.5.1.105
   Goldsmith DJ, 2001, J COMMUN, V51, P514, DOI 10.1093/joc/51.3.514
   Hogan T. P., 2009, HDB UNCERTAINTY INFO, V0, P45
   Jones G, 2002, J APPL SPORT PSYCHOL, V14, P205, DOI 10.1080/10413200290103509
   Kimball AC, 2007, PSYCHOL SPORT EXERC, V8, P818, DOI 10.1016/j.psychsport.2007.03.005
   Landis B J, 1996, ISSUES MENT HEALTH NURS, V17, P217, DOI 10.3109/01612849609049916
   Le Crom C. L., 2009, J ISSUES INTERCOLLEG, V2, P14
   Lincoln Y. S., 1985, NATURALISTIC INQUIRY, V0, P0
   Lu FJH, 2012, MEAS PHYS EDUC EXERC, V16, P254, DOI 10.1080/1091367X.2012.693371
   Manfred T., 2012, BUSINESS INSIDER, V0, P0
   Martens MP, 2006, J SUBST ABUSE TREAT, V31, P305, DOI 10.1016/j.jsat.2006.05.004
   McNulty K, 2004, REHABIL PSYCHOL, V49, P91, DOI 10.1037/0090-5550.49.2.91
   Mishel M H, 1988, IMAGE J NURS SCH, V20, P225, DOI 10.1111/j.1547-5069.1988.tb00082.x
   Mishel M H, 1990, IMAGE J NURS SCH, V22, P256
   Mishel M H, 1999, ANNU REV NURS RES, V17, P269
   Misra R., 2000, AM J HLTH STUD, V16, P41
   NCAA, 2014, NCAA RAC GEND DEM SE, V0, P0
   NCAA, 2014, NCAAS 3 DIV, V0, P0
   Newman RS, 2002, THEOR PRACT, V41, P132, DOI 10.1207/s15430421tip4102_10
   Orndorff RM, 1996, J COUNS DEV, V74, P632, DOI 10.1002/j.1556-6676.1996.tb02303.x
   PARHAM WD, 1993, COUNS PSYCHOL, V21, P411, DOI 10.1177/0011000093213005
   Petronio S., 2002, BOUNDARIES PRIVACY D, V0, P0
   Pinkerton R S, 1989, J AM COLL HEALTH, V37, P218
   Podlog L, 2006, J APPL SPORT PSYCHOL, V18, P44, DOI 10.1080/10413200500471319
   Romo LK, 2015, J APPL COMMUN RES, V43, P315, DOI 10.1080/00909882.2015.1052831
   Ross S.E., 1999, COLL STUDENT J, V33, P312, DOI 10.1016/S2215-0366(20)30078-X
   Sabo D., 2004, SPORTING BODIES DAMA, V0, P59
   Selby R, 1990, J PHYS ED SPORTS MAN, V39, P11, DOI 10.5897/JPESM.9000012
   Simons H. D., 2007, COLL STUD J, V41, P251
   Singer JN, 2008, INT REV SOCIOL SPORT, V43, P399, DOI 10.1177/1012690208099874
   Stone J., 2012, WAKE FOREST J LAW PO, V2, P179
   Thompson J., 2010, JOURNAL OF ISSUES IN INTERCOLLEGIATE ATHLETICS, V2010, P234
   Woodruff AL, 2008, CONTEMP EDUC PSYCHOL, V33, P34, DOI 10.1016/j.cedpsych.2007.04.001
   Yang JZ, 2010, J ATHL TRAINING, V45, P372, DOI 10.4085/1062-6050-45.4.372
   Yusko DA, 2008, ADDICT BEHAV, V33, P1546, DOI 10.1016/j.addbeh.2008.07.010
NR 58
TC 4
Z9 4
U1 0
U2 8
PU SAGE PUBLICATIONS INC
PI THOUSAND OAKS
PA 2455 TELLER RD, THOUSAND OAKS, CA 91320 USA
SN 2167-4795
EI 2167-4809
J9 COMMUN SPORT
JI Commun. Sport
PD DEC 15
PY 2015
VL 3
IS 4
BP 458
EP 480
DI 10.1177/2167479514549371
PG 23
WC Communication; Hospitality, Leisure, Sport & Tourism
SC Communication; Social Sciences - Other Topics
GA VA9DV
UT WOS:000410623500005
DA 2023-03-20
ER

PT J
AU Kleppa, E
   Holmen, SD
   Lillebo, K
   Kjetland, EF
   Gundersen, SG
   Taylor, M
   Moodley, P
   Onsrud, M
AF Kleppa, Elisabeth
   Holmen, Sigve D.
   Lillebo, Kristine
   Kjetland, Eyrun F.
   Gundersen, Svein Gunnar
   Taylor, Myra
   Moodley, Prashini
   Onsrud, Mathias
TI Cervical ectopy: associations with sexually transmitted infections and HIV. A cross-sectional study of high school students in rural South Africa
SO SEXUALLY TRANSMITTED INFECTIONS
LA English
DT Article
ID human-immunodeficiency-virus; computerized planimetry; genital schistosomiasis; hormonal contraception; chlamydia-trachomatis; young-women; risk; susceptibility; transmission; adolescents
AB Objectives It has been hypothesised that ectopy may be associated with increased susceptibility to sexually transmitted infections (STIs). In this cross-sectional study, we wanted to explore the association between STIs (including HIV) and cervical ectopy. Methods We included 700 sexually active young women attending randomly selected high schools in a rural district in KwaZulu-Natal, South Africa. The district is endemic of HIV and has a high prevalence of STIs. We did computer-assisted measurements of the ectocervical area covered by columnar epithelium (ectopy) in colposcopic images and STI analyses on cervicovaginal lavage and serum samples. All participating women answered a questionnaire about sexual behaviour and use of contraceptives. Results The mean age was 19.1 years. Ectopy was found in 27.2%, HIV in 27.8%, chlamydia in 25.3% and gonorrhoea in 15.6%. We found that age, parity, chlamydia and gonorrhoea, years since menarche, years since sexual debut and number of sexual partners were associated with ectopy. In multivariate analysis with chlamydia infection as the dependent variable, women with ectopy had increased odds of having chlamydia infection (adjusted OR 1.78, p=0.033). In women under 19 years of age, we found twofold higher odds of being HIV-positive for those with ectopy (OR 2.19, p=0.014). Conclusions In conclusion, cervical ectopy is associated with Chlamydia trachomatis infection and HIV in the youngest women.
C1 [Kleppa, Elisabeth; Holmen, Sigve D.; Lillebo, Kristine; Kjetland, Eyrun F.] Univ Oslo, Ullevaal Hosp, Dept Infect Dis, Norwegian Ctr Imported & Trop Dis, N-0424 Oslo, Norway.
   [Kleppa, Elisabeth; Holmen, Sigve D.; Lillebo, Kristine] Univ Oslo, Fac Med, N-0424 Oslo, Norway.
   [Kjetland, Eyrun F.; Taylor, Myra] Univ KwaZulu Natal UKZN, Nelson R Mandela Sch Med, Sch Publ Hlth Med, Durban, South Africa.
   [Gundersen, Svein Gunnar] Sorlandet Hosp, Res Unit, Kristiansand, Norway.
   [Gundersen, Svein Gunnar] Univ Agder, Dept Global Dev & Planning, Kristiansand, Norway.
   [Moodley, Prashini] UKZN, Nelson R Mandela Sch Med, Sch Lab Med & Med Sci, Dept Infect Prevent & Control, Durban, South Africa.
   [Onsrud, Mathias] OUH, Dept Gynecol, Oslo, Norway.
C3 University of Oslo; University of Oslo; University of Kwazulu Natal; University of Agder; University of Kwazulu Natal
RP Kleppa, E (corresponding author), Univ Oslo, Ullevaal Hosp, Dept Infect Dis, Norwegian Ctr Imported & Trop Dis, Postboks 4956 Nydalen, N-0424 Oslo, Norway.
EM elisabeth.kleppa@medisin.uio.no
FU South-Eastern Norway Regional Health Authority; European Research Council under the European Union's Seventh Framework Programme
CR Aumakhan B, 2010, VIROL J, V7, P0, DOI 10.1186/1743-422X-7-328
   BARNES RC, 1990, J CLIN MICROBIOL, V28, P774, DOI 10.1128/JCM.28.4.774-780.1990
   Bright PL, 2011, CONTRACEPTION, V84, P512, DOI 10.1016/j.contraception.2011.02.002
   CRITCHLOW CW, 1995, AM J OBSTET GYNECOL, V173, P534, DOI 10.1016/0002-9378(95)90279-1
   Fontana C, 2005, JPN J INFECT DIS, V58, P283
   Gilmour E, 1997, AM J OBSTET GYNECOL, V176, P108, DOI 10.1016/S0002-9378(97)80021-X
   Homans J, 2012, JAIDS-J ACQ IMM DEF, V60, P99, DOI 10.1097/QAI.0b013e31824aeaaa
   Jacobson DL, 1999, INT J GYNECOL OBSTET, V66, P7, DOI 10.1016/S0020-7292(99)00037-5
   Jacobson DL, 2000, SEX TRANSM DIS, V27, P313, DOI 10.1097/00007435-200007000-00003
   Jacobson DL, 2000, SEX TRANSM DIS, V27, P252, DOI 10.1097/00007435-200005000-00003
   Kjetland EF, 2006, AIDS, V20, P593, DOI 10.1097/01.aids.0000210614.45212.0a
   Kjetland EF, 2012, TRENDS PARASITOL, V28, P58, DOI 10.1016/j.pt.2011.10.008
   Kjetland Eyrun Floerecke, 2005, ARCHIVES OF GYNECOLOGY AND OBSTETRICS, V272, P67, DOI 10.1007/s00404-004-0689-8
   Lee V, 2006, J FAM PLAN REPROD H, V32, P104, DOI 10.1783/147118906776276440
   LOUV WC, 1989, AM J OBSTET GYNECOL, V160, P396, DOI 10.1016/0002-9378(89)90456-0
   Machado LC, 2008, SAO PAULO MED J, V126, P132, DOI 10.1590/S1516-31802008000200014
   Morrison CS, 2004, SEX TRANSM DIS, V31, P561, DOI 10.1097/01.olq.0000137904.56037.70
   Morrison CS, 2001, AM J OBSTET GYNECOL, V184, P1170, DOI 10.1067/mob.2001.113125
   Moscicki AB, 2001, J INFECT DIS, V183, P865, DOI 10.1086/319261
   MOSS GB, 1991, J INFECT DIS, V164, P588, DOI 10.1093/infdis/164.3.588
   Myer L, 2006, SEX TRANSM DIS, V33, P683, DOI 10.1097/01.olq.0000216026.67352.f9
   Pettifor AE, 2005, TROP MED INT HEALTH, V10, P971, DOI 10.1111/j.1365-3156.2005.01483.x
   Pillay A, 2007, SEX TRANSM INFECT, V83, P126, DOI 10.1136/sti.2006.022376
   Ramjee G, 2014, AIDS BEHAV, V18, P317, DOI 10.1007/s10461-013-0578-x
   Sarkar K, 2006, J INFECTION, V53, P255, DOI 10.1016/j.jinf.2005.11.009
   Venkatesh KK, 2013, AM J REPROD IMMUNOL, V69, P68, DOI 10.1111/aji.12029
   Ward H, 2010, CURR OPIN HIV AIDS, V5, P305, DOI 10.1097/COH.0b013e32833a8844
   Wilkinson D, 1999, B WORLD HEALTH ORGAN, V77, P22
   Yi TJ, 2013, AM J REPROD IMMUNOL, V69, P74, DOI 10.1111/aji.12035
NR 29
TC 24
Z9 27
U1 0
U2 7
PU BMJ PUBLISHING GROUP
PI LONDON
PA BRITISH MED ASSOC HOUSE, TAVISTOCK SQUARE, LONDON WC1H 9JR, ENGLAND
SN 1368-4973
EI 1472-3263
J9 SEX TRANSM INFECT
JI Sex. Transm. Infect.
PD MAR 15
PY 2015
VL 91
IS 2
BP 124
EP 129
DI 10.1136/sextrans-2014-051674
PG 6
WC Infectious Diseases
SC Infectious Diseases
GA CC0AL
UT WOS:000349996900017
PM 25281761
DA 2023-03-20
ER

PT J
AU Wang, B
   Stanton, B
   Deveaux, L
   Poitier, M
   Lunn, S
   Koci, V
   Adderley, R
   Kaljee, L
   Marshall, S
   Li, XM
   Rolle, G
AF Wang, Bo
   Stanton, Bonita
   Deveaux, Lynette
   Poitier, Maxwell
   Lunn, Sonja
   Koci, Veronica
   Adderley, Richard
   Kaljee, Linda
   Marshall, Sharon
   Li, Xiaoming
   Rolle, Glenda
TI Factors influencing implementation dose and fidelity thereof and related student outcomes of an evidence-based national HIV prevention program
SO IMPLEMENTATION SCIENCE
LA English
DT Article
DE Implementation cluster; HIV prevention; Implementation dose; Fidelity of implementation; Adolescents; The Bahamas
ID drug-abuse prevention; physical-activity; sustainability; diffusion; quality; interventions; facilitators; innovations; knowledge; barriers
AB Background: Teachers' implementation of evidence-based prevention programs in schools is inconsistent. Using data gathered from the national implementation among grade six students in The Bahamas of an evidence-based HIV intervention [Focus on Youth in the Caribbean (FOYC)], this study examines differences in the degree of implementation ("dose") and adherence to the core activities ("fidelity of implementation") by teachers according to theoretically and historically relevant teachers' characteristics, attitudes, and experiences pre-intervention and post-intervention. The relationship of implementation dose and implementation fidelity is assessed according to student outcomes. Methods: Beginning in 2008, the Bahamian Ministry of Education (MOE) included FOYC in the grade six curriculum nationwide. Consistent with standard practice, teachers were offered MOE training workshops in FOYC prior to delivery. The MOE conducted an anonymous curricular assessment among the grade six students at the beginning and end of the school year. Teachers agreeing to participate in the research component were asked to complete a pre-implementation and post-implementation assessment of attitudes and prior experiences. Results: Teachers taught 15.6 out of 30 core activities, 24 out of the 46 total activities, and 4.6 out of 8 sessions on average. Three teachers' implementation groups were identified: 1) High Implementation Group (31.7% of the teachers), characterized by high levels of implementation dose and fidelity of implementation; 2) Moderate Implementation Group (52.8%), showing moderate levels of implementation dose but high levels of fidelity of implementation; and 3) Low Implementation Group (15.6%), with low levels of implementation dose and fidelity of implementation. Low Implementation Group teachers compared to teachers in the two higher performing groups had less training in interactive teaching, limited prior exposure to the FOYC curriculum, incomplete attendance at FOYC training workshops, and low levels of comfort in teaching FOYC lessons. Students taught by teachers in the Low Implementation Group demonstrated poorer outcomes relevant to the four student outcomes (HIV/AIDS knowledge, preventive reproductive health skills, self-efficacy, and intention to use protection if they were to have sex). Conclusions: Both implementation dose and implementation fidelity are related to student outcomes. Teachers at risk for limited implementation can be identified pre-intervention, thus opening the possibility for focused pre-intervention training.
C1 [Wang, Bo; Stanton, Bonita; Koci, Veronica; Kaljee, Linda; Marshall, Sharon; Li, Xiaoming] Wayne State Univ, Sch Med, Dept Pediat, Detroit, MI 48201 USA.
   [Deveaux, Lynette; Poitier, Maxwell; Lunn, Sonja; Adderley, Richard] Minist Hlth, Off HIV AIDS, Nassau, Bahamas.
   [Rolle, Glenda] Minist Educ, Dept Educ, Nassau, Bahamas.
C3 Wayne State University
RP Stanton, B (corresponding author), Wayne State Univ, Sch Med, Dept Pediat, 4707 St Antoine St, Detroit, MI 48201 USA.
EM bstanton@med.wayne.edu
FU NICHD NIH HHS [R01 HD064350] Funding Source: Medline
CR Adelman HS, 2003, J EDUC PSYCHOL CONS, V14, P1, DOI 10.1207/S1532768XJEPC1401_01
   BASENENGQUIST K, 1994, J SCHOOL HEALTH, V64, P334, DOI 10.1111/j.1746-1561.1994.tb03323.x
   Beets M, 2008, PREV SCI, V9, P264, DOI 10.1007/s11121-008-0100-2
   BLAKELY CH, 1987, AM J COMMUN PSYCHOL, V15, P253, DOI 10.1007/BF00922697
   Boardman AG, 2005, J SPEC EDUC, V39, P168, DOI 10.1177/00224669050390030401
   Centers for Disease Control and Prevention (CDC), 2011, COMP EV BAS HIV BEH, V0, P0
   Chen XG, 2009, AIDS BEHAV, V13, P499, DOI 10.1007/s10461-008-9511-0
   Derzon James H, 2005, J PRIM PREV, V26, P321, DOI 10.1007/s10935-005-5391-5
   Deveaux L, 2007, ARCH PEDIAT ADOL MED, V161, P1130, DOI 10.1001/archpedi.161.12.1130
   Dinaj-Koci V, 2012, AIDS RES TREAT, V2012, P0, DOI 10.1155/2012/806384
   Domitrovich CE, 2008, ADV SCH MENT HEALTH, V1, P6, DOI 10.1080/1754730X.2008.9715730
   Draper CE, 2010, RURAL REMOTE HEALTH, V10, P0
   Durlak JA, 2008, AM J COMMUN PSYCHOL, V41, P327, DOI 10.1007/s10464-008-9165-0
   Dusenbury L, 1995, J SCHOOL HEALTH, V65, P420, DOI 10.1111/j.1746-1561.1995.tb08205.x
   Dusenbury L, 2003, HEALTH EDUC RES, V18, P237, DOI 10.1093/her/18.2.237
   Ennett Susan T, 2003, PREV SCI, V4, P1, DOI 10.1023/A:1021777109369
   Gersten R, 2000, J LEARN DISABIL-US, V33, P445, DOI 10.1177/002221940003300505
   Gong J, 2009, PEDIATRICS, V123, PE917, DOI 10.1542/peds.2008-2363
   Gottfredson DC, 2002, J RES CRIME DELINQ, V39, P3, DOI 10.1177/002242780203900101
   Han SS, 2005, J ABNORM CHILD PSYCH, V33, P665, DOI 10.1007/s10802-005-7646-2
   Kincaid D, 2007, J POSIT BEHAV INTERV, V9, P174, DOI 10.1177/10983007070090030501
   Klingner JK, 2003, EXCEPT CHILDREN, V69, P411, DOI 10.1177/001440290306900402
   Lyles CM, 2007, AM J PUBLIC HEALTH, V97, P133, DOI 10.2105/AJPH.2005.076182
   McIntosh K, 2014, J POSIT BEHAV INTERV, V16, P31, DOI 10.1177/1098300712470723
   McIntosh K, 2013, EXCEPT CHILDREN, V79, P293
   McIntosh K, 2009, ISSUES CLIN CHILD PS, V0, PP327, DOI 10.1007/978-0-387-09632-2_14
   Mihalic SF, 2008, IMPLEMENT SCI, V3, P0, DOI 10.1186/1748-5908-3-5
   PARCEL GS, 1995, HEALTH EDUC RES, V10, P297, DOI 10.1093/her/10.3.297
   PERRY CL, 1990, J SCHOOL HEALTH, V60, P501, DOI 10.1111/j.1746-1561.1990.tb05890.x
   Ringwalt CL, 2003, HEALTH EDUC BEHAV, V30, P375, DOI 10.1177/1090198103030003010
   Rogers R., 1983, SOCIAL PSYCHOPHYSIOL, V0, P153
   ROHRBACH LA, 1993, PREV MED, V22, P237, DOI 10.1006/pmed.1993.1020
   Rothrauff TC, 2011, J PSYCHOACTIVE DRUGS, V43, P6, DOI 10.1080/02791072.2011.566491
   Shin YJ, 2014, HEALTH EDUC RES, V29, P897, DOI 10.1093/her/cyu061
   Sinyor M, 2014, CAN J PSYCHIAT, V59, P26, DOI 10.1177/070674371405900106
   Smith JD, 2004, SCHOOL PSYCHOL REV, V33, P547
   Spoth R, 2013, PREV SCI, V14, P319, DOI 10.1007/s11121-012-0362-6
   Stanton B, 2009, J HEALTH POPUL NUTR, V27, P406
   Swaminathan S, 2013, EUR J CLIN NUTR, V67, P128, DOI 10.1038/ejcn.2012.192
   Wang B, 2015, PREV SCI, V16, P110, DOI 10.1007/s11121-014-0486-y
NR 40
TC 22
Z9 22
U1 0
U2 13
PU BMC
PI LONDON
PA CAMPUS, 4 CRINAN ST, LONDON N1 9XW, ENGLAND
SN 1748-5908
EI 
J9 IMPLEMENT SCI
JI Implement. Sci.
PD APR 7
PY 2015
VL 10
IS 
BP 
EP 
DI 10.1186/s13012-015-0236-y
PG 13
WC Health Care Sciences & Services; Health Policy & Services
SC Health Care Sciences & Services
GA CG6BF
UT WOS:000353379400001
PM 25889024
DA 2023-03-20
ER

PT J
AU Chacha, CE
   Kazaura, MR
AF Chacha, Chacha Emmanuel
   Kazaura, Method R.
TI Body-Art Practices Among Undergraduate Medical University Students in Dar Es Salaam, Tanzania, 2014
SO INDIAN JOURNAL OF DERMATOLOGY
LA English
DT Article
DE Body-art; piercing; tattoo; Tanzania
ID tattoo removal; adults; complications; adolescents; motivations; piercings; south
AB Background : Body-art practices are increasing among adolescents and young adults. Although substantial data are available in developed countries, little has been documented about body-art practices in developing countries. Objective : To determine the magnitude, types and reasons for practicing body-art practices among undergraduate medical University students in Dar es Salaam, Tanzania. Materials and Methods : A cross-sectional descriptive study was conducteed among undergraduate University students in Dar es Salaam involving 536 respondents from two Universities. We used a self-administered questionnaire to collect data. Analyses were based on summary measures and bivariate analyses. Results : While 7.5% of undergraduate students reported having tattoos, 20% reported having body puncturing or piercing. Body piercing is reported more among female university undergraduate students than their male counterparts. Reported main reasons for undergoing body-art include "a mark of beauty," 24%, "just wanted one," 18% and "a mark of femininity or masculinity," 17%. The majority (98%) of students were aware that unsafe body-art practices may lead to contracting HIV and more than half (52%) reported awareness of the risk of Hepatitis B infection. Conclusions : Despite high awareness of the potential risks involved in unsafe body arts that include tattoo and piercing, these practices are increasing among adolescents and young adults. There is need to have educational and counseling efforts so as to minimize associated health risks.
C1 [Chacha, Chacha Emmanuel] Muhimbili Univ Hlth & Allied Sci, Dept Internal Med, Dar Es Salaam, Tanzania.
   [Kazaura, Method R.] Muhimbili Univ Hlth & Allied Sci, Dept Epidemiol & Biostat, Dar Es Salaam, Tanzania.
C3 Muhimbili University of Health & Allied Sciences; Muhimbili University of Health & Allied Sciences
RP Kazaura, MR (corresponding author), Dept Epidemiol & Biostat, POB 65015, Dar Es Salaam, Tanzania.
EM mrkazaura@muhas.ac.tz
FU Ministry of Education and Vocational Training
CR Adigun I A, 2010, NIG Q J HOSP MED, V20, P97
   Armstrong ML, 2004, J ADOLESCENT HEALTH, V35, P58, DOI 10.1016/j.jadohealth.2003.08.012
   Balogou AAK, 2000, B SOC PATHOL EXOT, V93, P3
   Bone A, 2008, BRIT MED J, V336, P1426, DOI 10.1136/bmj.39580.497176.25
   Carroll ST, 2002, PEDIATRICS, V109, P1021, DOI 10.1542/peds.109.6.1021
   Cegolon L, 2010, BMC PUBLIC HEALTH, V10, P0, DOI 10.1186/1471-2458-10-605
   Ebrahim R, 2008, SADJ, V63, P288
   Greif J, 1999, CLIN NURS RES, V8, P368, DOI 10.1177/10547739922158368
   Kaatz M, 2008, CLIN DERMATOL, V26, P35, DOI 10.1016/j.clindermatol.2007.10.004
   Kent KM, 2012, DERMATOL SURG, V38, P1, DOI 10.1111/j.1524-4725.2011.02187.x
   Lapidoth M, 2004, J AM ACAD DERMATOL, V51, P906, DOI 10.1016/j.jaad.2004.07.028
   Latreille J, 2011, J EUR ACAD DERMATOL, V25, P181, DOI 10.1111/j.1468-3083.2010.03738.x
   Majori S, 2013, J PREV MED HYG, V54, P17
   Mayers LB, 2002, MAYO CLIN PROC, V77, P29, DOI 10.4065/77.1.29
   Mayers LB, 2008, J ADOLESCENT HEALTH, V42, P201, DOI 10.1016/j.jadohealth.2007.09.014
   Oberholzer TG, 2010, ORAL SURG ORAL MED O, V110, P744, DOI 10.1016/j.tripleo.2010.07.012
   Quaranta A, 2011, BMC PUBLIC HEALTH, V11, P0, DOI 10.1186/1471-2458-11-774
   Schorzman CM, 2007, J AM OSTEOPATH ASSOC, V107, P432
   Stirn A, 2003, LANCET, V361, P1205, DOI 10.1016/S0140-6736(03)12955-8
   Tiggemann M, 2011, BODY IMAGE, V8, P245, DOI 10.1016/j.bodyim.2011.03.007
   Wohlrab S, 2007, BODY IMAGE, V4, P87, DOI 10.1016/j.bodyim.2006.12.001
NR 22
TC 4
Z9 4
U1 0
U2 4
PU MEDKNOW PUBLICATIONS & MEDIA PVT LTD
PI MUMBAI
PA B-9, KANARA BUSINESS CENTRE, OFF LINK RD, GHAKTOPAR-E, MUMBAI, 400075, INDIA
SN 0019-5154
EI 1998-3611
J9 INDIAN J DERMATOL
JI Indian J. Dermatol.
PD MAR-APR 15
PY 2015
VL 60
IS 2
BP 
EP 
DI 10.4103/0019-5154.152567
PG 4
WC Dermatology
SC Dermatology
GA DY3YN
UT WOS:000385034900033
PM 25814729
DA 2023-03-20
ER

PT J
AU Menger, LM
   Kaufman, MR
   Harman, JJ
   Tsang, SW
   Shrestha, DK
AF Menger, Lauren M.
   Kaufman, Michelle R.
   Harman, Jennifer J.
   Tsang, Samantha W.
   Shrestha, Deepti Khati
TI Unveiling the silence: women's sexual health and experiences in Nepal
SO CULTURE HEALTH & SEXUALITY
LA English
DT Article
DE sexual health; HIV/AIDS; women's health; STIs; gender norms; Nepal
ID dating relationships; prevention programs; behavior; hiv; students; workers; aggression; kathmandu; marriage; pakistan
AB Rising rates of HIV in Nepal signal an impending epidemic. In order to develop culturally appropriate and effective actions and programmes to reduce HIV transmission, it is necessary to understand attitudes, behaviours and norms surrounding sexual networking and safer-sex practices in Nepal. Nepali women are thought to be at increased risk of sexually transmitted infections (STIs) and HIV, sexual violence and exploitation and other sexual health disparities due to cultural scripts limiting access to education, ability to control sexual relationships and acceptability in discussing sex and sexual health. The present study comprises a series of interviews with 25 women living in Kathmandu (13 individual interviews and 2 focus-group discussions) about their knowledge and experiences related to sex and sexual health. Interviews were translated and transcribed and two independent coders conducted a thematic analysis. Overall, the women described sex as primarily a male domain. Sex and sexual health were viewed as taboo discussion topics and formal sex education was perceived as minimally available and far from comprehensive in its scope. This formative study can inform future interventions aimed at reducing the spread of STIs/HIV in Nepal and empowering women on issues of sexual health and well-being.
C1 [Menger, Lauren M.; Harman, Jennifer J.] Colorado State Univ, Dept Psychol, Ft Collins, CO 80523 USA.
   [Kaufman, Michelle R.; Tsang, Samantha W.] Johns Hopkins Bloomberg Sch Publ Hlth, Ctr Commun Programs, Baltimore, MD USA.
   [Shrestha, Deepti Khati] Commiss Educ Exchange, Kathmandu, Nepal.
C3 Colorado State University; Johns Hopkins University; Johns Hopkins Bloomberg School of Public Health
RP Menger, LM (corresponding author), Colorado State Univ, Dept Psychol, Ft Collins, CO 80523 USA.
EM lauren.menger@colostate.edu
CR Adhikari R, 2009, BMC PUBLIC HEALTH, V9, P0, DOI 10.1186/1471-2458-9-241
   Agampodi S., 2008, BMC HEALTH SERV RES, V98, P1
   Ali M, 2004, TOHOKU J EXP MED, V204, P17, DOI 10.1620/tjem.204.17
   Ali Tazeen Saeed, 2006, JPMA JOURNAL OF THE PAKISTAN MEDICAL ASSOCIATION, V56, P68
   Allendorf K, 2013, SOC SCI RES, V42, P59, DOI 10.1016/j.ssresearch.2012.09.002
   BROWN JB, 1999, DOING QUALITATIVE RE, V0, P109
   BURKE PJ, 1988, SOC PSYCHOL QUART, V51, P272, DOI 10.2307/2786925
   Butcher K, 1997, HEALTH POLICY PLANN, V12, P253, DOI 10.1093/heapol/12.3.253
   Crawford Mary, 2007, CONTENTIOUS POLITICS, V0, P95
   Department of Education, 2013, 2069201213 MIN ED DE, V0, P0
   Eller LS, 2003, J NURS SCHOLARSHIP, V35, P53, DOI 10.1111/j.1547-5069.2003.00053.x
   Francoeur RT, 2004, CONTINUUM COMPLETE I, V0, P0
   Furber AS, 2002, TROP MED INT HEALTH, V7, P140, DOI 10.1046/j.1365-3156.2002.00844.x
   Gallant M, 2004, SOC SCI MED, V58, P1337, DOI 10.1016/S0277-9536(03)00331-9
   Garg S, 2001, REPROD HEALTH MATTER, V9, P16, DOI 10.1016/S0968-8080(01)90004-7
   Ghimire L, 2011, BMC WOMENS HEALTH, V11, P0, DOI 10.1186/1472-6874-11-42
   GUBHAJU B, 2002, IUSSP REG POP C S E, V0, P0
   Gurubacharya V. L., 1994, INT AIDS C TOK JAP A, V0, P0
   Hettrich EL, 2007, J INTERPERS VIOLENCE, V22, P1131, DOI 10.1177/0886260507303729
   Iriyama S, 2007, PUBLIC HEALTH, V121, P64, DOI 10.1016/j.puhe.2006.08.016
   Jejeebhoy SJ, 1998, SOC SCI MED, V46, P1275, DOI 10.1016/S0277-9536(97)10056-9
   Ji YC, 2013, ANN AM ACAD POLIT SS, V646, P194, DOI 10.1177/0002716212469925
   Kaufman MR, 2012, AIDS EDUC PREV, V24, P327, DOI 10.1521/aeap.2012.24.4.327
   Kaufman MR, 2011, VIOLENCE AGAINST WOM, V17, P651, DOI 10.1177/1077801211407431
   MOHP New ERA ICF International Inc, 2012, NEP DEM HLTH SURV 20, V0, P0
   Munoz-Rivas MJ, 2007, J ADOLESCENT HEALTH, V40, P298, DOI 10.1016/j.jadohealth.2006.11.137
   Pokharel S, 2006, REPROD HEALTH MATTER, V14, P156, DOI 10.1016/S0968-8080(06)28255-7
   Poudel P, 2000, GEND DEV, V8, P74, DOI 10.1080/741923626
   PRASAI D, 1999, J REPROD HLTH, V1, P6
   Puri MC, 2004, CULT HEALTH SEX, V6, P145, DOI 10.1080/13691050310001619653
   Regmi PR, 2010, GLOBAL J HLTH SCI, V2, P60, DOI 10.5539/GJHS.V2N1P60
   Regmi PR, 2011, J ADOLESCENT RES, V26, P675, DOI 10.1177/0743558410384735
   Simkhada R. P., 2008, KATHMANDU U MED J, V6, P248
   Speizer IS, 2003, J ADOLESCENT HEALTH, V33, P324, DOI 10.1016/S1054-139X(02)00535-9
   Stone N, 2003, ASIA PACIFIC POPULAT, V18, P33, DOI 10.18356/2702b8d0-en
   Tamang A., 2001, ASIA PAC POPUL J, V16, P195
   UNGASS (United Nations General Assembly Special Session on HIV/AIDS), 2010, COUNTR PROGR REP NEP, V0, P0
   UNICEF (United Nations Childrens Fund), 2011, NEP STAT, V0, P0
   WHO (World Health Organization), 2007, HLTH IN S E AS REG M, V0, P0
   WOREC Nepal, 2012, OV WOM HLTH NEP, V0, P0
   World Bank, 2012, HIV AIDS IN NEP, V0, P0
   World Bank, 2010, HIV AIDS IN NEP, V0, P0
NR 42
TC 14
Z9 14
U1 0
U2 12
PU ROUTLEDGE JOURNALS, TAYLOR & FRANCIS LTD
PI ABINGDON
PA 4 PARK SQUARE, MILTON PARK, ABINGDON OX14 4RN, OXFORDSHIRE, ENGLAND
SN 1369-1058
EI 1464-5351
J9 CULT HEALTH SEX
JI Cult. Health Sex
PD MAR 16
PY 2015
VL 17
IS 3
BP 359
EP 373
DI 10.1080/13691058.2014.937462
PG 15
WC Family Studies; Social Sciences, Biomedical
SC Family Studies; Biomedical Social Sciences
GA AZ6DD
UT WOS:000348307800007
PM 25036591
DA 2023-03-20
ER

PT J
AU Peters, RMH
   Dadun
   Zweekhorst, MBM
   Bunders, JFG
   Irwanto
   van Brakel, WH
AF Peters, Ruth M. H.
   Dadun
   Zweekhorst, Marjolein B. M.
   Bunders, Joske F. G.
   Irwanto
   van Brakel, Wim H.
TI A Cluster-Randomized Controlled Intervention Study to Assess the Effect of a Contact Intervention in Reducing Leprosy-Related Stigma in Indonesia
SO PLOS NEGLECTED TROPICAL DISEASES
LA English
DT Article
ID mental-illness stigma; attitudes; knowledge; education; tuberculosis; hiv/aids; students; context; hiv
AB Background Can deliberate interaction between the public and persons affected by leprosy reduce stigmatization? The study described in this paper hypothesises that it can and assesses the effectiveness of a 'contact intervention'. Methods/Principal Findings This cluster-randomized controlled intervention study is part of the Stigma Assessment and Reduction of Impact (SARI) project conducted in Cirebon District, Indonesia. Testimonies, participatory videos and comics given or made by people affected by leprosy were used as methods to facilitate a dialogue during so-called 'contact events'. A mix of seven quantitative and qualitative methods, including two scales to assess aspects of stigma named the SDS and EMIC-CSS, were used to establish a baseline regarding stigma and knowledge of leprosy, monitor the implementation and assess the impact of the contact events. The study sample were community members selected using different sampling methods. The baseline shows a lack of knowledge about leprosy, a high level of stigma and contrasting examples of support. In total, 91 contact events were organised in 62 villages, directly reaching 4,443 community members (mean 49 per event). The interview data showed that knowledge about leprosy increased and that negative attitudes reduced. The adjusted mean total score of the EMIC-CSS reduced by 4.95 points among respondents who had attended a contact event (n = 58; p < 0.001, effect size = 0.75) compared to the score at baseline (n = 213); for the SDS this was 3.56 (p < 0.001, effect size = 0.81). About 75% of those attending a contact event said they shared the information with others (median 10 persons). Conclusions/Significance The contact intervention was effective in increasing knowledge and improving public attitudes regarding leprosy. It is relatively easy to replicate elsewhere and does not require expensive technology. More research is needed to improve scalability. The effectiveness of a contact intervention to reduce stigma against other neglected tropical diseases and conditions should be evaluated.
C1 [Peters, Ruth M. H.; Zweekhorst, Marjolein B. M.; Bunders, Joske F. G.] Vrije Univ Amsterdam, Fac Earth & Life Sci, Athena Inst, Amsterdam, Netherlands.
   [Dadun] Univ Indonesia, Fac Publ Hlth, Depok, Indonesia.
   [Irwanto] Univ Indonesia, Fac Social & Polit Sci, Ctr Disabil Studies, Depok, Indonesia.
   [van Brakel, Wim H.] Netherlands Leprosy Relief, Amsterdam, Netherlands.
C3 Vrije Universiteit Amsterdam; University of Indonesia; University of Indonesia
RP Peters, RMH (corresponding author), Vrije Univ Amsterdam, Fac Earth & Life Sci, Athena Inst, Amsterdam, Netherlands.
EM r.m.h.peters@vu.nl
FU Netherlands Leprosy Relief (NLR); Sasakawa Memorial Health Foundation (SMHF); American Leprosy Missions (ALM); effect: hope
CR Adhikari B, 2013, J NEPAL HEALTH RES COUNC, V11, P264
   Allport G. W., 1954, NATURE PREJUDICE, V0, P0
   Angermeyer MC, 2014, EUR PSYCHIAT, V29, P390, DOI 10.1016/j.eurpsy.2013.10.004
   [Anonymous], 2014, WKLY EPIDEMIOL REC, V89, P389
   Barkataki P, 2006, LEPROSY REV, V77, P62
   Batson CD, 1997, J PERS SOC PSYCHOL, V72, P105, DOI 10.1037/0022-3514.72.1.105
   Bos AER, 2013, BASIC APPL SOC PSYCH, V35, P1, DOI 10.1080/01973533.2012.746147
   Brewer M.B., 1984, GROUPS CONTACT PSYCH, V0, PP281, DOI 10.1016/B978-0-12-497780-8.50019-X
   Brown L, 2003, AIDS EDUC PREV, V15, P49, DOI 10.1521/aeap.15.1.49.23844
   Brown SA, 2010, COMMUNITY MENT HLT J, V46, P494, DOI 10.1007/s10597-010-9309-1
   Brown W, 2006, LEPROSY REV, V77, P89
   Chan JYN, 2009, SOC SCI MED, V68, P1521, DOI 10.1016/j.socscimed.2009.02.016
   Clement S, 2012, BRIT J PSYCHIAT, V201, P57, DOI 10.1192/bjp.bp.111.093120
   Cohen, 1988, STAT POWER ANAL BEHA, V0, P0
   Corbiere M, 2012, SCI WORLD J, V0, P0, DOI DOI 10.1100/2012/516358
   Corrigan PW, 2010, CLIN PSYCHOL REV, V30, P907, DOI 10.1016/j.cpr.2010.06.004
   Corrigan PW, 2005, APPL PREV PSYCHOL, V11, P179, DOI 10.1016/j.appsy.2005.07.001
   Corrigan PW, 1999, AM PSYCHOL, V54, P765, DOI 10.1037/0003-066X.54.9.765
   Couture SM., 2003, J MENTAL HLTH, V12, P291, DOI 10.1080/09638231000118276
   Croft RP, 1999, LEPROSY REV, V70, P34
   Cross H. A., 2012, DISABILITY CBR INCLU, V22, P62, DOI 10.5463/DCID.v22i3.70
   Dalal Ajit K, 2006, PSYCHOL HEALTH MED, V11, P374, DOI 10.1080/13548500600595392
   de Vet HC, 2006, HEALTH QUAL LIFE OUT, V4, P0, DOI 10.1186/1477-7525-4-54
   Ebenso B, 2007, ASIA PAC DISABIL REH, V18, P98
   Goffman, 1966, BEHAV PUBLIC PLACES, V0, P0
   Heijnders Miriam, 2006, PSYCHOL HEALTH MED, V11, P353, DOI 10.1080/13548500600595327
   Heijnders ML, 2004, INT J LEPROSY, V72, P437, DOI 10.1489/1544-581X(2004)72&lt;437:TDOSIL&gt;2.0.CO;2
   Howarth C, 2006, J COMMUNITY APPL SOC, V16, P442, DOI 10.1002/casp.898
   Kerby J, 2008, PSYCHIATR BULL, V32, P345, DOI 10.1192/pb.bp.107.017152
   Kolodziej ME, 1996, J CONSULT CLIN PSYCH, V64, P1387, DOI 10.1037/0022-006X.64.6.1387
   KUNDA Z, 1995, J PERS SOC PSYCHOL, V68, P565, DOI 10.1037/0022-3514.68.4.565
   Link BG, 2001, ANNU REV SOCIOL, V27, P363, DOI 10.1146/annurev.soc.27.1.363
   LINK BG, 1987, AM J SOCIOL, V92, P1461, DOI 10.1086/228672
   LINK BG, 1986, J HEALTH SOC BEHAV, V27, P289, DOI 10.2307/2136945
   Lusli M, 2015, BIOMED RES INT, V2015, P0, DOI 10.1155/2015/261329
   Mak WWS, 2006, SOC SCI MED, V63, P1912, DOI 10.1016/j.socscimed.2006.04.016
   Nations MK, 2009, CAD SAUDE PUBLICA, V25, P1215, DOI 10.1590/S0102-311X2009000600004
   Nicholls PG, 2003, INT J LEPROSY, V71, P198, DOI 10.1489/1544-581X(2003)71&lt;198:DIPITC&gt;2.0.CO;2
   Opala J, 1996, SOC SCI MED, V42, P3, DOI 10.1016/0277-9536(95)00026-7
   Parker R, 2003, SOC SCI MED, V57, P13, DOI 10.1016/S0277-9536(02)00304-0
   Penn DL, 2003, SCHIZOPHRENIA BULL, V29, P383, DOI 10.1093/oxfordjournals.schbul.a007012
   Person B, 2009, SOC SCI MED, V68, P30, DOI 10.1016/j.socscimed.2008.09.040
   Peters RMH, 2014, DCID, V25, P5, DOI 10.5463/dcid.v25i4.389
   Peters RMH, 2013, J TROP MED-US, V2013, P0, DOI 10.1155/2013/507034
   Peters RMH, 2014, PLOS NEGLECT TROP D, V8, P0, DOI 10.1371/journal.pntd.0003274
   Pinfold V, 2014, BRIT J PSYCHIAT, V182, P342, DOI 10.1192/BJP.02.375
   Rafferty J, 2005, LEPROSY REV, V76, P119
   Rao P S S, 2008, INDIAN J LEPR, V80, P167
   Reinke RR, 2004, J SOC CLIN PSYCHOL, V23, P377, DOI 10.1521/jscp.23.3.377.35457
   Rusch N, 2005, EUR PSYCHIAT, V20, P529, DOI 10.1016/j.eurpsy.2005.04.004
   SCOLLAY PA, 1992, AIDS EDUC PREV, V4, P160
   Sermrittirong S, 2014, LEPROSY REV, V85, P36
   Staples J, 2011, LEPROSY REV, V82, P91
   Stevelink SAM, 2011, PSYCHOL HEALTH MED, V16, P695, DOI 10.1080/13548506.2011.555945
   Stienstra Y, 2002, AM J TROP MED HYG, V67, P207, DOI 10.4269/ajtmh.2002.67.207
   Susanto H., 2012, TRANSFORMASI MASYARA, V0, P0
   Thornicroft G, 2008, INT J MENT HLTH SYST, V0, P0
   Van den Broek J, 1998, LEPROSY REV, V69, P57
   Varkevisser CM, 2009, LEPROSY REV, V80, P65
   Weiss M., 1997, TRANSCULT PSYCHIAT, V34, P235, DOI 10.1177/136346159703400204
   Weiss MG, 2008, PLOS NEGLECT TROP D, V2, P0, DOI 10.1371/journal.pntd.0000237
   Weiss Mitchell G, 2006, PSYCHOL HEALTH MED, V11, P277
   Wong ML., 2004, ASIA PACIFIC DISABIL, V15, P3
NR 63
TC 50
Z9 50
U1 1
U2 12
PU PUBLIC LIBRARY SCIENCE
PI SAN FRANCISCO
PA 1160 BATTERY STREET, STE 100, SAN FRANCISCO, CA 94111 USA
SN 1935-2735
EI 
J9 PLOS NEGLECT TROP D
JI Plos Neglect. Trop. Dis.
PD OCT 15
PY 2015
VL 9
IS 10
BP 
EP 
DI 10.1371/journal.pntd.0004003
PG 24
WC Infectious Diseases; Parasitology; Tropical Medicine
SC Infectious Diseases; Parasitology; Tropical Medicine
GA CV7NC
UT WOS:000364459600005
PM 26485128
DA 2023-03-20
ER

PT J
AU Grewe, ME
   Taboada, A
   Dennis, A
   Chen, E
   Stein, K
   Watson, S
   Barrington, C
   Lightfoot, AF
AF Grewe, Mary E.
   Taboada, Arianna
   Dennis, Alexis
   Chen, Elizabeth
   Stein, Kathryn
   Watson, Sable
   Barrington, Clare
   Lightfoot, Alexandra F.
TI 'I learned to accept every part of myself': the transformative impact of a theatre-based sexual health and HIV prevention programme
SO SEX EDUCATION-SEXUALITY SOCIETY AND LEARNING
LA English
DT Article
DE theatre; young people; undergraduate students; HIV; sexual health
ID behavior; youth; arts
AB Theatre-based interventions have been used in health promotion with young people to address HIV and sexual health. In this study, we explored the experience of undergraduate student performers participating in a theatre-based HIV prevention and sexual health education intervention for high school students in the USA. Undergraduate students enrolled in a credit-bearing course to learn about HIV and sexual health, participatory theatre and health education techniques. We analysed students' reflective essays written throughout the semester to identify any changes and the intervention processes that promoted these changes. Students experienced five interrelated forms of transformation: (1) increased knowledge about HIV and sexual health; (2) changes in attitudes and communication about sex; (3) artistic growth; (4) emotional growth; and (5) clarification of career goals and future plans. Intervention processes that contributed to these transformations included improvisation, guided writing exercises, the creation of a close-knit cohesive group and interactions with a group of HIV-positive speakers. Theatre-based, peer-led sexual health programmes can provide a transformative experience for undergraduate student performers. These transformative effects are linked to specific activities and processes of the intervention and require examination in future research.
C1 [Grewe, Mary E.; Dennis, Alexis; Chen, Elizabeth; Stein, Kathryn; Watson, Sable; Barrington, Clare] Univ N Carolina, Dept Hlth Behav, Chapel Hill, NC 27514 USA.
   [Taboada, Arianna] Univ Calif Los Angeles, UCLA Art & Global Hlth Ctr, Los Angeles, CA USA.
   [Lightfoot, Alexandra F.] Univ N Carolina, UNC Ctr Hlth Promot & Dis Prevent, Chapel Hill, NC USA.
C3 University of North Carolina; University of North Carolina Chapel Hill; University of California System; University of California Los Angeles; University of North Carolina; University of North Carolina Chapel Hill
RP Grewe, ME (corresponding author), Univ N Carolina, Dept Hlth Behav, Chapel Hill, NC 27514 USA.
EM marybeth.grewe@alumni.unc.edu
FU UNC Center for AIDS Research (CFAR), an NIH [P30 AI50410]; Ford Foundation [1120-1496]; David & Linda Shaheen Foundation; UNC's Carolina Center for Public Service's APPLES Service-Learning Programme
CR Ball, 1994, HLTH ED J, V53, P222, DOI 10.1177/001789699405300212
   Barton B, 2010, J HOMOSEXUAL, V57, P465, DOI 10.1080/00918361003608558
   Bell LA, 2011, EQUITY EXCELL EDUC, V44, P287, DOI 10.1080/10665684.2011.591672
   Boal Augusto., 1979, THEATRE OPPRESSED, V0, P0
   CDC (Centers for Disease Control and Prevention), 2013, HIV SURV AD YOUNG AD, V0, P0
   Conrad D., 2004, INT J QUAL METH, V3, P1
   DENMAN S, 1995, HLTH ED J, V54, P3, DOI 10.1177/001789699505400102
   Douglas N., 2000, HLTH ED, V100, P207, DOI 10.1108/09654280010343582
   Francis D. A., 2011, ACTING HIV, V0, P15
   Freire P., 1970, PEDAGOGY OPPRESSED, V0, P0
   Gibbs G, 2007, ANAL QUALITATIVE DAT, V0, P56
   Glanz K., 2008, HLTH BEHAV HLTH ED T, V0, P0
   Glik D, 2002, J HEALTH COMMUN, V7, P39, DOI 10.1080/10810730252801183
   Guzman BL, 2003, J COMMUNITY APPL SOC, V13, P269, DOI 10.1002/casp.735
   Haines Jess, 2008, EAT DISORD, V16, P241, DOI 10.1080/10640260802016829
   HEAP B, 2004, CARIBBEAN Q, V50, P83
   Jackson A., 2007, THEATRE ED MAKING ME, V0, P0
   Lieberman LD, 2012, J EARLY ADOLESCENCE, V32, P730, DOI 10.1177/0272431611424726
   Lightfoot AF, 2015, SEX EDUC-SEX SOC LEA, V15, P348, DOI 10.1080/14681811.2015.1025947
   Lincoln Y. S., 1985, NATURALISTIC INQUIRY, V0, P0
   Miles M. B., 1994, QUALITATIVE DATA ANA, V0, P239
   Pearlman DN, 2002, J ADOLESCENT HEALTH, V31, P31, DOI 10.1016/S1054-139X(02)00379-8
   Saldana J, 2009, CODING MANUAL QUALIT, V2nd, P1
   Scientific Software Development, 2013, ATLAS TI V 7 COMP SO, V0, P0
   Shulkin J J, 1991, J AM COLL HEALTH, V40, P75
   Simons S. M., 2011, J APPL ARTS HLTH, V2, P113, DOI 10.1386/jaah.2.2.113_1
   Sloane B C, 1993, J AM COLL HEALTH, V41, P241
   Sloman A, 2012, COMMUNITY DEV J, V47, P42, DOI 10.1093/cdj/bsq059
NR 28
TC 8
Z9 8
U1 0
U2 14
PU ROUTLEDGE JOURNALS, TAYLOR & FRANCIS LTD
PI ABINGDON
PA 2-4 PARK SQUARE, MILTON PARK, ABINGDON OX14 4RN, OXON, ENGLAND
SN 1468-1811
EI 1472-0825
J9 SEX EDUC-SEX SOC LEA
JI Sex Educ.-Sex. Soc. Learn.
PD JUN 15
PY 2015
VL 15
IS 3
BP 303
EP 317
DI 10.1080/14681811.2015.1022820
PG 15
WC Education & Educational Research; Public, Environmental & Occupational Health
SC Education & Educational Research; Public, Environmental & Occupational Health
GA CH7AO
UT WOS:000354188200007
PM 26085813
DA 2023-03-20
ER

PT J
AU Di Bari, V
   De Carli, G
   Puro, V
AF Di Bari, Virginia
   De Carli, Gabriella
   Puro, V.
TI Needlestick prevention prior to Directive 2010/32/EU in a sample of Italian hospitals
SO MEDICINA DEL LAVORO
LA Italian
DT Article
DE Needlestick injuries; bloodborne pathogens; accident prevention
ID health-care workers; hepatitis-b vaccination; nursing-students; sharps injury; management; exposures; education; coverage; france; nurses
AB Needlesticks and cuts are the most common occupational injuries in healthcare workers (HCWs). Directive 2010/32/EU defines principles and preventive interventions. Objectives: To assess, in hospitals participating in the Italian Study on Occupational Risk of HIV (SIROH) project, which are very active in prevention, the degree of application of the measures provided for by the Directive, prior to its incorporation into Italian law. Methods: An open questionnaire covering the 9 focal points of the Directive, as a guide for a presentation at the SIROH meeting in 2013. Results: Of 100 SIROH hospitals, 97% and 96% respectively provide specific information and education initiatives (54% and 73% of which expressly for new employees). All centres reinforce the ban on recapping, and 30 monitor its application by inspecting sharps containers; all hospitals place containers on mobile trolleys and 78 provide operating procedures for their replacement; all introduced at least one needlestick-prevention device (NPD; 4 on average, range 1-11), most frequently intravenous catheters (91%) and winged needles (87%), but 39% only in selected units; 14 centres implemented initiatives to eliminate unnecessary needles. Regarding hepatitis B, all centres screen and vaccinate HCWs but only 78% monitor their response: 89% of HCWs were immunized. Post-exposure management protocols, although based on the same rationale, differ significantly causing considerable differences in costs. Conclusions: Most of the preventive interventions covered by the Directive were implemented in SIROH hospitals. It is necessary to invest in NPD availability and dissemination, elimination of unnecessary needles, and streamline post-exposure protocols. The situation in the remaining Italian facilities should be investigated.
C1 Ist Nazl Malattie Infett Lazzaro Spallanzani, UOC Infezioni Emergenti & Riemergenti, I-00149 Rome, Italy.
   Ist Nazl Malattie Infett Lazzaro Spallanzani, Ctr Riferimento AIDS, Dipartimento Epidemiol & Ric Preclin, I-00149 Rome, Italy.
C3 IRCCS Lazzaro Spallanzani; IRCCS Lazzaro Spallanzani
RP Di Bari, V (corresponding author), Ist Nazl Malattie Infett Lazzaro Spallanzani, Via Portuense 292, I-00149 Rome, Italy.
EM vincenzo.puro@inmi.it
CR Alessio L, 2005, LINEE GUIDA FORMAZIO, V0, P0
   [Anonymous], 2010, GAZZETTA OFFICIALE L, VL 134, P66
   Ball LK, 2006, NEPHROL NURS J, V33, P299
   Bartolucci GB, 2012, MED LAV, V103, P163
   Black L, 2013, AM J INFECT CONTROL, V41, P427, DOI 10.1016/j.ajic.2012.05.025
   Bonanni P, 2001, VACCINE, V19, P2389, DOI 10.1016/S0264-410X(00)00460-6
   Burrows LA, 2010, ANAESTHESIA, V65, P880, DOI 10.1111/j.1365-2044.2010.06372.x
   Buschke A, 1913, DEUT MED WOCHENSCHR, V39, P1783, DOI 10.1055/s-0028-1128724
   Carrer P, 2010, G ITAL MED LAV ERGON, V32, P249
   Castera L, 2007, J HEPATOL, V46, P528, DOI 10.1016/j.jhep.2006.12.002
   Cheung K, 2012, AM J INFECT CONTROL, V40, P997, DOI 10.1016/j.ajic.2012.01.023
   Chiara F, 2013, VACCINE, V32, P62, DOI 10.1016/j.vaccine.2013.10.074
   Cho E, 2013, INT J NURS STUD, V50, P1025, DOI 10.1016/j.ijnurstu.2012.07.009
   Civljak R, 2013, BMC INFECT DIS, V13, P0, DOI 10.1186/1471-2334-13-520
   Clarke SP, 2007, AM J INFECT CONTROL, V35, P302, DOI 10.1016/j.ajic.2006.07.014
   Costigliola V, 2012, DIABETES METAB, V38, PS9, DOI 10.1016/S1262-3636(12)70976-X
   Dannetun E, 2006, J HOSP INFECT, V63, P201, DOI 10.1016/j.jhin.2006.01.014
   De Carli G, 2013, HOSP PHARM EUROPE S, V0, P4
   El Beltagy Kamel, 2012, J INFECT PUBLIC HEALTH, V5, P297, DOI 10.1016/j.jiph.2012.04.002
   Fica A, 2010, REV CHIL INFECTOL, V27, P34, DOI /S0716-10182010000100005
   Franco Alfredo, 2007, INFEZ MED, V15, P187
   Gomez S, 2013, 4 EUR BIOS SUMM WARS, V0, P0
   Hartle AJ, 2010, ANAESTHESIA, V65, P875, DOI 10.1111/j.1365-2044.2010.06481.x
   Helcl J, 2000, INFECT CONT HOSP EP, V21, P343, DOI 10.1086/501771
   Hepatitis B, 2009, WKLY EPIDEMIOL REC, V84, P405
   Jagger J, 2013, INFECT CONT HOSP EP, V34, P615, DOI 10.1086/670638
   JILG W, 1988, J HEPATOL, V6, P201, DOI 10.1016/S0168-8278(88)80032-1
   Karaivazoglou K, 2014, ARCH ENVIRON OCCUP H, V69, P107, DOI 10.1080/19338244.2012.750586
   Leigh JP, 2008, AM J INFECT CONTROL, V36, P414, DOI 10.1016/j.ajic.2007.07.020
   Lopes MH, 2012, REV SOC BRAS MED TRO, V45, P639, DOI 10.1590/S0037-86822012000500018
   Mahoney FJ, 1997, ARCH INTERN MED, V157, P2601, DOI 10.1001/archinte.157.22.2601
   Mazon Cuadrado L, 2013, 9 INT C OCC HLTH HLT, V0, P0
   Medeiros WP, 2012, OCCUP MED-OXFORD, V62, P655, DOI 10.1093/occmed/kqs105
   Mohammad Amir, 2014, CONN MED, V78, P9
   Nidegger D, 2004, MED MALADIES INFECT, V34, P28, DOI 10.1016/j.medmal.2003.06.001
   Oh HS, 2013, AM J INFECT CONTROL, V41, P61, DOI 10.1016/j.ajic.2012.01.030
   Playford EG, 2002, INFECT CONT HOSP EP, V23, P87, DOI 10.1086/502012
   Porru S, 2012, MED LAV, V103, P175
   Puro V, 2005, EURO SURVEILL, V10, P11, DOI 10.2807/esm.10.10.00573-en
   Puro V, 2010, G ITAL MED LAV ERGON, V32, P235
   Puro V, 2006, 28 INT C OCC HLTH MI, V0, P83
   Richard VS, 2001, J HOSP INFECT, V47, P163, DOI 10.1053/jhin.2000.0865
   Schillie S, 2013, MMWR RECOMM REP, V62, P1
   Tarantola A, 2003, AM J INFECT CONTROL, V31, P357, DOI 10.1016/S0196-6553(03)00040-3
   Tosti ME, 2007, INFECT CONT HOSP EP, V28, P629, DOI 10.1086/513728
   van Loon MM, 2010, NEPHROL DIAL TRANSPL, V25, P225, DOI 10.1093/ndt/gfp420
   Yao WX, 2013, NURS EDUC TODAY, V33, P834, DOI 10.1016/j.nedt.2012.02.004
NR 50
TC 5
Z9 5
U1 0
U2 6
PU MATTIOLI 1885
PI FIDENZA
PA VIA DELLA LODESANA 649-SX, FIDENZA, 43046 PR, ITALY
SN 0025-7818
EI 
J9 MED LAV
JI Med. Lav.
PD MAY-JUN 15
PY 2015
VL 106
IS 3
BP 186
EP 205
DI 
PG 20
WC Public, Environmental & Occupational Health
SC Public, Environmental & Occupational Health
GA CI0AI
UT WOS:000354397500003
PM 25951865
DA 2023-03-20
ER

PT J
AU Alves, BM
   Prellwitz, IM
   Siqueira, JD
   Meyrelles, AR
   Bergmann, A
   Seuanez, HN
   Machado, ES
   Soares, MA
   Soares, EA
AF Alves, Brunna M.
   Prellwitz, Isabel M.
   Siqueira, Juliana D.
   Meyrelles, Angela R.
   Bergmann, Anke
   Seuanez, Hector N.
   Machado, Elizabeth S.
   Soares, Marcelo A.
   Soares, Esmeralda A.
TI The effect of human leukocyte antigen G alleles on human papillomavirus infection and persistence in a cohort of HIV-positive pregnant women from Brazil
SO INFECTION GENETICS AND EVOLUTION
LA English
DT Article
DE HLA-G; HIV; HPV; Genetic association; Novel alleles
ID hla-g expression; untranslated region polymorphisms; montreal-university-students; cell carcinoma; molecule; (hla)-g; risk; susceptibility; association; population
AB Patients with compromised immune systems have more severe intraepithelial lesions and more rapid disease progression, in addition to increased risk for cervical cancer. Persistent infection by the human papillomavirus (HPV) is a necessary step in that process. By inducing expression of inhibitory ligands of natural killer cells, like HLA-G, HPV avoids the elimination of infected cells. Recent studies have investigated polymorphisms in HLA-G that may be associated with susceptibility to HPV infection and persistence. One hundred-forty HIV+ pregnant women from Brazil had a DNA fragment comprising HLA-G exons 2-4 PCR-amplified, cloned, sequenced and analyzed for allele determination. Altogether, 22 alleles comprising 52 different genotypes were found. Four novel HLA-G alleles were characterized. We have not observed association of specific HLA-G alleles with HPV infection, but found a protective effect of the G:01:01:02 allele against the occurrence of intraepithelial lesions. In addition to describing new HLA-G alleles and defining new reference sequences, our data provide a better understanding of the impact of HLA-G alleles on HPV-related disease. (C) 2015 Elsevier B.V. All rights reserved.
C1 [Alves, Brunna M.; Prellwitz, Isabel M.; Siqueira, Juliana D.; Soares, Marcelo A.; Soares, Esmeralda A.] Inst Nacl Canc, Programa Oncovirol, BR-20235050 Rio De Janeiro, RJ, Brazil.
   [Meyrelles, Angela R.] Univ Fed Rio de Janeiro, Inst Ginecol, Rio De Janeiro, Brazil.
   [Bergmann, Anke] Inst Nacl Canc, Programa Epidemiol Clin, BR-20235050 Rio De Janeiro, RJ, Brazil.
   [Seuanez, Hector N.] Inst Nacl Canc, Programa Genet, BR-20235050 Rio De Janeiro, RJ, Brazil.
   [Seuanez, Hector N.; Soares, Marcelo A.] Univ Fed Rio de Janeiro, Dept Genet, Rio De Janeiro, Brazil.
   [Machado, Elizabeth S.] Univ Fed Rio de Janeiro, Inst Puericultura & Pediat Martagao Gesteira, Rio De Janeiro, Brazil.
C3 National Cancer Institute (Inca); Universidade Federal do Rio de Janeiro; National Cancer Institute (Inca); National Cancer Institute (Inca); Universidade Federal do Rio de Janeiro; Universidade Federal do Rio de Janeiro
RP Soares, EA (corresponding author), Inst Nacl Canc, Programa Oncovirol, Rua Andre Cavalcanti 37 4 Andar, BR-20235050 Rio De Janeiro, RJ, Brazil.
EM esoares@inca.gov.br
FU grant of the Rio de Janeiro State Science Foundation (FAPERJ) under the Brazilian Institute of Science and Technology (INCT) for Cancer Control [E26/170.026/2008]; grant of the Brazilian Research Council (CNPq) under the Brazilian Institute of Science and Technology (INCT) for Cancer Control [573806/2008-0]; FAPERJ grant [E26/110.743/2013]
CR Abbas A, 2004, EUR J IMMUNOGENET, V31, P275, DOI 10.1111/j.1365-2370.2004.00487.x
   Amiot L, 2011, CELL MOL LIFE SCI, V68, P417, DOI 10.1007/s00018-010-0583-4
   Aractingi S, 2001, AM J PATHOL, V159, P71, DOI 10.1016/S0002-9440(10)61675-6
   Ashrafi GH, 2005, INT J CANCER, V113, P276, DOI 10.1002/ijc.20558
   Bortolotti D, 2014, TISSUE ANTIGENS, V83, P113, DOI 10.1111/tan.12281
   Castelli EC, 2008, TISSUE ANTIGENS, V72, P149, DOI 10.1111/j.1399-0039.2008.01091.x
   Castelli EC, 2007, TISSUE ANTIGENS, V70, P62, DOI 10.1111/j.1399-0039.2007.00855.x
   Castelli EC, 2012, TISSUE ANTIGENS, V80, P70, DOI 10.1111/j.1399-0039.2012.01869.x
   Castelli EC, 2011, MOL BIOL EVOL, V28, P3069, DOI 10.1093/molbev/msr138
   Castelli EC, 2009, HUM IMMUNOL, V70, P1020, DOI 10.1016/j.humimm.2009.07.028
   de Villiers EM, 2004, VIROLOGY, V324, P17, DOI 10.1016/j.virol.2004.03.033
   Ferguson R, 2012, INT J CANCER, V131, PE312, DOI 10.1002/ijc.27356
   Ferguson R, 2011, HUM IMMUNOL, V72, P337, DOI 10.1016/j.humimm.2011.01.010
   Gimenes F, 2014, BBA-REV CANCER, V1846, P576, DOI 10.1016/j.bbcan.2014.10.004
   Hall TA, 1999, NUCL ACIDS S SER, V41, P95
   Hviid TVF, 2006, SARCOIDOSIS VASC DIF, V23, P30
   Lafon M, 2005, J VIROL, V79, P15226, DOI 10.1128/JVI.79.24.15226-15237.2005
   Lila N, 2000, LANCET, V355, P2138, DOI 10.1016/S0140-6736(00)02386-2
   Mahmud SM, 2007, J INFECT DIS, V196, P82, DOI 10.1086/518612
   Matte C, 2002, HUM IMMUNOL, V63, P495, DOI 10.1016/S0198-8859(02)00391-9
   Metcalfe S, 2013, HUM IMMUNOL, V74, P1610, DOI 10.1016/j.humimm.2013.08.279
   Meyrelles ARI, 2013, GYNECOL ONCOL, V128, P107, DOI 10.1016/j.ygyno.2012.10.003
   Munoz N, 2003, MED CLIN-BARCELONA, V121, P455, DOI 10.1157/13052790
   Pantanowitz L, 2010, WOMENS HEALTH, V6, P781, DOI 10.2217/WHE.10.73
   Paul P, 1998, P NATL ACAD SCI USA, V95, P4510, DOI 10.1073/pnas.95.8.4510
   Segat L, 2012, TISSUE ANTIGENS, V80, P12, DOI 10.1111/j.1399-0039.2012.01874.x
   Segat L, 2010, AIDS, V24, P1961, DOI 10.1097/QAD.0b013e32833c3324
   Simoes RT, 2009, MODERN PATHOL, V22, P1075, DOI 10.1038/modpathol.2009.67
   Smith MA, 2014, CANCER EPIDEM BIOMAR, V23, P812, DOI 10.1158/1055-9965.EPI-13-1255
   Solomon D, 2002, JAMA-J AM MED ASSOC, V287, P2114, DOI 10.1001/jama.287.16.2114
   Sudenga SL, 2014, PLOS ONE, V9, P0, DOI 10.1371/journal.pone.0099109
   WHO/ICO Information Centre on HPV and Cervical Cancer (HPV Information Centre), 2010, HUM PAP REL CANC WOR, V0, P0
   Wiendl H, 2005, BRAIN, V128, P2689, DOI 10.1093/brain/awh609
   Xu HH, 2014, TISSUE ANTIGENS, V84, P216, DOI 10.1111/tan.12359
   Yang YC, 2014, EUR J CANCER, V50, P469, DOI 10.1016/j.ejca.2013.10.018
NR 35
TC 12
Z9 12
U1 0
U2 8
PU ELSEVIER SCIENCE BV
PI AMSTERDAM
PA PO BOX 211, 1000 AE AMSTERDAM, NETHERLANDS
SN 1567-1348
EI 1567-7257
J9 INFECT GENET EVOL
JI Infect. Genet. Evol.
PD AUG 15
PY 2015
VL 34
IS 
BP 339
EP 343
DI 10.1016/j.meegid.2015.06.027
PG 5
WC Infectious Diseases
SC Infectious Diseases
GA CQ9AJ
UT WOS:000360902400040
PM 26134300
DA 2023-03-20
ER

PT J
AU Yang, ZR
   Huang, ZH
   Dong, ZQ
   Zhang, SC
   Han, JK
   Jin, MH
AF Yang, Zhongrong
   Huang, Zhaohui
   Dong, Zhengquan
   Zhang, Sichao
   Han, Jiankang
   Jin, Meihua
TI Prevalence of high-risky behaviors in transmission of HIV among high school and college student MSM in China: a meta-analysis
SO BMC PUBLIC HEALTH
LA English
DT Article
DE Epidemiology; HIV; Men who have sex with men (MSM); AIDS; Meta-analysis
ID black-men; sex; infection; disclosure; patterns; syphilis
AB Background: The aim of this study was to investigate the prevalence of high-risky behaviors, such as unprotected anal intercourse (UAI) in the last 6 months, condom using in their last homosexual anal intercourse, No. of male partners in the last 6 months among high school and college male students who have sex with men (MSM) in China. Methods: The relevant trials were retrieved up to June 2015 from several public databases, and a meta-analysis was conducted according to the published studies. The estimated rate and its 95 % confidence intervals (CI) of the relevant indexes among high school and college student MSM were collected and calculated using a fixed-effects model (the Mantel-Haenszel method) or a random-effects model (the DerSimonian and Laird method) when appropriate. Results: A total of 15 studies (18 research data), including 3297 student MSM, were performed in this meta-analysis. The overall results showed that the rate of student MSM who reported having had UAI in the last 6 months was 65.2 % (95 % CI = 60.2 % to 70.1 %), the prevalence of student MSM having more than one male partner in the last 6 months was 58.2 % (95 % CI= 51.1 % to 65.4 %), the rate of student MSM who reported using a condom in their last homosexual anal intercourse experience was 57.5 % (95 % CI = 49.8 % to 65.1 %), the prevalence of student MSM who were infected with HIV was 3.8 % (95 % CI = 2.5 % to 5.1 %), and the rate of student MSM who were infected with syphilis was 4.6 % (95 % CI = 3.8 % to 5.4 %). Conclusions: There are high UAI prevalence and low condom using rate in the last homosexual anal intercourse experience among high school and college student MSM in China, and corresponding control measures for this group and more effective health education of student MSM are required to prevent HIV or sexually transmitted diseases from spreading to the general population.
C1 [Yang, Zhongrong; Dong, Zhengquan; Zhang, Sichao; Han, Jiankang; Jin, Meihua] Huzhou Ctr Dis Control & Prevent, Huzhou 313000, Zhejiang Provin, Peoples R China.
   [Huang, Zhaohui] Anhui Prov Family Planning Inst Sci & Technol, Hefei 230000, Anhui, Peoples R China.
RP Jin, MH (corresponding author), Huzhou Ctr Dis Control & Prevent, Huzhou 313000, Zhejiang Provin, Peoples R China.
EM hzjkajk@163.com
FU Zhejiang Province Medical and Health Research Project [2015KYB384]; Huzhou Science and Technology Planning Projects [2014GYB30]; Zhejiang Provincial Program for the Cultivation of High-level Innovative Health talents
CR Bird JDP, 2013, AM J PUBLIC HEALTH, V103, P2193, DOI 10.2105/AJPH.2013.301437
   Bouris Alida, 2013, J AIDS CLIN RES, V4, P0, DOI 10.4172/2155-6113.1000236
   Chen GM, 2010, CHIN J DIS CONTROL P, V14, P487
   Chen LF, 2013, CHIN J SCH HLTH, V34, P1036
   Chow EPF, 2013, BMC INFECT DIS, V13, P0, DOI 10.1186/1471-2334-13-549
   DERSIMONIAN R, 1986, CONTROL CLIN TRIALS, V7, P177, DOI 10.1016/0197-2456(86)90046-2
   Drabkin AS, 2013, AIDS PATIENT CARE ST, V27, P333, DOI 10.1089/apc.2012.0313
   Du GY, 2011, CHIN J SCH HLTH, V32, P1312
   Feng LianGui, 2010, ACTA ACADEMIAE MEDICINAE MILITARIS TERTIAE, V32, P2644
   Gamarel KE, 2014, ANN BEHAV MED, V47, PS18, DOI 10.1007/s12160-014-9646-3
   Grant RM, 2010, NEW ENGL J MED, V363, P2587, DOI 10.1056/NEJMoa1011205
   Haseli Najmeh, 2014, MED J ISLAM REPUB IRAN, V28, P13
   He QY, 2011, J PREV MED INF, V27, P890
   Higgins JPT, 2003, BRIT MED J, V327, P557, DOI 10.1136/bmj.327.7414.557
   Hightow-Weidman LB, 2013, AIDS BEHAV, V17, P360, DOI 10.1007/s10461-012-0331-x
   King R, 2013, PLOS ONE, V8, P0, DOI 10.1371/journal.pone.0082937
   Kingdon MJ, 2013, J HEALTH COMMUN, V18, P325, DOI 10.1080/10810730.2012.727953
   Kiwanuka N, 2014, BMC PUBLIC HEALTH, V14, P0, DOI 10.1186/1471-2458-14-986
   Lau J, 1997, ANN INTERN MED, V127, P820, DOI 10.7326/0003-4819-127-9-199711010-00008
   Leelawiwat W, 2015, AIDS RES HUM RETROV, V31, P393, DOI 10.1089/aid.2014.0139
   Li X., 2014, BIORESOUR BIOPROCESS, V1, P1, DOI 10.3109/19401736.2014.953080
   Lucas S, 2015, J PATHOL, V235, P229, DOI 10.1002/path.4449
   Lyons T, 2013, J HIV-AIDS SOC SERV, V12, P368, DOI 10.1080/15381501.2013.816211
   MANTEL N, 1959, J NATL CANCER I, V22, P719
   Omunakwe HE, 2015, INT J STD AIDS, V26, P729, DOI 10.1177/0956462414552815
   Patel RR, 2014, INT J STD AIDS, V25, P213, DOI 10.1177/0956462413497700
   Rebe KB, 2014, SAMJ S AFR MED J, V104, P49, DOI 10.7196/SAMJ.7002
   Rostom A, 2004, EVID REP TECHNOL ASSESS (SUMM), V0, P1
   Ruan YH, 2007, SEX TRANSM DIS, V34, P592, DOI 10.1097/01.olq.0000253336.64324.ef
   Spinner CD, 2015, INFECTION, V0, P0
   Wang Li-xin, 2010, ZHONGHUA LIU XING BING XUE ZA ZHI, V31, P113
   Wei S, 2013, AIDS BEHAV, V17, P1151, DOI 10.1007/s10461-011-0110-0
   White JM, 2013, J URBAN HEALTH, V90, P464, DOI 10.1007/s11524-012-9701-y
   Xi QH, 2011, J NANCHANG U MED SCI, V51, P78
   Xu JJ, 2011, BMC PUBLIC HEALTH, V11, P0, DOI 10.1186/1471-2458-11-287
   Zhang L, 2012, PLOS ONE, V7, P0, DOI 10.1371/journal.pone.0037211
   Zhang XX, 2007, AIDS, V21, PS53, DOI 10.1097/01.aids.0000304697.39637.4c
   Zhao J, 2014, ARCH SEX BEHAV, V43, P801, DOI 10.1007/s10508-013-0167-0
   Zheng Jian-Dong, 2011, ZHONGHUA LIU XING BING XUE ZA ZHI, V32, P337
   Zhou C, 2013, ARCH SEX BEHAV, V42, P1275, DOI 10.1007/s10508-012-0008-6
   Zhu JL, 2007, CHIN J AIDS STD, V13, P350
   周超, 2010, 中华预防医学杂志 CHINESE JOURNAL OF PREVENTIVE MEDICINE, V44, P461
NR 42
TC 24
Z9 39
U1 1
U2 26
PU BMC
PI LONDON
PA CAMPUS, 4 CRINAN ST, LONDON N1 9XW, ENGLAND
SN 
EI 1471-2458
J9 BMC PUBLIC HEALTH
JI BMC Public Health
PD DEC 21
PY 2015
VL 15
IS 
BP 
EP 
DI 10.1186/s12889-015-2614-4
PG 7
WC Public, Environmental & Occupational Health
SC Public, Environmental & Occupational Health
GA CZ4JN
UT WOS:000367069400011
PM 26690367
DA 2023-03-20
ER

PT J
AU Matos, LA
   Bandyopadhyay, D
   Castro, LM
   Lachos, VH
AF Matos, Larissa A.
   Bandyopadhyay, Dipankar
   Castro, Luis M.
   Lachos, Victor H.
TI Influence assessment in censored mixed-effects models using the multivariate Student's-t distribution
SO JOURNAL OF MULTIVARIATE ANALYSIS
LA English
DT Article
DE Censored data; Case-deletion diagnostics; ECM algorithm; Linear mixed-effects model; Multivariate Student's-t distribution; Non-linear mixed-effects model
ID case-deletion diagnostics; hiv viral loads; local influence; incomplete-data; aids
AB In biomedical studies on HIV RNA dynamics, viral loads generate repeated measures that are often subjected to upper and lower detection limits, and hence these responses are either left- or right-censored. Linear and non-linear mixed-effects censored (LMEC/NLMEC) models are routinely used to analyze these longitudinal data, with normality assumptions for the random effects and residual errors. However, the derived inference may not be robust when these underlying normality assumptions are questionable, especially the presence of outliers and thick-tails. Motivated by this, Matos et al. (2013) recently proposed an exact EM-type algorithm for LMEC/NLMEC models using a multivariate Student's-t distribution, with closed-form expressions at the E-step. In this paper, we develop influence diagnostics for LMEC/NLMEC models using the multivariate Student's-t density, based on the conditional expectation of the complete data log-likelihood. This partially eliminates the complexity associated with the approach of Cook (1977, 1986) for censored mixed-effects models. The new methodology is illustrated via an application to a longitudinal HIV dataset. In addition, a simulation study explores the accuracy of the proposed measures in detecting possible influential observations for heavy-tailed censored data under different perturbation and censoring schemes. (C) 2015 Elsevier Inc. All rights reserved.
C1 [Matos, Larissa A.; Lachos, Victor H.] IMECC UNICAMP, Dept Estat, Sao Paulo, Brazil.
   [Bandyopadhyay, Dipankar] Univ Minnesota, Div Biostat, Minneapolis, MN 55455 USA.
   [Castro, Luis M.] Univ Concepcion, Dept Estat, Concepcion, Chile.
C3 University of Minnesota System; University of Minnesota Twin Cities; Universidad de Concepcion
RP Bandyopadhyay, D (corresponding author), Univ Minnesota SPH, Div Biostat, A460 Mayo MMC 303,420 Delaware St SE, Minneapolis, MN 55455 USA.
EM dbandyop@umn.edu
FU US National Institutes of Health [R03DE021762, R03DE023372]; CNPq-Brazil [305054/2011-2]; FAPESP-Brazil [2014/02938-9, 2012/19445-0, 2011/22063-9]; FONDECYT from the Chilean government [1130233]
CR ARELLANOVALLE RB, 1995, STAT PROBABIL LETT, V25, P79, DOI 10.1016/0167-7152(94)00208-P
   Bandyopadhyay D, 2015, J AGR BIOL ENVIR ST, V20, P121, DOI 10.1007/s13253-014-0195-9
   Bandyopadhyay D, 2012, BIOMETRICAL J, V54, P405, DOI 10.1002/bimj.201000173
   Banerjee M, 1997, J AM STAT ASSOC, V92, P999, DOI 10.2307/2965564
   BECKMAN RJ, 1987, TECHNOMETRICS, V29, P413, DOI 10.2307/1269452
   CHRISTENSEN R, 1992, TECHNOMETRICS, V34, P38, DOI 10.2307/1269550
   Cook R., 1977, TECHNOMETRICS, V0, P15
   COOK RD, 1986, J ROY STAT SOC B MET, V48, P133
   Cook RD., 1982, RESIDUALS INFLUENCE, V0, P0
   Garay A., 2014, STAT METHODS MED RES, V0, P0
   Hodges JS, 1998, J ROY STAT SOC B, V60, P497, DOI 10.1111/1467-9868.00137
   Huang YX, 2011, BIOMETRICS, V67, P260, DOI 10.1111/j.1541-0420.2010.01425.x
   Lachos VH, 2011, BIOMETRICS, V67, P1594, DOI 10.1111/j.1541-0420.2011.01586.x
   Lange K., 1993, J COMPUT GRAPH STAT, V2, P175
   Lee SY, 2004, COMPUT STAT DATA AN, V45, P321, DOI 10.1016/S0167-9473(02)00303-1
   Lesaffre E, 1998, BIOMETRICS, V54, P570, DOI 10.2307/3109764
   Lin TI, 2007, J STAT PLAN INFER, V137, P484, DOI 10.1016/j.jspi.2005.12.010
   Matos LA, 2013, STAT SINICA, V23, P1323, DOI 10.5705/ss.2012.043
   Matos LA, 2013, COMPUT STAT DATA AN, V57, P450, DOI 10.1016/j.csda.2012.06.021
   Ndembi N, 2010, J INFECT DIS, V201, P106, DOI 10.1086/648590
   Osorio F, 2007, COMPUT STAT DATA AN, V51, P4354, DOI 10.1016/j.csda.2006.06.004
   Pan JX, 2014, TECHNOMETRICS, V56, P269, DOI 10.1080/00401706.2013.810173
   Pinheiro JC, 2001, J COMPUT GRAPH STAT, V10, P249, DOI 10.1198/10618600152628059
   Qiu WL, 2010, STAT BIOPHARM RES, V2, P220, DOI 10.1198/sbr.2009.0072
   Russo CM, 2009, COMPUT STAT DATA AN, V53, P4143, DOI 10.1016/j.csda.2009.05.004
   Tan FES, 2001, J ROY STAT SOC D-STA, V50, P271, DOI 10.1111/1467-9884.00277
   Vaida F, 2009, J COMPUT GRAPH STAT, V18, P797, DOI 10.1198/jcgs.2009.07130
   Wang WL, 2014, STAT MED, V33, P3029, DOI 10.1002/sim.6144
   Wu HL, 2005, STAT METHODS MED RES, V14, P171, DOI 10.1191/0962280205sm390oa
   Wu L, 2002, J AM STAT ASSOC, V97, P955, DOI 10.1198/016214502388618744
   Wu L, 2010, BIOMETRICS, V66, P327, DOI 10.1111/j.1541-0420.2009.01308.x
   Xie FC, 2007, J APPL STAT, V34, P907, DOI 10.1080/02664760701590574
   Xu LA, 2006, COMPUT STAT DATA AN, V51, P1131, DOI 10.1016/j.csda.2005.11.009
   Zeller CB, 2010, COMPUT STAT DATA AN, V54, P1266, DOI 10.1016/j.csda.2009.11.008
   Zhu HT, 2001, BIOMETRIKA, V88, P727, DOI 10.1093/biomet/88.3.727
   Zhu HT, 2001, J ROY STAT SOC B, V63, P111, DOI 10.1111/1467-9868.00279
NR 36
TC 7
Z9 7
U1 0
U2 13
PU ELSEVIER INC
PI SAN DIEGO
PA 525 B STREET, STE 1900, SAN DIEGO, CA 92101-4495 USA
SN 0047-259X
EI 
J9 J MULTIVARIATE ANAL
JI J. Multivar. Anal.
PD OCT 15
PY 2015
VL 141
IS 
BP 104
EP 117
DI 10.1016/j.jmva.2015.06.014
PG 14
WC Statistics & Probability
SC Mathematics
GA CR1HR
UT WOS:000361076100007
PM 26190871
DA 2023-03-20
ER

PT J
AU Liu, Q
   Liu, LP
   Vu, HY
   Liu, XX
   Tang, SL
   Wang, H
AF Liu, Qin
   Liu, Liping
   Vu, Huyen
   Liu, Xiaoxue
   Tang, Shenglan
   Wang, Hong
TI Comparison Between Peer-Led and Teacher-Led Education in Tuberculosis Prevention in Rural Middle Schools in Chongqing, China
SO ASIA-PACIFIC JOURNAL OF PUBLIC HEALTH
LA English
DT Article
DE China; peer-led education; teacher-led education; middle schools; tuberculosis
ID health-education; hiv prevention; intervention
AB The aim of this study was to investigate the efficacy of tuberculosis (TB) education through a comparison of peer-led and teacher-led methods of education about TB prevention among middle school students in rural Chongqing, China. A preintervention and postintervention questionnaire survey was conducted in 2 different middle school student groups to measure changes in knowledge, attitude, and practice (KAP) status of those students before and after each TB education program. Of 1265 students participating in the preintervention survey, 1176 completed the postintervention survey. KAP scores of both peer-led and teacher-led groups after intervention improved by as much as 2 times compared with before the intervention and those of the control group (P < .01). KAP scores of immediate evaluation were higher than those of long-term evaluation in the teacher-led education group (P < .01). The teacher-led group had a larger improvement than the peer-led group in practice scores (P < .01) in immediate effect evaluation.
C1 [Liu, Qin; Liu, Xiaoxue; Wang, Hong] Chongqing Med Univ, Chongqing 400016, Peoples R China.
   [Liu, Liping] Chongqing Med Univ, Affiliated Hosp 1, Chongqing 400016, Peoples R China.
   [Vu, Huyen; Tang, Shenglan] Duke Univ, Durham, NC USA.
C3 Chongqing Medical University; Chongqing Medical University; Duke University
RP Wang, H (corresponding author), Chongqing Med Univ, Sch Publ Hlth & Management, 1 Yixueyuan Rd, Chongqing 400016, Peoples R China.
EM wangh111111@yahoo.com.cn
FU Global Fund Round One
CR Agha S, 2004, J ADOLESCENT HEALTH, V34, P441, DOI 10.1016/S1054-139X(03)00331-8
   Audrey S, 2006, SOC SCI MED, V63, P320, DOI 10.1016/j.socscimed.2005.12.010
   Borgia P, 2005, J ADOLESCENT HEALTH, V36, P508, DOI 10.1016/j.jadohealth.2004.03.005
   BOTVIN GJ, 1990, ADDICT BEHAV, V15, P47, DOI 10.1016/0306-4603(90)90006-J
   Boyer CB, 2007, J ADOLESCENT HEALTH, V40, P499, DOI 10.1016/j.jadohealth.2006.09.020
   BROWN B, 2005, HDB ADOLESCENT PSYCH, V0, P107
   Chun F, 2007, CHONGQING MED, V36, P2004
   CSIKSZENTMIHALYI M, 1977, J YOUTH ADOLESCENCE, V6, P281, DOI 10.1007/BF02138940
   Dachun W, 2005, CHIN J SCH HLTH, V26, P74
   Elford J, 2002, AIDS CARE, V14, P351, DOI 10.1080/09540120220123739
   Glanz K., 2015, HLTH BEHAV HLTH ED T, V0, P0
   Hong W, 2008, RES MED ED, V7, P795
   Hui M, 2009, CHIN J MOD NURS, V15, P36
   Ma YingJiao, 2008, CHINA TROPICAL MEDICINE, V8, P515
   Maiorana A, 2007, EVAL PROGRAM PLANN, V30, P82, DOI 10.1016/j.evalprogplan.2006.10.004
   Martin JJ, 2020, ROUT INT HANDB, V0, P280
   McCue M, 1996, J AM COLL HEALTH, V44, P173, DOI 10.1080/07448481.1996.9937525
   Mellanby AR, 2000, HEALTH EDUC RES, V15, P533, DOI 10.1093/her/15.5.533
   Min L, 2005, J QUFU NORM U, V31, P119
   Orme J., 1999, HLTH ED, V1, P8, DOI 10.1108/09654289910248472
   PERRY CL, 1989, INT J ADDICT, V24, P1145, DOI 10.3109/10826088909048710
   Rubin KH, 2006, HDB CHILD PSYCHOL, V6th, P571, DOI 10.1002/9780470147658.CHPSY0310
   Sijie L, 2007, MOD PREV MED, V34, P4403
   Song L, 2008, J YOUJIANG MED COLL, V30, P1089
   Xiaodong J, 2006, CHIN J SCH HLTH, V27, P453
   Xiaofei F, 2008, OCCUP HLTH, V24, P886
   Xing-jun W, 2007, CHIN J HLTH ED, V23, P534
   Xing-jun W, 2007, CHIN J HLTH ED, V23, P521
   Yiying Z, 2007, CHIN SCH HLTH, V28, P451
   Yu W, 2011, COMPILATION DATA 5 N, V0, P0
   Yudong W, 2000, CHIN J SCH HLTH, V21, P120
NR 31
TC 8
Z9 8
U1 1
U2 20
PU SAGE PUBLICATIONS INC
PI THOUSAND OAKS
PA 2455 TELLER RD, THOUSAND OAKS, CA 91320 USA
SN 1010-5395
EI 1941-2479
J9 ASIA-PAC J PUBLIC HE
JI Asia-Pac. J. Public Health
PD MAR 15
PY 2015
VL 27
IS 2
BP NP2101
EP NP2111
DI 10.1177/1010539513498767
PG 11
WC Public, Environmental & Occupational Health
SC Public, Environmental & Occupational Health
GA CF5GT
UT WOS:000352586200196
PM 24097927
DA 2023-03-20
ER

PT J
AU Djibuti, M
   Zurashvili, T
   Kasrashvili, T
   Berg, CJ
AF Djibuti, Mamuka
   Zurashvili, Tamar
   Kasrashvili, Tamar
   Berg, Carla J.
TI Factors associated with HIV counseling and testing behavior among undergraduates of universities and vocational technical training schools in Tbilisi, Georgia
SO BMC PUBLIC HEALTH
LA English
DT Article
DE HIV; AIDS; HIV counseling and testing; Youth; Stigma; Georgia
ID students; youth
AB Background: Stigmatizing attitude towards HIV/AIDS alongside other factors such as HIV knowledge, substance use, sexual behavior, and involvement in various social activities (e.g., internet use, exposure to media) may be related to likelihood of having HIV counseling and testing (HCT). Thus, we examined these associations among 18-24 year old post-secondary school students in Tbilisi, Georgia. Methods: We conducted a secondary data analysis of a 2010 cross-sectional survey of 1,879 secondary and post-secondary school students aged 15 to 24 years in Tbilisi, Georgia examining sociodemographics, substance use, sexual behavior, HIV-related knowledge and stigmatizing attitudes, and recreational activities in relation to lifetime HCT. A stratified two-stage cluster sample design was used by the parent study with universities selected with probabilities proportional to their size at the first stage, and with a random selection of students stratified by gender in each of the participating university at the second stage. Results: The vast majority (95.6%) of participants never received HCT. In the multivariate regression model, significant predictors of lifetime receipt of HCT included being married (p = 0.03), not having HIV stigmatized attitude (p = 0.03), more often reading fiction literature (p = 0.02), more often going out in the evenings (p = 0.03), and more often passing time with friends (p = 0.05). Conclusions: Intervening on HIV stigmatizing attitudes may be a critical prevention or HCT promotion strategy among youth in Georgia. In order to better inform policy and programs, future research should examine contextual factors in secondary and post-secondary schools that impact HCT among Georgian youth. Specifically, factors impacting differential rates of HCT among males and females, the social stigma and knowledge related to HCT and HIV, and the impact of leisure time activity involvement on HCT should be examined further. In addition, interventions and policies that might impact attitudes toward HIV and HCT should be investigated and considered.
C1 [Djibuti, Mamuka; Zurashvili, Tamar; Kasrashvili, Tamar] Georgia HIV Prevent Project, RTI Int, Tbilisi, Georgia.
   [Djibuti, Mamuka; Zurashvili, Tamar; Kasrashvili, Tamar] Tbilisi State Med Univ, Int Sch Publ Hlth, Tbilisi, Georgia.
   [Djibuti, Mamuka; Kasrashvili, Tamar] Res & Action Hlth, Tbilisi, Georgia.
   [Berg, Carla J.] Emory Univ, Dept Behav Sci & Hlth Educ, Rollins Sch Publ Hlth, Atlanta, GA 30322 USA.
C3 Tbilisi State Medical University; Emory University; Rollins School Public Health
RP Djibuti, M (corresponding author), Georgia HIV Prevent Project, RTI Int, Tbilisi, Georgia.
EM mdjibuti@isph.ge
FU USAID
CR [Anonymous], 2013, AIDS FREE GEN CHILDR, V0, P0
   [Anonymous], 2012, HIV YOUTH US CDC VIT, V0, P0
   [Anonymous], 2010, IMPL DUBL DECL PARTN, V0, P0
   [Anonymous], 2012, MEAS HIV STIGM DISCR, V0, P0
   Asante KO, 2013, REPROD HEALTH, V10, P0, DOI 10.1186/1742-4755-10-17
   Centers for Disease Control and Prevention, 2008, BEH RISK FACT UNPUB, V0, P0
   Delva W, 2008, AIDS PATIENT CARE ST, V22, P817, DOI 10.1089/apc.2007.0237
   Dirar A., 2013, SCI J PUBLIC HLTH, V1, P91, DOI 10.11648/j.sjph.20130102.17
   European Centre for Disease Prevention and Control; WHO Regional Office for Europe, 2013, HIV AIDS SURV EUR 20, V0, P0
   International Center for Research on Women, 2006, CAN WE MEAS HIV AIDS, V0, P0
   Kann L, 2014, MMWR SURVEILL SUMM, V63, P1
   MCLEROY KR, 1988, HEALTH EDUC QUART, V15, P351, DOI 10.1177/109019818801500401
   Peltzer K, 2013, AFRICA HLTH SCI, V13, P1006
   Richard L, 1996, AM J HEALTH PROMOT, V10, P318, DOI 10.4278/0890-1171-10.4.318
   Rosenberg NE, 2013, AIDS, V27, P2765, DOI 10.1097/01.aids.0000432454.68357.6a
   Stokols D, 1996, AM J HEALTH PROMOT, V10, P282, DOI 10.4278/0890-1171-10.4.282
   Survey YBS, 2012, HIV AIDS KNOWL ATT P, V0, P0
   Swenson RR, 2009, SEX TRANSM DIS, V36, P584, DOI 10.1097/OLQ.0b013e3181b4704c
   Tsegay G, 2013, BMC PUBLIC HEALTH, V13, P0, DOI 10.1186/1471-2458-13-243
   UNAIDS, 2011, SEC FUT TOD SYNTH ST, V0, P0
   United States Centers for Disease Control and Prevention National Centre for Chronic Disease Prevention and Health Promotion, 2010, GLOB YOUTH TOB SURV, V0, P0
   *US DEP HHS, 2009, RES 2008 NAT SURV DR, V0, P0
NR 23
TC 11
Z9 11
U1 0
U2 3
PU BMC
PI LONDON
PA CAMPUS, 4 CRINAN ST, LONDON N1 9XW, ENGLAND
SN 
EI 1471-2458
J9 BMC PUBLIC HEALTH
JI BMC Public Health
PD APR 28
PY 2015
VL 15
IS 
BP 
EP 
DI 10.1186/s12889-015-1760-z
PG 9
WC Public, Environmental & Occupational Health
SC Public, Environmental & Occupational Health
GA CH6WM
UT WOS:000354177100001
PM 25927846
DA 2023-03-20
ER

PT J
AU Hoque, ME
AF Hoque, M. E.
TI Knowledge regarding HIV/AIDS and views on HIV testing before marrying migrant workers among rural higher secondary school students in Bangladesh.
SO BIOMEDICAL RESEARCH-INDIA
LA English
DT Article
DE Bangla Desh; adolescent; reproductive health; HIV/AIDS; communit
ID risk-factors; attitudes; nation; pupils; aids; sex
AB The social context of Bangladesh does not permit adolescents to discuss reproductive health topics as well as sexually transmitted diseases like HIV/AIDS openly with their parents, teachers, or other senior members of the community. The objective of this cross-sectional study was to investigate knowledge regarding HIV/AIDS and views on HIV testing before marrying migrant workers; among rural grade 11 and 12 students in Bangladesh. A total of 92 students completed anonymous, self-administered questionnaire. The average age of the students was 16.8 +/- 0.9 years. All the students had heard about AIDS before they completed the questionnaire. Media (75%) was the main source of information. Overall, students had average knowledge regarding selected aspects of HIV/AIDS. A high (>73%) proportion of the students were conversant with the major modes of spread of HIV. Many misconceptions were still noted relating to HIV/AIDS: 40% believed that healthy looking persons cannot be infected with HIV while 27% and 25% believed that coughing/sneezing and mosquito bites spread AIDS, respectively. Majority (75%) of the students indicated that they would not ask to do HIV test before marriage and amongst them more than a quarter reasoned that it might lead to a break-up in the marriage or that marriage might not take place. The knowledge level appeared to be low and misconceptions held about the routes of transmission were common. It is recommended that strategies for AIDS-risk reduction among adolescents be developed in Bangladeshi high schools.
C1 [Hoque, M. E.] Univ KwaZulu Natal, Grad Sch Business & Leadership, Durban, South Africa.
C3 University of Kwazulu Natal
RP Hoque, ME (corresponding author), Univ KwaZulu Natal, Grad Sch Business & Leadership, Westville Campus, Durban, South Africa.
CR Agrawal HK, 1999, ANN TROP PAEDIATR, V19, P143, DOI 10.1080/02724939992464
   Anahita T, 2004, BMC PUBLIC HEALTH, V4, P17
   Azim T, 2008, INT J STD AIDS, V19, P327, DOI 10.1258/ijsa.2007.007269
   Azim Tasnim, 2006, HARM REDUCT J, V3, P33, DOI 10.1186/1477-7517-3-33
   Bamise OF, 2011, NIGER J CLIN PRACT, V14, P338, DOI 10.4103/1119-3077.86780
   Bhuiya I, 2007, PREVENTION HIV AIDS, V0, P0
   Bhuiya I, 2004, FRONTIERS REPROD HLT, V0, P0
   Brook U, 1999, PATIENT EDUC COUNS, V36, P271, DOI 10.1016/S0738-3991(98)00142-6
   Chan PA, 2007, BMC PUBLIC HEALTH, V7, P0, DOI 10.1186/1471-2458-7-153
   Gani MS, 2011, ASIA PAC J PUBLIC HL, V0, P0
   Gibney L, 1999, INT J STD AIDS, V10, P186, DOI 10.1258/0956462991913862
   Government of Bangladesh, 2008, WORLD AIDS DAY REP, V0, P0
   International Centre for Diarrhoeal Disease of Bangladesh (ICDDRB), 2005, BAS HIV AIDS SURV YO, V0, P0
   Islam MM, 2008, INT J INFECT DIS, V12, P363, DOI 10.1016/j.ijid.2007.12.002
   Mahmood SAI, 2007, J HLTH HUM SERV ADM, V30, P2
   Mercer A, 2007, SEX TRANSM DIS, V34, P265, DOI 10.1097/01.olq.0000240384.61924.65
   Ministry of Expatriates Welfare & Overseas Employment, 2008, YEAR WIS OV EMPL MAJ, V0, P0
   National AIDS/STD Programme Ministry of Health and Family Welfare and Government of the Peoples Republic of Bangladesh, 2010, UNGASS COUNTR PROGR, V0, P0
   Rahman M Mizanur, 2009, J AYUB MED COLL ABBOTTABAD, V21, P3
   Rahman Mohammad Shafiqur, 2007, AIDS RES THER, V4, P10, DOI 10.1186/1742-6405-4-10
   Short R, 1998, INT J GYNECOL OBSTET, V63, PS147, DOI 10.1016/S0020-7292(98)00197-0
   Southasia, 2008, BANGL SAF SEX STRONG, V0, P0
   *UNAIDS, 2010, REP GLOB AIDS EP, V0, P0
   UNDP Regional Centre, 2008, HIV VULN MIGR WOM AS, V0, P0
   Wolffers I, 1997, LANCET, V349, P52, DOI 10.1016/S0140-6736(96)07032-8
   Yitayal S, 2011, BMC RES NOTES, V4, P505
   Zhao Qun, 2010, WORLD HEALTH POPUL, V11, P38
NR 27
TC 0
Z9 0
U1 1
U2 2
PU SCIENTIFIC PUBLISHERS INDIA
PI ALIGARH
PA 87-GREATER AZAD ENCLAVE, P O QUARSI, ALIGARH, 00000, INDIA
SN 0970-938X
EI 0976-1683
J9 BIOMED RES-INDIA
JI Biomed. Res.-India
PD JUN 15
PY 2015
VL 26
IS 3
BP 575
EP 579
DI 
PG 5
WC Engineering, Biomedical; Medicine, Research & Experimental
SC Engineering; Research & Experimental Medicine
GA CV8HA
UT WOS:000364522000029
DA 2023-03-20
ER

PT J
AU Tung, WC
   Cook, DM
   Lu, MG
   Ding, KL
AF Tung, Wei-Chen
   Cook, Daniel M.
   Lu, Minggen
   Ding, Kele
TI A Comparison of HIV Knowledge, Attitudes, and Sources of STI Information Between Female and Male College Students in Taiwan
SO HEALTH CARE FOR WOMEN INTERNATIONAL
LA English
DT Article
ID behaviors; youth; china; aids
AB Taiwan withdrew from the United Nations in 1971, which led to missed opportunities for participating in global HIV/AIDS programs and made Taiwan more vulnerable to HIV. Employing a questionnaire of 996 college students in Taiwan, the authors assessed and compared female and male HIV/AIDS-related knowledge, attitudes, and sources of HIV/sexually transmitted infections (STI) information. Students reported moderate knowledge and attitudes. Females had more positive attitudes toward people with HIV/AIDS than males. Most participants reported learning about HIV and STIs from traditional media, school teachers, and the Internet. We suggest evidence-based educational interventions for students should include targeted electronic and cultural awareness strategies.
C1 [Tung, Wei-Chen] Univ Nevada, Orvis Sch Nursing, Reno, NV 89557 USA.
   [Cook, Daniel M.; Lu, Minggen] Univ Nevada, Sch Community Hlth Sci, Reno, NV 89557 USA.
   [Ding, Kele] Kent State Univ, Hlth Educ & Promot Program, Kent, OH 44242 USA.
C3 Nevada System of Higher Education (NSHE); University of Nevada Reno; Nevada System of Higher Education (NSHE); University of Nevada Reno; Kent State University; Kent State University Kent; Kent State University Salem
RP Tung, WC (corresponding author), Univ Nevada, Orvis Sch Nursing, M-S 0134,1664 N Virginia St, Reno, NV 89557 USA.
EM wctung@hotmail.com
CR Albrektsson Madelene, 2009, OPEN AIDS J, V3, P55, DOI 10.2174/1874613600903010055
   Center for Disease Control Department of Health Executive Yuan of Taiwan (CDC Taiwan), 2013, STAT HIV AIDS MONTHL, V0, P0
   Centers for Disease Control Department of Health Executive Yuan of Taiwan (CDC Taiwan), 2011, CTR DIS CONTR ANN RE, V0, P0
   Chen H, 2012, AIDS CARE, V24, P1550, DOI 10.1080/09540121.2012.674093
   Cooper AF, 2008, WORLD DEV, V36, P293, DOI 10.1016/j.worlddev.2007.06.008
   Davis C, 1999, EDUC PSYCHOL MEAS, V59, P481, DOI 10.1177/00131649921969992
   Department of Statistics Ministry of the Interior, 2013, 2013 NUMB VILL NEIGH, V0, P0
   Hong Y, 2007, CYBERPSYCHOL BEHAV, V10, P161, DOI 10.1089/cpb.2006.9973
   Lou CH, 2012, J ADOLESCENT HEALTH, V50, PS26, DOI 10.1016/j.jadohealth.2011.12.009
   Lou JH, 2009, INT J NURS STUD, V46, P1595, DOI 10.1016/j.ijnurstu.2009.05.017
   Lu H. -Y., 2009, SEX ED, V9, P81, DOI 10.1080/14681810802639889
   Maimaiti N., 2010, GLOBAL J HLTH SCI, V2, P51, DOI 10.5539/GJHS.V2N2P51
   Newell P., 2009, TAIWAN TAKES 1 STEP, V0, P0
   Tsai YF, 2003, J ADV NURS, V41, P351, DOI 10.1046/j.1365-2648.2003.02533.x
   Tung WC, 2008, J ASSOC NURSE AIDS C, V19, P397, DOI 10.1016/j.jana.2008.04.009
   Tung WC, 2008, J HUM BEHAV SOC ENVI, V17, P361, DOI 10.1080/10911350802068102
   TUNG WK, 2007, THESIS I SHOU U KAOH, V0, P0
   UNAIDS, 2013, GLOB REP UNAIDS REP, V0, P0
   Yeh CH, 2002, PUBLIC HEALTH NURS, V19, P68, DOI 10.1046/j.1525-1446.2002.19009.x
   Zhang LY, 2007, HEALTH EDUC, V107, P351, DOI 10.1108/09654280710759269
NR 20
TC 9
Z9 10
U1 0
U2 15
PU TAYLOR & FRANCIS INC
PI PHILADELPHIA
PA 530 WALNUT STREET, STE 850, PHILADELPHIA, PA 19106 USA
SN 0739-9332
EI 1096-4665
J9 HEALTH CARE WOMEN IN
JI Health Care Women Int.
PD AUG 3
PY 2015
VL 36
IS 8
BP 870
EP 882
DI 10.1080/07399332.2014.962136
PG 13
WC Public, Environmental & Occupational Health; Women's Studies
SC Public, Environmental & Occupational Health; Women's Studies
GA CP2KP
UT WOS:000359706200003
PM 25271399
DA 2023-03-20
ER

PT J
AU Collado, A
   Loya, JM
   Yi, R
AF Collado, Anahi
   Loya, Jennifer M.
   Yi, Richard
TI THE INTERACTION OF HIV KNOWLEDGE, PERCEIVED RISK, AND SEX DIFFERENCES ON RISKY SEX
SO INTERNATIONAL JOURNAL OF SEXUAL HEALTH
LA English
DT Article
DE HIV knowledge; risky sex; perceived risk; college students; gender differences
ID sexually-transmitted infections; college-students; sensation seeking; adolescents; behavior; perceptions; prevalence; reduction; gender; aids
AB Objectives: Risky sexual behavior increases during college. HIV knowledge and risk perception have been inconsistent predictors of risky sex independently. Methods: This study tested the interaction between HIV knowledge, risk perception, and sex to predict risky sex in college students (N = 171; 52.0% female). Results: Women's HIV knowledge resulted in greater reports of risky sex when risk perception was low. Conversely, men's HIV knowledge translated into greater reports of risky sex when risk perception was high. Conclusions: Although preliminary, this study calls for nuanced models of risky sex and the inclusion of risk perception modules in HIV reduction programs.
C1 [Collado, Anahi] Emory Univ, Sch Med Psychiat & Behav Sci, Atlanta, GA 30329 USA.
   [Loya, Jennifer M.] George Mason Univ, Dept Psychol, Fairfax, VA 22030 USA.
   [Yi, Richard] Univ Maryland, College Pk, MD 20742 USA.
C3 Emory University; George Mason University; University System of Maryland; University of Maryland College Park
RP Collado, A (corresponding author), Emory Univ, Sch Med Psychiat & Behav Sci, 12 Execut Pk NE, Atlanta, GA 30329 USA.
EM acollado@umd.edu
CR American College Health Association, 2016, AM COLL HLTH ASS NAT, V0, P0
   [Anonymous], 2010, NAT HIV AIDS STRAT U, V0, P0
   Arria AM, 2009, AM J DRUG ALCOHOL AB, V35, P233, DOI 10.1080/00952990903005957
   Bandura A, 1994, PREVENTING AIDS THEO, V0, PP25, DOI 10.1007/978-1-4899-1193-3_3
   Bartlett Robin, 2010, ISSUES MENT HEALTH NURS, V31, P731, DOI 10.3109/01612840.2010.505313
   Bazargan M, 2000, J NATL MED ASSOC, V92, P391
   Carey Michael P, 1999, AIDS BEHAV, V3, P269, DOI 10.1023/A:1025429216459
   Carey MP, 2002, AIDS EDUC PREV, V14, P172, DOI 10.1521/aeap.14.2.172.23902
   CATANIA JA, 1990, HEALTH EDUC QUART, V17, P53, DOI 10.1177/109019819001700107
   Centers for Disease Control and Prevention, 2011, HIV SURV REP 2009, V0, P21
   Centers for Disease Control and Prevention, 2011, CONTR HIV STD BEH SU, V0, P0
   Centers for Disease Control & Prevention, 2011, HIV AM YOUTH, V0, P0
   DICLEMENTE RJ, 1993, J ADOLESCENT HEALTH, V14, P231, DOI 10.1016/1054-139X(93)90011-D
   Do M, 2009, AIDS CARE, V21, P1211, DOI 10.1080/09540120902730047
   Fielder RL, 2010, ARCH SEX BEHAV, V39, P1105, DOI 10.1007/s10508-008-9448-4
   Finucane ML, 2000, HEALTH RISK SOC, V2, P159, DOI 10.1080/713670162
   Flannery D, 2003, AM J HEALTH BEHAV, V27, P228, DOI 10.5993/AJHB.27.3.4
   Grossman JM, 2013, J PRIM PREV, V34, P329, DOI 10.1007/s10935-013-0315-2
   Gullette DL, 2006, J ASSOC NURSE AIDS C, V17, P23, DOI 10.1016/j.jana.2006.07.001
   Gustafson PE, 1998, RISK ANAL, V18, P805, DOI 10.1023/B:RIAN.0000005926.03250.c0
   Harper GW, 2009, AIDS EDUC PREV, V21, P109, DOI 10.1521/aeap.2009.21.5_supp.109
   HelwegLarsen M, 1997, CURR DIR PSYCHOL SCI, V6, P23, DOI 10.1111/1467-8721.ep11512614
   Holliday SB, 2013, CRIM JUSTICE BEHAV, V40, P1044, DOI 10.1177/0093854813482308
   HORVATH P, 1993, PERS INDIV DIFFER, V14, P41, DOI 10.1016/0191-8869(93)90173-Z
   JANZ NK, 1984, HEALTH EDUC QUART, V11, P1, DOI 10.1177/109019818401100101
   Jemmott JB, 2010, AM J PUBLIC HEALTH, V100, P720, DOI 10.2105/AJPH.2008.140657
   Kayiki Simon P, 2011, AFR J REPROD HEALTH, V15, P57
   Khawcharoenporn T, 2012, AIDS PATIENT CARE ST, V26, P222, DOI 10.1089/apc.2011.0202
   KIRBY D, 1994, PREVENTING AIDS THEO, V0, P117
   Kowalewski MR, 1997, HEALTH EDUC BEHAV, V24, P313, DOI 10.1177/109019819702400305
   Langer LM, 1997, AM J ORTHOPSYCHIAT, V67, P315, DOI 10.1037/h0080235
   Lewis JE, 1997, J AM COLL HEALTH, V45, P147, DOI 10.1080/07448481.1997.9936875
   Lopez-Quintero C, 2010, DRUG ALCOHOL DEPEN, V109, P65, DOI 10.1016/j.drugalcdep.2009.12.011
   Matson PA, 2014, SEX TRANSM DIS, V41, P475, DOI 10.1097/OLQ.0000000000000163
   Mevissen FEF, 2010, J HEALTH COMMUN, V15, P578, DOI 10.1080/10810730.2010.499591
   Miller KS, 1999, J MARRIAGE FAM, V61, P85, DOI 10.2307/353885
   Mosher William D, 2005, ADV DATA, V0, P1
   Mustanski B, 2011, HEALTH PSYCHOL, V30, P597, DOI 10.1037/a0023858
   PENDERGRAST RA, 1992, J ADOLESCENT HEALTH, V13, P133, DOI 10.1016/1054-139X(92)90080-U
   Pluhar E.I., 2003, COLL STUDENT J, V37, P420
   Pollack LM, 2013, SEX TRANSM DIS, V40, P388, DOI 10.1097/OLQ.0b013e318283d2e5
   Preacher KJ, 2008, BEHAV RES METHODS, V40, P879, DOI 10.3758/BRM.40.3.879
   Rock E M, 2003, J PEDIATR ADOLESC GYNECOL, V16, P369, DOI 10.1016/j.jpag.2003.09.003
   Satterwhite CL, 2013, SEX TRANSM DIS, V40, P187, DOI 10.1097/OLQ.0b013e318286bb53
   Sheeran P, 2014, PSYCHOL BULL, V140, P511, DOI 10.1037/a0033065
   Smith Dawn K., 2005, MORBIDITY AND MORTALITY WEEKLY REPORT, V54, P1
   So J, 2013, HUM COMMUN RES, V39, P317, DOI 10.1111/hcre.12005
   Sutton MY, 2011, PUBLIC HEALTH REP, V126, P653, DOI 10.1177/003335491112600507
   Weinstock H, 2004, PERSPECT SEX REPRO H, V36, P6, DOI 10.1111/j.1931-2393.2004.tb00002.x
NR 49
TC 9
Z9 9
U1 0
U2 14
PU ROUTLEDGE JOURNALS, TAYLOR & FRANCIS LTD
PI ABINGDON
PA 2-4 PARK SQUARE, MILTON PARK, ABINGDON OX14 4RN, OXON, ENGLAND
SN 1931-7611
EI 1931-762X
J9 INT J SEX HEALTH
JI Int. J. Sex. Health
PD OCT 2
PY 2015
VL 27
IS 4
BP 418
EP 428
DI 10.1080/19317611.2015.1031312
PG 11
WC Psychology, Clinical; Public, Environmental & Occupational Health; Social Sciences, Interdisciplinary
SC Psychology; Public, Environmental & Occupational Health; Social Sciences - Other Topics
GA CY2BP
UT WOS:000366214100005
DA 2023-03-20
ER

PT J
AU Ramo, DE
   Thrul, J
   Chavez, K
   Delucchi, KL
   Prochaska, JJ
AF Ramo, Danielle E.
   Thrul, Johannes
   Chavez, Kathryn
   Delucchi, Kevin L.
   Prochaska, Judith J.
TI Feasibility and Quit Rates of the Tobacco Status Project: A Facebook Smoking Cessation Intervention for Young Adults
SO JOURNAL OF MEDICAL INTERNET RESEARCH
LA English
DT Article
DE smoking cessation; Facebook; social media; young adults
ID randomized controlled-trial; physical-activity intervention; adolescent smoking; cigarette-smoking; college-students; hiv prevention; smokers; program; men; recommendations
AB Background: Young adult smokers are a challenging group to engage in smoking cessation interventions. With wide reach and engagement among users, Facebook offers opportunity to engage young people in socially supportive communities for quitting smoking and sustaining abstinence. Objective: We developed and tested initial efficacy, engagement, and acceptability of the Tobacco Status Project, a smoking cessation intervention for young adults delivered within Facebook. Methods: The intervention was based on the US Public Health Service Clinical Practice Guidelines and the Transtheoretical Model and enrolled participants into study-run 3-month secret Facebook groups matched on readiness to quit smoking. Cigarette smokers (N=79) aged 18-25, who used Facebook on most days, were recruited via Facebook. All participants received the intervention and were randomized to one of three monetary incentive groups tied to engagement (commenting in groups). Assessments were completed at baseline, 3-, 6-, and 12-months follow-up. Analyses examined retention, smoking outcomes over 12 months (7-day point prevalence abstinence, >= 50% reduction in cigarettes smoked, quit attempts and strategies used, readiness to quit), engagement, and satisfaction with the intervention. Results: Retention was 82% (65/79) at 6 months and 72% (57/79) at 12 months. From baseline to 12-months follow-up, there was a significant increase in the proportion prepared to quit (10/79, 13%; 36/79, 46%, P<.001). Over a third (28/79, 35%) reduced their cigarette consumption by 50% or greater, and 66% (52/79) made at least one 24-hour quit attempt during the study. In an intent-to-treat analysis, 13% (10/79) self-reported 7-day abstinence (6/79, 8% verified biochemically) at 12-months follow-up. In their quit attempts, 11% (9/79) used a nicotine replacement therapy approved by the Food and Drug Administration, while 18% (14/79) used an electronic nicotine delivery system to quit (eg, electronic cigarette). A majority (48/79, 61%) commented on at least one Facebook post, with more commenting among those with biochemically verified abstinence at 3 months (P=.036) and those randomized to receive a personal monetary incentive (P=.015). Over a third of participants (28/79, 35%) reported reading most or all of the Facebook posts. Highest acceptability ratings of the intervention were for post ease (57/79, 72%) and thinking about what they read (52/79, 66%); 71% (56/79) recommended the program to others. Only 5 participants attended the optional cognitive-behavioral counseling sessions, though their attendance was high (6/7 sessions overall) and the sessions were rated as easy to understand, useful, and helpful (all 90-100% agreed). Conclusions: A Facebook quit smoking intervention is attractive and feasible to deliver, and early efficacy data are encouraging. However, the 1.5-fold greater use of electronic cigarettes over nicotine replacement products for quitting is concerning.
C1 [Ramo, Danielle E.; Chavez, Kathryn; Delucchi, Kevin L.] Univ Calif San Francisco, Dept Psychiat, San Francisco, CA 94143 USA.
   [Ramo, Danielle E.] Univ Calif San Francisco, UCSF Helen Diller Family Comprehens Canc Ctr, Tobacco Control Program, San Francisco, CA 94143 USA.
   [Ramo, Danielle E.; Thrul, Johannes] Univ Calif San Francisco, Ctr Tobacco Control Res & Educ, San Francisco, CA 94143 USA.
   [Prochaska, Judith J.] Stanford Univ, Dept Med, Stanford Prevent Res Ctr, Stanford, CA 94305 USA.
C3 University of California System; University of California San Francisco; University of California System; University of California San Francisco; UCSF Medical Center; UCSF Helen Diller Family Comprehensive Cancer Center; University of California System; University of California San Francisco; Stanford University
RP Ramo, DE (corresponding author), Univ Calif San Francisco, Dept Psychiat, 401 Parnassus Ave,Box TRC 0984, San Francisco, CA 94143 USA.
EM danielle.ramo@ucsf.edu
FU National Institute on Drug Abuse (NIDA) [K23 DA032578, P50 DA09253]; NIDA [K23 DA018691]; National Cancer Institute [R25 CA113710]; National Institute of Mental Health [R01 MH083684]; State of California Tobacco-Related Disease Research Program [21BT-0018]; National Heart, Lung, and Blood Institute [T32 HL007034-37]
CR Andreoni J, 2002, ECONOMETRICA, V70, P737, DOI 10.1111/1468-0262.00302
   Backinger CL, 2008, HEALTH EDUC RES, V23, P359, DOI 10.1093/her/cym053
   Baskerville NB, 2016, NICOTINE TOB RES, V18, P351, DOI 10.1093/ntr/ntv119
   Ben-Ner A., 2008, J SOCIO-ECON, V37, P1775, DOI 10.1016/j.socec.2007.11.004
   Benishek LA, 2014, ADDICTION, V109, P1426, DOI 10.1111/add.12589
   Bost ML, 2005, J COMMUN HEALTH NURS, V22, P15, DOI 10.1207/s15327655jchn2201_2
   Brown RA, 2003, TOB CONTROL, V12, P3
   Bull SS, 2012, AM J PREV MED, V43, P467, DOI 10.1016/j.amepre.2012.07.022
   Bull SS, 2011, J PEDIATR PSYCHOL, V36, P1082, DOI 10.1093/jpepsy/jsq126
   Burri M, 2006, NICOTINE TOB RES, V8, PS13, DOI 10.1080/14622200601042513
   Butler CC, 1999, BRIT J GEN PRACT, V49, P611
   Caldwell PHY, 2010, PLOS MED, V7, P0, DOI 10.1371/journal.pmed.1000368
   Carpenter MJ, 2004, J CONSULT CLIN PSYCH, V72, P371, DOI 10.1037/0022-006X.72.3.371
   Carpenter MJ, 2003, NICOTINE TOB RES, V5, P155, DOI 10.1080/146222003100007385
   Cavallo DN, 2012, AM J PREV MED, V43, P527, DOI 10.1016/j.amepre.2012.07.019
   Center F, 2015, WHAT AR PRIV OPT GRO, V0, P0
   Chan SSC, 2005, APPL NURS RES, V18, P178, DOI 10.1016/j.apnr.2005.01.002
   Choi K, 2012, AM J PUBLIC HEALTH, V102, P2088, DOI 10.2105/AJPH.2011.300525
   Cohen S, 2007, HEALTH PSYCHOL, V26, P410, DOI 10.1037/0278-6133.26.4.410
   Crisp Dimity A, 2014, DEPRESS RES TREAT, V2014, P790457, DOI 10.1155/2014/790457
   Curry SJ, 2003, ARCH PEDIAT ADOL MED, V157, P295, DOI 10.1001/archpedi.157.3.295
   Curry SJ, 2007, AM J PUBLIC HEALTH, V97, P1464, DOI 10.2105/AJPH.2006.103788
   Danaher BG, 2013, NICOTINE TOB RES, V15, P1502, DOI 10.1093/ntr/ntt006
   Danaher BG, 2009, ANN BEHAV MED, V38, P28, DOI 10.1007/s12160-009-9129-0
   Davies J, 2000, J AM COLL HEALTH, V48, P259, DOI 10.1080/07448480009596267
   DICLEMENTE CC, 1991, J CONSULT CLIN PSYCH, V59, P295, DOI 10.1037/0022-006X.59.2.295
   Dube S. R., 2010, MORBIDITY AND MORTALITY WEEKLY REPORT, V59, P1135
   Duggan M, 2015, SOCIAL MEDIA UPDATE, V0, P0
   Fiore MC, 2008, AM J PREV MED, V35, P158, DOI 10.1016/j.amepre.2008.04.009
   Grana R, 2014, CIRCULATION, V129, P1972, DOI 10.1161/CIRCULATIONAHA.114.007667
   Grana RA, 2014, AM J PREV MED, V46, P395, DOI 10.1016/j.amepre.2013.12.010
   Hajek P, 2013, LANCET RESP MED, V1, P429, DOI 10.1016/S2213-2600(13)70124-3
   Hall SM, 2006, AM J PUBLIC HEALTH, V96, P1808, DOI 10.2105/AJPH.2005.080382
   Hettema JE, 2010, J CONSULT CLIN PSYCH, V78, P868, DOI 10.1037/a0021498
   Huang GC, 2014, J ADOLESCENT HEALTH, V54, P508, DOI 10.1016/j.jadohealth.2013.07.001
   Hughes JR, 2014, NICOTINE TOB RES, V16, P1190, DOI 10.1093/ntr/ntu052
   Hughes JR, 2003, NICOTINE TOB RES, V5, P13, DOI 10.1080/1462220031000070552
   Jones K, 2012, J COMMUN HEALTH NURS, V29, P106, DOI 10.1080/07370016.2012.670579
   Kernot J, 2013, BMC PUBLIC HEALTH, V13, P0, DOI 10.1186/1471-2458-13-518
   Kohl LF, 2013, J MED INTERNET RES, V15, P71, DOI 10.2196/jmir.2665
   Meier S., 2007, EC PSYCHOL PROMISING, V0, P51
   Myers MG, 2004, DRUG ALCOHOL DEPEN, V73, P209, DOI 10.1016/j.drugalcdep.2003.09.008
   Napolitano MA, 2013, OBESITY, V21, P25, DOI 10.1002/oby.20232
   Nash Chelsea M, 2015, J MED INTERNET RES, V17, Pe36, DOI 10.2196/jmir.3658
   Patrick K, 2014, CONTEMP CLIN TRIALS, V37, P10, DOI 10.1016/j.cct.2013.11.001
   Pechmann Cornelia, 2015, J MED INTERNET RES, V17, Pe50, DOI 10.2196/jmir.3772
   Pedrana A, 2013, J MED INTERNET RES, V15, P0, DOI 10.2196/jmir.2334
   Pro-Change Behavior Systems, 2009, GUID SMOK CESS, V0, P0
   PROCHASKA JO, 1983, J CONSULT CLIN PSYCH, V51, P390, DOI 10.1037/0022-006X.51.3.390
   Prochaska JO, 2005, PREV MED, V41, P406, DOI 10.1016/j.ypmed.2004.09.050
   Ramo Danielle E, 2014, INTERNET INTERV, V1, P58
   Ramo DE, 2015, AM J HEALTH PROMOT, V29, PE126, DOI 10.4278/ajhp.130326-QUAL-128
   Solberg LI, 2007, AM J PUBLIC HEALTH, V97, P1421, DOI 10.2105/AJPH.2006.098491
   Stanton A, 2013, COCHRANE DB SYST REV, V0, P0, DOI DOI 10.1002/14651858.CD003289.pub5
   statistica, 2015, NUMB FAC US US JAN 2, V0, P0
   Steinberg ML, 2004, J CONSULT CLIN PSYCH, V72, P723, DOI 10.1037/0022-006X.72.4.723
   Substance Abuse and Mental Health Services Administration, 2013, RES 2013 NAT SURV DR, V0, P0
   Thrul J, 2014, DRUG ALCOHOL DEPEN, V141, P118, DOI 10.1016/j.drugalcdep.2014.05.016
   Transdisciplinary Tobacco Use Research Center (TTURC) Tobacco Dependence, 2007, NICOTINE TOB RES, V9 Suppl 4, PS555, DOI 10.1080/14622200701673480
   Valle CG, 2015, J ADOLESC YOUNG ADUL, V4, P26, DOI 10.1089/jayao.2014.0034
   van Mierlo T, 2012, J MED INTERNET RES, V14, P45, DOI 10.2196/jmir.1854
   Williams G, 2014, BMJ OPEN, V4, P0, DOI 10.1136/bmjopen-2013-003926
   Young SD, 2014, AIDS BEHAV, V18, P1625, DOI 10.1007/s10461-013-0604-z
NR 63
TC 71
Z9 71
U1 2
U2 33
PU JMIR PUBLICATIONS, INC
PI TORONTO
PA 59 WINNERS CIRCLE, TORONTO, ON M4L 3Y7, CANADA
SN 1438-8871
EI 
J9 J MED INTERNET RES
JI J. Med. Internet Res.
PD DEC 15
PY 2015
VL 17
IS 12
BP 
EP 
DI 10.2196/jmir.5209
PG 13
WC Health Care Sciences & Services; Medical Informatics
SC Health Care Sciences & Services; Medical Informatics
GA DA6GN
UT WOS:000367900700001
PM 26721211
DA 2023-03-20
ER

PT J
AU Kim, J
AF Kim, Jinho
TI School Socioeconomic Composition and Adolescent Sexual Initiation in Malawi
SO STUDIES IN FAMILY PLANNING
LA English
DT Article
ID premarital sex; young-people; behavior; neighborhood; hiv; pregnancy; satisfaction; education; health; women
AB Numerous studies have documented the determinants of sexual behavior among adolescents in less-developed countries, yet relatively little is known about the influence of social contexts such as school and neighborhood. Using two waves of data from a school-based longitudinal survey conducted in Malawi from 2011-13, this study advances our understanding of the relationship between school-level socioeconomic contexts and adolescents' sexual activity. The results from two-level multinomial logistic regression models suggest that high socioeconomic composition of the student body in school decreases the odds of initiation of sexual activity, independent of other important features of schools and individual-level characteristics. This study also finds that the association between school socioeconomic composition and sexual activity is statistically significant among male adolescents but not female adolescents, suggesting that schools' socioeconomic contexts may be more relevant to male adolescents' initiation of sexual activity.
C1 Univ Wisconsin, Dept Sociol, Madison, WI 53706 USA.
C3 University of Wisconsin System; University of Wisconsin Madison
RP Kim, J (corresponding author), Univ Wisconsin, Dept Sociol, 8128 William H Sewell Social Sci Bldg, Madison, WI 53706 USA.
EM jinhokim@ssc.wisc.edu
FU University of Wisconsin-Madison [P2C HD047873]; Daeyang Luke Hospital in Malawi; Korea International Cooperation Agency (KOICA); Africa Future Foundation in Korea
CR Agresti A., 2002, CATEGORICAL DATA ANA, V0, P0, DOI DOI 10.1002/0471249688
   Ai CR, 2003, ECON LETT, V80, P123, DOI 10.1016/S0165-1765(03)00032-6
   Barnighausen T, 2007, AIDS, V21, PS29, DOI 10.1097/01.aids.0000300533.59483.95
   Baird Sarah, 2008, WORKING PAPER, V0, P0
   Baird Sarah, 2014, WORMS WORK PUB UNPUB, V0, P0
   Barrett JB, 2007, SOC SCI QUART, V88, P1024, DOI 10.1111/j.1540-6237.2007.00516.x
   Bearman PS, 2001, AM J SOCIOL, V106, P859, DOI 10.1086/320295
   Behrman JA, 2015, SOC SCI MED, V127, P108, DOI 10.1016/j.socscimed.2014.06.034
   Biddlecom A, 2008, STUD FAMILY PLANN, V39, P337, DOI 10.1111/j.1728-4465.2008.00179.x
   Biddlecom Ann, 2007, POVERTY GENDER AND Y, V0, P0
   Brossard Mathieu, 2010, 182 WORLD BANK, V0, P0
   Cherng HYS, 2013, AM EDUC RES J, V50, P76, DOI 10.3102/0002831212466689
   Coleman JS, 1966, EQUALITY ED OPPORTUN, V0, P0
   De Hoop Jacobus, 2011, UNPUBLISHED WORKING, V0, P0
   Department of Education Planning, 2013, ED STAT 2012, V0, P0
   DiClemente RJ, 2007, J PEDIATR PSYCHOL, V32, P888, DOI 10.1093/jpepsy/jsm056
   Diez Roux Ana V, 2004, SOC SCI MED, V58, P1953, DOI 10.1016/S0277-9536(03)00414-3
   Filmer D, 2001, DEMOGRAPHY, V38, P115, DOI 10.2307/3088292
   FURSTENBERG FF, 1987, AM SOCIOL REV, V52, P511, DOI 10.2307/2095296
   Grant MJ, 2012, CULT HEALTH SEX, V14, P73, DOI 10.1080/13691058.2011.624641
   Grant MJ, 2008, STUD FAMILY PLANN, V39, P369, DOI 10.1111/j.1728-4465.2008.00181.x
   Greene W, 2010, ECON LETT, V107, P291, DOI 10.1016/j.econlet.2010.02.014
   Halpern CT, 2000, J ADOLESCENT HEALTH, V26, P213, DOI 10.1016/S1054-139X(99)00061-0
   Jargowsky P.A., 2009, 28 URB I, V0, P0
   Jencks C., 1990, INNER CITY POVERTY U, V0, P111
   Jukes M, 2008, AIDS, V22, PS41, DOI 10.1097/01.aids.0000341776.71253.04
   Kirby D, 2002, J SEX RES, V39, P27, DOI 10.1080/00224490209552116
   Lam D, 2013, STUD FAMILY PLANN, V44, P147, DOI 10.1111/j.1728-4465.2013.00350.x
   Lee V, 2002, INEQUALITY STARTING, V0, P0
   Legewie J, 2012, AM SOCIOL REV, V77, P463, DOI 10.1177/0003122412440802
   Leventhal T, 2000, PSYCHOL BULL, V126, P309, DOI 10.1037/0033-2909.126.2.309
   Levy-Garboua L, 2006, J ECON PSYCHOL, V27, P165, DOI 10.1016/j.joep.2005.06.017
   Lloyd C., 2007, ROLE SCH PROMOTING S, V0, P0, DOI DOI 10.31899/pgy2.1048
   Lloyd C.B., 2005, GROWING GLOBAL CHANG, V0, P0, DOI DOI 10.17226/11174
   Marteleto L, 2008, STUD FAMILY PLANN, V39, P351, DOI 10.1111/j.1728-4465.2008.00180.x
   MAYER SE, 1991, URBAN UNDERCLASS, V0, P321
   McKenzie DJ, 2005, J POPUL ECON, V18, P229, DOI 10.1007/s00148-005-0224-7
   Mensch BS, 2003, DEMOGRAPHY, V40, P247, DOI 10.1353/dem.2003.0017
   Mensch BS, 2001, STUD FAMILY PLANN, V32, P285, DOI 10.1111/j.1728-4465.2001.00285.x
   Munthali A. C., 2004, ADOLESCENT SEXUAL RE, V0, P0
   Oakes JM, 2004, SOC SCI MED, V58, P1929, DOI 10.1016/j.socscimed.2003.08.004
   Owens A, 2010, SOCIOL EDUC, V83, P287, DOI 10.1177/0038040710383519
   Pettifor AE, 2004, AIDS, V18, P1435, DOI 10.1097/01.aids.0000131338.61042.b8
   Raudenbush SW, 1995, J EDUC BEHAV STAT, V20, P307, DOI 10.3102/10769986020004307
   RAUDENBUSH SW, 1993, J EDUC STAT, V18, P321, DOI 10.3102/10769986018004321
   Raudenbush SW, 2002, HIERARCHICAL LINEAR, V0, P0
   Richards-Shubik Seth, 2012, 12015 PENN I EC RES, V0, P0
   Samdal O, 1998, HEALTH EDUC RES, V13, P383, DOI 10.1093/her/13.3.383
   Sampson RJ, 2002, ANNU REV SOCIOL, V28, P443, DOI 10.1146/annurev.soc.28.110601.141114
   Sampson RJ, 1997, SCIENCE, V277, P918, DOI 10.1126/science.277.5328.918
   Soler-Hampejsek E, 2013, J ADOLESCENT HEALTH, V53, P228, DOI 10.1016/j.jadohealth.2013.03.008
   Takakura M, 2010, J SCHOOL HEALTH, V80, P544, DOI 10.1111/j.1746-1561.2010.00540.x
   Teitler JO, 2000, SOCIOL EDUC, V73, P112, DOI 10.2307/2673240
   UNESCO, 2015, ED ALL GLOB MON REP, V0, P0
   UNESCO Institute for Statistics, 2012, OPP LOST IMP GRAD RE, V0, P0
   Wight D, 2006, SOC SCI MED, V62, P987, DOI 10.1016/j.socscimed.2005.06.052
   Wilson WJ., 2012, TRULY DISADVANTAGED, V2, P0
   Woolley ME, 2009, J EARLY ADOLESCENCE, V29, P43, DOI 10.1177/0272431608324478
   World Bank, 2017, WORLD DEV IND 2014, V0, P0
NR 59
TC 10
Z9 11
U1 0
U2 7
PU WILEY
PI HOBOKEN
PA 111 RIVER ST, HOBOKEN 07030-5774, NJ USA
SN 0039-3665
EI 1728-4465
J9 STUD FAMILY PLANN
JI Stud. Fam. Plan.
PD SEP 15
PY 2015
VL 46
IS 3
BP 263
EP 279
DI 10.1111/j.1728-4465.2015.00029.x
PG 17
WC Demography; Public, Environmental & Occupational Health
SC Demography; Public, Environmental & Occupational Health
GA CR0KU
UT WOS:000361008300002
PM 26347090
DA 2023-03-20
ER

PT J
AU Shalaka, NS
   Garred, NA
   Zeglam, HT
   Awasi, SA
   Abukathir, LA
   Altagdi, ME
   Rayes, AA
AF Shalaka, N. S.
   Garred, N. A.
   Zeglam, H. T.
   Awasi, S. A.
   Abukathir, L. A.
   Altagdi, M. E.
   Rayes, A. A.
TI Clinical profile and factors associated with mortality in hospitalized patients with HIV/AIDS: a retrospective analysis from Tripoli Medical Centre, Libya, 2013
SO EASTERN MEDITERRANEAN HEALTH JOURNAL
LA English
DT Article
ID hiv-infected patients; active antiretroviral therapy; human-immunodeficiency-virus; total lymphocyte count; cd4 count; pulmonary tuberculosis; collaborative analysis; college-students; late presenters; death
AB In Libya, little is known about HIV-related hospitalizations and in-hospital mortality. This was a retrospective analysis of HIV-related hospitalizations at Tripoli Medical Centre in 2013. Of 227 cases analysed, 82.4% were males who were significantly older (40.0 versus 36.5 years), reported injection drug use (58.3% versus 0%) and were hepatitis C virus co-infected (65.8% versus 0%) compared with females. Severe immunosuppression was prevalent (median CD4 count = 42 cell/mu L). Candidiasis was the most common diagnosis (26.0%); Pneumocystis pneumonia was the most common respiratory disease (8.8%), while cerebral toxoplasmosis was diagnosed in 8.4% of patients. Current HAART use was independently associated with low risk of in-hospital mortality (OR 0.33), while central nervous system symptoms (OR 4.12), sepsis (OR 6.98) and low total lymphocyte counts (OR 3.60) were associated with increased risk. In this study, late presentation with severe immunosuppression was common, and was associated with significant in-hospital mortality.
C1 [Shalaka, N. S.; Garred, N. A.; Zeglam, H. T.; Awasi, S. A.; Abukathir, L. A.; Altagdi, M. E.; Rayes, A. A.] Tripoli Med Ctr, Dept Infect Dis, Tripoli, Libya.
   [Shalaka, N. S.; Rayes, A. A.] Univ Tripoli, Dept Med, Tripoli, Libya.
RP Shalaka, NS (corresponding author), Tripoli Med Ctr, Dept Infect Dis, Tripoli, Libya.
EM nadershalaka@gmail.com
CR Agaba PA, 2011, J INFECT DEV COUNTR, V5, P377, DOI 10.3855/jidc.1096
   Alberti C, 2002, INTENS CARE MED, V28, P108, DOI 10.1007/s00134-001-1143-z
   Allen S, 2003, AIDS, V17, P733, DOI 10.1097/00002030-200303280-00012
   [Anonymous], 2013, UNAIDS 2013 REG REP, V0, P0
   [Anonymous], 2013, GLOB REP UNAIDS REP, V0, P0
   [Anonymous], 2011, RET HIV PROGR DEF CH, V0, P0
   Badahdah A M, 2010, EAST MEDITERR HEALTH J, V16, P982
   Badahdah A. M., 2010, EASTERN MEDITERRANEAN HEALTH JOURNAL, V16, P901
   Balkhair Abdullah A, 2012, SULTAN QABOOS UNIV MED J, V12, P442
   Bonnet F, 2009, CLIN INFECT DIS, V48, P633, DOI 10.1086/596766
   Brennan A, 2014, AIDS CARE, V26, P804, DOI 10.1080/09540121.2013.869536
   Buchacz K, 2008, AIDS, V22, P1345, DOI 10.1097/QAD.0b013e328304b38b
   Camoni L, 2013, BMC PUBLIC HEALTH, V13, P0, DOI 10.1186/1471-2458-13-281
   Chamie G, 2010, INT J TUBERC LUNG D, V14, P1295
   Chkhartishvili N, 2014, AIDS RES HUM RETROV, V30, P560, DOI 10.1089/aid.2013.0219
   Colvin M, 2001, INT J STD AIDS, V12, P386, DOI 10.1258/0956462011923336
   Cox JA, 2012, PLOS ONE, V7, P0, DOI 10.1371/journal.pone.0033685
   Cox JA, 2010, AIDS REV, V12, P183
   Crump JA, 2011, CLIN INFECT DIS, V52, P341, DOI 10.1093/cid/ciq103
   Curran K, 2012, CURR HIV-AIDS REP, V9, P160, DOI 10.1007/s11904-012-0114-z
   Gouveia PAD, 2013, TROP MED INT HEALTH, V18, P276, DOI 10.1111/tmi.12042
   Dao CN, 2011, AIDS RES HUM RETROV, V27, P1149, DOI 10.1089/aid.2010.0345
   Egger M, 2002, LANCET, V360, P119, DOI 10.1016/S0140-6736(02)09411-4
   Falster K, 2010, AIDS, V24, P1329, DOI 10.1097/QAD.0b013e328339e245
   Ganczak M, 2007, J ADOLESCENT HEALTH, V40, PCOVER1, DOI 10.1016/j.jadohealth.2007.01.011
   Girardi E, 2007, JAIDS-J ACQ IMM DEF, V46, PS3, DOI 10.1097/01.qai.0000286597.57066.2b
   Harris RJ, 2008, ANTIVIR THER, V13, P959
   Inverarity Donald, 2002, SOUTHEAST ASIAN JOURNAL OF TROPICAL MEDICINE AND PUBLIC HEALTH, V33, P822
   Japiassu AM, 2010, CRIT CARE, V14, P0, DOI 10.1186/cc9221
   Kim JH, 2013, INFECTION, V41, P545, DOI 10.1007/s15010-012-0386-7
   Krentz HB, 2005, HIV MED, V6, P99, DOI 10.1111/j.1468-1293.2005.00271.x
   Langebeek N, 2014, BMC MED, V12, P0, DOI 10.1186/s12916-014-0142-1
   Lawn SD, 2008, AIDS, V22, P1897, DOI 10.1097/QAD.0b013e32830007cd
   Lawn SD, 2013, BMC MED, V11, P0, DOI 10.1186/1741-7015-11-231
   Lawn SD, 2012, LANCET INFECT DIS, V12, P201, DOI 10.1016/S1473-3099(11)70251-1
   Liwlompaisan W., 2013, JOURNAL OF INFECTIOUS DISEASES AND ANTIMICROBIAL AGENTS, V30, P5
   Mahajan AP, 2004, JAIDS-J ACQ IMM DEF, V36, P567, DOI 10.1097/00126334-200405010-00004
   Matin N, 2011, J HEALTH POPUL NUTR, V29, P14
   Mills EJ, 2006, PLOS MED, V3, P2039, DOI 10.1371/journal.pmed.0030438
   Mirzoyan L, 2013, JAIDS-J ACQ IMM DEF, V62, P577, DOI 10.1097/QAI.0b013e318284714a
   Mocroft A, 1999, AIDS, V13, P943, DOI 10.1097/00002030-199905280-00010
   Mocroft A, 2013, PLOS MED, V10, P0, DOI 10.1371/journal.pmed.1001510
   Mocroft A, 2011, ANTIVIR THER, V16, P329, DOI 10.3851/IMP1746
   Monforte AD, 2011, ANTIVIR THER, V16, P1103, DOI 10.3851/IMP1883
   Mrus JM, 2005, CRIT CARE, V9, PR623, DOI 10.1186/cc3811
   Mugusi F, 2006, INT J TUBERC LUNG D, V10, P663
   Naba Mazen R, 2010, J INFECT PUBLIC HEALTH, V3, P130, DOI 10.1016/j.jiph.2010.07.005
   Naing C, 2013, LUNG, V191, P27, DOI 10.1007/s00408-012-9440-6
   Namutebi AMN, 2013, AFR HEALTH SCI, V13, P977, DOI 10.4314/ahs.v13i4.17
   Obirikorang C, 2012, BMC INFECT DIS, V12, P0, DOI 10.1186/1471-2334-12-128
   Ogoina D, 2012, AIDS RES TREAT, V2012, P0, DOI 10.1155/2012/940580
   Peter JG, 2013, PLOS ONE, V8, P0, DOI 10.1371/journal.pone.0054875
   Prajapati S, 2014, J AIDS CLIN RES, V05, P0
   Rapp C, 2012, J INT AIDS SOC S4, V15, P18126
   Rawat R, 2013, JAIDS-J ACQ IMM DEF, V62, P246, DOI 10.1097/QAI.0b013e3182797363
   Redig AJ, 2013, HEMATOL-AM SOC HEMAT, V0, PP377, DOI 10.1182/asheducation-2013.1.377
   Rodriguez-Arenas MA, 2006, AIDS RES HUM RETROV, V22, P715, DOI 10.1089/aid.2006.22.715
   Sackoff JE, 2006, ANN INTERN MED, V145, P397, DOI 10.7326/0003-4819-145-6-200609190-00003
   Saleri N, 2009, INFECTION, V37, P142, DOI 10.1007/s15010-008-7406-7
   Scott LE, 2011, PLOS MED, V8, P0, DOI 10.1371/journal.pmed.1001061
   Sharifi-Mood B, 2006, SAUDI MED J, V27, P1362
   Sharma SK, 2004, BMC INFECT DIS, V4, P0, DOI 10.1186/1471-2334-4-52
   Silva JM, 2013, J INT AIDS SOC, V16, P0, DOI 10.7448/IAS.16.1.17344
   Smith CJ, 2014, LANCET, V384, P241, DOI 10.1016/S0140-6736(14)60604-8
   Sobhani R, 2007, INDIAN J MED RES, V126, P116
   Sobrino-Vegas P, 2009, CURR HIV RES, V7, P224, DOI 10.2174/157016209787581535
   Sullivan PS, 1998, BLOOD, V91, P301, DOI 10.1182/blood.V91.1.301.301_301_308
   Tang Hung-Jen, 2006, JOURNAL OF MICROBIOLOGY IMMUNOLOGY AND INFECTION, V39, P310
   Thinyane K, 2013, INT J INFECT DIS, V11, P1
   Thompson MA, 2012, ANN INTERN MED, V156, P817, DOI 10.7326/0003-4819-156-11-201206050-00419
   Valadez JJ, 2013, PLOS ONE, V8, P0, DOI 10.1371/journal.pone.0066701
   Weber R, 2013, HIV MED, V14, P195, DOI 10.1111/j.1468-1293.2012.01051.x
   Xiao J, 2013, CHINA PLOS ONE, V8, P0
   Yang CH, 2008, HIV MED, V9, P535, DOI 10.1111/j.1468-1293.2008.00600.x
NR 74
TC 7
Z9 9
U1 0
U2 3
PU WHO EASTERN MEDITERRANEAN REGIONAL OFFICE
PI NASR CITY, CAIRO
PA P. O. BOX 7608, NASR CITY, CAIRO, EGYPT
SN 1020-3397
EI 1687-1634
J9 E MEDITERR HEALTH J
JI East Mediterr. Health J.
PD SEP 15
PY 2015
VL 21
IS 9
BP 635
EP 646
DI 10.26719/2015.21.9.635
PG 12
WC Health Care Sciences & Services; Health Policy & Services; Public, Environmental & Occupational Health
SC Health Care Sciences & Services; Public, Environmental & Occupational Health
GA CY1RM
UT WOS:000366185300004
PM 26450860
DA 2023-03-20
ER

PT J
AU Serowoky, ML
   George, N
   Yarandi, H
AF Serowoky, Mary L.
   George, Nancy
   Yarandi, Hossein
TI Using the Program Logic Model to Evaluate Cuidate!: A Sexual Health Program for Latino Adolescents in a School-Based Health Center
SO WORLDVIEWS ON EVIDENCE-BASED NURSING
LA English
DT Article
DE adolescent sexual health; adolescent sexual risk reduction; Cuidate; pregnancy prevention in Latino teens; pregnancy and STI or HIV prevention in schools; program evaluation; program logic; school-based health center; STI or HIV prevention in Latino teens
ID randomized-controlled-trial; risk reduction program; condom use; youth; behaviors; intervention; communication
AB BackgroundAddressing the disparities in pregnancy and sexually transmitted infection (STI) rates for Latino youth in the United States requires an evidence-based approach. Although randomized controlled trials for sexual risk reduction interventions have shown promise in improving short-term outcomes, program sustainability has not been extensively examined in school settings where teens spend time. Latina teen pregnancy rates are nearly twice the national average. Adolescents comprise only 17% of the U.S. population, yet they account for 50% of STIs. Cuidate! is a high-impact sexual health group program endorsed by the Centers for Disease Control and Prevention that has not been replicated in a real-world setting. AimsThe program logic model (PLM) was used as the systematic approach to plan, implement, and evaluate a sustainable model of sexual health group programing (Cuidate!) in a U.S. high school with a large Latino student population. MethodsThe PLM provided the framework for the evaluation of outputs, outcome, and impact. A multivariate repeated measures analysis of variance was used as the means to evaluate the participant outcomes immediately postprogram and at 8-12 weeks. ResultsCuidate! was executed within an existing school structure and time constraints, below cost projections, and with high participant retention (95.8%). Three cohorts (N = 24) of female teens demonstrated significant increases in STI or HIV knowledge, self-efficacy, and intention to use condoms (p < .01). Condom use increased postprogram. No participants initiated sexual behavior, nor were there any reported pregnancies or STIs. ConclusionsAn evidence-based intervention previously tested in randomized controlled trials can be sustained in a school-based health center with similar results of efficacy. Linking Evidence to ActionOur success served as a platform for a sustainable program. We continue to extend the impact of the program by delivering Cuidate! in the school setting using a community health worker.
C1 [Serowoky, Mary L.] Univ Detroit Mercy & Henry Ford Hlth Syst, Coll Hlth Profess, Detroit, MI 48221 USA.
   [George, Nancy] Wayne State Univ, Coll Nursing, DNP Program, Detroit, MI 48202 USA.
   [Yarandi, Hossein] Wayne State Univ, Coll Nursing, Detroit, MI 48202 USA.
C3 Wayne State University; Wayne State University
RP Serowoky, ML (corresponding author), Univ Detroit Mercy & Henry Ford Hlth Syst, Coll Hlth Profess, 4001 W McNichols, Detroit, MI 48221 USA.
EM serowoml2@udmercy.edu
CR Agency for Healthcare Research and Quality Innovations Exchange, 2014, CULT APPR SCH BAS ED, V0, P0
   Alvarez C, 2010, RES THEOR NURS PRACT, V24, P187, DOI 10.1891/1541-6577.24.3.187
   Centers for Disease Control and Prevention, 2014, HIV YOUTH, V0, P0
   Centers for Disease Control and Prevention, 2014, MORBIDITY MORTALITY, VSS4, P0
   Centers for Disease Control and Prevention, 2014, SEX TRANSM DIS SURV, V0, P0
   Child Trends Data Bank, 2014, TEEN PREGN IND CHILD, V0, P0
   Colby S. L., 2015, CURRENT POPULATION R, V0, P25
   Deardorff J, 2010, PERSPECT SEX REPRO H, V42, P23, DOI 10.1363/4202310
   Effective Interventions, 2012, HIGH IMP HIV AIDS PR, V0, P0
   Fasula AM, 2006, J ADOLESCENT HEALTH, V38, P193, DOI 10.1016/j.jadohealth.2004.12.009
   Fluhr Janene D, 2004, HEALTH PROMOT PRACT, V5, P127, DOI 10.1177/1524839903257687
   Goesling B, 2014, J ADOLESCENT HEALTH, V54, P499, DOI 10.1016/j.jadohealth.2013.12.004
   Guilamo-Ramos V, 2011, J ADOLESCENT HEALTH, V48, P159, DOI 10.1016/j.jadohealth.2010.06.007
   Henshaw S., 2014, US TEENS PREGNANCY B, V0, P0
   Hulton Linda J, 2007, J SCH NURS, V23, P104
   Jemmott J. B., 2010, ARCH PEDIAT ADOL MED, V164, P440
   Kirby, 2007, EMERGING ANSWERS RES, V0, P0
   Kirby D, 2007, SEXUAL RISK PROTECTI, V0, P0
   Michigan Department of Community Health, 2014, CHILD AD HLTH CTR PR, V0, P0
   Mueller TE, 2009, AIDS EDUC PREV, V21, P164, DOI 10.1521/aeap.2009.21.5_supp.164
   Prado G, 2012, ARCH PEDIAT ADOL MED, V166, P127, DOI 10.1001/archpediatrics.2011.189
   Prado G, 2010, HEALTH EDUC BEHAV, V37, P97, DOI 10.1177/1090198109349218
   Rapid Assessment for Adolescent Preventative Services, 2014, RAAPS STAND TEEN RIS, V0, P0
   Renger R, 2006, EVAL PROGRAM PLANN, V29, P106, DOI 10.1016/j.evalprogplan.2006.01.004
   School Based Health Alliance, 2011, SCH BAS HLTH CTR, V0, P0
   Strasburger VC, 2014, JAMA-J AM MED ASSOC, V312, P125, DOI 10.1001/jama.2014.4789
   The National Campaign to Prevent Teen and Unplanned Pregnancy, 2013, FAST FACTS TEEN PREG, V0, P0
   Tschann JM, 2010, J ADOLESCENT HEALTH, V47, P254, DOI 10.1016/j.jadohealth.2010.01.018
   Villarruel AM, 2007, WESTERN J NURS RES, V29, P724, DOI 10.1177/0193945907303102
   Villarruel AM, 2006, ARCH PEDIAT ADOL MED, V160, P772, DOI 10.1001/archpedi.160.8.772
   Villarruel AM, 2010, FAM RELAT, V59, P533, DOI 10.1111/j.1741-3729.2010.00621.x
   Villarruel AM, 2010, REV PANAM SALUD PUBL, V27, P345, DOI 10.1590/S1020-49892010000500004
   Villarruel Antonia M., 2008, CUIDATE CULTURALLY B, V0, P0
   W.K. Kellogg Foundation, 2004, LOG MOD DEV GUID, V0, P0
NR 34
TC 9
Z9 10
U1 0
U2 35
PU WILEY-BLACKWELL
PI HOBOKEN
PA 111 RIVER ST, HOBOKEN 07030-5774, NJ USA
SN 1545-102X
EI 1741-6787
J9 WORLDV EVID-BASED NU
JI Worldviews Evid.-Based Nurs.
PD OCT 15
PY 2015
VL 12
IS 5
BP 297
EP 305
DI 10.1111/wvn.12110
PG 9
WC Nursing
SC Nursing
GA CT1ZD
UT WOS:000362600900007
PM 26422189
DA 2023-03-20
ER

PT J
AU Rasberry, CN
   Morris, E
   Lesesne, CA
   Kroupa, E
   Topete, P
   Carver, LH
   Robin, L
AF Rasberry, Catherine N.
   Morris, Elana
   Lesesne, Catherine A.
   Kroupa, Elizabeth
   Topete, Pablo
   Carver, Lisa H.
   Robin, Leah
TI Communicating With School Nurses About Sexual Orientation and Sexual Health: Perspectives of Teen Young Men Who Have Sex With Men
SO JOURNAL OF SCHOOL NURSING
LA English
DT Article
DE adolescent; men who have sex with men; lesbian; gay; bisexual; and transgender (LGBT); communication; school health; HIV; STD; condoms; school nurses
ID united-states; hiv-infection; recommendations; prevalence; students; youths; women; gay
AB Black and Latino young men who have sex with men (YMSM) are at disproportionate risk for sexually transmitted diseases (STDs), including HIV. This study informs school-centered strategies for connecting YMSM to health services by describing their willingness, perceived safety, and experiences in talking to school staff about sexual health. Cross-sectional data were collected from Black and Latino YMSM aged 13-19 through web-based questionnaires (N = 415) and interviews (N = 32). School nurses were the staff members youth most often reported willingness to talk to about HIV testing (37.8%), STD testing (37.1%), or condoms (37.3%), but least often reported as safe to talk to about attraction to other guys (11.4%). Interviews revealed youth reluctance to talk with school staff including nurses when uncertain of staff members' perceptions of lesbian, gay, bisexual, transgender, and questioning (LGBTQ) people or perceiving staff to lack knowledge of LGBTQ issues, communities, or resources. Nurses may need additional training to effectively reach Black and Latino YMSM.
C1 [Rasberry, Catherine N.; Morris, Elana; Robin, Leah] Ctr Dis Control & Prevent, Natl Ctr HIV AIDS Viral Hepatitis STD & TB Preven, Div Adolescent & Sch Hlth, Atlanta, GA 30329 USA.
   [Lesesne, Catherine A.; Kroupa, Elizabeth; Topete, Pablo; Carver, Lisa H.] ICF Int, Atlanta, GA USA.
C3 Centers for Disease Control & Prevention - USA
RP Rasberry, CN (corresponding author), Ctr Dis Control & Prevent, Natl Ctr HIV AIDS Viral Hepatitis STD & TB Preven, Div Adolescent & Sch Hlth, 1600 Clifton Rd,MS E-75, Atlanta, GA 30329 USA.
EM crasberry@cdc.gov
FU Centers for Disease Control and Prevention, Division of Adolescent and School Health [200-2009-30503]
CR American Psychological Association, 2012, FAC SCH DROP DIL, V0, P0
   Birkett M, 2009, J YOUTH ADOLESCENCE, V38, P989, DOI 10.1007/s10964-008-9389-1
   Bradley Beverly, 2013, NASN SCH NURSE, V28, P112
   Branson Bernard M., 2006, MORBIDITY AND MORTALITY WEEKLY REPORT, V55, P1
   Burla L, 2008, NURS RES, V57, P113, DOI 10.1097/01.NNR.0000313482.33917.7d
   Centers for Disease Control and Prevention, 2012, HIV SURVEILLANCE S, V17, P1
   Centers for Disease Control and Prevention (CDC), 2014, SEX TRANSM DIS SURV, V0, P0
   Finlayson Teresa J., 2011, MORBIDITY AND MORTALITY WEEKLY REPORT, V60, P1
   FLEISS JL, 1971, PSYCHOL BULL, V76, P378, DOI 10.1037/h0031619
   ICF International, 2013, FORM EV INF SCH CENT, V0, P0
   Kann L, 2014, MMWR SURVEILL SUMM, V63, P1
   Kim R., 2009, REPORT STATUS GAY LE, V0, P0
   Kosciw J. G., 2012, 2011 NATL SCH CLIMAT, V0, P0
   Lofink H, 2013, 2010 2011 SCH BASED, V0, P0
   Mahdi I, 2014, J SCHOOL HEALTH, V84, P18, DOI 10.1111/josh.12116
   Miles MB, 2014, QUALITATIVE DATA ANA, V0, P0
   National Association of School Nurses, 2014, FREQ ASK QUEST, V0, P0
   Reitman DS, 2013, J ADOLESCENT HEALTH, V52, P506, DOI 10.1016/j.jadohealth.2013.01.015
   Saevyc EM, 2006, J PROF NURS, V22, P304, DOI 10.1016/j.profnurs.2006.07.009
   Satterwhite CL, 2013, SEX TRANSM DIS, V40, P187, DOI 10.1097/OLQ.0b013e318286bb53
   SAVINWILLIAMS RC, 1994, J CONSULT CLIN PSYCH, V62, P261, DOI 10.1037/0022-006X.62.2.261
   Schilling J, 2006, EUR J PSYCHOL ASSESS, V22, P28, DOI 10.1027/1015-5759.22.1.28
   Smith A., 2010, MORBIDITY AND MORTALITY WEEKLY REPORT, V59, P1201
   U.S. Census Bureau, 2013, SCH ENR CPS OCT 2012, V0, P0
   Vega S, 2012, EQUITY EXCELL EDUC, V45, P250, DOI 10.1080/10665684.2012.671095
   Weber R., 1990, BASIC CONTENT ANAL, V0, P0, DOI DOI 10.4135/9781412983488
   Whitmore Suzanne K., 2012, MORBIDITY AND MORTALITY WEEKLY REPORT, V61, P971
NR 28
TC 19
Z9 19
U1 1
U2 35
PU SAGE PUBLICATIONS INC
PI THOUSAND OAKS
PA 2455 TELLER RD, THOUSAND OAKS, CA 91320 USA
SN 1059-8405
EI 1546-8364
J9 J SCH NURS
JI J. Sch. Nurs.
PD OCT 15
PY 2015
VL 31
IS 5
BP 334
EP 344
DI 10.1177/1059840514557160
PG 11
WC Nursing
SC Nursing
GA CR2EW
UT WOS:000361139600004
PM 25519713
DA 2023-03-20
ER

PT J
AU Zhu, QQ
   Lou, CH
   Gao, E
   Cheng, Y
   Zabin, LS
   Emerson, MR
AF Zhu, Qianqian
   Lou, Chaohua
   Gao, Ersheng
   Cheng, Yan
   Zabin, Laurie S.
   Emerson, Mark R.
TI Drunkenness and its association with health risk behaviors among adolescents and young adults in three Asian cities: Hanoi, Shanghai, Taipei
SO DRUG AND ALCOHOL DEPENDENCE
LA English
DT Article
DE Adolescent; Alcohol; Drunkenness; Heath risk behaviors; Eastern Asian city
ID sexual-behavior; alcohol-consumption; college-students; binge drinking; substance use; exposure; violence; tobacco; hiv
AB Purpose: To assess the prevalence of drunkenness among adolescents in Hanoi, Shanghai, and Taipei and explore the association between heavy drinking and other health risk behaviors. Methods: The data are drawn from the Three-city Collaborative Study of Adolescent Health, conducted in Hanoi, Shanghai, and Taipei in 2006. A sample of 17,016 adolescents and young adults, aged 15-24 years, was selected by multistage sampling. Descriptive analysis was used to estimate the proportion of drunkenness and other health risk behaviors. Multivariate logistic regression was used to investigate relationships between drunkenness and risky health behaviors. Results: The proportions of the sample getting drunk during the past month were 6.36%, 4.53%, and 8.47% in Hanoi, Shanghai, and Taipei, respectively. More males than females reported drunkenness in all three cities, with the difference highest in Hanoi (11.08% vs. 1.14%) and lowest in Taipei (9.69% vs. 7.18%). Different levels of relationship between drunkenness and health risk behaviors, such as anxiety, suicidal ideation, smoking, gambling, fighting, drinking and driving, and having sexual intercourse, were found across the three cities; an exception was nonuse of contraception. Conclusion: Drunkenness was positively associated with many health risk behaviors. It may serve as an indicator of other risky behaviors. Interventions to reduce drinking and drunkenness may contribute considerably to the prevention of other risk behaviors and to adolescent safety and well-being. (C) 2014 Elsevier Ireland Ltd. All rights reserved.
C1 [Zhu, Qianqian] Fudan Univ, Sch Publ Hlth, Shanghai 200032, Peoples R China.
   [Zhu, Qianqian; Lou, Chaohua; Gao, Ersheng; Cheng, Yan] Shanghai Inst Planned Parenthood Res, Dept Epidemiol & Social Sci, Key Lab Family Planning Device Natl Populat & Fam, Shanghai 200237, Peoples R China.
   [Zabin, Laurie S.; Emerson, Mark R.] Johns Hopkins Bloomberg Sch Publ Hlth, Dept Populat Family & Reprod Hlth, Baltimore, MD 21205 USA.
C3 Fudan University; Johns Hopkins University; Johns Hopkins Bloomberg School of Public Health
RP Lou, CH (corresponding author), Shanghai Inst Planned Parenthood Res, 779 Lao Hu Min Rd, Shanghai 200237, Peoples R China.
EM chaohual@yahoo.com
FU Bill and Melinda Gates Institute for Population and Reproductive Health, Johns Hopkins Bloomberg School of Public Health, USA [979-2020]
CR Andersson B., 2007, DRUNKEN BEHAV EXPECT, V0, P41
   [Anonymous], 2006, CHINA DAILY, V0, P0
   Baigent MF, 2005, CURR OPIN PSYCHIATR, V18, P223, DOI 10.1097/01.yco.0000165590.68058.b0
   Balogun O, 2014, J ADOLESCENT HEALTH, V54, P228, DOI 10.1016/j.jadohealth.2013.07.034
   Benjet C, 2014, DRUG ALCOHOL DEPEN, V136, P43, DOI 10.1016/j.drugalcdep.2013.12.006
   Bye EK, 2010, DRUG ALCOHOL REV, V29, P131, DOI 10.1111/j.1465-3362.2009.00117.x
   Chen CY, 2008, DRUG ALCOHOL DEPEN, V95, P209, DOI 10.1016/j.drugalcdep.2008.01.018
   CHI I, 1989, J STUD ALCOHOL, V50, P15, DOI 10.15288/jsa.1989.50.15
   Cirillo KJ, 1998, ADOLESCENCE, V33, P319
   Donohew L, 2000, PERS INDIV DIFFER, V28, P1079, DOI 10.1016/S0191-8869(99)00158-0
   Flowers NT, 2008, ALCOHOL CLIN EXP RES, V32, P639, DOI 10.1111/j.1530-0277.2008.00622.x
   Gore FM, 2011, LANCET, V377, P2093, DOI 10.1016/S0140-6736(11)60512-6
   GRAVES KL, 1995, AM J HEALTH PROMOT, V10, P27, DOI 10.4278/0890-1171-10.1.27
   Guilamo-Ramos V, 2005, J ADOLESCENT HEALTH, V36, P82, DOI 10.1016/j.jadohealth.2003.12.013
   Hingson R, 2003, PEDIATRICS, V111, P34, DOI 10.1542/peds.111.1.34
   Hingson RW, 2013, PEDIATRICS, V131, P249, DOI 10.1542/peds.2012-1496
   Hughes K, 1997, BRIT MED J, V314, P414, DOI 10.1136/bmj.314.7078.414
   ISTVAN J, 1984, PSYCHOL BULL, V95, P301, DOI 10.1037/0033-2909.95.2.301
   Jessor R., 1977, PROBLEM BEHAV PSYCHO, V0, P0
   Juan W, 2010, J AFFECT DISORDERS, V126, P180, DOI 10.1016/j.jad.2010.02.121
   Kaljee LM, 2005, HEALTH EDUC RES, V20, P71, DOI 10.1093/her/cyg096
   Kandel D. B., 2002, STAGES PATHWAYS DRUG, V0, P0
   Leigh BC, 2002, SEX TRANSM DIS, V29, P476, DOI 10.1097/00007435-200208000-00008
   LEIGH BC, 1993, AM PSYCHOL, V48, P1035, DOI 10.1037/0003-066X.48.10.1035
   Lin DH, 2005, DRUG ALCOHOL DEPEN, V79, P103, DOI 10.1016/j.drugalcdep.2005.01.003
   Madkour AS, 2010, J ADOLESCENT HEALTH, V47, P389, DOI 10.1016/j.jadohealth.2010.02.008
   Miller JW, 2007, PEDIATRICS, V119, P76, DOI 10.1542/peds.2006-1517
   Morrison DM, 2003, PERSPECT SEX REPRO H, V35, P162, DOI 10.1363/3516203
   Muller S, 2011, ALCOHOL ALCOHOLISM, V46, P399, DOI 10.1093/alcalc/agr032
   Naimi TS, 2009, AM J PREV MED, V37, P314, DOI 10.1016/j.amepre.2009.06.013
   Newman I., 2002, GLOBE, V1, P18
   OBrien MC, 2006, ACAD EMERG MED, V13, P629, DOI 10.1197/j.aem.2005.12.023
   Stickley A, 2013, DRUG ALCOHOL DEPEN, V133, P838, DOI 10.1016/j.drugalcdep.2013.08.028
   Trim RS, 2007, PSYCHOL ADDICT BEHAV, V21, P97, DOI 10.1037/0893-164X.21.1.97
   Tu XW, 2012, J ADOLESCENT HEALTH, V50, PS75, DOI 10.1016/j.jadohealth.2011.12.010
   Wagner FA, 2002, AM J EPIDEMIOL, V155, P918, DOI 10.1093/aje/155.10.918
   Weatherspoon AJ, 2001, ADDICT BEHAV, V26, P101, DOI 10.1016/S0306-4603(00)00093-9
   Willner P, 2001, ADDICTION, V96, P691, DOI 10.1046/j.1360-0443.2001.9656915.x
   World Health Organization, 2011, GLOB STAT REP ALC HL, V0, P0
   Zabin LS, 2009, STUD FAMILY PLANN, V40, P1, DOI 10.1111/j.1728-4465.2009.00182.x
NR 40
TC 4
Z9 4
U1 0
U2 17
PU ELSEVIER IRELAND LTD
PI CLARE
PA ELSEVIER HOUSE, BROOKVALE PLAZA, EAST PARK SHANNON, CO, CLARE, 00000, IRELAND
SN 0376-8716
EI 1879-0046
J9 DRUG ALCOHOL DEPEN
JI Drug Alcohol Depend.
PD FEB 1
PY 2015
VL 147
IS 
BP 251
EP 256
DI 10.1016/j.drugalcdep.2014.10.029
PG 6
WC Substance Abuse; Psychiatry
SC Substance Abuse; Psychiatry
GA CA4RU
UT WOS:000348893000035
PM 25499732
DA 2023-03-20
ER

PT J
AU Khawcharoenporn, T
   Chunloy, K
   Apisarnthanarak, A
AF Khawcharoenporn, Thana
   Chunloy, Krongtip
   Apisarnthanarak, Anucha
TI HIV knowledge, risk perception and pre-exposure prophylaxis interest among Thai university students
SO INTERNATIONAL JOURNAL OF STD & AIDS
LA English
DT Article
DE Human immunodeficiency virus; HIV; AIDS; PrEP; risk perception; pre-exposure prophylaxis interest; university students; Thailand
ID condom use; antiretroviral prophylaxis; infection; men; users
AB To assess HIV risk perception and pre-exposure prophylaxis (PrEP) interest among university students, an anonymous survey was conducted among students from a large public university in Thailand. There were 641 participants; 118 (18%) were categorised into moderate or high-risk group. Of these 118 participants, 111 (94%) perceived themselves as no or low risk. Despite high levels of knowledge about HIV transmission risks, rates of consistent condom use with vaginal, oral and anal sex were all low (43%, 18% and 33%, respectively). The low rates of consistent condom use were significantly associated with false perception of low HIV risk (P<0.05). Independent factors associated with the false perception were male gender (P<0.001), living with a domestic partner (P=0.004), being homosexual or bisexual (P=0.02) and being students from a non-medicine faculty (P=0.04). Of the 641 participants, 211 (33%) were not interested in PrEP. Consistent condom use with oral sex (P=0.004), consistent condom use with vaginal sex (P=0.04) and being heterosexual (P=0.02) were independently associated with no PrEP interest. Our study suggests the need for enhanced interventions to improve HIV risk perception and safe sex practices among the university students.
C1 [Khawcharoenporn, Thana; Apisarnthanarak, Anucha] Thammasat Univ, Fac Med, Div Infect Dis, Klongluang 12120, Pathumthani, Thailand.
   [Khawcharoenporn, Thana; Chunloy, Krongtip; Apisarnthanarak, Anucha] Thammasat Univ Hosp, HIV AIDS Care Unit, Pathum Thani, Thailand.
C3 Thammasat University; Thammasat University
RP Khawcharoenporn, T (corresponding author), Thammasat Univ, Fac Med, Div Infect Dis, Klongluang 12120, Pathumthani, Thailand.
EM thanak30@yahoo.com
FU Thammasat University
CR ABDOOL KQ, 2010, SCIENCE, V329, P1168, DOI 10.1126/SCIENCE.1193748
   Baeten JM, 2012, NEW ENGL J MED, V367, P399, DOI 10.1056/NEJMoa1108524
   Chamratrithirong A, 2006, PLOS ONE, V7, P0, DOI 10.1371/JOURNAL.PONE.0042009
   Choopanya K, 2013, LANCET, V381, P2083, DOI 10.1016/S0140-6736(13)61127-7
   Gallo P, 2011, EUR J PUBLIC HEALTH, V21, P627, DOI 10.1093/eurpub/ckq151
   Golub SA, 2010, JAIDS-J ACQ IMM DEF, V54, P548, DOI 10.1097/QAI.0b013e3181e19a54
   Grant RM, 2010, NEW ENGL J MED, V363, P2587, DOI 10.1056/NEJMoa1011205
   James N J, 1991, INT J STD AIDS, V2, P264
   Khawcharoenporn T, 2011, 6 INT AIDS SOC C HIV, V0, P0
   Khawcharoenporn T, 2012, AIDS PATIENT CARE ST, V26, P222, DOI 10.1089/apc.2011.0202
   Nkomazana N, 2013, J BIOSOC SCI, V45, P643, DOI 10.1017/S0021932012000788
   Prata N, 2006, INT FAM PLAN PERSPEC, V32, P192, DOI 10.1363/3219206
   Sineath R Craig, 2013, J INT ASSOC PROVID AIDS CARE, V12, P227, DOI 10.1177/2325957413488184
   SWEAT MD, 1995, AIDS CARE, V7, P573, DOI 10.1080/09540129550126236
   Tangmunkongvorakul A, 2011, J YOUTH STUD, V14, P315, DOI 10.1080/13676261.2010.522562
   Thigpen MC, 2012, NEW ENGL J MED, V367, P423, DOI 10.1056/NEJMoa1110711
   UNAIDS, 2012, HIV AIDS EST 2012, V0, P0
   Whiteside YO, 2011, AIDS PATIENT CARE ST, V25, P365, DOI 10.1089/apc.2010.0224
   Young I, 2013, PLOS ONE, V8, P0, DOI 10.1371/journal.pone.0064038
NR 20
TC 6
Z9 6
U1 1
U2 19
PU SAGE PUBLICATIONS LTD
PI LONDON
PA 1 OLIVERS YARD, 55 CITY ROAD, LONDON EC1Y 1SP, ENGLAND
SN 0956-4624
EI 1758-1052
J9 INT J STD AIDS
JI Int. J. STD AIDS
PD DEC 15
PY 2015
VL 26
IS 14
BP 1007
EP 1016
DI 10.1177/0956462414564607
PG 10
WC Immunology; Infectious Diseases
SC Immunology; Infectious Diseases
GA CV9EI
UT WOS:000364589800003
PM 25505047
DA 2023-03-20
ER

PT J
AU Tung, WC
   Serratt, TD
   Lu, MG
AF Tung, Wei-Chen
   Serratt, Teresa D.
   Lu, Minggen
TI Evidence-based HIV pilot program for Chinese college students: Differences by gender
SO NURSING & HEALTH SCIENCES
LA English
DT Article
DE condom use; gender; HIV prevention; China; college students; AIDS
ID condom use; self-efficacy; hiv/aids knowledge; patient education; sexual-behavior; attitudes; taiwan; stage; model; aids
AB This study explored gender differences in the effectiveness of the translated VOICES (Video Opportunities for Condom Education and Safer Sex) intervention on the condom use intention, perceived benefits and barriers to condom use, condom use self-efficacy, and HIV/AIDS knowledge among Chinese students in a US university. We utilized a pretest/post-test quasi-experimental design and recruited 67 Chinese students at the local university. Participants viewed a 20-min video with Chinese subtitles, attended one 25-min small group discussion and condom interactive educational activity. Female participants showed significantly greater mean scores of perceived benefits and condom use self-efficacy, in comparison with male participants. Female participants also reported significantly higher scores than male participants in five of the perceived benefits items and one self-efficacy item. These study results provide important information for developing more differentiated intervention strategies specific to gender for HIV and STI education programs.
C1 [Tung, Wei-Chen; Serratt, Teresa D.] Univ Nevada, Orvis Sch Nursing, Reno, NV 89557 USA.
   [Lu, Minggen] Univ Nevada, Sch Community Hlth Sci, Reno, NV 89557 USA.
C3 Nevada System of Higher Education (NSHE); University of Nevada Reno; Nevada System of Higher Education (NSHE); University of Nevada Reno
RP Tung, WC (corresponding author), Univ Nevada, Orvis Sch Nursing, Reno, NV 89557 USA.
EM wctung@hotmail.com
FU American Nurses Foundation
CR Ajzen I., 1980, UNDERSTANDING ATTITU, V0, P0
   Albrektsson Madelene, 2009, OPEN AIDS J, V3, P55, DOI 10.2174/1874613600903010055
   Center for Disease Control and Prevention, 2014, MAL LAT COND SEX TRA, V0, P0
   Center for Disease Control and Prevention, 2014, HIV YOUNG MEN WHO HA, V0, P0
   Center for Disease Control and Prevention, 2014, VOICES VOCES VID OPP, V0, P0
   Center for Disease Control Department of Health Executive Yuan of Taiwan, 2013, STAT HIV AIDS MONTHL, V0, P0
   Chen H, 2012, AIDS CARE, V24, P1550, DOI 10.1080/09540121.2012.674093
   Davis C, 1999, EDUC PSYCHOL MEAS, V59, P481, DOI 10.1177/00131649921969992
   Fisher HH, 2011, AIDS BEHAV, V15, P1691, DOI 10.1007/s10461-011-9961-7
   GRIMLEY DM, 1995, HEALTH EDUC QUART, V22, P20, DOI 10.1177/109019819502200104
   Institute of International Education, 2012, FAST FACTS OP DOORS, V0, P0
   JANZ NK, 1984, HEALTH EDUC QUART, V11, P1, DOI 10.1177/109019818401100101
   Joint United Nations Programme on HIV/AIDS, 2012, UNAIDS REP GLOB AIDS, V0, P0
   Joint United Nations Programme on HIV/AIDS, 2008, 2008 UNGASS COUNTR P, V0, P0
   Joint United Nations Programme on HIV/AIDS (UNAIDS) World Health Organization, 2012, UNAIDS WORLD AIDS DA, V0, P0
   Lee TSH, 2011, COMPR PSYCHIAT, V52, P763, DOI 10.1016/j.comppsych.2010.10.015
   Ma QQ, 2009, AIDS CARE, V21, P249, DOI 10.1080/09540120801982921
   Neumann MS, 2011, SEX TRANSM DIS, V38, P133, DOI 10.1097/OLQ.0b013e3181f0c051
   ODonnell CR, 1998, SEX TRANSM DIS, V25, P161, DOI 10.1097/00007435-199803000-00010
   ODONNELL LN, 1995, AM J PUBLIC HEALTH, V85, P817, DOI 10.2105/AJPH.85.6.817
   Redding CA, 1999, PSYCHOL HEALTH, V14, P467
   Sun XY, 2013, AIDS CARE, V25, P775, DOI 10.1080/09540121.2012.748875
   Tung WC, 2013, INT NURS REV, V60, P366, DOI 10.1111/inr.12039
   Tung WC, 2008, J ASSOC NURSE AIDS C, V19, P397, DOI 10.1016/j.jana.2008.04.009
   Tung WC, 2013, J IMMIGR MINOR HEALT, V15, P788, DOI 10.1007/s10903-012-9716-1
   Tung WC, 2012, HEALTH EDUC J, V71, P606, DOI 10.1177/0017896911406968
   Tung WC, 2012, J AM COLL HEALTH, V60, P367, DOI 10.1080/07448481.2012.663839
   Tung WC, 2011, AIDS CARE, V23, P113, DOI 10.1080/09540121.2010.498863
NR 28
TC 2
Z9 4
U1 0
U2 14
PU WILEY-BLACKWELL
PI HOBOKEN
PA 111 RIVER ST, HOBOKEN 07030-5774, NJ USA
SN 1441-0745
EI 1442-2018
J9 NURS HEALTH SCI
JI Nurs. Health Sci.
PD JUN 15
PY 2015
VL 17
IS 2
BP 263
EP 268
DI 10.1111/nhs.12183
PG 6
WC Nursing
SC Nursing
GA CH4DP
UT WOS:000353982600018
PM 25494686
DA 2023-03-20
ER

PT J
AU Rooney, M
   Limaye, RJ
AF Rooney, Madeline
   Limaye, Rupali J.
TI A qualitative inquiry of Malawian radio listeners' attitudes and perceived outcomes of alcohol use using a mobile data collection platform
SO DRUG AND ALCOHOL REVIEW
LA English
DT Article
DE alcohol; Malawi; HIV; qualitative method; mobile technology
ID intimate partner violence; sexual-behavior; risk-factor; african; technology; settings; hiv/aids; students
AB Introduction and AimsAlcohol use has been associated with an increased risk of human immunodeficiency virus (HIV) transmission in sub-Saharan Africa. Despite this association, there are little data on drinking behaviours in Malawi, a country located in southern Africa. Utilising alternative techniques of data collection, such as mobile technology, may be necessary to eliminate this dearth of information. We use listeners' text messages (SMS) in response to a Malawian radio show to assess listeners' attitudes and perceived outcomes of drinking. Design and MethodsMobile phones provide a novel, low-cost platform from which to gather qualitative data directly from target audiences. To demonstrate the utility of a mobile data collection approach, we analysed listener feedback in the form of SMS in response to a Malawian radio show. ResultsAs emergent themes indicate that the perceived outcomes of consumption affect different levels within a social system, results are stratified within a socioecological framework to identify perceived individual, household and community level outcomes. Discussion and ConclusionsAs the perceived effects of consumption are numerous and impact a wide swath of communities, alcohol consumption must be addressed through multiple levels. The utilisation of anonymous text responses as a data collection methodology may provide an innovative way to understand contributing factors, such as alcohol consumption, to HIV risk exposure. [Rooney M, Limaye RJ. A qualitative inquiry of Malawian radio listeners' attitudes and perceived outcomes of alcohol use using a mobile data collection platform. Drug Alcohol Rev 2015;34:477-82]
C1 [Rooney, Madeline; Limaye, Rupali J.] Johns Hopkins Bloomberg Sch Publ Hlth, Dept Hlth Behav & Soc, Baltimore, MD 21205 USA.
C3 Johns Hopkins University; Johns Hopkins Bloomberg School of Public Health
RP Limaye, RJ (corresponding author), Johns Hopkins Bloomberg Sch Publ Hlth, Dept Hlth Behav & Soc, 624 N Broadway, Baltimore, MD 21205 USA.
EM rlimaye@jhsph.edu
CR Bernhardt JM, 2009, J STUD ALCOHOL DRUGS, V70, P771, DOI 10.15288/jsad.2009.70.771
   Campbell JC, 2008, INT J INJ CONTROL SA, V15, P221, DOI 10.1080/17457300802423224
   Fisher JC, 2007, SEX TRANSM DIS, V34, P856, DOI 10.1097/OLQ.0b013e318067b4fd
   Gustafson DH, 2011, SUBST USE MISUSE, V46, P96, DOI 10.3109/10826084.2011.521413
   Jewkes RK, 2003, SOC SCI MED, V56, P125, DOI 10.1016/S0277-9536(02)00012-6
   Joint United National Programme on HIV/AIDS, 2012, UNAIDS GLOB REP AIDS, V0, P0
   Kalichman SC, 2007, PREV SCI, V8, P141, DOI 10.1007/s11121-006-0061-2
   Lim SS, 2012, LANCET, V380, P2224, DOI 10.1016/S0140-6736(12)61766-8
   Limaye RJ, 2014, J PUBLIC HEALTH POL, V35, P119, DOI 10.1057/jphp.2013.43
   Malunguza NJ, 2012, B MATH BIOL, V74, P2094, DOI 10.1007/s11538-012-9747-8
   Mnyika KS, 1997, INT J STD AIDS, V8, P176, DOI 10.1258/0956462971919840
   Morojele NK, 2006, SOC SCI MED, V62, P217, DOI 10.1016/j.socscimed.2005.05.031
   National Statistical Office and ICF Macro, 2011, MAL DEM HLTH SURV 20, V0, P0
   Njue C, 2011, BMC PUBLIC HEALTH, V11, P0, DOI 10.1186/1471-2458-11-635
   Strauss A., 1990, BASICS QUALITATIVE R, V0, P0
   Tiplady B, 2009, ALCOHOL CLIN EXP RES, V33, P2094, DOI 10.1111/j.1530-0277.2009.01049.x
   World Health Organization, 2011, GLOB STAT REP ALC HL, V0, P0
   Zverev Y, 2008, COLLEGIUM ANTROPOL, V32, P27
NR 18
TC 0
Z9 0
U1 0
U2 8
PU WILEY-BLACKWELL
PI HOBOKEN
PA 111 RIVER ST, HOBOKEN 07030-5774, NJ USA
SN 0959-5236
EI 1465-3362
J9 DRUG ALCOHOL REV
JI Drug Alcohol Rev.
PD SEP 15
PY 2015
VL 34
IS 5
BP 477
EP 482
DI 10.1111/dar.12254
PG 6
WC Substance Abuse
SC Substance Abuse
GA CQ9GP
UT WOS:000360921800007
PM 25787693
DA 2023-03-20
ER

PT J
AU Willard, N
   Srirojn, B
   Thomson, N
   Aramrattana, A
   Sherman, S
   Galai, N
   Celentano, DD
   Ellen, JM
AF Willard, Nancy
   Srirojn, Bangorn
   Thomson, Nicholas
   Aramrattana, Apinun
   Sherman, Susan
   Galai, Noya
   Celentano, David D.
   Ellen, Jonathan M.
TI Coalition formation to address structural determinants of methamphetamine use in Thailand
SO HEALTH PROMOTION INTERNATIONAL
LA English
DT Article
DE structural change; risk environment; coalitions; community development
ID injection-drug users; root cause analysis; hiv prevention; community participation; school-students; public-health; chiang-mai; risk; alcohol; war
AB Despite two recent government-sponsored 'wars on drugs', methamphetamine use continues to be a pervasive problem in Thailand. Out of concern for reported human rights abuses, there has been a call from the international community to take a different approach from the government's 'zero tolerance'. This paper describes the adaptation of the Connect to ProtectA (R) coalition formation process from urban U.S. cities to three districts in northern Thailand's Chiang Mai province, aimed to reduce methamphetamine use by altering the risk environment. Project materials, including manuals and materials (e.g. key actor maps and research staff memos), were reviewed to describe partnering procedures and selection criteria. Potential community partners were identified from various government and community sectors with a focus on including representatives from health, police, district and sub-district government officials. Of the 64 potential partners approached, 59 agreed to join one of three district-level coalitions. Partner makeup included 25% from the health sector, 22% who were sub-district government officials and 10% were representatives from the police sector. Key partners necessary for endorsement of and commitment to the coalition work included district-level governors, police chiefs and hospital directors for each district. Initial coalition strategic planning has resulted in policies and programs to address school retention, youth development initiatives and establishment of a new drug treatment and rehabilitation clinic in addition to other developing interventions. Similarities in building coalitions, such as the need to strategically develop buy-in with key constituencies, as well as differences of whom and how partners were identified are explored.
C1 [Willard, Nancy; Ellen, Jonathan M.] Johns Hopkins Univ, Sch Med, Dept Pediat, Baltimore, MD 21205 USA.
   [Willard, Nancy] Johns Hopkins Bayview Med Ctr, Baltimore, MD 21224 USA.
   [Srirojn, Bangorn; Aramrattana, Apinun] Chiang Mai Univ, Res Inst Hlth Sci, Chiang Mai 50000, Thailand.
   [Thomson, Nicholas; Sherman, Susan; Galai, Noya; Celentano, David D.] Johns Hopkins Univ, Bloomberg Sch Publ Hlth, Dept Epidemiol, Baltimore, MD USA.
C3 Johns Hopkins University; Johns Hopkins University; Johns Hopkins Medicine; Chiang Mai University; Johns Hopkins University; Johns Hopkins Bloomberg School of Public Health
RP Willard, N (corresponding author), Johns Hopkins Univ, Sch Med, Dept Pediat, Baltimore, MD 21205 USA.
EM nwillard@jhmi.edu
FU National Institute on Drug Abuse [R01DA014702]
CR ALTMAN DG, 1995, PSYCHOSOM MED, V57, P226, DOI 10.1097/00006842-199505000-00004
   Apinundecha C, 2007, AIDS CARE, V19, P1157, DOI 10.1080/09540120701335204
   ASKEW I, 1990, STUD FAMILY PLANN, V21, P127, DOI 10.2307/1966712
   Assanangkornchai S, 2009, ALCOHOL CLIN EXP RES, V33, P2037, DOI 10.1111/j.1530-0277.2009.01043.x
   Blankenship KM, 2000, AIDS, V14, PS11, DOI 10.1097/00002030-200006001-00003
   Bluthenthal R N, 1997, MED ANTHROPOL, V18, P61, DOI 10.1080/01459740.1997.9966150
   Burris S, 2004, MILBANK Q, V82, P125, DOI 10.1111/j.0887-378X.2004.00304.x
   Butterfoss FD, 2005, HEALTH EDUC BEHAV, V32, P113, DOI 10.1177/1090198104269568
   Butterfoss FD, 1996, HEALTH EDUC QUART, V23, P65, DOI 10.1177/109019819602300105
   Celentano DD, 2003, J URBAN HEALTH, V80, P97
   Chilenski SM, 2007, J COMMUNITY PSYCHOL, V35, P347, DOI 10.1002/jcop.20152
   Chutuape KS, 2010, AIDS EDUC PREV, V22, P15, DOI 10.1521/aeap.2010.22.1.15
   Daosodsai P, 2007, ADDICT BEHAV, V32, P1733, DOI 10.1016/j.addbeh.2006.12.002
   Deeds Bethany Griffin, 2008, PROG COMMUNITY HEALTH PARTNERSH, V2, P31, DOI 10.1353/cpr.2008.0010
   Fawcett S. B., 2000, SOC POPULATION HLTH, V0, P75
   Geanuracos CG, 2007, AM J PUBLIC HEALTH, V97, P1974, DOI 10.2105/AJPH.2005.076851
   Hawkins JD, 2008, J ADOLESCENT HEALTH, V43, P15, DOI 10.1016/j.jadohealth.2008.01.022
   Human Rights Watch, 2008, THAIL WAR DRUGS INT, V0, P0
   Human Rights Watch, 2004, NOT EN GRAV WAR DRUG, V0, P0
   Keawkingkeo Suwanee, 2005, J PSYCHOSOC NURS MENT HEALTH SERV, V43, P22
   Kegler MC, 2010, BMC PUBLIC HEALTH, V10, P0, DOI 10.1186/1471-2458-10-90
   Kegler MC, 2009, HEALTH PROMOT INT, V24, P300, DOI 10.1093/heapro/dap036
   Kerr T, 2003, CAN MED ASSOC J, V169, P759
   Lee K, 1998, SOC SCI MED, V47, P949, DOI 10.1016/S0277-9536(98)00168-3
   Maher L, 1999, BRIT J CRIMINOL, V39, P488, DOI 10.1093/bjc/39.4.488
   Minkler M, 2003, AM J PUBLIC HEALTH, V93, P1210, DOI 10.2105/AJPH.93.8.1210
   Perry CL, 2002, HEALTH EDUC RES, V17, P117, DOI 10.1093/her/17.1.117
   Poshyachinda V, 2005, DRUG ALCOHOL REV, V24, P461, DOI 10.1080/09595230500285999
   Rhodes T, 2009, INT J DRUG POLICY, V20, P193, DOI 10.1016/j.drugpo.2008.10.003
   Roussos ST, 2000, ANNU REV PUBL HEALTH, V21, P369, DOI 10.1146/annurev.publhealth.21.1.369
   Sege RD, 2004, AM J PREV MED, V26, P78, DOI 10.1016/j.amepre.2003.09.019
   Sherman S. G., 2006, PUBLIC HLTH HUMAN RI, V0, P0
   Strader T. N., 2000, BUILDING HLTH INDIVI, V0, P0
   Straub DM, 2007, J ADOLESCENT HEALTH, V40, P489, DOI 10.1016/j.jadohealth.2006.11.136
   Sumartojo E, 2000, AIDS, V14, PS3, DOI 10.1097/00002030-200006001-00002
   Tanvatanakul Vasuton, 2007, WORLD HEALTH POPUL, V9, P65
   Thomson N, 2009, AM J PUBLIC HEALTH, V99, P1232, DOI 10.2105/AJPH.2008.136648
   Treno AJ, 1997, ADDICTION, V92, PS173, DOI 10.1111/j.1360-0443.1997.tb02990.x
   United Nations Office on Drugs and Crime, 2003, ECST AMPH GLOB SURV, V0, P0
   United Nations Office on Drugs and Crime, 2008, ANN REP 2008, V0, P0
   Vongchak T, 2005, INT J DRUG POLICY, V16, P115, DOI 10.1016/j.drugpo.2004.11.003
   Wagenaar AC, 1999, J COMMUNITY PSYCHOL, V27, P315, DOI 10.1002/(SICI)1520-6629(199905)27:3<315::AID-JCOP6>3.3.CO;2-T
   Werb D, 2009, SUBST ABUSE TREAT PR, V4, P0, DOI 10.1186/1747-597X-4-16
   Willard N, 2012, J PREV INTERV COMMUN, V40, P103, DOI 10.1080/10852352.2012.660122
   Wolff T, 2001, AM J COMMUN PSYCHOL, V29, P173, DOI 10.1023/A:1010366310857
   Wu AW, 2008, JAMA-J AM MED ASSOC, V299, P685, DOI 10.1001/jama.299.6.685
   Ziff MA, 2006, J URBAN HEALTH, V83, P506, DOI 10.1007/s11524-006-9036-7
NR 47
TC 2
Z9 2
U1 0
U2 8
PU OXFORD UNIV PRESS
PI OXFORD
PA GREAT CLARENDON ST, OXFORD OX2 6DP, ENGLAND
SN 0957-4824
EI 1460-2245
J9 HEALTH PROMOT INT
JI Health Promot. Int.
PD SEP 15
PY 2015
VL 30
IS 3
BP 782
EP 792
DI 10.1093/heapro/dau001
PG 11
WC Health Policy & Services; Public, Environmental & Occupational Health
SC Health Care Sciences & Services; Public, Environmental & Occupational Health
GA CR3EC
UT WOS:000361212400037
PM 24493782
DA 2023-03-20
ER

PT J
AU Zhang, JW
   Jemmott, JB
   Jemmott, LS
AF Zhang, Jingwen
   Jemmott, John B., III
   Jemmott, Loretta Sweet
TI Mediation and Moderation of an Efficacious Theory-Based Abstinence-Only Intervention for African American Adolescents
SO HEALTH PSYCHOLOGY
LA English
DT Article
DE sexual behavior; HIV/STI risk-reduction intervention; theory of reasoned action; adolescents; mediation analysis
ID sexually-transmitted infections; human-immunodeficiency-virus; hiv-prevention interventions; risk-reduction intervention; randomized-controlled-trial; sensation seeking; united-states; hiv/std risk; condom use; behavior
AB Objective: This secondary data analysis sought to determine what mediated reductions in self-reported sexual initiation over the 24-month postintervention period in early adolescents who received "Promoting Health among Teens," a theory-based, abstinence-only intervention (Jemmott, Jemmott, & Fong, 2010). Method: African American Grade 6 and 7 students at inner-city public middle schools were randomized to 1 of 5 interventions grounded in social-cognitive theory and the theory of reasoned action: 8-hr abstinence-only targeting reduced sexual intercourse; 8-hr safer-sex-only targeting increased condom use; 8-hr and 12-hr comprehensive interventions targeting sexual intercourse and condom use; 8-hr control intervention targeting physical activity and diet. Primary outcome was self-report of vaginal intercourse by 24 months postintervention. Potential mediators, assessed immediately postintervention, were theory-of-reasoned-action variables, including behavioral beliefs about positive consequences of abstinence and negative consequences of sex, intention to have sex, normative beliefs about sex, and HIV and sexually transmitted infection (STI) knowledge. We tested single and serial mediation models using the product-of-coefficients approach. Results: Of 509 students reporting never having vaginal intercourse at baseline (324 girls and 185 boys; mean age = 11.8 years, SD = 0.8), 500 or 98.2% were included in serial mediation analyses. Consistent with the theory of reasoned action, the abstinence-only intervention increased positive behavioral beliefs about abstinence, which reduced intention to have sex, which in turn reduced sexual initiation. Negative behavioral beliefs about sex, normative beliefs about sex, and HIV/STI knowledge were not mediators. Conclusions: Abstinence-only interventions should stress the gains to be realized from abstinence rather than the deleterious consequences of sexual involvement.
C1 [Zhang, Jingwen; Jemmott, John B., III] Univ Penn, Annenberg Sch Commun, Philadelphia, PA 19104 USA.
   [Jemmott, John B., III] Univ Penn, Dept Psychiat, Perelman Sch Med, Philadelphia, PA 19104 USA.
   [Jemmott, Loretta Sweet] Univ Penn, Sch Nursing, Philadelphia, PA 19104 USA.
C3 University of Pennsylvania; University of Pennsylvania; Pennsylvania Medicine; University of Pennsylvania
RP Jemmott, JB (corresponding author), Univ Penn, Annenberg Sch Commun, Ctr Hlth Behav & Commun Res, 3535 Market St,Suite 520, Philadelphia, PA 19104 USA.
EM jjemmott@asc.upenn.edu
FU National Institute of Mental Health [1R01MH062049]
CR Ajzen I., 1980, UNDERSTANDING ATTITU, V0, P0
   Bandura A., 1986, SOCIAL FDN THOUGHT A, V0, P0
   BARON RM, 1986, J PERS SOC PSYCHOL, V51, P1173, DOI 10.1037/0022-3514.51.6.1173
   Bolland JM, 2003, J ADOLESCENCE, V26, P145, DOI 10.1016/S0140-1971(02)00136-7
   Borawski EA, 2005, AM J HEALTH BEHAV, V29, P423, DOI 10.5993/AJHB.29.5.5
   Centers for Disease Control and Prevention, 2013, HIV SURV REP, V23, P1
   Centers for Disease Control and Prevention (CDC), 2008, MMWR MORB MORTAL WKLY REP, V57, P817
   Chin HB, 2012, AM J PREV MED, V42, P272, DOI 10.1016/j.amepre.2011.11.006
   Cohen J., 2013, APPL MULTIPLE REGRES, V0, P0
   *COMM GOV REF MIN, 2004, CONT FED FUND ABST O, V0, P0
   Coyle KK, 2004, AM J PUBLIC HEALTH, V94, P843, DOI 10.2105/AJPH.94.5.843
   Dolcini MM, 2013, J ADOLESCENCE, V36, P31, DOI 10.1016/j.adolescence.2012.09.002
   Donohew L, 2000, PERS INDIV DIFFER, V28, P1079, DOI 10.1016/S0191-8869(99)00158-0
   Finer LB, 2011, CONTRACEPTION, V84, P478, DOI 10.1016/j.contraception.2011.07.013
   Forhan SE, 2009, PEDIATRICS, V124, P1505, DOI 10.1542/peds.2009-0674
   Hamilton Brady E, 2013, NATL VITAL STAT REP, V62, P1
   Hayes A. F., 2022, INTRO MEDIATION MODE, V0, P0
   Hu LT, 1999, STRUCT EQU MODELING, V6, P1, DOI 10.1080/10705519909540118
   Hull SJ, 2011, J SEX RES, V48, P543, DOI 10.1080/00224499.2010.521868
   Jemmott III J. B., 1998, BASELINE DATA HIV RI, V0, P0
   Jemmott JB, 1998, JAMA-J AM MED ASSOC, V279, P1529, DOI 10.1001/jama.279.19.1529
   Jemmott JB, 1999, AM J COMMUN PSYCHOL, V27, P161, DOI 10.1007/BF02503158
   Jemmott JB, 2010, ARCH PEDIAT ADOL MED, V164, P923, DOI 10.1001/archpediatrics.2010.176
   Jemmott JB, 2010, ARCH PEDIAT ADOL MED, V164, P152, DOI 10.1001/archpediatrics.2009.267
   Johnson BT, 2011, ARCH PEDIAT ADOL MED, V165, P77, DOI 10.1001/archpediatrics.2010.251
   KAHNEMAN D, 1979, ECONOMETRICA, V47, P263, DOI 10.2307/1914185
   Kamb ML, 1998, JAMA-J AM MED ASSOC, V280, P1161, DOI 10.1001/jama.280.13.1161
   Kann L, 2014, MMWR SURVEILL SUMM, V63, P1
   KAZDIN AE, 1983, J CONSULT CLIN PSYCH, V51, P504, DOI 10.1037/0022-006X.51.4.504
   Kenny DA, 2003, STRUCT EQU MODELING, V10, P333, DOI 10.1207/S15328007SEM1003_1
   Kinsman SB, 1998, PEDIATRICS, V102, P1185, DOI 10.1542/peds.102.5.1185
   LITTLE RJA, 1995, J AM STAT ASSOC, V90, P1112, DOI 10.2307/2291350
   MacKinnon DP, 2004, MULTIVAR BEHAV RES, V39, P99, DOI 10.1207/s15327906mbr3901_4
   MacKinnon DP, 2002, PSYCHOL METHODS, V7, P83, DOI 10.1037/1082-989X.7.1.83
   Muthen B., 2006, MPLUS WEB NOTES NO 1, V10, P0
   Muthen L. K., 2012, MPLUS USERS GUIDE, V0, P0
   OLeary A, 2012, ANN BEHAV MED, V44, P181, DOI 10.1007/s12160-012-9375-4
   Rothman AJ, 1997, PSYCHOL BULL, V121, P3, DOI 10.1037/0033-2909.121.1.3
   Rucker DD, 2011, SOC PERSONAL PSYCHOL, V5, P359, DOI 10.1111/j.1751-9004.2011.00355.x
   Sales JM, 2012, HEALTH PSYCHOL, V31, P63, DOI 10.1037/a0025073
   Sanderson CA, 1996, J APPL SOC PSYCHOL, V26, P2076, DOI 10.1111/j.1559-1816.1996.tb01788.x
   Santelli J, 2006, J ADOLESCENT HEALTH, V38, P72, DOI 10.1016/j.jadohealth.2005.10.006
   Satterwhite CL, 2013, SEX TRANSM DIS, V40, P187, DOI 10.1097/OLQ.0b013e318286bb53
   Schmiege SJ, 2009, J CONSULT CLIN PSYCH, V77, P38, DOI 10.1037/a0014513
   Shu LL, 2012, P NATL ACAD SCI USA, V109, P15197, DOI 10.1073/pnas.1209746109
   Stephenson MT, 2003, DRUG ALCOHOL DEPEN, V72, P279, DOI 10.1016/j.drugalcdep.2003.08.003
   Thrall JS, 2000, ARCH PEDIAT ADOL MED, V154, P885, DOI 10.1001/archpedi.154.9.885
   Wainberg ML, 2007, SOC SCI MED, V65, P296, DOI 10.1016/j.socscimed.2007.03.020
   WHITE H, 1980, ECONOMETRICA, V48, P817, DOI 10.2307/1912934
   Winer B.J., 1991, STAT PRINCIPLES EXPT, V0, P0
NR 50
TC 14
Z9 14
U1 2
U2 23
PU AMER PSYCHOLOGICAL ASSOC
PI WASHINGTON
PA 750 FIRST ST NE, WASHINGTON, DC 20002-4242 USA
SN 0278-6133
EI 1930-7810
J9 HEALTH PSYCHOL
JI Health Psychol.
PD DEC 15
PY 2015
VL 34
IS 12
BP 1175
EP 1184
DI 10.1037/hea0000244
PG 10
WC Psychology, Clinical; Psychology
SC Psychology
GA DC9FX
UT WOS:000369527600006
PM 26214076
DA 2023-03-20
ER

PT J
AU Azodo, CC
   Umoh, AO
AF Azodo, Clement Chinedu
   Umoh, Agnes O.
TI Herpes labialis and Nigerian dental health care providers: knowledge, attitudes, behaviors, and refusal to treat
SO BMC HEALTH SERVICES RESEARCH
LA English
DT Article
ID hiv-infected patients; simplex-virus; hepatitis-b; students knowledge; dentists; willingness
AB Background: The few existing studies on herpes labialis among health care workers have been predominantly among non-dental health care workers. The purpose of this study was to determine Nigerian dental health care providers' knowledge of, attitudes toward, preventive behaviors for, and refusal to treat patients with herpes labialis. Methods: This cross-sectional study was conducted among final-year dental students at the University of Benin, dental house officers, and residents at the University of Benin Teaching Hospital, Benin City, Nigeria. Data collection was via a self-administered questionnaire. Bivariate statistics and logistic regression were used to relate the dependent and independent variables. Results: Of the 120 questionnaires distributed, 110 were completed and returned, giving a 91.7 % retrieval rate. However, 15 of the returned questionnaires were discarded because they were improperly completed, leaving a total of 95 questionnaires for final analysis in this study. The majority of participants were over 28 years old (54.7 %), male (67.4 %), unmarried (66.3 %), and postgraduate dental health care providers (51.6 %). Less than half (43.2 %) of participants demonstrated adequate overall knowledge of herpes labialis. About one-tenth (10.5 %) and more than three-quarters (87.4 %) of participants reported a positive attitude and performance of adequate preventive behaviors, respectively. A total of 16.8 % of participants reported a high tendency to refuse treatment to patients with herpes labialis. Although not statistically significant, young, unmarried, male undergraduate participants reported a greater likelihood to refuse treatment to herpes labialis patients. We found a statistically significant positive correlation between attitude and refusal to treat patients with herpes labialis. However, marital status and the attitude of participants toward these patients emerged as the determinants for refusal to treat patients with herpes labialis. Conclusions: Data from this study revealed a high level of inadequate knowledge, negative attitudes, and reasonably adequate preventive behaviors with respect to herpes labialis. One out of every six dental health care workers studied reported having refused to treat patients with herpes labialis. Unmarried dental health care providers and those with negative attitudes toward herpes labialis patients were more prone to refuse treatment to these patients.
C1 [Azodo, Clement Chinedu; Umoh, Agnes O.] Univ Benin, Sch Dent, Dept Periodont, Benin 300001, Edo State, Nigeria.
C3 University of Benin
RP Azodo, CC (corresponding author), Univ Benin, Sch Dent, Dept Periodont, Benin 300001, Edo State, Nigeria.
EM clement.azodo@uniben.edu
CR Al-Sandook T, 2013, AL RAFIDAIN DEN J, V10, P298
   ANGELILLO IF, 1994, J PUBLIC HEALTH DENT, V54, P145, DOI 10.1111/j.1752-7325.1994.tb01206.x
   Arduino PG, 2006, ORAL DIS, V12, P254, DOI 10.1111/j.1601-0825.2006.01202.x
   Batool A, 2012, PAK J MED RES, V51, P93
   Bennett M E, 1993, J DENT EDUC, V57, P673
   Bodhade A, 2013, SCI J PUBLIC HLTH, V1, P51
   Brailo V, 2011, J DENT EDUC, V75, P1115
   British Dental Association, 2009, INF CONTR DENT, V0, P0
   Browning WD, 2012, J ESTHET RESTOR DENT, V24, P61, DOI 10.1111/j.1708-8240.2011.00469.x
   Cochran W. G., 1977, SAMPLING TECHNIQUES, V3rd, P428
   Epstein J B, 1995, J CAN DENT ASSOC, V61, P519
   Epstein J B, 1995, J CAN DENT ASSOC, V61, P35
   Epstein JB, 1995, J CAN DENT ASSOC, V61, P40
   General Dental Council, 2005, STAND DENT PROF, V0, P0
   Giuliani M, 2005, COMMUNITY DENT ORAL, V33, P447, DOI 10.1111/j.1600-0528.2005.00247.x
   Giuliani M, 2011, INT J DENT HYG, V9, P204, DOI 10.1111/j.1601-5037.2010.00472.x
   Giuliani M, 2009, MED SCI MONITOR, V15, P0
   Hastreiter R J, 1992, AM J DENT, V5, P160
   Kadeh H., 2014, AVICENNA J DENT RES, V6, Pe21348, DOI 10.17795/ajdr-21348
   Kanjirath PP, 2007, J DENT EDUC, V71, P1133
   Khosravanifard B, 2014, E MEDITERR HEALTH J, V20, P498, DOI 10.26719/2014.20.8.498
   Khosravanifard B., 2012, EASTERN MEDITERRANEAN HEALTH JOURNAL, V18, P928
   Kohn WG, 2004, J AM DENT ASSOC, V135, P33, DOI 10.14219/jada.archive.2004.0019
   MAUPOMECARVANTES G, 1993, SALUD PUBLICA MEXICO, V35, P642
   McCarthy GM, 1999, AM J PUBLIC HEALTH, V89, P541, DOI 10.2105/AJPH.89.4.541
   MERCHANT V A, 1991, DENTAL CLINICS OF NORTH AMERICA, V35, P283
   Raborn G Wayne, 2003, J CAN DENT ASSOC, V69, P498
   ROWE NH, 1982, J AM DENT ASSOC, V105, P471, DOI 10.14219/jada.archive.1982.0363
   Sears B, 2011, HIV DISCRIMINATION D, V0, P1
   Siegel MA, 2002, J AM DENT ASSOC, V133, P1245, DOI 10.14219/jada.archive.2002.0366
   Terry Simon D., 1994, NEW ZEALAND DENTAL JOURNAL, V90, P49
   Vitale F, 2005, ANN IG, V17, P185
   WATKINSON AC, 1982, BRIT DENT J, V153, P190, DOI 10.1038/sj.bdj.4804892
   WEYANT RJ, 1993, ACAD MED, V68, P377, DOI 10.1097/00001888-199305000-00023
NR 34
TC 0
Z9 0
U1 0
U2 2
PU BMC
PI LONDON
PA CAMPUS, 4 CRINAN ST, LONDON N1 9XW, ENGLAND
SN 
EI 1472-6963
J9 BMC HEALTH SERV RES
JI BMC Health Serv. Res.
PD SEP 15
PY 2015
VL 15
IS 
BP 
EP 
DI 10.1186/s12913-015-1023-9
PG 7
WC Health Care Sciences & Services
SC Health Care Sciences & Services
GA CR4GF
UT WOS:000361289200001
PM 26373396
DA 2023-03-20
ER

PT J
AU Cheung, K
   Chan, CK
   Chang, MY
   Chu, PH
   Fung, WF
   Kwan, KC
   Lau, NY
   Li, WK
   Mak, HM
AF Cheung, Kin
   Chan, Chi Keung
   Chang, Mei Yan
   Chu, Po Ha
   Fung, Wai Fong
   Kwan, Kit Chi
   Lau, Nga Yan
   Li, Wai Kin
   Mak, Hiu Man
TI Predictors for compliance of standard precautions among nursing students
SO AMERICAN JOURNAL OF INFECTION CONTROL
LA English
DT Article
DE Standard precautions; Biologic hazards; Nursing students; General linear model; Interaction effects
ID health-care settings; universal precautions; infection-control; knowledge; prevention; attitudes; hiv/aids; injury; workers; nurses
AB Background: We aimed to investigate the frequency of standard precautions (SPs) compliance and the factors affecting the compliance among nursing students (NSs). Methods: A cross-sectional survey study guided by the health belief model was conducted in 2009. The study questionnaire is valid (content validity index, 0.81) and reliable (Cronbach alpha range, 0.65-0.94). Results: There were 678 questionnaires analyzed, with a response rate of 68.9%. The mean frequency score of SPs compliance was 4.38 +/- 0.40 out of 5. Tukey honest significant difference post hoc test indicated that year 2 and year 4 students had better SPs compliance than year 3 students. Further analysis using a univariate general linear model identified an interaction effect of perceived influence of nursing staff and year of study (F-1,F-593 +/- 3.72; P < .05). The 5 following predictors for SPs compliance were identified: knowledge of SPs, perceived barriers, adequacy of training, management support, and influence of nursing staff. Conclusion: Although the SPs compliance among NSs was high, the compliance varied by year of study and was affected by the nursing staff. Furthermore, SPs compliance among NSs can be enhanced by increasing SPs knowledge, providing more SPs training, promoting management support, reducing identified SPs barriers, and improving nursing staff compliance to SPs. Copyright (C) 2015 by the Association for Professionals in Infection Control and Epidemiology, Inc. Published by Elsevier Inc. All rights reserved.
C1 [Cheung, Kin] Hong Kong Polytech Univ, Sch Nursing, Kowloon, Hong Kong, Peoples R China.
   [Chan, Chi Keung] Tai Po Nethersole Hosp, Med Ward, Hong Kong, Hong Kong, Peoples R China.
   [Chang, Mei Yan] Family Planning Assoc Hong Kong, Hong Kong, Hong Kong, Peoples R China.
   [Chu, Po Ha] Union Hosp, Ctr Emergency Med, Hong Kong, Hong Kong, Peoples R China.
   [Fung, Wai Fong] Tseung Kwan O Hosp, Intens Care Unit, Hong Kong, Hong Kong, Peoples R China.
   [Kwan, Kit Chi; Lau, Nga Yan] St Teresa Hosp, Outpatient Dept, Hong Kong, Hong Kong, Peoples R China.
   [Li, Wai Kin] Prince Margaret Hosp, Operating Theatre, Hong Kong, Hong Kong, Peoples R China.
   [Mak, Hiu Man] Pamela Youde Nethersole Eastern Hosp, Combined Neurol & Neurosurg Ward, Hong Kong, Hong Kong, Peoples R China.
C3 Hong Kong Polytechnic University; Alice Ho Miu Ling Nethersole Hospital; Pamela Youde Nethersole Eastern Hospital
RP Cheung, K (corresponding author), Hong Kong Polytech Univ, Sch Nursing, Kowloon, Hong Kong, Peoples R China.
EM kin.cheung@polyu.edu.hk
CR [Anonymous], 2010, INT J INFECT CONTROL, V0, P0
   Argyris C., 1996, ORG LEARNING, V0, P0
   Barrett R, 2008, J CLIN NURS, V17, P1851, DOI 10.1111/j.1365-2702.2007.02215.x
   Bektas HA, 2007, AIDS CARE, V19, P888, DOI 10.1080/09540120701203352
   Bergamini M, 2009, J PREV MED HYG, V50, P96
   Berman A, 2012, KOZIER ERBS FUNDAMEN, V0, P670
   Centre for Health Protection, 2014, NHFPC NOT CHP 3 ADD, V0, P0
   Chan MF, 2008, J CLIN NURS, V17, P1051, DOI 10.1111/j.1365-2702.2007.01998.x
   Cheung K, 2012, AM J INFECT CONTROL, V40, P997, DOI 10.1016/j.ajic.2012.01.023
   Ciorlia Luiz A.S., 2005, BRAZ J INFECT DIS, V9, P384, DOI 10.1590/S1413-86702005000500005
   Cohen J., 2013, APPL MULTIPLE REGRES, V0, P0
   Cutter J, 2012, INT J NURS STUD, V49, P953, DOI 10.1016/j.ijnurstu.2012.03.001
   Efstathiou G, 2011, BMC NURS, V10, P0, DOI 10.1186/1472-6955-10-1
   Efstathiou G, 2011, NURS HEALTH SCI, V13, P53, DOI 10.1111/j.1442-2018.2011.00576.x
   Gammon J, 2008, J CLIN NURS, V17, P157, DOI 10.1111/j.1365-2702.2006.01852.x
   GERSHON RRM, 1995, AM J INFECT CONTROL, V23, P225, DOI 10.1016/0196-6553(95)90067-5
   JANZ NK, 1984, HEALTH EDUC QUART, V11, P1, DOI 10.1177/109019818401100101
   Katz MH, 2000, MULTIVARIABLE ANAL P, V0, P0
   Kermode M, 2005, AM J INFECT CONTROL, V33, P27, DOI 10.1016/j.ajic.2004.07.014
   Kim KM, 2001, AM J INFECT CONTROL, V29, P295, DOI 10.1067/mic.2001.114837
   Kretzer EK, 1998, AM J INFECT CONTROL, V26, P245, DOI 10.1016/S0196-6553(98)80008-4
   Li L, 2007, AIDS PATIENT CARE ST, V21, P753, DOI 10.1089/apc.2006.0219
   Mahat G, 2009, J ADV NURS, V65, P1907, DOI 10.1111/j.1365-2648.2009.05070.x
   McGovern PM, 2000, J BUS PSYCHOL, V15, P149, DOI 10.1023/A:1007727104284
   Menzies D, 2007, INT J TUBERC LUNG D, V11, P593
   Morgan G.A., 2004, SPSS INTRO STAT USE, V2nd ed., P0
   Osborne S, 2003, AM J INFECT CONTROL, V31, P415, DOI 10.1067/mic.2003.68
   Polit D., 1995, NURSING RES PRINCIPL, V0, P0
   Regina C, 2002, INT J NURS STUD, V39, P157, DOI 10.1016/S0020-7489(01)00021-9
   Rogers B., 1994, OCCUPATIONAL HLTH NU, V0, P0
   Rubio DM, 2003, SOC WORK RES, V27, P94, DOI 10.1093/swr/27.2.94
   Siegel JD, 2007, GUIDELINE ISOLATION, V0, P0
   Tavolacci MP, 2008, INFECT CONT HOSP EP, V29, P642, DOI 10.1086/588683
   Titler MG, 2009, RES ADV PRACTICE NUR, V0, P287
   Wang HH, 2003, J ADV NURS, V41, P187, DOI 10.1046/j.1365-2648.2003.02519.x
   Ward DJ, 2010, J ADV NURS, V66, P1533, DOI 10.1111/j.1365-2648.2010.05332.x
   World Health Organization, 2013, NOV COR INF UPD, V0, P0
   World Health Organization, 2013, SUMM PROB SARS CAS O, V0, P0
   World Health Organization, 2013, HLTH WORK OCC HLTH, V0, P0
   Wu CJ, 2009, J CLIN NURS, V18, P1105, DOI 10.1111/j.1365-2702.2008.02309.x
NR 40
TC 20
Z9 20
U1 1
U2 10
PU MOSBY-ELSEVIER
PI NEW YORK
PA 360 PARK AVENUE SOUTH, NEW YORK, NY 10010-1710 USA
SN 0196-6553
EI 1527-3296
J9 AM J INFECT CONTROL
JI Am. J. Infect. Control
PD JUL 1
PY 2015
VL 43
IS 7
BP 729
EP 734
DI 10.1016/j.ajic.2015.03.007
PG 6
WC Public, Environmental & Occupational Health; Infectious Diseases
SC Public, Environmental & Occupational Health; Infectious Diseases
GA CM1CD
UT WOS:000357416600018
PM 25868650
DA 2023-03-20
ER

PT J
AU Naidoo, S
   Taylor, M
AF Naidoo, Saloshni
   Taylor, Myra
TI HIV health literacy, sexual behaviour and self-reports of having tested for HIV among students
SO AJAR-AFRICAN JOURNAL OF AIDS RESEARCH
LA English
DT Article
DE HCT; pregancy; regular partner; voluntary
ID school-students; knowledge; youth; adolescents; gender; risk; prevention; inequity; awareness; hiv/aids
AB The HIV prevalence among young South African adults makes it important to understand their HIV knowledge, sexual behaviour and HIV counselling and testing (HCT) behaviour in this group. This paper presents the demographics, knowledge, sexual behaviour and cues to action as reported by sexually active students' who had HCT. A cross- sectional study conducted in 10 high schools in the eThekwini and Ugu districts, KwaZulu-Natal, surveyed students' HIV knowledge, sexual behaviour and HCT behaviour. Complete information was available from 1 114 (97.9%) students who participated in the survey. Of these, 378 (33.9%) were sexually active and were included in this analysis. Logistic regression models tested for significant associations between the independent and the dependent variables under study, nesting the students within schools and controlling for age, sex, grade and school location (urban/rural). The median age of students was 17 years (range: 14-23 years) with most being male (n = 287; 75.9%). The lifetime median number of sexual partners of students was 3 (range: 1-27). Students who used condoms with their regular partners were more likely to have had counselling for HIV (OR : 1.79; 95% CI: 1.06-3.01). Those students who were more likely to have been tested for HIV were female (OR: 44.90; 95% CI: 7.77-259.38), those who had always used a condom with their non-regular partner (OR: 2.75; 95% CI: 1.01-7.47), and those who knew a person who had tested for HIV (OR: 15.28; 95% CI: 5.16-45.23). Targeting students, especially males early in adolescence and reinforcing safe sex behaviour messages through their high school years, can encourage HCT among students.
C1 [Naidoo, Saloshni; Taylor, Myra] Univ KwaZulu Natal, Discipline Publ Hlth Med, Sch Nursing & Publ Hlth, Durban, South Africa.
C3 University of Kwazulu Natal
RP Naidoo, S (corresponding author), Univ KwaZulu Natal, Discipline Publ Hlth Med, Sch Nursing & Publ Hlth, Durban, South Africa.
EM naidoos71@ukzn.ac.za
FU South African Medical Research Council
CR Andersson N, 2012, BMJ OPEN, V2, P0, DOI 10.1136/bmjopen-2011-000754
   Appiah-Agyekum NN, 2013, HIV AIDS-RES PALLIAT, V5, P137, DOI 10.2147/HIV.S44735
   Aylikci Bahadir Ugur, 2013, J NAT SCI BIOL MED, V4, P81, DOI 10.4103/0976-9668.107265
   Bandason T, 2013, AIDS CARE, V25, P1520, DOI 10.1080/09540121.2013.780120
   Banwari M, 2011, AFR HEALTH SCI, V11, P0
   Department of Basic Education, 2011, SCH HIV COUNS TEST H, V0, P0
   Department of Basic Education, 2010, INT STRAT HIV AIDS 2, V0, P0
   Department of Education, 1999, NAT POL HIV AIDS LEA, V0, P0
   Department of Health, 2011, S AFR ANT SENT HIV P, V0, P0
   Department of Health, 2010, HIV COUNS TEST HCT P, V0, P0
   Doyle AM, 2012, TROP MED INT HEALTH, V17, P796, DOI 10.1111/j.1365-3156.2012.03005.x
   eThekwini Municipality South Africa, 2011, MED TERM EXP FRAM MT, V0, P0
   Geary RS, 2014, BMC HEALTH SERV RES, V14, P0, DOI 10.1186/1472-6963-14-259
   Glynn JR, 2011, PLOS ONE, V6, P0, DOI 10.1371/journal.pone.0022840
   Gwandure R, 2014, SAMJ S AFR MED J, V104, P40, DOI 10.7196/samj.6645
   Harris AL, 2013, J NURS SCHOLARSHIP, V45, P141, DOI 10.1111/jnu.12016
   Harris B, 2011, J PUBLIC HEALTH POL, V32, PS102, DOI 10.1057/jphp.2011.35
   Harrison A, 2012, SEX HEALTH, V9, P178, DOI 10.1071/SH10150
   Harrison A, 2010, BMC PUBLIC HEALTH, V10, P0, DOI 10.1186/1471-2458-10-102
   Jurgensen M, 2012, BMC HEALTH SERV RES, V12, P0, DOI 10.1186/1472-6963-12-2
   Kabbash I. A., 2010, EASTERN MEDITERRANEAN HEALTH JOURNAL, V16, P481
   Kao TSA, 2014, J SCH NURS, V30, P57, DOI 10.1177/1059840513487751
   Kharsany Ayesha B M, 2012, WORLD HEALTH POPUL, V13, P43
   Leonard NR, 2014, HEALTH EDUC BEHAV, V41, P673, DOI 10.1177/1090198114537064
   Massyn N, 2013, DISTRICT HLTH BAROME, V0, P0
   Mathews C, 2012, INT HEALTH, V4, P111, DOI 10.1016/j.inhe.2012.02.001
   Naidoo S, 2013, GLOBAL HEALTH ACTION, V6, P0, DOI 10.3402/gha.v6i0.21699
   Nestadt DF, 2013, VULNERABLE CHILD YOU, V8, P195, DOI 10.1080/17450128.2012.748949
   Oyeyemi YA, 2011, AFR HEALTH SCI, V11, P0
   Ramirez-Avila L, 2012, PLOS ONE, V7, P0, DOI 10.1371/journal.pone.0045507
   Risenga PR, 2013, HEALTH SA GESONDHEID, V18, P0, DOI 10.4102/hsag.v18i1.615
   Samkange-Zeeb FN, 2011, BMC PUBLIC HEALTH, V11, P0, DOI 10.1186/1471-2458-11-727
   Shisana O, 2014, S AFRICAN NATL HIV P, V0, P0
   Statistics South Africa (StatsSA), 2013, STAT REL 90302 PRET, V0, P0
   Stockman JK, 2013, AIDS BEHAV, V17, P832, DOI 10.1007/s10461-012-0361-4
   Swenson RR, 2010, J NATL MED ASSOC, V102, P1173, DOI 10.1016/S0027-9684(15)30772-0
   Test FS, 2012, INT J STD AIDS, V23, P394, DOI 10.1258/ijsa.2011.011339
   Thanavanh B, 2013, J INT AIDS SOC, V16, P0, DOI 10.7448/IAS.16.1.17387
   Ugu District Municipality, 2011, S AFR 2011 INT DEV P, V0, P0
   Venkatesh KK, 2011, JAIDS-J ACQ IMM DEF, V56, P151, DOI 10.1097/QAI.0b013e318202c82c
   Zembe YZ, 2012, PLOS ONE, V7, P0, DOI 10.1371/journal.pone.0051998
   Zuma Khangelani, 2010, AFR J REPROD HEALTH, V14, P47
NR 42
TC 6
Z9 6
U1 0
U2 7
PU NATL INQUIRY SERVICES CENTRE PTY LTD
PI GRAHAMSTOWN
PA 19 WORCESTER STREET, PO BOX 377, GRAHAMSTOWN 6140, SOUTH AFRICA
SN 1608-5906
EI 1727-9445
J9 AJAR-AFR J AIDS RES
JI AJAR-Afr. J. Aids Res.
PD JUN 15
PY 2015
VL 14
IS 2
BP 107
EP 115
DI 10.2989/16085906.2015.1040808
PG 9
WC Public, Environmental & Occupational Health
SC Public, Environmental & Occupational Health
GA CO2XM
UT WOS:000359020400002
PM 26223327
DA 2023-03-20
ER

PT J
AU Gavigan, K
   Albright, K
AF Gavigan, Karen
   Albright, Kendra
TI Writing From Behind the Fence: Incarcerated Youths and a Graphic Novel on HIV/AIDS
SO JOURNAL OF ADOLESCENT & ADULT LITERACY
LA English
DT Article
DE Information literacy; Libraries; New literacies; Popular culture; Visual literacy; Adolescent; young adult literature; Aliteracy; Attitude; Standards; Case study; Field work; Qualitative; Survey; Reading strategies; Writing strategies; At-risk factors; Constructivism; Literary theory; Sociocultural; Writing across the curriculum; Writing process; Writing to learn; Adolescence; Adult
ID adolescents; instruction; technology; literacy; behaviors; knowledge; program; novels; urban; risk
AB Graphic novels are an increasingly popular format that educators can use as a tool to teach reading and writing skills across the K-12 curriculum. This article describes a project in which incarcerated youths collaborated with a graphic illustrator to create a graphic novel about teens dealing with issues related to HIV/AIDS. The graphic novel is currently being used as an HIV/AIDS education and prevention tool for teens. The article examines the impact that creating a graphic novel had on the literacy lives of the young authors, as well as the ways it is currently being used with teens in two states. The authors present qualitative data from their observations of and interviews with the students who created the graphic novel. Further, the article provides information on how educators can teach students to create their own comics and graphic novels.
C1 [Gavigan, Karen; Albright, Kendra] Univ S Carolina, Columbia, SC 29208 USA.
C3 University of South Carolina System; University of South Carolina Columbia
RP Gavigan, K (corresponding author), Univ S Carolina, Columbia, SC 29208 USA.
EM kgavigan@mailbox.sc.edu; kendraa@mailbox.sc.edu
FU Carnegie Foundation Community Initiative; Association for Library and Information Science Education Research Grant Award
CR Albright K. S., 2014, AIDS END ZONE, V0, P0
   Albright K.S., 2014, J EDUC LIBR INF SCI, V0, PP
   American Association of School Libraries, 2007, STAND 21 CENT LEARN, V0, P0
   Botzakis S., 2010, CHILDRENS LIT READIN, V0, P15
   Boudin K., 1993, HARVARD EDUC REV, V63, P182
   Buckingham D., 2003, MEDIA ED LITERACY LE, V0, P0
   Carter J. B., 2007, BUILDING LITERACY CO, V0, P0
   Cary S., 2006, TESL EJ, V10, P1
   Common Core State Standards, 2010, MATH STANDARDS, V0, P0
   Crilley M., 2009, TEACHER LIB, V37, P28
   DICLEMENTE RJ, 1991, AM J PUBLIC HEALTH, V81, P628, DOI 10.2105/AJPH.81.5.628
   Frey Nancy., 2008, TEACHING VISUAL LITE, V0, P0, DOI DOI 10.6018/ijes.9.2.90831
   Gardner JE, 2003, REM SPEC EDUC, V24, P161, DOI 10.1177/07419325030240030501
   Gavigan K., 2012, TEACHER LIB, V39, P20
   Gee J. P., 1996, SOCIOLINGUISTICS LIT, V0, P0
   Guerra SF, 2012, J ADOLESC ADULT LIT, V55, P385, DOI 10.1002/JAAL.00047
   Hammond H. K., 2009, THESIS, V0, P0
   Hodges J., 1994, IMPROVING LITERACY S, V0, P0
   International Reading Association, 2012, AD LIT POS STAT INT, V0, P0
   Krashen S, 2004, POWER READING INSIGH, V0, P0
   Kress G., 2003, LITERACY NEW MEDIA A, V0, P0
   LANIER MM, 1991, J CRIM JUST, V19, P257, DOI 10.1016/0047-2352(91)90004-F
   Lawrence SA, 2009, J ADOLESC ADULT LIT, V52, P483, DOI 10.1598/JAAL.52.6.3
   Leone P.E., 2002, J CORRECTIONAL ED, V53, P46
   Liu J, 2004, TESOL QUART, V38, P225, DOI 10.2307/3588379
   Meyer K., 2014, WHAM TEACHING GRAPHI, V0, P0
   Monnin Katie, 2010, TEACHING GRAPHIC NOV, V0, P0
   Moully Francoise, 2011, CHILDREN LIB, V9, P12
   NADER PR, 1989, J ADOLESCENT HEALTH, V10, P413, DOI 10.1016/0197-0070(89)90221-0
   National Council of Teachers of English, 2005, POS STAT MULT LIT, V0, P0
   New London Group, 1996, HARVARD EDUC REV, V66, P60, DOI 10.17763/HAER.66.1.17370N67V22J160U
   Saldana J., 2015, CODING MANUAL QUALIT, Vsecond, P0
   Schwarz GE, 2002, J ADOLESC ADULT LIT, V46, P262
   Smetana L, 2009, J ADOLESC ADULT LIT, V53, P228, DOI 10.1598/JAAL.53.3.4
   South Carolina Department of Health and Environmental Control, 2013, S CAR STD HIV AIDS D, V0, P0
   State of South Carolina Department of Juvenile Justice, 2014, STAT S CAR 2014 ANN, V0, P0
   Vasudevan L, 2014, J ADOLESC ADULT LIT, V57, P538, DOI 10.1002/jaal.288
   Viadero Debra, 2009, ED WEEK, V0, P0
   Winters C. A., 2000, J CORRECTIONAL ED, V51, P312
   XU SH, 2005, TRADING CARDS COMIC, V0, P0
NR 40
TC 4
Z9 4
U1 0
U2 16
PU WILEY-BLACKWELL
PI HOBOKEN
PA 111 RIVER ST, HOBOKEN 07030-5774, NJ USA
SN 1081-3004
EI 1936-2706
J9 J ADOLESC ADULT LIT
JI J. Adolesc. Adult Lit.
PD JUL-AUG 15
PY 2015
VL 59
IS 1
BP 41
EP 50
DI 10.1002/jaal.425
PG 10
WC Education & Educational Research
SC Education & Educational Research
GA CL3RS
UT WOS:000356868700008
DA 2023-03-20
ER

PT J
AU Makalela, L
AF Makalela, Leketi
TI Narrative interpretation of HIV/AIDS messages: the effects of storytelling prompts among rural university students
SO CRITICAL ARTS-SOUTH-NORTH CULTURAL AND MEDIA STUDIES
LA English
DT Article
DE South Africa; health communication; storytelling; persuasive narratives; cultural sensitivity; HIV/AIDS
ID entertainment-education; communication; drama
AB This study examined the use of a locally developed storytelling prompt as an alternative medium for HIV and AIDS awareness and prevention messages among rural university students in Limpopo Province, South Africa. An assessment of first-year students' (n = 21) response to a storytelling stimulus with local and familiar content shows a high uptake of the content messages in six persuasive narrative mediators: recall, narrative interest, absorption, identification with the main character, intention to commit to at least one health behaviour and self-efficacy. There were statistically significant correlations between narrative interest and recall, as well as between absorption and intention to commit to at least one health behaviour. Within the narrative theory framework, I argue for differentiated and culturally sensitive strategies and modes on HIV and AIDS communication to broaden the scope of focus to marginal areas where educational entertainment (EE) programmes may be inaccessible and ineffective. Finally, I discuss opportunities for further research that assess the effectiveness of local stories on a larger scale.
C1 Univ Witwatersrand, Wits Sch Educ, ZA-2050 Johannesburg, South Africa.
C3 University of Witwatersrand
RP Makalela, L (corresponding author), Univ Witwatersrand, Wits Sch Educ, ZA-2050 Johannesburg, South Africa.
EM Leketi.Makalela@wits.ac.za
CR Airhihenbuwa C. O., 2010, J HEALTH COMMUN, V5, P5
   Bandura A, 2000, CURR DIR PSYCHOL SCI, V9, P75, DOI 10.1111/1467-8721.00064
   Bandura A, 1986, SOCIAL FDN THOUGHT A, V0, P0
   Bandura A., 1997, SELF EFFICACY EXERCI, V0, P0, DOI DOI 10.1891/0889-8391.13.2.158
   Basil M. D., 1994, MEASURING PSYCHOL RE, V0, P85
   Boal A., 2002, GAMES ACTORS NONACTO, V0, P0
   Boer H, 2006, COMMUN THEOR, V16, P75, DOI 10.1111/j.1468-2885.2006.00006.x
   Brown L, 2003, AIDS EDUC PREV, V15, P49, DOI 10.1521/aeap.15.1.49.23844
   Cardey S, 2013, CRIT ARTS, V27, P288, DOI 10.1080/02560046.2013.800665
   Dahlstrom MF, 2010, COMMUN RES, V37, P857, DOI 10.1177/0093650210362683
   Durden E., 2013, INVESTIGATING COMMUN, V0, P0
   Fetscherin M, 2008, J ELECTRON COMMER RE, V9, P231
   Francis D. P., 2012, J PUBLIC HLTH POLICY, V33, P309
   Giles DC, 2002, MEDIA PSYCHOL, V4, P279, DOI 10.1207/S1532785XMEP0403_04
   Glanz K., 2015, HLTH BEHAV HLTH ED T, V0, P0
   Golden SD, 2012, HEALTH EDUC BEHAV, V39, P364, DOI 10.1177/1090198111418634
   Greenberg L., 2004, LEARNING EMOTION FOC, V0, P0
   Hinyard LJ, 2007, HEALTH EDUC BEHAV, V34, P777, DOI 10.1177/1090198106291963
   Human Science Research Council (HSRC), 2012, S AFR NAT HIV BEH HL, V0, P0
   Jordaan D, 2006, COMMUNITAS, V11, P107
   Kiene SM, 2003, J APPL SOC PSYCHOL, V33, P2327, DOI 10.1111/j.1559-1816.2003.tb01887.x
   Kincaid DL, 2002, COMMUN THEOR, V12, P136, DOI 10.1093/ct/12.2.136
   Makalela L, 2004, WRIT COMMUN, V21, P368, DOI 10.1177/0741088304270026
   Mason RA, 2009, LANG LINGUIST COMPAS, V3, P157, DOI 10.1111/j.1749-818x.2008.00122.x
   Moyer-Guse E, 2008, COMMUN THEOR, V18, P407, DOI 10.1111/j.1468-2885.2008.00328.x
   Ojo O. A., 2011, COMMUNICARE, V30, P21
   Parker W., 2004, THESIS U KWAZULU NAT, V0, P0
   Slater MD, 2002, COMMUN THEOR, V12, P173, DOI 10.1093/ct/12.2.173
   Smith RA, 2007, COMMUN MONOGR, V74, P133, DOI 10.1080/03637750701393048
   Statistics South Africa (StatsSA), 2007, COMM SURV, V0, P0
   Tomaselli K. G., 2011, DEV PUBLIC HLTH COMM, V0, P0
   UNAIDS, 2008, UNAIDS ANN REP UN AC, V0, P0
   Volk JE, 2001, AIDS EDUC PREV, V13, P495, DOI 10.1521/aeap.13.6.495.21438
   Wells W. D., 1989, COGN AFFECT BEHAV NE, V0, P13
   Zeelen J, 2010, HEALTH EDUC, V110, P382, DOI 10.1108/09654281011068531
NR 35
TC 1
Z9 2
U1 0
U2 18
PU ROUTLEDGE JOURNALS, TAYLOR & FRANCIS LTD
PI ABINGDON
PA 2-4 PARK SQUARE, MILTON PARK, ABINGDON OX14 4RN, OXON, ENGLAND
SN 0256-0046
EI 1992-6049
J9 CRIT ARTS
JI Crit. Arts
PD MAY 4
PY 2015
VL 29
IS 3
BP 400
EP 418
DI 10.1080/02560046.2015.1059555
PG 19
WC Cultural Studies
SC Cultural Studies
GA CM8FV
UT WOS:000357934700010
DA 2023-03-20
ER

PT J
AU Ballester-Arnal, R
   Gil-Llario, MD
   Gimenez-Garcia, C
   Kalichman, SC
AF Ballester-Arnal, Rafael
   Dolores Gil-Llario, Maria
   Gimenez-Garcia, Cristina
   Kalichman, Setch C.
TI What Works Well in HIV Prevention Among Spanish Young People? An Analysis of Differential Effectiveness Among Six Intervention Techniques
SO AIDS AND BEHAVIOR
LA English
DT Article
DE Effectiveness; HIV/AIDS prevention; Young people; Evaluation; Intervention technique
ID risk reduction interventions; high-school-students; increase condom use; hiv/aids prevention; behavioral interventions; united-states; sexual risk; metaanalysis; adolescents; efficacy
AB The AIDS epidemic remains a concern of public health among young people and adolescents. Prevention programs have revealed diverse deficiencies to attain their main goal: preventing risky behaviors. This experimental study evaluates the differential effectiveness of six intervention techniques for preventing HIV/AIDS based on informational-motivational-behavioral Model (talk, website, attitudinal discussion, participation of a seropositive person, fear induction and role play). 239 Spanish young people took part in an experimental design to evaluate six intervention techniques and a non-intervention condition, through changes in their knowledge, attitudes and protective sex behavior. Our findings support a general effectiveness of preventive intervention techniques comparing non-intervention. In particular, the motivational techniques reveal more effectiveness for these Spanish young people. Therefore, it is required identifying a differential impact of the intervention techniques when implementing HIV behavioral interventions.
C1 [Ballester-Arnal, Rafael; Gimenez-Garcia, Cristina] Univ Jaume 1, Dept Psicol Basica Clin & Psicobiol, Castellon De La Plana 12071, Spain.
   [Dolores Gil-Llario, Maria] Univ Valencia, Dept Psicol Evolut & Educ, Valencia, Spain.
   [Kalichman, Setch C.] Univ Connecticut, Dept Psychol, Storrs, CT USA.
C3 Universitat Jaume I; University of Valencia; University of Connecticut
RP Ballester-Arnal, R (corresponding author), Univ Jaume 1, Dept Psicol Basica Clin & Psicobiol, Avda Vicent Sos Baynat S-N, Castellon De La Plana 12071, Spain.
EM rballest@uji.es; dolores.gil@uv.es; gimenezc@uji.es; seth.k@uconn.edu
FU "Foundation to HIV-AIDS Research and Prevention in Spain" (FIPSE) [14.436]
CR Akers D. IMB, 2008, MODEL PROGRAMS ADOLE, V0, P207
   Albarracin J, 2008, AIDS BEHAV, V12, P521, DOI 10.1007/s10461-007-9209-8
   Baeten JM, 2010, AIDS, V24, P737, DOI 10.1097/QAD.0b013e32833616e0
   BALLESTER R, 2007, 10 C NAC SID SAN SEB, V0, P0
   Ballester R, 2008, REV PSICOPATOLOGIA P, V14, P181
   Ballester R, 2013, AN PSICOL-SPAIN, V29, P76, DOI 10.6018/analesps.29.1.124601
   Bastien Sheri, 2011, AFR J AIDS RES, V10, P435, DOI 10.2989/16085906.2011.646659
   Breton-Lopez J, 2005, PSICOTHEMA, V17, P590
   Cai Y, 2013, BMC INFECT DIS, V13, P0, DOI 10.1186/1471-2334-13-262
   Cohen MS, 2011, NEW ENGL J MED, V365, P493, DOI 10.1056/NEJMoa1600693
   Crepaz N, 2009, AM J PUBLIC HEALTH, V99, P2069, DOI 10.2105/AJPH.2008.139519
   DiClemente RJ, 2013, J ACQUIR IMMUNE D S1, V63, P66
   Gil-Llario MD, 2014, AIDS BEHAV, V18, P1924, DOI 10.1007/s10461-014-0703-5
   EATON L, 2012, AM J PUBLIC HEALTH, V102, P34
   Espada JP, 2012, AIDS EDUC PREV, V24, P500, DOI 10.1521/aeap.2012.24.6.500
   Fisher JD., 2000, AIDS PREVENT MENT H, V0, PP3, DOI 10.1007/978-1-4615-4137-0_1
   Fisher W. A., 1999, AIDS BEHAV, V3, P13, DOI 10.1023/A:1025411317851
   Galbraith JS, 2011, HEALTH EDUC RES, V26, P872, DOI 10.1093/her/cyr030
   Garcia-Retamero R, 2011, J EXP PSYCHOL-APPL, V17, P270, DOI 10.1037/a0023677
   Gimenez C, 2009, COMMUNICATION, V0, P0
   Hammer SM, 2011, NEW ENGL J MED, V365, P561, DOI 10.1056/NEJMe1107487
   Hong JF, 2010, NURS HEALTH SCI, V12, P360, DOI 10.1111/j.1442-2018.2010.00538.x
   Huedo-Medina TB, 2010, AIDS BEHAV, V14, P1237, DOI 10.1007/s10461-010-9763-3
   Ingram BL, 2008, AIDS BEHAV, V12, P374, DOI 10.1007/s10461-008-9369-1
   Instituto de Salud Carlos III, 2000, NUEV DIAGN INF VIH C, V0, P0
   Johnson BT, 2011, ARCH PEDIAT ADOL MED, V165, P77, DOI 10.1001/archpediatrics.2010.251
   Kudo Y, 2013, JPN J NURS SCI, V10, P24, DOI 10.1111/j.1742-7924.2012.00207.x
   Lauby JL, 2010, AIDS EDUC PREV, V22, P402, DOI 10.1521/aeap.2010.22.5.402
   Li XM, 2011, HEALTH EDUC RES, V26, P419, DOI 10.1093/her/cyr001
   Misovich S., 1997, REV GEN PSYCHOL, V1, P72, DOI https://doi.org/10.1037/1089-2680.1.1.72
   Mitchell K, 2001, HEALTH EDUC RES, V16, P411, DOI 10.1093/her/16.4.411
   NDEBELE M, 2012, SAHARA J J SOCIAL S1, V9, P37
   OLeary A, 2007, AIDS EDUC PREV, V19, P209, DOI 10.1521/aeap.2007.19.3.209
   OLEARY A, 2002, CONDOMS ALTERNATIVE, V0, P0
   Padian NS, 2010, AIDS, V24, P621, DOI 10.1097/QAD.0b013e328337798a
   Scott-Sheldon LAJ, 2011, JAIDS-J ACQ IMM DEF, V58, P489, DOI 10.1097/QAI.0b013e31823554d7
   Scott-Sheldon LAJ, 2010, ANN BEHAV MED, V40, P191, DOI 10.1007/s12160-010-9202-8
   Smerecnik CMR, 2010, PSYCHOL HEALTH MED, V15, P550, DOI 10.1080/13548506.2010.498888
   Smoak ND, 2006, JAIDS-J ACQ IMM DEF, V41, P374, DOI 10.1097/01.qai.0000185575.36591.fc
   Soscia I, 2012, J HEALTH COMMUN, V17, P1011, DOI 10.1080/10810730.2012.665416
   Young SD, 2013, ANN INTERN MED, V159, P318, DOI 10.7326/0003-4819-159-5-201309030-00005
NR 45
TC 11
Z9 11
U1 2
U2 13
PU SPRINGER/PLENUM PUBLISHERS
PI NEW YORK
PA 233 SPRING ST, NEW YORK, NY 10013 USA
SN 1090-7165
EI 1573-3254
J9 AIDS BEHAV
JI AIDS Behav.
PD JUL 15
PY 2015
VL 19
IS 7
BP 1157
EP 1169
DI 10.1007/s10461-014-0863-3
PG 13
WC Public, Environmental & Occupational Health; Social Sciences, Biomedical
[truncated: 264,704 more chars]
