# Supplementary material for: Studies on HIV/AIDS Among Students: Bibliometric Analysis
Source: Interact J Med Res. 2023 Aug 4;12:e46042. doi: 10.2196/46042 (PMC10439465; doi:10.2196/46042)
Supplement: Multimedia Appendix 1 [file ijmr_v12i1e46042_app1.zip › Multimedia Appendix 1/download2016u115.txt]

PT J
AU Winter, VR
   O'Neill, E
   Begun, S
   Kattari, SK
   Mckay, K
AF Winter, Virginia Ramseyer
   O'Neill, Elizabeth
   Begun, Stephanie
   Kattari, Shanna K.
   McKay, Kimberly
TI MSW student perceptions of sexual health as relevant to the profession: Do social work educational experiences matter?
SO SOCIAL WORK IN HEALTH CARE
LA English
DT Article
DE Sexual behavior; social work education; social workers' perceptions
ID former foster youth; transmitted infections; risk behaviors; older-adults; hiv risk; substance use; prevalence; attitudes; adolescents; predictors
AB Many social work clients are at an increased risk for negative outcomes related to sexual behavior, including unwanted pregnancies and sexually transmitted infections (STIs). However, there is a dearth of literature on social work student experiences with these topics in social work classrooms and their perceptions about the topic's relevance to their practice. The purpose of this study is to explore relationships between experiences with STIs and contraception as topics in social work education and practica experiences on student perceptions toward sexual health as a relevant topic for social work. Among a national sample of MSW students (N=443), experiences with STIs and contraception as topics in practica was significantly related to perceptions toward sexual health's relevance to social work. Findings and implications are discussed.
C1 [Winter, Virginia Ramseyer] Univ Missouri, Sch Social Work, 712 Clark Hall, Columbia, MO 65211 USA.
   [O'Neill, Elizabeth] Univ Kansas, Sch Social Welf, Lawrence, KS 66045 USA.
   [Begun, Stephanie; Kattari, Shanna K.] Univ Denver, Grad Sch Social Work, Denver, CO USA.
   [McKay, Kimberly] Temple Univ, Sch Social Work, Philadelphia, PA 19122 USA.
C3 University of Missouri System; University of Missouri Columbia; University of Kansas; University of Denver; Pennsylvania Commonwealth System of Higher Education (PCSHE); Temple University
RP Winter, VR (corresponding author), Univ Missouri, Sch Social Work, 712 Clark Hall, Columbia, MO 65211 USA.
EM ramseyerwinterv@missouri.edu
CR Ahrens KR, 2010, PEDIATRICS, V126, PE97, DOI 10.1542/peds.2009-2424
   Allen-Meares P, 2013, SOC WORK, V58, P253, DOI 10.1093/sw/swt022
   Auslander W, 2002, AIDS BEHAV, V6, P351, DOI 10.1023/A:1021152813774
   Brashear D., 1976, SOCIAL WORKER SEX ED, V0, P0
   Brennan DJ, 2011, AGEING INT, V36, P313, DOI 10.1007/s12126-011-9111-6
   Carpenter SC, 2001, PEDIATRICS, V108, P0, DOI 10.1542/peds.108.3.e46
   Centers for Disease Control, 2015, HIV PEOPL AG 50 OLD, V0, P0
   Cerimele JM, 2013, GEN HOSP PSYCHIAT, V35, P16, DOI 10.1016/j.genhosppsych.2012.08.001
   Cohen J., 1988, STAT POWER ANAL BEHA, V0, P0
   Council on Social Work Education, 2015, ED POL ACCR STAND, V0, P0
   Council on Social Work Education, 2008, ED POL ACCR STAND, V0, P0
   Courtney M. E., 2004, MIDWEST EVALUATION A, V0, P0
   Finer LB, 2011, CONTRACEPTION, V84, P478, DOI 10.1016/j.contraception.2011.07.013
   Flaherty C, 2012, SOC WORK HEALTH CARE, V51, P361, DOI 10.1080/00981389.2011.642945
   Forhan SE, 2009, PEDIATRICS, V124, P1505, DOI 10.1542/peds.2009-0674
   Galvin RD, 2005, SOCIOL HEALTH ILL, V27, P393, DOI 10.1111/j.1467-9566.2005.00448.x
   Gasiorowicz M, 2005, AIDS EDUC PREV, V17, P40, DOI 10.1521/aeap.17.2.40.58694
   Gezinski L., 2009, ADV SOCIAL WORK, V10, P103, DOI 10.18060/168
   Greene JM, 1998, J ADOLESCENT HEALTH, V23, P370, DOI 10.1016/S1054-139X(98)00071-8
   Haboubi NHJ, 2003, DISABIL REHABIL, V25, P291, DOI 10.1080/0963828021000031188
   Halcon LL, 2004, J YOUTH ADOLESCENCE, V33, P71, DOI 10.1023/A:1027338514930
   Haley N, 2004, SEX TRANSM INFECT, V80, P526, DOI 10.1136/sti.2004.010728
   Hawthorne D. N., 2013, THESIS, V0, P0
   Hutchinson DS, 2006, PSYCHIATR REHABIL J, V29, P241, DOI 10.2975/29.2006.241.250
   Jones Jo, 2012, NATL HEALTH STAT REPORT, V0, P1
   Jones Mairwen K, 2005, OCCUP THER INT, V12, P95, DOI 10.1002/oti.18
   Kattari SK, 2014, SEX DISABIL, V32, P499, DOI 10.1007/s11195-014-9379-z
   Kim HK, 2013, J CHILD ADOLES SUBST, V22, P370, DOI 10.1080/1067828X.2013.788880
   Laverman C., 2012, J BACCALAUREATE SOCI, V17, P85, DOI 10.5555/basw.17.1.yp4846520661qn66
   Lichtenstein B, 2010, J HIV-AIDS SOC SERV, V9, P130, DOI 10.1080/15381501003795717
   Lindau ST, 2007, NEW ENGL J MED, V357, P762, DOI 10.1056/NEJMoa067423
   Logie CH, 2015, J SOC WORK EDUC, V51, P315, DOI 10.1080/10437797.2015.1012946
   Mahungu TW, 2009, CLIN MED, V9, P125, DOI 10.7861/clinmedicine.9-2-125
   Marshall BL, 2011, CAN REV SOCIOL, V48, P390
   Martin JW, 2010, NATIVE AMERICANS, V0, P0
   McCave E., 2014, ADV SOC WORK, V15, P409, DOI 10.18060/16672
   McGuinness T. M., 2002, J AM PSYCHIAT NURSES, V8, P92, DOI 10.1067/MPN.2002.125162
   McKay K., 2015, THESIS, V0, P0
   Meade CS, 2007, COMMUNITY MENT HLT J, V43, P153, DOI 10.1007/s10597-006-9071-6
   Meade CS, 2005, CLIN PSYCHOL REV, V25, P433, DOI 10.1016/j.cpr.2005.02.001
   Mitchell CG, 2001, AIDS EDUC PREV, V13, P393, DOI 10.1521/aeap.13.5.393.24143
   Morrow D.F., 2006, SEXUAL ORIENTATION G, V0, P0
   Mosher William D, 2010, VITAL HEALTH STAT 23, V0, P1
   ONeill E., 2016, J SOCIOLOGY SOCIAL W, V43, P67
   Ozan S, 2005, EUR J CONTRACEP REPR, V10, P171, DOI 10.1080/13625180500282205
   Poindexter Cynthia, 2010, HDB HIV SOCIAL WORK, V0, P0
   Prince Edward Island Social Work Registration Board, 2012, REG SOC WORK, V0, P0
   Ramseyer Winter V. L., 2015, THESIS, V0, P0
   Randolph ME, 2007, COMMUNITY MENT HLT J, V43, P33, DOI 10.1007/s10597-006-9069-0
   Reeg B., 2002, FAMILIES EDGE HOMELE, V0, P0
   Rotheram-Borus Mary Jane, 2003, PREV SCI, V4, P173, DOI 10.1023/A:1024697706033
   Russell EB, 2012, FAM J, V20, P94, DOI 10.1177/1066480711430196
   Satterwhite CL, 2013, SEX TRANSM DIS, V40, P187, DOI 10.1097/OLQ.0b013e318286bb53
   Schultz L. G., 1972, HUMAN SEXUALITY SOCI, V0, P0
   Slinkard MS, 2011, GERIATR NURS, V32, P341, DOI 10.1016/j.gerinurse.2011.05.002
   Strug DL, 2002, SOC WORK HEALTH CARE, V35, P1, DOI 10.1300/J010v35n04_01
   Taleporos G, 2001, SEX DISABIL, V19, P131, DOI 10.1023/A:1010677823338
   Tevendale HD, 2009, AIDS BEHAV, V13, P154, DOI 10.1007/s10461-008-9395-z
   Thompson RG, 2011, HEALTH SOC WORK, V36, P33, DOI 10.1093/hsw/36.1.33
   Timm TM, 2009, J COUPLE RELATSH THE, V8, P15, DOI 10.1080/15332690802626692
   Trotter J., 2006, QUAL SOC WORK, V5, P369, DOI 10.1177/1473325006067366
   Truong HHM, 2006, SEX TRANSM INFECT, V82, P461, DOI 10.1136/sti.2006.019950
   U. S. Department of Health and Human Services, 2014, SEX TRANSM DIS SURV, V0, P0
   Van Den Bergh N, 2004, J SOC WORK EDUC, V40, P221, DOI 10.1080/10437797.2004.10778491
   Ventura Stephanie J, 2012, NATL VITAL STAT REP, V60, P1
   Winter VR, 2016, CHILD YOUTH SERV REV, V64, P1, DOI 10.1016/j.childyouth.2016.02.023
NR 68
TC 6
Z9 6
U1 0
U2 9
PU ROUTLEDGE JOURNALS, TAYLOR & FRANCIS LTD
PI ABINGDON
PA 2-4 PARK SQUARE, MILTON PARK, ABINGDON OX14 4RN, OXON, ENGLAND
SN 0098-1389
EI 1541-034X
J9 SOC WORK HEALTH CARE
JI Soc. Work Health Care
PD SEP 15
PY 2016
VL 55
IS 8
BP 614
EP 634
DI 10.1080/00981389.2016.1189476
PG 21
WC Social Work
SC Social Work
GA DW8AW
UT WOS:000383876700004
PM 27332145
DA 2023-03-20
ER

PT J
AU Thato, R
   Daengsaard, E
AF Thato, Ratsiri
   Daengsaard, Ekkachai
TI Determinants of Behavior Change Intention Among Heterosexual Thai Males Diagnosed with Sexually Transmitted Diseases
SO AIDS PATIENT CARE AND STDS
LA English
DT Article
DE condom use; gonorrhea; intention; nongonococcal urethritis; recurrent prevention; sexually transmitted infection
ID skills imb model; condom use; college-students; risk-factors; sex workers; hiv; motivation; information; predictors; program
AB This study sought to identify factors associated with intention to change sexual practices among heterosexual Thai males diagnosed with sexually transmitted infections (STIs). STI clinic patients (n = 247) reported their sexual behaviors and condom use during the previous 3 months. STI and HIV knowledge, motivation to change sexual practices, and behavioral skills were assessed. Then, self-reported behavior change intention, including consistent condom use, reducing number of sexual partners, not using drugs and alcohol when having sex, and refusal of condomless sex, was examined. Consistent condom use in the past 3 months by Thai males diagnosed with STIs was low across all types of sexual partners (lover 17.2%, casual partner 24%, and sex worker 71.4%). Risk reduction self-efficacy (p < 0.001), perceived benefits from condom use (p < 0.001), perceived barriers to condom use (p < 0.001), perceived risk for HIV (p < 0.05), and STI and HIV knowledge (p < 0.05) were significantly correlated with behavior change intention. Significant predictors of behavior change intention were risk reduction self-efficacy (p < 0.001), perceived benefits of condom use (p = 0.016), and perceived risk for HIV (p = 0.033). They explained 36% of behavior change intention variance. Intervention aimed at enhancing motivation and behavioral skills to adopt preventive behaviors should be developed to prevent recurrent STIs, including HIV infection, among heterosexual Thai males diagnosed with STIs.
C1 [Thato, Ratsiri] Chulalongkorn Univ, Fac Nursing, Borromrajchonneesrisatapat Bldg Floor 12, Bangkok 10330, Thailand.
   [Daengsaard, Ekkachai] Minist Publ Hlth, Bur AIDS TB & STIs, Bangrak STIs Cluster, Bangkok, Thailand.
C3 Chulalongkorn University; Ministry of Public Health - Thailand
RP Thato, R (corresponding author), Chulalongkorn Univ, Fac Nursing, Borromrajchonneesrisatapat Bldg Floor 12, Bangkok 10330, Thailand.
EM ratsiri.t@chula.ac.th
FU Ratchadapisek Somphot Endowment Fund of Chulalongkorn University [RES5605 30228-HR]
CR AJZEN I, 1991, ORGAN BEHAV HUM DEC, V50, P179, DOI 10.1016/0749-5978(91)90020-T
   Bazargan M, 2000, J NATL MED ASSOC, V92, P391
   Bureau of Epidemiology Department of Disease Control Ministry of Public Health of Thailand, 2015, 506 BUR EP DEP DIS C, V0, P0
   Bureau of Epidemiology Department of Disease Control Ministry of Public Health of Thailand, 2014, AIDS SIT THAIL OCT 3, V0, P0
   Cai Y, 2013, BMC INFECT DIS, V13, P0, DOI 10.1186/1471-2334-13-262
   Carey Michael P, 1999, AIDS BEHAV, V3, P269, DOI 10.1023/A:1025429216459
   Chemnasiri T, 2010, AIDS EDUC PREV, V22, P100, DOI 10.1521/aeap.2010.22.2.100
   Cohen MS, 1998, LANCET, V351, P5, DOI 10.1016/S0140-6736(98)90002-2
   Fisher JD, 1996, HEALTH PSYCHOL, V15, P114, DOI 10.1037/0278-6133.15.2.114
   FISHER JD, 1992, PSYCHOL BULL, V111, P455, DOI 10.1037/0033-2909.111.3.455
   Fisher JD., 2000, AIDS PREVENT MENT H, V0, PP3, DOI 10.1007/978-1-4615-4137-0_1
   HANENBERG RS, 1994, LANCET, V344, P243, DOI 10.1016/S0140-6736(94)93004-X
   HILLIS SD, 1994, AM J OBSTET GYNECOL, V170, P801, DOI 10.1016/S0002-9378(94)70286-1
   Kalichman SC, 2008, J HEALTH PSYCHOL, V13, P680, DOI 10.1177/1359105307082456
   Li A, 2009, AIDS BEHAV, V13, P318, DOI 10.1007/s10461-008-9448-3
   Marrazzo JM, 2011, CLIN INFECT DIS, V53, PS64, DOI 10.1093/cid/cir695
   Posner SF, 2004, PREV MED, V39, P1227, DOI 10.1016/j.ypmed.2004.04.037
   Rani S, 2022, SPAT INF RES, V30, P417, DOI 10.1007/s41324-022-00442-9
   Rojanapithayakorn W, 1996, AIDS, V10, P1, DOI 10.1097/00002030-199601000-00001
   Rosenstock IM., 1990, HLTH BEHAV HLTH ED T, V0, P39
   Rothenberg RB, 2000, SEX TRANSM DIS, V27, P411, DOI 10.1097/00007435-200008000-00006
   Shrier LA, 2001, ARCH PEDIAT ADOL MED, V155, P73, DOI 10.1001/archpedi.155.1.73
   Thato R, 2013, J PEDIATR ADOL GYNEC, V26, P58, DOI 10.1016/j.jpag.2012.09.011
   Thato S, 2003, J NURS SCHOLARSHIP, V35, P157, DOI 10.1111/j.1547-5069.2003.00157.x
   Thurman AR, 2008, OBSTET GYNECOL, V111, P1417, DOI 10.1097/AOG.0b013e318177143a
   Workowski Kimberly A, 2010, MMWR RECOMM REP, V59, P1
   World Health Organization, 2016, GLOB HLTH SECT STRAT, V0, P0
   Zhang H, 2011, BMC PUBLIC HEALTH, V11, P0, DOI 10.1186/1471-2458-11-113
NR 30
TC 2
Z9 2
U1 0
U2 9
PU MARY ANN LIEBERT, INC
PI NEW ROCHELLE
PA 140 HUGUENOT STREET, 3RD FL, NEW ROCHELLE, NY 10801 USA
SN 1087-2914
EI 1557-7449
J9 AIDS PATIENT CARE ST
JI Aids Patient Care STDS
PD NOV 15
PY 2016
VL 30
IS 11
BP 512
EP 518
DI 10.1089/apc.2016.0127
PG 7
WC Public, Environmental & Occupational Health; Infectious Diseases
SC Public, Environmental & Occupational Health; Infectious Diseases
GA EC5OC
UT WOS:000388184400004
PM 27849371
DA 2023-03-20
ER

PT J
AU Berglas, NF
   Jerman, P
   Rohrbach, LA
   Angulo-Olaiz, F
   Chou, CP
   Constantine, NA
AF Berglas, Nancy F.
   Jerman, Petra
   Rohrbach, Louise A.
   Angulo-Olaiz, Francisca
   Chou, Chih-Ping
   Constantine, Norman A.
TI An implementation and outcome evaluation of a multicomponent sexuality education programme for high school students
SO SEX EDUCATION-SEXUALITY SOCIETY AND LEARNING
LA English
DT Article
DE Young people; adolescents; sexuality education; ecological framework; school-based intervention; evaluation; cluster-randomised trial
ID united-states; transmitted infections; risk behaviors; teen pregnancy; health-care; adolescents; interventions; sex; hiv; curriculum
AB Numerous classroom-based interventions have aimed to improve sexual health outcomes for young people, yet few have shown strong, lasting effects. Ecological approaches that address multiple levels of a young person's environment offer largely untapped potential to positively change sexual behaviour. This paper presents results of a cluster-randomised trial of a multicomponent sexuality education intervention that integrated a classroom curriculum, parent education workshops and materials, peer advocate programme, and sexual health services at 10 urban high schools. An implementation evaluation, employing quantitative and qualitative instruments, was conducted to examine whether the individual components of the intervention were delivered as planned and how they were received by the target populations. Multilevel modelling was used to evaluate the effect of the multicomponent intervention on outcomes at one-year follow-up. Results showed that the intervention components were successfully implemented with and well received by target populations. Students receiving the multicomponent intervention reported greater increases in the use of sexual health services (odds ratio [OR] = 1.73, 95% CI = 1.09-2.75) and the likelihood of carrying a condom (OR = 2.71, 95% CI = 1.44-5.09) relative to those receiving a control condition. No effects were found for other behaviours, possibly due to low prevalence of sexual activity in the sample and the small number of schools randomised.
C1 [Berglas, Nancy F.; Jerman, Petra; Angulo-Olaiz, Francisca; Constantine, Norman A.] Inst Publ Hlth, Ctr Res Adolescent Hlth & Dev, Oakland, CA USA.
   [Berglas, Nancy F.] Univ Calif San Francisco, Bixby Ctr Global Reprod Hlth, Advancing New Stand Reprod Hlth, San Francisco, CA USA.
   [Rohrbach, Louise A.; Chou, Chih-Ping] Univ So Calif, Keck Sch Med, Inst Hlth Promot & Dis Prevent Res, Los Angeles, CA USA.
   [Constantine, Norman A.] Univ Calif Berkeley, Sch Publ Hlth, Div Community Hlth & Human Dev, Berkeley, CA USA.
C3 Public Health Institute; University of California System; University of California San Francisco; University of Southern California; University of California System; University of California Berkeley
RP Berglas, NF (corresponding author), Inst Publ Hlth, Ctr Res Adolescent Hlth & Dev, Oakland, CA USA.
EM nancy.berglas@ucsf.edu
FU Planned Parenthood Los Angeles [04975, 1020682]; Ford Foundation [1120-2773]; William and Flora Hewlett Foundation [2013-9222]
CR Akers AY, 2011, PEDIATRICS, V127, P494, DOI 10.1542/peds.2010-2194
   Allen JP, 1997, CHILD DEV, V68, P729, DOI 10.2307/1132122
   [Anonymous], 2001, PREVENTION TREATMENT, V0, P0
   Basen-Engquist K, 2001, HEALTH EDUC BEHAV, V28, P166, DOI 10.1177/109019810102800204
   Beatty PC, 2007, PUBLIC OPIN QUART, V71, P287, DOI 10.1093/poq/nfm006
   Berglas NF, 2014, PERSPECT SEX REPRO H, V46, P63, DOI 10.1363/46e1114
   Bronfenbrenner U., 1979, EDUC FORUM, V0, P0
   Caron F, 2004, HEALTH EDUC RES, V19, P185, DOI 10.1093/her/cyg017
   Catalano RF, 2004, ANN AM ACAD POLIT SS, V591, P98, DOI 10.1177/0002716203260102
   Centers for Disease Control and Prevention, 2013, SEX TRANSM DIS SURV, V0, P0
   Centers for Disease Control and Prevention, 2014, 1991 2013 HIGH SCH Y, V0, P0
   Constantine NA, 2015, BMC PUBLIC HEALTH, V15, P0, DOI 10.1186/s12889-015-1625-5
   DiClemente RJ, 2007, J PEDIATR PSYCHOL, V32, P888, DOI 10.1093/jpepsy/jsm056
   Finer LB, 2014, AM J PUBLIC HEALTH, V104, PS43, DOI 10.2105/AJPH.2013.301416
   Flay BR, 2004, ARCH PEDIAT ADOL MED, V158, P377, DOI 10.1001/archpedi.158.4.377
   Goesling B., 2014, IMPACTS ENHANCED FAM, V0, P0
   Goesling B, 2014, J ADOLESCENT HEALTH, V54, P499, DOI 10.1016/j.jadohealth.2013.12.004
   Kirby D, 2007, EMERGING ANSWERS 200, V0, P0
   Kirby DB, 2007, J ADOLESCENT HEALTH, V40, P206, DOI 10.1016/j.jadohealth.2006.11.143
   Kost K, 2014, US TEENAGE PREGNANCI, V0, P0
   Marques M, 2013, REPROD HEALTH MATTER, V21, P124, DOI 10.1016/S0968-8080(13)41702-0
   Martinez Gladys, 2010, ED TEENAGERS SEX US, V44, P0
   Mason-Jones AJ, 2012, SYST REV, V1, P0, DOI 10.1186/2046-4053-1-49
   MCLEROY KR, 1988, HEALTH EDUC QUART, V15, P351, DOI 10.1177/109019818801500401
   MURRAY DM, 1990, J CONSULT CLIN PSYCH, V58, P458, DOI 10.1037/0022-006X.58.4.458
   Oringanje C, 2009, COCHRANE DATABASE SY, V4, P0
   Philliber S, 2002, PERSPECT SEX REPRO H, V34, P244, DOI 10.2307/3097823
   Rohrbach LA, 2015, J ADOLESCENT HEALTH, V57, P399, DOI 10.1016/j.jadohealth.2015.07.004
   Salazar LF, 2010, HEALTH EDUC RES, V25, P552, DOI 10.1093/her/cyp065
   Satterwhite CL, 2013, SEX TRANSM DIS, V40, P187, DOI 10.1097/OLQ.0b013e318286bb53
   Scher L. S., 2006, CAMPBELL SYSTEMATIC, V12, P0
   Siegel DM, 1998, J ADOLESCENT HEALTH, V23, P20, DOI 10.1016/S1054-139X(97)00274-7
   Sikkema KJ, 2005, AIDS, V19, P1509, DOI 10.1097/01.aids.0000183128.39701.34
   Stephenson J, 2008, PLOS MED, V5, P1579, DOI 10.1371/journal.pmed.0050224
   Tobler NS, 2000, J PRIM PREV, V20, P275, DOI 10.1023/A:1021314704811
   van Sluijs EMF, 2007, BMJ-BRIT MED J, V335, P703, DOI 10.1136/bmj.39320.843947.BE
NR 36
TC 7
Z9 7
U1 0
U2 24
PU ROUTLEDGE JOURNALS, TAYLOR & FRANCIS LTD
PI ABINGDON
PA 2-4 PARK SQUARE, MILTON PARK, ABINGDON OX14 4RN, OXON, ENGLAND
SN 1468-1811
EI 1472-0825
J9 SEX EDUC-SEX SOC LEA
JI Sex Educ.-Sex. Soc. Learn.
PD JUN 15
PY 2016
VL 16
IS 5
BP 549
EP 567
DI 10.1080/14681811.2015.1133408
PG 19
WC Education & Educational Research; Public, Environmental & Occupational Health
SC Education & Educational Research; Public, Environmental & Occupational Health
GA DR4BH
UT WOS:000379845900007
DA 2023-03-20
ER

PT J
AU Wang, YC
AF Wang, Ya-Chien
TI Individual, interpersonal, and community predictors of consistent condom use among Taiwanese university students
SO AIDS CARE-PSYCHOLOGICAL AND SOCIO-MEDICAL ASPECTS OF AIDS/HIV
LA English
DT Article
DE Taiwan; ecology; condom; sexual behavior; HIV/AIDS; prevention
ID sexual risk; behavior
AB This study examines the predictive value of individual, interpersonal, and community factors for consistent condom use among university students in Taiwan. The analytic sample for this cross-sectional study comprised 105 sexually active students, a subgroup of the respondents in a survey on university students in mid-Taiwan, with a mean age of 21, and 51.4% being female. The outcome variable was assessed as the proportion of times a condom was used in sex with steady sex partners. Risky sex appeared less related to having multiple sex partners (8.57%) than with inconsistent condom use (71.4%). Hierarchical regression analysis showed that 47.4% of variance in the outcome variable could be explained by AIDS knowledge, class adjustment, perception of good friends' condom use, and discussion of condom use with good friends. This study found that predictors across different levels may work in combination to influence students' condom use. Enhancing HIV/AIDS knowledge, improving class adjustment, facilitating peer norm of condom use may work in combination to increase students' condom use.
C1 [Wang, Ya-Chien] Chung Shan Med Univ, Dept Med Sociol & Social Work, Taichung, Taiwan.
C3 Chung Shan Medical University
RP Wang, YC (corresponding author), Chung Shan Med Univ Hosp, Social Serv Sect, Taichung 40201, Taiwan.
EM taiwantous@gmail.com
FU Chung-Shan Medical University in Taiwan [09909210011]
CR Bronfenbrenner U., 1979, ECOLOGY HUMAN DEV EX, V0, P0
   Cohen J., 1988, STAT POWER ANAL BEHA, V0, P0
   Faul F, 2009, BEHAV RES METHODS, V41, P1149, DOI 10.3758/BRM.41.4.1149
   Kelly JA, 2013, AIDS EDUC PREV, V25, P49, DOI 10.1521/aeap.2013.25.1.49
   Kotchick BA, 2001, CLIN PSYCHOL REV, V21, P493, DOI 10.1016/S0272-7358(99)00070-7
   Lefkowitz ES, 2004, J YOUTH ADOLESCENCE, V33, P339, DOI 10.1023/B:JOYO.0000032642.27242.c1
   Meade CS, 2005, SOC SCI MED, V60, P661, DOI 10.1016/j.socscimed.2004.06.015
   Miller KS, 2000, ADOLESCENCE, V35, P313
   Munoz-Silva A, 2007, AIDS CARE, V19, P1177, DOI 10.1080/09540120701402772
   Newman P., 1999, DEV LIFE PSYCHOL APP, V0, P0
   Tang CSK, 2001, AIDS EDUC PREV, V13, P329, DOI 10.1521/aeap.13.4.329.21426
   Van Horne BS, 2009, AM J PUBLIC HEALTH, V99, PS417, DOI 10.2105/AJPH.2007.131870
   Voisin DR, 2005, AM J ORTHOPSYCHIAT, V75, P497, DOI 10.1037/0002-9432.75.4.497
   Wu GHM, 2007, SOC SCI MED, V64, P2594, DOI 10.1016/j.socscimed.2007.03.006
   Xiao ZW, 2012, AIDS EDUC PREV, V24, P469, DOI 10.1521/aeap.2012.24.5.469
   Yeh CH, 2002, PUBLIC HEALTH NURS, V19, P68, DOI 10.1046/j.1525-1446.2002.19009.x
   Yen H. Y., 2004, FORMOSAN J SEXOLOGY, V10, P53
NR 17
TC 1
Z9 1
U1 0
U2 3
PU ROUTLEDGE JOURNALS, TAYLOR & FRANCIS LTD
PI ABINGDON
PA 2-4 PARK SQUARE, MILTON PARK, ABINGDON OX14 4RN, OXON, ENGLAND
SN 0954-0121
EI 1360-0451
J9 AIDS CARE
JI Aids Care-Psychol. Socio-Med. Asp. Aids-Hiv
PD MAR 3
PY 2016
VL 28
IS 3
BP 354
EP 358
DI 10.1080/09540121.2015.1096892
PG 5
WC Health Policy & Services; Public, Environmental & Occupational Health; Psychology, Multidisciplinary; Respiratory System; Social Sciences, Biomedical
SC Health Care Sciences & Services; Public, Environmental & Occupational Health; Psychology; Respiratory System; Biomedical Social Sciences
GA DE5PD
UT WOS:000370682600013
PM 26477524
DA 2023-03-20
ER

PT J
AU Chandler, R
   Anstey, EH
   Ross, H
   Morrison-Beedy, D
AF Chandler, Rasheeta
   Anstey, Erica H.
   Ross, Henry
   Morrison-Beedy, Dianne
TI Perceptions of Black College Women on Barriers to HIV-Risk Reduction and Their HIV Prevention Intervention Needs
SO JANAC-JOURNAL OF THE ASSOCIATION OF NURSES IN AIDS CARE
LA English
DT Article
DE African American women; college students; focus groups; HIV prevention
ID sexual risk; condom use; adolescent girls; hiv/aids knowledge; students; behavior; motivation; university; information; attitudes
AB HIV prevention interventions can help college students engage in safe sexual behaviors. We used the Information, Motivation, Behavioral Skills model to frame four focus group discussions with Black women (n = 32) attending a historically Black college/university or a traditional university to understand their HIV prevention needs. Participants wanted clear information about sexually transmitted infections/HIV and access to contraception. Motivators for practicing safe sex were related to cultural and religious expectations, desire to avoid pregnancy, and conscious efforts to defy racial stereotypes. Barriers to practicing safe sex included issues of accountability, stigma associated with accessing HIV testing/prevention services, and media influences. We found general consensus about the need to develop skill-building HIV prevention interventions focused on communication skills, condom negotiation, access to services, and empowerment. We offer insight into culture- and age-appropriate HIV prevention for Black college women to guide the development of future interventions. Copyright (C) 2016 Association of Nurses in AIDS Care
C1 [Chandler, Rasheeta; Ross, Henry] Emory Univ, Nell Hodgson Woodruff Sch Nursing, Atlanta, GA 30322 USA.
   [Anstey, Erica H.] Univ S Florida, Tampa, FL USA.
   [Morrison-Beedy, Dianne] USF Hlth, Tampa, FL USA.
   [Morrison-Beedy, Dianne] Univ S Florida, Coll Nursing, Tampa, FL USA.
C3 Emory University; State University System of Florida; University of South Florida; State University System of Florida; University of South Florida; State University System of Florida; University of South Florida
RP Chandler, R (corresponding author), Emory Univ, Nell Hodgson Woodruff Sch Nursing, Atlanta, GA 30322 USA.
EM r.d.chandler@emory.edu
FU University of South Florida, College of Nursing Faculty Research Pilot Projects Program
CR Adefuye AS, 2009, BMC PUBLIC HEALTH, V9, P0, DOI 10.1186/1471-2458-9-281
   Bazargan M, 2000, J NATL MED ASSOC, V92, P391
   BEATTY LA, 2004, J BLACK PSYCHOL, V30, P40, DOI 10.1177/0095798403259245
   Bradley ELP, 2013, J BLACK PSYCHOL, V39, P355, DOI 10.1177/0095798412454678
   Caldeira K. M., 2009, J ALCOHOL DRUG EDUC, V53, P0
   Carey Michael P, 1997, AIDS BEHAV, V1, P163, DOI 10.1023/B:AIBE.0000002976.60851.8b
   Centers for Disease Control, 2016, HIV AFR AM, V0, P0
   Centers for Disease Control and Prevention, 2014, HIV AM YOUTH, V0, P0
   Centers for Disease Control and Prevention, 2015, HIV AM WOM, V0, P0
   Danielson CK, 2014, J WOMENS HEALTH, V23, P413, DOI 10.1089/jwh.2013.4599
   Darbes L, 2008, AIDS, V22, P1177, DOI 10.1097/QAD.0b013e3282ff624e
   Davidson JK, 2008, ADOLESCENCE, V43, P189
   Di Noia J, 2007, AIDS EDUC PREV, V19, P479, DOI 10.1521/aeap.2007.19.6.479
   Downing-Matibag TM, 2009, QUAL HEALTH RES, V19, P1196, DOI 10.1177/1049732309344206
   El Bcheraoui C, 2013, AIDS CARE, V25, P186, DOI 10.1080/09540121.2012.687864
   Ferguson YO, 2006, AIDS CARE, V18, P323, DOI 10.1080/09540120500162122
   Fisher CM, 2012, HEALTH EDUC BEHAV, V39, P290, DOI 10.1177/1090198111406537
   FISHER JD, 1992, PSYCHOL BULL, V111, P455, DOI 10.1037/0033-2909.111.3.455
   Freeman C., 2009, J CULTURAL DIVERSITY, V17, P51
   Harvey SM, 2002, WOMEN HEALTH, V36, P69, DOI 10.1300/J013v36n04_06
   Hoban M, 2009, J AM COLL HEALTH, V57, P477
   Jaworski BC, 2001, J ADOLESCENT HEALTH, V29, P417, DOI 10.1016/S1054-139X(01)00271-3
   Jones SG, 2008, J ASSOC NURSE AIDS C, V19, P311, DOI 10.1016/j.jana.2008.04.002
   Krueger R.A., 2009, FOCUS GROUPS PRACTIC, V0, P0
   Mancoske RJ, 2006, J HIV-AIDS SOC SERV, V5, P221, DOI 10.1300/J187v05n03_14
   Mittal M, 2012, AIDS BEHAV, V16, P1011, DOI 10.1007/s10461-011-9949-3
   Morey JT, 2010, J COLL COUNS, V13, P155, DOI 10.1002/j.2161-1882.2010.tb00056.x
   Morrison-Beedy D, 2013, J ADOLESCENT HEALTH, V52, P314, DOI 10.1016/j.jadohealth.2012.07.005
   Morrison-Beedy D, 2011, WESTERN J NURS RES, V33, P690, DOI 10.1177/0193945910379220
   Nobles WW, 2009, J BLACK PSYCHOL, V35, P228, DOI 10.1177/0095798409333584
   OGrady MA, 2009, J PRIM PREV, V30, P716, DOI 10.1007/s10935-009-0195-7
   Payne NS, 2006, J NATL MED ASSOC, V98, P1912
   Singh S, 2003, AIDS CARE, V15, P71, DOI 10.1080/095401202100039770
   Sutton MY, 2011, PUBLIC HEALTH REP, V126, P653, DOI 10.1177/003335491112600507
   Thompson-Robinson M., 2005, J AFRICAN AM STUDIES, V9, P16, DOI 10.1007/s12111-005-1019-3
   Trepka MJ, 2008, J AM COLL HEALTH, V57, P77, DOI 10.3200/JACH.57.1.77-84
   Walsh JL, 2013, J SEX RES, V50, P128, DOI 10.1080/00224499.2011.642024
   Warren-Jeanpiere L, 2011, J COLL STUDENT DEV, V52, P740, DOI 10.1353/csd.2011.0076
   Wetherill RR, 2010, ARCH SEX BEHAV, V39, P682, DOI 10.1007/s10508-009-9476-8
   Wilson BDM, 2003, AIDS EDUC PREV, V15, P184, DOI 10.1521/aeap.15.3.184.23838
   Wingood GM, 2006, AM J PUBLIC HEALTH, V96, P1085, DOI 10.2105/AJPH.2004.053595
NR 41
TC 14
Z9 14
U1 0
U2 20
PU LIPPINCOTT WILLIAMS & WILKINS
PI PHILADELPHIA
PA TWO COMMERCE SQ, 2001 MARKET ST, PHILADELPHIA, PA 19103 USA
SN 1055-3290
EI 1552-6917
J9 J ASSOC NURSE AIDS C
JI J. Assoc. Nurses Aids Care
PD JUL-AUG 15
PY 2016
VL 27
IS 4
BP 392
EP 403
DI 10.1016/j.jana.2016.01.004
PG 12
WC Nursing
SC Nursing
GA DO4WK
UT WOS:000377785400006
PM 26875473
DA 2023-03-20
ER

PT J
AU Mnguni, L
   Abrie, M
   Ebersohn, L
AF Mnguni, Lindelani
   Abrie, Mia
   Ebersohn, Liesel
TI The Relationship Between Scientific Knowledge and Behaviour: An HIV/AIDS Case
SO JOURNAL OF BIOLOGICAL EDUCATION
LA English
DT Article
DE Scientific HIV/AIDS knowledge; Correlation; Generic HIV/AIDS knowledge; Theory of planned behaviour
ID reasoned action; curriculum
AB Debates on the role of scientific knowledge to affect behaviour are continuing. The theory of planned behaviour suggests that behaviour is influenced by attitudes, subjective norms and perceived behavioural control and not by knowledge. However, a large body of knowledge argues that increased HIV/AIDS-related knowledge leads to the adoption of safe behavioural practices. The purpose of this non-experimental survey study, therefore, was to investigate the correlation between academic HIV/AIDS knowledge, functional HIV/AIDS knowledge and self-reported behavioural preferences of 300 biology and 243 non-biology students from nine South African schools. Results suggest a correlation between students' understanding of academic and functional HIV/AIDS knowledge. The behavioural preferences of both biology and non-biology students were generally the same and safe. Among biology students, correlation was observed between academic HIV/AIDS knowledge and self-reported safe behavioural preferences, which was not the case for non-biology students, where functional HIV/AIDS knowledge correlated with self-reported safe behavioural preferences. Within schools, however, no correlation was found between both forms of HIV/AIDS knowledge and self-reported safe behavioural preferences. There were indications that context-specific local factors have a greater influence on behavioural preferences. These findings suggest that the type of knowledge that could influence behaviour is informed by context-specific dynamics.
C1 [Mnguni, Lindelani] Univ Witwatersrand, Sch Clin Med, Ctr Hlth Sci Educ, Fac Hlth Sci, Johannesburg, South Africa.
   [Abrie, Mia] Univ Pretoria, Dept Sci Math & Technol Educ, Fac Educ, Pretoria, South Africa.
   [Ebersohn, Liesel] Univ Pretoria, Dept Educ Psychol, Fac Educ, Pretoria, South Africa.
C3 University of Witwatersrand; University of Pretoria; University of Pretoria
RP Mnguni, L (corresponding author), Univ Witwatersrand, Sch Clin Med, Ctr Hlth Sci Educ, Fac Hlth Sci, Johannesburg, South Africa.
EM lindelani.mnguni@wits.ac.za
CR AJZEN I, 1991, ORGAN BEHAV HUM DEC, V50, P179, DOI 10.1016/0749-5978(91)90020-T
   Ajzen I, 2006, CONSTRUCTING TPB QUE, V0, P0
   [Anonymous], 2009, EUROPEAN J ED STUDIE, V0, P0, DOI DOI 10.18767/EJES.73665
   BANDURA A, 1991, ORGAN BEHAV HUM DEC, V50, P248, DOI 10.1016/0749-5978(91)90022-L
   Bennett S, 2006, LANCET, V367, P79, DOI 10.1016/S0140-6736(06)67928-2
   Choi K, 2011, J RES SCI TEACH, V48, P670, DOI 10.1002/tea.20424
   Dewey John., 1966, DEMOCRACY ED, V0, P0
   DORRINGTON R, 2006, DEMOGRAPHIC IMPACT H, V0, P0
   Guo Q, 2007, ADDICT BEHAV, V32, P1066, DOI 10.1016/j.addbeh.2006.07.015
   Hansen T, 2004, INT J INFORM MANAGE, V24, P539, DOI 10.1016/j.ijinfomgt.2004.08.004
   Hart A, 2001, BRIT MED J, V323, P391, DOI 10.1136/bmj.323.7309.391
   Hodson D., 2004, SCI ED REV, V3, P1
   Jackson P.W., 1968, LIFE CLASSROOMS, V0, P0
   Kuther TL, 2002, ADDICT BEHAV, V27, P35, DOI 10.1016/S0306-4603(00)00161-1
   Lee H, 2013, INT J SCI EDUC, V35, P2079, DOI 10.1080/09500693.2012.749546
   Lempp H, 2004, BMJ-BRIT MED J, V329, P770, DOI 10.1136/bmj.329.7469.770
   Maree, 2007, 1 STEPS RES, V0, P172
   Margolis E., 2001, HIDDEN CURRICULUM HI, V0, PP1, DOI 10.4324/9780203901854
   Massialas B. G., 1996, CRUCIAL ISSUES TEACH, V0, P61
   Maticka-Tyndale E, 2007, EVAL PROGRAM PLANN, V30, P172, DOI 10.1016/j.evalprogplan.2007.01.006
   Nachar N, 2008, TUTOR QUANT METHODS, V4, P13, DOI 10.20982/tqmp.04.1.p013
   Page JA, 2006, AFR J RES MATH SCI T, V10, P103, DOI 10.1080/10288457.2006.10740598
   Shortell SM, 2004, AM J PUBLIC HEALTH, V94, P1671, DOI 10.2105/AJPH.94.10.1671
   UNAIDS World Health Organization, 2009, AIDS EPIDEMIC UPDATE, V0, P0
   Zeidler DL, 2005, SCI EDUC, V89, P357, DOI 10.1002/sce.20048
   Zuga K.F., 1992, J TECHNOLOGY ED, V3, P48, DOI 10.21061/jte.v3i2.a.6
NR 26
TC 7
Z9 7
U1 0
U2 6
PU ROUTLEDGE JOURNALS, TAYLOR & FRANCIS LTD
PI ABINGDON
PA 2-4 PARK SQUARE, MILTON PARK, ABINGDON OX14 4RN, OXON, ENGLAND
SN 0021-9266
EI 2157-6009
J9 J BIOL EDUC
JI J. Biol. Educ.
PD JUN 15
PY 2016
VL 50
IS 2
BP 147
EP 159
DI 10.1080/00219266.2015.1007888
PG 13
WC Biology; Education & Educational Research; Education, Scientific Disciplines
SC Life Sciences & Biomedicine - Other Topics; Education & Educational Research
GA DY3QN
UT WOS:000385008800005
DA 2023-03-20
ER

PT J
AU Stutterheim, SE
   Sicking, L
   Baas, I
   Brands, R
   Roberts, H
   van Brakel, WH
   Lechner, L
   Kok, G
   Bos, AER
AF Stutterheim, Sarah E.
   Sicking, Lenneke
   Baas, Ineke
   Brands, Ronald
   Roberts, Hilde
   van Brakel, Wim H.
   Lechner, Lilian
   Kok, Gerjo
   Bos, Arjan E. R.
TI Disclosure of HIV Status to Health Care Providers in the Netherlands: A Qualitative Study
SO JANAC-JOURNAL OF THE ASSOCIATION OF NURSES IN AIDS CARE
LA English
DT Article
DE disclosure; health care; HIV; people living with HIV; stigma
ID antiretroviral therapy; mental-illness; stigma; people; metaanalysis; settings; hiv/aids; students; discrimination; transmission
AB We qualitatively investigated perspectives on HIV disclosure to health care providers (HCP) by people living with HIV (PLWH). Perspectives varied across PLWH and between PLWH and HCP. Some PLWH felt they should always disclose so that HCP could take necessary precautions or because disclosure optimized care. Others felt that disclosure was not an obligation but a courtesy. Still others felt that disclosure was unnecessary as all HCP should apply universal precautions or because HIV status was not relevant to care. Most HCP claimed they should be informed about patients' HIV status as this would reduce occupational risk of infection and improve care. HCP also felt that disclosure concerns by PLWH were unnecessary given the HCP' duty of professional confidentiality. Some acknowledged that disclosure was not always necessary but still indicated wanting to be informed. Perspectives on HIV disclosure in health care settings differed substantially between PLWH and HCP. Copyright (C) 2016 Association of Nurses in AIDS Care
C1 [Stutterheim, Sarah E.; Lechner, Lilian; Bos, Arjan E. R.] Open Univ Netherlands, Fac Psychol & Educ Sci, Heerlen, Netherlands.
   [Stutterheim, Sarah E.] Maastricht Univ, Dept Work & Social Psychol, Fac Psychol & Neurosci, NL-6200 MD Maastricht, Netherlands.
   [Sicking, Lenneke; van Brakel, Wim H.] Vrije Univ Amsterdam, Fac Earth & Life Sci, Amsterdam, Netherlands.
   [Baas, Ineke; Roberts, Hilde] Mainline, Amsterdam, Netherlands.
   [Baas, Ineke] Municipal Almere, Almere, Netherlands.
   [Brands, Ronald] Dutch HIV Assoc, Amsterdam, Netherlands.
   [Brands, Ronald] STI AIDS Netherlands, Amsterdam, Netherlands.
   [van Brakel, Wim H.] Netherlands Leprosy Relief, Tech Dept, Amsterdam, Netherlands.
   [Kok, Gerjo] Maastricht Univ, Dept Work & Social Psychol, NL-6200 MD Maastricht, Netherlands.
C3 Open University Netherlands; Maastricht University; Vrije Universiteit Amsterdam; Maastricht University
RP Stutterheim, SE (corresponding author), Maastricht Univ, Dept Work & Social Psychol, Fac Psychol & Neurosci, NL-6200 MD Maastricht, Netherlands.
EM s.stutterheim@maastrichtuniversity.nl
FU Dutch AIDS Fonds [2009083]
CR Aultman JM, 2011, MED TEACH, V33, PE50, DOI 10.3109/0142159X.2011.530311
   Bairan A, 2007, J AM ACAD NURSE PRAC, V19, P242, DOI 10.1111/j.1745-7599.2007.00221.x
   Beck CT., 2018, ESSENTIALS NURSING R, V0, P0
   Bos AER, 2007, PSYCHOL HEALTH, V22, P493, DOI 10.1080/14768320600976257
   Braun V., 2015, QUALITATIVE RES CLIN, V0, P95
   Chaudoir SR, 2011, SOC SCI MED, V72, P1618, DOI 10.1016/j.socscimed.2011.03.028
   Chaudoir SR, 2010, J SOC ISSUES, V66, P570, DOI 10.1111/j.1540-4560.2010.01663.x
   Corrigan PW, 2006, J FAM PSYCHOL, V20, P239, DOI 10.1037/0893-3200.20.2.239
   Edwards J, 2013, BRIT DENT J, V215, P0, DOI 10.1038/sj.bdj.2013.881
   Elford J, 2008, AIDS BEHAV, V12, P255, DOI 10.1007/s10461-007-9344-2
   Emlet CA, 2006, AIDS PATIENT CARE ST, V20, P350, DOI 10.1089/apc.2006.20.350
   Heflinger CA, 2010, ADM POLICY MENT HLTH, V37, P61, DOI 10.1007/s10488-010-0294-z
   Henry E, 2015, AIDS BEHAV, V19, P311, DOI 10.1007/s10461-014-0976-8
   HIV Monitoring Foundation, 2014, MON REP 2014 HUM IMM, V0, P0
   Jin H, 2014, AIDS CARE, V26, P1223, DOI 10.1080/09540121.2014.894616
   Langebeek N, 2014, BMC MED, V12, P0, DOI 10.1186/s12916-014-0142-1
   Logie C, 2009, AIDS CARE, V21, P742, DOI 10.1080/09540120802511877
   Loutfy MR, 2013, PLOS ONE, V8, P0, DOI 10.1371/journal.pone.0055747
   Mill J, 2013, QUAL HEALTH RES, V23, P1066, DOI 10.1177/1049732313494019
   Obermeyer CM, 2011, AM J PUBLIC HEALTH, V101, P1011, DOI 10.2105/AJPH.2010.300102
   Parcesepe AM, 2013, ADM POLICY MENT HLTH, V40, P384, DOI 10.1007/s10488-012-0430-z
   Patel P, 2014, AIDS, V28, P1509, DOI 10.1097/QAD.0000000000000298
   Philip J, 2014, AIDS CARE, V26, P1236, DOI 10.1080/09540121.2014.896449
   Pickles D, 2009, J ADV NURS, V65, P2262, DOI 10.1111/j.1365-2648.2009.05128.x
   Richman L. S., 2014, POL INS BEH BRAIN SC, V1, P213, DOI 10.1177/2372732214548862
   Rintamaki LS, 2007, AIDS PATIENT CARE ST, V21, P956, DOI 10.1089/apc.2006.0154
   Rohleder P., 2015, QUALITATIVE RES CLIN, V0, P1
   Rutledge SE, 2009, SOCIOL HEALTH ILL, V31, P17, DOI 10.1111/j.1467-9566.2008.01133.x
   Serovich JM, 2008, HEALTH SOC WORK, V33, P23, DOI 10.1093/hsw/33.1.23
   Smith R, 2008, AIDS CARE, V20, P1266, DOI 10.1080/09540120801926977
   Strachan ED, 2007, PSYCHOSOM MED, V69, P74, DOI 10.1097/01.psy.0000249900.34885.46
   Stutterheim SE, 2014, AIDS PATIENT CARE ST, V28, P652, DOI 10.1089/apc.2014.0226
   Stutterheim SE, 2011, AIDS EDUC PREV, V23, P382, DOI 10.1521/aeap.2011.23.4.382
   Stutterheim SE, 2011, AIDS CARE, V23, P195, DOI 10.1080/09540121.2010.498873
   Stutterheim SE, 2009, AIDS, V23, P2353, DOI 10.1097/QAD.0b013e3283320dce
   Treharne G. J., 2015, QUALITATIVE RES CLIN, V0, P57
   Vernazza P, 2008, LANCET, V372, P1806, DOI 10.1016/S0140-6736(08)61753-5
   Weatherburn P., 2013, MY CARE I CARE STUDY, V0, P0
   Yang Y, 2005, AIDS CARE, V17, PS129, DOI 10.1080/09540120500119874
NR 39
TC 4
Z9 4
U1 0
U2 7
PU ELSEVIER SCIENCE INC
PI NEW YORK
PA 360 PARK AVE SOUTH, NEW YORK, NY 10010-1710 USA
SN 1055-3290
EI 1552-6917
J9 J ASSOC NURSE AIDS C
JI J. Assoc. Nurses Aids Care
PD JUL-AUG 15
PY 2016
VL 27
IS 4
BP 485
EP 494
DI 10.1016/j.jana.2016.02.014
PG 10
WC Nursing
SC Nursing
GA DO4WK
UT WOS:000377785400014
PM 27005783
DA 2023-03-20
ER

PT J
AU Wilson, K
   Steenbeek, A
   Asbridge, M
   Cragg, A
   Langille, DB
AF Wilson, Kevin
   Steenbeek, Audrey
   Asbridge, Mark
   Cragg, Amber
   Langille, Donald B.
TI Sexual health among female Aboriginal university students in the Maritime Provinces of Canada: risk behaviours and health services use
SO SEXUAL HEALTH
LA English
DT Article
DE condoms; contraception; testing
ID condom use; transmitted infections; young-people; hiv; predictors; chlamydia; gonorrhea; manitoba; access; youth
AB Background: Young Aboriginal Canadian people are at increased risk of negative sexual health outcomes, including sexually transmissible infections (STIs) and unplanned pregnancy. Associations between Aboriginal ethnicity and sexual risk behaviours and related health services use among sexually active female university students in eastern Canada were examined. Methods: A secondary analysis of online survey data collected from sexually active female university students under age 30 years from eight post-secondary institutions in the Maritime Provinces of Canada was carried out (N = 5010). Students were asked about their ethnic backgrounds, health services use and sexual health behaviours. Logistic regressions were used to compare Aboriginal students to Caucasian students regarding their sexual health behaviours and services use. Results: In adjusted analyses, Aboriginal students were seen to be more likely to not have used a condom (OR 2.37; 95% CI 1.34-4.18) or any form of effective contraception (OR 3.05; 95% CI 1.75-5.31) at last intercourse. They also were more likely to report any lifetime testing for pregnancy (OR 5.81; 95% CI 3.07-10.99) and STIs (OR 2.95; 95% CI 1.11-7.82). Aboriginal students accessed university health services as often as their Caucasian counterparts. Conclusions: Aboriginal women attending university in the Maritime Provinces of Canada engage in greater sexual risk taking than Caucasian women and report more related testing. Health services providers working with university students should be aware of these lower rates of barrier protection and use of contraception among Aboriginal women, and use healthcare visits as opportunities to engage these women in reducing their sexual risk taking.
C1 [Wilson, Kevin; Steenbeek, Audrey; Asbridge, Mark; Cragg, Amber; Langille, Donald B.] Dalhousie Univ, Clin Res Ctr, Dept Epidemiol & Community Hlth, 5790 Univ Ave, Halifax, NS B3H 1V7, Canada.
   [Steenbeek, Audrey] Dalhousie Univ, Sch Nursing, 5869 Univ Ave,POB 15000, Halifax, NS B3H 4R2, Canada.
C3 Dalhousie University; Dalhousie University
RP Langille, DB (corresponding author), Dalhousie Univ, Clin Res Ctr, Dept Epidemiol & Community Hlth, 5790 Univ Ave, Halifax, NS B3H 1V7, Canada.
EM donald.langille@dal.ca
FU Canadian Institutes of Health Research (CIHR) [PHE122181]
CR Anderson K, 2002, TENUOUS CONNECTIONS, V0, P0
   Asbridge M, 2007, 2012 NOVA SCOTIA STU, V0, P0
   Boulos D, 2006, CAN COMMUN DIS REP, V32, P165
   Bryant J, 2011, SEX HEALTH, V8, P378, DOI 10.1071/SH10138
   Calzavara LM, 1999, CAN J PUBLIC HEALTH, V90, P186, DOI 10.1007/BF03404504
   Calzavara LM, 1998, INT J STD AIDS, V9, P272, DOI 10.1258/0956462981922205
   Cameron BL, 2014, ADV NURS SCI, V37, PE1, DOI 10.1097/ANS.0000000000000039
   Cole Madeleine, 2004, INT J CIRCUMPOLAR HEALTH, V63 Suppl 2, P270
   Cook C, 2000, EDUC PSYCHOL MEAS, V60, P821, DOI 10.1177/00131640021970934
   De P, 2007, SEX TRANSM DIS, V34, P30, DOI 10.1097/01.olq.0000230485.85132.e9
   Devries K, 2011, J ABORIG HLTH MAR, V0, P8
   Devries KM, 2007, CAN J PUBLIC HEALTH, V98, P48, DOI 10.1007/BF03405385
   Devries KM, 2009, AM J PUBLIC HEALTH, V99, P855, DOI 10.2105/AJPH.2007.132597
   Eisenberg M, 2001, ARCH SEX BEHAV, V30, P575, DOI 10.1023/A:1011958816438
   Falasinnu T, 2015, INT J STD AIDS, V26, P839, DOI 10.1177/0956462414555930
   Firestone M, 2014, BMJ OPEN, V4, P0, DOI 10.1136/bmjopen-2014-004978
   Goldenberg S, 2008, HEALTH PLACE, V14, P718, DOI 10.1016/j.healthplace.2007.11.005
   Graham S, 2012, MED J AUSTRALIA, V197, P642, DOI 10.5694/mja12.10163
   Hulme Jennifer, 2015, HEALTHC POLICY, V10, P48
   Jolly AM, 2005, ANN EPIDEMIOL, V15, P781, DOI 10.1016/j.annepidem.2005.05.001
   JOLLY AM, 1995, SEX TRANSM DIS, V22, P289, DOI 10.1097/00007435-199509000-00004
   Kinsler JJ, 2007, AIDS PATIENT CARE ST, V21, P584, DOI 10.1089/apc.2006.0202
   LaBrie J, 2005, J SEX RES, V42, P259, DOI 10.1080/00224490509552280
   LANGILLE D, 2006, CONSULTATION PROCESS, V0, P0
   Langille D, 2012, SEX HEALTH, V9, P254, DOI 10.1071/SH11029
   Mansfield AK., 2005, PSYCHOL MEN MASCULIN, V6, P95, DOI 10.1037/1524-9220.6.2.95
   National Collaborating Centre for Aboriginal Health, 2011, SOC DET HLTH ACC HLT, V0, P0
   National Household Survey, 2011, AB PEOPL CAN 1 NAT P, V0, P0
   National Institute on Drug Abuse, 2021, OP OV CRIS, V0, P0
   Penhollow T, 2005, AM J HEALTH EDUC, V36, P75, DOI 10.1080/19325037.2005.10608163
   Poulin C, 2004, CHRONIC DIS CAN, V26, P2
   Ramisetty-Mikler S, 2011, J SCHOOL HEALTH, V81, P671, DOI 10.1111/j.1746-1561.2011.00643.x
   Ratliff-Crain J, 1999, PSYCHOL HEALTH, V14, P625, DOI 10.1080/08870449908410754
   Rich-Edwards J, 2002, INT J EPIDEMIOL, V31, P555, DOI 10.1093/ije/31.3.555
   Rogers Dianne, 2002, INT J ADOLESC MED HEALTH, V14, P97
   ROTERMANN M, 2012, HLTH REPORTS, V23, P1
   Rotermann M., 2009, CANADIAN J HUMAN SEX, V18, P75
   Rusch Melanie L A, 2008, BMC WOMENS HEALTH, V8, P21, DOI 10.1186/1472-6874-8-21
   StataCorp, 2013, STAT STAT SOFTW REL, V0, P0
   Statistics Canada, 2006, 2006 COMM PROF, V0, P0
   WALDRAM J, 1995, ABORIGINAL HLTH CANA, V0, P0
   Watkins RE, 2009, BMC PUBLIC HEALTH, V9, P0, DOI 10.1186/1471-2458-9-385
   Westenberg L, 2002, AUST NZ J OBSTET GYN, V42, P187, DOI 10.1111/j.0004-8666.2002.00187.x
   Wheeler SB, 2010, J ADOLESCENT HEALTH, V47, P582, DOI 10.1016/j.jadohealth.2010.04.009
   Whelan Anne Marie, 2011, PHARM PRACT (GRANADA), V9, P148
   Wright MR, 2005, MED J AUSTRALIA, V183, P124, DOI 10.5694/j.1326-5377.2005.tb06955.x
   Wynne A, 2011, J ABORIG INDIG COMMU, V9, P113
NR 52
TC 2
Z9 2
U1 0
U2 12
PU CSIRO PUBLISHING
PI CLAYTON
PA UNIPARK, BLDG 1, LEVEL 1, 195 WELLINGTON RD, LOCKED BAG 10, CLAYTON, VIC 3168, AUSTRALIA
SN 1448-5028
EI 1449-8987
J9 SEX HEALTH
JI Sex Health
PD JUN 15
PY 2016
VL 13
IS 1
BP 35
EP 42
DI 10.1071/SH15119
PG 8
WC Public, Environmental & Occupational Health; Infectious Diseases
SC Public, Environmental & Occupational Health; Infectious Diseases
GA DE0DL
UT WOS:000370295000005
PM 26547376
DA 2023-03-20
ER

PT J
AU Lawrence, E
   Struthers, P
   Van Hove, G
AF Lawrence, Estelle
   Struthers, Patricia
   Van Hove, Geert
TI A mobile school-based HCT service - is it youth friendly?
SO SAHARA J-JOURNAL OF SOCIAL ASPECTS OF HIV-AIDS
LA English
DT Article
DE HIV/AIDS; HIV Counselling and Testing; youth; students; school; youth friendly
ID antiretroviral therapy; hiv; tanzania; access
AB Background: Despite an increase in HIV Counselling and Testing (HCT), few young people have been tested. It has been suggested that they do not test because formal health services (where HCT is provided) are often not youth friendly. The World Health Organisation describes a youth-friendly health service (YFHS) as one which is accessible, equitable, acceptable, appropriate, and effective. A mobile school-based model has been implemented by a non-governmental organisation in Cape Town in an attempt to make HCT more youth friendly and accessible to young people. The objective of this study was to explore whether this mobile school-based HCT service is youth friendly. Methods: The study was descriptive, using three qualitative data collection methods: observation of the HCT site at two secondary schools; interviews with six service providers; and direct observation of 21 HCT counselling sessions. Key Results: The mobile school-based HCT service fulfilled some of the criteria for being a YFHS. The service was equitable in that all students, irrespective of race, gender, age, or socio-economic status, were free to use the service. It was accessible in terms of location and cost, but students were not well informed to make decisions about using the service. The service was acceptable in that confidentiality was guaranteed and the service providers were friendly and non-judgemental, but it was not considered acceptable in that there was limited privacy. The service was appropriate in that HCT is recommended as an intervention for decreasing the transmission of HIV, based on evidence and expert opinion; however, in this case, HCT was provided as a stand-alone service rather than part of a full package of services. Moreover, studies have suggested that young people want to know their HIV status. The service was ineffective in that it identified students who are HIV positive; however, these students were not assisted to access care. Conclusion: Providing HCT in the school setting may make HCT more accessible for students, but it needs to be provided in an equitable, accessible, acceptable, and effective way.
C1 [Lawrence, Estelle; Struthers, Patricia] Univ Western Cape, Sch Publ Hlth, Cape Town, South Africa.
   [Van Hove, Geert] Univ Ghent, Dept Special Educ, Ghent, Belgium.
C3 University of the Western Cape; Ghent University
RP Lawrence, E (corresponding author), Univ Western Cape, Sch Publ Hlth, Cape Town, South Africa.
EM estelle.lawrence@westerncape.gov.za
FU Vlaamse Interuniversitaire Raad (VLIR)
CR Bekker LG, 2015, J INT AIDS SOC, V18, P1, DOI 10.7448/IAS.18.2.20027
   Boswell D, 2002, VOLUNTARY COUNSELLIN, V0, P0
   Janssen RS, 2001, AM J PUBLIC HEALTH, V91, P1019, DOI 10.2105/AJPH.91.7.1019
   Kurth AE, 2015, J INT AIDS SOC, V18, P23, DOI 10.7448/IAS.18.2.19433
   Madiba S, 2015, BMC PUBLIC HEALTH, V15, P0, DOI 10.1186/s12889-015-1746-x
   Mshana GH, 2006, AIDS PATIENT CARE ST, V20, P649, DOI 10.1089/apc.2006.20.649
   Nsigaye R, 2009, J INT AIDS SOC, V12, P0, DOI 10.1186/1758-2652-12-31
   Ntsepe Y, 2014, SAHARA J-J SOC ASP H, V11, P138, DOI 10.1080/17290376.2014.937355
   Perbost I, 2005, HIV MED, V6, P232, DOI 10.1111/j.1468-1293.2005.00282.x
   Pfaff C, 2011, S AFR J HIV MED, V0, P16
   Rispel L, 2009, HSRC REV, V7, P4, DOI 10.1016/S0968-8080(09)33442-4
   Senderowitz J, 2002, CLIN ASSESSMENT YOUT, V0, P0
   Shisana O., 2012, HUM SCI RES COUNC, V194, P0
   SHISANA O, 2008, S AFRICAN NATL HIV P, V0, P0
   South African Department of Basic Education, 2011, NAT CURR STAT CURR A, V0, P0
   South African Department of Basic Education, 2012, DRAFT INT STRAT HIV, V0, P0
   South African Department of Health, 2010, NAT HIV COUNC TEST H, V0, P0
   South African National AIDS Council, 2007, HIV AIDS STI STRAT P, V0, P0
   South African National AIDS Council Republic of South Africa: Department of Health, 2011, NAT STRAT PLAN HIV S, V0, P0
   Tanner AE, 2014, AIDS CARE, V26, P199, DOI 10.1080/09540121.2013.808800
   UNAIDS, 1997, POL HIV COUNS TEST, V0, P0
   UNAIDS, 2000, TOOLS EV HIV VOL COU, V0, P0
   *UNAIDS, 2001, IMP VOL COUNS TEST G, V0, P0
   WHO, 1986, WHO TECHNICAL REPORT, V731, P0
   WHO, 2002, AD FRIENDL HLTH SERV, V0, P0
   World Health Organization, 2006, QUAL CAR PROC MAK ST, V0, P0
   World Health Organization, 2012, MAK HLTH SERV AD FRI, V0, P0
NR 27
TC 3
Z9 3
U1 0
U2 3
PU SA MEDICAL ASSOC HEALTH & MEDICAL PUBL GROUP
PI CLAREMONT
PA 21 DREYER ST, 4TH FLOOR, SANCLARE BLDG, CLAREMONT, 7700, SOUTH AFRICA
SN 1729-0376
EI 1813-4424
J9 SAHARA J-J SOC ASP H
JI Sahara J-J. Soc. Asp. HIV/AIDS
PD JUN 15
PY 2016
VL 13
IS 1
BP 123
EP 135
DI 10.1080/17290376.2016.1222597
PG 13
WC Health Policy & Services; Public, Environmental & Occupational Health
SC Health Care Sciences & Services; Public, Environmental & Occupational Health
GA DV9AH
UT WOS:000383231200014
PM 27576352
DA 2023-03-20
ER

PT J
AU Morell-Mengual, V
   Gil-Llario, MD
   Castro-Calvo, J
AF Morell-Mengual, Vicente
   Dolores Gil-Llario, Maria
   Castro-Calvo, Jesus
TI Construction and Validation of a Self-Efficacy Scale for Latex Barrier Use
SO SPANISH JOURNAL OF PSYCHOLOGY
LA English
DT Article
DE self-efficacy; latex barrier; reliability; validity
ID condom use; college-students; women; sas; sex
AB Some studies have concluded there is a relationship between perceived self-efficacy and behaviors that prevent HIV transmission. This paper presents the construction and validation of the latex barrier use self-efficacy scale (LBSS), which 480 participants filled out. Exploratory factor analysis yielded two components: positive expectations of self-efficacy (ES-POS) and negative expectations of self-efficacy (ES-NEG), which together accounted for 65.59% of total variance. That structure was later verified through confirmatory factor analysis. Internal consistency was .80 for the total scale, and .78 for each of the two factors. Moreover, the instrument had adequate convergent validity and was positively related with condom use self-efficacy, attitudes toward condom and latex barrier use, and ability to refuse sex if the partner refuses to use preventive methods. In conclusion, this instrument is a useful measure of self-efficacy in latex barrier use.
C1 [Morell-Mengual, Vicente; Dolores Gil-Llario, Maria] Univ Valencia, E-46003 Valencia, Spain.
   [Castro-Calvo, Jesus] Univ Jaume I Castellon, Castellon de La Plana, Spain.
C3 University of Valencia; Universitat Jaume I
RP Morell-Mengual, V (corresponding author), Univ Valencia, Dept Psicol Evolut & Educ, Valencia, Spain.
EM vicente.morell@uv.es
CR Baele J, 2001, J ADOLESCENT HEALTH, V28, P421, DOI 10.1016/S1054-139X(00)00215-9
   Bailey JV, 2004, SEX TRANSM INFECT, V80, P244, DOI 10.1136/sti.2003.007641
   Ballester R., 2007, 10 NAT AIDS C SAN SE, V0, P0
   Ballester R, 2013, AN PSICOL-SPAIN, V29, P76, DOI 10.6018/analesps.29.1.124601
   Ballester-Arnal R., 2009, REV PSICOPATOLOGIA P, V14, P181, DOI 10.5944/rppc.vol.14.num.3.2009.4077
   Bandura A., 1986, SOCIAL FDN THOUGHT A, V0, P0
   Bandura A, 1994, PREVENTING AIDS THEO, V0, PP25, DOI 10.1007/978-1-4899-1193-3_3
   Brafford L J, 1991, J AM COLL HEALTH, V39, P219
   Burns MJ, 2005, J BLACK PSYCHOL, V31, P172, DOI 10.1177/0095798404268288
   Sierra JC, 2011, AN PSICOL-SPAIN, V27, P17
   Centro Nacional de Epidemiologia, 2014, VIG EP VIH SID ESP, V0, P0
   Centro Nacional de Epidemiologia, 2011, SIT INF VIH HOMBR QU, V0, P0
   Davis KC, 2014, ADDICT BEHAV, V39, P153, DOI 10.1016/j.addbeh.2013.09.019
   Espada Sanchez J.P., 2003, PAPELES PSICOLOGO, V24, P29
   Folch C., 2013, ENCUESTA ON LINE EUR, V0, P0
   Hernández Cortina Abdul, 2011, INDEX ENFERM, V20, P194, DOI 10.4321/s1132-12962011000200012
   Hu LT, 1999, STRUCT EQU MODELING, V6, P1, DOI 10.1080/10705519909540118
   Kline RB, 1988, PRINCIPLES PRACTICE, V0, P0
   Mashegoane S, 2004, PSYCHOL REP, V95, P407, DOI 10.2466/PR0.95.6.407-417
   Morokoff PJ, 1997, J PERS SOC PSYCHOL, V73, P790, DOI 10.1037/0022-3514.73.4.790
   Munoz-Silva A, 2009, SPAN J PSYCHOL, V12, P485, DOI 10.1017/S1138741600001864
   Richters J, 2010, SEX HEALTH, V7, P165, DOI 10.1071/SH09072
   Ullman J., 2001, USING MULTIVARIATE S, V4, P653
NR 23
TC 4
Z9 4
U1 1
U2 16
PU CAMBRIDGE UNIV PRESS
PI NEW YORK
PA 32 AVENUE OF THE AMERICAS, NEW YORK, NY 10013-2473 USA
SN 1138-7416
EI 1988-2904
J9 SPAN J PSYCHOL
JI Span. J. Psychol.
PD JUN 15
PY 2016
VL 19
IS 
BP 
EP 
DI 10.1017/sjp.2016.13
PG 8
WC Psychology; Psychology, Multidisciplinary
SC Psychology
GA DH8QQ
UT WOS:000373061100013
PM 27003502
DA 2023-03-20
ER

PT J
AU Kaufman, ZA
   DeCelles, J
   Bhauti, K
   Hershow, RB
   Weiss, HA
   Chaibva, C
   Moyo, N
   Mantula, F
   Hatzold, K
   Ross, DA
AF Kaufman, Zachary A.
   DeCelles, Jeff
   Bhauti, Kenneth
   Hershow, Rebecca B.
   Weiss, Helen A.
   Chaibva, Cynthia
   Moyo, Netsai
   Mantula, Fennie
   Hatzold, Karin
   Ross, David A.
TI A Sport-Based Intervention to Increase Uptake of Voluntary Medical Male Circumcision Among Adolescent Male Students: Results From the MCUTS 2 Cluster-Randomized Trial in Bulawayo, Zimbabwe
SO JAIDS-JOURNAL OF ACQUIRED IMMUNE DEFICIENCY SYNDROMES
LA English
DT Article
DE male circumcision; demand creation; adolescents; HIV prevention
ID hiv prevention; kenya; men
AB Background: Mathematical models suggest that 570,000 HIV infections could be averted between 2011 and 2025 in Zimbabwe if the country reaches 80% voluntary medical male circumcision (VMMC) coverage among 15- to 49-year-old male subjects. Yet national coverage remains well below this target, and there is a need to evaluate interventions to increase the uptake. Methods: A cluster-randomized trial was conducted to assess the effectiveness of Make-The-Cut-Plus (MTC+), a single, 60-minute, sport-based intervention to increase VMMC uptake targeting secondary school boys (14-20 years). Twenty-six schools in Bulawayo, Zimbabwe, were randomized to either receive MTC+ at the start (intervention) or end (control) of a 4-month period (March to June 2014). VMMC uptake over these 4 months was measured via probabilistic matching of participants in the trial database (n = 1226 male participants; age, 14-20 years; median age, 16.2 years) and the registers in Bulawayo's 2 free VMMC clinics (n = 5713), using 8 identifying variables. Results: There was strong evidence that the MTC+ intervention increased the odds of VMMC uptake by approximately 2.5 fold (odds ratio = 2.53; 95% confidence interval, 1.21 to 5.30). Restricting to participants who did not report being already circumcised at baseline, MTC+ increased VMMC uptake by 7.6% (12.2% vs 4.6%, odds ratio = 2.65; 95% confidence interval, 1.19 to 5.86). Sensitivity analyses related to the probabilistic matching did not change these findings substantively. The number of participants who would need to be exposed to the demand creation intervention to yield one additional VMMC client was 22.7 (or 13.2 reporting not already being circumcised). This translated to approximately US dollars 49 per additional VMMC client. Conclusions: The MTC+ intervention was an effective and cost-effective strategy for increasing VMMC uptake among school-going adolescent male subjects in Bulawayo.
C1 [Kaufman, Zachary A.; Weiss, Helen A.; Ross, David A.] London Sch Hyg & Trop Med, Dept Infect Dis Epidemiol, Fac Epidemiol & Populat Hlth, MRC Trop Epidemiol Grp, London, England.
   [DeCelles, Jeff; Hershow, Rebecca B.] Univ North Carolina Chapel Hill, Gillings Sch Global Publ Hlth, Dept Hlth Behav, Chapel Hill, NC USA.
   [DeCelles, Jeff] Univ N Carolina, Dept Hlth Policy & Management, Chapel Hill, NC USA.
   [Bhauti, Kenneth; Moyo, Netsai] Grassroot Soccer Zimbabwe, Bulawayo, Zimbabwe.
   [Chaibva, Cynthia; Mantula, Fennie] Natl Univ Sci & Technol, Dept Nursing & Midwifery Sci, Bulawayo, Zimbabwe.
   [Hatzold, Karin] Populat Serv Int Zimbabwe, Harare, Zimbabwe.
C3 University of London; London School of Hygiene & Tropical Medicine; University of North Carolina; University of North Carolina Chapel Hill; University of North Carolina School of Medicine; University of North Carolina; University of North Carolina Chapel Hill; National University of Science & Technology - Zimbabwe
RP Kaufman, ZA (corresponding author), Rue St Jean 58, CH-1203 Geneva, Switzerland.
EM zachary.a.kaufman@gmail.com
FU 3ie
CR Auvert B, 2005, PLOS MED, V2, P1112, DOI 10.1371/journal.pmed.0020298
   Bailey RC, 2007, LANCET, V369, P643, DOI 10.1016/S0140-6736(07)60312-2
   Bandura A., 1977, SOCIAL LEARNING THEO, V0, P0
   DeCelles J, 2016, JAIDS-J ACQ IMM DEF, V72, PS304, DOI 10.1097/QAI.0000000000001172
   Gray RH, 2007, LANCET, V369, P657, DOI 10.1016/S0140-6736(07)60313-4
   Hayes RJ, 1999, INT J EPIDEMIOL, V28, P319, DOI 10.1093/ije/28.2.319
   Kanagat N, 2013, MATCHING SUPPLY DEMA, V0, P0
   Kaufman ZA, 2013, AIDS BEHAV, V17, P987, DOI 10.1007/s10461-012-0348-1
   Kaufman ZA, 2014, 20 INT AIDS C MELB A, V0, P0
   Kaufman ZADJ, 2013, STI AIDS WORLD C, V0, P0
   Kelman CW, 2002, AUST NZ J PUBL HEAL, V26, P251, DOI 10.1111/j.1467-842X.2002.tb00682.x
   Njeuhmeli E, 2011, PLOS MED, V8, P0, DOI 10.1371/journal.pmed.1001132
   Plummer ML, 2004, SEX TRANSM INFECT, V80, P49, DOI 10.1136/sti.2004.011924
   Thirumurthy H, 2014, JAMA-J AM MED ASSOC, V312, P703, DOI 10.1001/jama.2014.9087
   WHO Ua, 2011, JOINT STRAT ACT FRAM, V0, P0
   World Health Organization, 2011, PROGR SCAL VOL MED M, V0, P0
   Wouabe ED, 2013, SCOPING REPORT INTER, V0, P0
   Zimbabwe NACo, 2015, GLOB AIDS RESP PROGR, V0, P0
   ZimStat, 2013, WOM MEN ZIMB REP 201, V0, P0
NR 19
TC 10
Z9 10
U1 1
U2 2
PU LIPPINCOTT WILLIAMS & WILKINS
PI PHILADELPHIA
PA TWO COMMERCE SQ, 2001 MARKET ST, PHILADELPHIA, PA 19103 USA
SN 1525-4135
EI 1077-9450
J9 JAIDS-J ACQ IMM DEF
JI JAIDS
PD OCT 1
PY 2016
VL 72
IS 
BP S297
EP S303
DI 10.1097/QAI.0000000000001046
PG 7
WC Immunology; Infectious Diseases
SC Immunology; Infectious Diseases
GA DY6YT
UT WOS:000385276500007
DA 2023-03-20
ER

PT J
AU Koenig, LJ
   Hoyer, D
   Purcell, DW
   Zaza, S
   Mermin, J
AF Koenig, Linda J.
   Hoyer, Deborah
   Purcell, David W.
   Zaza, Stephanie
   Mermin, Jonathan
TI Young People and HIV: A Call to Action
SO AMERICAN JOURNAL OF PUBLIC HEALTH
LA English
DT Article
ID human-immunodeficiency-virus; randomized-controlled-trial; gay-straight alliances; united-states; prevention intervention; risk behaviors; health-care; youth; adolescents; students
AB HIV is having a significant impact on young people, among whom the rate of new diagnoses is high and health disparities are more pronounced. Incidence is increasing among young gay and bisexual men, and, among Black males, the largest percentage of new infections occur among those aged between 13 and 24 years. Youths are least likely to experience the health and prevention benefits of treatment. Nearly half of young people with HIV are not diagnosed; among those diagnosed, nearly a quarter are not linked to care, and three quarters are not virally suppressed. Addressing this burden will require renewed efforts to implement effective prevention strategies across multiple sectors, including educational, social, policy, and health care systems that influence prevention knowledge, service use, and treatment options for youths.
C1 [Koenig, Linda J.; Purcell, David W.] Ctr Dis Control & Prevent, Div HIV AIDS Prevent, Atlanta, GA USA.
   [Hoyer, Deborah] US Dept Hlth & Human Serv, Off Dis Prevent & Hlth Promot, Rockville, MD USA.
   [Zaza, Stephanie] Ctr Dis Control & Prevent, Div Adolescent & Sch Hlth, Atlanta, GA USA.
   [Mermin, Jonathan] Ctr Dis Control & Prevent, Natl Ctr HIV Viral Hepatitis STD & TB Prevent, Atlanta, GA USA.
C3 Centers for Disease Control & Prevention - USA; Centers for Disease Control & Prevention - USA; Centers for Disease Control & Prevention - USA
RP Koenig, LJ (corresponding author), US Ctr Dis Control & Prevent, Prevent Res Branch, Div HIV AIDS Prevent, 1600 Clifton Rd,MS E37, Atlanta, GA USA.
EM lkoenig@cdc.gov
CR Akers AY, 2011, PEDIATRICS, V127, P494, DOI 10.1542/peds.2010-2194
   Birkett M, 2009, J YOUTH ADOLESCENCE, V38, P989, DOI 10.1007/s10964-008-9389-1
   Branson Bernard M., 2006, MORBIDITY AND MORTALITY WEEKLY REPORT, V55, P1
   Centers for Disease Control and Prevention, 2022, HIV SURVEILLANCE S, V27, P0
   Centers for Disease Control and Prevention, 2012, EST HIV INC US 2007, V0, P0
   Centers for Disease Control and Prevention (CDC), 2014, HIV SURV REP, V0, P0
   Chin HB, 2012, AM J PREV MED, V42, P272, DOI 10.1016/j.amepre.2011.11.006
   Cohen MS, 2011, NEW ENGL J MED, V365, P493, DOI 10.1056/NEJMoa1600693
   Coyle KK, 2006, AIDS EDUC PREV, V18, P187, DOI 10.1521/aeap.2006.18.3.187
   Coyle KK, 2004, AM J PUBLIC HEALTH, V94, P843, DOI 10.2105/AJPH.94.5.843
   Dittus PJ, 2014, J ADOLESCENT HEALTH, V55, P528, DOI 10.1016/j.jadohealth.2014.04.005
   Elder RW, 2012, AM J PREV MED, V42, P327, DOI 10.1016/j.amepre.2011.11.009
   Flynn PM, 2011, PEDIATRICS, V128, P1023, DOI 10.1542/peds.2011-1761
   Goodenow C, 2006, PSYCHOL SCHOOLS, V43, P573, DOI 10.1002/pits.20173
   Gray SC, 2015, AIDS CARE, V0, P0
   Guilamo-Ramos V, 2011, PERSPECT SEX REPRO H, V43, P247, DOI 10.1363/4324711
   Hall HI, 2013, JAMA INTERN MED, V173, P1337, DOI 10.1001/jamainternmed.2013.6841
   Hall HI, 2012, INT AIDS SOC M JUL W, V0, P0
   Hatzenbuehler ML, 2013, J ADOLESCENT HEALTH, V53, PS21, DOI 10.1016/j.jadohealth.2012.08.010
   Heck NC, 2011, SCHOOL PSYCHOL QUART, V26, P161, DOI 10.1037/a0023226
   Hosek S, 2015, 8 INT AIDS SOC C HIV, V0, P0
   Jemmott JB, 2010, ARCH PEDIAT ADOL MED, V164, P152, DOI 10.1001/archpediatrics.2009.267
   Kann L, 2014, 20 INT AIDS C JUL ME, V0, P0
   Kann Laura, 2011, MORBIDITY AND MORTALITY WEEKLY REPORT, V60, P1
   Koh HK, 2010, NEW ENGL J MED, V363, P1296, DOI 10.1056/NEJMp1008560
   Koniak-Griffin D, 2003, FAM COMMUNITY HEALTH, V26, P94, DOI 10.1097/00003727-200304000-00003
   Konishi C, 2013, PREV MED, V57, P929, DOI 10.1016/j.ypmed.2013.06.031
   Levine DA, 2013, PEDIATRICS, V132, P198, DOI 10.1542/peds.2013-1282
   Markham CM, 2012, J ADOLESCENT HEALTH, V50, P279, DOI 10.1016/j.jadohealth.2011.07.010
   Murray RD, 2008, PEDIATRICS, V121, P1052, DOI 10.1542/peds.2008-0382
   Reitman DS, 2013, J ADOLESCENT HEALTH, V52, P506, DOI 10.1016/j.jadohealth.2013.01.015
   Russell ST, 2011, J SCHOOL HEALTH, V81, P223, DOI 10.1111/j.1746-1561.2011.00583.x
   Sipe TA, 2012, AM J PREV MED, V42, P304, DOI 10.1016/j.amepre.2011.11.003
   Skarbinski J, 2015, JAMA INTERN MED, V175, P588, DOI 10.1001/jamainternmed.2014.8180
   Taras HL, 2001, PEDIATRICS, V107, P198
   Tortolero SR, 2010, J ADOLESCENT HEALTH, V46, P169, DOI 10.1016/j.jadohealth.2009.06.008
   Villarruel AM, 2006, ARCH PEDIAT ADOL MED, V160, P772, DOI 10.1001/archpedi.160.8.772
   Walls NE, 2010, YOUTH SOC, V41, P307, DOI 10.1177/0044118X09334957
   Wang LY, 2002, SEX TRANSM DIS, V29, P737, DOI 10.1097/00007435-200212000-00001
   Whitmore Suzanne K., 2012, MORBIDITY AND MORTALITY WEEKLY REPORT, V61, P971
   Z Gant, 2012, OPEN AIDS J, V6, P1, DOI 10.2174/1874613601206010001
NR 49
TC 29
Z9 29
U1 0
U2 11
PU AMER PUBLIC HEALTH ASSOC INC
PI WASHINGTON
PA 800 I STREET, NW, WASHINGTON, DC 20001-3710 USA
SN 0090-0036
EI 1541-0048
J9 AM J PUBLIC HEALTH
JI Am. J. Public Health
PD MAR 15
PY 2016
VL 106
IS 3
BP 402
EP 405
DI 10.2105/AJPH.2015.302979
PG 4
WC Public, Environmental & Occupational Health
SC Public, Environmental & Occupational Health
GA DL2EA
UT WOS:000375444800007
PM 26794156
DA 2023-03-20
ER

PT J
AU Hughto, JMW
   Biello, KB
   Reisner, SL
   Perez-Brumer, A
   Heflin, KJ
   Mimiaga, MJ
AF Hughto, Jaclyn M. White
   Biello, Katie B.
   Reisner, Sari L.
   Perez-Brumer, Amaya
   Heflin, Katherine J.
   Mimiaga, Matthew J.
TI Health Risk Behaviors in a Representative Sample of Bisexual and Heterosexual Female High School Students in Massachusetts
SO JOURNAL OF SCHOOL HEALTH
LA English
DT Article
DE bisexual; women; adolescents; sexual risk
ID sexually-transmitted infections; hiv-related risk; substance use; young-adults; drug-use; orientation; gay; sex; women; men
AB BACKGROUNDDifferences in sexual health-related outcomes by sexual behavior and identity remain underinvestigated among bisexual female adolescents. METHODSData from girls (N=875) who participated in the Massachusetts Youth Risk Behavior Surveillance survey were analyzed. Weighted logistic regression models were fit to examine sexual and psychosocial health by lifetime sexual behavior (behaviorally bisexual vs behaviorally heterosexual) and sexual identity (bisexual vs heterosexual) adjusting for grade and race/ethnicity. RESULTSOverall, 10.5% of girls reported lifetime bisexual behavior and 8.1% reported a bisexual identity. Behavior and identity were discordant for bisexual young women as 53.2% of behaviorally bisexual students had a bisexual identity and 46.8% had a heterosexual identity. Bisexual identity and behavior were associated with unprotected intercourse at last sexual encounter, early sexual debut, 4 or more lifetime partners, history of forced/unwanted sex, sexually transmitted infection testing history, past-year depression, and past-month drug use (all ps<.05). CONCLUSIONBisexuality, whether defined by identity or behavior, is associated with adverse sexual and psychosocial health outcomes in adolescent girls. Studies that explore wellness across the life span, and are designed to recognize developmental differences burgeoning in adolescence, may provide insights into the differential sexual risk outcomes observed among bisexual girls.
C1 [Hughto, Jaclyn M. White; Biello, Katie B.; Reisner, Sari L.; Mimiaga, Matthew J.] Fenway Hlth, Fenway Inst, Boston, MA 02215 USA.
   [Hughto, Jaclyn M. White] Yale Univ, Sch Publ Hlth, Dept Chron Dis Epidemiol, New Haven, CT 06520 USA.
   [Biello, Katie B.] Brown Univ, Sch Publ Hlth, Inst Community Hlth Promot, Dept Behav & Social Sci, Providence, RI 02912 USA.
   [Biello, Katie B.] Brown Univ, Sch Publ Hlth, Inst Community Hlth Promot, Dept Epidemiol, Providence, RI 02912 USA.
   [Reisner, Sari L.] Harvard Univ, Sch Med, Boston Childrens Hosp, Div Gen Pediat, Cambridge, MA 02138 USA.
   [Reisner, Sari L.] Harvard Univ, TH Chan Sch Publ Health, Dept Epidemiol, Cambridge, MA 02138 USA.
   [Perez-Brumer, Amaya] Columbia Univ, Mailman Sch Publ Hlth, Dept Sociomed Sci, New York, NY 10032 USA.
   [Heflin, Katherine J.] Ctr Hlth Care Strategies, Hamilton, NJ 08619 USA.
   [Mimiaga, Matthew J.] Brown Univ, Sch Publ Hlth, Inst Community Hlth Promot, Behav & Social Sci & Epidemiol, Providence, RI 02912 USA.
   [Mimiaga, Matthew J.] Brown Univ, Sch Publ Hlth, Inst Community Hlth Promot, Providence, RI 02912 USA.
   [Mimiaga, Matthew J.] Harvard Univ, Sch Publ Hlth, Epidemiol, Cambridge, MA 02138 USA.
C3 Fenway Health; Yale University; Brown University; Brown University; Harvard University; Boston Children's Hospital; Harvard University; Harvard T.H. Chan School of Public Health; Columbia University; Brown University; Brown University; Harvard University; Harvard T.H. Chan School of Public Health
RP Hughto, JMW (corresponding author), Fenway Hlth, Fenway Inst, Boston, MA 02215 USA.
EM jwhite@fenwayhealth.org; Kbiello@fenwayhealth.org; SReisner@fenwayhealth.org; Agp2133@columbia.edu; Kheflin@chcs.org; Mmimiaga@fenwayhealth.org
FU NIMH NIH HHS [T32 MH020031, P30 MH062294] Funding Source: Medline
CR Alarie M, 2013, J BISEXUALITY, V13, P191, DOI 10.1080/15299716.2013.780004
   Austin SB, 2008, AM J PUBLIC HEALTH, V98, P1015, DOI 10.2105/AJPH.2006.099473
   Berlan ED, 2010, J ADOLESCENT HEALTH, V46, P366, DOI 10.1016/j.jadohealth.2009.10.015
   Bontempo DE, 2002, J ADOLESCENT HEALTH, V30, P364, DOI 10.1016/S1054-139X(01)00415-3
   Bradford J, 2014, AM J PUBLIC HEALTH, V104, P197, DOI 10.2105/AJPH.2013.301818
   Browning CR, 2004, DEMOGRAPHY, V41, P697, DOI 10.1353/dem.2004.0029
   Centers for Disease Control and Prevention (CDC), 2013, LESB GAY BIS TRANSG, V0, P0
   Centers for Disease Control and Prevention (CDC), 2013, METH YOUTH RISK BEH, V0, P0
   Chung YB, 1996, J HOMOSEXUAL, V30, P49, DOI 10.1300/J082v30n04_03
   Cochran SD, 2003, J CONSULT CLIN PSYCH, V71, P53, DOI 10.1037/0022-006X.71.1.53
   Colfax G, 2004, AM J EPIDEMIOL, V159, P1002, DOI 10.1093/aje/kwh135
   Corliss HL, 2006, J WOMENS HEALTH, V15, P556, DOI 10.1089/jwh.2006.15.556
   Corliss HL, 2011, AM J PUBLIC HEALTH, V101, P1683, DOI 10.2105/AJPH.2011.300155
   Dodge B, 2012, CULT HEALTH SEX, V14, P1095, DOI 10.1080/13691058.2012.721136
   Eaton L, 2008, J WOMENS HEALTH, V17, P75, DOI 10.1089/jwh.2006.0256
   Everett BG, 2013, ARCH SEX BEHAV, V42, P225, DOI 10.1007/s10508-012-9902-1
   Faulkner AH, 1998, AM J PUBLIC HEALTH, V88, P262, DOI 10.2105/AJPH.88.2.262
   Fethers K, 2000, SEX TRANSM INFECT, V76, P345, DOI 10.1136/sti.76.5.345
   Friedman MR, 2014, LGBT HEALTH, V1, P309, DOI 10.1089/lgbt.2014.0005
   Garofalo R, 1998, PEDIATRICS, V101, P895, DOI 10.1542/peds.101.5.895
   Goodenow C, 2008, AM J PUBLIC HEALTH, V98, P1051, DOI 10.2105/AJPH.2005.080531
   Hartel D, 1994, NIDA RES MONOGR, V143, P41
   Hipwell AE, 2013, J PEDIATR ADOL GYNEC, V26, P212, DOI 10.1016/j.jpag.2013.03.002
   Kecojevic A, 2012, ADDICT BEHAV, V37, P1289, DOI 10.1016/j.addbeh.2012.06.006
   King M, 2008, BMC PSYCHIATRY, V8, P0, DOI 10.1186/1471-244X-8-70
   Koh AS, 2006, J HOMOSEXUAL, V51, P33, DOI 10.1300/J082v51n01_03
   Laumann EO, 1994, SOCIAL ORG SEXUALITY, V0, P0
   Lehtonen R, 2004, PRACTICAL METHODS DE, V2nd, P0
   Lindley LL, 2012, AM J PUBLIC HEALTH, V102, P1177, DOI 10.2105/AJPH.2011.300262
   Lindley LL, 2003, AIDS EDUC PREV, V15, P413, DOI 10.1521/aeap.15.6.413.24039
   Maguen S, 2000, J ADOLESCENT HEALTH, V26, P252, DOI 10.1016/S1054-139X(99)00078-6
   Marshal MP, 2008, ADDICTION, V103, P546, DOI 10.1111/j.1360-0443.2008.02149.x
   Marshal MP, 2009, ADDICTION, V104, P974, DOI 10.1111/j.1360-0443.2009.02531.x
   Massachusetts Department of Elementary and Secondary Education, 2013, NUTR HLTH SAF YOUTH, V0, P0
   Massachusetts Department of Public Health, 2008, HLTH RISK BEH MASS Y, V0, P0
   Masters NT, 2013, J ADOLESCENCE, V36, P953, DOI 10.1016/j.adolescence.2013.07.008
   Mojola SA, 2012, PERSPECT SEX REPRO H, V44, P125, DOI 10.1363/4412512
   Moore J, 1996, WOMENS HLTH, V2, P49
   Mustanski B, 2014, AM J PUBLIC HEALTH, V104, P237, DOI 10.2105/AJPH.2013.301451
   Mustanski B, 2014, AM J PUBLIC HEALTH, V104, P211, DOI 10.2105/AJPH.2013.301748
   Pyra M, 2014, J GEN INTERN MED, V29, P1131, DOI 10.1007/s11606-014-2832-y
   Rosario M, 2006, J SEX RES, V43, P46, DOI 10.1080/00224490609552298
   Rosario M, 1999, AIDS EDUC PREV, V11, P476
   Russell ST, 2002, AM J PUBLIC HEALTH, V92, P198, DOI 10.2105/AJPH.92.2.198
   Russell ST, 2010, J BISEX, V2, P73
   Saewyc E, 2006, AM J PUBLIC HEALTH, V96, P1104, DOI 10.2105/AJPH.2005.065870
   Saewyc EM, 1999, FAM PLANN PERSPECT, V31, P127, DOI 10.2307/2991695
   SAVINWILLIAMS RC, 1994, J CONSULT CLIN PSYCH, V62, P261, DOI 10.1037/0022-006X.62.2.261
   Scheer S, 2002, AM J PUBLIC HEALTH, V92, P1110, DOI 10.2105/AJPH.92.7.1110
   Scheer Susan, 2003, J LESBIAN STUD, V7, P69, DOI 10.1300/J155v07n01_05
   Scherrer K, 2013, CLIN SOC WORK J, V41, P238, DOI 10.1007/s10615-013-0451-4
   Stall R, 2003, AM J PUBLIC HEALTH, V93, P939, DOI 10.2105/AJPH.93.6.939
   Stevens S, 2010, J FAM VIOLENCE, V25, P639, DOI 10.1007/s10896-010-9321-9
   Suarez T, 2001, ARCH SEX BEHAV, V30, P287, DOI 10.1023/A:1002700130455
   Teitelman Anne M, 2009, ISSUES MENT HEALTH NURS, V30, P460, DOI 10.1080/01612840802641735
   Thoma BC, 2013, AIDS EDUC PREV, V25, P535, DOI 10.1521/aeap.2013.25.6.535
   Thomas DR, 1996, INT STAT REV, V64, P295, DOI 10.2307/1403787
   Thorne Lisa., 2013, J LANG SEX, V2, P70, DOI 10.1075/jls.2.1.03tho
   Tornello SL, 2014, J ADOLESCENT HEALTH, V54, P160, DOI 10.1016/j.jadohealth.2013.08.018
NR 59
TC 14
Z9 16
U1 0
U2 14
PU WILEY
PI HOBOKEN
PA 111 RIVER ST, HOBOKEN 07030-5774, NJ USA
SN 0022-4391
EI 1746-1561
J9 J SCHOOL HEALTH
JI J. Sch. Health
PD JAN 15
PY 2016
VL 86
IS 1
BP 61
EP 71
DI 10.1111/josh.12353
PG 11
WC Education & Educational Research; Education, Scientific Disciplines; Health Care Sciences & Services; Public, Environmental & Occupational Health
SC Education & Educational Research; Health Care Sciences & Services; Public, Environmental & Occupational Health
GA CY4ZB
UT WOS:000366416300008
PM 26645422
DA 2023-03-20
ER

PT J
AU Vaillancourt-Morel, MP
   Godbout, N
   Sabourin, S
   Briere, J
   Lussier, Y
   Runtz, M
AF Vaillancourt-Morel, Marie-Pier
   Godbout, Natacha
   Sabourin, Stephane
   Briere, John
   Lussier, Yvan
   Runtz, Marsha
TI Adult Sexual Outcomes of Child Sexual Abuse Vary According to Relationship Status
SO JOURNAL OF MARITAL AND FAMILY THERAPY
LA English
DT Article
ID risk behavior; college-students; mediation; impact; hiv; maltreatment; survivors; aversion; neglect; seeking
AB This study tested a moderation model in which the association between child sexual abuse severity and negative sexual outcomes (i.e., sexual avoidance and compulsivity) differed as a function of relationships status (i.e., single, cohabiting, and married individuals). A sample of 1,033 adults completed self-report questionnaires online, and 21.5% reported childhood sexual abuse. Path analyses indicated that child sexual abuse severity was associated with higher sexual compulsivity in single individuals, both higher sexual avoidance and compulsivity in cohabiting individuals, and higher sexual avoidance in married individuals. The moderation model was invariant across men and women. These results suggest that the time course of negative sexual outcomes associated with child sexual abuse may follow distinct patterns of expression according to relationship status.
C1 [Vaillancourt-Morel, Marie-Pier; Sabourin, Stephane] Univ Laval, Ecole Psychol, Quebec City, PQ G1K 7P4, Canada.
   [Godbout, Natacha] Univ Quebec, Dept Sexol, 455 Rene Levesque Est,Local W-R165, Montreal, PQ H2L 4Y2, Canada.
   [Briere, John] Univ So Calif, Keck Sch Med, Los Angeles, CA 90033 USA.
   [Lussier, Yvan] Univ Quebec Trois Rivieres, Dept Psychol, Trois Rivieres, PQ, Canada.
   [Runtz, Marsha] Univ Victoria, Dept Psychol, Victoria, BC V8W 2Y2, Canada.
C3 Laval University; University of Quebec; University of Quebec Montreal; University of Southern California; University of Quebec; University of Quebec Trois Rivieres; University of Victoria
RP Godbout, N (corresponding author), Univ Quebec, Dept Sexol, 455 Rene Levesque Est,Local W-R165, Montreal, PQ H2L 4Y2, Canada.
EM godbout.natacha@uqam.ca
FU Social Sciences and Humanities Research Council (SSHRC); Fonds de recherche du Quebec - Sante (FRQ-S)
CR Aaron M, 2012, SEX ADDICT COMPULS, V19, P199, DOI 10.1080/10720162.2012.690678
   [Anonymous], 2021, MPLUS USERS GUIDE, V0, P0
   [Anonymous], 2014, PRINCIPLES TRAUMA TH, V0, P0
   Berthelot N, 2014, J SEX MARITAL THER, V40, P434, DOI 10.1080/0092623X.2013.772548
   Briere J, 1996, THERAPY ADULTS MOLES, V2nd, P0
   Cherlin AJ, 2004, AM SOCIOL REV, V69, P768, DOI 10.1177/000312240406900602
   Colman RA, 2004, CHILD ABUSE NEGLECT, V28, P1133, DOI 10.1016/j.chiabu.2004.02.005
   Dewitte M, 2014, J SEX MARITAL THER, V40, P209, DOI 10.1080/0092623X.2012.710181
   DiLillo D, 2009, J CONSULT CLIN PSYCH, V77, P680, DOI 10.1037/a0015708
   Edwards JR, 2007, PSYCHOL METHODS, V12, P1, DOI 10.1037/1082-989X.12.1.1
   Finkelhor, 1979, SEXUALLY VICTIMIZED, V0, P0
   FINKELHOR D, 1985, AM J ORTHOPSYCHIAT, V55, P530, DOI 10.1111/j.1939-0025.1985.tb02703.x
   FROMUTH ME, 1989, CHILD ABUSE NEGLECT, V13, P533, DOI 10.1016/0145-2134(89)90057-4
   Godbout N, 2009, J INTERPERS VIOLENCE, V24, P693, DOI 10.1177/0886260508317179
   Gurman A. S., 2015, CLIN HDB COUPLE THER, V5, P0
   Hullfish KL, 2009, J SEX MED, V6, P61, DOI 10.1111/j.1743-6109.2008.01032.x
   Icard LD, 2014, CHILD ABUSE NEGLECT, V38, P234, DOI 10.1016/j.chiabu.2013.08.002
   Jacob CMA, 2005, J COUNS PSYCHOL, V52, P284, DOI 10.1037/0022-0167.52.3.284
   Jaffe AE, 2015, CLIN PSYCHOL REV, V40, P40, DOI 10.1016/j.cpr.2015.05.004
   Jones DJ, 2013, J ABNORM CHILD PSYCH, V41, P139, DOI 10.1007/s10802-012-9656-1
   KALICHMAN SC, 1994, J PERS ASSESS, V62, P385, DOI 10.1207/s15327752jpa6203_1
   KALICHMAN SC, 1995, J PERS ASSESS, V65, P586, DOI 10.1207/s15327752jpa6503_16
   Kalichman SC, 2001, J PERS ASSESS, V76, P379, DOI 10.1207/S15327752JPA7603_02
   KATZ RC, 1992, J SEX MARITAL THER, V18, P141
   KATZ RC, 1989, J SEX MARITAL THER, V15, P135
   Kim S, 2015, J PSYCHIATR MENT HLT, V22, P784, DOI 10.1111/jpm.12262
   Kline Rex B., 2010, PRINCIPLES PRACTICE, V0, P0
   Kwako Laura E, 2010, CLIN CHILD PSYCHOL PSYCHIATRY, V15, P407, DOI 10.1177/1359104510367590
   La Rocque CL, 2011, J SEX RES, V48, P397, DOI 10.1080/00224499.2010.499522
   MacKinnon DP, 2007, ANNU REV PSYCHOL, V58, P593, DOI 10.1146/annurev.psych.58.110405.085542
   Manning WD, 2014, J MARRIAGE FAM, V76, P247, DOI 10.1111/jomf.12090
   McCallum EB, 2012, J SEX RES, V49, P423, DOI 10.1080/00224499.2011.585524
   Murray SH, 2012, J SEX MARITAL THER, V38, P28, DOI 10.1080/0092623X.2011.569637
   Murray SL, 1996, J PERS SOC PSYCHOL, V70, P79, DOI 10.1037/0022-3514.70.1.79
   Najman JM, 2005, ARCH SEX BEHAV, V34, P517, DOI 10.1007/s10508-005-6277-6
   Negriff S, 2014, CHILD ABUSE NEGLECT, V38, P261, DOI 10.1016/j.chiabu.2013.08.021
   Noll JG, 2003, J CONSULT CLIN PSYCH, V71, P575, DOI 10.1037/0022-006X.71.3.575
   Plant M, 2005, J ADDICT DIS, V24, P25, DOI 10.1300/J069v24n01_03
   Randolph Mary E, 2006, J CHILD SEX ABUS, V15, P61, DOI 10.1300/J070v15n03_04
   Reimondos A, 2011, FAMILY MATTERS, V0, P43
   Rellini A. H., 2014, EMOTIONAL PHYS SEXUA, V0, P61
   Rigdon EE, 1998, INTERACTION AND NONLINEAR EFFECTS IN STRUCTURAL EQUATION MODELING, V0, P1
   Senn TE, 2010, CHILD MALTREATMENT, V15, P324, DOI 10.1177/1077559510381112
   Stanley Scott M, 2010, J FAM THEORY REV, V2, P243, DOI 10.1111/j.1756-2589.2010.00060.x
   Statistics Canada, 2014, SEUIL FAIBL REV CHAQ, V0, P0
   Trickett PK, 2011, DEV PSYCHOPATHOL, V23, P453, DOI 10.1017/S0954579411000174
   Vaillancourt-Morel MP, 2015, CHILD ABUSE NEGLECT, V40, P48, DOI 10.1016/j.chiabu.2014.10.024
   van der Lippe T, 2014, DEMOGR RES, V31, P247, DOI 10.4054/DemRes.2014.31.10
   Watson B, 2010, VIOLENCE VICTIMS, V25, P518, DOI 10.1891/0886-6708.25.4.518
   Wilson HW, 2008, HEALTH PSYCHOL, V27, P149, DOI 10.1037/0278-6133.27.2.149
NR 50
TC 30
Z9 30
U1 1
U2 17
PU WILEY
PI HOBOKEN
PA 111 RIVER ST, HOBOKEN 07030-5774, NJ USA
SN 0194-472X
EI 1752-0606
J9 J MARITAL FAM THER
JI J. Marital Fam. Ther.
PD APR 15
PY 2016
VL 42
IS 2
BP 341
EP 356
DI 10.1111/jmft.12154
PG 16
WC Psychology, Clinical; Family Studies
SC Psychology; Family Studies
GA DK7ZE
UT WOS:000375145100013
PM 26804731
DA 2023-03-20
ER

PT J
AU Rickles, NM
   Furtek, KJ
   Malladi, R
   Ng, E
   Zhou, M
AF Rickles, Nathaniel M.
   Furtek, Kari J.
   Malladi, Ruthvik
   Ng, Eric
   Zhou, Maria
TI Pharmacy Student Attitudes and Willingness to Engage in Care with People Living with HIV/AIDS
SO AMERICAN JOURNAL OF PHARMACEUTICAL EDUCATION
LA English
DT Article
DE attitudes; stigma; HIV; care; pharmacy students
ID nursing-students; measuring stigma; hiv; knowledge; aids
AB Objective. To describe the extent to which pharmacy students hold negative attitudes toward people living with HIV/AIDS (PLWHA) and to determine whether background variables, student knowledge, and professional attitudes may affect willingness to care for PLWHA. Methods. An online survey tool was developed and administered to 150 pharmacy students in their third professional year. Descriptive and stepwise multivariate regressions were performed. Results. While descriptive results showed a majority of respondents had favorable professional attitudes towards caring for PLWHA, most pharmacy students expressed discomfort with specific attitudes about being in close physical contact and receiving selected services from PLWHA. Multivariate results revealed that: (1) being a minority predicted greater knowledge; (2) having received prior HIV instruction and greater HIV knowledge predicted more positive professional attitudes caring for PLWHA; (3) being more socially liberal, having more positive professional attitudes caring for PLWHA, and having greater empathy towards PLWHA predicted student willingness to provide services. Conclusion. Future educational interventions specifically targeted toward socially conservative whites may impact greater student willingness to care for PLWHA. Additional research should also explore the generalizability of the present findings and modeling to pharmacy students in other regions of the country.
C1 [Rickles, Nathaniel M.; Furtek, Kari J.; Malladi, Ruthvik; Ng, Eric; Zhou, Maria] Northeastern Univ, Boston, MA 02115 USA.
C3 Northeastern University
RP Rickles, NM (corresponding author), 360 Huntington Ave,140 TF,Mailstop R218, Boston, MA 02115 USA.
EM n.rickles@neu.edu
CR [Anonymous], 2003, AM J HEALTH SYST PHARM, V60, P1998
   Berger BE, 2001, RES NURS HEALTH, V24, P518, DOI 10.1002/nur.10011
   Carey M.P., 1997, AIDS BEHAV, V1, P61, DOI 10.1023/A:1026218005943
   Carey MP, 2002, AIDS EDUC PREV, V14, P172, DOI 10.1521/aeap.14.2.172.23902
   Centers for Disease Control and Prevention, 2014, CDC FACT SHEET HIV U, V0, P0
   Choy KK, 2013, SCI WORLD J, V0, P0, DOI DOI 10.1155/2013/462826
   Fishbein M, 1975, BELIEF ATTITUDE INTE, V0, P0
   Froman R D, 2001, SCH INQ NURS PRACT, V15, P161
   Froman RD, 1997, RES NURS HEALTH, V20, P161, DOI 10.1002/(SICI)1098-240X(199704)20:2<161::AID-NUR8>3.0.CO;2-I
   FromanRD OwenSV, 2001, SCH ING NURS PRACT, V15, P175
   Hall HI, 2015, MMWR-MORBID MORTAL W, V64, P657
   Herek GM, 2002, AM J PUBLIC HEALTH, V92, P371, DOI 10.2105/AJPH.92.3.371
   Ivens D, 2006, INT J STD AIDS, V17, P513, DOI 10.1258/095646206778145631
   KRUPAT E, 1994, AM J PHARM EDUC, V58, P273
   Muma R. D., 2010, JAAPA-J AM ACAD PHYS, V23, P44
   NYBERG CR, 2012, INT J PHARM ED PRACT, V8, P1
   Phokeo V, 2004, PSYCHIAT SERV, V55, P1434, DOI 10.1176/appi.ps.55.12.1434
   Pickles D, 2012, NURS EDUC TODAY, V32, P15, DOI 10.1016/j.nedt.2011.01.008
   Pickles D, 2009, J ADV NURS, V65, P2262, DOI 10.1111/j.1365-2648.2009.05128.x
   Rickles NM, 2010, J AM PHARM ASSOC, V50, P704, DOI 10.1331/JAPhA.2010.09042
   Rutledge SE, 2011, AIDS PATIENT CARE ST, V25, P673, DOI 10.1089/apc.2011.0008
   Seacat JD, 2009, J DENT EDUC, V73, P437
   Talley A., 2010, JAAPA-J AM ACAD PHYS, V23, P48, DOI JAAPA
   Tan JA, 2005, PERS INDIV DIFFER, V38, P1891, DOI 10.1016/j.paid.2004.11.015
   Valimaki M, 2010, NURS EDUC TODAY, V30, P674, DOI 10.1016/j.nedt.2010.01.004
NR 25
TC 12
Z9 12
U1 0
U2 5
PU AMER ASSOC COLL PHARMACY
PI ALEXANDRIA
PA 1426 PRINCE STREET, ALEXANDRIA, VA 22314-2815 USA
SN 0002-9459
EI 1553-6467
J9 AM J PHARM EDUC
JI Am. J. Pharm. Educ.
PD JUN 15
PY 2016
VL 80
IS 3
BP 
EP 
DI 10.5688/ajpe80345
PG 10
WC Education, Scientific Disciplines; Pharmacology & Pharmacy
SC Education & Educational Research; Pharmacology & Pharmacy
GA DL4QW
UT WOS:000375623300011
PM 27170816
DA 2023-03-20
ER

PT J
AU Iles, I
   Boekeloo, B
   Seate, AA
   Quinton, S
AF Iles, Irina
   Boekeloo, Bradley
   Seate, Anita Atwell
   Quinton, Sylvia
TI The Impact of Spirituality and Religiosity on Unprotected Sex for Adult Women
SO AMERICAN JOURNAL OF HEALTH BEHAVIOR
LA English
DT Article
DE religiosity; spirituality; sexual behavior self-efficacy; unprotected sex
ID american adolescent females; hiv risk behaviors; health; students
AB Objectives: To explore the relationship of spirituality and religiosity with sexual behavioral self-efficacy in predicting recent unprotected sex in a sample of adult women, predominantly comprised of African Americans. Methods: Data were collected from a sample of 171 adult women via a paper-and-pencil questionnaire. We conducted a path analysis to test the proposed relationships. Results: An increase in both religiosity and spirituality predicted a decrease in number of types of recent unprotected sex, indirectly through sexual behavior self-efficacy. All indirect effects were similar in magnitude. Conclusions: The results suggest that religiosity and spirituality are both associated with unprotected sex through sexual self-efficacy among African-American women. Faith-based strategies warrant further examination as components of sexual risk reduction efforts for this population.
C1 [Iles, Irina; Seate, Anita Atwell] Univ Maryland, Dept Commun, College Pk, MD 20742 USA.
   [Boekeloo, Bradley] Univ Maryland, Sch Publ Hlth, College Pk, MD 20742 USA.
   [Quinton, Sylvia] Strategic Community Serv Inc, Lanham, MD USA.
C3 University System of Maryland; University of Maryland College Park; University System of Maryland; University of Maryland College Park
RP Iles, I (corresponding author), Univ Maryland, Dept Commun, College Pk, MD 20742 USA.
EM iirina@umd.edu
FU Substance Abuse and Mental Health Services Administration (SAMHSA), Center for Substance Abuse Prevention (CSAP) [SP 15112]; US Centers for Disease Control and Prevention, Prevention Research Centers Program [U48DP001929]
CR Adamczyk A, 2012, AM SOCIOL REV, V77, P723, DOI 10.1177/0003122412458672
   Boekeloo B, 2015, AIDS BEHAV, V19, P1752, DOI 10.1007/s10461-015-1004-3
   Boyd-Starke K, 2011, PSYCHOL REP, V108, P528, DOI 10.2466/13.20.21.PR0.108.2.528-536
   Buzwell S, 1996, J RES ADOLESCENCE, V6, P489
   Childs G, 2008, J ASSOC NURSE AIDS C, V19, P432, DOI 10.1016/j.jana.2008.04.013
   Corbin DE, 2009, J HIV-AIDS SOC SERV, V8, P238, DOI 10.1080/15381500903130512
   DUNNE MP, 1994, AUST J PUBLIC HEALTH, V18, P339
   Fishbein M, 2000, AIDS CARE, V12, P273, DOI 10.1080/09540120050042918
   Fishbein M, 2006, J COMMUN, V56, PS1, DOI 10.1111/j.1460-2466.2006.00280.x
   Hill PC, 2003, AM PSYCHOL, V58, P64, DOI 10.1037/0003-066X.58.1.64
   Hull SJ, 2011, J SEX RES, V48, P543, DOI 10.1080/00224499.2010.521868
   Landau J, 2000, FAM PROCESS, V39, P461, DOI 10.1111/j.1545-5300.2000.39406.x
   Ludema C, 2015, J HEALTH CARE POOR U, V26, P168, DOI 10.1353/hpu.2015.0005
   McCree DH, 2003, J ADOLESCENT HEALTH, V33, P2, DOI 10.1016/S1054-139X(02)00460-3
   Meier AM, 2003, SOC FORCES, V81, P1031, DOI 10.1353/sof.2003.0039
   Miller L, 2002, J ADOLESCENT HEALTH, V31, P401, DOI 10.1016/S1054-139X(02)00403-2
   Miller WR, 2003, AM PSYCHOL, V58, P24, DOI 10.1037/0003-066X.58.1.24
   Montgomery BEE, 2014, J RURAL HEALTH, V30, P284, DOI 10.1111/jrh.12059
   Murry VM, 2013, AM J ORTHOPSYCHIAT, V83, P299, DOI 10.1111/ajop.12035
   Poulson RL, 2008, N AM J PSYCHOL, V10, P529
   Rostosky SS, 2004, J ADOLESCENT RES, V19, P677, DOI 10.1177/0743558403260019
   Shaw SA, 2014, AIDS BEHAV, V18, P1569, DOI 10.1007/s10461-014-0714-2
   Sieving R, 1997, ARCH PEDIAT ADOL MED, V151, P243, DOI 10.1001/archpedi.1997.02170400029006
   Van Campen KS, 2012, FAM RELAT, V61, P548, DOI 10.1111/j.1741-3729.2012.00721.x
NR 25
TC 4
Z9 4
U1 0
U2 6
PU PNG PUBLICATIONS
PI OAK RIDGE
PA 2205-K OAK RIDGE RD, #115, OAK RIDGE, NC 27310 USA
SN 1945-7359
EI 
J9 AM J HEALTH BEHAV
JI Am. J. Health Behav.
PD MAR 15
PY 2016
VL 40
IS 2
BP 240
EP 247
DI 10.5993/AJHB.40.2.9
PG 8
WC Public, Environmental & Occupational Health
SC Public, Environmental & Occupational Health
GA EU5ZJ
UT WOS:000401113000009
PM 26931756
DA 2023-03-20
ER

PT J
AU Petersson, C
   Peterson, U
   Swahnberg, K
   Oscarsson, M
AF Petersson, Carina
   Peterson, Ulla
   Swahnberg, Katarina
   Oscarsson, Marie
TI Health and sexual behaviour among exchange students
SO SCANDINAVIAN JOURNAL OF PUBLIC HEALTH
LA English
DT Article
DE Exchange students; health; sexually risky behaviour; preventive information
AB Aim: The objective was to describe the exchange students' health and sexual behaviour associated with their exchange studies, and examine the extent to which they had received preventive efforts against human immunodeficiency virus (HIV)/sexually transmitted infection (STI) and safer sex before departure. Methods: A cross-sectional study was conducted based on a web survey with questions about sexual behaviour, self-esteem and psychological well-being. Data were analysed using descriptive and analytical statistics. Results: A total of 136 outgoing exchange students from a Swedish University participated. Most of the exchange students rated their health as good, had psychological wellbeing and rated their self-esteem as being high. Approximately half of the exchange students had sex with a new partner during the exchange semester, and 87% of them had sexually risky behaviour. More than half (61%) of the exchange students had received preventive efforts before departure. No statistically significant difference regarding preventive information was found between those who reported sexually risky behaviour and those who did not. The group that had sexually risky behaviour desired free condoms and access to clinics for sexual health. Conclusions: Exchange students rated their health as good, and the majority of them participated in information sessions that addressed preventive efforts on HIV/STI and safer sex before departure. Sexually risky behaviour during exchange studies was reported and highlights the need for more effective preventive measures; for example, a recollection of reading STI information.
C1 [Petersson, Carina; Peterson, Ulla; Swahnberg, Katarina; Oscarsson, Marie] Linnaeus Univ, Dept Hlth & Caring Sci, SE-39182 Kalmar, Sweden.
C3 Linnaeus University
RP Oscarsson, M (corresponding author), Linnaeus Univ, Dept Hlth & Caring Sci, SE-39182 Kalmar, Sweden.
EM marie.oscarsson@lnu.se
FU Medical Research Council of Southeast Sweden
CR Angelin M, 2015, MED EDUC, V49, P684, DOI 10.1111/medu.12753
   Baumeister RF, 2003, PSYCHOL SCI, V0, PP1, DOI 10.1111/1529-1006.01431
   Bellis MA, 2004, SEX TRANSM INFECT, V80, P43, DOI 10.1136/sti.2003.005199
   Bohman DM, 2014, NURSE EDUC PRACT, V14, P259, DOI 10.1016/j.nepr.2013.11.006
   Croughs M, 2008, J TRAVEL MED, V15, P6, DOI 10.1111/j.1708-8305.2007.00160.x
   Croughs M, 2014, J TRAVEL MED, V21, P45, DOI 10.1111/jtm.12084
   Danielsson I, 2009, ACTA OBSTET GYN SCAN, V88, P528, DOI 10.1080/00016340902846056
   Downing J, 2011, EUR J PUBLIC HEALTH, V21, P275, DOI 10.1093/eurpub/ckq021
   Goldberg D.P., 1972, DETECTION PSYCHIAT I, V0, P0
   Hensing G, 2012, SCAND J PUBLIC HEALT, V40, P211, DOI 10.1177/1403494812459608
   Hyun J, 2007, J AM COLL HEALTH, V56, P109, DOI 10.3200/JACH.56.2.109-118
   Kokko R, 2011, J NURS MANAGE, V19, P673, DOI 10.1111/j.1365-2834.2011.01221.x
   Kotchick BA, 2001, CLIN PSYCHOL REV, V21, P493, DOI 10.1016/S0272-7358(99)00070-7
   Matteelli A, 2001, CLIN INFECT DIS, V32, P1063, DOI 10.1086/319607
   Munthe C, 2008, PUBLIC HEALTH ETH-UK, V1, P39, DOI 10.1093/phe/phn006
   Pender N, 2011, HLTH PROMOTION NURSI, V0, P0
   Qvarnstrom A, 2015, SCAND J PUBLIC HEALT, V43, P490, DOI 10.1177/1403494815578320
   Qvarnstrom A, 2014, BMC PUBLIC HEALTH, V14, P0, DOI 10.1186/1471-2458-14-897
   Richens John, 2006, TRAVEL MED INFECT DIS, V4, P184, DOI 10.1016/j.tmaid.2005.06.010
   Rosenberg M., 1965, SOC ANT ADOLESCENT S, V0, P0
   Tengland P., 2006, MED HEALTHC PHILOS, V19, P197
   Tikkanen R, 2011, STUDY DESIGN UNGKAB0, V0, P0
   Wijma B, 2003, LANCET, V361, P2107, DOI 10.1016/S0140-6736(03)13719-1
NR 24
TC 2
Z9 2
U1 0
U2 2
PU SAGE PUBLICATIONS LTD
PI LONDON
PA 1 OLIVERS YARD, 55 CITY ROAD, LONDON EC1Y 1SP, ENGLAND
SN 1403-4948
EI 1651-1905
J9 SCAND J PUBLIC HEALT
JI Scand. J. Public Health
PD NOV 15
PY 2016
VL 44
IS 7
BP 671
EP 677
DI 10.1177/1403494816665753
PG 7
WC Public, Environmental & Occupational Health
SC Public, Environmental & Occupational Health
GA VB8MB
UT WOS:000419072900007
PM 27566998
DA 2023-03-20
ER

PT J
AU Worthington, CA
   O'Brien, KK
   Mill, J
   Caine, V
   Solomon, P
   Chaw-Kant, J
AF Worthington, Catherine A.
   O'Brien, Kelly K.
   Mill, Judy
   Caine, Vera
   Solomon, Patty
   Chaw-Kant, Jean
TI A Mixed-Methods Outcome Evaluation of a Mentorship Intervention for Canadian Nurses in HIV Care
SO JANAC-JOURNAL OF THE ASSOCIATION OF NURSES IN AIDS CARE
LA English
DT Article
DE HIV; mentorship; mixed methods; nurses; outcome evaluation
ID nursing-students attitudes; rehabilitation professionals; program; knowledge; stigma; people; involvement; education; patient
AB We assessed the impact of an HIV care mentorship intervention on knowledge, attitudes, and practices with nurses and people living with HIV (PLWH) in Canada. We implemented the intervention in two urban and two rural sites with 16 mentors (eight experienced HIV nurses and eight PLWH) and 40 mentees (nurses with limited HIV experience). The 6- to 12-month intervention included face-to-face workshops and monthly meetings. Using a mixed-methods approach, participants completed pre-and postintervention questionnaires and engaged in semistructured interviews at intervention initiation, mid-point, and completion. Data from 28 mentees (70%) and 14 mentors (87%) were included in the quantitative analysis. We analyzed questionnaire data using McNemar test, and interview data using content analysis. Results indicated positive changes in knowledge, attitudes, and practices among nurse mentees, with qualitative interviews highlighting mechanisms by which change occurred. Mentorship interventions have the potential to engage and educate nurses in HIV treatment and care. Copyright (C) 2016 Association of Nurses in AIDS Care
C1 [Worthington, Catherine A.] Univ Victoria, Sch Publ Hlth & Social Policy, Victoria, BC, Canada.
   [O'Brien, Kelly K.] Univ Toronto, Dept Phys Therapy, Toronto, ON, Canada.
   [O'Brien, Kelly K.] Univ Toronto, RSI, Toronto, ON, Canada.
   [O'Brien, Kelly K.] Univ Toronto, Inst Hlth Policy Management & Evaluat, Toronto, ON, Canada.
   [Mill, Judy; Caine, Vera; Chaw-Kant, Jean] Univ Alberta, Fac Nursing, Edmonton, AB, Canada.
   [Solomon, Patty] McMaster Univ, Sch Rehabil Sci, Hamilton, ON, Canada.
C3 University of Victoria; University of Toronto; University of Toronto; University of Toronto; University of Alberta; McMaster University
RP Caine, V (corresponding author), Univ Alberta, Fac Nursing, Edmonton, AB, Canada.
EM vera.caine@ualberta.ca
FU Canadian Institutes of Health Research (CIHR); AIDS service organizations across Canada; CIHR
CR Aggleton P, 2011, AIDS EDUC PREV, V23, P495, DOI 10.1521/aeap.2011.23.6.495
   Armstrong N, 2013, HEALTH EXPECT, V16, PE36, DOI 10.1111/hex.12039
   Baumgartner L. M., 2001, ADULT ED Q, V57, P264
   Boal A., 1996, DRAMA CULTURE EMPOWE, V0, P0
   Caine V., 2015, J ASS NURSES AIDS CA, V0, P0
   Caine V., 2016, PRINCIPLES COMMUNITY, V0, P0
   Callaghan Doris, 2009, NURSE EDUC PRACT, V9, P244, DOI 10.1016/j.nepr.2008.08.010
   Canadian Association of Nurses in AIDS Care, 2013, COR COMP HIV AIDS NU, V0, P0
   Canadian Nurses Association (CAN), 2015, AB CNA, V0, P0
   Canadian Nurses Association (CAN), 2015, JOINT POS STAT PRACT, V0, P0
   Chen CM, 2014, J NURS MANAGE, V22, P433, DOI 10.1111/jonm.12102
   Copley J, 2012, BRIT J OCCUP THER, V75, P456, DOI 10.4276/030802212X13496921049662
   Delobelle P, 2009, J ADV NURS, V65, P1061, DOI 10.1111/j.1365-2648.2009.04973.x
   FLICKER S, 2007, HLTH ED RES, V23, P106
   Freire Paulo, 2000, PEDAGOGY OPPRESSED, V0, P0
   Freshwater D., 2002, COUNSELLING SKILLS N, V0, P0
   Froman R D, 2001, SCH INQ NURS PRACT, V15, P161
   Froman R D, 1992, IMAGE J NURS SCH, V24, P149, DOI 10.1111/j.1547-5069.1992.tb00240.x
   Froman RD, 1997, RES NURS HEALTH, V20, P161, DOI 10.1002/(SICI)1098-240X(199704)20:2<161::AID-NUR8>3.0.CO;2-I
   Hacker K, 2012, PROG COMM HLTH PARTN, V6, P349, DOI 10.1353/cpr.2012.0048
   International Diabetes Federation, 2013, IDF DIABETES ATLAS, V0, P0
   Israel BA, 2010, AM J PUBLIC HEALTH, V100, P2094, DOI 10.2105/AJPH.2009.170506
   Kielmann K, 2010, AIDS CARE, V22, P21, DOI 10.1080/09540121003721000
   Latham Christine L, 2008, NURS ADM Q, V32, P27
   Lijestrand P, 2004, J ASSOC NURSE AIDS C, V15, P38, DOI 10.1177/1055329003252053
   Maina G. M., 2013, NURS EDUC TODAY, V34, P643
   Merriam S.B., 1999, J HIGH EDUC-UK, V0, P0, DOI DOI 10.1016/S0738-0593(00)00058-4
   Mill Judy, 2014, J NURS EDUC PRACT, V4, P183
   Mill J, 2013, QUAL HEALTH RES, V23, P1066, DOI 10.1177/1049732313494019
   Mill J, 2009, CAN J NURS RES, V41, P168
   Mill JE, 2010, QUAL HEALTH RES, V20, P1469, DOI 10.1177/1049732310375436
   Morse JM, 2015, QUAL HEALTH RES, V25, P1212, DOI 10.1177/1049732315588501
   MORSE JM, 1994, CRITICAL ISSUES IN QUALITATIVE RESEARCH METHODS, V0, P23
   Paquin M J, 2000, J ASSOC NURSES AIDS CARE, V11, P57, DOI 10.1016/S1055-3290(06)60396-8
   Pickles D, 2012, NURS EDUC TODAY, V32, P15, DOI 10.1016/j.nedt.2011.01.008
   Pisal H, 2007, J ASSOC NURSE AIDS C, V18, P32, DOI 10.1016/j.jana.2007.06.002
   Pottie K, 2014, BMJ OPEN, V4, P0, DOI 10.1136/bmjopen-2014-006859
   Relf MV, 2011, J ASSOC NURSE AIDS C, V22, PE5, DOI 10.1016/j.jana.2010.07.007
   Sengupta S, 2011, AIDS BEHAV, V15, P1075, DOI 10.1007/s10461-010-9847-0
   Solomon P, 2011, INT J THER REHABIL, V18, P280, DOI 10.12968/ijtr.2011.18.5.280
   Stangl AL, 2013, J INT AIDS SOC, V16, P0, DOI 10.7448/IAS.16.3.18734
   Syed IA, 2013, HIV AIDS REV, V12, P26, DOI 10.1016/j.hivar.2013.02.003
   Throop R., 1998, 12 WORLD AIDS C GEN, V0, P0
   Travers R, 2008, AIDS CARE, V20, P615, DOI 10.1080/09540120701661690
   Uys L, 2009, AIDS PATIENT CARE ST, V23, P1059, DOI 10.1089/apc.2009.0085
   Vance R, 2008, TEACH LEARN NURS, V3, P59, DOI 10.1016/j.teln.2007.11.004
   Waluyo A, 2015, J ASSOC NURSE AIDS C, V26, P69, DOI 10.1016/j.jana.2014.03.001
   Williams AB, 2006, J ADV NURS, V53, P710, DOI 10.1111/j.1365-2648.2006.03777.x
   World Health Organization, 2014, VAL PREF KEY POP CON, V0, P0
   Worthington C, 2008, ARCH PHYS MED REHAB, V89, P105, DOI 10.1016/j.apmr.2007.10.009
   Yiu JW, 2010, SOC SCI MED, V71, P38, DOI 10.1016/j.socscimed.2010.02.045
NR 51
TC 7
Z9 8
U1 0
U2 10
PU LIPPINCOTT WILLIAMS & WILKINS
PI PHILADELPHIA
PA TWO COMMERCE SQ, 2001 MARKET ST, PHILADELPHIA, PA 19103 USA
SN 1055-3290
EI 1552-6917
J9 J ASSOC NURSE AIDS C
JI J. Assoc. Nurses Aids Care
PD SEP-OCT 15
PY 2016
VL 27
IS 5
BP 677
EP 697
DI 10.1016/j.jana.2016.02.011
PG 21
WC Nursing
SC Nursing
GA DS5VQ
UT WOS:000380851500015
PM 27039195
DA 2023-03-20
ER

PT J
AU Mitchell, RW
   Stroupe, BA
AF Mitchell, Robert W.
   Stroupe, Beth A.
TI Straight white American college students' attitudes toward a self-identified straight, not gay or gay man who has sex with men: incongruent sexual orientation identity diminishes perceived psychological health
SO PSYCHOLOGY & SEXUALITY
LA English
DT Article
DE sexual orientation identity; sexual position identity; MSM; attitudes; sexual orientation; college students
ID behaviorally bisexual men; hiv-positive men; black-men; latino gay; masculinity; lesbians; homosexuality; prevention; critique
AB This study examines how participants view men who have sex with men (MSM) based on their sexual orientation identity (SOI) and sexual position identity (SPI). White heterosexual male (n=93) and female (n=210) American college students read one of six scenarios about an ordinary man named John who has sex with men. In the scenarios, John's SOI and SPI were manipulated, in that he considers himself gay, straight or not gay, and thinks of himself as either a top or a bottom. Participants rated their attitudes towards John's psychology, social character, HIV vulnerability and status as gay. Men were less interested in being friends with John and found him less interesting than women did, and agreed more that, if they were John, they would think of themselves as gay. Participants agreed for all SOIs that, if they were John, they would think of themselves as gay, though they agreed more strongly when John's SOI was gay than otherwise. Compared to their ratings for gay John, participants rated straight and not gay John as more conflicted about his sexuality, in need of counselling, irresponsible and unpredictable. John's SPI had almost no influence on any attitudes towards John. Findings suggest that, if MSM identify themselves as straight or not gay, people not only think that they are gay, but also experience them as more psychologically unhealthy than if they identify themselves as gay. These attitudes suggest that, because people commonly use SOIs to make predictions about sexual orientation, incongruence between a man's SOIs and his sexual orientation implicates psychological difficulties.
C1 [Mitchell, Robert W.; Stroupe, Beth A.] Eastern Kentucky Univ, Dept Psychol, Richmond, KY 40475 USA.
RP Mitchell, RW (corresponding author), Eastern Kentucky Univ, Dept Psychol, Richmond, KY 40475 USA.
EM robert.mitchell@eku.edu
CR Amola O, 2015, J COUNS DEV, V93, P236, DOI 10.1002/j.1556-6676.2015.00199.x
   Anderson E, 2008, SEX ROLES, V58, P104, DOI 10.1007/s11199-007-9337-7
   [Anonymous], 2016, HIV AIDS, V0, P0
   [Anonymous], 2015, THESIS, V0, P0
   Ayres I, 2013, YALE LAW J, V123, P714
   Baldwin A, 2015, ARCH SEX BEHAV, V44, P2015, DOI 10.1007/s10508-014-0376-1
   Bell A. P., 1982, SEXUAL PREFERENCE IT, V0, P0
   Blashill AJ, 2009, SEX ROLES, V61, P783, DOI 10.1007/s11199-009-9684-7
   BLUMSTEIN PW, 1977, J SOC ISSUES, V33, P30, DOI 10.1111/j.1540-4560.1977.tb02004.x
   Borgeson K., 2015, J MENS STUDIES, V21, P44
   Bosson JK, 2012, SELF IDENTITY, V11, P114, DOI 10.1080/15298868.2010.513508
   Bosson JK, 2005, J PERS SOC PSYCHOL, V89, P552, DOI 10.1037/0022-3514.89.4.552
   Cabaj R, 2009, J GAY LESBIAN MENT H, V13, P87, DOI 10.1080/19359700802716458
   Carballo-Dieguez A, 2004, CULT HEALTH SEX, V6, P159, DOI 10.1080/13691050310001619662
   CARRIER J, 2001, AIDS BEHAV, V5, P183, DOI 10.1023/A:1011387113429
   Carrillo H, 2014, SEXUALITIES, V17, P919, DOI 10.1177/1363460714552248
   Clarkson J., 2006, J MENS STUDIES, V14, P191, DOI 10.3149/JMS.1402.191
   Connell R., 2005, MASCULINITIES, V0, P0
   Dake JA, 2011, J RURAL HEALTH, V27, P196, DOI 10.1111/j.1748-0361.2010.00330.x
   DAUGELLI AR, 1991, J COLL STUDENT DEV, V32, P140
   de Souza R. J., 2005, NATL POST, V0, P0
   Donate APM, 2010, AM J PUBLIC HEALTH, V100, P2532, DOI 10.2105/AJPH.2009.179648
   Dube EM, 2000, J SEX RES, V37, P123, DOI 10.1080/00224490009552029
   Dudley M. G., 2009, N AM J PSYCHOL, V11, P143
   Dusenbery M., 2013, WHAT GUYS WHO DO FIT, V0, P0
   Eliason MJ, 1996, J HOMOSEXUAL, V30, P31, DOI 10.1300/J082v30n03_03
   Friedman MS, 2004, J ADOLESCENCE, V27, P303, DOI 10.1016/j.adolecence.2004.03.006
   Glick P, 2007, SEX ROLES, V57, P55, DOI 10.1007/s11199-007-9195-3
   Goparaju L, 2012, CULT HEALTH SEX, V14, P879, DOI 10.1080/13691058.2012.703328
   Green RJ, 2000, FAM PROCESS, V39, P257, DOI 10.1111/j.1545-5300.2000.39208.x
   Gresle-Favier Claire, 2009, RAISING SEXUALLY PUR, V0, P0
   Grov C, 2010, ARCH SEX BEHAV, V39, P788, DOI 10.1007/s10508-008-9439-5
   Han CS, 2014, SEX CULT, V18, P89, DOI 10.1007/s12119-013-9192-3
   Harawa NT, 2014, SEX CULT, V18, P870, DOI 10.1007/s12119-014-9227-4
   Hart TA, 2003, J SEX RES, V40, P179, DOI 10.1080/00224490309552179
   Healey Murray, 1996, GAY SKINS CLASS MASC, V0, P0
   Hennen Peter, 2008, FAIRIES BEARS LEATHE, V0, P0
   Herek GM, 2002, PUBLIC OPIN QUART, V66, P40, DOI 10.1086/338409
   Herr S. W., 2011, THESIS, V0, P0
   Higgins D.J., 2006, SEX RELATSH THER, V21, P217, DOI 10.1080/14681990600631849
   Igartua K. J., 2012, THE LGBT CASEBOOK, V0, P255
   Igartua K, 2009, J ADOLESCENT HEALTH, V45, P602, DOI 10.1016/j.jadohealth.2009.03.019
   Isay R., 1996, BECOMING GAY JOURNEY, V0, P0
   Iudici A, 2015, SEX CULT, V19, P737, DOI 10.1007/s12119-015-9287-0
   Jaspal R, 2010, BRIT J SOC PSYCHOL, V49, P849, DOI 10.1348/014466609X485025
   Jenkins M, 2009, J BLACK STUD, V39, P589, DOI 10.1177/0021934707299638
   Katz-Wise SL, 2015, PSYCHOL SEX, V6, P189, DOI 10.1080/19419899.2013.876445
   Kendall T, 2007, CULT HEALTH SEX, V9, P459, DOI 10.1080/13691050601183629
   Kendler KS, 2000, AM J PSYCHIAT, V157, P1843, DOI 10.1176/appi.ajp.157.11.1843
   Kimmel M.S., 2008, GUYLAND PERILOUS WOR, V0, P0
   Kinsey A., 1948, SEXUAL BEHAV HUMAN M, V0, P0
   Kort J., 2014, IS MY HUSBAND GAY ST, V0, P0
   Kroeger Brooke, 2003, PASSING PEOPLE CANT, V0, P0
   Kubicek K, 2010, HEALTH EDUC BEHAV, V37, P243, DOI 10.1177/1090198109339993
   LAKOFF R, 1993, PRAGMATICS, V3, P367, DOI 10.1075/PRAG.3.4
   Lewis GB, 2003, PUBLIC OPIN QUART, V67, P59, DOI 10.1086/346009
   Malcolm J. P., 2000, PSYCHOL EVOLUTION GE, V2, P263, DOI 10.1080/14616660010024409
   Malebranche DJ, 2003, AM J PUBLIC HEALTH, V93, P862, DOI 10.2105/AJPH.93.6.862
   Martinez J, 2005, J NATL MED ASSOC, V97, P1103
   McConaghy N, 1993, SEXUAL BEHAV PROBLEM, V0, P0
   Miller M, 2005, J URBAN HEALTH, V82, PI26, DOI 10.1093/jurban/jti021
   Mitchell RW, 2014, SEX CULT, V18, P994, DOI 10.1007/s12119-014-9233-6
   Mitchell RW, 2013, SOC ANIM, V21, P1, DOI 10.1163/15685306-12341266
   Mitchell RW, 2011, SEX CULT, V15, P80, DOI 10.1007/s12119-010-9083-9
   Morgan EM, 2010, MEN MASC, V12, P425, DOI 10.1177/1097184X08322630
   MOSKOWITZ DA, 2008, SEX RELATSH THER, V23, P191, DOI 10.1080/14681990802027259
   Moskowitz DA, 2011, ARCH SEX BEHAV, V40, P835, DOI 10.1007/s10508-011-9754-0
   Munoz-Laboy M, 2015, ARCH SEX BEHAV, V44, P895, DOI 10.1007/s10508-014-0335-x
   Murray S.O., 2000, HOMOSEXUALITIES, V0, P0
   Pathela P, 2006, ANN INTERN MED, V145, P416, DOI 10.7326/0003-4819-145-6-200609190-00005
   Preciado MA, 2014, ARCH SEX BEHAV, V43, P505, DOI 10.1007/s10508-013-0113-1
   Reisen CA, 2010, J HOMOSEXUAL, V57, P1004, DOI 10.1080/00918369.2010.503510
   Reynolds C, 2015, J COMMUN INQ, V39, P213, DOI 10.1177/0196859915575736
   Robinson BA, 2013, DEVIANT BEHAV, V34, P224, DOI 10.1080/01639625.2012.726174
   ROTHBLUM E, 1991, AM PSYCHOL, V46, P973
   Sanchez FJ, 2016, PSYCHOL MEN MASCULIN, V17, P54, DOI 10.1037/a0039465
   Savin-Williams RC, 2006, CURR DIR PSYCHOL SCI, V15, P40, DOI 10.1111/j.0963-7214.2006.00403.x
   Savin-Williams RC, 2001, J ADOLESCENCE, V24, P5, DOI 10.1006/jado.2000.0369
   Schrimshaw EW, 2013, J CONSULT CLIN PSYCH, V81, P141, DOI 10.1037/a0031272
   SIMPSON M, 1996, ANTIGAY, V0, P0
   Simpson M., 2002, SEX TERROR EROTIC MI, V0, P0
   Szuchman, 1999, PSYCHOL PERSPECTIVES, V0, P196
   Vincent W, 2009, SEX ROLES, V61, P599, DOI 10.1007/s11199-009-9679-4
   Ward Jane, 2015, NOT GAY SEX STRAIGHT, V0, P0
   Wegesin DJ., 2000, J PSYCHOL HUMAN SEXU, V12, P43, DOI 10.1300/J056v12n03_03
   Wester SR, 2008, COUNS PSYCHOL, V36, P294, DOI 10.1177/0011000006286341
   Williams John K, 2004, CULTUR DIVERS ETHNIC MINOR PSYCHOL, V10, P268
   Worthington RL, 2002, COUNS PSYCHOL, V30, P496, DOI 10.1177/00100002030004002
NR 88
TC 0
Z9 0
U1 0
U2 8
PU ROUTLEDGE JOURNALS, TAYLOR & FRANCIS LTD
PI ABINGDON
PA 2-4 PARK SQUARE, MILTON PARK, ABINGDON OX14 4RN, OXON, ENGLAND
SN 1941-9899
EI 1941-9902
J9 PSYCHOL SEX
JI Psychol. Sex.
PD DEC 15
PY 2016
VL 7
IS 4
BP 247
EP 264
DI 10.1080/19419899.2016.1189453
PG 18
WC Psychology, Multidisciplinary
SC Psychology
GA EB3TR
UT WOS:000387290000001
DA 2023-03-20
ER

PT J
AU Bogolyubova, O
   Skochilov, R
   Smykalo, L
AF Bogolyubova, Olga
   Skochilov, Roman
   Smykalo, Lyubov
TI Childhood victimization and HIV risk behaviors among university students in Saint-Petersburg, Russia
SO AIDS CARE-PSYCHOLOGICAL AND SOCIO-MEDICAL ASPECTS OF AIDS/HIV
LA English
DT Article
DE HIV; childhood victimization; sexual abuse; HIV risk behavior; condom use; Russia
ID sexual-abuse; men
AB Exposure to childhood victimization and abuse has been shown to affect HIV risk in adult populations. In Russia, the existence of child abuse was largely unrecognized until 1990s and its behavioral consequences remain understudied. Our goal was to assess childhood victimization and HIV risk behavior among young adults in Saint-Petersburg, Russia: 743 students from 15 local universities were surveyed. Unprotected sexual intercourse was the most common type of HIV risk behavior: study participants reported no condom use at last intercourse (65.17%), inconsistent condom use (58.43%) and 30.81% never used condoms in the past 3 months. Childhood sexual victimization was significantly associated with unprotected sex at last intercourse and with inconsistent condom use in the past 3 months. Young adults in Russia are vulnerable to HIV epidemic due to the pervasiveness of unprotected sexual intercourse, and childhood sexual victimization is associated with risky sexual behavior in this population. Efforts to combat HIV epidemic in Russia must include programming for the prevention of childhood sexual abuse and the development of services for the survivors of childhood victimization.
C1 [Bogolyubova, Olga; Skochilov, Roman; Smykalo, Lyubov] St Petersburg State Univ, Dept Psychol, 7-9 Univ Skayanab, St Petersburg 199034, Russia.
C3 Saint Petersburg State University
RP Bogolyubova, O (corresponding author), St Petersburg State Univ, Dept Psychol, 7-9 Univ Skayanab, St Petersburg 199034, Russia.
EM o.bogolyubova@spbu.ru
FU Saint-Petersburg State University [8.1.25.2009, 8.0.178.2010]
CR Arriola KRJ, 2005, CHILD ABUSE NEGLECT, V29, P725, DOI 10.1016/j.chiabu.2004.10.014
   Bensley LS, 2000, AM J PREV MED, V18, P151, DOI 10.1016/S0749-3797(99)00084-7
   Bogolyubova O, 2015, J INTERPERS VIOLENCE, V30, P1153, DOI 10.1177/0886260514539849
   Caceres CF, 2010, JAIDS-J ACQ IMM DEF, V54, P204, DOI 10.1097/QAI.0b013e3181d61def
   Elifson KW, 2006, J SEX RES, V43, P318, DOI 10.1080/00224490609552331
   Fedorova EV, 2013, BMC PUBLIC HEALTH, V13, P0, DOI 10.1186/1471-2458-13-183
   Finkelhor D, 2005, CHILD ABUSE NEGLECT, V29, P383, DOI 10.1016/j.chiabu.2004.11.001
   Hamby S.L., 2005, JUVENILE VICTIMIZATI, V0, P0
   Hertz MF, 2015, J SCHOOL HEALTH, V85, P833, DOI 10.1111/josh.12339
   Hoffman IF, 2013, AIDS BEHAV, V17, P2510, DOI 10.1007/s10461-013-0563-4
   Klein H, 2007, CHILD ABUSE NEGLECT, V31, P39, DOI 10.1016/j.chiabu.2006.08.005
   Li MJ, 2014, AIDS CARE, V26, P246, DOI 10.1080/09540121.2013.811210
   Lloyd S, 2012, AIDS EDUC PREV, V24, P228, DOI 10.1521/aeap.2012.24.3.228
   Mills HL, 2013, DRUG ALCOHOL DEPEN, V133, P242, DOI 10.1016/j.drugalcdep.2013.04.028
   Senn TE, 2010, CHILD MALTREATMENT, V15, P324, DOI 10.1177/1077559510381112
   Zapata LB, 2013, CHILD ABUSE NEGLECT, V37, P310, DOI 10.1016/j.chiabu.2012.10.005
NR 16
TC 3
Z9 3
U1 0
U2 4
PU ROUTLEDGE JOURNALS, TAYLOR & FRANCIS LTD
PI ABINGDON
PA 2-4 PARK SQUARE, MILTON PARK, ABINGDON OX14 4RN, OXON, ENGLAND
SN 0954-0121
EI 1360-0451
J9 AIDS CARE
JI Aids Care-Psychol. Socio-Med. Asp. Aids-Hiv
PD JUN 15
PY 2016
VL 28
IS 12
BP 1590
EP 1594
DI 10.1080/09540121.2016.1191604
PG 5
WC Health Policy & Services; Public, Environmental & Occupational Health; Psychology, Multidisciplinary; Respiratory System; Social Sciences, Biomedical
SC Health Care Sciences & Services; Public, Environmental & Occupational Health; Psychology; Respiratory System; Biomedical Social Sciences
GA DZ3DZ
UT WOS:000385726300017
PM 27248466
DA 2023-03-20
ER

PT J
AU Wang, KT
   Pachankis, J
AF Wang, Katie
   Pachankis, John E.
TI Gay-Related Rejection Sensitivity as a Risk Factor for Condomless Sex
SO AIDS AND BEHAVIOR
LA English
DT Article
DE Gay and bisexual men; Rejection sensitivity; Sexual behavior; Condom use; Self-efficacy
ID men; students; anxiety; stigma; model
AB Gay-related rejection sensitivity has been linked to numerous adverse health outcomes, but its relationship to condomless sex remains unexamined. The present study investigated the role of gay-related rejection sensitivity as a predictor of condomless sex. Gay and bisexual men completed questionnaires measuring rejection sensitivity and condom use self-efficacy as well as a timeline followback interview regarding past 90-day sexual behaviors. Gay-related rejection sensitivity was positively associated with the number of condomless anal sex acts with casual partners, and condom use self-efficacy mediated this association. These findings have important implications for effective HIV prevention efforts among this at-risk population.
C1 [Wang, Katie] Yale Univ, Ctr Interdisciplinary Res AIDS, 135 Coll St,Suite 200, New Haven, CT 06510 USA.
   [Pachankis, John E.] Yale Univ, Yale Sch Publ Hlth, Dept Chron Dis Epidemiol, Social & Behav Sci Div, New Haven, CT 06510 USA.
C3 Yale University; Yale University
RP Wang, KT (corresponding author), Yale Univ, Ctr Interdisciplinary Res AIDS, 135 Coll St,Suite 200, New Haven, CT 06510 USA.
EM katie.wang@yale.edu
FU National Institute of Mental Health [R34-MH096607, T32-MH020031]
CR Bostwick WB, 2010, AM J PUBLIC HEALTH, V100, P468, DOI 10.2105/AJPH.2008.152942
   Feinstein BA, 2012, J CONSULT CLIN PSYCH, V80, P917, DOI 10.1037/a0029425
   Halkitis PN, 2013, AM PSYCHOL, V68, P261, DOI 10.1037/a0032746
   Hart TA, 2005, AIDS BEHAV, V9, P505, DOI 10.1007/s10461-005-9021-2
   Inzlicht M, 2006, PSYCHOL SCI, V17, P262, DOI 10.1111/j.1467-9280.2006.01695.x
   Kline R. B., 2011, PRINCIPLES PRACTICE, V0, P0, DOI DOI 10.1002/0470013192.BSA655
   Mendoza-Denton R, 2002, J PERS SOC PSYCHOL, V83, P896, DOI 10.1037//0022-3514.83.4.896
   Pachankis JE, 2008, J CONSULT CLIN PSYCH, V76, P306, DOI 10.1037/0022-006X.76.2.306
   Pachankis JE, 2015, HEALTH PSYCHOL, V34, P829, DOI 10.1037/hea0000180
   Pachankis JE, 2014, SOC SCI MED, V103, P67, DOI 10.1016/j.socscimed.2013.10.005
   Parsons JT, 2000, J ADOLESCENCE, V23, P377, DOI 10.1006/jado.2000.0326
   SOBELL LC, 1992, MEASURING ALCOHOL CONSUMPTION, V0, PP41, DOI 10.1007/978-1-4612-0357-5_3
   WULFERT E, 1993, HEALTH PSYCHOL, V12, P346, DOI 10.1037/0278-6133.12.5.346
NR 13
TC 24
Z9 24
U1 2
U2 4
PU SPRINGER/PLENUM PUBLISHERS
PI NEW YORK
PA 233 SPRING ST, NEW YORK, NY 10013 USA
SN 1090-7165
EI 1573-3254
J9 AIDS BEHAV
JI AIDS Behav.
PD APR 15
PY 2016
VL 20
IS 4
BP 763
EP 767
DI 10.1007/s10461-015-1224-6
PG 5
WC Public, Environmental & Occupational Health; Social Sciences, Biomedical
SC Public, Environmental & Occupational Health; Biomedical Social Sciences
GA DH7HF
UT WOS:000372962700008
PM 26459334
DA 2023-03-20
ER

PT J
AU Caine, V
   Mill, J
   O'Brien, K
   Solomon, P
   Worthington, C
   Dykeman, M
   Gahagan, J
   Maina, G
   De Padua, A
   Arneson, C
   Rogers, T
   Chaw-Kant, J
AF Caine, Vera
   Mill, Judy
   O'Brien, Kelly
   Solomon, Patricia
   Worthington, Catherine
   Dykeman, Margaret
   Gahagan, Jacqueline
   Maina, Geoffrey
   De Padua, Anthony
   Arneson, Cheryl
   Rogers, Tim
   Chaw-Kant, Jean
TI Implementation Process of a Canadian Community-based Nurse Mentorship Intervention in HIV Care
SO JANAC-JOURNAL OF THE ASSOCIATION OF NURSES IN AIDS CARE
LA English
DT Article
DE community-based research; HIV; intervention; mentorship; nurses; people living with HIV; process
ID stigma; program; knowledge; students; people
AB We describe salient individual and organizational factors that influenced engagement of registered nurses in a 12-month clinical mentorship intervention on HIV care in Canada. The intervention included 48 nurses and 8 people living with HIV (PLWH) who were involved in group-based and one-on-one informal mentorship informed by transformative learning theory. We evaluated the process of implementing the mentorship intervention using qualitative content analysis. The inclusion of PLWH as mentors, the opportunities for reciprocal learning, and the long-term commitment of individual nurses and partner organizations in HIV care were major strengths. Challenges included the need for multiple ethical approvals, the lack of organizational support at some clinical sites, and the time commitment required by participants. We recommend that clinical mentorship interventions in HIV care consider organizational support, adhere to the Greater Involvement of People Living with HIV/AIDS principles, and explore questions of professional obligations.
C1 [Caine, Vera; Mill, Judy; Maina, Geoffrey; Chaw-Kant, Jean] Univ Alberta, Fac Nursing, Edmonton, AB, Canada.
   [O'Brien, Kelly] Univ Toronto, Dept Phys Therapy, Toronto, ON, Canada.
   [Solomon, Patricia] McMaster Univ, Sch Rehabil Sci, Hamilton, ON, Canada.
   [Worthington, Catherine] Univ Victoria, Sch Publ Hlth & Social Policy, Victoria, BC, Canada.
   [Dykeman, Margaret] Univ New Brunswick, Fac Nursing, Fredericton, NB, Canada.
   [Gahagan, Jacqueline] Dalhousie Univ, Hlth Promot Div, Halifax, NS, Canada.
   [Gahagan, Jacqueline] Dalhousie Univ, Hlth Promot, Halifax, NS, Canada.
   [Gahagan, Jacqueline] Dalhousie Univ, Gender & Hlth Promot Studies Unit, Halifax, NS, Canada.
   [De Padua, Anthony] First Nations Univ Canada, Hlth Sci, Prince Albert, SK, Canada.
   [Arneson, Cheryl] Hosp Sick Children, Div Infect Dis, HIV Program, 555 Univ Ave, Toronto, ON M5G 1X8, Canada.
   [Rogers, Tim] Canadian AIDS Treatment Informat Exchange, Knowledge Exchange, Toronto, ON, Canada.
C3 University of Alberta; University of Toronto; McMaster University; University of Victoria; University of New Brunswick; Dalhousie University; Dalhousie University; Dalhousie University; University of Regina; First Nations University of Canada; University of Toronto; Hospital for Sick Children (SickKids)
RP Caine, V (corresponding author), Univ Alberta, Fac Nursing, Edmonton, AB, Canada.
EM Vera.caine@ualberta.ca
FU Canadian Institutes for Health Research [RES0016828 CIHR CBA 127102 Caine]
CR [Anonymous], 2008, NEW DIRECTIONS ADULT, V0, P0
   Brown L, 2003, AIDS EDUC PREV, V15, P49, DOI 10.1521/aeap.15.1.49.23844
   Cacari-Stone L, 2014, AM J PUBLIC HEALTH, V104, P1615, DOI 10.2105/AJPH.2014.301961
   Caine V., 2015, PRINCIPLES COMMUNITY, V0, P0
   Canadian Nurses Association, 2004, ACH EXC PROF PRACT G, V0, P0
   Canadian Nurses Association, 2015, POS STAT PRACT ENV M, V0, P0
   Canadian Nurses Association, 2015, PROF DEV, V0, P0
   Copley J, 2012, BRIT J OCCUP THER, V75, P456, DOI 10.4276/030802212X13496921049662
   de Groot E, 2014, STUD CONTIN EDUC, V36, P15, DOI 10.1080/0158037X.2013.779240
   Ekstrand ML, 2013, J INT AIDS SOC, V16, P0, DOI 10.7448/IAS.16.3.18717
   Hsieh HF, 2005, QUAL HEALTH RES, V15, P1277, DOI 10.1177/1049732305276687
   Illeris K., 2014, TRANSFORMATIVE LEARN, V0, P118
   Israel B. A., 2013, METHODS COMMUNITY BA, V0, P0
   Lee Polly, 2005, NURS TIMES, V101, P36
   Lowther K, 2014, INT J NURS STUD, V51, P1171, DOI 10.1016/j.ijnurstu.2014.01.015
   Meleis AI, 1996, ADV NURS SCI, V19, P1, DOI 10.1097/00012272-199612000-00003
   Mezirow J., 1997, NEW DIRECTIONS ADULT, V1997, P5, DOI 10.1002/ace.7401
   Mill Judy, 2014, J NURS EDUC PRACT, V4, P183
   Mill J, 2009, CAN J NURS RES, V41, P168
   Mill JE, 2010, QUAL HEALTH RES, V20, P1469, DOI 10.1177/1049732310375436
   Nilsson S, 2014, STUD CONTIN EDUC, V36, P304, DOI 10.1080/0158037X.2014.904785
   Nyblade L, 2009, J INT AIDS SOC, V12, P0, DOI 10.1186/1758-2652-12-15
   Paquin M J, 2000, J ASSOC NURSES AIDS CARE, V11, P57, DOI 10.1016/S1055-3290(06)60396-8
   Pisal H, 2007, J ASSOC NURSE AIDS C, V18, P32, DOI 10.1016/j.jana.2007.06.002
   Relf MV, 2011, J ASSOC NURSE AIDS C, V22, PE5, DOI 10.1016/j.jana.2010.07.007
   Sengupta S, 2011, AIDS BEHAV, V15, P1075, DOI 10.1007/s10461-010-9847-0
   Shah SM, 2014, WESTERN J NURS RES, V36, P1323, DOI 10.1177/0193945914523685
   Solomon P, 2011, INT J THER REHABIL, V18, P280, DOI 10.12968/ijtr.2011.18.5.280
   Stangl AL, 2013, J INT AIDS SOC, V16, P0, DOI 10.7448/IAS.16.3.18734
   Syed IA, 2013, HIV AIDS REV, V12, P26, DOI 10.1016/j.hivar.2013.02.003
   Throop R., 1998, 12 WORLD AIDS C GEN, V0, P0
   Uys L, 2009, AIDS PATIENT CARE ST, V23, P1059, DOI 10.1089/apc.2009.0085
   Vance R, 2008, TEACH LEARN NURS, V3, P59, DOI 10.1016/j.teln.2007.11.004
   Wiktor S, 2014, J INT AIDS SOC, V17, P0, DOI 10.7448/IAS.17.1.19323
   Williams AB, 2006, J ADV NURS, V53, P710, DOI 10.1111/j.1365-2648.2006.03777.x
   World Health Organization, 2014, VAL PREF KEY POP CON, V0, P0
   Worthington C., 2015, MIXED METHODS UNPUB, V0, P0
   Wyles E., 2013, OPTOMETRIC ED, V39, P12
   Yiu JW, 2010, SOC SCI MED, V71, P38, DOI 10.1016/j.socscimed.2010.02.045
NR 39
TC 3
Z9 3
U1 0
U2 8
PU LIPPINCOTT WILLIAMS & WILKINS
PI PHILADELPHIA
PA TWO COMMERCE SQ, 2001 MARKET ST, PHILADELPHIA, PA 19103 USA
SN 1055-3290
EI 1552-6917
J9 J ASSOC NURSE AIDS C
JI J. Assoc. Nurses Aids Care
PD MAY-JUN 15
PY 2016
VL 27
IS 3
BP 274
EP 284
DI 10.1016/j.jana.2015.11.001
PG 11
WC Nursing
SC Nursing
GA DK6XT
UT WOS:000375069800009
PM 26644019
DA 2023-03-20
ER

PT J
AU Badahdah, AM
AF Badahdah, Abdallah M.
TI Attitudes Toward Restricting the Sexual and Reproductive Rights of Women Living With HIV Infection in Yemen
SO JANAC-JOURNAL OF THE ASSOCIATION OF NURSES IN AIDS CARE
LA English
DT Article
DE HIV; reproductive rights; sexual rights; stigma; Yemen
ID hiv/aids; people; childbearing; knowledge; students; stigma
AB A considerable amount of research has demonstrated the pervasive and destructive power of discrimination against people living with HIV, which limits their full and equal participation in society. This study surveyed 613 young adults from Yemen about their attitudes toward the sexual and reproductive rights of women living with HIV (WLWH). Among survey respondents, 80% believed that WLWH should be sterilized and not allowed to get married. Furthermore, 62% thought that WLWH should be forced to have abortions if they became pregnant. Men were more likely than women to impose restrictions on the sexual and reproductive rights of WLWH. HIV stigma predicted respondent attitudes toward WLWH, but religiosity and knowledge about HIV did not. The results of the study have implications for developing programs to protect and promote the rights of WLWH in Yemen. Copyright (C) 2016 Association of Nurses in AIDS Care
C1 [Badahdah, Abdallah M.] Univ N Dakota, Dept Sociol, Grand Forks, ND 58201 USA.
C3 University of North Dakota Grand Forks
RP Badahdah, AM (corresponding author), Univ N Dakota, Dept Sociol, Grand Forks, ND 58201 USA.
EM abdallah.badahdah@und.edu
CR Abolfotouh M., 2013, SAGE OPEN, V0, P1
   Al-Rabeei N. A., 2012, EASTERN MEDITERRANEAN HEALTH JOURNAL, V18, P221
   Alrajhi AA, 2004, AIDS, V18, P1478, DOI 10.1097/01.aids.0000131344.91536.64
   [Anonymous], 2010, COUNTRY ASSESSMENT V, V0, P0
   Asekun-Olarinmoye EO, 2013, HIV AIDS-RES PALLIAT, V5, P131, DOI 10.2147/HIV.S45588
   Badahdah A. M., 2010, EASTERN MEDITERRANEAN HEALTH JOURNAL, V16, P901
   Badahdah A, 2009, AIDS CARE, V21, P754, DOI 10.1080/09540120802511927
   Badahdah AM, 2011, AIDS CARE, V23, P700, DOI 10.1080/09540121.2010.534431
   Badahdah AM, 2010, J TRANSCULT NURS, V21, P386, DOI 10.1177/1043659609360873
   Beaulieu M, 2014, BMC PUBLIC HEALTH, V14, P0, DOI 10.1186/1471-2458-14-1246
   BLACK E, 2013, SAUDI J HLTH SCI, V2, P146
   Dworkin SL, 2013, ARCH SEX BEHAV, V42, P703, DOI 10.1007/s10508-012-0024-6
   HONG KT, 2004, THIS IS DIS CENTURY, V0, P0
   Joint United Nations Programme on HIV and AIDS, 2012, STAND SPEAK OUT WOM, V0, P0
   Joint United Nations Programme on HIV and AIDS, 2013, COUNTR PROGR REP YEM, V0, P0
   Kendall T, 2015, J INT AIDS SOC, V18, P0, DOI 10.7448/IAS.18.1.19462
   Lawson KL, 2013, AIDS CARE, V25, P676, DOI 10.1080/09540121.2012.748162
   Memish ZA, 2015, JAIDS-J ACQ IMM DEF, V69, P61, DOI 10.1097/QAI.0000000000000550
   Muturi N, 2010, J HEALTH COMMUN, V15, P388, DOI 10.1080/10810731003753125
   Myer L, 2006, AIDS CARE, V18, P772, DOI 10.1080/09540120500409283
   Nyamathi Adeline, 2009, PROG COMMUNITY HEALTH PARTNERSH, V3, P99, DOI 10.1353/cpr.0.0067
   OHea EL, 2001, AIDS EDUC PREV, V13, P120, DOI 10.1521/aeap.13.2.120.19738
   Ramezani Amitis, 2006, ARCH IRAN MED, V9, P315
   Republic of Yemen, 2013, YEM NAT HLTH DEM SUR, V0, P0
   TRAMMELL R, 2012, SOCIOL FOCUS, V45, P159
   United Nations Development Programme, 2013, YEM HUM DEV REP STAT, V0, P0
   United Nations Development Programme, 2013, RIS S HUM PROGR DIV, V0, P0
   United Nations International Childrens Emergency Fund, 2011, YEM MENA GEND EQ PRO, V0, P0
   Varas-Diaz N., 2014, GLOB PUBLIC HEALTH, V5, P295
   Waluyo A, 2015, J ASSOC NURSE AIDS C, V26, P69, DOI 10.1016/j.jana.2014.03.001
NR 30
TC 6
Z9 6
U1 2
U2 10
PU LIPPINCOTT WILLIAMS & WILKINS
PI PHILADELPHIA
PA TWO COMMERCE SQ, 2001 MARKET ST, PHILADELPHIA, PA 19103 USA
SN 1055-3290
EI 1552-6917
J9 J ASSOC NURSE AIDS C
JI J. Assoc. Nurses Aids Care
PD MAR-APR 15
PY 2016
VL 27
IS 2
BP 180
EP 187
DI 10.1016/j.jana.2015.10.006
PG 8
WC Nursing
SC Nursing
GA DD1TC
UT WOS:000369703700008
PM 26613828
DA 2023-03-20
ER

PT J
AU Fuchs, J
   Kouyate, A
   Kroboth, L
   McFarland, W
AF Fuchs, Jonathan
   Kouyate, Aminta
   Kroboth, Liz
   McFarland, Willi
TI Growing the Pipeline of Diverse HIV Investigators: The Impact of Mentored Research Experiences to Engage Underrepresented Minority Students
SO AIDS AND BEHAVIOR
LA English
DT Article
DE Mentor; Undergraduate research experience; Career development; Underrepresented minority; HIV
ID undergraduate research; health; program; achievement; perceptions; scientists; graduate; science; career
AB Structured, mentored research programs for high school and undergraduate students from underrepresented minority (URM) backgrounds are needed to increase the diversity of our nation's biomedical research workforce. In particular, a robust pipeline of investigators from the communities disproportionately affected by the HIV epidemic is needed not only for fairness and equity but for insights and innovations to address persistent racial and ethnic disparities in new infections. We created the Summer HIV/AIDS Research Program (SHARP) at the San Francisco Department of Public Health for URM undergraduates as a 12-week program of hands-on research experience, one-on-one mentoring by a senior HIV investigator, didactic seminars for content and research methods, and networking opportunities. The first four cohorts (2012-2015) of SHARP gained research skills, built confidence in their abilities and self-identified as scientists. In addition, the majority of program alumni is employed in research positions and has been admitted to or is pursuing graduate degree programs in fields related to HIV prevention. While we await empirical studies of specific mentoring strategies at early educational stages, programs that engage faculty who are sensitive to the unique challenges facing diverse students and who draw lessons from established mentoring frameworks can help build an inclusive generation of HIV researchers.
C1 [Fuchs, Jonathan; Kouyate, Aminta; Kroboth, Liz; McFarland, Willi] San Francisco Dept Publ Hlth, Ctr Learning & Innovat, 25 Ness Ave,Suite 500, San Francisco, CA 94102 USA.
   [Fuchs, Jonathan; McFarland, Willi] Univ Calif San Francisco, San Francisco, CA 94143 USA.
C3 San Francisco Department of Public Health; University of California System; University of California San Francisco
RP Fuchs, J (corresponding author), San Francisco Dept Publ Hlth, Ctr Learning & Innovat, 25 Ness Ave,Suite 500, San Francisco, CA 94102 USA.; Fuchs, J (corresponding author), Univ Calif San Francisco, San Francisco, CA 94143 USA.
EM jonathan.fuchs@sfdph.org
FU NIMH [R25MH097591];  [P30 AI027763]
CR Bakken LL, 2006, ADV HEALTH SCI EDUC, V11, P91, DOI 10.1007/s10459-005-3138-y
   Bangera G, 2014, CBE-LIFE SCI EDUC, V13, P602, DOI 10.1187/cbe.14-06-0099
   Bauer KW, 2003, J HIGH EDUC, V74, P210, DOI 10.1353/jhe.2003.0011
   Byars-Winston A, 2010, J COUNS PSYCHOL, V57, P205, DOI 10.1037/a0018608
   Centers for Disease Control and Prevention, 2013, HIV SURV REP, V25, P0
   Covington MV, 2000, ANNU REV PSYCHOL, V51, P171, DOI 10.1146/annurev.psych.51.1.171
   Eagan MK, 2013, AM EDUC RES J, V50, P683, DOI 10.3102/0002831213482038
   Epstein IR, 2007, NAT CHEM BIOL, V3, P299, DOI 10.1038/nchembio0607-299
   Estrada M, 2011, J EDUC PSYCHOL, V103, P206, DOI 10.1037/a0020743
   Fitzpatrick LK, 2006, J NATL MED ASSOC, V98, P1906
   Forsyth AD, 2009, AM J PUBLIC HEALTH, V99, PS87, DOI 10.2105/AJPH.2008.155085
   Gandhi M, 2014, AIDS RES HUM RETROV, V30, P730, DOI 10.1089/aid.2014.0018
   Handelsman J., 2005, ENTERING MENTORING S, V0, P0
   Hathaway RS, 2002, J COLL STUDENT DEV, V43, P614
   Healey M, 2010, INNOV EDUC TEACH INT, V47, P235, DOI 10.1080/14703291003718968
   Holoien DS, 2012, J EXP SOC PSYCHOL, V48, P562, DOI 10.1016/j.jesp.2011.09.010
   Johnson MO, 2015, ADV HEALTH SCI EDUC, V20, P683, DOI 10.1007/s10459-014-9555-z
   Johnson MO, 2010, ACAD MED, V85, P484, DOI 10.1097/ACM.0b013e3181cccd12
   Jones MT, 2010, J HIGH EDUC-UK, V81, P82, DOI 10.1353/jhe.0.0082
   Koenig R, 2009, SCIENCE, V324, P1386, DOI 10.1126/science.324_1386a
   Kroboth L, 2014, 142 APHA ANN M NEW O, V0, P0
   LENT RW, 1994, J VOCAT BEHAV, V45, P79, DOI 10.1006/jvbe.1994.1027
   Lev EL, 2010, NURS EDUC TODAY, V30, P169, DOI 10.1016/j.nedt.2009.07.007
   Lewellen-Williams C, 2006, ACAD MED, V81, P275, DOI 10.1097/00001888-200603000-00020
   Linn MC, 2015, SCIENCE, V347, P0, DOI 10.1126/science.1261757
   Lopatto David, 2007, CBE LIFE SCI EDUC, V6, P297, DOI 10.1187/cbe.07-06-0039
   Lopatto David, 2004, CELL BIOL EDUC, V3, P270, DOI 10.1187/cbe.04-07-0045
   Malcom LE, 2012, REV HIGH EDUC, V35, P265, DOI 10.1353/rhe.2012.0007
   Nagda BA, 1998, REV HIGH EDUC, V22, P55
   Packard BW, 2004, J COLL STUDENT RETEN, V6, P289, DOI 10.2190/RUKP-XGVY-8LG0-75VH.
   Pfund C, 2006, SCIENCE, V311, P473, DOI 10.1126/science.1123806
   Prunuske AJ, 2013, CBE-LIFE SCI EDUC, V12, P403, DOI 10.1187/cbe.13-02-0043
   Schultz PW, 2011, EDUC EVAL POLICY AN, V33, P95, DOI 10.3102/0162373710392371
   Smedley BD, 2001, RIGHT THING TO DO, V0, P1
   Smedley BD, 2004, WORKF STRAT, V0, P0
   Sopher CJ, 2015, AM J PUBLIC HEALTH, V105, P823, DOI 10.2105/AJPH.2014.302076
   Spronken-Smith R, 2014, HIGH EDUC RES DEV, V33, P355, DOI 10.1080/07294360.2013.832169
   STEELE CM, 1995, J PERS SOC PSYCHOL, V69, P797, DOI 10.1037/0022-3514.69.5.797
   Summers MF, 2006, SCIENCE, V311, P1870, DOI 10.1126/science.1125257
   Sutton MY, 2013, AM J PUBLIC HEALTH, V103, P2207, DOI 10.2105/AJPH.2013.301345
   Teacher Advisory Council, 2012, COMMUNITY COLL EVOLV, V0, P0
   Tsen LC, 2012, ACAD MED, V87, P1757, DOI 10.1097/ACM.0b013e3182712cff
   Villarejo M, 2008, CBE-LIFE SCI EDUC, V7, P394, DOI 10.1187/cbe.08-04-0018
   White House Office of National AIDS Policy, 2015, NAT HIV AIDS STRAT U, V0, P0
   Winkleby MA, 2014, J SCI EDUC TECHNOL, V23, P138, DOI 10.1007/s10956-013-9458-4
NR 46
TC 18
Z9 18
U1 1
U2 24
PU SPRINGER/PLENUM PUBLISHERS
PI NEW YORK
PA 233 SPRING ST, NEW YORK, NY 10013 USA
SN 1090-7165
EI 1573-3254
J9 AIDS BEHAV
JI AIDS Behav.
PD SEP 15
PY 2016
VL 20
IS 
BP S249
EP S257
DI 10.1007/s10461-016-1392-z
PG 9
WC Public, Environmental & Occupational Health; Social Sciences, Biomedical
SC Public, Environmental & Occupational Health; Biomedical Social Sciences
GA DU1SL
UT WOS:000381989300005
PM 27066986
DA 2023-03-20
ER

PT J
AU Zhang, J
   Chen, GM
   Chock, TM
   Wang, Y
   Ni, LQ
   Schweisberger, V
AF Zhang, Jueman (Mandy)
   Chen, Gina Masullo
   Chock, T. Makana
   Wang, Yi
   Ni, Liqiang
   Schweisberger, Valarie
TI A Psychophysiological Study of Processing HIV/AIDS Public Service Announcements: The Effects of Novelty Appeals, Sexual Appeals, Narrative Versus Statistical Evidence, and Viewer's Sex
SO HEALTH COMMUNICATION
LA English
DT Article
ID limited capacity model; communication campaigns; responses; emotion; arousal; fear; familiarity; creativity; attention; choice
AB This study used self-reports and physiological measuresheart rate (HR) and skin conductance level (SCL)to examine the effects of novelty appeals, sexual appeals, narrative versus statistical evidence, and viewer's sex on cognitive and emotional processing of HIV/AIDS public service announcements (PSAs) among heterosexually active single college students. Novelty or sexual appeals differently affected self-reported attention and cognitive effort as measured by HR. High- rather than low-novelty HIV/AIDS PSAs, perceived as more attention-eliciting, did not lead to more cognitive effort. High- rather than low-sex HIV/AIDS PSAs, not perceived as more attention-eliciting, led to more cognitive effort as reflected by greater HR deceleration. Novelty or sexual appeals also affected self-reported emotional arousal and SCL differently. HIV/AIDS PSAs with high rather than low levels of novelty or sexual appeals led to greater self-reported arousal, but not greater SCL. Message evidence interacted with message appeals to affect cognitive effort. Participants exerted greater cognitive effort during high- rather than low-novelty narrative HIV/AIDS PSAs, and during low- rather than high-novelty statistical ones. The advantage of high over low sexual appeals was more obvious in statistical than in narrative HIV/AIDS PSAs. Males reported greater emotional arousal than females during high- rather than low-sex HIV/AIDS PSAs.
C1 [Zhang, Jueman (Mandy)] New York Inst Technol, Dept Commun Arts, Northern Blvd,POB 8000, Old Westbury, NY 11568 USA.
   [Chen, Gina Masullo] Univ Texas Austin, Sch Journalism, Austin, TX 78712 USA.
   [Chock, T. Makana] Syracuse Univ, SI Newhouse Sch Publ Commun, Syracuse, NY 13244 USA.
   [Wang, Yi] Univ Connecticut, Dept Commun, Storrs, CT USA.
   [Ni, Liqiang] Univ Cent Florida, Dept Stat, Orlando, FL 32816 USA.
   [Schweisberger, Valarie] TiVo Inc, San Jose, CA USA.
   [Wang, Yi] Univ Louisville, Dept Commun, Louisville, KY 40292 USA.
C3 New York Institute Technology; University of Texas System; University of Texas Austin; Syracuse University; University of Connecticut; State University System of Florida; University of Central Florida; University of Louisville
RP Zhang, J (corresponding author), New York Inst Technol, Dept Commun Arts, Northern Blvd,POB 8000, Old Westbury, NY 11568 USA.
EM jzhang19@nyit.edu
FU New York Institute of Technology
CR Allen M., 1997, COMMUNICATION RES RE, V14, P125, DOI 10.1080/08824099709388654
   Allen M., 2000, COMMUN RES REP, V17, P331, DOI 10.1080/08824090009388781
   [Anonymous], 1927, CONDITIONAL REFLEXES, V0, P0
   Bargh JA, 2008, PERSPECT PSYCHOL SCI, V3, P73, DOI 10.1111/j.1745-6916.2008.00064.x
   BERLYNE DE, 1958, J EXP PSYCHOL, V55, P289, DOI 10.1037/h0043555
   Berntson G. G., 2007, HDB PSYCHOPHYSIOLOGY, V0, P159
   Bradley MM, 2001, EMOTION, V1, P300, DOI 10.1037//1528-3542.1.3.300
   Braithwaite J.J., 2013, PSYCHOPHYSIOLOGY, V49, P1017
   Burnett L., 1968, READING ADVERTISING, V0, P153
   Cacioppo JT, 2007, HANDBOOK OF PSYCHOPHYSIOLOGY, V0, P1, DOI 10.1017/CBO9780511546396.001
   Centers for Disease Control and Prevention, 2013, HIV SURV REP, V23, P0
   Dawson ME, 2007, HANDBOOK OF PSYCHOPHYSIOLOGY, V0, P159, DOI 10.1017/cbo9780511546396.007
   El-Murad J, 2004, J ADVERTISING RES, V44, P188, DOI 10.1017/S0021849904040097
   FREIMUTH VS, 1990, COMMUN RES, V17, P775, DOI 10.1177/009365029001700604
   Freytag G, 1896, FREYTAGS TECHNIQUE D, V0, P0
   Green MC, 2000, J PERS SOC PSYCHOL, V79, P701, DOI 10.1037/0022-3514.79.5.701
   Greenwald F. K., 1989, J PSYCHOPHYSIOL, V3, P347
   Hopkins R., 1994, MEASURING PSYCHOL RE, V0, P113
   Jacoby LL, 1997, CARN S COGN, V0, P13
   JONES GV, 1987, PSYCHOL REV, V94, P229, DOI 10.1037/0033-295X.94.2.229
   Kreuter MW, 2007, ANN BEHAV MED, V33, P221, DOI 10.1007/BF02879904
   Krosnick JA, 2005, HANDBOOK OF ATTITUDES, V0, P21
   Lang A, 2004, J BROADCAST ELECTRON, V48, P61, DOI 10.1207/s15506878jobem4801_4
   Lang A, 2000, J COMMUN, V50, P46, DOI 10.1111/j.1460-2466.2000.tb02833.x
   Lang A, 2003, LEA COMMUN SER, V0, P107
   Lang A., 1995, COMMUNICATION REPORT, V8, P102, DOI 10.1080/08934219509367616
   Lang A., 2009, SAGE HDB MEDIA PROCE, V0, P193
   Lang A, 2006, J COMMUN, V56, PS57, DOI 10.1111/j.1460-2466.2006.00283.x
   LANG PJ, 1985, COGNITIVE PSYCHOPHYS, V0, P0
   LATOUR MS, 1990, J ADVERTISING, V19, P51, DOI 10.1080/00913367.1990.10673200
   Lee S, 2009, MEDIA PSYCHOL, V12, P148, DOI 10.1080/15213260902849927
   Leshner G, 2010, J BROADCAST ELECTRON, V54, P485, DOI 10.1080/08838151.2010.498850
   Lim S, 2009, MEDIA PSYCHOL, V12, P348, DOI 10.1080/15213260903287242
   Lin CA, 1998, SEX ROLES, V38, P461, DOI 10.1023/A:1018714006829
   Mendelson A, 2001, MEDIA PSYCHOL, V3, P119, DOI 10.1207/S1532785XMEP0302_02
   Morris JD, 1995, J ADVERTISING RES, V35, P63
   Murnen SK, 1997, SEX ROLES, V37, P135, DOI 10.1023/A:1025639609402
   Myhre SL, 2000, J HEALTH COMMUN, V5, P29, DOI 10.1080/10810730050019546
   Nabi RL, 2007, COMMUN MONOGR, V74, P29, DOI 10.1080/03637750701196896
   Noar SM, 2010, COMMUN STUD, V61, P21, DOI 10.1080/10510970903396477
   Noar SM, 2009, J HEALTH COMMUN, V14, P15, DOI 10.1080/10810730802592239
   Pieters R, 2002, MANAGE SCI, V48, P765, DOI 10.1287/mnsc.48.6.765.192
   Prakash ES, 2005, ADV PHYSIOL EDUC, V29, P57, DOI 10.1152/advan.00013.2005
   Ravaja N, 2009, MEDIA PSYCHOL, V12, P268, DOI 10.1080/15213260903052240
   Reichert T, 2004, J MASS COMMUN Q, V81, P823, DOI 10.1177/107769900408100407
   Reichert T, 2001, J ADVERTISING, V30, P13, DOI 10.1080/00913367.2001.10673628
   Richet C, 1925, REFLEXES CONDITIONNE, V0, P0
   Russell J., 1989, EMOTION THEORY RES E, V4, P83, DOI 10.1080/02699939208409694
   Sackeim H.A., 1978, CONSCIOUSNESS SELF R, VVol. 2, P139
   SHAVER P, 1987, J PERS SOC PSYCHOL, V52, P1061, DOI 10.1037/0022-3514.52.6.1061
   Sheinin DA, 2011, J ADVERTISING, V40, P5, DOI 10.2753/JOA0091-3367400301
   Shin M., 2003, ANN C INT COMM ASS S, V0, P0
   Smith RE, 2007, MARKET SCI, V26, P819, DOI 10.1287/mksc.1070.0272
   SOLEY LC, 1988, JOURNALISM QUART, V65, P960, DOI 10.1177/107769908806500419
   SPARKS GG, 1992, HUM COMMUN RES, V18, P445, DOI 10.1111/j.1468-2958.1992.tb00560.x
   THORSON E, 1992, COMMUN RES, V19, P346, DOI 10.1177/009365092019003003
   Wise K, 2008, J BROADCAST ELECTRON, V52, P69, DOI 10.1080/08838150701820858
   Wise K, 2009, J BROADCAST ELECTRON, V53, P532, DOI 10.1080/08838150903333023
   WITTE K, 1994, COMMUN MONOGR, V61, P113, DOI 10.1080/03637759409376328
   Xu RH, 2003, STAT MED, V22, P3527, DOI 10.1002/sim.1572
   Zellers J. H., 2005, THESIS U N CAROLINA, V0, P0
NR 61
TC 5
Z9 5
U1 0
U2 21
PU ROUTLEDGE JOURNALS, TAYLOR & FRANCIS LTD
PI ABINGDON
PA 2-4 PARK SQUARE, MILTON PARK, ABINGDON OX14 4RN, OXON, ENGLAND
SN 1041-0236
EI 1532-7027
J9 HEALTH COMMUN
JI Health Commun.
PD JUL 15
PY 2016
VL 31
IS 7
BP 853
EP 862
DI 10.1080/10410236.2015.1012629
PG 10
WC Communication; Health Policy & Services
SC Communication; Health Care Sciences & Services
GA DL7XO
UT WOS:000375853900008
PM 26642917
DA 2023-03-20
ER

PT J
AU Xiang, H
   Song, NN
   Huo, HF
AF Xiang, Hong
   Song, Na-Na
   Huo, Hai-Feng
TI Modelling effects of public health educational campaigns on drinking dynamics
SO JOURNAL OF BIOLOGICAL DYNAMICS
LA English
DT Article
DE Drinking model; education campaigns; basic reproduction number; equilibrium; global stability
ID students; alcohol; college; transmission; behavior; hiv/aids
AB This paper deals with the global property of a drinking model with public health educational campaigns. With the help of Lyapunov function, global stability of equilibria of the model is derived. The alcohol-free equilibrium is globally asymptotically stable and the alcohol problems are eliminated from population if R-0 <= 1. A unique alcohol present equilibrium is globally asymptotically stable if R-0 > 1. Furthermore, the basic reproductive R-0 for the model is compared with the basic reproductive number R-1 for the absence of public health educational campaigns. We conclude that the public health educational campaigns of drinking individuals can slow down the drinking dynamics. Some numerical simulations are also given to explain our conclusions.
C1 [Xiang, Hong; Song, Na-Na; Huo, Hai-Feng] Lanzhou Univ Technol, Dept Appl Math, Lanzhou 730050, Gansu, Peoples R China.
C3 Lanzhou University of Technology
RP Xiang, H; Song, NN; Huo, HF (corresponding author), Lanzhou Univ Technol, Dept Appl Math, Lanzhou 730050, Gansu, Peoples R China.
EM xiangh1969@163.com; songnana2010@126.com; hfhuo@lut.cn
FU NNSF of China [11461041]; NSF of Gansu Province of China [148RJZA024]; Development Program for HongLiu Distinguished Young Scholars in Lanzhou University of Technology
CR Bhunu C, 2011, J MATH MODEL ALGORIT, V10, P31, DOI 10.1007/S10852-010-9134-0
   COX WM, 1988, J ABNORM PSYCHOL, V97, P168, DOI 10.1037/0021-843X.97.2.168
   Del Valle S, 2005, MATH BIOSCI, V195, P228, DOI 10.1016/j.mbs.2005.03.006
   Del Valle S, 2004, MATH BIOSCI, V187, P111, DOI 10.1016/j.mbs.2003.11.004
   Giuseppe M., 2012, INT J BIOMATH, V1, P0
   Gorman DM, 2006, AM J PUBLIC HEALTH, V96, P2055, DOI 10.2105/AJPH.2005.063289
   Hingson RW, 2002, J STUD ALCOHOL, V63, P136, DOI 10.15288/jsa.2002.63.136
   Huo HF, 2012, DISCRETE DYN NAT SOC, V2012, P0, DOI 10.1155/2012/829386
   Jackson Kristina M, 2005, RECENT DEV ALCOHOL, V17, P85, DOI 10.1007/0-306-48626-1_5
   LaSalle J. P., 1976, REGIONAL C SERIES AP, V0, P0
   Lee S, 2010, SOCIO-ECON PLAN SCI, V44, P258, DOI 10.1016/J.SEPS.2010.07.006
   Mubayi Anuj, 2010, SOCIOECON PLANN SCI, V44, P45
   Mukandavire Z, 2007, THEOR POPUL BIOL, V72, P346, DOI 10.1016/j.tpb.2007.07.002
   Mukandavire Z, 2009, APPL MATH MODEL, V33, P2084, DOI 10.1016/j.apm.2008.05.017
   van den Driessche P, 2002, MATH BIOSCI, V180, P29, DOI 10.1016/S0025-5564(02)00108-6
   WECHSLER H, 1994, JAMA-J AM MED ASSOC, V272, P1672, DOI 10.1001/jama.272.21.1672
   Wechsler H, 2002, J AM COLL HEALTH, V50, P223, DOI 10.1080/07448480209595714
NR 18
TC 26
Z9 26
U1 1
U2 11
PU TAYLOR & FRANCIS LTD
PI ABINGDON
PA 2-4 PARK SQUARE, MILTON PARK, ABINGDON OR14 4RN, OXON, ENGLAND
SN 1751-3758
EI 1751-3766
J9 J BIOL DYNAM
JI J. Biol. Dyn.
PD JUN 15
PY 2016
VL 10
IS 1
BP 164
EP 178
DI 10.1080/17513758.2015.1115562
PG 15
WC Ecology; Mathematical & Computational Biology
SC Environmental Sciences & Ecology; Mathematical & Computational Biology
GA DP9AR
UT WOS:000378789600001
PM 26673882
DA 2023-03-20
ER

PT J
AU Berglas, NF
   Hucles, K
   Constantine, NA
   Jerman, P
   Rohrbach, LA
AF Berglas, Nancy F.
   Hucles, Katherine
   Constantine, Norman A.
   Jerman, Petra
   Rohrbach, Louise A.
TI Predisposing, enabling and need-for-care predictors of adolescents' intention to use sexual health services
SO SEXUAL HEALTH
LA English
DT Article
DE youth; behavioural intentions
ID high-school-students; cluster-randomized trial; united-states; education curriculum; acculturation scale; planned behavior; medical-care; program; hiv; hispanics
AB Background: The study aimed to understand the influence of predisposing, enabling and need-for-care factors on adolescents' intention to use sexual health services, using Andersen's Behavioural Model of Health Service Utilisation to organise and test these factors. Methods: A sample of predominantly Hispanic teens (n = 600) in Los Angeles, California completed a self-report survey about their sexual health knowledge, beliefs, intentions, and behaviours. Hierarchical regression modelling was used to examine the incremental influences on adolescents' intention to use sexual health services of: 1) predisposing sociodemographic factors; 2) predisposing knowledge and beliefs about sexual health; 3) enabling factors regarding perceived access to sexual health services; and 4) a need-for-care factor (sexual experience). Results: Adolescents reported high intentions to use sexual health services (3.25 on a 4-point scale), yet only 42% reported knowing where to access services. Sexual health knowledge and beliefs significantly predicted adolescents' intention to use services beyond the effect of sociodemographics (P < 0.001). Enabling factors indicating awareness of and importance attributed to accessibility significantly predicted intention to use services incremental to predisposing factors (P < 0.001). However, need for care - that is, sexual experience - was not statistically associated with intention to use services (P = 0.402). Conclusions: Sexual health interventions are needed to provide sexual health information, promote positive beliefs about health care, and ensure adolescents' awareness of and access to sexual health services.
C1 [Berglas, Nancy F.; Constantine, Norman A.; Jerman, Petra] Inst Publ Hlth, Ctr Res Adolescent Hlth & Dev, 555 12th St, Oakland, CA 94607 USA.
   [Berglas, Nancy F.] Univ Calif San Francisco, Bixby Ctr Global Reprod Hlth, Adv New Stand Reprod Hlth, 1330 Broadway,Suite 1100, Oakland, CA 94612 USA.
   [Hucles, Katherine; Rohrbach, Louise A.] Univ Southern Calif, Inst Hlth Promot & Dis Prevent Res, 2001 N Soto St, Los Angeles, CA 90032 USA.
   [Constantine, Norman A.] Univ Calif Berkeley, Sch Publ Hlth, Div Community Hlth Sci, 50 Univ Hall, Berkeley, CA 94720 USA.
C3 Public Health Institute; University of California System; University of California San Francisco; University of Southern California; University of California System; University of California Berkeley
RP Berglas, NF (corresponding author), Inst Publ Hlth, Ctr Res Adolescent Hlth & Dev, 555 12th St, Oakland, CA 94607 USA.; Berglas, NF (corresponding author), Univ Calif San Francisco, Bixby Ctr Global Reprod Hlth, Adv New Stand Reprod Hlth, 1330 Broadway,Suite 1100, Oakland, CA 94612 USA.
EM nancy.berglas@ucsf.edu
FU Planned Parenthood Los Angeles; William and Flora Hewlett Foundation; Ford Foundation; National Cancer Institute [T32-CA009492]
CR Agency for Healthcare Research and Quality, 2014, GUID CLIN PREV SERV, V0, P0
   AJZEN I, 1991, ORGAN BEHAV HUM DEC, V50, P179, DOI 10.1016/0749-5978(91)90020-T
   Ajzen I., 1980, UNDERSTANDING ATTITU, V0, P0
   ANDERSEN R, 1978, MED CARE, V16, P533, DOI 10.1097/00005650-197807000-00001
   ANDERSEN R, 1973, MILBANK FUND Q, V51, P95, DOI 10.2307/3349613
   Armitage CJ, 2001, BRIT J SOC PSYCHOL, V40, P471, DOI 10.1348/014466601164939
   Basen-Engquist K, 2001, HEALTH EDUC BEHAV, V28, P166, DOI 10.1177/109019810102800204
   Berglas NF, 2016, SEX EDUC-SEX SOC LEA, V16, P549, DOI 10.1080/14681811.2015.1133408
   Berglas NF, 2014, SEX RES SOC POLICY, V11, P288, DOI 10.1007/s13178-014-0148-7
   Brener ND, 2003, J ADOLESCENT HEALTH, V33, P436, DOI 10.1016/S1054-139X(03)00052-1
   Brindis CD, 2003, J ADOLESCENT HEALTH, V32, P79, DOI 10.1016/S1054-139X(03)00065-X
   Burke PJ, 2014, J ADOLESCENT HEALTH, V54, P491, DOI 10.1016/j.jadohealth.2014.01.010
   Centers for Disease Control and Prevention. Youth risk behavior surveillance-United States, 2011, MMWR-MORBID MORTAL W, V61, P24
   Constantine NA, 2015, BMC PUBLIC HEALTH, V15, P0, DOI 10.1186/s12889-015-1625-5
   Duran D, 2010, AM J PUBLIC HEALTH, V100, PS152, DOI 10.2105/AJPH.2009.166355
   Finer LB, 2006, PERSPECT SEX REPRO H, V38, P90, DOI 10.1363/3809006
   Fiscus LC, 2004, PERSPECT SEX REPRO H, V36, P233, DOI 10.1111/j.1931-2393.2004.tb00027.x
   Fisher M. M., 2011, TXB ADOLESCENT HLTH, V0, P0
   Ford JL, 2010, SOC WORK PUBLIC HLTH, V25, P352, DOI 10.1080/19371910903240894
   Frost JJ, 2010, CONTRACEPTIVE NEEDS, V0, P0
   Hall KS, 2011, HUM REPROD, V26, P2541, DOI 10.1093/humrep/der184
   Marcell AV, 2011, J ADOLESCENT HEALTH, V49, P47, DOI 10.1016/j.jadohealth.2010.10.006
   Marcell AV, 2005, PREV MED, V41, P118, DOI 10.1016/j.ypmed.2004.10.016
   MARIN G, 1987, HISPANIC J BEHAV SCI, V9, P183, DOI 10.1177/07399863870092005
   Marques M, 2013, REPROD HEALTH MATTER, V21, P124, DOI 10.1016/S0968-8080(13)41702-0
   Mason-Jones AJ, 2012, SYST REV, V1, P0, DOI 10.1186/2046-4053-1-49
   McKee MD, 2006, J ADOLESCENT HEALTH, V39, P183, DOI 10.1016/j.jadohealth.2005.11.022
   Myers D, 1996, J AM PLANN ASSOC, V62, P66, DOI 10.1080/01944369608975671
   Norris AE, 1996, HISPANIC J BEHAV SCI, V18, P29, DOI 10.1177/07399863960181004
   Porter LE, 2000, J ADOLESCENT HEALTH, V27, P186, DOI 10.1016/S1054-139X(00)00118-X
   Rohrbach LA, 2015, J ADOLESCENT HEALTH, V57, P399, DOI 10.1016/j.jadohealth.2015.07.004
   RotheramBorus MJ, 1997, J ADOLESCENT HEALTH, V20, P216, DOI 10.1016/S1054-139X(96)00156-5
   Samet JH, 1997, PEDIATRICS, V100, P371, DOI 10.1542/peds.100.3.371
   Victora CG, 1997, INT J EPIDEMIOL, V26, P224, DOI 10.1093/ije/26.1.224
   ZimmerGembeck MJ, 1997, J ADOLESCENT HEALTH, V21, P388, DOI 10.1016/S1054-139X(97)00167-5
NR 35
TC 5
Z9 5
U1 1
U2 4
PU CSIRO PUBLISHING
PI CLAYTON
PA UNIPARK, BLDG 1, LEVEL 1, 195 WELLINGTON RD, LOCKED BAG 10, CLAYTON, VIC 3168, AUSTRALIA
SN 1448-5028
EI 1449-8987
J9 SEX HEALTH
JI Sex Health
PD JUN 15
PY 2016
VL 13
IS 6
BP 540
EP 548
DI 10.1071/SH16061
PG 9
WC Public, Environmental & Occupational Health; Infectious Diseases
SC Public, Environmental & Occupational Health; Infectious Diseases
GA EE0JS
UT WOS:000389261400005
PM 27509555
DA 2023-03-20
ER

PT J
AU Vig, J
   Miller, KS
   Chirwa-Motswere, C
   Winskell, K
   Stallcup, E
AF Vig, Jessica
   Miller, Kim S.
   Chirwa-Motswere, Catherine
   Winskell, Kate
   Stallcup, Elizabeth
TI Involving parents from the start: formative evaluation for a large randomised controlled trial with Botswana Junior Secondary School students
SO AJAR-AFRICAN JOURNAL OF AIDS RESEARCH
LA English
DT Article
DE adolescents; caregivers; HIV; prevention; sub-Saharan Africa
ID sub-saharan africa; sexual health; hiv; adolescents; prevention
AB While HIV prevention research conducted among adolescent populations may encounter parental resistance, the active engagement of parents from inception to trial completion may alleviate opposition. In preparation for implementing a large randomised controlled trial (RCT) examining the efficacy of a behavioural intervention targeting adolescent sexual risk behaviours, a formative evaluation was undertaken to assess parental reactions to the proposed trial. Six focus groups were conducted with parents of adolescents (aged 13-17) from rural, peri-urban and urban junior secondary schools in Botswana. Focus groups explored comprehension and acceptability among parents of the forthcoming trial including HSV-2 testing, the return of results to the adolescent (not the parent), trial information materials and the parental consent process. Parents welcomed the study and understood and accepted its moral and ethical considerations. Their reactions regarding return of HSV-2 results only to adolescents (not the parent) were mixed. Parents understood the consent process and most agreed to consent, while indicating their desire to remain informed and involved throughout the RCT. The focus group discussions (FGDs) provided valuable information and insights that helped strengthen the study. As a result of parents' feedback, counselling procedures were strengthened and direct linkages to local services and care were made. Informational materials were revised to increase clarity, and materials and procedures were developed to encourage and support parental involvement and parent-child dialogue. Ultimately, parental feedback led to a decision by the Government of Botswana to allow parents to access their child's HSV-2 test results.
C1 [Vig, Jessica] Assoc Sch & Programs Publ Hlth, Washington, DC USA.
   [Miller, Kim S.; Stallcup, Elizabeth] Ctr Dis Control & Prevent, Atlanta, GA USA.
   [Chirwa-Motswere, Catherine] Ctr Dis Control & Prevent, Gaborone, Botswana.
   [Winskell, Kate] Emory Univ, Rollins Sch Publ Hlth, Atlanta, GA 30322 USA.
C3 Centers for Disease Control & Prevention - USA; Emory University; Rollins School Public Health
RP Vig, J (corresponding author), Assoc Sch & Programs Publ Hlth, Washington, DC USA.
EM jessicavig@gmail.com
FU Centers for Disease Control and Prevention
CR Clark Leslie F, 2005, J ADOLESC HEALTH, V37, P337, DOI 10.1016/j.jadohealth.2004.09.024
   Cowan F, 2009, CURR OPIN HIV AIDS, V4, P288, DOI 10.1097/COH.0b013e32832c7d10
   Cowan FM, 2010, AIDS, V24, P2533, DOI 10.1097/QAD.0b013e32833e77c9
   DiClemente RJ, 2010, JAIDS-J ACQ IMM DEF, V54, PS12, DOI 10.1097/QAI.0b013e3181e1e2c0
   Jewkes R, 2008, BMJ-BRIT MED J, V337, P0, DOI 10.1136/bmj.a506
   Melles M. M., 2009, FACTS SERIES ADVOCAT, V0, P0
   Michielsen K, 2010, AIDS, V24, P1193, DOI 10.1097/QAD.0b013e3283384791
   Pettifor A, 2013, JAIDS-J ACQ IMM DEF, V63, PS155, DOI 10.1097/QAI.0b013e31829871fb
   Population Reference Bureau, 2010, BOTSW, V0, P0
   Republic of Botswana Central Statistics Office, 2013, PREL RES BOTSW AIDS, V0, P0
   Ross DA, 2007, AIDS, V21, P1943, DOI 10.1097/QAD.0b013e3282ed3cf5
   Ross David A., 2006, 938 WHO, V0, P0
   Wight D, 2013, J ADOLESCENT HEALTH, V52, P4, DOI 10.1016/j.jadohealth.2012.04.014
NR 13
TC 4
Z9 4
U1 0
U2 3
PU NATL INQUIRY SERVICES CENTRE PTY LTD
PI GRAHAMSTOWN
PA 19 WORCESTER STREET, PO BOX 377, GRAHAMSTOWN 6140, SOUTH AFRICA
SN 1608-5906
EI 1727-9445
J9 AJAR-AFR J AIDS RES
JI AJAR-Afr. J. Aids Res.
PD MAR 15
PY 2016
VL 15
IS 1
BP 9
EP 15
DI 10.2989/16085906.2015.1135295
PG 7
WC Public, Environmental & Occupational Health
SC Public, Environmental & Occupational Health
GA DH9YF
UT WOS:000373151200002
PM 27002354
DA 2023-03-20
ER

PT J
AU Van Handel, M
   Kann, L
   Olsen, EO
   Dietz, P
AF Van Handel, Michelle
   Kann, Laura
   Olsen, Emily O'Malley
   Dietz, Patricia
TI HIV Testing Among US High School Students and Young Adults
SO PEDIATRICS
LA English
DT Article
ID human-immunodeficiency-virus; sexually-transmitted-diseases; adolescents; services; barriers; health; care; facilitators; prevention
AB BACKGROUND: We assessed HIV testing trends among high school students and young adults. METHODS: We analyzed National Youth Risk Behavior Survey (YRBS) and Behavioral Risk Factor Surveillance System (BRFSS) data to assess HIV testing prevalence among high school students and young adults aged 18 to 24, respectively. Logistic regression models for each sample stratified by gender and race/ethnicity were estimated to assess trends in the percentages ever tested, with year as a continuous linear variable. We report absolute differences in HIV testing prevalence and model results for 2005-2013 (YRBS) and 2011-2013 (BRFSS). RESULTS: During the study periods, an average of 22% of high school students (17% of male and 27% of female students) who ever had sexual intercourse and 33% of young adults reported ever being tested for HIV. Among high school students, no change was detected in HIV testing prevalence during 2005-2013, regardless of gender or race/ethnicity. Among young adult males, an average of 27% had ever been tested, and no significant changes were detected overall or by race/ethnicity during 2011-2013. Significant decreases in testing prevalence were detected during 2011-2013 among young adult females overall (from 42.4% to 39.5%), young adult white females (from 37.2% to 33.9%), and young adult black females (from 68.9% to 59.9%). CONCLUSIONS: HIV testing prevalence was low among high school students and young adults. No increase in testing among young adult males and decreased testing among young adult black females is concerning given their higher risk of HIV infection.
C1 [Van Handel, Michelle; Dietz, Patricia] Ctr Dis Control & Prevent, Div HIV AIDS Prevent, 1600 Clifton Rd,Mail Stop E-59, Atlanta, GA 30333 USA.
   [Kann, Laura; Olsen, Emily O'Malley] Ctr Dis Control & Prevent, Div Adolescent & Sch Hlth, Atlanta, GA 30333 USA.
C3 Centers for Disease Control & Prevention - USA; Centers for Disease Control & Prevention - USA
RP Van Handel, M (corresponding author), Ctr Dis Control & Prevent, Div HIV AIDS Prevent, 1600 Clifton Rd,Mail Stop E-59, Atlanta, GA 30333 USA.
EM ioq4@cdc.gov
CR Branson Bernard M., 2006, MORBIDITY AND MORTALITY WEEKLY REPORT, V55, P1
   Branson BM, 2006, MMWR RECOMM REP, V55, P0, DOI 10.1016/J.ANNEMERGMED.2007.03.001
   Brener ND, 2013, MMWR RECOMM REP, V62, P1
   Brener ND, 2002, J ADOLESCENT HEALTH, V31, P336, DOI 10.1016/S1054-139X(02)00339-7
   Burstein GR, 2003, PEDIATRICS, V111, P996, DOI 10.1542/peds.111.5.996
   CDC, 2010, BRING HIGH QUAL HIV, V0, P0
   Centers for Disease Control and Prevention, 2012, HIV TEST TRENDS US 2, V0, P0
   Centers for Disease Control and Prevention, 2011, SEX TRANSM DIS SURV, V0, P0
   Centers for Disease Control and Prevention, 2014, HIV AM YOUTH, V0, P0
   Centers for Disease Control and Prevention, 2012, EST HIV INC US 2007, V0, P0
   Centers for Disease Control and Prevention, 2015, HIV SURV REP 2013, V0, P0
   Chandra Anjani, 2005, VITAL HEALTH STAT 23, V0, P1
   Chapman C., 2011, TRENDS HIGH SCH DROP, V0, P0
   Coeytaux K, 2014, SPRINGERPLUS, V3, P0, DOI 10.1186/2193-1801-3-202
   Cohen MS, 2011, NEW ENGL J MED, V365, P493, DOI 10.1056/NEJMoa1600693
   Eaton Danice K., 2012, MORBIDITY AND MORTALITY WEEKLY REPORT, V61, P1
   Flynn PM, 2011, PEDIATRICS, V128, P1023, DOI 10.1542/peds.2011-1761
   Futterman DC, 2001, J ADOLESCENT HEALTH, V29, P19, DOI 10.1016/S1054-139X(01)00290-7
   Grimes RM, 2001, PUBLIC HEALTH REP, V116, P585, DOI 10.1016/S0033-3549(04)50091-2
   Gurvey JE, 2005, SEX TRANSM DIS, V32, P742, DOI 10.1097/01.olq.0000175385.23447.27
   Hall HI, 2012, AIDS BEHAV, V16, P36, DOI 10.1007/s10461-011-9944-8
   Hyden C, 2014, HEALTH PROMOT PRACT, V15, P173, DOI 10.1177/1524839913499347
   Martinez Gladys M, 2006, VITAL HEALTH STAT 23, V0, P1
   Minniear TD, 2009, PEDIATRICS, V124, P1076, DOI 10.1542/peds.2009-0237
   Moyer VA, 2013, ANN INTERN MED, V159, P51, DOI 10.7326/0003-4819-159-1-201307020-00645
   Mullins TLK, 2010, J ADOLESCENT HEALTH, V46, P162, DOI 10.1016/j.jadohealth.2009.06.015
   National Center for Chronic Disease Prevention and Health Promotion, 2014, BEH RISK FACT SURV S, V0, P0
   Peralta L, 2007, AIDS PATIENT CARE ST, V21, P400, DOI 10.1089/apc.2006.0112
   Pierannunzi Carol, 2012, MORBIDITY AND MORTALITY WEEKLY REPORT, V61, P410
   Samji H, 2013, PLOS ONE, V8, P0, DOI 10.1371/journal.pone.0081355
   Stringer EM, 2001, OBSTET GYNECOL, V98, P1104, DOI 10.1016/S0029-7844(01)01631-3
   Viall Abigail H., 2011, MORBIDITY AND MORTALITY WEEKLY REPORT, V60, P805
   Voetsch A., 2009, MORBIDITY AND MORTALITY WEEKLY REPORT, V58, P665
   Walensky RP, 2005, AM J PUBLIC HEALTH, V95, P71, DOI 10.2105/AJPH.2003.031310
NR 34
TC 63
Z9 63
U1 1
U2 9
PU AMER ACAD PEDIATRICS
PI ELK GROVE VILLAGE
PA 141 NORTH-WEST POINT BLVD,, ELK GROVE VILLAGE, IL 60007-1098 USA
SN 0031-4005
EI 1098-4275
J9 PEDIATRICS
JI Pediatrics
PD FEB 15
PY 2016
VL 137
IS 2
BP 
EP 
DI 10.1542/peds.2015-2700
PG 9
WC Pediatrics
SC Pediatrics
GA DF5LA
UT WOS:000371392000036
PM 26787047
DA 2023-03-20
ER

PT J
AU Senn, TE
   Walsh, JL
   Carey, MP
AF Senn, Theresa E.
   Walsh, Jennifer L.
   Carey, Michael P.
TI Mediators of the Relation Between Community Violence and Sexual Risk Behavior Among Adults Attending a Public Sexually Transmitted Infection Clinic
SO ARCHIVES OF SEXUAL BEHAVIOR
LA English
DT Article
DE Community violence; Sexual risk behavior; Mental health; Substance use; Partner violence; Sexual behavior norms
ID intimate partner violence; disorders identification test; alcohol-use disorders; substance use; neighborhood environment; university-students; multiple imputation; national sample; young-adults; urban
AB Prior research shows that violence is associated with sexual risk behavior, but little is known about the relation between community violence (i.e., violence that is witnessed or experienced in one's neighborhood) and sexual risk behavior. To better understand contextual influences on HIV risk behavior, we asked 508 adult patients attending a publicly funded STI clinic in the U.S. (54 % male, M (age) = 27.93, 68 % African American) who were participating in a larger trial to complete a survey assessing exposure to community violence, sexual risk behavior, and potential mediators of the community violence-sexual risk behavior relation (i.e., mental health, substance use, and experiencing intimate partner violence). A separate sample of participants from the same trial completed measures of sexual behavior norms, which were aggregated to create measures of census tract sexual behavior norms. Data analyses controlling for socioeconomic status revealed that higher levels of community violence were associated with more sexual partners for men and with more episodes of unprotected sex with non-steady partners for women. For both men and women, substance use and mental health mediated the community violence-sexual risk behavior relation; in addition, for men only, experiencing intimate partner violence also mediated this relation. These results confirm that, for individuals living in communities with high levels of violence, sexual risk reduction interventions need to address intimate partner violence, substance use, and mental health to be optimally effective.
C1 [Senn, Theresa E.] Univ Rochester, Sch Nursing, Box SON,601 Elmwood Ave, Rochester, NY 14642 USA.
   [Walsh, Jennifer L.; Carey, Michael P.] Miriam Hosp, Ctr Behav, 164 Summit Ave, Providence, RI 02906 USA.
   [Walsh, Jennifer L.; Carey, Michael P.] Miriam Hosp, Ctr Prevent Med, 164 Summit Ave, Providence, RI 02906 USA.
   [Walsh, Jennifer L.; Carey, Michael P.] Brown Univ, 164 Summit Ave, Providence, RI 02906 USA.
   [Walsh, Jennifer L.] Med Coll Wisconsin, Dept Psychiat & Behav Med, Ctr AIDS Intervent Res, Milwaukee, WI 53226 USA.
C3 University of Rochester; Lifespan Health Rhode Island; Miriam Hospital; Lifespan Health Rhode Island; Miriam Hospital; Brown University; Medical College of Wisconsin
RP Senn, TE (corresponding author), Univ Rochester, Sch Nursing, Box SON,601 Elmwood Ave, Rochester, NY 14642 USA.
EM Theresa_Senn@urmc.rochester.edu
FU National Institute of Mental Health [R01MH068171]
CR Albarracin D, 2001, PSYCHOL BULL, V127, P142, DOI 10.1037//0033-2909.127.1.142
   American Psychiatric Association, 2013, DIAGNOSTIC STAT MANU, V0, P0, DOI DOI 10.1176/appi.books.9780890425596
   BENTLER PM, 1990, PSYCHOL BULL, V107, P238, DOI 10.1037/0033-2909.107.2.238
   Beyer K, 2015, TRAUMA VIOLENCE ABUS, V16, P16, DOI 10.1177/1524838013515758
   Borsari B, 2003, J STUD ALCOHOL, V64, P331, DOI 10.15288/jsa.2003.64.331
   Brady SS, 2006, J ADOLESCENT HEALTH, V39, P610, DOI 10.1016/j.jadohealth.2006.03.007
   Brahmbhatt H, 2014, J ADOLESCENT HEALTH, V55, PS48, DOI 10.1016/j.jadohealth.2014.07.023
   Browning CR, 2006, J MARRIAGE FAM, V68, P236, DOI 10.1111/j.1741-3737.2006.00244.x
   BYRNE BM, 1989, PSYCHOL BULL, V105, P456, DOI 10.1037/0033-2909.105.3.456
   Carey MP, 2015, AIDS BEHAV, V19, P1228, DOI 10.1007/s10461-014-0960-3
   Carey MP, 2013, CONTEMP CLIN TRIALS, V36, P135, DOI 10.1016/j.cct.2013.06.019
   Carey MP, 1997, CLIN PSYCHOL REV, V17, P271, DOI 10.1016/S0272-7358(97)00019-6
   Carlson DL, 2014, J YOUTH ADOLESCENCE, V43, P1536, DOI 10.1007/s10964-013-0052-0
   Centers for Disease Control and Prevention, 2022, HIV SURVEILLANCE S, V27, P0
   Centers for Disease Control and Prevention, 2015, SEX TRANSM DIS SURV, V0, P0
   Centers for Disease Control and Prevention (CDC), 2012, EST HIV INC AD AD US, V0, P0
   Clark C, 2008, J URBAN HEALTH, V85, P22, DOI 10.1007/s11524-007-9229-8
   Cohen D, 2000, AM J PUBLIC HEALTH, V90, P230, DOI 10.2105/AJPH.90.2.230
   Coker AL, 2002, AM J PREV MED, V23, P260, DOI 10.1016/S0749-3797(02)00514-7
   Colfax G, 2004, AM J EPIDEMIOL, V159, P1002, DOI 10.1093/aje/kwh135
   Cook RL, 2005, SEX TRANSM DIS, V32, P156, DOI 10.1097/01.olq.0000151418.03899.97
   Cooper HLF, 2015, AIDS BEHAV, V19, P1016, DOI 10.1007/s10461-014-0883-z
   Cooper ML, 2006, CURR DIR PSYCHOL SCI, V15, P19, DOI 10.1111/j.0963-7214.2006.00385.x
   Cubbin C, 2005, PERSPECT SEX REPRO H, V37, P125, DOI 10.1111/j.1931-2393.2005.tb00047.x
   Curry A, 2008, SOC SCI MED, V67, P23, DOI 10.1016/j.socscimed.2008.03.007
   Dawson DA, 2005, ALCOHOL CLIN EXP RES, V29, P844, DOI 10.1097/01.ALC.0000164374.32229.A2
   DiClemente RJ, 2001, PEDIATRICS, V108, P0, DOI 10.1542/peds.108.5.e85
   Eisenberg ME, 2014, J YOUTH ADOLESCENCE, V43, P1486, DOI 10.1007/s10964-014-0111-1
   Ewart CK, 2002, HEALTH PSYCHOL, V21, P254, DOI 10.1037//0278-6133.21.3.254
   Feldhaus KM, 1997, JAMA-J AM MED ASSOC, V277, P1357, DOI 10.1001/jama.277.17.1357
   Feldman PJ, 2004, ANN BEHAV MED, V27, P91, DOI 10.1207/s15324796abm2702_3
   Fisher JD., 2000, AIDS PREVENT MENT H, V0, PP3, DOI 10.1007/978-1-4615-4137-0_1
   Ford JL, 2014, ANN EPIDEMIOL, V24, P193, DOI 10.1016/j.annepidem.2013.12.004
   Graham JW, 2007, PREV SCI, V8, P206, DOI 10.1007/s11121-007-0070-9
   Hall HI, 2008, JAMA-J AM MED ASSOC, V300, P520, DOI 10.1001/jama.300.5.520
   Hess KL, 2012, SEX TRANSM DIS, V39, P366, DOI 10.1097/OLQ.0b013e3182478fa5
   Hillis SD, 2001, FAM PLANN PERSPECT, V33, P206, DOI 10.2307/2673783
   Hu LT, 1999, STRUCT EQU MODELING, V6, P1, DOI 10.1080/10705519909540118
   Hutton HE, 2004, AM J PSYCHIAT, V161, P912, DOI 10.1176/appi.ajp.161.5.912
   Hutton HE, 2001, PSYCHIATR SERV, V52, P508, DOI 10.1176/appi.ps.52.4.508
   Johnson BT, 2010, AIDS BEHAV, V14, PS204, DOI 10.1007/s10461-010-9803-z
   Kerr JC, 2015, AIDS BEHAV, V19, P1005, DOI 10.1007/s10461-014-0868-y
   Khan MR, 2009, ARCH PEDIAT ADOL MED, V163, P644, DOI 10.1001/archpediatrics.2009.95
   Kliewer W, 2013, PERS INDIV DIFFER, V55, P361, DOI 10.1016/j.paid.2013.03.020
   Kline R.B., 2005, PRINCIPLES PRACTICE, V0, P0
   Kroenke K, 2009, PSYCHOSOMATICS, V50, P613, DOI 10.1176/appi.psy.50.6.613
   Lazarus R.S., 1984, STRESS APPRAISAL COP, V0, P0
   Lehrer JA, 2006, PEDIATRICS, V118, P189, DOI 10.1542/peds.2005-1320
   Lewis MA, 2007, SEX ROLES, V57, P81, DOI 10.1007/s11199-007-9218-0
   Little T.D., 2013, LONGITUDINAL STRUCTU, V0, P0
   Meyer JP, 2011, J WOMENS HEALTH, V20, P991, DOI 10.1089/jwh.2010.2328
   Mittal M, 2011, SEX TRANSM DIS, V38, P510, DOI 10.1097/OLQ.0b013e318207f59b
   Morenoff JD, 2001, CRIMINOLOGY, V39, P517, DOI 10.1111/j.1745-9125.2001.tb00932.x
   Mrug S, 2009, ADDICT BEHAV, V34, P779, DOI 10.1016/j.addbeh.2009.04.004
   Musick K, 2008, SOC SCI RES, V37, P138, DOI 10.1016/j.ssresearch.2007.02.003
   Muth?n L.K., 1998, MPLUS USERS GUIDE, V0, P0
   Owusu-Edusei K, 2013, SEX TRANSM DIS, V40, P197, DOI 10.1097/OLQ.0b013e318285c6d2
   Phillips Deborah Y, 2014, J ASSOC NURSES AIDS CARE, V25, PS36, DOI 10.1016/j.jana.2012.12.006
   Raghavan C, 2006, VIOLENCE AGAINST WOM, V12, P1132, DOI 10.1177/1077801206294115
   Reboussin BA, 2014, J URBAN HEALTH, V91, P1189, DOI 10.1007/s11524-014-9909-0
   Reed E, 2009, J COMMUN HEALTH, V34, P328, DOI 10.1007/s10900-009-9161-9
   Reinert DF, 2007, ALCOHOL CLIN EXP RES, V31, P185, DOI 10.1111/j.1530-0277.2006.00295.x
   Rivis A, 2003, CURR PSYCHOL, V22, P218, DOI 10.1007/s12144-003-1018-2
   Rubin DB, 1996, J AM STAT ASSOC, V91, P473, DOI 10.1080/01621459.1996.10476908
   Scarpa A, 2002, J INTERPERS VIOLENCE, V17, P253, DOI 10.1177/0886260502017003002
   Schafer J.L., 1997, ANAL INCOMPLETE MULT, V0, P0
   Schafer JL, 1999, STAT METHODS MED RES, V8, P3, DOI 10.1191/096228099671525676
   Senn TE, 2006, J CONSULT CLIN PSYCH, V74, P720, DOI 10.1037/0022-006X.74.4.720
   Seth P, 2014, CURR HIV RES, V11, P528, DOI 10.2174/1570162X12666140129103122
   Seth P, 2010, SEX HEALTH, V7, P25, DOI 10.1071/SH08075
   Singer M, 2003, MED ANTHROPOL Q, V17, P423, DOI 10.1525/maq.2003.17.4.423
   SKINNER HA, 1982, ADDICT BEHAV, V7, P363, DOI 10.1016/0306-4603(82)90005-3
   Slopen N, 2012, SOC PSYCH PSYCH EPID, V47, P1591, DOI 10.1007/s00127-011-0466-5
   Sprecher S, 2013, ARCH SEX BEHAV, V42, P1395, DOI 10.1007/s10508-013-0145-6
   Straus MA, 2007, AGGRESSIVE BEHAV, V33, P281, DOI 10.1002/ab.20199
   Stueve A, 2008, J URBAN HEALTH, V85, P386, DOI 10.1007/s11524-008-9265-z
   Swahn MH, 2010, WEST J EMERG MED, V11, P264
   Tofighi D, 2011, BEHAV RES METHODS, V43, P692, DOI 10.3758/s13428-011-0076-x
   TUCKER LR, 1973, PSYCHOMETRIKA, V38, P1, DOI 10.1007/bf02291170
   Voisin DR, 2014, J YOUTH ADOLESCENCE, V43, P1513, DOI 10.1007/s10964-013-0068-5
   Voisin DR, 2005, AM J ORTHOPSYCHIAT, V75, P497, DOI 10.1037/0002-9432.75.4.497
   Walsh JL, 2012, PSYCHOL VIOLENCE, V2, P339, DOI 10.1037/a0027716
   Warner TD, 2011, SOC SCI RES, V40, P1676, DOI 10.1016/j.ssresearch.2011.06.009
   Whitaker DJ, 2007, AM J PUBLIC HEALTH, V97, P941, DOI 10.2105/AJPH.2005.079020
   Wills TA., 1985, COPING SUBSTANCE USE, V0, P3
   Wilson HW, 2012, PSYCHOL VIOLENCE, V2, P194, DOI 10.1037/a0027265
   Wilson HW, 2009, AM J PUBLIC HEALTH, V99, PS197, DOI 10.2105/AJPH.2007.131599
   Wilson J. Q., 1982, ATLANTIC, V249, P29, DOI 10.4135/9781412959193.n281
   Wilson W Cody, 2003, VIOLENCE VICT, V18, P335, DOI 10.1891/vivi.2003.18.3.335
   Wright EM, 2013, CHILD ABUSE NEGLECT, V37, P899, DOI 10.1016/j.chiabu.2013.04.010
   Zinzow HM, 2009, J TRAUMA STRESS, V22, P525, DOI 10.1002/jts.20469
   Zinzow HM, 2009, J CHILD PSYCHOL PSYC, V50, P441, DOI 10.1111/j.1469-7610.2008.02004.x
NR 92
TC 11
Z9 11
U1 0
U2 15
PU SPRINGER/PLENUM PUBLISHERS
PI NEW YORK
PA 233 SPRING ST, NEW YORK, NY 10013 USA
SN 0004-0002
EI 1573-2800
J9 ARCH SEX BEHAV
JI Arch. Sex. Behav.
PD JUL 15
PY 2016
VL 45
IS 5
BP 1069
EP 1082
DI 10.1007/s10508-016-0714-6
PG 14
WC Psychology, Clinical; Social Sciences, Interdisciplinary
SC Psychology; Social Sciences - Other Topics
GA DM1DW
UT WOS:000376086500005
PM 27000155
DA 2023-03-20
ER

PT J
AU Pereira, H
   Costa, PA
AF Pereira, Henrique
   Costa, Pedro Alexandre
TI Modeling the impact of social discrimination on the physical and mental health of Portuguese gay, lesbian and bisexual people
SO INNOVATION-THE EUROPEAN JOURNAL OF SOCIAL SCIENCE RESEARCH
LA English
DT Article
DE social discrimination; health; LGB people; Portugal
ID perceived discrimination; sexual orientation; hiv; attitudes; experiences; students; stress; latino; sample; adults
AB Background: Despite growing acceptance of same-sex sexuality in Portugal, identity development of lesbian, gay and bisexual (LGB) individuals is still restricted by negative societal attitudes, which maintain the experience of stigmatization and discrimination. The purpose of this study is to document the frequency of discriminatory events experienced by sexual minorities and their association with indicators of physical and mental health in Portugal. Methods: A total of 610 LGB participants completed an online survey (mean age=34.48, SD=11.54). Most participants were single and self-identified as gay (73.8%). The survey included five categories of survey items: demographic information, social support, physical health, mental health, and discrimination experiences. Results: Physical and mental health results revealed that bisexual people were more likely to report higher levels of psychological distress than gay men. Overall, between one-fifth and one-fourth of the participants in this sample frequently felt the need to hide their sexual orientation to prevent discrimination experiences across the different settings. Regarding actual discrimination experiences, close to 20% reported having suffered from verbal abuse, followed by close to 10% who suffered from written threats, harassment, and physical threats. A hierarchical multiple regression analysis was performed to assess the effects of anticipated and actual discrimination on mental health. Possible confounding variables were added in the first block - age, sexual orientation, being in a relationship, body mass index, and HIV status. Anticipated and actual discrimination experiences were added in the second block. The first block of the analysis explained 6% of the overall variance, while the second block - discrimination experiences - explained an additional 17%. Conclusion: Portuguese culture and stigma/discrimination create discriminatory experiences which impact LGB people's health. Unless policies are changed to allow for the acceptance of LGB people, they will continue to experience violence and discrimination as a result of homophobia.
C1 [Pereira, Henrique] Univ Beira Interior, Dept Psychol & Educ, Covilha, Portugal.
   [Costa, Pedro Alexandre] ISPA Univ Inst, William James Ctr Res, Lisbon, Portugal.
C3 Universidade da Beira Interior; Instituto Superior Psicologia Aplicada (ISPA)
RP Pereira, H (corresponding author), Univ Beira Interior, Dept Psychol & Educ, Covilha, Portugal.
EM hpereira@ubi.pt
CR Addis S, 2009, HEALTH SOC CARE COMM, V17, P647, DOI 10.1111/j.1365-2524.2009.00866.x
   Almeida J, 2009, J YOUTH ADOLESCENCE, V38, P1001, DOI 10.1007/s10964-009-9397-9
   Ayala G, 2012, AM J PUBLIC HEALTH, V102, PS242, DOI 10.2105/AJPH.2011.300641
   Balsam KF, 2007, J COUNS PSYCHOL, V54, P306, DOI 10.1037/0022-0167.54.3.306
   Beyrer C, 2012, LANCET, V380, P367, DOI 10.1016/S0140-6736(12)60821-6
   Bostwick WB, 2014, AM J ORTHOPSYCHIAT, V84, P35, DOI 10.1037/h0098851
   Bostwick WB, 2010, AM J PUBLIC HEALTH, V100, P468, DOI 10.2105/AJPH.2008.152942
   Chakraborty A, 2011, BRIT J PSYCHIAT, V198, P143, DOI 10.1192/bjp.bp.110.082271
   Choi KH, 2013, AM J PUBLIC HEALTH, V103, P868, DOI 10.2105/AJPH.2012.301052
   Commissioner for Human Rights, 2011, DISCR GROUNDS SEX OR, V0, P0
   Costa P. A., 2014, PSYCHOL COMMUNITY HL, V3, P23, DOI 10.5964/pch.v3i1.94
   Costa PA, 2013, J BISEXUALITY, V13, P229, DOI 10.1080/15299716.2013.782481
   Costa PA, 2015, SEX RES SOC POLICY, V12, P125, DOI 10.1007/s13178-014-0171-8
   Costa PA, 2014, J HOMOSEXUAL, V61, P1667, DOI 10.1080/00918369.2014.951253
   Costa PA, 2012, J HOMOSEXUAL, V59, P1424, DOI 10.1080/00918369.2012.724944
   FRA, 2014, EU LGBT SURV EUR UN, V0, P0
   Gonzales R, 2010, ANNU REV PUBL HEALTH, V31, P385, DOI 10.1146/annurev.publhealth.012809.103600
   Haas AP, 2010, J HOMOSEXUAL, V58, P10, DOI 10.1080/00918369.2011.534038
   Halkitis PN, 2007, DRUG ALCOHOL DEPEN, V89, P153, DOI 10.1016/j.drugalcdep.2006.12.028
   Harper GW, 2003, AM J COMMUN PSYCHOL, V31, P243, DOI 10.1023/A:1023906620085
   Huebner DM, 2004, AM J PUBLIC HEALTH, V94, P1200, DOI 10.2105/AJPH.94.7.1200
   Jackson NC, 2008, J HOMOSEXUAL, V54, P325, DOI 10.1080/00918360801982298
   Kessler RC, 2003, ARCH GEN PSYCHIAT, V60, P184, DOI 10.1001/archpsyc.60.2.184
   King M, 2008, BMC PSYCHIATRY, V8, P0, DOI 10.1186/1471-244X-8-70
   Lyons A, 2014, ARCH SEX BEHAV, V43, P1621, DOI 10.1007/s10508-014-0315-1
   Lyons A, 2013, DRUG ALCOHOL REV, V32, P603, DOI 10.1111/dar.12072
   Lyons A, 2012, AIDS BEHAV, V16, P2340, DOI 10.1007/s10461-012-0252-8
   Mays VM, 2001, AM J PUBLIC HEALTH, V91, P1869, DOI 10.2105/AJPH.91.11.1869
   MEYER IH, 1995, J HEALTH SOC BEHAV, V36, P38, DOI 10.2307/2137286
   Meyer IH, 2003, PSYCHOL BULL, V129, P674, DOI 10.1037/0033-2909.129.5.674
   Morrison M. A., 2011, CANADIAN J COMMUNITY, V30, P81, DOI 10.7870/CJCMH-2011-0018
   Pascoe EA, 2009, PSYCHOL BULL, V135, P531, DOI 10.1037/a0016059
   Pereira H., 2014, J AIDS CLIN RES, V5, P2
   Pereira H., 2015, J PSYCHIAT, V18, P1, DOI 10.4172/Psychiatry.1000229
   Rankin S. R., 2010, 2010 STATE GREATER E, V0, P0
   Rivers I., 2001, ED CHILD PSYCHOL, V18, P32
   Sears Brad, 2011, EC MOTIVES ADOPTING, V0, P0
   Shmueli A, 1999, MED DECIS MAKING, V19, P122, DOI 10.1177/0272989X9901900202
   Thoma BC, 2013, CULT DIVERS ETHN MIN, V19, P404, DOI 10.1037/a0031739
   Willoughby BLB, 2008, PSYCHOL MEN MASCULIN, V9, P235, DOI 10.1037/1524-9220.9.4.235
   Wolitski RJ, 2011, AIDS BEHAV, V15, PS9, DOI 10.1007/s10461-011-9901-6
   Woodford MR, 2014, J GAY LESBIAN MENT H, V18, P142, DOI 10.1080/19359705.2013.833882
NR 42
TC 19
Z9 22
U1 2
U2 23
PU ROUTLEDGE JOURNALS, TAYLOR & FRANCIS LTD
PI ABINGDON
PA 2-4 PARK SQUARE, MILTON PARK, ABINGDON OX14 4RN, OXON, ENGLAND
SN 1351-1610
EI 1469-8412
J9 INNOVATION-ABINGDON
JI Innovation
PD JUN 15
PY 2016
VL 29
IS 2
BP 205
EP 217
DI 10.1080/13511610.2016.1157683
PG 13
WC Sociology
SC Sociology
GA DN7RY
UT WOS:000377276200007
DA 2023-03-20
ER

PT J
AU Macapagal, K
   Bhatia, R
   Greene, GJ
AF Macapagal, Kathryn
   Bhatia, Ramona
   Greene, George J.
TI Differences in Healthcare Access, Use, and Experiences Within a Community Sample of Racially Diverse Lesbian, Gay, Bisexual, Transgender, and Questioning Emerging Adults
SO LGBT HEALTH
LA English
DT Article
DE discrimination; healthcare disparities; health services; minority health; young adult
ID sexual orientation; united-states; barriers; outcm; women; adolescents; disparity; disorders; identity; students
AB Purpose: Health services research involving lesbian, gay, bisexual, transgender, queer, and questioning (LGBTQ) individuals has focused on differences in healthcare access, use, and experiences between cisgender, heterosexual adults and LGBTQ adults. Yet these factors may differ within the LGBTQ community and have not been wellstudied among emerging adults (18-29 years), a group with unique barriers to healthcare. We sought to characterize healthcare challenges within a sample of LGBTQ emerging adults. Methods: From 2012 to 2013, 206 participants aged 18-27 (86% racial/ethnic minority, 10% transgender) completed questionnaires assessing healthcare access, use, and experiences during a longitudinal study. Descriptive statistics established patterns of healthcare access, use, and experiences, and nonparametric tests examined differences related to sociodemographic variables, HIV status, sexual orientation identity, and gender identity. Results: Overall, 68% of participants reported relatively easy access to care. White and bisexual participants reported higher rates of insurance than racial/ethnic minority (P = 0.01) and gay or lesbian participants (P = 0.005), respectively. Although most participants did not report having negative experiences in healthcare settings related to their LGBTQ identity, transgender participants were more likely to delay care (P < 0.001) and report negative effects of disclosure to their provider (P < 0.001) compared with cisgender participants. Participants who identified as queer or were questioning their sexual orientation identity reported negative healthcare experiences more frequently than LGB-identified participants (P = 0.001). Conclusions: Although LGBTQ emerging adults experienced fewer barriers to care than observed in previous studies on LGBTQ adults, the results suggest that queer, questioning, and transgender individuals may face additional healthcare challenges compared with their LGB and cisgender counterparts.
C1 [Macapagal, Kathryn; Greene, George J.] Northwestern Univ, Dept Med Social Sci, Feinberg Sch Med, 625 N Michigan Ave,Suite 2700, Chicago, IL 60611 USA.
   [Macapagal, Kathryn; Greene, George J.] Northwestern Univ, Inst Sexual & Gender Minor Hlth & Wellbeing, Chicago, IL 60611 USA.
   [Bhatia, Ramona] Northwestern Univ, Dept Prevent Med, Feinberg Sch Med, Chicago, IL 60611 USA.
   [Bhatia, Ramona] Chicago Dept Publ Hlth, Div STI HIV, Chicago, IL USA.
C3 Northwestern University; Feinberg School of Medicine; Northwestern University; Northwestern University; Feinberg School of Medicine; Chicago Department of Public Health
RP Macapagal, K (corresponding author), Northwestern Univ, Dept Med Social Sci, Feinberg Sch Med, 625 N Michigan Ave,Suite 2700, Chicago, IL 60611 USA.
EM kathryn.macapagal@northwestern.edu
FU National Institute of Mental Health [R21 MH095413]; Agency for Healthcare Research and Quality [T32 HS000078]
CR [Anonymous], 2016, INJUSTICE EVERY TURN, V0, P0
   [Anonymous], 2011, MANY PEOPLE ARE LESB, V0, P0
   Arnett JJ, 2000, AM PSYCHOL, V55, P469, DOI 10.1037/0003-066X.55.5.469
   Association of American Medical Colleges, 2014, IMPL CURR I CLIM CHA, V0, P0
   Birkett M, 2009, J YOUTH ADOLESCENCE, V38, P989, DOI 10.1007/s10964-008-9389-1
   Bostwick WB, 2015, LGBT HEALTH, V2, P121, DOI 10.1089/lgbt.2014.0074
   Cahill S, 2014, LGBT HEALTH, V1, P157, DOI 10.1089/lgbt.2014.0033
   Center for Disease Control and Prevention, 2015, KEY STAT NAT SURV FA, V0, P0
   Chien-Ching L, 2015, LGBT HEALTH, V2, P140
   Christopoulos KA, 2011, CLIN INFECT DIS, V52, PS214, DOI 10.1093/cid/ciq045
   de Haan G, 2015, LGBT HEALTH, V2, P313, DOI 10.1089/lgbt.2014.0128
   Espelage DL, 2008, SCHOOL PSYCHOL REV, V37, P202
   Everett BG, 2014, POPUL RES POLICY REV, V33, P553, DOI 10.1007/s11113-013-9282-9
   Fox R. C., 1995, LESBIAN GAY BISEXUAL, V0, P48
   Harbin A, 2012, J BIOETHIC INQ, V9, P149, DOI 10.1007/s11673-012-9367-x
   Hays RD, 2009, QUAL LIFE RES, V18, P873, DOI 10.1007/s11136-009-9496-9
   Heck JE, 2006, AM J PUBLIC HEALTH, V96, P1111, DOI 10.2105/AJPH.2005.062661
   Human Rights Campaign, 2016, HEALTHC EQ IND, V0, P0
   Institute of Medicine (US) Committee on Lesbian Gay Bisexual and Transgender Health Issues and Research Gaps and Opportunities, 2011, HLTH LESB GAY BIS TR, V0, P0
   Kates J., 2015, HLTH ACCESS CARE COV, V0, P0
   Kirzinger W. K., 2012, HLTH CARE ACCESS UTI, V0, P0
   Kitts RL, 2010, J HOMOSEXUAL, V57, P730, DOI 10.1080/00918369.2010.485872
   Martinez ME, 2015, HLTH INSURANCE COVER, V0, P0
   Miller M., 2007, BISEXUAL HLTH INTRO, V0, P0
   Mosack KE, 2013, WOMEN HEALTH ISS, V23, PE341, DOI 10.1016/j.whi.2013.07.004
   Movement Advancement Project BiNetUSA & Bisexual Resource Center, 2014, UND ISS FAC BIS AM, V0, P0
   Mustanski BS, 2010, AM J PUBLIC HEALTH, V100, P2426, DOI 10.2105/AJPH.2009.178319
   Nyamathi Adeline, 2012, ISSUES MENT HEALTH NURS, V33, P641
   Obedin-Maliver J, 2011, JAMA-J AM MED ASSOC, V306, P971, DOI 10.1001/jama.2011.1255
   Park MJ, 2014, J ADOLESCENT HEALTH, V55, P3, DOI 10.1016/j.jadohealth.2014.04.003
   Poteat T, 2013, SOC SCI MED, V84, P22, DOI 10.1016/j.socscimed.2013.02.019
   Robins L.N., 2000, DIAGNOSTIC INTERVIEW, V0, P0
   Sanchez NF, 2009, AM J PUBLIC HEALTH, V99, P713, DOI 10.2105/AJPH.2007.132035
   SAUNDERS JB, 1993, ADDICTION, V88, P791, DOI 10.1111/j.1360-0443.1993.tb02093.x
   Steever J, 2014, PRIMARY CARE, V41, P651, DOI 10.1016/j.pop.2014.05.012
   Strutz KL, 2015, AM J PREV MED, V48, P76, DOI 10.1016/j.amepre.2014.07.038
   Tjepkema Michael, 2008, HEALTH REP, V19, P53
   U.S. Department of Health & Human Services, 2010, HLTH PEOPL 2020 LESB, V0, P0
   Ward BW, 2013, NATL HLTH STAT REP, V77, P1
   Weinberg M. S., 1994, DUAL ATTRACTION UNDE, V0, P0
   Williams KA, 2012, AM J ORTHOPSYCHIAT, V82, P473, DOI 10.1111/j.1939-0025.2012.01182.x
   Williams KA, 2011, HEALTH SOC WORK, V36, P197, DOI 10.1093/hsw/36.3.197
   Wilson P.A., 2007, HLTH SEXUAL MINORITI, V0, P607
NR 43
TC 145
Z9 145
U1 1
U2 32
PU MARY ANN LIEBERT, INC
PI NEW ROCHELLE
PA 140 HUGUENOT STREET, 3RD FL, NEW ROCHELLE, NY 10801 USA
SN 2325-8292
EI 2325-8306
J9 LGBT HEALTH
JI LGBT Health
PD DEC 15
PY 2016
VL 3
IS 6
BP 434
EP 442
DI 10.1089/lgbt.2015.0124
PG 9
WC Public, Environmental & Occupational Health
SC Public, Environmental & Occupational Health
GA EY0NH
UT WOS:000403654400006
PM 27726496
DA 2023-03-20
ER

PT J
AU Obasola, OI
   Agunbiade, OM
AF Obasola, Oluwaseun I.
   Agunbiade, Ojo Melvin
TI Online Health Information Seeking Pattern Among Undergraduates in a Nigerian University
SO SAGE OPEN
LA English
DT Article
DE Internet; health; information; health information; students; university; Nigeria
ID menstrual disorders; education programs; students; internet; habits
AB Based on a cross-sectional design, this study investigates online health seeking and its possible influence on decision making among 400 university undergraduates in Nigeria. From the results, it was found that daily Internet use was on the average (33.7%), and use was constrained by the poor power supply, the high cost of the Internet access, and poor delivery of services. Health information sought covers nutrition, fitness/exercise, HIV/AIDS, malaria, sore throat, mental health, menstrual pain, and sexual/reproductive health. The majority (72.7%) who perceived available health information as accurate and dependable had an opportunity to seek similar information on their health conditions from different online sources. A high proportion (202) claimed that they consulted a physician after that, just a few (54) of the respondents consulted a traditional healer, and a few others relied on self-medication (10%) or asked friends for suggestions (11%). Thus, there is a need to provide reliable Internet connection and enlighten the Nigerian youth on criteria for assessing quality online health information.
C1 [Obasola, Oluwaseun I.] Univ Ibadan, Coll Med, Med Lib, Ibadan, Nigeria.
   [Agunbiade, Ojo Melvin] Obafemi Awolowo Univ, Dept Sociol & Anthropol, Ife, Nigeria.
   [Agunbiade, Ojo Melvin] Univ Witwatersrand, Hlth Sociol, Johannesburg, South Africa.
C3 University of Ibadan; Obafemi Awolowo University; University of Witwatersrand
RP Obasola, OI (corresponding author), Univ Ibadan, Coll Med, E Latunde Odeku Med Lib, Ibadan, Nigeria.
EM olaseun@yahoo.com
CR Ajuwon GA, 2015, LIB PHILOS PRACT, V1, P1
   Ajuwon Grace Ada, 2003, BMC MED INFORM DECIS MAK, V3, P10, DOI 10.1186/1472-6947-3-10
   Amassoma D.J., 2010, J INFORM TECHNOLOGY, V10, P161
   Amaugo LG, 2014, HEALTH EDUC RES, V29, P633, DOI 10.1093/her/cyu002
   Ani OE, 2010, ELECTRON LIBR, V28, P555, DOI 10.1108/02640471011065373
   Antoci A, 2014, QUAL QUANT, V48, P1911, DOI 10.1007/s11135-013-9863-z
   Apulu Idisemi, 2011, JOURNAL OF SYSTEMS AND INFORMATION TECHNOLOGY, V13, P125, DOI 10.1108/13287261111135972
   Asante KO, 2013, AFR HEALTH SCI, V13, P270, DOI 10.4314/ahs.v13i2.11
   Ayanbadejo P., 2008, NIGERIAN DENT J, V15, P94
   Birpreet Singh A, 2011, INDIAN HLTH J, V0, P0
   Cline RJW, 2001, HEALTH EDUC RES, V16, P671, DOI 10.1093/her/16.6.671
   Escoffery C, 2005, J AM COLL HEALTH, V53, P183, DOI 10.3200/JACH.53.4.183-188
   Fadare J. O., 2011, JOURNAL OF PUBLIC HEALTH AND EPIDEMIOLOGY, V3, P217
   Famuyiwa O, 2011, EUR CHILD ADOLES PSY, V20, P351, DOI 10.1007/s00787-011-0180-6
   Guvenc G, 2012, J PSYCHOSOM OBST GYN, V33, P106, DOI 10.3109/0167482X.2012.685906
   Horgan A, 2012, CIN-COMPUT INFORM NU, V30, P402, DOI 10.1097/NXN.0b013e3182510703
   Iliyasu Z, 2012, J PEDIATR ADOL GYNEC, V25, P401, DOI 10.1016/j.jpag.2012.08.006
   Imaledo JA, 2012, PAN AFR MED J, V12, P0
   Kadiri K., 2014, WORLD, V3, P0
   Kam J., 2010, AUSTR MED STUDENT J, V1, P24
   Kim H, 2011, HEALTH INFO LIBR J, V28, P188, DOI 10.1111/j.1471-1842.2011.00948.x
   Kitikannakorn Nantawarn, 2009, INT J ADOLESC MED HEALTH, V21, P313, DOI 10.1515/IJAMH.2009.21.3.313
   Larson A. G., 2015, J ED PRACTICE, V6, P94, DOI 10.1504/ijsmile.2016.079493
   Leung L, 2008, CYBERPSYCHOL BEHAV, V11, P565, DOI 10.1089/cpb.2007.0189
   Marful W. A., 2015, J HLTH INFORM AFRICA, V2, P29
   Minichiello V, 2013, BMC PUBLIC HEALTH, V13, P0, DOI 10.1186/1471-2458-13-790
   Montesano M., 2013, CUNY ACAD WORKS, V0, P0
   Murero M., 2013, J HLTH INFORM AFRICA, V2, P0
   Nair MKC, 2012, INDIAN J PEDIATR, V79, PS74, DOI 10.1007/s12098-011-0431-z
   Nwagwu WE, 2007, BMC PUBLIC HEALTH, V7, P0, DOI 10.1186/1471-2458-7-354
   Nwankwo TO, 2010, J PEDIATR ADOL GYNEC, V23, P358, DOI 10.1016/j.jpag.2010.04.001
   Osemene KP, 2012, TROP J PHARM RES, V11, P683, DOI 10.4314/tjpr.v11i4.21
   Oyedemi TD, 2012, TELEMAT INFORM, V29, P302, DOI 10.1016/j.tele.2011.12.001
   Percheski C, 2011, J AM COLL HEALTH, V59, P379, DOI 10.1080/07448481.2010.513406
   Scott SD, 2008, NURS EDUC TODAY, V28, P993, DOI 10.1016/j.nedt.2008.06.002
   Shaikh Irshad Ali, 2008, J AYUB MED COLL ABBOTTABAD, V20, P153
   Siliquini R, 2011, BMC MED INFORM DECIS, V11, P0, DOI 10.1186/1472-6947-11-21
   Sillence E, 2007, SOC SCI MED, V64, P1853, DOI 10.1016/j.socscimed.2007.01.012
   Singh K, 2014, ANXIETY STRESS COPIN, V27, P542, DOI 10.1080/10615806.2014.888061
   Stork Christoph, 2013, INFO, V15, P34, DOI 10.1108/info-05-2013-0026
   Titilayo A., 2010, TANZANIA J HLTH RES, V11, P181
   University of Ibadan, 2012, U IB ANN REP, V0, P0
   Warf B, 2011, GEOJOURNAL, V76, P1, DOI 10.1007/s10708-010-9393-3
   Yan YY, 2010, J MED SYST, V34, P147, DOI 10.1007/s10916-008-9226-9
NR 44
TC 18
Z9 18
U1 8
U2 13
PU SAGE PUBLICATIONS INC
PI THOUSAND OAKS
PA 2455 TELLER RD, THOUSAND OAKS, CA 91320 USA
SN 2158-2440
EI 
J9 SAGE OPEN
JI SAGE Open
PD JAN-MAR 15
PY 2016
VL 6
IS 1
BP 
EP 
DI 10.1177/2158244016635255
PG 9
WC Social Sciences, Interdisciplinary
SC Social Sciences - Other Topics
GA VI0OH
UT WOS:000458981700030
DA 2023-03-20
ER

PT J
AU Patrice-Coy, C
   Johnson, EJ
   Boodram, CAS
AF Patrice-Coy, Celestine
   Johnson, Emmanuel Janagan
   Boodram, Cheryl Ann Sarita
TI Sexual behavior of female adolescents on the spread of HIV/AIDS and other STDs in Carriacou
SO MEDICINE
LA English
DT Article
DE adolescents; attitude; HIV; AIDS; risky behavior; sexual practice
ID hiv
AB This article explores information relating to female adolescents knowledge, attitudes, and behaviors toward human immunodeficiency virus (HIV) and other sexually transmitted diseases (STDs) in Carriacou. The authors aimed at finding out whether adolescent females in Carriacou receive adequate information about HIV and other STDs. Where did students receive most of their information about HIV/STDs and whether the knowledge has influenced their sexual behaviors? Furthermore, this study focused on how female adolescents feel toward people living with HIV/STDs.Focus group method was employed with 2 age groups of female adolescent students. Content analysis was carried out by the researcher to analyze the data. Themes were developed using coding and thematic analysis.The findings revealed that female adolescents were highly aware of HIV/STDs-related facts. They were knowledgeable and have received adequate information about HIV/STDs.
C1 [Patrice-Coy, Celestine] Univ West Indies, Dept Behav Sci, Fac Social Sci, St Augustine, Trinidad Tobago.
   [Johnson, Emmanuel Janagan; Boodram, Cheryl Ann Sarita] Univ West Indies, Social Work Unit, Dept Behav Sci, Fac Social Sci, St Augustine Campus, St Augustine, Trinidad Tobago.
C3 University West Indies Mona Jamaica; University West Indies Saint Augustine; University West Indies Mona Jamaica; University West Indies Saint Augustine
RP Johnson, EJ (corresponding author), Univ West Indies, Social Work Unit, Dept Behav Sci, Fac Social Sci, St Augustine Campus, St Augustine, Trinidad Tobago.
EM Emmanuel.JanaganJohnson@sta.uwi.edu
CR Avant Garde Media, 2008, RESP CAR YOUTH HIV A, V0, P1
   Barnett T., 2006, AIDS 21 CENTURY DIS, V0, P0
   Boyd-Franklin N., 1995, CHILDREN FAMILIES HI, V0, P0
   Dicks B, 2001, HIV AIDS CHILDREN EN, V0, P0
   Gay L. R., 2006, ED RES COMPETENCIES, V0, P0
   Government of Grenada, 2015, HLTH FAM LIF ED REG, V0, P0
   Government of Grenada, 2015, GREN NAT STRAT PLAN, V0, P0
   Government of Grenada, 2015, GREN NAT HIV AIDS ST, V0, P0
   HIV/UNAIDS, 2003, HIV AIDS YOUNG PEOPL, V1, P0
   Kelly M., 2005, ED HIV AIDS CARIBBEA, V0, P0
   KIRBY D., 2002, HIV TRANSMISSION PRE, V0, P0
   Krueger R.A., 2009, FOCUS GROUPS PRACTIC, V0, P0
   Morgan D.L., 1988, FOCUS GROUPS QUALITA, V0, P0
   Onyechi KCN, 2016, MEDICINE, V95, P0, DOI 10.1097/MD.0000000000003967
   Padgett D.K., 2016, QUALITATIVE METHODS, V36, P0
   Ragnarsson A, 2009, SCAND J PUBLIC HEALT, V37, P101, DOI 10.1177/1403494808094241
   Shiferaw Yitayal, 2011, BMC RES NOTES, V4, P505, DOI 10.1186/1756-0500-4-505
   Tan Xiaodong, 2007, INT J ENVIRON RES PUBLIC HEALTH, V4, P248, DOI 10.3390/ijerph2007030009
   Tavoosi A, 2004, BMC PUBLIC HEALTH, V4, P0, DOI 10.1186/1471-2458-4-17
   UNAIDS, 2007, GUID CONSTR COR IND, V7, P0
   Weber R., 1990, BASIC CONTENT ANAL, V0, P0, DOI DOI 10.4135/9781412983488
NR 21
TC 2
Z9 2
U1 4
U2 7
PU LIPPINCOTT WILLIAMS & WILKINS
PI PHILADELPHIA
PA TWO COMMERCE SQ, 2001 MARKET ST, PHILADELPHIA, PA 19103 USA
SN 0025-7974
EI 1536-5964
J9 MEDICINE
JI Medicine (Baltimore)
PD SEP 15
PY 2016
VL 95
IS 36
BP 
EP 
DI 10.1097/MD.0000000000004800
PG 7
WC Medicine, General & Internal
SC General & Internal Medicine
GA DX4JE
UT WOS:000384346200062
PM 27603390
DA 2023-03-20
ER

PT J
AU Ngidi, ND
   Moyo, S
   Zulu, T
   Adam, JK
   Krishna, SBN
AF Ngidi, Ndumiso Daluxolo
   Moyo, Sibusiso
   Zulu, Thobile
   Adam, Jamila Khatoon
   Krishna, Suresh Babu Naidu
TI Qualitative evaluation of selected social factors that impact sexual risk-taking behaviour among African students in Kwazulu-Natal, South Africa
SO SAHARA J-JOURNAL OF SOCIAL ASPECTS OF HIV-AIDS
LA English
DT Article
DE HIV/AIDS; prevention; risky sexual behaviour; sexual relationships; university students
ID transactional sex; 1st-year students; hiv prevention; young-people; condom use; university; intervention; determinants; adolescents; education
AB Background: The incidence of HIV and AIDS continues to be a source of great concern within universities in South Africa. Furthermore, university students constitute an important community in the intervention against the HIV/AIDS epidemic. Students in the age group of 15-24 years are at a greater risk of HIV infection than any other group in the country; yet, little is known about why they continue to engage in risky sexual practices. Objectives: This study was designed to explore the sexual behaviour of students in a metropolitan Durban University of Technology in KwaZulu-Natal to understand the social factors underlying their risk of HIV infection. Methods: This is a qualitative study that used cluster sampling where the population was stratified by campus and faculty. The study population was selected using a standard randomization technique. This was a part of a multi-phased research project aimed at providing a sero-prevalence baseline and an analysis of risk-taking behaviour at a Durban University of Technology in the eThekwini Metropolitan Municipality area. Results: The study highlights peer pressure among students as an influence in promoting high-risk sexual behaviour. Within this context, the findings revealed that university students lack the ability to negotiate risk-aware decisions especially regarding sexual relationships. Conclusion: This study draws attention to the perspectives of African university students regarding their risk-taking sexual practices and selected factors which influence such behaviour. The findings are not exhaustive in exploring contextual antecedents that shape students' sexual practices. However, they provide an important basis in understanding key factors which expose students to HIV infections. The study provides insights into opportunities for further studies as well as preventative implications.
C1 [Ngidi, Ndumiso Daluxolo; Zulu, Thobile] Durban Univ Technol, Dept Counselling & Hlth, ZA-4000 Durban, South Africa.
   [Moyo, Sibusiso] Durban Univ Technol, Res & Postgrad Support, ZA-4000 Durban, South Africa.
   [Adam, Jamila Khatoon; Krishna, Suresh Babu Naidu] Durban Univ Technol, Dept Biomed & Clin Technol, Fac Hlth Sci, ZA-4000 Durban, South Africa.
C3 Durban University of Technology; Durban University of Technology; Durban University of Technology
RP Krishna, SBN (corresponding author), Durban Univ Technol, Dept Biomed & Clin Technol, Fac Hlth Sci, ZA-4000 Durban, South Africa.
EM sureshk@dut.ac.za
CR Abels MD, 2011, AJAR-AFR J AIDS RES, V10, P255, DOI 10.2989/16085906.2011.626295
   Bhana D., 2009, DEVELOPMENT (LONDON), V52, P68, DOI 10.1057/dev.2008.75
   Blignaut RJ, 2015, SAHARA J-J SOC ASP H, V12, P39, DOI 10.1080/17290376.2015.1086275
   Campbell C, 2002, SOC SCI MED, V55, P331, DOI 10.1016/S0277-9536(01)00289-1
   Cherie A, 2012, WORLD J AIDS, V2, P159, DOI 10.4236/wja.2012.23021
   Eaton L, 2003, SOC SCI MED, V56, P149, DOI 10.1016/S0277-9536(02)00017-5
   Gacoin A, 2014, S AFR REV SOCIOL, V45, P53, DOI 10.1080/21528586.2014.945944
   Galdas PM, 2005, J ADV NURS, V49, P616, DOI 10.1111/j.1365-2648.2004.03331.x
   Gebhardt WA, 2003, J ADOLESCENT HEALTH, V33, P154, DOI 10.1016/S1054-139X(03)00137-X
   Graham L., 2015, HDB CHILDREN YOUTH S, V0, P201
   Harrison A, 2001, SOC TRANSITION, V31, P69, DOI 10.1080/21528586.2001.10419031
   Harrison A, 2015, CURR HIV-AIDS REP, V12, P207, DOI 10.1007/s11904-015-0261-0
   HEAIDS, 2010, HIV PREV REL FACT HI, V0, P0
   Heeren GA, 2013, AIDS BEHAV, V17, P1105, DOI 10.1007/s10461-011-0129-2
   James S, 2004, ACTA PAEDIATR, V93, P264, DOI 10.1080/08035250310007925
   Karim QA, 2014, SEX TRANSM INFECT, V90, P620, DOI 10.1136/sextrans-2014-051548
   Kharsany ABM, 2014, AIDS RES HUM RETROV, V30, P956, DOI 10.1089/AID.2014.0110
   Leclerc-Madlala S, 2003, SOC DYNAMICS, V29, P213, DOI 10.1080/02533950308628681
   MacPhail C, 2001, SOC SCI MED, V52, P1613, DOI 10.1016/S0277-9536(00)00272-0
   Madumo M. M., 2015, AFRICAN JOURNAL FOR PHYSICAL, V0, P0
   Maharaj P, 2011, SAHARA J-J SOC ASP H, V8, P100, DOI 10.1080/17290376.2011.9724992
   Mantell JE, 2015, AIDS BEHAV, V19, P1129, DOI 10.1007/s10461-014-0860-6
   Mbonu NC, 2009, J TROP MED-US, V2009, P0, DOI 10.1155/2009/145891
   Mudhovozi P., 2013, AFRICAN SOCIOLOGICAL, V16, P119
   Mutinta G, 2013, AM J SEX EDUC, V8, P121, DOI 10.1080/15546128.2013.828339
   Mutinta G, 2012, AJAR-AFR J AIDS RES, V11, P353, DOI 10.2989/16085906.2012.754836
   Palen LA, 2006, J ADOLESCENT HEALTH, V39, P761, DOI 10.1016/j.jadohealth.2006.04.016
   Pellitor A., 2012, CULTURE HLTH SEXUALI, V14, P477
   Peltzer K, 2000, E AFR MED J, V77, P46
   Peltzer K, 2005, J SOCIAL SCI, V1, P1, DOI 10.3844/JSSP.2005.1.8
   Peltzer Karl, 2004, INDIAN J MED SCI, V58, P95
   Pettifor A, 2015, BMC PUBLIC HEALTH, V15, P0, DOI 10.1186/s12889-015-2048-z
   Rau A., 2015, AFRICAN SOCIOLOGICAL, V18, P65
   Selikow TA, 2009, SCAND J PUBLIC HEALT, V37, P107, DOI 10.1177/1403494809103903
   Shavers VL, 2002, ANN EPIDEMIOL, V12, P248, DOI 10.1016/S1047-2797(01)00265-4
   Shefer T, 2012, CULT HEALTH SEX, V14, P435, DOI 10.1080/13691058.2012.664660
   Shisana O., 2012, HUM SCI RES COUNC, V194, P0
   Simbayi LC, 2014, S AFRICAN NATL HIV P, V0, P0
   Stoebenau Kirsten, 2011, GLOBAL HEALTH, V7, P34, DOI 10.1186/1744-8603-7-34
   UNAIDS, 2013, GLOB REP UNAIDS REP, V0, P0
   World Health Organization (WHO) UNAIDS, 2007, GUID PROV IN HIV TES, V0, P0
NR 41
TC 14
Z9 14
U1 0
U2 12
PU TAYLOR & FRANCIS LTD
PI ABINGDON
PA 2-4 PARK SQUARE, MILTON PARK, ABINGDON OR14 4RN, OXON, ENGLAND
SN 1729-0376
EI 1813-4424
J9 SAHARA J-J SOC ASP H
JI Sahara J-J. Soc. Asp. HIV/AIDS
PD JUN 15
PY 2016
VL 13
IS 1
BP 96
EP 105
DI 10.1080/17290376.2016.1218792
PG 10
WC Health Policy & Services; Public, Environmental & Occupational Health
SC Health Care Sciences & Services; Public, Environmental & Occupational Health
GA DV9AH
UT WOS:000383231200011
PM 27687152
DA 2023-03-20
ER

PT J
AU Li, R
   Dong, WH
   He, W
   Liu, YM
AF Li, Rui
   Dong, Wenhang
   He, Wei
   Liu, Yiming
TI Chinese dental students' knowledge and attitudes toward HIV/AIDS
SO JOURNAL OF DENTAL SCIENCES
LA English
DT Article
DE HIV/AIDS; knowledge; attitude; dental students
ID hiv-infected patients; commercial plasma donors; treating patients; hepatitis-b; virus; dentists
AB Background/purpose: Oral care is vital to human immunodeficiency virus (HIV)-positive individuals. As future dentists, it is pertinent that dental students have sufficient knowledge and a positive approach toward this disease. The purpose of this study was to assess HIV/ AIDS-related knowledge and attitudes among clinical dental students in central China. Materials and methods: This survey was conducted on 103 dental students in the final year of a 5-year program. A structured questionnaire with 50 questions examining their knowledge under various categories and 17 questions examining their attitudes toward the disease was employed. Results: The survey was completed by 92.2% (95/103) of the students. The results revealed that more than half of the respondents demonstrated a good level of knowledge, although few exhibited an excellent level. The mean scores on knowledge was 79.41 +/- 6.3 out of a maximum possible score of 100, and there was no significant difference regarding sex. Despite their good level of knowledge, the majority (93.68%) displayed a negative attitude (nonprofessional attitude) toward HIV/AIDS. Conclusion: These findings might help to define strategies to improve the quality of education among Chinese dental students and suggests that there is a need to address student misconceptions and attitudes toward the disease. Copyright (C) 2015, Association for Dental Sciences of the Republic of China. Published by Elsevier Taiwan LLC.
C1 [Li, Rui; Dong, Wenhang; He, Wei; Liu, Yiming] Zhengzhou Univ, Affiliated Hosp 1, Dept Stomatol, 1 Jianshe Rd, Zhengzhou 450000, Henan, Peoples R China.
C3 Zhengzhou University
RP Li, R (corresponding author), Zhengzhou Univ, Affiliated Hosp 1, Dept Stomatol, 1 Jianshe Rd, Zhengzhou 450000, Henan, Peoples R China.
EM liruisichuan@163.com
CR Ajayi YO, 2008, J DENT, V36, P374, DOI 10.1016/j.jdent.2008.02.008
   Astrom AN, 2009, BMC HEALTH SERV RES, V9, P0, DOI 10.1186/1472-6963-9-213
   Atkins DL, 2006, PEDIATRICS, V117, P0
   Azodo CC, 2010, J DENT EDUC, V74, P446
   Blignaut E, 1994, J DENT ASSOC S AFR, V49, P133
   Borsum K M, 2004, EUR J DENT EDUC, V8, P105, DOI 10.1111/j.1600-0579.2004.00326.x
   Brailo V, 2011, J DENT EDUC, V75, P1115
   Cleveland JL, 2012, J AM DENT ASSOC, V143, P1127, DOI 10.14219/jada.archive.2012.0044
   Corrigan PW, 2007, COMMUNITY MENT HLT J, V43, P171, DOI 10.1007/s10597-006-9061-8
   Ellepola ANB, 2011, EUR J DENT EDUC, V15, P165, DOI 10.1111/j.1600-0579.2010.00652.x
   Ellepola ANB, 2011, J DENT EDUC, V75, P574
   Erasmus S, 2005, INT J DENT HYG, V3, P213, DOI 10.1111/j.1601-5037.2005.00137.x
   From the Centers for Disease Control and Prevention, 1995, JAMA-J AM MED ASSOC, V274, P372
   Horvath T, 2009, COCHRANE DB SYST REV, V0, P0
   Hu SW, 2004, AIDS PATIENT CARE ST, V18, P587, DOI 10.1089/1087291042404701
   Kuthy RA, 2007, J DENT EDUC, V71, P646
   Sacchetto MSLD, 2013, HEPAT MON, V13, P0, DOI 10.5812/hepatmon.13670
   Malamud D, 2011, ADV DENT RES, V23, P34, DOI 10.1177/0022034511399282
   McCarthy GM, 1999, AM J PUBLIC HEALTH, V89, P541, DOI 10.2105/AJPH.89.4.541
   Moradi Khanghahi Behnam, 2013, J DENT RES DENT CLIN DENT PROSPECTS, V7, P55, DOI 10.5681/joddd.2013.010
   Nasir EF, 2008, BMC PUBLIC HEALTH, V8, P0, DOI 10.1186/1471-2458-8-286
   Oliveira ER, 2002, AIDS CARE, V14, P569, DOI 10.1080/09540120220133099
   Pagliari Ana V, 2004, J DENT EDUC, V68, P1278
   Palenik C J, 2000, DENT UPDATE, V27, P7
   PALENIK CJ, 2000, DENT UPDATE, V27, P12
   PALENIK CJ, 2000, DENT UPDATE, V27, P14
   Park JC, 2011, J PERIODONTAL IMPLAN, V41, P3, DOI 10.5051/jpis.2011.41.1.3
   Quartey J B, 1998, TEX DENT J, V115, P45
   Rajabiun S, 2012, PUBLIC HEALTH REP, V127, P73, DOI 10.1177/00333549121270S210
   Rohn Edward J, 2006, J DENT EDUC, V70, P1038
   Ryalat Soukaina T, 2011, BMC RES NOTES, V4, P191, DOI 10.1186/1756-0500-4-191
   Sadeghi M, 2009, J DENT EDUC, V73, P740
   Sagar M, 2014, J INFECT DIS, V210, PS667, DOI 10.1093/infdis/jiu369
   Samaranayake L P, 1992, DENT UPDATE, V19, P56
   Scully C, 2006, J DENT RES, V85, P794, DOI 10.1177/154405910608500903
   Seacat JD, 2009, J DENT EDUC, V73, P437
   Seacat Jason P, 2003, J DENT EDUC, V67, P630
   Solomon E S, 1991, J DENT EDUC, V55, P594
   Stangl AL, 2013, J INT AIDS SOC, V16, P0, DOI 10.7448/IAS.16.3.18734
   Sun XH, 2007, AIDS, V21, PS33, DOI 10.1097/01.aids.0000304694.54884.06
   WU ZY, 1995, LANCET, V346, P61, DOI 10.1016/S0140-6736(95)92698-4
   Wu ZY, 2001, HEALTH POLICY PLANN, V16, P41, DOI 10.1093/heapol/16.1.41
   Xia XY, 2014, PLOS ONE, V9, P0, DOI 10.1371/journal.pone.0100081
NR 43
TC 24
Z9 24
U1 1
U2 10
PU ELSEVIER TAIWAN
PI TAIPEI
PA RM N-412, 4F, CHIA HSIN BUILDING 11, NO 96, ZHONG SHAN N ROAD SEC 2, TAIPEI, 10449, TAIWAN
SN 1991-7902
EI 2213-8862
J9 J DENT SCI
JI J. Dental Sci.
PD MAR 15
PY 2016
VL 11
IS 1
BP 72
EP 78
DI 10.1016/j.jds.2015.09.001
PG 7
WC Dentistry, Oral Surgery & Medicine
SC Dentistry, Oral Surgery & Medicine
GA DI3QR
UT WOS:000373414100012
PM 30894949
DA 2023-03-20
ER

PT J
AU Patel, CJ
AF Patel, Cynthia Joan
TI Comparing three South African student cohorts on their attitudes to the rights of working women
SO GENDER AND EDUCATION
LA English
DT Article
DE student attitudes; working women; South Africa; feminism; gender and cohort differences; women's rights
ID gender-role attitudes; benevolent sexism; college-students; men; roles; transformation; diversity; education; equality; hiv/aids
AB This study compares three cohorts (1998-1999, 2005-2006 and 2010) of undergraduate psychology students at a South African university on the level of support for working women (women in paid employment) on various issues considered to be feminist. Cohort 1 (n=244), cohort 2 (n=311) and cohort 3 (n=266) completed an adapted version of a questionnaire used by the Research Group on Women and Work (Kitch, S. L. 1994. We're All in this Alone': Career Women's Attitudes Toward Feminism. In Women and Careers: Issues and Challenges, edited by C. W. Konek and S. L. Kitch. London: Sage). The expected liberalisation of attitudes over the cohorts was evident for the females but not for the males: the second male cohort had more conservative attitudes than the first and third male cohorts. While there appeared to be strong overall support for gender equality in work and educational fields, there were equally solid endorsements of the importance of marriage and motherhood for working women. Across the cohorts there were somewhat moderate attitudes on the need for structural change in the family and at work. The implications of the findings are considered.
C1 [Patel, Cynthia Joan] Univ KwaZulu Natal, Sch Appl Human Sci, Discipline Psychol, Durban, South Africa.
C3 University of Kwazulu Natal
RP Patel, CJ (corresponding author), Univ KwaZulu Natal, Sch Appl Human Sci, Discipline Psychol, Howard Coll Campus, Durban, South Africa.
EM patelc@ukzn.ac.za
CR Albertyn C, 2003, FEMINIST STUD, V29, P595
   Anderson M. W., 2007, J GEN EDUC, V56, P149, DOI 10.1353/JGE.2007.0016
   Bezuidenhout A, 2008, TRACKING PROGR IMPLE, V0, P0
   Bolzendahl CI, 2004, SOC FORCES, V83, P759, DOI 10.1353/sof.2005.0005
   Booysen L, 2007, S AFR J ECON MANAG S, V10, P1
   Booysen LAE, 2010, GEND MANAG, V25, P285, DOI 10.1108/17542411011048164
   Bowman NA, 2012, REV HIGH EDUC, V35, P179, DOI 10.1353/rhe.2012.0016
   Brooks C, 2004, SOC SCI RES, V33, P106, DOI 10.1016/S0049-089X(03)00041-3
   Bryant AN, 2003, SEX ROLES, V48, P131, DOI 10.1023/A:1022451205292
   Bryman A., 2004, SOCIAL RES METHODS, V0, P0
   Carter J. S., 2009, SOCIAL SCI Q, V90, P197
   Cotter D, 2011, AM J SOCIOL, V117, P259, DOI 10.1086/658853
   De la Rey C, 1999, FEM PSYCHOL, V9, P119, DOI 10.1177/0959353599009002002
   DiDonato L, 2013, SEX ROLES, V68, P536, DOI 10.1007/s11199-013-0275-2
   Dworkin SL, 2012, GENDER SOC, V26, P97, DOI 10.1177/0891243211426425
   Farrell Nicholas, 2014, MAIL GUARDIAN, V0, P33
   Glick P, 2000, J PERS SOC PSYCHOL, V79, P763, DOI 10.1037/0022-3514.79.5.763
   Glick P, 2002, SEX ROLES, V47, P433, DOI 10.1023/A:1021696209949
   Gordon S., 2013, S AFRICAN SOCIAL ATT, V0, P0
   Gouws A, 2014, AGENDA-EMPOWER WOMEN, V28, P4, DOI 10.1080/10130950.2014.939439
   Guimond S., 1999, SOCIAL PSYCHOL ED, V2, P237
   Gurin P, 2002, HARVARD EDUC REV, V72, P330, DOI 10.17763/haer.72.3.01151786u134n051
   Hassim S., 2004, POLITIKON-UK, V32, P175
   JAGWANTH S, 2002, CANADIAN J WOMEN LAW, V14, P255
   Jongens C., 2006, POSTAMBLE, V2, P30
   Joshi, 2008, WOMEN EMPLOYMENT CHA, V0, PP156, DOI 10.4337/9781848442931
   Kalichman SC, 2005, J SEX RES, V42, P299, DOI 10.1080/00224490509552285
   Kane EW, 2000, ANNU REV SOCIOL, V26, P419, DOI 10.1146/annurev.soc.26.1.419
   Kitch S. L., 1994, WOMEN CAREERS ISSUES, V0, P19
   KONEK CW, 1994, WOMEN CAREERS ISSUES, V0, P0
   KREMER J, 1987, J SOC PSYCHOL, V127, P531, DOI 10.1080/00224545.1987.9713738
   Leibbrandt M., 2010, EMPLOYMENT INEQUALIT, V0, P0
   Loo R, 1998, SEX ROLES, V39, P903, DOI 10.1023/A:1018832823010
   Loo R, 2005, SOC SCI J, V42, P367, DOI 10.1016/j.soscij.2005.06.010
   Mathur-Helm B., 2005, WOMEN MANAGEMENT REV, V20, P56
   Morrell, 2002, J MENS STUDIES, V10, P309, DOI 10.3149/jms.1003.309
   Morrell R, 2012, MEN MASC, V15, P11, DOI 10.1177/1097184X12438001
   Mvimbi A., 2009, POSTAPARTHEID S AFRI, V0, P0
   Ongen D, 2006, SOC BEHAV PERSONAL, V34, P467, DOI 10.2224/sbp.2006.34.5.467
   Oprica V, 2008, HUM RIGHTS REV, V9, P29, DOI 10.1007/s12142-007-0027-1
   Patel CJ, 2009, SOC SCI J, V46, P493, DOI 10.1016/j.soscij.2009.02.006
   Peiterse-Spies A., 2013, TSAR, V4, P676
   Ruxton S., 2013, GENDER DEV, V21, P161, DOI 10.1080/13552074.2013.767522
   Scott J., 2013, BRIT SOCIAL ATTITUDE, V30, P0
   SEIDMAN GW, 1993, SIGNS, V18, P291, DOI 10.1086/494794
   Spence JT, 1997, PSYCHOL WOMEN QUART, V21, P17, DOI 10.1111/j.1471-6402.1997.tb00098.x
   The Status of Women in South Africa, 2011, PREL REP INC FIND CO, V0, P0
   Tshwaranang Legal Advocacy Centre, 2014, SUBM WOM EMP GEND EQ, V0, P0
   Tu SH, 2005, J COMP FAM STUD, V36, P545, DOI 10.3138/jcfs.36.4.545
   Twenge JM, 1997, PSYCHOL WOMEN QUART, V21, P35, DOI 10.1111/j.1471-6402.1997.tb00099.x
   Walker L, 2005, CULT HEALTH SEX, V7, P225, DOI 10.1080/13691050410001713215
   Zawisza M, 2015, J GENDER STUD, V24, P38, DOI 10.1080/09589236.2013.803952
NR 52
TC 1
Z9 1
U1 0
U2 6
PU ROUTLEDGE JOURNALS, TAYLOR & FRANCIS LTD
PI ABINGDON
PA 2-4 PARK SQUARE, MILTON PARK, ABINGDON OX14 4RN, OXON, ENGLAND
SN 0954-0253
EI 1360-0516
J9 GENDER EDUC
JI Gend. Educ.
PD JAN 2
PY 2016
VL 28
IS 1
BP 55
EP 71
DI 10.1080/09540253.2015.1096918
PG 17
WC Education & Educational Research
SC Education & Educational Research
GA CY9NK
UT WOS:000366733400004
DA 2023-03-20
ER

PT J
AU Kann, L
   McManus, T
   Harris, WA
   Shanklin, SL
   Flint, KH
   Hawkins, J
   Queen, B
   Lowry, R
   Olsen, EO
   Chyen, D
   Whittle, L
   Thornton, J
   Lim, C
   Yamakawa, Y
   Brener, N
   Zaza, S
AF Kann, Laura
   McManus, Tim
   Harris, William A.
   Shanklin, Shari L.
   Flint, Katherine H.
   Hawkins, Joseph
   Queen, Barbara
   Lowry, Richard
   Olsen, Emily O'Malley
   Chyen, David
   Whittle, Lisa
   Thornton, Jemekia
   Lim, Connie
   Yamakawa, Yoshimi
   Brener, Nancy
   Zaza, Stephanie
TI Youth Risk Behavior Surveillance - United States, 2015
SO MMWR SURVEILLANCE SUMMARIES
LA English
DT Article
ID reliability
AB Problem: Priority health-risk behaviors contribute to the leading causes of morbidity and mortality among youth and adults. Population-based data on these behaviors at the national, state, and local levels can help monitor the effectiveness of public health interventions designed to protect and promote the health of youth nationwide. Reporting Period Covered: September 2014-December 2015. Description of the System: The Youth Risk Behavior Surveillance System (YRBSS) monitors six categories of priority health behaviors among youth and young adults: 1) behaviors that contribute to unintentional injuries and violence; 2) tobacco use; 3) alcohol and other drug use; 4) sexual behaviors related to unintended pregnancy and sexually transmitted infections (STIs), including human immunodeficiency virus (HIV) infection; 5) unhealthy dietary behaviors; and 6) physical inactivity. In addition, YRBSS monitors the prevalence of obesity and asthma and other priority health behaviors. YRBSS includes a national school-based Youth Risk Behavior Survey (YRBS) conducted by CDC and state and large urban school district school-based YRBSs conducted by state and local education and health agencies. This report summarizes results for 118 health behaviors plus obesity, overweight, and asthma from the 2015 national survey, 37 state surveys, and 19 large urban school district surveys conducted among students in grades 9-12. Results: Results from the 2015 national YRBS indicated that many high school students are engaged in priority health-risk behaviors associated with the leading causes of death among persons aged 10-24 years in the United States. During the 30 days before the survey, 41.5% of high school students nationwide among the 61.3% who drove a car or other vehicle during the 30 days before the survey had texted or e-mailed while driving, 32.8% had drunk alcohol, and 21.7% had used marijuana. During the 12 months before the survey, 15.5% had been electronically bullied, 20.2% had been bullied on school property, and 8.6% had attempted suicide. Many high school students are engaged in sexual risk behaviors related to unintended pregnancies and STIs, including HIV infection. Nationwide, 41.2% of students had ever had sexual intercourse, 30.1% had had sexual intercourse during the 3 months before the survey (i.e., currently sexually active), and 11.5% had had sexual intercourse with four or more persons during their life. Among currently sexually active students, 56.9% had used a condom during their last sexual intercourse. Results from the 2015 national YRBS also indicated many high school students are engaged in behaviors associated with chronic diseases, such as cardiovascular disease, cancer, and diabetes. During the 30 days before the survey, 10.8% of high school students had smoked cigarettes and 7.3% had used smokeless tobacco. During the 7 days before the survey, 5.2% of high school students had not eaten fruit or drunk 100% fruit juices and 6.7% had not eaten vegetables. More than one third (41.7%) had played video or computer games or used a computer for something that was not school work for 3 or more hours per day on an average school day and 14.3% had not participated in at least 60 minutes of any kind of physical activity that increased their heart rate and made them breathe hard on at least 1 day during the 7 days before the survey. Further, 13.9% had obesity and 16.0% were overweight. Interpretation: Many high school students engage in behaviors that place them at risk for the leading causes of morbidity and mortality. The prevalence of most health behaviors varies by sex, race/ethnicity, and grade and across states and large urban school districts. Long-term temporal changes also have occurred. Since the earliest year of data collection, the prevalence of most healthrisk behaviors has decreased (e.g., riding with a driver who had been drinking alcohol, physical fighting, current cigarette use, current alcohol use, and current sexual activity), but the prevalence of other behaviors and health outcomes has not changed (e.g., suicide attempts treated by a doctor or nurse, smokeless tobacco use, having ever used marijuana, and attending physical education classes) or has increased (e.g., having not gone to school because of safety concerns, obesity, overweight, not eating vegetables, and not drinking milk). Monitoring emerging risk behaviors (e.g., texting and driving, bullying, and electronic vapor product use) is important to understand how they might vary over time. Public Health Action: YRBSS data are used widely to compare the prevalence of health behaviors among subpopulations of students; assess trends in health behaviors over time; monitor progress toward achieving 21 national health objectives for Healthy People 2020 and one of the 26 leading health indicators; provide comparable state and large urban school district data; and help develop and evaluate school and community policies, programs, and practices designed to decrease health-risk behaviors and improve health outcomes among youth.
C1 [Kann, Laura; McManus, Tim; Harris, William A.; Shanklin, Shari L.; Lowry, Richard; Olsen, Emily O'Malley; Chyen, David; Whittle, Lisa; Thornton, Jemekia; Lim, Connie; Yamakawa, Yoshimi; Brener, Nancy; Zaza, Stephanie] CDC, Div Adolescent, Atlanta, GA 30333 USA.
   [Kann, Laura; McManus, Tim; Harris, William A.; Shanklin, Shari L.; Lowry, Richard; Olsen, Emily O'Malley; Chyen, David; Whittle, Lisa; Thornton, Jemekia; Lim, Connie; Yamakawa, Yoshimi; Brener, Nancy; Zaza, Stephanie] CDC, Sch Hlth, Natl Ctr HIV AIDS Viral Hepatitis STD & TB Preven, Atlanta, GA 30333 USA.
   [Flint, Katherine H.] ICF Int, Rockville, MD USA.
   [Hawkins, Joseph; Queen, Barbara] Westat Corp, Rockville, MD USA.
C3 Centers for Disease Control & Prevention - USA; Centers for Disease Control & Prevention - USA; Westat
RP Kann, L (corresponding author), Natl Ctr HIV AIDS Viral Hepatitis STD & TB Preven, Div Adolescent, Atlanta, GA 30329 USA.; Kann, L (corresponding author), Natl Ctr HIV AIDS Viral Hepatitis STD & TB Preven, Sch Hlth, Atlanta, GA 30329 USA.
EM lkk1@cdc.gov
CR Ali MK, 2011, DIABETES CARE, V34, P1998, DOI 10.2337/dc11-0792
   [Anonymous], 2015, AM CHILDR KEY NAT IN, V0, P0
   Brener ND, 2013, MMWR RECOMM REP, V62, P1
   Brener ND, 2003, J ADOLESCENT HEALTH, V32, P281, DOI 10.1016/S1054-139X(02)00708-5
   Brener ND, 2002, J ADOLESCENT HEALTH, V31, P336, DOI 10.1016/S1054-139X(02)00339-7
   CDC, 2014, HIV SURV REP, V26, P0
   CDC, 2015, SEX TRANSM DIS SURV, V0, P0
   Hinkle D. E., 2003, APPL STAT BEHAV SCI, V0, P0
   Kann L, 2014, MMWR SURVEILL SUMM, V63, P1
   Kuczmarski RJ, 2000, ADV DATA VITAL HLTH, V314, P0
   Martin J. A., 2013, NATL VITAL STA REP, V64, P1
   National Cancer Institute, 2013, JOINP REGR PROGR, V0, P0
   Stark P, 2015, TRENDS HIGH SCH DROP, V0, P0
NR 22
TC 1248
Z9 1273
U1 4
U2 122
PU CENTERS  DISEASE CONTROL & PREVENTION
PI ATLANTA
PA 1600 CLIFTON RD, ATLANTA, GA 30333 USA
SN 1545-8636
EI 
J9 MMWR SURVEILL SUMM
JI MMWR Surv. Summ.
PD JUN 10
PY 2016
VL 65
IS 6
BP 1
EP 174
DI 
PG 174
WC Public, Environmental & Occupational Health
SC Public, Environmental & Occupational Health
GA DO3ZA
UT WOS:000377720100001
PM 27280474
DA 2023-03-20
ER

PT J
AU Francis, DB
   Noar, SM
   Widman, L
   Willoughby, JF
   Sanchez, DM
   Garrett, KP
AF Francis, Diane B.
   Noar, Seth M.
   Widman, Laura
   Willoughby, Jessica Fitts
   Sanchez, Diana M.
   Garrett, Kyla P.
TI Perceptions of a campus-wide condom distribution programme: An exploratory study
SO HEALTH EDUCATION JOURNAL
LA English
DT Article
DE Condom availability; condom distribution programme; HIV/STIs; structural interventions; USA; young adults
AB Objective: Condom distribution programmes are an important means of preventing sexually transmitted infections (STIs); yet little research has examined their perceived and actual impact on college campuses. Design: Quantitative, cross-sectional study. Setting: Large public university in the Southeastern USA. Method: Approximately 2 months after a campus-wide condom distribution programme began, we utilised intercept surveys with 355 students (68% women; 43% racial/ethnic minorities) to examine their perceptions of the availability, accessibility and acceptability of condoms, and their perceptions and use of the newly installed condom dispensers. Results: Students perceived condoms to be available and accessible on campus after implementation of the condom dispensers. Students had heard about the dispensers from other people (36%), through social media (18%) and the campus newspaper (15%). Most students (71%) had seen the dispensers. Almost one in four students (23%) had taken a condom from the dispensers; among those who were sexually active during the 2 months that the dispensers were available, 33% had used them. More than one-third of students (37%) - and 53% of sexually active students - indicated intentions to use the dispensers in the next 6 months. Multiple regression analysis controlling for age, gender and race revealed that prior condom use, attitudes about the dispensers and comfort with the dispensers were significant predictors of sexually active students' intentions to use the dispensers (p < .001). Conclusion: Overall, results indicate that over a short time period, this condom distribution programme was successful in reaching students and providing free condoms. Implications for implementing condom distribution programmes on college campuses as well as future directions for research are discussed.
C1 [Francis, Diane B.; Noar, Seth M.; Garrett, Kyla P.] Univ N Carolina, Sch Media & Journalism, 382 Carroll Hall,Campus Box 3365, Chapel Hill, NC 27599 USA.
   [Noar, Seth M.] Univ N Carolina, Lineberger Comprehens Canc Ctr, Chapel Hill, NC 27599 USA.
   [Widman, Laura] NC State Univ, Dept Psychol, Raleigh, NC USA.
   [Willoughby, Jessica Fitts] Washington State Univ, Edward R Murrow Coll Commun, Pullman, WA 99164 USA.
   [Sanchez, Diana M.] Univ N Carolina, Dept Epidemiol, Gillings Sch Global Publ Hlth, Chapel Hill, NC 27599 USA.
   [Sanchez, Diana M.] Univ N Carolina, Student Wellness, Chapel Hill, NC 27599 USA.
RP Noar, SM (corresponding author), Univ N Carolina, Sch Media & Journalism, 382 Carroll Hall,Campus Box 3365, Chapel Hill, NC 27599 USA.
EM noar@email.unc.edu
FU UNC Center for AIDS Research [P30 AI50410]; National Institutes of Health (NIH) [R00 HD075654]
CR Abraham C, 1999, J APPL SOC PSYCHOL, V29, P2591, DOI 10.1111/j.1559-1816.1999.tb00127.x
   Agha S, 2012, J HEALTH COMMUN, V17, P601, DOI 10.1080/10810730.2011.635768
   Bell J, 2009, J ADOLESCENCE, V32, P379, DOI 10.1016/j.adolescence.2008.01.002
   Blankenship KM, 2006, J URBAN HEALTH, V83, P59, DOI 10.1007/s11524-005-9007-4
   Brackett KP, 2004, SOC SCI J, V41, P459, DOI 10.1016/j.soscij.2004.04.006
   Buhi ER, 2010, J AM COLL HEALTH, V58, P337, DOI 10.1080/07448480903501780
   Butler SM, 2014, ELECT J HUMAN SEXUAL, V17, P1
   Butler SM, 2011, ELECT J HUMAN SEXUAL, V14, P1
   Carvalho T, 2015, HEALTH EDUC BEHAV, V42, P92, DOI 10.1177/1090198114537066
   Centers for Disease Control and Prevention (CDC), 2014, SEX TRANSM DIS SURV, V0, P0
   Charania MR, 2011, AIDS BEHAV, V15, P1283, DOI 10.1007/s10461-010-9812-y
   Dahl DW, 1998, CAN J PUBLIC HEALTH, V89, P368, DOI 10.1007/BF03404075
   Dahl DW, 2001, J CONSUM RES, V28, P473, DOI 10.1086/323734
   De Rosa CJ, 2012, J ADOLESCENT HEALTH, V51, P572, DOI 10.1016/j.jadohealth.2012.03.010
   Eisenberg ME, 2012, J COMMUN HEALTH, V37, P940, DOI 10.1007/s10900-011-9536-6
   Fishbein M, 2003, COMMUN THEOR, V13, P164, DOI 10.1111/j.1468-2885.2003.tb00287.x
   Fishbein M, 2000, AIDS CARE, V12, P273, DOI 10.1080/09540120050042918
   Heard E, 2015, HEALTH PROMOT J AUST, V26, P30, DOI 10.1071/HE14055
   Helme DW, 2011, HEALTH COMMUN, V26, P366, DOI 10.1080/10410236.2010.551582
   HELWEGLARSEN M, 1994, HEALTH PSYCHOL, V13, P224, DOI 10.1037/0278-6133.13.3.224
   McCave EL, 2013, J COMMUN HEALTH, V38, P310, DOI 10.1007/s10900-012-9616-2
   Moore SG, 2008, AIDS CARE, V20, P553, DOI 10.1080/09540120701867214
   Moore Sarah G, 2006, PSYCHOL HEALTH MED, V11, P70
   Noar SM, 2008, AIDS BEHAV, V12, P335, DOI 10.1007/s10461-007-9313-9
   Noar SM, 2009, J HEALTH COMMUN, V14, P15, DOI 10.1080/10810730802592239
   Noar SM, 2006, J HEALTH COMMUN, V11, P21, DOI 10.1080/10810730500461059
   OBrien RF, 2013, PEDIATRICS, V132, P973, DOI 10.1542/peds.2013-2821
   Oswalt SB, 2013, ARCH SEX BEHAV, V42, P1561, DOI 10.1007/s10508-012-0066-9
   Reece M, 2010, AIDS PATIENT CARE ST, V24, P429, DOI 10.1089/apc.2010.0011
   Sacco WP., 1991, PSYCHOL ASSESSMENT, V3, P265, DOI 10.1037/1040-3590.3.2.265
   Shacham E, 2016, SEX TRANSM INFECT, V92, P194, DOI 10.1136/sextrans-2015-052144
   Sheeran P, 1999, PSYCHOL BULL, V125, P90, DOI 10.1037/0033-2909.125.1.90
   Shih TH, 2008, FIELD METHOD, V20, P249, DOI 10.1177/1525822X08317085
   Sixsmith J, 2006, J FAM PLAN REPROD H, V32, P219, DOI 10.1783/147118906778586534
   Southwell B. G., 2007, ANN INT COMMUNICATIO, V31, P420, DOI 10.1080/23808985.2007.11679072
   Southwell BG, 2009, COMMUN THEOR, V19, P1, DOI 10.1111/j.1468-2885.2008.01329.x
   The Henry J. Kaiser Family Foundation, 2014, SEX HLTH AD YOUNG AD, V0, P0
   Van Teijlingen E, 2007, SOCIOL RES ONLINE, V12, P0
   Warren-Jeanpiere L, 2011, J COLL STUDENT DEV, V52, P740, DOI 10.1353/csd.2011.0076
   Wells CJ, 2013, PLOS ONE, V8, P0, DOI 10.1371/journal.pone.0060725
   Widman L, 2014, HEALTH PSYCHOL, V33, P1113, DOI 10.1037/hea0000112
   Wilson AM, 2015, SEX HEALTH, V12, P67, DOI 10.1071/SH14155
   Wretzel SR, 2011, J ADOLESCENT HEALTH, V49, P324, DOI 10.1016/j.jadohealth.2010.12.011
NR 43
TC 10
Z9 15
U1 0
U2 2
PU SAGE PUBLICATIONS LTD
PI LONDON
PA 1 OLIVERS YARD, 55 CITY ROAD, LONDON EC1Y 1SP, ENGLAND
SN 0017-8969
EI 1748-8176
J9 HEALTH EDUC J
JI Health Educ. J.
PD DEC 15
PY 2016
VL 75
IS 8
BP 998
EP 1011
DI 10.1177/0017896916648994
PG 14
WC Education & Educational Research; Public, Environmental & Occupational Health
SC Education & Educational Research; Public, Environmental & Occupational Health
GA VL4VA
UT WOS:000856138300010
PM 27917002
DA 2023-03-20
ER

PT J
AU Kann, L
   Olsen, EO
   Kinchen, S
   Morris, E
   Wolitski, RJ
AF Kann, Laura
   Olsen, Emily O'Malley
   Kinchen, Steve
   Morris, Elana
   Wolitski, Richard J.
TI HIV-Related Risk Behaviors Among Male High School Students Who Had Sexual Contact with Males-17 Large Urban School Districts, United States, 2009-2013
SO MMWR-MORBIDITY AND MORTALITY WEEKLY REPORT
LA English
DT Article
ID men; disparity; youth; black
C1 [Kann, Laura; Olsen, Emily O'Malley; Kinchen, Steve] CDC, Div Adolescent & Sch Hlth, Natl Ctr HIV AIDS Viral Hepatitis STD & TB Preven, Atlanta, GA 30333 USA.
   [Morris, Elana] CDC, Div HIV AIDS Prevent, Natl Ctr HIV AIDS Viral Hepatitis STD & TB Preven, Atlanta, GA 30333 USA.
   [Wolitski, Richard J.] CDC, Natl Ctr HIV AIDS Viral Hepatitis STD & TB Preven, Atlanta, GA 30333 USA.
C3 Centers for Disease Control & Prevention - USA; Centers for Disease Control & Prevention - USA; Centers for Disease Control & Prevention - USA
RP Kann, L (corresponding author), CDC, Div Adolescent & Sch Hlth, Natl Ctr HIV AIDS Viral Hepatitis STD & TB Preven, Atlanta, GA 30333 USA.
EM lkkl@cdc.gov
CR Brener ND, 2002, J ADOLESCENT HEALTH, V31, P336, DOI 10.1016/S1054-139X(02)00339-7
   Burton CM, 2014, J SCHOOL PSYCHOL, V52, P37, DOI 10.1016/j.jsp.2013.12.001
   CDC, 2015, DIAGN HIV INF US DEP, V26, P0
   Millett GA, 2012, LANCET, V380, P341, DOI 10.1016/S0140-6736(12)60899-X
   National Center for Education Statistics, 2013, DIG ED STAT 2013, V0, P0
   Paz-Bailey G, 2013, MMWR-MORBID MORTAL W, V62, P958
   Sullivan PS, 2015, ANN EPIDEMIOL, V25, P445, DOI 10.1016/j.annepidem.2015.03.006
NR 8
TC 519
Z9 520
U1 1
U2 14
PU CENTERS  DISEASE CONTROL
PI ATLANTA
PA 1600 CLIFTON RD, ATLANTA, GA 30333 USA
SN 0149-2195
EI 1545-861X
J9 MMWR-MORBID MORTAL W
JI MMWR-Morb. Mortal. Wkly. Rep.
PD FEB 12
PY 2016
VL 65
IS 5
BP 106
EP 109
DI 10.15585/mmwr.mm6505a2
PG 4
WC Public, Environmental & Occupational Health
SC Public, Environmental & Occupational Health
GA DE2OO
UT WOS:000370466800002
PM 26867146
DA 2023-03-20
ER

PT J
AU Cham, HJ
   Lasswell, SM
   Miller, KS
AF Cham, Haddi J.
   Lasswell, Sarah M.
   Miller, Kim S.
TI Parents' reactions to testing for herpes simplex virus type 2 as a biomarker of sexual activity in Botswana junior secondary school students
SO SEXUAL HEALTH
LA English
DT Article
DE biological outcomes; HIV research; parental acceptance; parental perception; sexual activity biomarkers
ID health intervention; hiv prevention; behavior; intercourse; zimbabwe; tanzania; validity; project; design; trial
AB Background Use of sexual activity biomarkers in HIV prevention trials has been widely supported to validate self-reported data. When such trials involve minors, researchers may face challenges in obtaining parental buy-in, especially if return of results procedures uphold the confidentiality and privacy rights of minors and preclude parental access to test results. In preparation for a randomised controlled trial (RCT) with junior secondary school (JSS) students in Botswana, a formative assessment was conducted to assess parents' opinions and concerns about testing for herpes simplex virus type 2 (HSV-2) (biomarker of sexual activity) as part of the RCT. Methods: Six focus groups were held with parents (n=32) of JSS students from urban, peri-urban and rural communities. Parents were asked their opinions of students being tested for HSV-2 and procedures for blood sample collection and return of results. Results: Overall, parents were supportive of HSV-2 testing, which they thought was a beneficial sexual health resource for adolescents and parents, and a motivation for parent-child communication about HSV-2, sexual activity and sexual abuse. Some parents supported the proposed plan to disclose HSV-2 test results to adolescents only, citing the importance of adolescent privacy and the possibility of HSV-2 positive adolescents being stigmatised by family members. Conversely, opposing parents requested parental access to results. These parents were concerned that adolescents may experience distress following a positive result and withhold this information thereby reducing parents' abilities to provide support. Parents were also concerned about support for victims of sexual abuse. Conclusion: Although the present study demonstrates that parents can be accepting of sexual activity biomarker testing of adolescents, more research is needed to identify best approaches for returning test results.
C1 [Cham, Haddi J.] SciMetrika, 2987 Clairmont Rd NE 220, Atlanta, GA 30329 USA.
   [Cham, Haddi J.; Lasswell, Sarah M.; Miller, Kim S.] US Ctr Dis Control & Prevent CDC, Div Global HIV AIDS, 1600 Clifton Rd,Mailstop E-04, Atlanta, GA 30333 USA.
C3 Centers for Disease Control & Prevention - USA
RP Cham, HJ (corresponding author), SciMetrika, 2987 Clairmont Rd NE 220, Atlanta, GA 30329 USA.; Cham, HJ (corresponding author), US Ctr Dis Control & Prevent CDC, Div Global HIV AIDS, 1600 Clifton Rd,Mailstop E-04, Atlanta, GA 30333 USA.
EM hcham@cdc.gov
FU Botswana Ministry of Education; Ministry of Health; Centers for Disease Control and Prevention (CDC) Botswana; USA President's Emergency Plan for AIDS Relief through the USA CDC
CR Bastien S, 2012, INT J STD AIDS, V23, P761, DOI 10.1258/ijsa.2012.011433
   Beguy D, 2009, J ADOLESCENT HEALTH, V45, P595, DOI 10.1016/j.jadohealth.2009.03.014
   Brown JL, 2012, AIDS BEHAV, V16, P1491, DOI 10.1007/s10461-012-0163-8
   CATANIA JA, 1990, PSYCHOL BULL, V108, P339, DOI 10.1037/0033-2909.108.3.339
   Cowan FM, 2002, AIDS, V16, P1673, DOI 10.1097/00002030-200208160-00013
   Cowan FM, 2008, TROP MED INT HEALTH, V13, P1235, DOI 10.1111/j.1365-3156.2008.02137.x
   Hayes RJ, 2005, CONTEMP CLIN TRIALS, V26, P430, DOI 10.1016/j.cct.2005.04.006
   Hervish A., 2012, STATUS REPORT ADOLES, V0, P0
   Jewkes R, 2008, BMJ-BRIT MED J, V337, P0, DOI 10.1136/bmj.a506
   Luseno WK, 2014, J PRIM PREV, V35, P181, DOI 10.1007/s10935-014-0343-6
   Minnis AM, 2009, AM J EPIDEMIOL, V170, P918, DOI 10.1093/aje/kwp219
   Palen LA, 2008, J ADOLESCENT HEALTH, V42, P221, DOI 10.1016/j.jadohealth.2007.08.024
   Pequegnat W, 2000, SEX TRANSM DIS, V27, P127, DOI 10.1097/00007435-200003000-00001
   Plummer ML, 2004, SEX TRANSM INFECT, V80, P49, DOI 10.1136/sti.2004.011924
   Ross DA, 2007, AIDS, V21, P1943, DOI 10.1097/QAD.0b013e3282ed3cf5
   Ryan GeryW., 2003, FIELD METHOD, V15, P85, DOI 10.1177/1525822X02239569
   Schroder KEE, 2003, ANN BEHAV MED, V26, P76, DOI 10.1207/S15324796ABM2602_02
   The Joint United Nations Programme on HIV/AIDS (UNAIDS), 2010, THE GAP REP, V0, P2
   UNAIDS, 2012, FACT SHEET AD YOUNG, V0, P0
   Upchurch DM, 2002, J SEX RES, V39, P197, DOI 10.1080/00224490209552142
   Weinhardt LS, 1998, ARCH SEX BEHAV, V27, P155, DOI 10.1023/A:1018682530519
NR 21
TC 3
Z9 3
U1 2
U2 4
PU CSIRO PUBLISHING
PI CLAYTON
PA UNIPARK, BLDG 1, LEVEL 1, 195 WELLINGTON RD, LOCKED BAG 10, CLAYTON, VIC 3168, AUSTRALIA
SN 1448-5028
EI 1449-8987
J9 SEX HEALTH
JI Sex Health
PD JUN 15
PY 2016
VL 13
IS 2
BP 148
EP 154
DI 10.1071/SH15092
PG 7
WC Public, Environmental & Occupational Health; Infectious Diseases
SC Public, Environmental & Occupational Health; Infectious Diseases
GA DJ1UO
UT WOS:000373990700006
PM 26886026
DA 2023-03-20
ER

PT J
AU Aurpibul, L
   Tangmunkongvorakul, A
   Musumari, PM
   Srithanaviboonchai, K
   Tarnkehard, S
AF Aurpibul, Linda
   Tangmunkongvorakul, Arunrat
   Musumari, Patou Masika
   Srithanaviboonchai, Kriengkrai
   Tarnkehard, Surapee
TI Patterns of Sexual Behavior in Lowland Thai Youth and Ethnic Minorities Attending High School in Rural Chiang Mai, Thailand
SO PLOS ONE
LA English
DT Article
ID health-services; hiv; adolescents; initiation; students; gender
AB Introduction The rural areas of Northern Thailand are home to a large cultural diversity of ethnic minority groups. Previous studies have shown that young people in rural Thailand have low levels of knowledge on HIV/AIDS and high sexual risks. We compared sexual behaviors between the lowland Thai youth and the youth from ethnic minority groups. Methods and findings This is a cross-sectional quantitative study conducted among high-school Thai and ethnic students in Chiang Mai. From a total 1215 participants, 487 (40.1%) were lowland Thai and 728 (59.9%) were from ethnic minorities. Overall, 17.9% of respondents reported "ever had sex." Lowland Thai adolescents were more likely to have ever had sex compared with ethnic minority adolescents (AOR, 1.61; CI, 1.06-2.45; P<0.01). A higher proportion of lowland Thai respondents reported having >= 2 lifetime sexual partners (51.9% vs. 33.3%, P= 0.003), or currently having a boy/girlfriend (59.9% vs. 45.3%, P< 0.001) compared to ethnic minority adolescents. Consistent condom use was low in both groups (22.6%). The common significant factors associated with "ever had sex" in both groups were "ever drunk alcohol in the past year" and "currently having a boy/girlfriend." Specifically, for lowland Thai youth, being around the age of 17 or 18 years and "ever used methamphetamine in the past year" were associated with increased odds of "ever had sex". For ethnic minority adolescents, being female and belonging to religions other than Buddhism were associated with decreased odds of "ever had sex". Conclusion A substantially higher proportion of lowland Thai engage in risky sexual behaviors when compared to ethnic minorities. However, both groups remained vulnerable to HIV and other sexually transmitted infections. To minimize sexual risks, education program and school-based interventions are warranted to increase awareness of young people about risky behaviors and to promote essential life skills.
C1 [Aurpibul, Linda; Tangmunkongvorakul, Arunrat; Srithanaviboonchai, Kriengkrai; Tarnkehard, Surapee] Chiang Mai Univ, Res Inst Hlth Sci, Chiang Mai, Thailand.
   [Musumari, Patou Masika] Kyoto Univ, Sch Publ Hlth, Dept Global Hlth & Socioepidemiol, Kyoto, Japan.
   [Srithanaviboonchai, Kriengkrai] Chiang Mai Univ, Fac Med, Chiang Mai, Thailand.
C3 Chiang Mai University; Kyoto University; Chiang Mai University
RP Tangmunkongvorakul, A (corresponding author), Chiang Mai Univ, Res Inst Hlth Sci, Chiang Mai, Thailand.
EM arunrat@rihes.org
FU Chiang Mai University Center of Excellence in HIV/AIDS Research; National Research University Project under Thailand's Office of the Higher Education Commission; Kyoto University "Strategic Young Researcher Overseas Visit Program for Accelerating Brain Circulation Program"
CR Baba S., 2010, INT C FUT IMP COMM I, V0, P0
   Bozon M, 1998, SOC AS AIDS, V0, P37
   Chai Podhisita PX, 2001, POPULATION SERIES, V108-5, P0
   David Ross, 2006, UNAIDS INTERAGENCY T, V0, P0
   Fongkaew W, 2007, J ASSOC NURSE AIDS C, V18, P60, DOI 10.1016/j.jana.2007.01.005
   FRIEDMAN HL, 1992, J ADOLESCENT HEALTH, V13, P345, DOI 10.1016/1054-139X(92)90026-8
   HalpernFelsher BL, 1996, J ADOLESCENT HEALTH, V19, P331, DOI 10.1016/S1054-139X(96)00024-9
   Huguet A., 2011, APHICHAT CHAMRATRITH, V0, P0
   Idele P, 1999, J ACQ IMMUN DEF SYND, V2014, P0
   Kilmarx PH, 2000, AIDS, V14, P2731, DOI 10.1097/00002030-200012010-00013
   Liebowitz J., 2002, IMPACT FAITH BASED O, V0, P0
   Lindley LL, 1900, V1, V0, P12
   Listman JB, 2011, AM J PHYS ANTHROPOL, V144, P300, DOI 10.1002/ajpa.21408
   Liu A, 2006, INT FAM PLAN PERSPEC, V32, P126, DOI 10.1363/3212606
   Liulan WC, 2006, SE ASIAN STUDIES, V44, P337
   Ministry of Social Development and Human Security, 2010, PREGN THAI AD, V0, P0
   Mulu W, 2014, REPROD HEALTH, V11, P0, DOI 10.1186/1742-4755-11-84
   Musumari PM, 2016, PLOS ONE, V11, P0
   National AIDS Prevention and Alleviation Committee, 2006, UNGASSCOUNTRY PROGR, V0, P0
   Ngamprapasom N., 2001, THESIS, V0, P0
   Pettifor A, 2013, JAIDS-J ACQ IMM DEF, V63, PS155, DOI 10.1097/QAI.0b013e31829871fb
   Rongkavilit Chokechai, 2007, J ADOLESC HEALTH, V40, P0, DOI 10.1016/j.jadohealth.2006.11.004
   Sirinan Kittisuksathit, 2007, SEXUAL RISK BEHAV HI, V0, P99
   Srisuriyawet R, 2006, THESIS, V0, P0
   Tangmunkongvorakul A, 2005, CULT HEALTH SEX, V7, P361, DOI 10.1080/13691050500100740
   Tangmunkongvorakul A, 1900, V45, V0, P1437
   Tangmunkongvorakul A, 2012, SE ASIAN J TROP MED, V43, P479
   Tangmunkongvorakul A, 2012, ASIAN POPUL STUD, V8, P39, DOI 10.1080/17441730.2012.646837
   Tangmunkongvorakul A, 2010, SE ASIAN J TROP MED, V41, P1475
   Taywaditep KJ, 2004, CONTINUUM COMPLETE I, V0, P1021
   Techasrivichien T, 2014, ARCH SEXUAL BEHAV, V0, P0
   UNAIDS, 2012, FACT SHEET, V0, P0
   Wingood GM, 2013, AM J PUBLIC HEALTH, V103, P2226, DOI 10.2105/AJPH.2013.301386
   World Health Organisation, 2013, TRAD FOR POL DIPL HL, V0, P0
NR 37
TC 9
Z9 9
U1 0
U2 11
PU PUBLIC LIBRARY SCIENCE
PI SAN FRANCISCO
PA 1160 BATTERY STREET, STE 100, SAN FRANCISCO, CA 94111 USA
SN 1932-6203
EI 
J9 PLOS ONE
JI PLoS One
PD DEC 1
PY 2016
VL 11
IS 12
BP 
EP 
DI 10.1371/journal.pone.0165866
PG 18
WC Multidisciplinary Sciences
SC Science & Technology - Other Topics
GA EE3JC
UT WOS:000389482700012
PM 27906980
DA 2023-03-20
ER

PT J
AU Vanwesenbeeck, I
   Westeneng, J
   de Boer, T
   Reinders, J
   van Zorge, R
AF Vanwesenbeeck, Ine
   Westeneng, Judith
   de Boer, Thilly
   Reinders, Jo
   van Zorge, Ruth
TI Lessons learned from a decade implementing Comprehensive Sexuality Education in resource poor settings: The World Starts With Me
SO SEX EDUCATION-SEXUALITY SOCIETY AND LEARNING
LA English
DT Article
DE Comprehensive Sexuality Education; critical pedagogy; whole school approach; Africa; Asia
ID hiv prevention; sex-education; critical reflections; aids education; schools; hiv/aids; health; abstinence; programs; gender
AB Today, more than half of the world population is under the age of 25 years and one in four is under age 18. The urgency of expanding access to Comprehensive Sexuality Education (CSE) notably for children and young people in Africa and Asia is greater than ever before. However, many challenges to the implementation and delivery of CSE in resource poor settings have been identified in the literature. CSE's effectiveness could be strongly improved if these challenges were better met. This paper aims to contribute to those much-needed improvements by sharing lessons learned from a decade of implementation of one particular CSE programme, The World Starts With Me, among various populations in 11 low income countries in Africa and Asia. The aims, content, reach and effectiveness of the programme are described. Next, the challenges for implementation and delivery at student, teacher, school and context level are discussed with reference to the wider knowledge base in this area. Finally, suggestions are provided for ways forward including the increased sensitivity of programmes for normative and practical barriers to sexual health, further advancement towards gender transformativity, a far-reaching expansion of comprehensive forms of teacher training and coaching, and a serious stepping-up of multilevel 'whole school' approaches.
C1 [Vanwesenbeeck, Ine; Westeneng, Judith; de Boer, Thilly; Reinders, Jo; van Zorge, Ruth] Rutgers, Dept Int Programmes, Utrecht, Netherlands.
   [Vanwesenbeeck, Ine] Univ Utrecht, Dept Interdisciplinary Social Sci, Utrecht, Netherlands.
   [Westeneng, Judith] Radboud Univ Nijmegen, Dept Cultural Anthropol & Dev Studies, Nijmegen, Netherlands.
C3 Utrecht University; Radboud University Nijmegen
RP Vanwesenbeeck, I (corresponding author), Rutgers, Dept Int Programmes, Utrecht, Netherlands.; Vanwesenbeeck, I (corresponding author), Univ Utrecht, Dept Interdisciplinary Social Sci, Utrecht, Netherlands.
EM i.vanwesenbeeck@rutgers.nl
FU Dutch Ministry of Foreign Affairs
CR Ahmed N, 2009, SCAND J PUBLIC HEALT, V37, P48, DOI 10.1177/1403494808097190
   [Anonymous], 2011, WHO GUID PREV EARL P, V0, P0
   Auerbach JD, 2011, GLOB PUBLIC HEALTH, V6, PS293, DOI 10.1080/17441692.2011.594451
   Baltussen, 2011, COST COST EFFECTIVEN, V0, P0
   Barker G., 2007, ADOLESCENTS SOCIAL S, V0, P0
   Bearinger LH, 2007, LANCET, V369, P1220, DOI 10.1016/S0140-6736(07)60367-5
   Boonstra HD., 2011, GUTTMACHER POLICY RE, V14, P17
   Bromnick R, 2003, J ADOLESCENCE, V26, P375, DOI 10.1016/S0140-1971(03)00017-4
   Browes N., 2014, THESIS, V0, P0
   Buijs GJ, 2009, EUR J EDUC, V44, P507, DOI 10.1111/j.1465-3435.2009.01410.x
   Cavazos-Rehg PA, 2012, ARCH PEDIAT ADOL MED, V166, P134, DOI 10.1001/archpediatrics.2011.657
   Chandra-Mouli V, 2015, GLOB HEALTH-SCI PRAC, V3, P333, DOI 10.9745/GHSP-D-15-00126
   Cushman N, 2014, SEX EDUC-SEX SOC LEA, V14, P481, DOI 10.1080/14681811.2014.918538
   de Haas B., 2013, TEACHERS SEXUALITY E, V0, P0
   Doyle AM, 2010, PLOS MED, V7, P0, DOI 10.1371/journal.pmed.1000287
   Dworkin SL, 2007, AM J PUBLIC HEALTH, V97, P13, DOI 10.2105/AJPH.2005.074591
   Dworkin SL, 2015, CULT HEALTH SEX, V17, PS128, DOI 10.1080/13691058.2015.1035751
   Germain A, 2009, B WORLD HEALTH ORGAN, V87, P840, DOI 10.2471/BLT.09.065425
   Haberland N, 2015, J ADOLESCENT HEALTH, V56, PS15, DOI 10.1016/j.jadohealth.2014.08.013
   Haberland Nicole A., 2015, INT PERSPECTIVES SEX, V41, P031
   Harrison A, 2010, BMC PUBLIC HEALTH, V10, P0, DOI 10.1186/1471-2458-10-102
   Ingram BL, 2008, AIDS BEHAV, V12, P374, DOI 10.1007/s10461-008-9369-1
   Iyer P, 2014, HEALTH EDUC, V114, P118, DOI 10.1108/HE-06-2013-0025
   Jewkes R, 2010, PLOS MED, V7, P0, DOI 10.1371/journal.pmed.1000288
   Kincheloe JL, 2008, EXPLOR EDUC PURP, V1, P1, DOI 10.1007/978-1-4020-8224-5
   Kinsman J, 1999, AIDS CARE, V11, P591, DOI 10.1080/09540129947749
   KIPPAX S, 2003, EFFECTIVE SEXUAL HLT, V0, PP17, DOI 10.1093/ACPROF:OSO/9780198508496.003.0002
   Kirby D., 2011, SEX ED ACCESS IMPACT, V0, P0
   Kirby D. B., 2008, SEXUALITY RESEARCH AND SOCIAL POLICY, V5, P18, DOI 10.1525/srsp.2008.5.3.18
   Kirby DB, 2007, J ADOLESCENT HEALTH, V40, P206, DOI 10.1016/j.jadohealth.2006.11.143
   Kohler PK, 2008, J ADOLESCENT HEALTH, V42, P344, DOI 10.1016/j.jadohealth.2007.08.026
   Kontula O., 2010, SEX ED, V10, P373, DOI 10.1080/14681811.2010.515095
   Leerlooijer J. N, 2013, THESIS, V0, P0
   Leerlooijer JN, 2011, TRANSL BEHAV MED, V1, P331, DOI 10.1007/s13142-011-0041-3
   Lesko N., 2010, SEX EDUC-SEX SOC LEA, V10, P281, DOI 10.1080/14681811.2010.491633
   Lloyd C, 2010, SOCIAL DETERMINANTS, V0, P113
   McCave E. L., 2007, SCH SOCIAL WORK J, V32, P14
   McClelland S., 2006, HARVARD EDUC REV, V76, P297, DOI 10.17763/haer.76.3.w5042g23122n6703
   Michielsen K, 2012, AIDS RES TREAT, V2012, P0, DOI 10.1155/2012/345327
   Michielsen K, 2010, AIDS, V24, P1193, DOI 10.1097/QAD.0b013e3283384791
   Njue C, 2009, AIDS EDUC PREV, V21, P169, DOI 10.1521/aeap.2009.21.2.169
   Ott MA, 2011, MATERN CHILD HLTH J, V15, P169, DOI 10.1007/s10995-010-0574-y
   Poobalan A.S., 2009, SEX EDUC-SEX SOC LEA, V9, P319, DOI 10.1080/14681810903059185
   Power L., 2015, COMPETENCY BASED ED, V0, P0
   Rana I., 2014, MOST SIGNIFICANT CHA, V0, P0
   Rijsdijk L. E., 2013, THESIS, V0, P0
   Rijsdijk LE, 2013, SEX EDUC-SEX SOC LEA, V13, P409, DOI 10.1080/14681811.2012.747432
   Rogow D, 2013, REPROD HEALTH MATTER, V21, P154, DOI 10.1016/S0968-8080(13)41699-3
   Rotheram-Borus MJ, 2009, AIDS BEHAV, V13, P409, DOI 10.1007/s10461-008-9515-9
   Rutgers, 2014, WORLD STARTS, V0, P0
   Rutgers W. P. F., 2011, WSWM OVERALL REPORT, V0, P0
   Schaalma H., 2004, EAST AFRICAN JOURNAL OF PUBLIC HEALTH, V1, P24
   Schutte L, 2014, HEALTH EDUC RES, V29, P583, DOI 10.1093/her/cyu021
   Spencer G., 2008, SEX EDUC-SEX SOC LEA, V8, P345, DOI 10.1080/14681810802218437
   Trenholm C, 2007, IMPACTS 4 TITLE 5 SE, V0, P0
   Underhill K, 2007, BMJ-BRIT MED J, V335, P248, DOI 10.1136/bmj.39245.446586.BE
   UNESCO, 2009, INT TECHN GUID SEX E, V0, P0
   UNFPA, 2010, COMPR SEX ED ADV HUM, V0, P0
   UNICEF, 2014, GEN 2030, V0, P1
   United Nations Population Fund (UNFPA), 2014, STAT WORLD POP 2014, V0, P0
   van de Stok L., 2014, THESIS, V0, P0
   van Enck Jorik, 2011, THESIS, V0, P0
   van Lieshout S, 2013, THESIS, V0, P0
   Vanwesenbeeck Ine, 2011, 20 WORLD C SEX HLTH, V0, P0
   WHO, 2002, AD FRIENDL HLTH SERV, V0, P0
   Wood L, 2014, SEX EDUC-SEX SOC LEA, V14, P525, DOI 10.1080/14681811.2014.918540
   Yankah E, 2008, AIDS EDUC PREV, V20, P465, DOI 10.1521/aeap.2008.20.6.465
   Young I., 2013, SCH HLTH PROMOTION E, V0, P0
NR 69
TC 56
Z9 58
U1 1
U2 34
PU ROUTLEDGE JOURNALS, TAYLOR & FRANCIS LTD
PI ABINGDON
PA 2-4 PARK SQUARE, MILTON PARK, ABINGDON OX14 4RN, OXON, ENGLAND
SN 1468-1811
EI 1472-0825
J9 SEX EDUC-SEX SOC LEA
JI Sex Educ.-Sex. Soc. Learn.
PD JUN 15
PY 2016
VL 16
IS 5
BP 471
EP 486
DI 10.1080/14681811.2015.1111203
PG 16
WC Education & Educational Research; Public, Environmental & Occupational Health
SC Education & Educational Research; Public, Environmental & Occupational Health
GA DR4BH
UT WOS:000379845900002
DA 2023-03-20
ER

PT J
AU Cankardas, S
   Tosun, A
AF Cankardas, Sinem
   Tosun, Ahmet
TI Factors Affecting Condom Use in Young People in the Frame of Health Belief Model
SO TURK PSIKOLOJI DERGISI
LA Turkish
DT Article
DE Condom use; health-belief model; self-efficacy; AIDS
ID university-students; preventive behavior; adolescent males; aids; communication
AB In this study, the effect of university students' health beliefs on their condom usage during sexual intercourse was explored. For this purpose, AIDS Health Belief Scale and Self-Efficacy Scale for AIDS Prevention was applied to total of 299 students. Data was collected from voluntarily-participated students who had sexual intercourse experience. The study was conducted in seven universities in Izmir and Istanbul. Logistic regression analysis was used between predictor and predicted variables. Results indicated that only condom use self-efficacy of individuals was predictive of their condom use behaviour. In addition, self-efficacy of AIDS prevention and AIDS health belief was significantly different between males and females. Perceived benefit of condom use and self-efficacy of AIDS prevention was higher for females compared to males. On the other hand, self-efficacy of males about talking on sexual issues in family setting was higher than females.
C1 [Cankardas, Sinem] Istanbul Arel Univ, Tepekent Yerleskesi Turkoba Mah Erguvan Sokak 26-, Buyukcekmece Istanbul, Turkey.
   [Tosun, Ahmet] Okan Univ, Istanbul, Turkey.
C3 Istanbul Arel University; Okan University
RP Cankardas, S (corresponding author), Istanbul Arel Univ, Tepekent Yerleskesi Turkoba Mah Erguvan Sokak 26-, Buyukcekmece Istanbul, Turkey.
EM sinem.cankardes@gmail.com
CR Alarape A. I., 2008, J SOC SCI, V17, P237
   Aras S, 2007, J BIOSOC SCI, V39, P121, DOI 10.1017/S0021932006001258
   Aspy CB, 2007, J ADOLESCENCE, V30, P449, DOI 10.1016/j.adolescence.2006.04.007
   Ates D., 2005, STED, V14, P130
   Baele J, 2001, J ADOLESCENT HEALTH, V28, P421, DOI 10.1016/S1054-139X(00)00215-9
   Cok F., 2001, CULTURE, V0, P0
   Corbett AM, 2009, PERSPECT SEX REPRO H, V41, P218, DOI 10.1363/4121809
   Erdogan S., 2008, INT J HUMAN SCI, V2, P1
   GIRAY H, 2004, STED, V13, P286
   GOLDMAN JA, 1993, HEALTH PSYCHOL, V12, P489, DOI 10.1037/0278-6133.12.6.489
   Guilamo-Ramos V, 2006, J MARRIAGE FAM, V68, P1229, DOI 10.1111/j.1741-3737.2006.00325.x
   Iriyama S, 2007, PUBLIC HEALTH, V121, P64, DOI 10.1016/j.puhe.2006.08.016
   Kaya F., 2007, TURK SILAHLI KUVVETLERI, V0, P0
   Kirkman M., 1998, PSYCHOL HEALTH MED, V3, P355, DOI 10.1080/13548509808400610
   Limon M, 2001, LEARN INSTR, V11, P357, DOI 10.1016/S0959-4752(00)00037-2
   MISCHEL T, 1971, COGNITIVE DEV EPISTE, V0, PP311, DOI 10.1016/B978-0-12-498640-4.50015-9
   OLeary A, 1992, J AM COLL HEALTH, V40, P254
   Omungo P. A., 2008, INT J HLTH SCI, V1, P80
   Peltzer K, 2000, E AFR MED J, V77, P46
   Peter L., 2005, AIDS EDUC PREV, V17, P469
   Pinar G., 2009, TIP ARASTIRMALARI DE, V7, P105
   PLECK JH, 1991, J MARRIAGE FAM, V53, P733, DOI 10.2307/352747
   PLECK JH, 1990, J FAM ISSUES, V11, P294, DOI 10.1177/019251390011003004
   Polat S, 2011, HEALTHMED, V5, P633
   Prochaska J. O., 1992, SELF CHANGE SOCIAL P, V0, PP87, DOI 10.1007/978-1-4612-2922-3_5
   Prochaska JO, 1997, AM J HEALTH PROMOT, V12, P38, DOI 10.4278/0890-1171-12.1.38
   Scandell D. J., 2002, CANADIAN J HUMAN SEX, V11, P41
   Siyez DM, 2009, TURK J UROL, V35, P49
   Steers WN, 1996, J SOC PSYCHOL, V136, P99, DOI 10.1080/00224545.1996.9923032
   Taskin L., 2006, SAGLIK VE TOPLUM, V16, P90
   UNAIDS, 2009, AIDS EP UPD DEC 2009, V0, P0
   WORTH D, 1989, STUD FAMILY PLANN, V20, P297, DOI 10.2307/1966433
   Zagumny MJ, 1998, AIDS EDUC PREV, V10, P173
NR 33
TC 0
Z9 0
U1 0
U2 11
PU TURKISH PSYCHOLOGISTS ASSOC
PI ANKARA
PA PK 117, 06662 ANKARA, TURKEY
SN 1300-4433
EI 
J9 TURK PSIKOL DERG
JI Turk Psikoloji Derg.
PD JUN 15
PY 2016
VL 31
IS 77
BP 31
EP 45
DI 
PG 15
WC Psychology, Multidisciplinary
SC Psychology
GA DS8XT
UT WOS:000381067000003
DA 2023-03-20
ER

PT J
AU Wang, B
   Stanton, B
   Lunn, S
   Rolle, G
   Poitier, M
   Adderley, R
   Li, XM
   Koci, V
   Deveaux, L
AF Wang, Bo
   Stanton, Bonita
   Lunn, Sonja
   Rolle, Glenda
   Poitier, Maxwell
   Adderley, Richard
   Li, Xiaoming
   Koci, Veronica
   Deveaux, Lynette
TI The Impact of Teachers' Modifications of an Evidenced-Based HIV Prevention Intervention on Program Outcomes
SO PREVENTION SCIENCE
LA English
DT Article
DE Implementation; HIV prevention; Modification of the intervention; Fidelity of implementation; Adolescents; The Bahamas
ID nations middle schools; behavioral interventions; abuse prevention; implementation; fidelity; diffusion; risk; innovations; reduction; students
AB The degree to which evidence-based program outcomes are affected by modifications is a significant concern in the implementation of interventions. The ongoing national implementation of an evidence-based HIV prevention program targeting grade 6 students in The Bahamas [Focus on Youth in The Caribbean (FOYC)] offers an opportunity to explore factors associated with teachers' modification of FOYC lessons and to examine the impact of types and degrees of modifications on student outcomes. Data were collected in 2012 from 155 teachers and 3646 students in 77 government elementary schools. Results indicate that teachers taught 16 of 30 core activities, 24.5 of 46 total activities and 4.7 of 8 sessions. Over one-half of the teachers made modifications to FOYC core activities; one-fourth of the teachers modified 25 % or more core activities that they taught (heavily modified FOYC). Omitting core activities was the most common content modification, followed by lengthening FOYC lessons with reading, writing assignments or role-play games, and shortening core activities or adding educational videos. Mixed-effects modeling revealed that omitting core activities had negative impacts on all four student outcomes. Shortening core activities and adding videos into lessons had negative impacts on HIV/AIDS knowledge and/or intention to use condom protection. Heavy modifications (> 1/4 core activities) were associated with diminished program effectiveness. Heavy modifications and omitting or shortening core activities were negatively related to teachers' level of implementation. We conclude that poorer student outcomes were associated with heavy modifications.
C1 [Wang, Bo; Stanton, Bonita; Li, Xiaoming; Koci, Veronica] Wayne State Univ, Sch Med, Dept Pediat, Pediat Prevent Res Ctr, Detroit, MI 48201 USA.
   [Lunn, Sonja; Poitier, Maxwell; Adderley, Richard; Deveaux, Lynette] Minist Hlth, Off HIV AIDS, Nassau, Bahamas.
   [Rolle, Glenda] Minist Educ, Nassau, Bahamas.
C3 Wayne State University
RP Wang, B (corresponding author), Wayne State Univ, Sch Med, Dept Pediat, Pediat Prevent Res Ctr, 4707 St Antoine,Suite W534, Detroit, MI 48201 USA.
EM bwang@med.wayne.edu
FU National Institute of Child Health and Human Development [R01HD064350]
CR Beets M, 2008, PREV SCI, V9, P264, DOI 10.1007/s11121-008-0100-2
   Chen X, 2010, INT J STD AIDS, V21, P622, DOI 10.1258/ijsa.2010.010039
   Deveaux L, 2007, ARCH PEDIAT ADOL MED, V161, P1130, DOI 10.1001/archpedi.161.12.1130
   Durlak JA, 2008, AM J COMMUN PSYCHOL, V41, P327, DOI 10.1007/s10464-008-9165-0
   Dusenbury L, 2003, HEALTH EDUC RES, V18, P237, DOI 10.1093/her/18.2.237
   Fasula AM, 2013, AIDS EDUC PREV, V25, P203, DOI 10.1521/aeap.2013.25.3.203
   Feldman MB, 2014, AM J COMMUN PSYCHOL, V53, P286, DOI 10.1007/s10464-014-9629-3
   Galbraith JS, 2009, HEALTH EDUC BEHAV, V36, P532, DOI 10.1177/1090198108315366
   Gong J, 2009, PEDIATRICS, V123, PE917, DOI 10.1542/peds.2008-2363
   Hill LG, 2007, PREV SCI, V8, P25, DOI 10.1007/s11121-006-0051-4
   KALICHMAN SC, 1993, J CONSULT CLIN PSYCH, V61, P291, DOI 10.1037/0022-006X.61.2.291
   Kennedy MG, 2000, AIDS EDUC PREV, V12, P225
   Kumpfer Karol L, 2002, PREV SCI, V3, P241, DOI 10.1023/A:1019902902119
   Levitt JT, 2007, BEHAV RES THER, V45, P1419, DOI 10.1016/j.brat.2007.01.004
   Lundgren L, 2011, ADDICT BEHAV, V36, P630, DOI 10.1016/j.addbeh.2011.01.003
   Lyles CM, 2007, AM J PUBLIC HEALTH, V97, P133, DOI 10.2105/AJPH.2005.076182
   Mowbray CT, 2003, AM J EVAL, V24, P315, DOI 10.1177/109821400302400303
   Rebchook GM, 2006, AIDS EDUC PREV, V18, P119, DOI 10.1521/aeap.2006.18.supp.119
   Renju JR, 2011, J ADOLESCENT HEALTH, V48, P79, DOI 10.1016/j.jadohealth.2010.05.007
   Ringwalt C, 2004, PREV SCI, V5, P197, DOI 10.1023/B:PREV.0000037642.40783.95
   Ringwalt CL, 2003, HEALTH EDUC BEHAV, V30, P375, DOI 10.1177/1090198103030003010
   Solomon Y, 2006, EVAL HEALTH PROF, V29, P162, DOI 10.1177/0163278706287344
   Stanton Bonita, 2005, J ADOLESC HEALTH, V37, P163, DOI 10.1016/j.jadohealth.2004.10.005
   Stirman SW, 2012, IMPLEMENT SCI, V7, P0, DOI 10.1186/1748-5908-7-17
   Stirman SW, 2013, IMPLEMENT SCI, V8, P0, DOI 10.1186/1748-5908-8-65
   Wang B, 2015, IMPLEMENT SCI, V10, P0, DOI 10.1186/s13012-015-0236-y
   Wang B, 2015, PREV SCI, V16, P110, DOI 10.1007/s11121-014-0486-y
NR 27
TC 4
Z9 4
U1 0
U2 10
PU SPRINGER/PLENUM PUBLISHERS
PI NEW YORK
PA 233 SPRING ST, NEW YORK, NY 10013 USA
SN 1389-4986
EI 1573-6695
J9 PREV SCI
JI Prev. Sci.
PD JAN 15
PY 2016
VL 17
IS 1
BP 122
EP 133
DI 10.1007/s11121-015-0592-5
PG 12
WC Public, Environmental & Occupational Health
SC Public, Environmental & Occupational Health
GA DA0CL
UT WOS:000367464200013
PM 26297497
DA 2023-03-20
ER

PT J
AU Farley, JE
   Stewart, J
   Kub, J
   Cumpsty-Fowler, C
   Lowensen, K
   Becker, K
AF Farley, Jason E.
   Stewart, Jennifer
   Kub, Joan
   Cumpsty-Fowler, Carolyn
   Lowensen, Kelly
   Becker, Kathleen
TI Development of The Johns Hopkins University School of Nursing Adult/Geriatric Primary Care Nurse Practitioner Program in HIV Prevention, Treatment, and Care
SO JANAC-JOURNAL OF THE ASSOCIATION OF NURSES IN AIDS CARE
LA English
DT Article
DE HIV; nurse practitioner; primary care; workforce
ID providers; quality
AB In response to the call to create an AIDS Education and Training Center for Nurse Practitioner Education by the Health Resources and Services Administration, The Johns Hopkins University School of Nursing embarked on a transformative curriculum overhaul to integrate HIV prevention, treatment, and care into the Adult/Geriatric Nurse Practitioner Program. A six-step process outlined in the Curriculum Development for Medical Education was followed. A pilot cohort of Adult/Geriatric Nurse Practitioner students were enrolled, including 50% primary care setting and 50% HIV-focused primary care through a 12-month HIV continuity clinic experience. Through this pilot, substantive changes to the program were adopted. Programmatic outcomes were not compromised with the modification in clinical hours. The model of a 12-month HIV continuity clinical experience reduced the number of required preceptors. This model has important implications for the HIV workforce by demonstrating successful integration of HIV and primary care training for nurse practitioners. Copyright (C) 2016 The Authors. Published by Elsevier Inc. on behalf of Association of Nurses in AIDS Care.
C1 [Farley, Jason E.] Johns Hopkins Univ, Sch Nursing, Dept Community & Publ Hlth, AIDS Educ & Training Ctr NP Educ & Clin Core, Baltimore, MD USA.
   [Farley, Jason E.] Johns Hopkins Univ, Sch Nursing, Dept Community & Publ Hlth, Johns Hopkins Ctr AIDS Res, Baltimore, MD USA.
   [Stewart, Jennifer; Kub, Joan; Cumpsty-Fowler, Carolyn; Lowensen, Kelly] Johns Hopkins Univ, Sch Nursing, Dept Community & Publ Hlth, Baltimore, MD USA.
   [Becker, Kathleen] Johns Hopkins Univ, Sch Nursing, Dept Community & Publ Hlth, AGNP Program, Baltimore, MD USA.
C3 Johns Hopkins University; Johns Hopkins University; Johns Hopkins University; Johns Hopkins University
RP Farley, JE (corresponding author), Johns Hopkins Univ, Sch Nursing, Dept Community & Publ Hlth, AIDS Educ & Training Ctr NP Educ & Clin Core, Baltimore, MD USA.; Farley, JE (corresponding author), Johns Hopkins Univ, Sch Nursing, Dept Community & Publ Hlth, Johns Hopkins Ctr AIDS Res, Baltimore, MD USA.
EM jfarley1@jhu.edu
FU HRSA grant [1 H4AHA26220-02-00]
CR Advanced Practice Registered Nurse (APRN) Consensus Work Group and National Council of State Boards of Nursing APRN Advisory Committee, 2008, CONS MOD APRN REG LI, V0, P0
   American Colleges of Nursing, 2010, AD GER PRIM CAR NURS, V0, P0
   Boehler M, 2016, J ASSOC NURSE AIDS C, V27, P246, DOI 10.1016/j.jana.2015.06.006
   Capeau J, 2011, CLIN INFECT DIS, V53, P1127, DOI 10.1093/cid/cir628
   Centers for Disease Control and Prevention, 2013, HIV SURV REP DIAGN H, V0, P0
   Centers for Disease Control and Prevention, 2015, HIV TRANSG PEOPL, V0, P0
   Ding L, 2008, AIDS CARE, V20, P35, DOI 10.1080/09540120701439295
   Earl TR, 2013, SOC WORK RES, V37, P219, DOI 10.1093/swr/svt017
   Gonzalez Adam, 2011, CURR HIV/AIDS REP, V8, P223, DOI 10.1007/s11904-011-0093-5
   Kern DE., 2009, CURRICULUM DEV MEDIC, V2nd ed, P0
   Maryland Department of Health and Mental Hygiene, 2012, MAR HIV AIDS EP PROF, V0, P0
   Mimiaga MJ, 2013, AM J PUBLIC HEALTH, V103, P1457, DOI 10.2105/AJPH.2012.301162
   National Organization of Nurse Practitioner Faculties, 2012, NURSE PRACTITIONER C, V0, P0
   National Task Force on Quality Nurse Practitioner Education, 2012, CRIT EV NURS PRAT PR, V0, P0
   Sabin JA, 2015, AM J PUBLIC HEALTH, V105, P1831, DOI 10.2105/AJPH.2015.302631
   Saha S, 2013, J GEN INTERN MED, V28, P622, DOI 10.1007/s11606-012-2298-8
   Swan M, 2015, INT J QUAL HEALTH C, V27, P396, DOI 10.1093/intqhc/mzv054
   U. S. Department of Health and Human Services, 2013, OLD AD HIV AIDS, V0, P0
   Weiser J., 2015, PROVISION CARE SUPPO, V0, P0
   White House Office of National AIDS Policy, 2015, NATL HIV AIDS STRAT, V0, P0
NR 20
TC 3
Z9 4
U1 1
U2 11
PU LIPPINCOTT WILLIAMS & WILKINS
PI PHILADELPHIA
PA TWO COMMERCE SQ, 2001 MARKET ST, PHILADELPHIA, PA 19103 USA
SN 1055-3290
EI 1552-6917
J9 J ASSOC NURSE AIDS C
JI J. Assoc. Nurses Aids Care
PD MAY-JUN 15
PY 2016
VL 27
IS 3
BP 223
EP 233
DI 10.1016/j.jana.2015.12.006
PG 11
WC Nursing
SC Nursing
GA DK6XT
UT WOS:000375069800004
PM 26852319
DA 2023-03-20
ER

PT J
AU Hobkirk, AL
   Watt, MH
   Myers, B
   Skinner, D
   Meade, CS
AF Hobkirk, Andrea L.
   Watt, Melissa H.
   Myers, Bronwyn
   Skinner, Donald
   Meade, Christina S.
TI A qualitative study of methamphetamine initiation in Cape Town, South Africa
SO INTERNATIONAL JOURNAL OF DRUG POLICY
LA English
DT Article
DE South Africa; Methamphetamine; Substance use; Prevention; Qualitative research
ID international diagnostic interview; sexual risk behaviors; illicit drug-use; substance use; school-students; prevention; impact; hiv; alcohol; program
AB Background: Despite a significant rise in methamphetamine use in low- and middle-income countries, there has been little empirical examination of the factors that contribute to individuals' initiation of methamphetamine use in these settings. The goal of this study was to qualitatively examine factors associated with methamphetamine initiation in South Africa. Methods: In-depth interviews were conducted with 30 active methamphetamine users (13 women and 17 men) in Cape Town, South Africa. Interviews included narrative descriptions of the circumstances surrounding methamphetamine initiation. Interviews were audio recorded, transcribed, and translated. Transcripts were analyzed with document memos, data display matrices, and a constant comparison technique to identify themes. Results: On average, participants began regularly using methamphetamine around age 21 and had used for seven years. Four major themes emerged related to the initiation of methamphetamine use. The prevalence of methamphetamine users and distributors made the drug convenient and highly accessible to first time users. Methamphetamine has increased in popularity and is considered "trendy", which contributes to social pressure from friends, and less often, family members to initiate use. Initiation is further fueled by a lack of opportunities for recreation and employment, which leads to boredom and curiosity about the rumored positive effects of the drug. Young people also turn to methamphetamine use and distribution through gang membership as an attempt to generate income in impoverished communities with limited economic opportunities. Finally, participants described initiating methamphetamine as a means of coping with the cumulative stress and psychological burden provoked by the high rates of violence and crime in areas of Cape Town. Conclusion: The findings highlight the complex nature of methamphetamine initiation in low- and middle-income countries like South Africa. There is a need for community-level interventions to address the availability and perceived normality of methamphetamine use, and to provide young people opportunities for recreation. On an individual level, addressing mental health and misconceptions about the dangers and benefits of methamphetamine could ameliorate willingness for initiation. Potential points of intervention include mass media campaigns and school-based interventions to raise awareness of the physical and social impacts of methamphetamine, and structural interventions to create safer neighborhoods, provide opportunities for employment and recreation, and expand mental health services to improve emotional health and coping skills. (C) 2015 Elsevier B.V. All rights reserved.
C1 [Hobkirk, Andrea L.] Duke Univ, Sch Med, Dept Psychiat & Behav Sci, Duke Global Hlth Inst, 310 Trent Dr,333 Trent Hall,Box 90519, Durham, NC 27708 USA.
   [Watt, Melissa H.] Duke Univ, Duke Global Hlth Inst, 310 Trent Dr,Trent Hall,Room 330, Durham, NC 27708 USA.
   [Myers, Bronwyn] S African MRC, Alcohol Tobacco & Other Drug Res Unit, POB 19070, ZA-7505 Cape Town, South Africa.
   [Skinner, Donald] Univ Stellenbosch, Fac Med & Hlth Sci, Box 19063, ZA-7505 Tygerberg, South Africa.
   [Meade, Christina S.] Duke Univ, Sch Med, Dept Psychiat & Behav Sci, Duke Global Hlth Inst, 310 Trent Dr,335 Trent Hall,Box 90519, Durham, NC 27708 USA.
C3 Duke University; Duke University; South African Medical Research Council; Stellenbosch University; Duke University
RP Hobkirk, AL (corresponding author), Duke Univ, Duke Global Hlth Inst, 310 Trent Dr,Trent Hall,Room 333,Box 90519, Durham, NC 27708 USA.
EM andrea.hobkirk@duke.edu
FU United States National Institutes of Health [R03-DA033828, K23-DA028660, F32-DA038519]; DGHI
CR Birks M, 2008, J RES NURS, V13, P68, DOI 10.1177/1744987107081254
   Caldwell L., 2004, WORLD LEISURE J, V3, P4, DOI 10.1080/04419057.2004.9674362
   Caldwell LL, 2010, J LEISURE RES, V42, P203, DOI 10.1080/00222216.2010.11950202
   Degenhardt L, 2010, DRUG ALCOHOL DEPEN, V108, P84, DOI 10.1016/j.drugalcdep.2009.12.001
   Earleywine M, 2002, UNDERSTANDING MARIJU, V0, P0
   Erceg-Hurn D, 2008, PREV SCI, V9, P256, DOI 10.1007/s11121-008-0098-5
   Hanlon C, 2014, PLOS ONE, V9, P0, DOI 10.1371/journal.pone.0088437
   James S, 2006, AIDS EDUC PREV, V18, P281, DOI 10.1521/aeap.2006.18.4.281
   Johnson K., 2014, SACENDU RES BRIEF, V17, P1
   KANDEL D, 1975, SCIENCE, V190, P912, DOI 10.1126/science.1188374
   Kessler RC, 2004, INT J METH PSYCH RES, V13, P93, DOI 10.1002/mpr.168
   Kimani SM, 2014, DRUG ALCOHOL DEPEN, V143, P134, DOI 10.1016/j.drugalcdep.2014.07.018
   Kwan M, 2014, ADDICT BEHAV, V39, P497, DOI 10.1016/j.addbeh.2013.11.006
   Lankenau SE, 2010, J DRUG ISSUES, V40, P241, DOI 10.1177/002204261004000201
   Lund C, 2012, PLOS MED, V9, P0, DOI 10.1371/journal.pmed.1001359
   Mack N., 2005, IN DEPTH INTERVIEWS, V0, P0
   Magnani R, 2005, J ADOLESCENT HEALTH, V36, P289, DOI 10.1016/j.jadohealth.2004.02.025
   Marshall BDL, 2011, PREV SCI, V12, P173, DOI 10.1007/s11121-010-0197-y
   McGrath M., 2007, METHAMPHETAMINE MONT, V0, P0
   MCLELLAN AT, 1980, J NERV MENT DIS, V168, P26, DOI 10.1097/00005053-198001000-00006
   Meade C. S., 2015, DRUG ALCOHOL DEPENDE, V0, P0
   Meade CS, 2012, DRUG ALCOHOL DEPEN, V126, P232, DOI 10.1016/j.drugalcdep.2012.05.024
   Myers B, 2009, AFR J PSYCHIATRY, V12, P218
   Myers B, 2013, BMC PUBLIC HEALTH, V13, P0, DOI 10.1186/1471-2458-13-174
   Norman R, 2007, B WORLD HEALTH ORGAN, V85, P695, DOI 10.2471/BLT.06.037184
   Norman R, 2010, POPUL HEALTH METR, V8, P0, DOI 10.1186/1478-7954-8-32
   Peltzer K, 2012, SCI WORLD J, V0, P0, DOI DOI 10.1100/2012/384608
   Peltzer K, 2010, SUBST USE MISUSE, V45, P2221, DOI 10.3109/10826084.2010.481594
   Petersen I, 2011, SAMJ S AFR MED J, V101, P751
   Pluddemann A, 2013, AFR J PSYCHIATRY, V16, P45, DOI http://dx.doi.org/10.4314/ajpsy.v16i1.8
   Pluddemann A, 2010, DRUG ALCOHOL DEPEN, V109, P14, DOI 10.1016/j.drugalcdep.2009.11.021
   ROBINS LN, 1988, ARCH GEN PSYCHIAT, V45, P1069
   Schifano Fabrizio, 2007, ANN IST SUPER SANITA, V43, P110
   Sharp EH, 2011, INT J BEHAV DEV, V35, P343, DOI 10.1177/0165025411404494
   Sigfusdottir ID, 2008, SUBST ABUSE TREAT PR, V3, P0, DOI 10.1186/1747-597X-3-12
   Sigfusdottir ID, 2011, GLOB HEALTH PROMOT, V18, P23, DOI 10.1177/1757975911412403
   Simbayi L., 2006, J SUBST USE, V11, P291, DOI 10.1080/14659890600625767
   Smith E, 2008, PREV SCI, V9, P311, DOI 10.1007/s11121-008-0103-z
   Statistics South Africa, 2011, LIV COND HOUS SA 200, V0, P0
   Statistics South Africa, 2011, CIT CAP TOWN 2011 CE, V0, P0
   Tibbits MK, 2011, HEALTH EDUC RES, V26, P653, DOI 10.1093/her/cyr024
   United Nations Office on Drugs and Crime, 2014, WORLD DRUG REP 2014, V0, P0
   Vanyukov MM, 2012, DRUG ALCOHOL DEPEN, V123, PS3, DOI 10.1016/j.drugalcdep.2011.12.018
   Watt MH, 2014, INT J DRUG POLICY, V25, P219, DOI 10.1016/j.drugpo.2013.10.007
   Wechsberg Wendee M, 2012, J AIDS CLIN RES, VS1, P0
   Wechsberg WM, 2010, AM J DRUG ALCOHOL AB, V36, P208, DOI 10.3109/00952990.2010.493592
   Wegner L, 2008, HEALTH EDUC RES, V23, P1085, DOI 10.1093/her/cym064
NR 47
TC 28
Z9 28
U1 0
U2 19
PU ELSEVIER SCIENCE BV
PI AMSTERDAM
PA PO BOX 211, 1000 AE AMSTERDAM, NETHERLANDS
SN 0955-3959
EI 1873-4758
J9 INT J DRUG POLICY
JI Int. J. Drug Policy
PD APR 15
PY 2016
VL 30
IS 
BP 99
EP 106
DI 10.1016/j.drugpo.2015.10.006
PG 8
WC Substance Abuse
SC Substance Abuse
GA DK8FW
UT WOS:000375163600013
PM 26614737
DA 2023-03-20
ER

PT J
AU Loosier, PS
   Doll, S
   Lepar, D
   Ward, K
   Gamble, G
   Dittus, PJ
AF Loosier, Penny S.
   Doll, Shelli
   Lepar, Danielle
   Ward, Kristin
   Gamble, Ginger
   Dittus, Patricia J.
TI Effectiveness of an Adaptation of the Project Connect Health Systems Intervention: Youth and Clinic-Level Findings
SO JOURNAL OF SCHOOL HEALTH
LA English
DT Article
DE school health; adolescent; healthcare seeking; linkage to healthcare; structural intervention
ID services; receipt
AB BACKGROUND: The Project Connect Health Systems Intervention (Project Connect) uses a systematic process of collecting community and healthcare infrastructure information to craft a referral guide highlighting local healthcare providers who provide high quality sexual and reproductive healthcare. Previous self-report data on healthcare usage indicated Project Connect was successful with sexually experienced female youth, where it increased rates of human immunodeficiency virus (HIV) and sexually transmitted disease (STD) testing and receipt of contraception. This adaption of Project Connect examined its effectiveness in a new context and via collection of clinic encounter-level data. METHODS: Project Connect was implemented in 3 high schools. (only 2 schools remained open throughout the entire project period). Participant recruitment and data collection occurred in 5 of 8 participating health clinics. Students completed Youth Surveys (N=608) and a Clinic Survey (paired with medical data abstraction in 2 clinics [N=305]). RESULTS: Students were more likely than nonstudents to report having reached a clinic via Project Connect. Nearly 40% of students attended a Project Connect school, with 32.7% using Project Connect to reach the clinic. Students were most likely to have been referred by a school nurse or coach. CONCLUSIONS: Project Connect is a low-cost, sustainable structural intervention with multiple applications within schools, either as a standalone intervention or in combination with ongoing efforts.
C1 [Loosier, Penny S.] Ctr Dis Control & Prevent, 1600 Clifton Rd,MS-E02, Atlanta, GA 30333 USA.
   [Doll, Shelli] Michigan Dept Hlth & Human Serv, HIV Care & Prevent Sect, Lansing, MI 48913 USA.
   [Lepar, Danielle; Ward, Kristin; Gamble, Ginger] Michigan Publ Hlth Inst, Ctr Data Management & Translat Res, Okemos, MI 48864 USA.
   [Dittus, Patricia J.] Ctr Dis Control & Prevent, 1600 Clifton Rd,MS-E44, Atlanta, GA 30333 USA.
C3 Centers for Disease Control & Prevention - USA; MDHHS - Michigan Department of Health & Human Services; Centers for Disease Control & Prevention - USA
RP Loosier, PS (corresponding author), Ctr Dis Control & Prevent, 1600 Clifton Rd,MS-E02, Atlanta, GA 30333 USA.
EM ploosier@cdc.gov; Dolls@michigan.gov; dlepar@mphi.org; kward@mphi.org; ggamble@mphi.org; pdittus@cdc.gov
CR Centers for Disease Control and Prevention (US), 2014, SEX TRANSM DIS SURV, V0, P0
   Charting Nursings Future, 2010, UNL POT SCH NURS KEE, V0, P0
   Cunningham SD, 2009, PERSPECT SEX REPRO H, V41, P225, DOI 10.1363/4122509
   DeRosa C, 2013, 2014 STD PREV C ATL, V0, P0
   Dittus PJ, 2014, J ADOLESCENT HEALTH, V55, P528, DOI 10.1016/j.jadohealth.2014.04.005
   Geisler WM, 2006, SEX TRANSM DIS, V33, P389, DOI 10.1097/01.olq.0000194584.80513.4a
   Goyal MK, 2014, J PEDIATR-US, V165, P343, DOI 10.1016/j.jpeds.2014.04.009
   Guerry SL, 2005, J GEN INTERN MED, V20, P1102, DOI 10.1111/j.1525-1497.2005.00240.x
   Haderxhanaj LT, 2014, SEX TRANSM DIS, V41, P67, DOI 10.1097/OLQ.0000000000000058
   Hyden C, 2014, HEALTH PROMOT PRACT, V15, P173, DOI 10.1177/1524839913499347
   Irwin CE, 2009, PEDIATRICS, V123, PE565, DOI 10.1542/peds.2008-2601
   Lau JS, 2013, J ADOLESCENT HEALTH, V52, P42, DOI 10.1016/j.jadohealth.2012.04.017
   McKay A., 2010, CANADIAN J HUMAN SEX, V19, P43
   Michigan Department of Health and Human Services, 2010, MICH SEX TRANSM DIS, V0, P0
   National Association of School Nurses, 2007, SCH NURS US QUANT ST, V0, P0
   Wiehe SE, 2011, PEDIATRICS, V127, PE336, DOI 10.1542/peds.2010-0967
   Wiehe SE, 2010, SEX TRANSM DIS, V37, P751, DOI 10.1097/OLQ.0b013e3181e50044
NR 20
TC 4
Z9 4
U1 0
U2 6
PU WILEY
PI HOBOKEN
PA 111 RIVER ST, HOBOKEN 07030-5774, NJ USA
SN 0022-4391
EI 1746-1561
J9 J SCHOOL HEALTH
JI J. Sch. Health
PD AUG 15
PY 2016
VL 86
IS 8
BP 595
EP 603
DI 10.1111/josh.12414
PG 9
WC Education & Educational Research; Education, Scientific Disciplines; Health Care Sciences & Services; Public, Environmental & Occupational Health
SC Education & Educational Research; Health Care Sciences & Services; Public, Environmental & Occupational Health
GA DW5NA
UT WOS:000383691100005
PM 27374349
DA 2023-03-20
ER

PT J
AU Gordon, R
   Gere, D
AF Gordon, Robert
   Gere, David
TI Sex Squad: engaging humour to reinvigorate sexual health education
SO SEX EDUCATION-SEXUALITY SOCIETY AND LEARNING
LA English
DT Article
DE Sex Squad; humour; sex education; HIV prevention; young people
AB The Sex Squad is a collective of US-based college students, who create and perform monologues, scenes and musical parodies for ninth graders (ranging in age from 13 to 15). The Sex Squad is the central element in the AMP! programme for adolescent sexual health, developed at the University of California - Los Angeles in collaboration with the HIV/AIDS Prevention Unit of the Los Angeles Unified School District. In this case study, grounded primarily in arts-based approaches to sexual health, we, the founders, draw on our own experiences with, and critical reflections on, Sex Squad to make a case for including humour in sexual health education. In particular, we are committed to investigating how the arts can radicalise sexual health education, to increase its effectiveness, but also to reinforce sex as a valuable and pleasurable aspect of the human experience.
C1 [Gordon, Robert; Gere, David] Univ Calif Los Angeles, Dept World Arts & Cultures Dance, Los Angeles, CA USA.
C3 University of California System; University of California Los Angeles
RP Gordon, R (corresponding author), Univ Calif Los Angeles, Dept World Arts & Cultures Dance, Los Angeles, CA USA.
EM robert.gordon@arts.ucla.edu
CR Allen L, 2014, SEX EDUC-SEX SOC LEA, V14, P387, DOI 10.1080/14681811.2014.918539
   [Anonymous], 1985, THEATRE OPPRESSED, V0, P0
   Beasley C, 2008, HEALTH SOCIOL REV, V17, P151, DOI 10.5172/hesr.451.17.2.151
   Blair B, 2010, YOUTH AND THEATRE OF THE OPPRESSED, V0, P97
   Boal A., 2006, AESTHETICS OPPRESSED, V0, P0
   Bridges E., 2014, SEXUALITY ED BUILDIN, V0, P0
   Butler J., 1990, GENDER TROUBLE FEMIN, V0, P0
   BUTLER J, 1998, BODIES MATTER DISCUR, V0, P0
   Cohen-Cruz Jan, 2010, ENGAGING PERFORMANCE, V0, P0, DOI DOI 10.4324/9780203847695
   FINE M, 1988, HARVARD EDUC REV, V58, P29, DOI 10.17763/haer.58.1.u0468k1v2n2n8242
   Grewe ME, 2015, SEX EDUC-SEX SOC LEA, V15, P303, DOI 10.1080/14681811.2015.1022820
   Johnstone B., 2010, AMP ARTS BASED MULTI, V0, P0
   Ledwith M., 2010, PARTICIPATORY PRACTI, V0, P0
   Lightfoot AF, 2015, SEX EDUC-SEX SOC LEA, V15, P348, DOI 10.1080/14681811.2015.1025947
   Marston C, 2006, LANCET, V368, P1581, DOI 10.1016/S0140-6736(06)69662-1
   Mojarro V., 2013, BRINGING SAFE UNPUB, V0, P0
   Rossman M, 1972, LEARNING SOCIAL CHAN, V0, P0
   Trethewey A., 2004, WOMEN LANGUAGE, V27, P34
   UCLA Sex Squad, 2015, COM AS YOU AR, V0, P0
   UCLA Sex Squad, 2013, BRING SAF SEX BACK, V0, P0
   Uys Pieter Dirk, 2002, ELECTIONS ERECTIONS, V0, P0
NR 23
TC 6
Z9 6
U1 0
U2 17
PU ROUTLEDGE JOURNALS, TAYLOR & FRANCIS LTD
PI ABINGDON
PA 2-4 PARK SQUARE, MILTON PARK, ABINGDON OX14 4RN, OXON, ENGLAND
SN 1468-1811
EI 1472-0825
J9 SEX EDUC-SEX SOC LEA
JI Sex Educ.-Sex. Soc. Learn.
PD MAY 15
PY 2016
VL 16
IS 3
BP 324
EP 336
DI 10.1080/14681811.2015.1120193
PG 13
WC Education & Educational Research; Public, Environmental & Occupational Health
SC Education & Educational Research; Public, Environmental & Occupational Health
GA DF4UP
UT WOS:000371347000008
DA 2023-03-20
ER

PT J
AU Cragg, A
   Steenbeek, A
   Asbridge, M
   Andreou, P
   Langille, D
AF Cragg, Amber
   Steenbeek, Audrey
   Asbridge, Mark
   Andreou, Pantelis
   Langille, Donald
TI Sexually transmitted infection testing among heterosexual Maritime Canadian university students engaging in different levels of sexual risk taking
SO CANADIAN JOURNAL OF PUBLIC HEALTH-REVUE CANADIENNE DE SANTE PUBLIQUE
LA English
DT Article
DE Student health services; sexually transmitted diseases; bacterial; reproductive health; health knowledge; attitudes; practice; heterosexuality
ID gender-differences; school-students; health-care; college; hiv; behaviors; knowledge; seeking; stigma; men
AB OBJECTIVES: Individuals aged 15-29 years have the highest rates of diagnosed sexually transmitted infection (STI), and in Canada routine STI testing is recommended for sexually active individuals under 25 years of age. Despite its being readily available to most Canadian university students, testing is not accessed by all sexually active students. This study examines correlates of STI testing among sexually active heterosexual university students. Specifically, we sought to determine: i) the lifetime incidence of STI testing overall and stratified by biological sex; ii) whether those most at risk of STI are being tested; and iii) which other characteristics are associated with ever having been tested for STI. METHODS: A cross-sectional survey of undergraduate students at eight universities in Maritime Canada was carried out in 2012, gathering information on student demographic characteristics, sexual behaviours and use of sexual health services. We conducted a sex-stratified descriptive analysis of each covariate and of STI testing at three levels of STI risk. We then performed multiple logistic regressions to determine the factors associated with lifetime STI testing. RESULTS: Only 34% of the study population and 51% of those at higher risk of STI acquisition had ever been tested for STI. Individuals at moderate or higher risk of STI were more likely to be tested than those at lower risk. In both sexes, older students, those who reported experiencing non-consensual sex while enrolled at university and those with more sexual health knowledge were more likely to be tested. Higher perceived risk was associated with STI testing only among females. CONCLUSIONS: Individuals at higher risk of STI acquisition are more likely to be tested; however, STI testing rates are low in this sample. Health promotion with campaigns designed to increase general sexual health knowledge may be more effective in increasing testing when targeting younger students.
C1 [Cragg, Amber; Steenbeek, Audrey; Asbridge, Mark; Andreou, Pantelis; Langille, Donald] Dalhousie Univ, Dept Community Hlth & Epidemiol, Halifax, NS, Canada.
   [Steenbeek, Audrey] Dalhousie Univ, Sch Nursing, Halifax, NS, Canada.
C3 Dalhousie University; Dalhousie University
RP Langille, D (corresponding author), Dalhousie Univ, Fac Med, Dept Community Hlth & Epidemiol, 5790 Univ Ave, Halifax, NS B3H 1V7, Canada.
EM donald.langille@dal.ca
CR Adam PCG, 2014, AIDS BEHAV, V18, P921, DOI 10.1007/s10461-014-0733-z
   Bertakis KD, 2000, J FAM PRACTICE, V49, P147
   Bontempi JB, 2009, AM J HEALTH EDUC, V40, P97, DOI 10.1080/19325037.2009.10599084
   Buhi ER, 2010, J AM COLL HEALTH, V58, P337, DOI 10.1080/07448480903501780
   Caldeira KM, 2012, AIDS EDUC PREV, V24, P363, DOI 10.1521/aeap.2012.24.4.363
   Centers for Disease Control and Prevention, 2010, ROL STD DET TREATM H, V0, P0
   Centers for Disease Control and Prevention, 2011, CDC REC CHLAM SCREEN, V0, P0
   Crosby Richard A, 2005, SEX HEALTH, V2, P19, DOI 10.1071/SH04047
   Cunningham SD, 2002, SEX TRANSM INFECT, V78, P334, DOI 10.1136/sti.78.5.334
   Denny S, 2013, J PRIM HEALTH CARE, V5, P11, DOI 10.1071/HC13011
   Farley TA, 2003, PREV MED, V36, P502, DOI 10.1016/S0091-7435(02)00058-0
   Fortenberry JD, 2002, AM J PUBLIC HEALTH, V92, P378, DOI 10.2105/AJPH.92.3.378
   Galdas PM, 2005, J ADV NURS, V49, P616, DOI 10.1111/j.1365-2648.2004.03331.x
   HODDINOTT SN, 1986, CAN FAM PHYSICIAN, V32, P2366
   Hodgins S, 2002, SEX TRANSM INFECT, V78, PI64, DOI 10.1136/sti.78.suppl_1.i64
   Langille DB, 2009, SEX HEALTH, V6, P11, DOI 10.1071/SH08041
   Mansfield AK., 2005, PSYCHOL MEN MASCULIN, V6, P95, DOI 10.1037/1524-9220.6.2.95
   McClean H, 2000, BRIT J FAM PLAN, V26, P209
   Poulin Christiane, 2005, CHRONIC DIS CAN, V26, P65
   Public Health Agency of Canada, 2015, CAN GUID SEX TRANS I, V0, P0
   Public Health Agency of Canada, 2012, STI HEP C STAT, V0, P0
   Ratliff-Crain J, 1999, PSYCHOL HEALTH, V14, P625, DOI 10.1080/08870449908410754
   Rotermann Michelle, 2005, HEALTH REP, V16, P39
   Shoveller J, 2009, SEX TRANSM INFECT, V85, P397, DOI 10.1136/sti.2008.035568
   Siegel DM, 1999, J ADOLESCENT HEALTH, V25, P336, DOI 10.1016/S1054-139X(99)00054-3
   Thomas JC, 1996, J INFECT DIS, V174, PS134, DOI 10.1093/infdis/174.Supplement_2.S134
   Thomas PE, 2008, PUBLIC HEALTH REP, V123, P115, DOI 10.1177/00333549081230S314
   WHO-International Union Against STI, 2001, INT J STD AIDS, V12, P4
   Wolfers M, 2011, BMC PUBLIC HEALTH, V11, P0, DOI 10.1186/1471-2458-11-937
   Wolfers M, 2011, AIDS PATIENT CARE ST, V25, P311, DOI 10.1089/apc.2010.0186
   Wolfers MEG, 2010, BMC PUBLIC HEALTH, V10, P0, DOI 10.1186/1471-2458-10-725
NR 31
TC 6
Z9 6
U1 1
U2 14
PU SPRINGER INTERNATIONAL PUBLISHING AG
PI CHAM
PA GEWERBESTRASSE 11, CHAM, CH-6330, SWITZERLAND
SN 0008-4263
EI 1920-7476
J9 CAN J PUBLIC HEALTH
JI Can. J. Public Health-Rev. Can. Sante Publ.
PD JUN 15
PY 2016
VL 107
IS 2
BP E149
EP E154
DI 10.17269/CJPH.107.5036
PG 6
WC Public, Environmental & Occupational Health
SC Public, Environmental & Occupational Health
GA DX9NM
UT WOS:000384722400004
PM 27526211
DA 2023-03-20
ER

PT J
AU Pitpitan, EV
   Kalichman, SC
AF Pitpitan, Eileen V.
   Kalichman, Seth C.
TI Reducing HIV Risks in the Places Where People Drink: Prevention Interventions in Alcohol Venues
SO AIDS AND BEHAVIOR
LA English
DT Article
DE HIV/AIDS; Alcohol use; Alcohol venues; Structural interventions; Multilevel interventions
ID female sex workers; psychosocial health-problems; intimate partner violence; outlet density; condom use; cape-town; serving establishments; multilevel analysis; college-students; randomized-trial
AB Apart from individual alcohol drinking behavior, the context or places where people drink play a significant role in HIV transmission risk. In this paper, we review the research that has been conducted on alcohol venues to identify the social and structural factors (e.g., social norms, sexual behavior) that are associated with HIV risk in these places, to review HIV prevention interventions based in alcohol venues, and to discuss appropriate methodologies for alcohol venue research. Alcohol venues are defined here as places that sell or serve alcohol for onsite consumption, including bars, bottle stores, nightclubs, wine shops, and informal shebeens. Despite the many established HIV risk factors at play in alcohol venues, limited prevention strategies have been implemented in such places. A total of 11 HIV prevention interventions or programs were identified. HIV prevention interventions in alcohol venues may be conducted at the individual, social, or structural level. However, multilevel interventions that target more than one level appear to lead to the most sustainable behavior change. Strategies to incorporate alcohol venues in biomedical prevention strategies including antiretroviral therapy for alcohol users are also discussed.
C1 [Pitpitan, Eileen V.] Univ Calif San Diego, Dept Med, Div Global Publ Hlth, La Jolla, CA 92093 USA.
   [Kalichman, Seth C.] Univ Connecticut, Dept Psychol, Storrs, CT USA.
C3 University of California System; University of California San Diego; University of Connecticut
RP Pitpitan, EV (corresponding author), Univ Calif San Diego, Dept Med, Div Global Publ Hlth, 9500 Gilman Dr,MC 0507, La Jolla, CA 92093 USA.
EM epitpitan@ucsd.edu
FU [K01DA036447]
CR Albarracin D, 2001, PSYCHOL BULL, V127, P142, DOI 10.1037//0033-2909.127.1.142
   [Anonymous], 2002, PLACE CENTR AS REG S, V0, P0
   [Anonymous], 2006, PLACE ZIMB ID GAPS H, V0, P0
   [Anonymous], 2002, PLACE RUSS ID GAPS H, V0, P0
   Azar MM, 2010, DRUG ALCOHOL DEPEN, V112, P178, DOI 10.1016/j.drugalcdep.2010.06.014
   Balan IC, 2014, AIDS BEHAV, V18, P2097, DOI 10.1007/s10461-014-0759-2
   Blank S, 2005, SEX TRANSM DIS, V32, PS65, DOI 10.1097/01.olq.0000175401.37527.de
   Cain D, 2012, PREV SCI, V13, P627, DOI 10.1007/s11121-012-0290-5
   Chander G, 2006, JAIDS-J ACQ IMM DEF, V43, P411, DOI 10.1097/01.qai.0000243121.44659.a4
   Clapp JD, 2006, AM J DRUG ALCOHOL AB, V32, P275, DOI 10.1080/00952990500481205
   COSPER RL, 1987, J STUD ALCOHOL, V48, P252, DOI 10.15288/jsa.1987.48.252
   Cunradi CB, 2012, J STUD ALCOHOL DRUGS, V73, P731, DOI 10.15288/jsad.2012.73.731
   Demant J, 2013, INT J DRUG POLICY, V24, P196, DOI 10.1016/j.drugpo.2013.04.005
   DiClemente CC, 2007, ALCOHOL CLIN EXP RES, V31, P13S, DOI 10.1111/j.1530-0277.2007.00489.x
   Drumright LN, 2006, SUBST USE MISUSE, V41, P1551, DOI 10.1080/10826080600847894
   Duff C, 2005, INT J DRUG POLICY, V16, P161, DOI 10.1016/j.drugpo.2005.02.001
   Eaton LA, 2014, J BEHAV MED, V37, P381, DOI 10.1007/s10865-013-9495-8
   Engels RCME, 2011, AM J ADDICTION, V20, P530, DOI 10.1111/j.1521-0391.2011.00182.x
   Festinger L.V., 1962, THEORY COGNITIVE DIS, V0, P0
   FISHER JD, 1992, PSYCHOL BULL, V111, P455, DOI 10.1037/0033-2909.111.3.455
   Flowers P, 2002, INT J STD AIDS, V13, P102, DOI 10.1258/0956462021924721
   Freisthler B, 2003, ALCOHOL CLIN EXP RES, V27, P477, DOI 10.1097/01.ALC.0000057043.04199.B7
   Freisthler B, 2011, J FAM VIOLENCE, V26, P185, DOI 10.1007/s10896-010-9352-2
   Friedman SR, 2004, AIDS EDUC PREV, V16, P250, DOI 10.1521/aeap.16.3.250.35439
   Fritz K, 2011, AIDS BEHAV, V15, P1732, DOI 10.1007/s10461-011-9922-1
   Fritz K, 2010, LANCET, V376, P398, DOI 10.1016/S0140-6736(10)60884-7
   Gahlinger PM, 2004, AM FAM PHYSICIAN, V69, P2619
   Gaines TL, 2013, GLOB PUBLIC HEALTH, V8, P405, DOI 10.1080/17441692.2013.779386
   Go VF, 2011, AIDS BEHAV, V15, P163, DOI 10.1007/s10461-010-9758-0
   Goldenberg SM, 2011, HEALTH PLACE, V17, P748, DOI 10.1016/j.healthplace.2011.01.012
   Graham K, 2006, ADDICTION, V101, P1569, DOI 10.1111/j.1360-0443.2006.01608.x
   Grov C, 2013, ARCH SEX BEHAV, V42, P291, DOI 10.1007/s10508-011-9854-x
   Grov C, 2012, AIDS EDUC PREV, V24, P102, DOI 10.1521/aeap.2012.24.2.102
   Gruenewald PJ, 2007, ADDICTION, V102, P870, DOI 10.1111/j.1360-0443.2007.01856.x
   Gruenewald PJ, 2014, ADDICTION, V109, P736, DOI 10.1111/add.12438
   Guilamo-Ramos V, 2013, DRUG ALCOHOL DEPEN, V132, P238, DOI 10.1016/j.drugalcdep.2013.02.010
   Gupta GR, 2008, LANCET, V372, P764, DOI 10.1016/S0140-6736(08)60887-9
   Jemmott 3rd JB, 1991, ETHNIC DIS, V2, P371
   Kalichman SC, 2008, PREV SCI, V9, P55, DOI 10.1007/s11121-008-0085-x
   Kalichman SC, 2014, EUR J PUBLIC HEALTH, V24, P833, DOI 10.1093/eurpub/ckt172
   Kalichman SC, 2010, ALCOHOL RES HEALTH, V33, P184
   Kalichman S, 2008, ANN BEHAV MED, V36, P270, DOI 10.1007/s12160-008-9067-2
   KELLY JA, 1992, AM J PUBLIC HEALTH, V82, P1483, DOI 10.2105/AJPH.82.11.1483
   Kelly JA, 1997, PSYCHIATR SERV, V48, P1283
   Kelly JA, 1997, LANCET, V350, P1500, DOI 10.1016/S0140-6736(97)07439-4
   Kelly JA, 2006, BMJ-BRIT MED J, V333, P1098, DOI 10.1136/bmj.38992.478299.55
   Latkin CA, 2005, AIDS CARE, V17, PS102, DOI 10.1080/09540120500121185
   Latkin CA, 2004, AIDS EDUC PREV, V16, P499, DOI 10.1521/aeap.16.6.499.53794
   Latkin CA, 2003, HEALTH PSYCHOL, V22, P332, DOI 10.1037/0278-6133.22.4.332
   Leigh BC, 2002, SEX TRANSM DIS, V29, P476, DOI 10.1097/00007435-200208000-00008
   Lenk KM, 2006, ALCOHOL CLIN EXP RES, V30, P1194, DOI 10.1111/j.1530-0277.2006.00142.x
   Leonard KE, 2003, AGGRESSIVE BEHAV, V29, P346, DOI 10.1002/ab.10075
   Lewis JJC, 2005, SEX TRANSM DIS, V32, P364, DOI 10.1097/01.olq.0000154506.84492.61
   Livingston M, 2008, ADDICTION, V103, P619, DOI 10.1111/j.1360-0443.2008.02136.x
   Lund I, 2007, ADDICT BEHAV, V32, P2737, DOI 10.1016/j.addbeh.2007.04.010
   Lurdes L, 2008, ADICCIONES, V21, P309
   Mattison AM, 2001, J SUBST ABUSE, V13, P119, DOI 10.1016/S0899-3289(01)00060-8
   Meyer JP, 2011, J WOMENS HEALTH, V20, P991, DOI 10.1089/jwh.2010.2328
   Miller RL, 1998, AM J COMMUN PSYCHOL, V26, P97, DOI 10.1023/A:1021886208524
   Morisky DE, 2006, HEALTH PSYCHOL, V25, P595, DOI 10.1037/0278-6133.25.5.595
   Morojele NK, 2014, SAHARA J-J SOC ASP H, V11, P1, DOI 10.1080/17290376.2014.890123
   Morojele NK, 2006, SOC SCI MED, V62, P217, DOI 10.1016/j.socscimed.2005.05.031
   Mubayi A, 2011, ADDICTION, V106, P749, DOI 10.1111/j.1360-0443.2010.03254.x
   Mustanski B, 2007, ANN BEHAV MED, V34, P37, DOI 10.1007/BF02879919
   Nemoto T, 2013, AIDS CARE, V25, P613, DOI 10.1080/09540121.2012.726336
   Nichols BE, 2012, AIDS BEHAV, V16, P829, DOI 10.1007/s10461-011-9956-4
   Palepu A, 2004, ADDICTION, V99, P361, DOI 10.1111/j.1360-0443.2003.00670.x
   Parker RG, 2000, AIDS, V14, PS22, DOI 10.1097/00002030-200006001-00004
   Parsons JT, 2012, AM J PUBLIC HEALTH, V102, P156, DOI 10.2105/AJPH.2011.300284
   Pitpitan EV, 2015, J BEHAV MED, V38, P194, DOI 10.1007/s10865-014-9591-4
   Pitpitan EV, 2013, AIDS BEHAV, V17, P2577, DOI 10.1007/s10461-013-0491-3
   Pitpitan EV, 2013, ANN BEHAV MED, V45, P153, DOI 10.1007/s12160-012-9420-3
   Pitpitan EV, 2013, CURR HIV-AIDS REP, V10, P65, DOI 10.1007/s11904-012-0142-8
   Pitpitan EV, 2012, SOC SCI MED, V75, P1417, DOI 10.1016/j.socscimed.2012.06.020
   Roberts JC, 2009, AGGRESS VIOLENT BEH, V14, P59, DOI 10.1016/j.avb.2008.10.002
   Rossow I, 1996, ADDICTION, V91, P1651, DOI 10.1111/j.1360-0443.1996.tb02268.x
   Rou KM, 2007, AIDS, V21, PS95, DOI 10.1097/01.aids.0000304703.77755.c7
   Safika I, 2011, INT J DRUG POLICY, V22, P49, DOI 10.1016/j.drugpo.2010.09.003
   Samet JH, 2007, JAIDS-J ACQ IMM DEF, V46, P194, DOI 10.1097/QAI.0b013e318142aabb
   Sandoy IF, 2012, BMC PUBLIC HEALTH, V12, P0, DOI 10.1186/1471-2458-12-10
   Schneider M, 2012, ADDICTION, V107, P1369, DOI 10.1111/j.1360-0443.2012.03824.x
   Scribner R, 1999, J STUD ALCOHOL, V60, P310, DOI 10.15288/jsa.1999.60.310
   SCRIBNER RA, 1994, J STUD ALCOHOL, V55, P447, DOI 10.15288/jsa.1994.55.447
   Singer M., 1996, FREE INQ CREATIVE SO, V24, P99, DOI 10.1037/E596562013-001
   Singer M, 2009, INTRO SYNDEMICS CRIT, V0, P0
   Sirotin N, 2010, INT J DRUG POLICY, V21, P466, DOI 10.1016/j.drugpo.2010.08.002
   Sirotin N, 2010, PUBLIC HEALTH REP, V125, P101, DOI 10.1177/00333549101250S414
   Stall R, 2003, AM J PUBLIC HEALTH, V93, P939, DOI 10.2105/AJPH.93.6.939
   Toomey TL, 1999, PUBLIC HEALTH REP, V114, P337, DOI 10.1093/phr/114.4.337
   Toomey TL, 2008, ADDICTION, V103, P405, DOI 10.1111/j.1360-0443.2007.02077.x
   Townsend L, 2011, QUAL HEALTH RES, V21, P41, DOI 10.1177/1049732310378296
   Treno AJ, 2000, ADDICTION, V95, P537, DOI 10.1046/j.1360-0443.2000.9545376.x
   Truong KD, 2007, J STUD ALCOHOL DRUGS, V68, P923, DOI 10.15288/jsad.2007.68.923
   Truong KD, 2009, AM J PUBLIC HEALTH, V99, P264, DOI 10.2105/AJPH.2007.122077
   Tutenges S, 2013, INT J ENV RES PUB HE, V10, P4896, DOI 10.3390/ijerph10104896
   Tutenges S, 2009, INT J DRUG POLICY, V20, P444, DOI 10.1016/j.drugpo.2008.11.004
   Watt MH, 2014, INT J DRUG POLICY, V25, P219, DOI 10.1016/j.drugpo.2013.10.007
   Watt MH, 1982, SOC SCI MED, V0, P0
   Weinhardt L S, 2000, ANNU REV SEX RES, V11, P125
   Weir SS, 2003, AIDS, V17, P895, DOI 10.1097/00002030-200304110-00015
   Weitzman ER, 2003, HEALTH PLACE, V9, P1, DOI 10.1016/S1353-8292(02)00014-X
   Wells S, 2008, ALCOHOL CLIN EXP RES, V32, P522, DOI 10.1111/j.1530-0277.2007.00596.x
   Wise J, 1997, BMJ-BRIT MED J, V315, P1177
   Zhan WH, 2011, BMC PUBLIC HEALTH, V11, P0, DOI 10.1186/1471-2458-11-629
   Zhang Chen, 2012, WORLD HEALTH POPUL, V13, P15
   Zhao J, 2014, ARCH SEX BEHAV, V43, P801, DOI 10.1007/s10508-013-0167-0
   Zhu L, 2004, ALCOHOL ALCOHOLISM, V39, P369, DOI 10.1093/alcalc/agh062
NR 112
TC 24
Z9 25
U1 0
U2 5
PU SPRINGER/PLENUM PUBLISHERS
PI NEW YORK
PA 233 SPRING ST, NEW YORK, NY 10013 USA
SN 1090-7165
EI 1573-3254
J9 AIDS BEHAV
JI AIDS Behav.
PD JAN 15
PY 2016
VL 20
IS 
BP S119
EP S133
DI 10.1007/s10461-015-1116-9
PG 15
WC Public, Environmental & Occupational Health; Social Sciences, Biomedical
SC Public, Environmental & Occupational Health; Biomedical Social Sciences
GA DB0FM
UT WOS:000368184000010
PM 26099244
DA 2023-03-20
ER

PT J
AU Nubed, CK
   Akoachere, JFTK
AF Nubed, Colins Kingoum
   Akoachere, Jane-Francis Tatah Kihla
TI Knowledge, attitudes and practices regarding HIV/AIDS among senior secondary school students in Fako Division, South West Region, Cameroon
SO BMC PUBLIC HEALTH
LA English
DT Article
DE Knowledge; Attitude; Practices; HIV/AIDS; Prevention; Control
ID condom use; risk; hiv; adolescents; infection; yaounde
AB Background: Knowledge, attitudes and practices (KAPs) regarding HIV/AIDS is one of the corner stones in the fight against the disease. Youths are most vulnerable to infection because they engage in risky practices due to a lack of adequate information. Thus, evaluating their KAPs will help in designing appropriate prevention strategies. This study was aimed at assessing the KAPs of senior secondary school students in Fako Division, Cameroon, on HIV/AIDS. Methods: This was a cross-sectional study carried out on 464 students aged 13-25 years, selected by systematic quota random sampling from some secondary schools in Fako, from April to June 2014, to evaluate their KAPs regarding HIV/AIDS. Participants were drawn from one secondary school in each of the four health districts in Fako. Pre-tested questionnaires were administered to the students to obtain information about their KAPs on HIV/AIDS. Data were analyzed using SPSS version 20.0. Results: All respondents were aware of HIV/AIDS. Sources of information varied, the most common being sex education in school. The majority of participants demonstrated an adequate understanding of HIV transmission and prevention. However, misconceptions about routes of transmission were observed in 3.4 to 23.3 % of respondents. Risky behaviors were found among participants as about 60 % practice safe sex and 40 % reported not to. Up to 196 (42.2 %) respondents had a history of sexual intercourse of which 108 (56.25 %) had used a condom during their last three sexual encounters. About half of the respondents had negative views about HIV infected people. Students with medium (34.3 %) and high (62.1 %) levels of knowledge were more likely to display positive attitudes Although statistically not significant, we found that as knowledge increased the ability of respondents to report safer sex decreased (95 % CI, P = 0.922). Conclusions: Students had a satisfactory level of knowledge on HIV/AIDS prevention. Those with adequate knowledge were more likely to display positive attitudes towards PLHIV. Having adequate knowledge did not imply engaging in safe practices. This study none-the-less highlighted some misconceptions about HIV transmission, intolerant and discriminatory attitudes towards PLHIV, and risky sexual practices among study participants which can be corrected by reinforcing sex education curriculum as sex education in school was their main source of information on HIV/AIDS.
C1 [Nubed, Colins Kingoum; Akoachere, Jane-Francis Tatah Kihla] Univ Buea, Dept Microbiol & Parasitol, Fac Sci, Buea, Cameroon.
RP Akoachere, JFTK (corresponding author), Univ Buea, Dept Microbiol & Parasitol, Fac Sci, Buea, Cameroon.
EM jakoachere@yahoo.com
CR ANDARGIE G, 2007, ETHIOP J HEALTH DEV, V21, P1
   Ankomah A, 2013, HIV AIDS-RES PALLIAT, V5, P97, DOI 10.2147/HIV.S38965
   [Anonymous], 2000, SENTINEL, V0, P0
   Bamise OF, 2011, NIGER J CLIN PRACT, V14, P338, DOI 10.4103/1119-3077.86780
   Chen FP, 2008, ASIA PAC POPUL J, V23, P7
   Dimbuene ZT, 2011, BMC PUBLIC HEALTH, V11, P0, DOI 10.1186/1471-2458-11-348
   Haddison Eposi Christiana, 2012, PAN AFR MED J, V13, P18
   Herek GM, 2002, AM J PUBLIC HEALTH, V92, P371, DOI 10.2105/AJPH.92.3.371
   Kelly RJ, 2003, JAIDS-J ACQ IMM DEF, V32, P446, DOI 10.1097/00126334-200304010-00016
   Lydie N, 2004, J BIOSOC SCI, V36, P597, DOI 10.1017/S002193200300631X
   Mansoor Abdul Basir, 2008, SOUTHEAST ASIAN JOURNAL OF TROPICAL MEDICINE AND PUBLIC HEALTH, V39, P404
   Mbanya Dora, 2008, INT J ENVIRON RES PUBLIC HEALTH, V5, P378
   Meekers D, 2003, AIDS BEHAV, V7, P413, DOI 10.1023/B:AIBE.0000004733.26053.c8
   Meekers D, 2002, STUD FAMILY PLANN, V33, P335, DOI 10.1111/j.1728-4465.2002.00335.x
   Mmbaga JE, 2013, PLOS ONE, V7, P0
   National Institute of Statistics, 2012, 2011 CAM DEM HLTH SU, V0, P0
   Plautz Andrea, 2007, REPROD HEALTH, V4, P1, DOI 10.1186/1742-4755-4-1
   Rwenge M, 2000, INT FAM PLAN PERSPEC, V26, P118, DOI 10.2307/2648300
   Sa ZH, 2008, J BIOSOC SCI, V40, P505, DOI 10.1017/S002193200700257X
   Sieving RE, 2006, PERSPECT SEX REPRO H, V38, P13, DOI 10.1363/3801306
   Tan Xiaodong, 2007, INT J ENVIRON RES PUBLIC HEALTH, V4, P248, DOI 10.3390/ijerph2007030009
   Tarkang E. E., 2013, INTERNATIONAL JOURNAL OF CURRENT MICROBIOLOGY AND APPLIED SCIENCES, V2, P245
   Tarkang EE, 2014, INT STD RES REV, V2, P123
   Tarkang EE, 2013, GLOB ADV RES J SOC S, V2, P163
   Tarkang EE, 2014, PAN AFR MED J, V17, P0, DOI 10.11604/pamj.2014.17.259.2772
   Thanavanh B, 2013, J INT AIDS SOC, V16, P0, DOI 10.7448/IAS.16.1.17387
   UNAIDS, 2013, HIV AIDS EST 2013, V0, P0
   UNAIDS, 2014, GAP REPORT BEGINNING, V0, P0
   Zuma Khangelani, 2010, AFR J REPROD HEALTH, V14, P47
NR 38
TC 41
Z9 44
U1 1
U2 15
PU BMC
PI LONDON
PA CAMPUS, 4 CRINAN ST, LONDON N1 9XW, ENGLAND
SN 
EI 1471-2458
J9 BMC PUBLIC HEALTH
JI BMC Public Health
PD AUG 22
PY 2016
VL 16
IS 
BP 
EP 
DI 10.1186/s12889-016-3516-9
PG 10
WC Public, Environmental & Occupational Health
SC Public, Environmental & Occupational Health
GA DT8JS
UT WOS:000381737000001
PM 27549185
DA 2023-03-20
ER

PT J
AU Haroun, D
   El Saleh, O
   Wood, L
   Mechli, R
   Al Marzouqi, N
   Anouti, S
AF Haroun, Dalia
   El Saleh, Ola
   Wood, Lesley
   Mechli, Rola
   Al Marzouqi, Nada
   Anouti, Samir
TI Assessing Knowledge of, and Attitudes to, HIV/AIDS among University Students in the United Arab Emirates
SO PLOS ONE
LA English
DT Article
ID college-students; turkish
AB Background The Middle East and North Africa (MENA) region is among the top two regions in the world with the fastest growing HIV epidemic. In this context, risks and vulnerability are high as the epidemic is on the rise with evidence indicating significantly increasing HIV prevalence, new HIV infections and AIDS-related deaths. Objective The aim of the survey was to assess HIV/AIDS knowledge and attitudes related to HIV/AIDS among a wide group of university students in the United Arab Emirates (UAE). Methods In a cross-sectional survey, a total sample of 2,294 students (406 male; 1,888 female) from four universities in three different Emirates in the UAE were approached to take part in the study. Students self-completed a questionnaire that was designed to measure their knowledge and attitudes to HIV/AIDS. Results The overall average knowledge score of HIV. AIDS was 61%. Non-Emirati and postgraduates demonstrated higher levels of knowledge compared to Emirati and undergraduate students respectively. No significant differences between males and females; and marital status were found. Eighty-five percent of students expressed negative attitudes towards people living with HIV, with Emirati and single students significantly holding more negative attitudes compared to non-Emiratis and those that are married respectively. Conclusions The findings provide strong evidence that there is a need to advocate for appropriate National HIV/AIDS awareness raising campaigns in universities to reduce the gaps in knowledge and decrease stigmatizing attitudes towards people living with HIV/AIDS.
C1 [Haroun, Dalia; El Saleh, Ola; Wood, Lesley; Anouti, Samir] UNICEF Gulf Area Off, Programs, Dubai, U Arab Emirates.
   [Haroun, Dalia; Mechli, Rola] Zayed Univ, Nat Sci & Publ Hlth, Dubai, U Arab Emirates.
   [Al Marzouqi, Nada] Minist Hlth, Prevent Med, Dubai, U Arab Emirates.
C3 Zayed University
RP Haroun, D (corresponding author), UNICEF Gulf Area Off, Programs, Dubai, U Arab Emirates.; Haroun, D (corresponding author), Zayed Univ, Nat Sci & Publ Hlth, Dubai, U Arab Emirates.
EM Dalia.haroun@zu.ac.ae
FU UNICEF Regional and Gulf Area office
CR Al-Jabri AA, 2003, SAUDI MED J, V24, P273
   Badahdah A. M., 2010, EASTERN MEDITERRANEAN HEALTH JOURNAL, V16, P901
   Badahdah AM, 2010, J TRANSCULT NURS, V21, P386, DOI 10.1177/1043659609360873
   Barss P, 2009, JAIDS-J ACQ IMM DEF, V52, P86, DOI 10.1097/QAI.0b013e31819c153f
   Bektas HA, 2007, AIDS CARE, V19, P888, DOI 10.1080/09540120701203352
   Bhatta D N, 2013, KATHMANDU UNIV MED J (KUMJ), V11, P158
   Ellepola ANB, 2011, EUR J DENT EDUC, V15, P165, DOI 10.1111/j.1600-0579.2010.00652.x
   Ganczak M, 2007, J ADOLESCENT HEALTH, V40, PCOVER1, DOI 10.1016/j.jadohealth.2007.01.011
   Ibrahim N, 2012, PREV MED, V55, P505, DOI 10.1016/j.ypmed.2012.09.003
   Kocken P, 2001, EUR J PUBLIC HEALTH, V11, P153, DOI 10.1093/eurpub/11.2.153
   Premadasa G, 2015, J INVESTIG CLIN DENT, V6, P147, DOI 10.1111/jicd.12080
   Tavoosi A, 2004, BMC PUBLIC HEALTH, V4, P0, DOI 10.1186/1471-2458-4-17
   Thato R, 2013, J PEDIATR ADOL GYNEC, V26, P58, DOI 10.1016/j.jpag.2012.09.011
   Turhan O, 2010, INT J OCCUP MED ENV, V23, P153, DOI 10.2478/v10001-010-0008-5
   UNAIDS, 2014, 2014 FACT SHEETS, V0, P0
   UNICEF, 2011, MULT IND CLUST COUNT, V0, P0
   UNICEF, 2014, 2014 STAT UPD CHILDR, V0, P0
NR 17
TC 43
Z9 45
U1 0
U2 13
PU PUBLIC LIBRARY SCIENCE
PI SAN FRANCISCO
PA 1160 BATTERY STREET, STE 100, SAN FRANCISCO, CA 94111 USA
SN 1932-6203
EI 
J9 PLOS ONE
JI PLoS One
PD FEB 25
PY 2016
VL 11
IS 2
BP 
EP 
DI 10.1371/journal.pone.0149920
PG 11
WC Multidisciplinary Sciences
SC Science & Technology - Other Topics
GA DF2LW
UT WOS:000371175700036
PM 26913902
DA 2023-03-20
ER

PT J
AU Habel, MA
   Leichliter, JS
   Torrone, E
AF Habel, Melissa A.
   Leichliter, Jami S.
   Torrone, Elizabeth
TI Exploring chlamydia positivity among females on college campuses, 2008-2010
SO JOURNAL OF AMERICAN COLLEGE HEALTH
LA English
DT Article
DE Chlamydia; college; minority serving institute; STD; student
ID sexually-transmitted-diseases; yourself-tested campaign; prevalence; infection; hiv; gyt
AB Objective: Describe chlamydia positivity among young women tested at college health centers by student characteristics: age, race/ethnicity, and institution type. Participants: During 2008-2010, colleges participating in a national infertility prevention program provided chlamydia testing data from females aged 18-24. Methods: Chlamydia positivity (number of positive tests divided by the number tested) among females stratified by college type (4-year versus 2-year and minority serving institutes [MSIs]) was determined. Results: Chlamydia testing data were provided by 148 colleges: 37 (26%) MSIs and 21 (15%) 2-year colleges. Of the 118,946 chlamydia tests, 6.5% were positive. Chlamydia positivity in females at 4-year colleges was 6.6% versus 5.3% at 2-year colleges (p = .0001). Positivity at MSIs was almost double of that at non-MSIs, 10.0% versus 5.4% (p = .0001). Conclusions: Chlamydia positivity may be higher among college females than previously thought. Higher positivity at MSIs suggests that targeted sexually transmitted infection prevention efforts may be useful for high-risk college populations.
C1 [Habel, Melissa A.; Leichliter, Jami S.; Torrone, Elizabeth] Ctr Dis Control & Prevent, Atlanta, GA USA.
C3 Centers for Disease Control & Prevention - USA
RP Habel, MA (corresponding author), Ctr Dis Control & Prevent, Div STD Prevent, 1600 Clifton Rd,Mailstop E-44, Atlanta, GA 30333 USA.
EM mhabel@cdc.gov
CR American College Health Association, 2012, AM COLL HLTH ASS NAT, V0, P0
   American College Health Association, 2015, PAP STI SURV CAL YEA, V0, P0
   Centers for Disease Control and Prevention, 2011, SEX TRANSM DIS SURV, V0, P0
   Eisenberg ME, 2014, RES NURS HEALTH, V37, P128, DOI 10.1002/nur.21586
   Farley TA, 2003, PREV MED, V36, P502, DOI 10.1016/S0091-7435(02)00058-0
   Fleming DT, 1999, SEX TRANSM INFECT, V75, P3, DOI 10.1136/sti.75.1.3
   Friedman AL, 2014, SEX TRANSM DIS, V41, P151, DOI 10.1097/OLQ.0000000000000100
   Gasman M, 2014, MINORITY SERVING I E, V0, P0
   Habel M, 2015, SOC AD HLTH MED C LO, V0, P0
   Hallfors DD, 2007, AM J PUBLIC HEALTH, V97, P125, DOI 10.2105/AJPH.2005.075747
   Harmon N, 2012, ROLE MINORITY SERVIN, V0, P0
   Hogben M, 2008, SEX TRANSM DIS, V35, PS13, DOI 10.1097/OLQ.0b013e31818d3cad
   Holmes K, 2007, SEXUALLY TRANSMITTED, V0, P0
   Martinez TP, 2005, HISPANIC OUTLOOK, V15, P23
   McFarlane M, 2015, SEX TRANSM DIS, V42, P619, DOI 10.1097/OLQ.0000000000000361
   Miller WC, 2008, SEX TRANSM INFECT, V84, P82, DOI 10.1136/sti.2007.028662
   Provasnik S, 2008, REMEDIAL ED DEGREE G, V0, P0
   Rosenbaum J., 2012, NAT STD PREV C MINN, V0, P0
   Satterwhite CL, 2013, SEX TRANSM DIS, V40, P187, DOI 10.1097/OLQ.0b013e318286bb53
   Smith PD, 2009, J AM COLL HEALTH, V57, P389, DOI 10.3200/JACH.57.4.389-394
   Torrone E, 2014, MMWR-MORBID MORTAL W, V63, P834
   US Department of Education National Center for Education Statistics. Higher Education General Information Survey (HEGIS), 2009, FALL ENR COLL U SURV, V0, P0
   US Preventive Services Task Force, 2014, REC SUMM, V0, P0
NR 25
TC 14
Z9 15
U1 0
U2 8
PU ROUTLEDGE JOURNALS, TAYLOR & FRANCIS LTD
PI ABINGDON
PA 2-4 PARK SQUARE, MILTON PARK, ABINGDON OX14 4RN, OXON, ENGLAND
SN 0744-8481
EI 1940-3208
J9 J AM COLL HEALTH
JI J. Am. Coll. Health
PD JUN 15
PY 2016
VL 64
IS 6
BP 496
EP 501
DI 10.1080/07448481.2015.1117470
PG 6
WC Education & Educational Research; Public, Environmental & Occupational Health
SC Education & Educational Research; Public, Environmental & Occupational Health
GA DT3GV
UT WOS:000381369900009
PM 26731425
DA 2023-03-20
ER

PT J
AU Mannes, ZL
   Burrell, LE
   Bryant, VE
   Dunne, EM
   Hearn, LE
   Whitehead, NE
AF Mannes, Zachary L.
   Burrell, Larry E.
   Bryant, Vaughn E.
   Dunne, Eugene M.
   Hearn, Lauren E.
   Whitehead, Nicole Ennis
TI Loneliness and substance use: the influence of gender among HIV+ Black/African American adults 50+
SO AIDS CARE-PSYCHOLOGICAL AND SOCIO-MEDICAL ASPECTS OF AIDS/HIV
LA English
DT Article
DE HIV; substance misuse; gender; Loneliness
ID depressive symptoms; alcohol; students; support; drugs; abuse
AB Estimates suggest 30% of adults report the highest levels of loneliness. Though men are more likely than women to use illicit substances and engage in heavy drinking, the prevalence of substance use in women is growing and their escalation toward dependence occurs more rapidly. Loneliness and substance use have greater relevance within the HIV+ population, with higher rates of substance misuse than the general population. However, the association between loneliness and substance use within HIV+ individuals remains understudied. The purpose of the present study was to test the hypothesis that there would be an association between loneliness and substance moderated by gender in HIV+ older adults. A cross-sectional study was conducted between October 2013 and January 2014. Study participants included 96 HIV-positive Black/African American men and women recruited through the University of Florida Center for HIV/AIDS Research, Education and Service (UF CARES) in Jacksonville, Florida. Participants completed an interviewer-administered assessment examining mental and behavioral health. Pearson correlations examined associations between loneliness and substance use. Binary logistic regression analyses stratified by gender examined the association between loneliness and substance use while controlling for covariates. Among women, loneliness was associated with illicit drug use, AOR = 3.37, 95% CI: 1.23-9.21, p = .018 and heavy drinking, AOR = 2.47, 95% CI: 1.07-5.71, p = .033. No significant associations were found between loneliness and illicit drug use, and heavy drinking in men. Substance use among women in this population may be linked to loneliness. Interventions should be gender specific. Further research into this association is necessary as it will likely have important clinical implications for this population.
C1 [Mannes, Zachary L.; Burrell, Larry E.; Bryant, Vaughn E.; Dunne, Eugene M.; Hearn, Lauren E.; Whitehead, Nicole Ennis] Univ Florida, Coll Publ Hlth & Hlth Profess, Dept Clin & Hlth Psychol, Gainesville, FL USA.
C3 State University System of Florida; University of Florida
RP Mannes, ZL (corresponding author), Univ Florida, Coll Publ Hlth & Hlth Profess, Dept Clin & Hlth Psychol, Gainesville, FL USA.
EM zmannes@phhp.ufl.edu
FU National Institute of Mental Health (NIMH) [R25MH080665]; National Institute on Alcohol Abuse and Alcoholism (NIAAA) [U24AA02002]
CR Adams KB, 2004, AGING MENT HEALTH, V8, P475, DOI 10.1080/13607860410001725054
   Beck A. T., 1996, MANUAL BECK DEPRESSI, V10, P0
   BECK AT, 1961, ARCH GEN PSYCHIAT, V4, P561, DOI 10.1001/archpsyc.1961.01710120031004
   Bonin MF, 2000, PSYCHOL ADDICT BEHAV, V14, P151, DOI 10.1037/0893-164X.14.2.151
   Bouchery EE, 2011, AM J PREV MED, V41, P516, DOI 10.1016/j.amepre.2011.06.045
   Brady KT, 1999, PSYCHIAT CLIN N AM, V22, P241, DOI 10.1016/S0193-953X(05)70074-5
   CLIAwaived, 2014, CLIAWAIVED DRUGS AB, V0, P0
   Dowling GJ, 2008, NEUROPSYCHOPHARMACOL, V33, P209, DOI 10.1038/sj.npp.1301412
   Grant B F, 1995, J SUBST ABUSE, V7, P481, DOI 10.1016/0899-3289(95)90017-9
   Green TC, 2010, DRUG ALCOHOL DEPEN, V110, P208, DOI 10.1016/j.drugalcdep.2010.02.020
   Grov C, 2010, AIDS CARE, V22, P630, DOI 10.1080/09540120903280901
   Harder VS, 2014, ALCOHOL ALCOHOLISM, V49, P60, DOI 10.1093/alcalc/agt069
   Hawkley LC, 2007, CURR DIR PSYCHOL SCI, V16, P187, DOI 10.1111/j.1467-8721.2007.00501.x
   Hawkley LC, 2010, ANN BEHAV MED, V40, P218, DOI 10.1007/s12160-010-9210-8
   Hernandez-Avila CA, 2004, DRUG ALCOHOL DEPEN, V74, P265, DOI 10.1016/j.drugalcdep.2004.02.001
   High KP, 2012, JAIDS-J ACQ IMM DEF, V60, PS1, DOI 10.1097/QAI.0b013e31825a3668
   JYLHA M, 1994, J CLIN EPIDEMIOL, V47, P69, DOI 10.1016/0895-4356(94)90035-3
   Karpiak S., 2006, RES OLDER ADULTS HIV, V0, P0
   kerlind I, 1992, SOC SCI MED, V34, P405, DOI 10.1016/0277-9536(92)90300-F
   KIECOLTGLASER JK, 1984, PSYCHOSOM MED, V46, P7, DOI 10.1097/00006842-198401000-00003
   MCWHIRTER BT, 1990, J COUNS DEV, V68, P417, DOI 10.1002/j.1556-6676.1990.tb02521.x
   Mishra S., 2013, INDIAN J PUBLIC HLTH, V4, P267, DOI 10.5958/j.0976-5506.4.3.122
   Moore AA, 2009, J AM GERIATR SOC, V57, P2275, DOI 10.1111/j.1532-5415.2009.02554.x
   Nolen-Hoeksema S, 2002, PSYCHOL AGING, V17, P116, DOI 10.1037//0882-7974.17.1.116
   Ozdemir Ugur, 2008, CHILD ADOLESC PSYCHIATRY MENT HEALTH, V2, P29, DOI 10.1186/1753-2000-2-29
   Peplau LA, 1982, LONELINESS SOURCEBOO, V36, P0
   Rokach A, 1998, J PSYCHOL, V132, P107, DOI 10.1080/00223989809599269
   Rokach A, 2002, J PSYCHOL, V136, P613, DOI 10.1080/00223980209604823
   RUSSELL D, 1978, J PERS ASSESS, V42, P290, DOI 10.1207/s15327752jpa4203_11
   RYCHTARIK RG, 1987, J CONSULT CLIN PSYCH, V55, P106, DOI 10.1037/0022-006X.55.1.106
   SHUMAKER SA, 1991, HEALTH PSYCHOL, V10, P102, DOI 10.1037/0278-6133.10.2.102
   STRAITSTROSTER KA, 1994, PSYCHOL HEALTH, V9, P205, DOI 10.1080/08870449408407481
   STRUG DL, 1981, J STUD ALCOHOL, V42, P855, DOI 10.15288/jsa.1981.42.855
   Vance DE, 2010, AM J NURS, V110, P42, DOI 10.1097/01.NAJ.0000368952.80634.42
   WEST DA, 1986, COMPR PSYCHIAT, V27, P351, DOI 10.1016/0010-440X(86)90011-8
   WHEELER L, 1983, J PERS SOC PSYCHOL, V45, P943, DOI 10.1037/0022-3514.45.4.943
   Whitehead NE, 2014, AIDS PATIENT CARE ST, V28, P507, DOI 10.1089/apc.2014.0126
   WILBERT JR, 1986, COGNITIVE THER RES, V10, P71, DOI 10.1007/BF01173384
NR 38
TC 24
Z9 25
U1 1
U2 18
PU ROUTLEDGE JOURNALS, TAYLOR & FRANCIS LTD
PI ABINGDON
PA 4 PARK SQUARE, MILTON PARK, ABINGDON OX14 4RN, OXFORDSHIRE, ENGLAND
SN 0954-0121
EI 1360-0451
J9 AIDS CARE
JI Aids Care-Psychol. Socio-Med. Asp. Aids-Hiv
PD MAY 3
PY 2016
VL 28
IS 5
BP 598
EP 602
DI 10.1080/09540121.2015.1120269
PG 5
WC Health Policy & Services; Public, Environmental & Occupational Health; Psychology, Multidisciplinary; Respiratory System; Social Sciences, Biomedical
SC Health Care Sciences & Services; Public, Environmental & Occupational Health; Psychology; Respiratory System; Biomedical Social Sciences
GA DI3JR
UT WOS:000373395400009
PM 26654243
DA 2023-03-20
ER

PT J
AU Miller, KS
   Cham, HJ
   Taylor, EM
   Berrier, FL
   Duffy, M
   Vig, J
   Chipazi, L
   Chakalisa, C
   Sidibe, S
   Swart, K
   Tau, NS
   Clark, LF
AF Miller, Kim S.
   Cham, Haddi J.
   Taylor, Eboni M.
   Berrier, Faith L.
   Duffy, Meghan
   Vig, Jessica
   Chipazi, Lily
   Chakalisa, Chawada
   Sidibe, Sekou
   Swart, Kenau
   Tau, Nontobeko Sylvia
   Clark, Leslie F.
TI Formative Work and Community Engagement Approaches for Implementing an HIV Intervention in Botswana Schools
SO AMERICAN JOURNAL OF PUBLIC HEALTH
LA English
DT Article
ID students; parents
AB Providing adolescents with evidence-based sexual risk reduction interventions is critical to addressing the HIV/AIDS epidemic among adolescents in sub-Saharan Africa. Project AIM (Adult Identity Mentoring) is an innovative, evidence-based, youth development intervention that is being evaluated for the first time in Botswana through a 3-year (2015-2017), 50-school cluster randomized controlled trial, including testing for herpes simplex virus type 2 as a sexual activity biomarker. Conducting a trial of this magnitude requires the support and collaboration of government and community stakeholders. All school staff, including teachers, must be well informed about the study; dedicated staff placed at each school can help to improve school and community familiarity with the study, improve the information flow, and relieve some of the burden study activities places on schools.
C1 [Miller, Kim S.; Cham, Haddi J.; Taylor, Eboni M.; Berrier, Faith L.] Ctr Dis Control & Prevent, Div Global HIV AIDS, Atlanta, GA USA.
   [Duffy, Meghan; Vig, Jessica; Sidibe, Sekou] Assoc Sch & Programs Publ Hlth, Washington, DC USA.
   [Chipazi, Lily; Chakalisa, Chawada] Educ Dev Ctr, Gaborone, Botswana.
   [Tau, Nontobeko Sylvia] Botswana Minist Educ & Skills Dev, Gaborone, Botswana.
   [Clark, Leslie F.] Childrens Hosp Los Angeles, Div Adolescent Med, Los Angeles, CA 90027 USA.
C3 Centers for Disease Control & Prevention - USA; Children's Hospital Los Angeles
RP Miller, KS (corresponding author), Ctr Dis Control & Prevent, Ctr Global Hlth, Div Global HIV & TB, 1600 Clifton Rd NE,Mailstop E-04, Atlanta, GA 30333 USA.
EM kmiller@cdc.gov
FU President's Emergency Plan for AIDS Relief through the Centers for Disease Control and Prevention; Botswana Ministry of Education and Skills Development; CDC Botswana; Education Development Center
CR Botswana Central Statistics Office, 2013, PREL RES BOTSW AIDS, V0, P0
   Cham HJ, 2016, SEX HEALTH, V13, P148, DOI 10.1071/SH15092
   Clark L. F., 2005, J ADOLESCENT HEALTH, V37, P0, DOI 10.1016/j.jadohealth.2004.09.024
   Clark LF, 2006, NAT HLTH TEEN NETW M, V0, P0
   Eccles JS, 1999, FUTURE CHILD, V9, P30, DOI 10.2307/1602703
   Erikson Erik H., 1994, IDENTITY YOUTH CRISI, V0, P0
   James S, 2006, AIDS EDUC PREV, V18, P281, DOI 10.1521/aeap.2006.18.4.281
   Lasswell SM, 2012, INT AIDS C JUL 22 27, V0, P0
   Seloilwe E., 2013, WORLD J AIDS, V3, P168, DOI 10.4236/wja.2013.32022
   Vig J, 2016, AJAR-AFR J AIDS RES, V15, P9, DOI 10.2989/16085906.2015.1135295
   Visser Maretha J, 2005, SAHARA J, V2, P203
   Yankah E, 2008, AIDS EDUC PREV, V20, P465, DOI 10.1521/aeap.2008.20.6.465
NR 12
TC 3
Z9 4
U1 0
U2 6
PU AMER PUBLIC HEALTH ASSOC INC
PI WASHINGTON
PA 800 I STREET, NW, WASHINGTON, DC 20001-3710 USA
SN 0090-0036
EI 1541-0048
J9 AM J PUBLIC HEALTH
JI Am. J. Public Health
PD AUG 15
PY 2016
VL 106
IS 8
BP 1439
EP 1441
DI 10.2105/AJPH.2016.303225
PG 3
WC Public, Environmental & Occupational Health
SC Public, Environmental & Occupational Health
GA DY3HK
UT WOS:000384981200037
PM 27196663
DA 2023-03-20
ER

PT J
AU Freeman, RC
AF Freeman, Robert C.
TI Toward Development of Enhanced Preventive Interventions for HIV Sexual Risk among Alcohol-Using Populations: Confronting the 'Mere Pause from Thinking'
SO AIDS AND BEHAVIOR
LA English
DT Article
DE Alcohol; HIV/AIDS; Prevention; Intervention; Behavioral research
ID intimate partner violence; short message service; ecological momentary assessment; gender-based violence; condom use; united-states; college-students; unprotected sex; substance use; male clients
AB The papers in this issue detail state-of-the science knowledge regarding the role of alcohol use in HIV/AIDS risk, as well as offer suggestions for ways forward for behavioral HIV prevention for at-risk alcohol-using populations. In light of recent evidence suggesting that the anticipated uptake of the newer biomedical HIV prevention approaches, prominently including pre-exposure prophylaxis, has been stalled owing to a host of barriers, it has become ever more clear that behavioral prevention avenues must continue to receive due consideration as a viable HIV/AIDS prevention approach. The papers collected here make a valuable contribution to "combination prevention" efforts to curb HIV spread.
C1 [Freeman, Robert C.] NIAAA, Div Epidemiol & Prevent Res, NIH, Bethesda, MD 20892 USA.
C3 National Institutes of Health (NIH) - USA; NIH National Institute on Alcohol Abuse & Alcoholism (NIAAA)
RP Freeman, RC (corresponding author), NIAAA, Div Epidemiol & Prevent Res, NIH, 5635 Fishers Lane,Room 2073 MSC 9304, Bethesda, MD 20892 USA.
EM rfreeman@mail.nih.gov
CR Abbey A, 1998, J SOC CLIN PSYCHOL, V17, P167, DOI 10.1521/jscp.1998.17.2.167
   Abbey A, 2000, J STUD ALCOHOL, V61, P688, DOI 10.15288/jsa.2000.61.688
   Abbey A, 2006, J STUD ALCOHOL, V67, P113, DOI 10.15288/jsa.2006.67.113
   Abbey A, 2002, J STUD ALCOHOL, V0, PP118, DOI 10.15288/jsas.2002.s14.118
   Abbey A, 2015, VIOLENCE AGAINST WOM, V21, P975, DOI 10.1177/1077801215589378
   Abbey A, 2011, DRUG ALCOHOL REV, V30, P481, DOI 10.1111/j.1465-3362.2011.00296.x
   Abdala N, 2013, J FAM PLAN REPROD H, V39, P179, DOI 10.1136/jfprhc-2011-100284
   Abler L, 2015, JAIDS-J ACQ IMM DEF, V68, P322, DOI 10.1097/QAI.0000000000000433
   Abramsky T, 2014, BMC MED, V12, P0, DOI 10.1186/s12916-014-0122-5
   Abroms BD, 2003, J STUD ALCOHOL, V64, P687, DOI 10.15288/jsa.2003.64.687
   Alexander M, 2014, PLOS ONE, V9, P0, DOI 10.1371/journal.pone.0088858
   Andersson C, 2007, ALCOHOL CLIN EXP RES, V31, P1908, DOI 10.1111/j.1530-0277.2007.00520.x
   Andersson N, 2008, AIDS, V22, PS73, DOI 10.1097/01.aids.0000341778.73038.86
   [Anonymous], 2000, PREVALENCE INCIDENCE, V0, P0
   Atienza AA, 2008, AM J PREV MED, V34, P514, DOI 10.1016/j.amepre.2008.01.034
   Balan IC, 2014, AIDS BEHAV, V18, P2097, DOI 10.1007/s10461-014-0759-2
   Baliunas D, 2010, INT J PUBLIC HEALTH, V55, P159, DOI 10.1007/s00038-009-0095-x
   Baral SD, 2013, LANCET INFECT DIS, V13, P214, DOI 10.1016/S1473-3099(12)70315-8
   Barry AE, 2015, ALCOHOL ALCOHOLISM, V50, P89, DOI 10.1093/alcalc/agu078
   Barta WD, 2008, AIDS BEHAV, V12, P729, DOI 10.1007/s10461-007-9342-4
   Basile K. C., 2002, SEXUAL VIOLENCE SURV, V0, P0
   Bernhardt JM, 2007, ADDICT BEHAV, V32, P3065, DOI 10.1016/j.addbeh.2007.04.012
   Bernhardt JM, 2009, J STUD ALCOHOL DRUGS, V70, P771, DOI 10.15288/jsad.2009.70.771
   Bersamin MM, 2012, J SEX RES, V49, P274, DOI 10.1080/00224499.2010.548012
   Bertholet N, 2010, DRUG ALCOHOL DEPEN, V112, P160, DOI 10.1016/j.drugalcdep.2010.05.009
   Binswanger IA, 2014, AIDS CARE, V26, P872, DOI 10.1080/09540121.2013.859650
   Black M.C., 2011, NATL INTIMATE PARTNE, V0, P0
   Bloomfield K, 2009, EUR ADDICT RES, V15, P224, DOI 10.1159/000239416
   Bradley H, 2014, MMWR-MORBID MORTAL W, V63, P1113
   Braithwaite RS, 2014, ALCOHOL CLIN EXP RES, V38, P1059, DOI 10.1111/acer.12332
   Breiding M.J., 2015, INTIMATE PARTNER VIO, V0, P0
   Britton A, 2015, BMC MED, V13, P0, DOI 10.1186/s12916-015-0273-z
   Buller AM, 2014, PLOS MED, V11, P0, DOI 10.1371/journal.pmed.1001609
   Burgos-Soto J, 2014, GLOBAL HEALTH ACTION, V7, P1, DOI 10.3402/gha.v7.23456
   Caceres CF, 2015, J INT AIDS SOC, V18, P5, DOI 10.7448/IAS.18.4.19949
   Campbell JC, 2013, AM J REPROD IMMUNOL, V69, P41, DOI 10.1111/aji.12026
   Centers for Disease Control. National Center for HIV/ AIDS, 2011, NAT CTR HIV AIDS VIR, V0, P0
   Chaloupka FJ, 1998, RECENT DEV ALCOHOL, V14, P331, DOI 10.1007/0-306-47148-5_15
   Chen MJ, 2010, ADDICTION, V105, P270, DOI 10.1111/j.1360-0443.2009.02772.x
   Chen YY, 2013, HEALTH CARE WOMEN IN, V34, P122, DOI 10.1080/07399332.2011.610535
   Chersich MF, 2014, GLOBALIZATION HEALTH, V10, P0, DOI 10.1186/1744-8603-10-22
   Choi NG, 2014, DRUG ALCOHOL DEPEN, V145, P113, DOI 10.1016/j.drugalcdep.2014.10.004
   Coates TJ, 2008, LANCET, V372, P669, DOI 10.1016/S0140-6736(08)60886-7
   Coates TJ, 2013, JAIDS-J ACQ IMM DEF, V63, PS179, DOI 10.1097/QAI.0b013e318299eff0
   Coffin PO, 2014, AIDS BEHAV, V18, P1390, DOI 10.1007/s10461-014-0712-4
   Cohen E, 2007, DRUG ALCOHOL DEPEN, V86, P214, DOI 10.1016/j.drugalcdep.2006.06.008
   Cohen MS, 2011, NEW ENGL J MED, V365, P493, DOI 10.1056/NEJMoa1600693
   Coldiron ME, 2008, AIDS BEHAV, V12, P594, DOI 10.1007/s10461-007-9304-x
   Collins RL, 1998, EXP CLIN PSYCHOPHARM, V6, P306, DOI 10.1037/1064-1297.6.3.306
   Cooper ML, 2010, J PERS SOC PSYCHOL, V98, P319, DOI 10.1037/a0017785
   Cooper ML, 2002, J STUD ALCOHOL, V0, PP101, DOI 10.15288/jsas.2002.s14.101
   CUNNINGHAM JA, 1993, ADDICT BEHAV, V18, P347, DOI 10.1016/0306-4603(93)90036-9
   Davis KC, 2007, J STUD ALCOHOL DRUGS, V68, P843, DOI 10.15288/jsad.2007.68.843
   Davis KC, 2012, J INTERPERS VIOLENCE, V27, P2790, DOI 10.1177/0886260512438277
   Davis KC, 2008, AM J MENS HEALTH, V2, P281, DOI 10.1177/1557988308320008
   Davis KC, 2009, J STUD ALCOHOL DRUGS, V70, P499, DOI 10.15288/jsad.2009.70.499
   Dawson DA, 2008, J STUD ALCOHOL DRUGS, V69, P866, DOI 10.15288/jsad.2008.69.866
   Dawson DA, 2007, ALCOHOL CLIN EXP RES, V31, P2036, DOI 10.1111/j.1530-0277.2007.00536.x
   Dawson DA, 2006, ADDICTION, V101, P824, DOI 10.1111/j.1360-0443.2006.01433.x
   Dawson DA, 2015, DRUG ALCOHOL DEPEN, V148, P56, DOI 10.1016/j.drugalcdep.2014.12.016
   Decker MR, 2009, JAIDS-J ACQ IMM DEF, V51, P593, DOI 10.1097/QAI.0b013e3181a255d6
   Dermen KH, 1998, J STUD ALCOHOL, V59, P71, DOI 10.15288/jsa.1998.59.71
   Durevall D, 2015, LANCET GLOB HEALTH, V3, PE34, DOI 10.1016/S2214-109X(14)70343-2
   Dwyer-Lindgren L, 2015, AM J PUBLIC HEALTH, V105, P1120, DOI 10.2105/AJPH.2014.302313
   Eaton NR, 2015, AM J PUBLIC HEALTH, V105, P1387, DOI 10.2105/AJPH.2015.302556
   Elder RW, 2010, AM J PREV MED, V38, P217, DOI 10.1016/j.amepre.2009.11.005
   Esser MB, 2014, ALCOHOL ALCOHOLISM, V49, P557, DOI 10.1093/alcalc/agu033
   Evans JST, 2003, TRENDS COGN SCI, V7, P454, DOI 10.1016/j.tics.2003.08.012
   FISHER JD, 1992, PSYCHOL BULL, V111, P455, DOI 10.1037/0033-2909.111.3.455
   Fisher JC, 2007, SEX TRANSM DIS, V34, P856, DOI 10.1097/OLQ.0b013e318067b4fd
   Fisher JC, 2010, SEX TRANSM DIS, V37, P571, DOI 10.1097/OLQ.0b013e3181dbafad
   FORSTER JL, 1995, PREV MED, V24, P342, DOI 10.1006/pmed.1995.1056
   Fortenberry JD, 1997, SEX TRANSM DIS, V24, P313, DOI 10.1097/00007435-199707000-00001
   Free C, 2011, LANCET, V378, P49, DOI 10.1016/S0140-6736(11)60701-0
   Fromme K, 1999, J STUD ALCOHOL, V60, P54, DOI 10.15288/jsa.1999.60.54
   George WH, 2011, HORM BEHAV, V59, P730, DOI 10.1016/j.yhbeh.2011.03.006
   George WH, 2009, ARCH SEX BEHAV, V38, P498, DOI 10.1007/s10508-008-9346-9
   Gilmore AK, 2010, J SEX MED, V7, P2112, DOI 10.1111/j.1743-6109.2010.01786.x
   Goldenberg SM, 2011, HEALTH PLACE, V17, P748, DOI 10.1016/j.healthplace.2011.01.012
   Golub SA, 2012, PSYCHOL ADDICT BEHAV, V26, P895, DOI 10.1037/a0029034
   Goodman-Meza D, 2014, AM J ADDICTION, V23, P502, DOI 10.1111/j.1521-0391.2014.12138.x
   Grant BF, 2015, JAMA PSYCHIAT, V72, P757, DOI 10.1001/jamapsychiatry.2015.0584
   Grov C, 2013, ARCH SEX BEHAV, V42, P291, DOI 10.1007/s10508-011-9854-x
   Gustafson DH, 2011, ALCOHOL RES HEALTH, V33, P327
   Hahn R, 2010, AM J PREV MED, V39, P605, DOI 10.1016/j.amepre.2010.09.014
   Hahn RA, 2010, AM J PREV MED, V39, P590, DOI 10.1016/j.amepre.2010.09.016
   Haller M, 2014, PSYCHOL ADDICT BEHAV, V28, P841, DOI 10.1037/a0035878
   Harris SK, 2010, SUBST ABUSE TREAT PR, V5, P0, DOI 10.1186/1747-597X-5-18
   Hatcher AM, 2014, CULT HEALTH SEX, V16, P1023, DOI 10.1080/13691058.2014.924558
   Hayaki J, 2006, PSYCHOL ADDICT BEHAV, V20, P328, DOI 10.1037/0893-164X.20.3.328
   Hayaki Jumi, 2012, AM J ADDICT, V21 Suppl 1, PS63, DOI 10.1111/j.1521-0391.2012.00296.x
   Heath J, 2012, AIDS BEHAV, V16, P578, DOI 10.1007/s10461-011-9921-2
   Heidinger B, 2015, AIDS BEHAV, V19, P431, DOI 10.1007/s10461-014-0871-3
   Hendershot CS, 2007, PSYCHOL ADDICT BEHAV, V21, P365, DOI 10.1037/0893-164X.21.3.365
   Hensel DJ, 2011, SEX TRANSM DIS, V38, P239, DOI 10.1097/OLQ.0b013e3181f422ce
   Heravian A, 2012, INT J DRUG POLICY, V23, P498, DOI 10.1016/j.drugpo.2012.03.005
   Herttua K, 2008, AM J EPIDEMIOL, V168, P1110, DOI 10.1093/aje/kwn216
   Herttua K, 2011, INT J EPIDEMIOL, V40, P441, DOI 10.1093/ije/dyp336
   Hess KL, 2015, DRUG ALCOHOL DEPEN, V147, P46, DOI 10.1016/j.drugalcdep.2014.12.013
   Higa DH, 2013, AIDS BEHAV, V17, P1231, DOI 10.1007/s10461-013-0418-z
   Hodder SL, 2010, JAIDS-J ACQ IMM DEF, V55, PS69, DOI 10.1097/QAI.0b013e3181fbbdf9
   Hollingworth W, 2006, J STUD ALCOHOL, V67, P300, DOI 10.15288/jsa.2006.67.300
   Hutton HE, 2013, AIDS BEHAV, V17, P1694, DOI 10.1007/s10461-012-0191-4
   Jewkes R, 2008, BMJ-BRIT MED J, V0, P337
   Jewkes R, 2014, BMC PUBLIC HEALTH, V14, P0, DOI 10.1186/1471-2458-14-1325
   Jewkes R, 2010, J INT AIDS SOC, V13, P0, DOI 10.1186/1758-2652-13-6
   Jewkes RK, 2010, LANCET, V376, P41, DOI 10.1016/S0140-6736(10)60548-X
   Joo NS, 2007, J TELEMED TELECARE, V13, P416, DOI 10.1258/135763307783064331
   Kahler CW, 2014, PSYCHOPHARMACOLOGY, V231, P4649, DOI 10.1007/s00213-014-3613-3
   Kalichman SC, 2007, ADDICT BEHAV, V32, P2304, DOI 10.1016/j.addbeh.2007.01.026
   Kalichman S, 2008, ANN BEHAV MED, V36, P270, DOI 10.1007/s12160-008-9067-2
   Kanny D, 2013, MMWR-MORBID MORTAL W, V62, P77
   Kaysen D, 2014, PSYCHOL ADDICT BEHAV, V28, P62, DOI 10.1037/a0033588
   Kelly JA, 2014, AIDS BEHAV, V18, P26, DOI 10.1007/s10461-013-0532-y
   Kennedy AP, 2015, DRUG ALCOHOL DEPEN, V151, P159, DOI 10.1016/j.drugalcdep.2015.03.024
   Keyes KM, 2010, AM J EPIDEMIOL, V172, P1364, DOI 10.1093/aje/kwq304
   Kiene SA, 2009, J ADOLESCENT HEALTH, V44, P73, DOI 10.1016/j.jadohealth.2008.05.008
   Kim J, 2009, B WORLD HEALTH ORGAN, V87, P824, DOI 10.2471/BLT.08.056580
   King AC, 2008, AM J PREV MED, V34, P138, DOI 10.1016/j.amepre.2007.09.025
   Klot JF, 2012, AIDS RES HUM RETROV, V28, P1379, DOI 10.1089/AID.2012.0273
   Koblin BA, 2006, AIDS, V20, P731, DOI 10.1097/01.aids.0000216374.61442.55
   Koblin BA, 2003, AM J PUBLIC HEALTH, V93, P926, DOI 10.2105/AJPH.93.6.926
   Krahe B, 2015, CULT HEALTH SEX, V17, P682, DOI 10.1080/13691058.2014.989265
   Krakower DS, 2015, DRUGS, V75, P243, DOI 10.1007/s40265-015-0355-4
   Kruse MI, 2005, EXP CLIN PSYCHOPHARM, V13, P146, DOI 10.1037/1064-1297.13.2.146
   Kuo MC, 2003, AM J PREV MED, V25, P204, DOI 10.1016/S0749-3797(03)00200-9
   Kwon HS, 2004, DIABETES RES CLIN PR, V66, PS133, DOI 10.1016/j.diabres.2003.10.028
   Lang DL, 2011, WEST J EMERG MED, V12, P333
   Leffingwell TR, 2013, ALCOHOL CLIN EXP RES, V37, P16, DOI 10.1111/j.1530-0277.2012.01869.x
   Li Q, 2010, AIDS BEHAV, V14, P1227, DOI 10.1007/s10461-009-9648-5
   Li Q, 2010, ALCOHOL ALCOHOLISM, V45, P188, DOI 10.1093/alcalc/agp095
   Li Y, 2014, J INT AIDS SOC, V17, P0, DOI 10.7448/IAS.17.1.18845
   Lieberman MD, 2007, ANNU REV PSYCHOL, V58, P259, DOI 10.1146/annurev.psych.58.110405.085654
   MacDonald TK, 2000, HEALTH PSYCHOL, V19, P290, DOI 10.1037/0278-6133.19.3.290
   Maisto SA, 2002, J STUD ALCOHOL, V63, P476, DOI 10.15288/jsa.2002.63.476
   Maisto SA, 2012, ARCH SEX BEHAV, V41, P971, DOI 10.1007/s10508-011-9846-x
   Makela P, 2009, ADDICTION, V104, P554, DOI 10.1111/j.1360-0443.2009.02517.x
   Maldonado-Molina MM, 2010, ALCOHOL CLIN EXP RES, V34, P1915, DOI 10.1111/j.1530-0277.2010.01280.x
   Malow RM, 2012, AIDS BEHAV, V16, P2297, DOI 10.1007/s10461-012-0246-6
   Maman S, 2000, SOC SCI MED, V50, P459, DOI 10.1016/S0277-9536(99)00270-1
   Marx B P, 1999, SEX ABUSE, V11, P131
   McClernon FJ, 2013, NICOTINE TOB RES, V15, P1651, DOI 10.1093/ntr/ntt054
   McDaid LM, 2010, CURR OPIN HIV AIDS, V5, P311, DOI 10.1097/COH.0b013e32833a0b86
   Miller T, 2006, ACCIDENT ANAL PREV, V38, P1162, DOI 10.1016/j.aap.2006.05.003
   Mills HL, 2013, DRUG ALCOHOL DEPEN, V133, P242, DOI 10.1016/j.drugalcdep.2013.04.028
   Moos RH, 2006, ADDICTION, V101, P212, DOI 10.1111/j.1360-0443.2006.01310.x
   Moos RH, 2010, AGING MENT HEALTH, V14, P33, DOI 10.1080/13607860902918264
   Morris AB, 2001, ADDICT RES THEORY, V9, P73, DOI 10.3109/16066350109141773
   Muessig Kathryn E, 2014, DIGIT CULT EDUC, V6, P164
   Muessig KE, 2015, CURR HIV-AIDS REP, V12, P173, DOI 10.1007/s11904-014-0239-3
   Mutchler MG, 2015, AIDS PATIENT CARE ST, V0, P0
   Nayak MB, 2010, AIDS BEHAV, V14, P61, DOI 10.1007/s10461-010-9725-9
   Newcomb ME, 2011, AIDS BEHAV, V15, P565, DOI 10.1007/s10461-010-9832-7
   NIAAA, 2004, NIAAA NEWSLETTER, V3, P0
   Nkosi S, 2014, AIDS BEHAV, V18, P2230, DOI 10.1007/s10461-014-0764-5
   Noar SM, 2007, AIDS CARE, V19, P392, DOI 10.1080/09540120600708469
   Noel NE, 2015, ADDICT BEHAV, V47, P61, DOI 10.1016/j.addbeh.2015.03.022
   Noll JG, 2011, J PEDIATR PSYCHOL, V36, P743, DOI 10.1093/jpepsy/jsr003
   Okuda M, 2015, J TRAUMA STRESS, V28, P49, DOI 10.1002/jts.21986
   Oser ML, 2010, ADDICT BEHAV, V35, P367, DOI 10.1016/j.addbeh.2009.10.024
   Padian NS, 2011, LANCET, V378, P269, DOI 10.1016/S0140-6736(11)60877-5
   Parks KA, 2012, PSYCHOL ADDICT BEHAV, V26, P888, DOI 10.1037/a0028166
   Parks KA, 2011, AIDS BEHAV, V15, P1332, DOI 10.1007/s10461-010-9829-2
   Paschall MJ, 2009, ADDICTION, V104, P1849, DOI 10.1111/j.1360-0443.2009.02698.x
   Patrick K, 2009, J MED INTERNET RES, V11, P0, DOI 10.2196/jmir.1100
   Patrick ME, 2010, PREV SCI, V11, P155, DOI 10.1007/s11121-009-0160-y
   Pedersen ER, 2009, ADDICT BEHAV, V34, P786, DOI 10.1016/j.addbeh.2009.04.015
   Peltzer K, 2011, AFR J PSYCHIATRY, V14, P30
   Pitpitan EV, 2015, J BEHAV MED, V38, P194, DOI 10.1007/s10865-014-9591-4
   Pitpitan EV, 2013, AIDS BEHAV, V17, P2577, DOI 10.1007/s10461-013-0491-3
   Pitpitan EV, 2012, PLOS ONE, V7, P0, DOI 10.1371/journal.pone.0045631
   Pleis John R, 2010, VITAL HEALTH STAT 10, V0, P1
   Pleis John R, 2007, VITAL HEALTH STAT 10, V0, P1
   Pokrovskiy V, 2014, J INT AIDS SOC, V17, P10, DOI 10.7448/IAS.17.4.19502
   Popova S, 2009, ALCOHOL ALCOHOLISM, V44, P500, DOI 10.1093/alcalc/agp054
   Prejean J, 2011, PLOS ONE, V6, P0, DOI 10.1371/journal.pone.0017502
   Preusser D F, 1992, J PUBLIC HEALTH POLICY, V13, P306, DOI 10.2307/3342730
   Raj A, 2013, AIDS CARE, V25, P646, DOI 10.1080/09540121.2012.722188
   Rammohan V, 2011, AM J PREV MED, V41, P334, DOI 10.1016/j.amepre.2011.06.027
   Rehm J, 2012, ADDICTION, V107, P51, DOI 10.1111/j.1360-0443.2011.03621.x
   Reisner SL, 2010, AIDS CARE, V22, P577, DOI 10.1080/09540120903311482
   Riley W, 2008, J AM COLL HEALTH, V57, P245, DOI 10.3200/JACH.57.2.245-248
   Rizwan SA, 2014, J CLIN DIAGN RES, V8, P0
   Rodgers A, 2005, TOB CONTROL, V14, P255, DOI 10.1136/tc.2005.011577
   Rosenberg M, 2015, PLOS ONE, V10, P0, DOI 10.1371/journal.pone.0125510
   Ross CS, 2015, ALCOHOL ALCOHOLISM, V50, P358, DOI 10.1093/alcalc/agv016
   Ross CS, 2014, J STUD ALCOHOL DRUGS, V75, P615, DOI 10.15288/jsad.2014.75.615
   Ruzagira E, 2011, PLOS ONE, V6, P0, DOI 10.1371/journal.pone.0024037
   Samet JH, 2015, ADDICTION, V110, P80, DOI 10.1111/add.12716
   Samet JH, 2010, ALCOHOL RES HEALTH, V33, P267
   Samet JH, 2010, AIDS BEHAV, V14, P74, DOI 10.1007/s10461-010-9723-y
   Sander PM, 2013, AIDS, V27, P815, DOI 10.1097/QAD.0b013e32835cff4b
   Santaularia J, 2014, BMC PUBLIC HEALTH, V14, P0, DOI 10.1186/1471-2458-14-1286
   Santos GM, 2015, J URBAN HEALTH, V92, P687, DOI 10.1007/s11524-015-9958-z
   Schacht RL, 2007, ARCH SEX BEHAV, V36, P655, DOI 10.1007/s10508-006-9147-y
   Schacht RL, 2010, ARCH SEX BEHAV, V39, P898, DOI 10.1007/s10508-009-9544-0
   Scott-Sheldon LAJ, 2014, DRUG ALCOHOL DEPEN, V140, P198, DOI 10.1016/j.drugalcdep.2014.04.022
   Scott-Sheldon LAJ, 2013, CURR HIV-AIDS REP, V10, P314, DOI 10.1007/s11904-013-0177-5
   Scribner R, 2008, J STUD ALCOHOL DRUGS, V69, P112, DOI 10.15288/jsad.2008.69.112
   Senn TE, 2008, CLIN PSYCHOL REV, V28, P711, DOI 10.1016/j.cpr.2007.10.002
   Shamu S, 2014, PLOS ONE, V9, P0, DOI 10.1371/journal.pone.0109447
   Shuper PA, 2010, ALCOHOL ALCOHOLISM, V45, P159, DOI 10.1093/alcalc/agp091
   Shuper PA, 2009, AIDS BEHAV, V13, P1021, DOI 10.1007/s10461-009-9589-z
   Siemieniuk RAC, 2013, JAIDS-J ACQ IMM DEF, V64, P32, DOI 10.1097/QAI.0b013e31829bb007
   Singh SK, 2010, AIDS BEHAV, V14, P48, DOI 10.1007/s10461-010-9732-x
   Skog OJ, 2000, J STUD ALCOHOL, V61, P95, DOI 10.15288/jsa.2000.61.95
   SMITH L, 1992, ALCOHOL ALCOHOLISM, V27, P3
   Spector AY, 2015, SUBST ABUSE TREAT PR, V10, P0, DOI 10.1186/1747-597X-10-1
   Stadler J, 2014, SOC SCI MED, V110, P49, DOI 10.1016/j.socscimed.2014.03.021
   Staras SAS, 2013, J ADOLESCENT HEALTH, V53, P742, DOI 10.1016/j.jadohealth.2013.06.020
   Staras SAS, 2012, J ADOLESCENT HEALTH, V51, P566, DOI 10.1016/j.jadohealth.2012.03.015
   STEELE CM, 1990, AM PSYCHOL, V45, P921, DOI 10.1037/0003-066X.45.8.921
   Stockman JK, 2013, AIDS BEHAV, V17, P832, DOI 10.1007/s10461-012-0361-4
   Stockwell T, 2011, ADDICTION, V106, P768, DOI 10.1111/j.1360-0443.2010.03331.x
   Stone Arthur S., 1994, ANNALS OF BEHAVIORAL MEDICINE, V16, P199
   Suffoletto B, 2012, ACAD EMERG MED, V19, P949, DOI 10.1111/j.1553-2712.2012.01411.x
   Swan H, 2012, J INTERPERS VIOLENCE, V27, P775, DOI 10.1177/0886260511423240
   Swartzendruber A, 2012, J ADOLESCENT HEALTH, V51, P156, DOI 10.1016/j.jadohealth.2011.11.014
   Tanski SE, 2015, JAMA PEDIATR, V169, P264, DOI 10.1001/jamapediatrics.2014.3345
   Testa M, 2002, CLIN PSYCHOL REV, V22, P1239, DOI 10.1016/S0272-7358(02)00204-0
   Townsend L, 2013, PREV SCI, V14, P88, DOI 10.1007/s11121-012-0300-7
   Trimble DD, 2013, J ASSOC NURSE AIDS C, V24, P331, DOI 10.1016/j.jana.2013.02.006
   Tsai AC, 2015, J INTERPERS VIOLENCE, V0, P0
   Tsai AC, 2012, AIDS, V26, P381, DOI 10.1097/QAD.0b013e32834e1ccb
   U. S. Federal Working Group on the Intersection of HIV/ AIDS, 2013, VIOL WOM GIRLS GEND, V0, P0
   Vandepitte J, 2013, JAIDS-J ACQ IMM DEF, V62, P119, DOI 10.1097/QAI.0b013e3182777167
   Vermund SH, 2013, CURR HIV-AIDS REP, V10, P169, DOI 10.1007/s11904-013-0155-y
   Wagenaar A C, 1994, J PUBLIC HEALTH POLICY, V15, P37, DOI 10.2307/3342606
   Wagenaar AC, 2005, EVAL PROGRAM PLANN, V28, P359, DOI 10.1016/j.evalprogplan.2005.07.001
   Wagenaar AC, 2002, J STUD ALCOHOL, V0, PP206, DOI 10.15288/jsas.2002.s14.206
   Wagenaar AC, 2010, AM J PUBLIC HEALTH, V100, P2270, DOI 10.2105/AJPH.2009.186007
   Wagenaar AC, 2009, ADDICTION, V104, P179, DOI 10.1111/j.1360-0443.2008.02438.x
   Wagman JA, 2015, LANCET GLOB HEALTH, V3, PE23, DOI 10.1016/S2214-109X(14)70344-4
   Walsh K, 2015, J PSYCHIATR RES, V62, P7, DOI 10.1016/j.jpsychires.2015.01.002
   Walters M., 2013, NATL INTIMATE PARTNE, V0, P0
   Weinhardt L S, 2000, ANNU REV SEX RES, V11, P125
   Were E, 2011, AIDS, V25, P2009, DOI 10.1097/QAD.0b013e32834b005d
   WHO, 2014, GLOBAL STATUS REPORT ON VIOLENCE PREVENTION 2014, V0, P1
   WHO, 2013, 16 ID ADDR VIOL WOM, V0, P0
   WHO, 2010, ADDR VIOL WOM HIV AI, V0, P0
   WHO London School of Hygiene and Tropical Medicine & South African Medical Research Council ., 2013, GLOB REG EST VIOL WO, V0, P0
   WHO U, 2013, GLOB REP UNAIDS REP, V0, P0
   Wiers RW, 2007, PHARMACOL BIOCHEM BE, V86, P263, DOI 10.1016/j.pbb.2006.09.021
   Williams RS, 2014, ADDICTION, V109, P432, DOI 10.1111/add.12411
   Woolf-King SE, 2015, ARCH SEX BEHAV, V44, P571, DOI 10.1007/s10508-014-0362-7
   Wray TB, 2016, DRUG ALCOHOL REV, V35, P148, DOI 10.1111/dar.12271
   Xuan ZM, 2015, PEDIATRICS, V136, P18, DOI 10.1542/peds.2015-0537
   Yadav D, 2014, AIDS BEHAV, V18, P1330, DOI 10.1007/s10461-014-0699-x
   Yamanis TJ, 2010, SOC SCI MED, V71, P1601, DOI 10.1016/j.socscimed.2010.07.039
   Yang C, 2015, JMIR MHEALTH UHEALTH, V3, P0, DOI 10.2196/mhealth.4344
   Yoon KH, 2008, DIABETES RES CLIN PR, V79, P256, DOI 10.1016/j.diabres.2007.09.007
   Zablotska IB, 2009, AIDS BEHAV, V13, P225, DOI 10.1007/s10461-007-9333-5
   Zetola NM, 2014, SEX TRANSM INFECT, V90, P216, DOI 10.1136/sextrans-2013-051244
   Zhang Chen, 2012, WORLD HEALTH POPUL, V13, P15
NR 260
TC 10
Z9 10
U1 0
U2 9
PU SPRINGER/PLENUM PUBLISHERS
PI NEW YORK
PA 233 SPRING ST, NEW YORK, NY 10013 USA
SN 1090-7165
EI 1573-3254
J9 AIDS BEHAV
JI AIDS Behav.
PD JAN 15
PY 2016
VL 20
IS 
BP S1
EP S18
DI 10.1007/s10461-015-1179-7
PG 18
WC Public, Environmental & Occupational Health; Social Sciences, Biomedical
SC Public, Environmental & Occupational Health; Biomedical Social Sciences
GA DB0FM
UT WOS:000368184000001
PM 26362168
DA 2023-03-20
ER

PT J
AU Tran, LTH
   Bui, TC
   Markham, CM
   Swartz, MD
   Tran, QM
   Nyitray, AG
   Huynh, TTT
   Hwang, LY
AF Ly Thi-Hai Tran
   Thanh Cong Bui
   Markham, Christine M.
   Swartz, Michael D.
   Quan Minh Tran
   Nyitray, Alan G.
   Thuy Thi-Thu Huynh
   Lu-Yu Hwang
TI Women's communication self-efficacy and expectations of primary male partners' cooperation in sexually transmitted infection treatment in Ho Chi Minh City, Vietnam: a cross-sectional study
SO BMC PUBLIC HEALTH
LA English
DT Article
DE STIs; Self-efficacy; Women; Partner; Vietnam
ID female sex workers; risk behaviors; hiv; gender; notification; diseases; vulnerability; perceptions; students; delta
AB Background: Effective control of sexually transmitted infections (STIs) depends on affected patients notifying their sexual partners, and partners following through with screening and treatment. Our study assessed high-risk-STI women's confidence in STI-diagnosis-related communications with their primary male partners in Ho Chi Minh City, Vietnam, and determined associated characteristics of the women and their partners. Methods: We employed convenience and snowball sampling in a clinic-based setting to recruit 126 women from August to October 2013. All data were obtained from women's self-report. Results: The proportions of participants who were "slightly confident" or "very confident" that they could disclose their STI positivity to partners, ask partners to have an STI examination or treatment, and give partners bacterial-STI medications were 70.3 %, 62.1 %, and 69.0 %, respectively. The proportions who perceived that their partners would be "very likely" to have an STI examination and to take STI medications were 16.2 % and 38.8 %, respectively. Significantly lower self-efficacy was observed in women who had a lower education level, who had ever traded sex, or whose primary partners were not husbands or fiances. Conclusions: Our results suggest potential for piloting STI-partner-targeted interventions. To be effective, these programs should improve women's self-efficacy and primary partners' cooperation with screening and treatment.
C1 [Ly Thi-Hai Tran; Nyitray, Alan G.; Lu-Yu Hwang] Univ Texas Hlth Sci Ctr Houston, Sch Publ Hlth, Dept Epidemiol, Houston, TX 77030 USA.
   [Thanh Cong Bui] Univ Texas MD Anderson Canc Ctr, Dept Behav Sci, Houston, TX 77030 USA.
   [Markham, Christine M.] Univ Texas Hlth Sci Ctr Houston, Sch Publ Hlth, Dept Hlth Promot & Behav Sci, Houston, TX 77030 USA.
   [Swartz, Michael D.] Univ Texas Hlth Sci Ctr Houston, Sch Publ Hlth, Dept Biostat, Houston, TX 77030 USA.
   [Quan Minh Tran] Pham Ngoc Thach Univ Med, Ho Chi Minh City, Vietnam.
   [Thuy Thi-Thu Huynh] Tu Du Hosp, Ho Chi Minh City, Vietnam.
C3 University of Texas System; University of Texas Health Science Center Houston; University of Texas School Public Health; University of Texas System; UTMD Anderson Cancer Center; University of Texas System; University of Texas Health Science Center Houston; University of Texas School Public Health; University of Texas System; University of Texas Health Science Center Houston; University of Texas School Public Health
RP Tran, LTH (corresponding author), Univ Texas Hlth Sci Ctr Houston, Sch Publ Hlth, Dept Epidemiol, Houston, TX 77030 USA.
EM Ly.T.Tran@uth.tmc.edu
FU Vietnam Education Foundation Fellowship; Philanthropic Educational Organization International Peace Scholarship; American Association of University Women; Duncan Family Institute Mentored Junior Faculty Fellowship; Margaret McNamara Memorial Fund; National Institutes of Health through the Fogarty International Center AIDS International Training and Research Program [D43 TW007669]
CR Alam N, 2010, BMC PUBLIC HEALTH, V10, P0, DOI 10.1186/1471-2458-10-19
   [Anonymous], 1991, AM FAM PHYSICIAN, V44, P673
   BANDURA A, 1977, PSYCHOL REV, V84, P191, DOI 10.1037/0033-295X.84.2.191
   Bandura A, 2000, SELF EFFICACY, V0, P212
   Bui TC, 2010, CULT HEALTH SEX, V12, P591, DOI 10.1080/13691050902968769
   Centers for Disease Control and Prevention, 2014, NAT HLTH NUTR EX SUR, V0, P0
   Centers for Disease Control and Prevention ( CDC), 1991, AM FAM PHYSICIAN, V44, P675
   Clark JL, 2007, SEX TRANSM DIS, V34, P309, DOI 10.1097/01.olq.0000240289.84094.93
   Crosby RA, 2007, SEX TRANSM INFECT, V83, P223, DOI 10.1136/sti.2006.022590
   Ellen JM, 1998, J SEX RES, V35, P328, DOI 10.1080/00224499809551950
   Ferreira A, 2013, COCHRANE DB SYST REV, V0, P0, DOI DOI 10.1002/14651858.CD002843.pub2
   Fortenberry JD, 2002, ARCH PEDIAT ADOL MED, V156, P1133, DOI 10.1001/archpedi.156.11.1133
   Go VFL, 2002, SOC SCI MED, V55, P467, DOI 10.1016/S0277-9536(01)00181-2
   Greenland S, 1999, EPIDEMIOLOGY, V10, P37, DOI 10.1097/00001648-199901000-00008
   Hoffman S, 2008, AM J PUBLIC HEALTH, V98, P2042, DOI 10.2105/AJPH.2006.106443
   Johnston LG, 2006, J URBAN HEALTH, V83, PI16, DOI 10.1007/s11524-006-9099-5
   Jung M, 2012, SEX DISABIL, V30, P421, DOI 10.1007/s11195-012-9261-9
   Kissinger P, 2006, SEX TRANSM DIS, V33, P445, DOI 10.1097/01.olq.0000204511.84485.4c
   Kohn M. L., 1990, SOCIAL STRUCTURE SEL, V0, P0
   Lauby JL, 2001, WOMEN HEALTH, V34, P71, DOI 10.1300/J013v34n03_05
   Lewis DA, 2007, SEX TRANSM INFECT, V83, P508, DOI 10.1136/sti.2007.028142
   Mlisana K, 2012, J INFECT DIS, V206, P6, DOI 10.1093/infdis/jis298
   MOYO W, 2002, AIDS BEHAV, V6, P237, DOI 10.1023/A:1019891808383
   Nemoto T, 2008, AIDS EDUC PREV, V20, P435, DOI 10.1521/aeap.2008.20.5.435
   Nuwaha F, 2001, SOC SCI MED, V53, P1287, DOI 10.1016/S0277-9536(00)00410-X
   Nuwaha F, 2001, SEX TRANSM DIS, V28, P105, DOI 10.1097/00007435-200102000-00008
   Painter JE, 2012, WOMEN HEALTH ISS, V22, PE303, DOI 10.1016/j.whi.2012.03.001
   Romoren M, 2007, BMC INFECT DIS, V7, P0, DOI 10.1186/1471-2334-7-27
   Stephenson R, 2015, SPRINGERPLUS, V4, P0, DOI 10.1186/s40064-015-0939-1
   Bui TC, 2013, AIDS BEHAV, V17, P612, DOI 10.1007/s10461-012-0369-9
   Bui TC, 2012, INT J EQUITY HEALTH, V11, P0, DOI 10.1186/1475-9276-11-63
   Bui TC, 2012, SEX HEALTH, V9, P314, DOI 10.1071/SH11067
   Thuong NV, 2007, SEX TRANSM INFECT, V83, P376, DOI 10.1136/sti.2006.022616
   Tran LT, 2015, SEX HEALTH, V12, P328, DOI 10.1071/SH14221
   Vaccarella S, 2006, CANCER EPIDEM BIOMAR, V15, P326, DOI 10.1158/1055-9965.EPI-05-0577
   Wang B, 2007, AIDS PATIENT CARE ST, V21, P57, DOI 10.1089/apc.2006.0031
   Wingood GM, 2000, HEALTH EDUC BEHAV, V27, P539, DOI 10.1177/109019810002700502
   World Bank, 2011, VIETN COUNTR GEND AS, V0, P0
   World Economic Forum, 2014, GLOB GEND GAP REP 20, V0, P0
NR 39
TC 0
Z9 0
U1 0
U2 4
PU BMC
PI LONDON
PA CAMPUS, 4 CRINAN ST, LONDON N1 9XW, ENGLAND
SN 1471-2458
EI 
J9 BMC PUBLIC HEALTH
JI BMC Public Health
PD JAN 13
PY 2016
VL 16
IS 
BP 
EP 
DI 10.1186/s12889-016-2690-0
PG 10
WC Public, Environmental & Occupational Health
SC Public, Environmental & Occupational Health
GA DA8OL
UT WOS:000368064700001
PM 26758034
DA 2023-03-20
ER

PT J
AU Brewer, RA
   Dyer, T
   Watson, CC
   Scott, H
AF Brewer, Russell A.
   Dyer, Typhanye
   Watson, Christopher Chauncey
   Scott, Hyman
TI Navigating Opportunities, Learning and Potential Threats: Mentee Perspectives on Mentoring in HIV Research
SO AIDS AND BEHAVIOR
LA English
DT Article
DE Minority investigators; HIV research; Mentorship; HIV workforce
ID underrepresented minority faculty; academic medicine; health; investigators; mentorship; programs; students; future
AB Increasing the diversity of the HIV research workforce remains a priority for research and funding organizations in the US. Mentorship is a vital component for early-career investigators, especially for underrepresented racial/ethnic and sexual minority HIV investigators. These investigators face unique social and structural challenges to developing and fostering mentorship relationships, as well as building a solid foundation for a successful career in HIV research. This article provides a perspective from four Black early-career investigators, supplemented with comments from 15 underrepresented investigators in the US, as they reflect on their needs, challenges, contributions, and successes in finding the right mentor and mentorship environment, balancing the opportunities for, and "threats'' to success, as well as providing mentorship to other underrepresented and aspiring HIV investigators. Mentorship programs must address these needs and challenges while building on the strengths of underrepresented HIV investigators in order to improve recruitment, retention and ultimately the pipeline of these researchers.
C1 [Brewer, Russell A.] Louisiana Publ Hlth Inst, 1515 Poydras,Suite 1200, New Orleans, LA 70112 USA.
   [Dyer, Typhanye] Univ Maryland, Dept Epidemiol & Biostat, College Pk, MD 20742 USA.
   [Watson, Christopher Chauncey] Gilead Sci, Foster City, CA USA.
   [Scott, Hyman] San Francisco Dept Publ Hlth, Bridge HIV, San Francisco, CA USA.
C3 University System of Maryland; University of Maryland College Park; Gilead Sciences; San Francisco Department of Public Health
RP Brewer, RA (corresponding author), Louisiana Publ Hlth Inst, 1515 Poydras,Suite 1200, New Orleans, LA 70112 USA.
EM rbrewer@lphi.org
FU NIMH [R25MH067127, K23 MH104116]; NIDA [R03 DA03713101]; NIMHD LRP; District of Columbia Developmental Center for AIDS Research (DC D-CFAR); NIH [P30AI117970]
CR Baral SD, 2013, LANCET INFECT DIS, V13, P13, DOI 10.1016/S1473-3099(12)70319-5
   Beech BM, 2013, ACAD MED, V88, P541, DOI 10.1097/ACM.0b013e31828589e3
   Bozeman B, 2007, ADMIN SOC, V39, P719, DOI 10.1177/0095399707304119
   Brewer RA, 2015, UNPUB, V0, P0
   Centers for Disease Control and Prevention, 2013, HIV US GLANC, V0, P0
   Chan AW, 2015, J COUNS PSYCHOL, V62, P592, DOI 10.1037/cou0000079
   Detsky AS, 2007, JAMA-J AM MED ASSOC, V297, P2134, DOI 10.1001/jama.297.19.2134
   Dolcini MM, 2009, AM J PUBLIC HEALTH, V99, PS43, DOI 10.2105/AJPH.2007.121301
   Forsyth AD, 2009, AM J PUBLIC HEALTH, V99, PS87, DOI 10.2105/AJPH.2008.155085
   Fuchs J, 2016, AIDS BEHAV, V20, PS249, DOI 10.1007/s10461-016-1392-z
   Hassouneh D, 2014, MED EDUC ONLINE, V19, P0, DOI 10.3402/meo.v19.24768
   Hayden EC, 2015, NATURE, V527, P286, DOI 10.1038/527286a
   Haynes L, 2008, NAT IMMUNOL, V9, P3, DOI 10.1038/ni0108-3
   Helm EG, 2000, J NATL MED ASSOC, V92, P411
   Johnson MO, 2015, ADV HEALTH SCI EDUC, V20, P683, DOI 10.1007/s10459-014-9555-z
   Kahn JS, 2009, AM J PUBLIC HEALTH, V99, PS37, DOI 10.2105/AJPH.2008.135830
   Keller TE, 2014, TEACH LEARN MED, V26, P211, DOI 10.1080/10401334.2014.883983
   McGee R, 2016, AIDS BEHAV, V20, PS231, DOI 10.1007/s10461-016-1486-7
   Morzinski JA, 2002, ACAD MED, V77, P402, DOI 10.1097/00001888-200205000-00010
   Palepu A, 1998, ACAD MED, V73, P318, DOI 10.1097/00001888-199803000-00021
   Pfund C, 2016, AIDS BEHAV, V20, PS238, DOI 10.1007/s10461-016-1384-z
   Rabionet SE, 2009, AM J PUBLIC HEALTH, V99, PS65, DOI 10.2105/AJPH.2008.153635
   Rodriguez JE, 2015, BMC MED EDUC, V15, P0, DOI 10.1186/s12909-015-0290-9
   Rodriguez JE, 2014, SOUTH MED J, V107, P739, DOI 10.14423/SMJ.0000000000000204
   Rodriguez JE, 2014, FAM MED, V46, P100
   Sopher CJ, 2015, AM J PUBLIC HEALTH, V105, P823, DOI 10.2105/AJPH.2014.302076
   Thomas DA, 2001, HARVARD BUS REV, V79, P98
   Waitzkin H, 2006, ACAD PSYCHIATR, V30, P205, DOI 10.1176/appi.ap.30.3.205
   Whittaker Joseph A, 2015, J UNDERGRAD NEUROSCI EDUC, V13, P0
   Wingard DL, 2004, ACAD MED, V79, PS9, DOI 10.1097/00001888-200410001-00003
   Wyatt GE, 2009, AM J PUBLIC HEALTH, V99, PS48, DOI 10.2105/AJPH.2007.131094
   Yehia BR, 2014, BMC MED EDUC, V14, P0, DOI 10.1186/1472-6920-14-26
NR 32
TC 5
Z9 5
U1 0
U2 3
PU SPRINGER/PLENUM PUBLISHERS
PI NEW YORK
PA 233 SPRING ST, NEW YORK, NY 10013 USA
SN 1090-7165
EI 1573-3254
J9 AIDS BEHAV
JI AIDS Behav.
PD SEP 15
PY 2016
VL 20
IS 
BP S258
EP S264
DI 10.1007/s10461-016-1488-5
PG 7
WC Public, Environmental & Occupational Health; Social Sciences, Biomedical
SC Public, Environmental & Occupational Health; Biomedical Social Sciences
GA DU1SL
UT WOS:000381989300006
PM 27424003
DA 2023-03-20
ER

PT J
AU Ellis, WL
AF Ellis, Walter L.
TI Risky sexual behaviors among sexually active first-year students matriculating at a historically Black college: Is a positive self-image an instigator?
SO SOCIAL WORK IN HEALTH CARE
LA English
DT Article
DE African American; bisexual; HIV/AIDS; risky sexual behaviors; self-esteem; self-image; STDs
ID oral sex; anal intercourse; mental-health; united-states; drug-use; esteem; hiv; alcohol; adolescents; perceptions
AB A sample of 498 sexually active first-year students matriculating at a historically Black college in North Carolina was used to determine correlates of risky sexual behaviors. In an Ordinary Least Squares regression, the self-esteem element "I take a positive attitude toward myself" (B=1.12, p=.05), non-condom use because of partner issues (B=.53, p=.05) and being drunk or high (B=1.20, p=.001), oral sex (B=1.74, p=.001), anal sex (B=.61, p=.04), and bisexuality (B=.85, p=.03) all increased the number of these behaviors. Higher scores on the condom usage scale (B=-.38, p=.002) were found to decrease the number of risky sexual behaviors. Illicit drug use was an underpinning of the surprisingly positive relationship between positive self-image and risky sexual behaviors. It was concluded that school-based social workers, mental health care professionals, and community-based prevention providers can play a critical role in the training of peer facilitators, development, and supervision of peer-driven risk-reduction programs to address the complex interplay among self-esteem, sex, and substances.
C1 [Ellis, Walter L.] Livingstone Coll, Social Work Program, 701 West Monroe St, Salisbury, NC 28144 USA.
C3 Livingstone College
RP Ellis, WL (corresponding author), Livingstone Coll, Social Work Program, 701 West Monroe St, Salisbury, NC 28144 USA.
EM wellis@livingstone.edu
CR Adefuye AS, 2009, BMC PUBLIC HEALTH, V9, P0, DOI 10.1186/1471-2458-9-281
   *AM SOC HLTH ASS, 1998, SEX TRANSM DIS AM MA, V0, P0
   Aral SO, 2005, SEX TRANSM DIS, V32, P710, DOI 10.1097/01.olq.0000175370.08709.72
   Blanco C, 2008, ARCH GEN PSYCHIAT, V65, P1429, DOI 10.1001/archpsyc.65.12.1429
   Brewster KL, 2008, J ADOLESCENT HEALTH, V42, P73, DOI 10.1016/j.jadohealth.2007.08.010
   Caldeira KM, 2009, J SUBST ABUSE TREAT, V37, P368, DOI 10.1016/j.jsat.2009.04.005
   Campo J, 2006, ORAL DIS, V12, P219, DOI 10.1111/j.1601-0825.2005.01187.x
   Centers for Disease Control, 2015, EFF INT HIV PREV WOR, V0, P0
   Centers for Disease Control, 2001, TRACK HIDD EP TRENDS, V0, P0
   Centers for Disease Control, 2013, HIV SURV AD YOUNG AD, V0, P0
   Centers for Disease Control, 2013, HIV SURV MEN WHO HAV, V0, P0
   Centers for Disease Control MMWR, 2013, MMWR-MORBID MORTAL W, V62, P958
   Chambers WC, 2007, J SEX RES, V44, P28, DOI 10.1207/s15598519jsr4401_4
   Coleman LM, 2005, ARCH SEX BEHAV, V34, P649, DOI 10.1007/s10508-005-7917-6
   Crosby RA, 2012, SEX TRANSM INFECT, V88, P484, DOI 10.1136/sextrans-2012-050618
   Dake JA, 2011, J RURAL HEALTH, V27, P196, DOI 10.1111/j.1748-0361.2010.00330.x
   Dawson LH, 2008, J SEX RES, V45, P225, DOI 10.1080/00224490801987457
   El Bcheraoui C, 2013, AIDS CARE, V25, P186, DOI 10.1080/09540121.2012.687864
   Ellis WL, 2014, SOC WORK MENT HEALTH, V12, P155, DOI 10.1080/15332985.2013.822843
   Ethier KA, 2006, J ADOLESCENT HEALTH, V38, P268, DOI 10.1016/j.jadohealth.2004.12.010
   Fletcher P.C., 2007, COLL STUD J, V41, P482
   Fortune D., 2013, AM J HLTH STUDIES, V28, P61
   Freye E, 2009, PHARMACOLOGY AND ABUSE OF COCAINE, V0, P0
   Goodman I, 2011, ADDICT BEHAV, V36, P660, DOI 10.1016/j.addbeh.2011.01.011
   Gross M, 2000, J ACQ IMMUN DEF SYND, V24, P393, DOI 10.1097/00126334-200008010-00015
   Halperin DT, 1999, AIDS PATIENT CARE ST, V13, P717, DOI 10.1089/apc.1999.13.717
   Halpern-Felsher BL, 2005, PEDIATRICS, V115, P845, DOI 10.1542/peds.2004-2108
   Halpern-Felsher B, 2008, J ADOLESCENT HEALTH, V43, P207, DOI 10.1016/j.jadohealth.2008.07.001
   Hodge M., 2007, CHALLENGE J RES AFRI, V13, P3
   Hollar DS, 1996, SOC BEHAV PERSONAL, V24, P75, DOI 10.2224/sbp.1996.24.1.75
   Hou SI, 2009, AIDS CARE, V21, P1050, DOI 10.1080/09540120802626196
   JESSOR R, 1991, ADOLESCENCE PROBLEM, V0, P0
   JESSOR SL, 1975, DEV PSYCHOL, V11, P473, DOI 10.1037/h0076664
   Kann L, 2014, MMWR SURVEILL SUMM, V63, P1
   Kann Laura, 2011, MORBIDITY AND MORTALITY WEEKLY REPORT, V60, P1
   LaBrie J, 2005, J SEX RES, V42, P259, DOI 10.1080/00224490509552280
   Lescano CM, 2009, AM J PUBLIC HEALTH, V99, P1352, DOI 10.2105/AJPH.2007.123752e
   Lindberg LD, 2008, J ADOLESCENT HEALTH, V43, P231, DOI 10.1016/j.jadohealth.2007.12.010
   Lynch J., 2004, NASPA J, V42, P21, DOI 10.2202/1949-6605.1412
   Mack AH, 2010, CLIN MANUAL TREATMEN, V0, P0
   Mann M, 2004, HEALTH EDUC RES, V19, P357, DOI 10.1093/her/cyg041
   McCabe J, 2011, PERSPECT SEX REPRO H, V43, P142, DOI 10.1363/4314211
   McNair LD, 1998, J SEX MARITAL THER, V24, P29, DOI 10.1080/00926239808414666
   Mohler-Kuo M, 2003, J AM COLL HEALTH, V52, P17, DOI 10.1080/07448480309595719
   Moilanen KL, 2010, J RES ADOLESCENCE, V20, P114, DOI 10.1111/j.1532-7795.2009.00628.x
   Nyawade S., 2012, DRUG ABUSE HIV AIDS, V0, P0
   Opt SK, 2004, J PSYCHOL, V138, P389, DOI 10.3200/JRLP.138.5.389-403
   Prinstein MJ, 2003, J PEDIATR PSYCHOL, V28, P243, DOI 10.1093/jpepsy/jsg012
   Rehbein-Narvaez R, 2006, J SOC PSYCHOL, V146, P250, DOI 10.3200/SOCP.146.2.250-252
   Remez L, 2000, FAM PLANN PERSPECT, V32, P298, DOI 10.2307/2648199
   Roberts ST, 2006, ARCH PSYCHIAT NURS, V20, P32, DOI 10.1016/j.apnu.2005.08.008
   Robins RW, 2001, J RES PERS, V35, P463, DOI 10.1006/jrpe.2001.2324
   Robinson ML, 2007, J YOUTH ADOLESCENCE, V36, P453, DOI 10.1007/s10964-006-9116-8
   Shegog M., 2010, J HLTH DISPARITIES R, V4, P86
   Sher KJ, 2007, ADDICT BEHAV, V32, P819, DOI 10.1016/j.addbeh.2006.06.024
   Siegel DM, 1999, J ADOLESCENT HEALTH, V25, P336, DOI 10.1016/S1054-139X(99)00054-3
   St Rose M, 2008, INTERNET J ALLIED HE, V6, P0
   Thomas PE, 2008, PUBLIC HEALTH REP, V123, P115, DOI 10.1177/00333549081230S314
   Thompson-Robinson M., 2005, J AFRICAN AM STUDIES, V9, P16, DOI 10.1007/s12111-005-1019-3
   Winfield EB, 2002, J BLACK PSYCHOL, V28, P0, DOI 10.1177/009579802237541
NR 61
TC 6
Z9 7
U1 0
U2 12
PU ROUTLEDGE JOURNALS, TAYLOR & FRANCIS LTD
PI ABINGDON
PA 2-4 PARK SQUARE, MILTON PARK, ABINGDON OX14 4RN, OXON, ENGLAND
SN 0098-1389
EI 1541-034X
J9 SOC WORK HEALTH CARE
JI Soc. Work Health Care
PD FEB 7
PY 2016
VL 55
IS 2
BP 125
EP 143
DI 10.1080/00981389.2015.1108949
PG 19
WC Social Work
SC Social Work
GA DI8WM
UT WOS:000373783100003
PM 26865429
DA 2023-03-20
ER

PT J
AU Chen, M
   Liao, Y
   Liu, J
   Fang, WJ
   Hong, N
   Ye, XF
   Li, JJ
   Tang, QL
   Pan, WH
   Liao, WQ
AF Chen, Min
   Liao, Yong
   Liu, Jia
   Fang, Wenjie
   Hong, Nan
   Ye, Xiaofei
   Li, Jianjun
   Tang, Qinglong
   Pan, Weihua
   Liao, Wanqing
TI Comparison of Sexual Knowledge, Attitude, and Behavior between Female Chinese College Students from Urban Areas and Rural Areas: A Hidden Challenge for HIV/AIDS Control in China
SO BIOMED RESEARCH INTERNATIONAL
LA English
DT Article
ID university-students; hiv-infection; reproductive health; risk; education
AB Currently, research in sexual behavior and awareness in female Chinese college students (FCCSs) is limited, particularly regarding the difference and the influencing factors between students from rural areas and urban areas. To fill the gap in available data, a cross-sectional study using anonymous questionnaires was conducted among 3193 female students from six universities located in Beijing, Shanghai, and Guangzhou, China, from February to June, 2013. Of the 2669 respondents, 20.6% and 20.9% of the students from urban and rural areas, respectively, reported being sexually experienced. The proportion of students who received safe-sex education prior to entering university from rural areas (22.4%, 134/598) was lower (P < 0.0001) than the proportion from urban areas (41.8%, 865/2071). Sexual behavior has become increasingly common among FCCSs, including high-risk sexual behavior such as unprotected commercial sex. However, knowledge concerning human immunodeficiency virus (HIV)/acquired immune deficiency syndrome (AIDS) transmission and the risks is insufficient, particularly for those from rural areas, which is a challenge forHIV/AIDS control in China. The Chinese government should establish more specific HIV/AIDS prevention policies for Chinese young women, strengthen sex education, and continue to perform relevant research.
C1 [Chen, Min; Liao, Yong; Liu, Jia; Fang, Wenjie; Hong, Nan; Pan, Weihua; Liao, Wanqing] Changzheng Hosp, Shanghai Inst Med Mycol, Shanghai Key Lab Mol Med Mycol, Dept Dermatol & Venerol, Shanghai, Peoples R China.
   [Liao, Yong] PLA Army Gen Hosp, Dept Dermatol & Venerol, Beijing, Peoples R China.
   [Ye, Xiaofei] Second Mil Med Univ, Dept Hlth Stat, Shanghai, Peoples R China.
   [Li, Jianjun; Tang, Qinglong] PLA, Gen Polit Dept, Med Clin, Beijing, Peoples R China.
C3 Naval Medical University; Naval Medical University
RP Pan, WH; Liao, WQ (corresponding author), Changzheng Hosp, Shanghai Inst Med Mycol, Shanghai Key Lab Mol Med Mycol, Dept Dermatol & Venerol, Shanghai, Peoples R China.
EM panweihua@medmail.com.cn; liaowanqing@sohu.com
FU Program of Chinese Academy of Engineering [2011-XY-14]; 973 Program [2013CB531601, 2013CB531606]; National Natural Science Foundation of China [81201269]; Shanghai Science and Technology Counsel Project [14DZ2272900]
CR Awotidebe A, 2014, INT J ENV RES PUB HE, V11, P11805, DOI 10.3390/ijerph111111805
   Caetano ME, 2010, INT J GYNECOL OBSTET, V110, P43, DOI 10.1016/j.ijgo.2010.02.012
   Chen B, 2008, ASIAN J ANDROL, V10, P607, DOI 10.1111/j.1745-7262.2008.00413.x
   Cheng Y, 2008, J ADOLESCENT HEALTH, V42, P184, DOI 10.1016/j.jadohealth.2007.07.016
   Farid Rakshanda, 2005, J COLL PHYSICIANS SURG PAK, V15, P18
   Gavin Lorrie, 2009, MORBIDITY AND MORTALITY WEEKLY REPORT, V58, P1
   Higgins LT, 2007, CULT HEALTH SEX, V9, P31, DOI 10.1080/13691050600963914
   Huang J, 2005, AIDS PATIENT CARE ST, V19, P769, DOI 10.1089/apc.2005.19.769
   Inungu Joseph, 2009, J HEALTH HUM SERV ADM, V32, P259
   Lally K, 2015, IRISH J MED SCI, V184, P135, DOI 10.1007/s11845-014-1073-8
   Lu L, 2008, NATURE, V455, P609, DOI 10.1038/455609a
   Ma QQ, 2009, BMC PUBLIC HEALTH, V9, P0, DOI 10.1186/1471-2458-9-111
   McCoy SI, 2010, LANCET, V376, P1281, DOI 10.1016/S0140-6736(10)61309-8
   Scorgie F, 2012, AIDS BEHAV, V16, P920, DOI 10.1007/s10461-011-9985-z
   Song Y, 2010, J PUBLIC HEALTH-UK, V32, P312, DOI 10.1093/pubmed/fdp123
   Stenhammar C, 2015, ACTA OBSTET GYN SCAN, V94, P253, DOI 10.1111/aogs.12565
   Tan Xiaodong, 2007, INT J ENVIRON RES PUBLIC HEALTH, V4, P248, DOI 10.3390/ijerph2007030009
   Tong F.-Y., 2010, CHINESE J YOUTH STUD, V8, P5
   Tung WC, 2013, INT NURS REV, V60, P366, DOI 10.1111/inr.12039
   Wang Lan, 2010, ZHONGHUA LIU XING BING XUE ZA ZHI, V31, P1017
   Wang WN, 2014, BMJ OPEN, V4, P0, DOI 10.1136/bmjopen-2014-005182
   Watts J, 2004, LANCET, V363, P1208, DOI 10.1016/S0140-6736(04)15994-1
   Watts J, 2008, LANCET, V371, P103, DOI 10.1016/S0140-6736(08)60087-2
   Wu Q, 2010, INT J STD AIDS, V21, P87, DOI 10.1258/ijsa.2009.008508
   Yan H, 2010, WOMEN HEALTH, V50, P767, DOI 10.1080/03630242.2010.530926
   Yan H, 2009, BMC PUBLIC HEALTH, V9, P0, DOI 10.1186/1471-2458-9-305
   Yang HM, 2005, SEX TRANSM DIS, V32, P270, DOI 10.1097/01.olq.0000162360.11910.5a
   Zhang K, 1999, AIDS CARE, V11, P581, DOI 10.1080/09540129947730
   Zhang SR, 2010, AIDS PATIENT CARE ST, V24, P447, DOI 10.1089/apc.2009.0347
NR 32
TC 26
Z9 29
U1 1
U2 22
PU HINDAWI LTD
PI LONDON
PA ADAM HOUSE, 3RD FLR, 1 FITZROY SQ, LONDON, W1T 5HF, ENGLAND
SN 2314-6133
EI 2314-6141
J9 BIOMED RES INT
JI Biomed Res. Int.
PD JUN 15
PY 2016
VL 2016
IS 
BP 
EP 
DI 10.1155/2016/8175921
PG 10
WC Biotechnology & Applied Microbiology; Medicine, Research & Experimental
SC Biotechnology & Applied Microbiology; Research & Experimental Medicine
GA EH4SG
UT WOS:000391760300001
PM 28101513
DA 2023-03-20
ER

PT J
AU Garcia-Corzo, JR
   Tarazona-Alvarez, Y
   Rojas-Gomez, JP
   Bayona-Millan, EDP
   Diaz-Martinez, LA
AF Garcia-Corzo, Jorge R.
   Tarazona-Alvarez, Yolanda
   Rojas-Gomez, Johana P.
   Bayona-Millan, Eloisa del P.
   Diaz-Martinez, Luis A.
TI Knowledge on human immunodeficiency virus mechanisms of transmission among schoolchildren in the age range of 11 to 20 years old from poor districts of Bucaramanga, Colombia
SO ARCHIVOS ARGENTINOS DE PEDIATRIA
LA English
DT Article
DE HIV; education; transmission; knowledge; adolescent
ID randomized-controlled-trial; south-african adolescents; risk-reduction intervention; behaviors; students; youth
AB Introduction. Human immunodeficiency virus (HIV) infection was the second most common cause of death, after injuries of external causes, among young adults from Bucaramanga in 2013. Objective. To establish the extent of knowledge on HIV mechanisms of transmission prevention strategies among schoolchildren in the age range of 13 to 20 years old from poor districts of Bucaramanga. Methodology. Cross-sectional study among randomly selected schoolchildren using a self-administered anonymous survey. For analysis, each outcome measure and binomial models for the association of answers by age, gender, education level and past sexual experience were described. Results. A survey was administered to 729 students (57% were girls); 50.6% of boys and 31.1% of girls reported having had sexual intercourse. Also, 58.6% stated that a healthy-looking person can have HIV. Besides, 69.1% indicated that HIV can be transmitted during pregnancy; 39.2%, during delivery; 37.7%, through breastfeeding; 79.7%, through needle sharing; 29.5%, by sharing food with someone who has HIV; and 31.7%, by mosquito bites. In addition, 70.6% considered that they could prevent HIV by abstaining from having sexual relationships; 67.5%, by having a single partner; and 80.0%, by wearing condoms correctly. The proportion of adequate answers was not related to a higher education level, age, gender or sexual experience. Conclusions. The quality of knowledge regarding HIV mechanisms of transmission and prevention is very poor, in spite of curricular contents providing sex education. It was observed that knowledge was not greater among those with higher education levels.
C1 [Garcia-Corzo, Jorge R.; Diaz-Martinez, Luis A.] Univ Ind Santander, Sch Med, Sch Hlth, Santander, Colombia.
   [Tarazona-Alvarez, Yolanda; Rojas-Gomez, Johana P.; Bayona-Millan, Eloisa del P.] Municipal Bucaramanga, Secretariat Social Welf, Bucaramanga, Colombia.
C3 Universidad Industrial de Santander
RP Garcia-Corzo, JR (corresponding author), Univ Ind Santander, Sch Med, Sch Hlth, Santander, Colombia.
EM jrgarciacor@gmail.com
FU Secretariat of Social Welfare of the Municipality of Bucaramanga; Universidad Industrial de Santander
CR Albrektsson Madelene, 2009, OPEN AIDS J, V3, P55, DOI 10.2174/1874613600903010055
   Beltzer N, 2013, AIDS, V27, P1011, DOI 10.1097/QAD.0b013e32835e1583
   Caballero-Hoyos R, 2003, SALUD PUBLICA MEXICO, V45, P0
   Camargo Brigido Vizeu, 2004, PSIC.: TEOR. E PESQ., V20, P279, DOI 10.1590/S0102-37722004000300010
   Camargo Brigido Vizeu, 2006, ESTUD. PSICOL. (CAMPINAS), V23, P369, DOI 10.1590/S0103-166X2006000400005
   Campo-Arias A, 2010, REV LAT-AM ENFERM, V18, P170, DOI 10.1590/S0104-11692010000200005
   Castillo M, 2003, MEDUNAB, V6, P137
   Centers for Disease Control and Prevention, 2015, HIV SURV REP 2013, V25, P0
   Colombia. Ministerio de Educacion Nacional, 2008, EV PROGR ED SEX CONS, V0, P0
   Colombia. Ministerio de Salud y Proteccion Social, 2014, SECR SAL SANT GROUP, V0, P0
   Dávila María E, 2008, REV. SALUD PÚBLICA, V10, P716
   de Moura LR, 2013, CAD SAUDE PUBLICA, V29, P1008, DOI 10.1590/S0102-311X2013000500018
   Espada JP, 2015, J ADOLESCENT HEALTH, V56, P30, DOI 10.1016/j.jadohealth.2014.08.018
   Fadragas Fernández Alejandro, 2012, REV CUBANA MED GEN INTEGR, V28, P15
   Gómez-Bustamante Edna, 2011, REV. SALUD PÚBLICA, V13, P778
   González Valcárcel Bertha, 2008, REV CUBANA SALUD PÚBLICA, V34, P0
   Greenland S, 2008, INT J EPIDEMIOL, V37, P430, DOI 10.1093/ije/dyn064
   Honduras. Instituto Nacional de Estadistica, 2013, ENC NAC DEM SAL ENDE, V0, P0
   Jemmott JB, 2014, PREV MED, V64, P114, DOI 10.1016/j.ypmed.2014.04.012
   Jemmott JB, 2010, ARCH PEDIAT ADOL MED, V164, P923, DOI 10.1001/archpediatrics.2010.176
   Jemmott JB, 2010, ARCH PEDIAT ADOL MED, V164, P152, DOI 10.1001/archpediatrics.2009.267
   Jemmott LS, 2014, HEALTH EDUC RES, V29, P166, DOI 10.1093/her/cyt072
   Kaiser Family Foundation, 2012, NAT SURV TEENS YOUNG, V0, P0
   Kann L, 2014, MMWR SURVEILL SUMM, V63, P1
   Kirby DB, 2007, J ADOLESCENT HEALTH, V40, P206, DOI 10.1016/j.jadohealth.2006.11.143
   OLeary A, 2015, SEX TRANSM DIS, V42, P135, DOI 10.1097/OLQ.0000000000000247
   Shrier Lydia A, 2004, ADOLESC MED CLIN, V15, P215, DOI 10.1016/j.admecli.2004.02.002
   Smith A, 2009, SECONDARY STUDENTS S, V0, P0
   Sun XY, 2013, AIDS CARE, V25, P775, DOI 10.1080/09540121.2012.748875
   Trajman Anete, 2003, CAD. SAÚDE PÚBLICA, V19, P127, DOI 10.1590/S0102-311X2003000100014
   Unaids, 2013, GLOBAL REPORT UNAIDS, V0, P0
   Villarruel AM, 2006, ARCH PEDIAT ADOL MED, V160, P772, DOI 10.1001/archpedi.160.8.772
NR 34
TC 2
Z9 2
U1 0
U2 12
PU SOC ARGENTINA PEDIATRIA
PI CAP FED BUENO AIRES
PA AV COLONEL DIAZ 1971-75-C1425DQF, CAP FED BUENO AIRES, 00000, ARGENTINA
SN 0325-0075
EI 1668-3501
J9 ARCH ARGENT PEDIATR
JI Arch. Argent. Pediatr.
PD JUN 15
PY 2016
VL 114
IS 3
BP 209
EP 215
DI 10.5546/aap.2016.eng.209
PG 7
WC Pediatrics
SC Pediatrics
GA DO7NW
UT WOS:000377970300005
PM 27164332
DA 2023-03-20
ER

PT J
AU Sekoni, AO
   Jolly, K
   Gale, NK
   Ifaniyi, OA
   Somefun, EO
   Agaba, EI
   Fakayode, VA
AF Sekoni, Adekemi O.
   Jolly, Kate
   Gale, Nicola K.
   Ifaniyi, Oluwafemi A.
   Somefun, Esther O.
   Agaba, Emmanuel I.
   Fakayode, Victoria A.
TI Provision of Healthcare Services to Men Who Have Sex with Men in Nigeria: Students' Attitudes Following the Passage of the Same-Sex Marriage Prohibition Law
SO LGBT HEALTH
LA English
DT Article
DE attitudes; healthcare; men who have sex with men (MSM); undergraduates
ID gay; experiences; disparity; access
AB Purpose: After signing of the Same-Sex Marriage (Prohibition) Act 2013 in Nigeria, media reports portray widespread societal intolerance toward the lesbian, gay, and bisexual population. This study was conducted to assess the attitudes of university undergraduates in Lagos state, Nigeria, toward provision of healthcare services for men who have sex with men (MSM), because the 2014 same-sex marriage prohibition law stipulates a jail sentence for organizations providing services to MSM. Methods: A cross-sectional descriptive study was conducted by using self-administered questionnaires to collect information, including homophobic attitudes and views on access to healthcare, from 4000 undergraduates in 10 randomly selected faculties in two universities. During analysis, inter-university and inter-faculty comparison was carried out between medical and nonmedical students. Results: Outright denial of healthcare services to MSM was supported by 37.6% of the 3537 undergraduates who responded, whereas denial of HIV prevention services was supported by 32.5%. However, compared with 38.7% and 34.1% of undergraduates from other faculties, 23.7% and 18.2% of medical students agreed that healthcare providers should not provide services to MSM and that MSM should not have access to HIV prevention services, respectively (P=0.000). Although a significant proportion of the medical students supported the statement that doctors and other healthcare workers should be compelled to give priority to other groups before MSM (29.4% of medical vs. 47.2% of students from other faculties), a statistically significant difference was observed between the two groups of students. The homophobic statement with the highest support was that doctors and healthcare workers should be compelled to report MSM who come to access treatment (48.1% of medical vs. 57.4% of students from other faculties). Conclusion: A very high proportion of the undergraduate students had a negative attitude toward provision of healthcare services to MSM in Nigeria; the medical students were, however, less homophobic than their nonmedical counterparts. If attitudes translate to a lack of healthcare service provision to MSM, with the high burden of HIV among MSM in Nigeria, it is unlikely that the country will achieve the UNAIDS 90-90-90 target of 90% of the population knowing their HIV status, 90% of people living with HIV receiving sustained antiretroviral medication, and 90% of those receiving antiretroviral medication having viral suppression by 2020.
C1 [Sekoni, Adekemi O.; Ifaniyi, Oluwafemi A.] Univ Lagos, Dept Community Hlth & Primary Care, Coll Med, Private Mail Box 12003, Lagos, Nigeria.
   [Jolly, Kate] Univ Birmingham, Dept Epidemiol & Biostat, Birmingham, W Midlands, England.
   [Gale, Nicola K.] Univ Birmingham, Sch Social Policy, Hlth Serv Management Ctr, Birmingham, W Midlands, England.
   [Somefun, Esther O.] Nigerian Inst Med Res, Dept Clin Serv, Lagos, Nigeria.
   [Agaba, Emmanuel I.] Univ Jos, Dept Med, Jos, Plateau State, Nigeria.
   [Fakayode, Victoria A.] Capital Hlth Reg Med Ctr, Dept Internal Med, Trenton, NJ USA.
C3 University of Lagos; University of Birmingham; University of Birmingham; University of Jos
RP Sekoni, AO (corresponding author), Univ Lagos, Dept Community Hlth & Primary Care, Coll Med, Private Mail Box 12003, Lagos, Nigeria.
EM asekoni@unilag.edu.ng
CR Adebajo Sylvia B, 2012, AFR J REPROD HEALTH, V16, P21
   Amnesty International, 2013, AFR MAK LOV CRIM CRI, V0, P0
   [Anonymous], 2014, HIV SCOTLAND REGIONA, V0, P0
   [Anonymous], 2014, LOS ANGELES TIMES, V0, P0
   [Anonymous], 2011, VANGUARD NEWSPA 1201, V0, P0
   Araoye MO., 2003, RES METHODOLOGY STAT, V0, P119
   Asghari F, 2009, J MED ETHICS HIST ME, V2, P0
   Barton A, 2014, SCI SPEAKS 0206, V0, P0
   Bhalerao R, 2014, LEIDEN LAW BLOG 1024, V0, P0
   Centers for Disease Control and Prevention, 2014, HIV INC, V0, P0
   Childress J.F., 2001, PRINCIPLES BIOMEDICA, V0, P0
   Coker TR, 2009, J ADOLESCENT HEALTH, V45, P213, DOI 10.1016/j.jadohealth.2009.06.020
   Corliss HL, 2007, AM J PUBLIC HEALTH, V97, P1023, DOI 10.2105/AJPH.2006.086157
   Daulaire N, 2014, LGBT HEALTH, V1, P8, DOI 10.1089/lgbt.2013.0008
   Dienye V. U., 2011, AFRICAN J SOCIAL SCI, V1, P11
   Eliason MJ, 2011, J HOMOSEXUAL, V58, P1355, DOI 10.1080/00918369.2011.614902
   Eliason Michele J., 2001, J GAY LESBIAN MED AS, V5, P125, DOI 10.1023/A:1014257910462
   Elliott MN, 2015, J GEN INTERN MED, V30, P9, DOI 10.1007/s11606-014-2905-y
   Faul M, 2014, US TODAY, V0, P0
   Federal Ministry of Health (FMOH), 2010, NIG INT BIOL BEH SUR, V0, P44
   Harnischfeger J., 2008, DEMOCRATIZATION ISLA, V0, P0
   Joote S, 2014, 3 CITIES STUDY HIGH, V0, P0
   Kmietowicz Z, 2014, BMJ-BRIT MED J, V348, P0, DOI 10.1136/bmj.g258
   Pew Research Center, 2013, GLOB DIV HOM GREAT A, V0, P0
   Poteat T, 2011, PLOS ONE, V6, P0, DOI 10.1371/journal.pone.0028760
   Rispel LC, 2011, J PUBLIC HEALTH POL, V32, PS137, DOI 10.1057/jphp.2011.29
   Sekoni AO, 2014, HIV AIDS AUCKL, V7, P21
   Sheehy M, 2014, AIDS CARE, V26, P116, DOI 10.1080/09540121.2013.802281
   Tapp C, 2011, BMC INFECT DIS, V11, P0, DOI 10.1186/1471-2334-11-86
   Trust for Americas Health, 2014, ADDR SOC DET HLTH IN, V0, P0
   UNAIDS, 2014, THE GAP REP, V0, P0
   Vu L, 2013, JAIDS-J ACQ IMM DEF, V63, P221, DOI 10.1097/QAI.0b013e31828a3e60
   Weech-Maldonado R, 2015, HEALTH SERV RES, V50, P1829, DOI 10.1111/1475-6773.12297
   WHO, 2014, EXECUTIVE SUMMARY, V0, P0
   Yin Z, 2014, HIV UK 2014 REPORT, V0, P0
NR 40
TC 11
Z9 12
U1 1
U2 15
PU MARY ANN LIEBERT, INC
PI NEW ROCHELLE
PA 140 HUGUENOT STREET, 3RD FL, NEW ROCHELLE, NY 10801 USA
SN 2325-8292
EI 2325-8306
J9 LGBT HEALTH
JI LGBT Health
PD AUG 15
PY 2016
VL 3
IS 4
BP 300
EP 307
DI 10.1089/lgbt.2015.0061
PG 8
WC Public, Environmental & Occupational Health
SC Public, Environmental & Occupational Health
GA DT4XM
UT WOS:000381484700009
PM 27093347
DA 2023-03-20
ER

PT J
AU Honarvar, B
   Salehi, F
   Barfi, R
   Asadi, Z
   Honarvar, H
   Odoomi, N
   Arefi, N
   Lankarani, KB
AF Honarvar, Behnam
   Salehi, Forough
   Barfi, Rahele
   Asadi, Zahra
   Honarvar, Hossein
   Odoomi, Neda
   Arefi, Nafiseh
   Lankarani, Kamran Bagheri
TI Attitudes Toward and Experience of Singles with Premarital Sex: A Population-Based Study in Shiraz, Southern Iran
SO ARCHIVES OF SEXUAL BEHAVIOR
LA English
DT Article
DE Singles; Premarital sex; Alcohol; Religiosity; HIV; Iran
ID reproductive health; unmarried youth; students; knowledge; behaviors; country; tehran; trends
AB The population of Iran is young and millions of youths are at risk for unprotected sexual relationships and their consequences. This questionnaire-based study was conducted in Shiraz, southern Iran. Singles were asked about premarital sex (PMS) and sexual health issues. A total of 1076 participants (634 males, 58.9 %) with a mean age of 24 +/- A 5.8 years participated in this study. One out of 2 singles reported PMS and 1 out of 2 singles with PMS reported multiple partners. Median age at first sexual contact was 18 years. Of all singles, 452 (41.9 %) were heterosexual, 61 (5.6 %) were bisexual, 366 (33.9 %) were alcohol users, 252 (23.3 %) were smokers, 57 (5.2 %) were opium users, and 392 (36.3 %) did not know about preventive methods for HIV. Of 528 singles who had PMS, 126 (23.8 %) never used a condom, 223 (42.2 %) used it inconsistently, and 59 (11.1 %) used it mainly against sexually transmitted diseases. In the regression analysis, alcohol use was the strongest associated factor of PMS in singles (OR 4.9, 95 % CI 3.3-7.4), followed by lack of religious beliefs (OR 2.3, 95 % CI 1.4-3.8). As a result, the PMS situation in our setting is cause for alarm and to protect singles against the risks associated with PMS, a multidisciplinary intervention including improving access to sexual behavioral counseling centers, education about sexual health and especially condom use, abstinence from alcohol use, and commitment to religious values is urgently needed to be established by health policymakers.
C1 [Honarvar, Behnam; Salehi, Forough; Barfi, Rahele; Asadi, Zahra; Honarvar, Hossein; Odoomi, Neda; Arefi, Nafiseh; Lankarani, Kamran Bagheri] Shiraz Univ Med Sci, Ctr Hlth Policy Res, Shiraz 4579471348, Iran.
C3 Shiraz University of Medical Science
RP Honarvar, B (corresponding author), Shiraz Univ Med Sci, Ctr Hlth Policy Res, Shiraz 4579471348, Iran.
EM honarvarbh32@yahoo.com
CR [Anonymous], 2012, DAT SIZ HIV AIDS EP, V0, P0
   Chiao C, 2012, BMC PUBLIC HEALTH, V12, P0, DOI 10.1186/1471-2458-12-527
   DeJong J, 2005, REPROD HEALTH MATTER, V13, P49, DOI 10.1016/S0968-8080(05)25181-9
   Essizoglu A, 2011, WOMEN HEALTH, V51, P136, DOI 10.1080/03630242.2011.553157
   Farahani Farideh Khalaj Abadi, 2012, J REPROD INFERTIL, V13, P101
   Farahani FKA, 2011, INT PERSPECT SEX R H, V37, P30, DOI 10.1363/3703011
   Finer LB, 2007, PUBLIC HEALTH REP, V122, P73, DOI 10.1177/003335490712200110
   Hindin MJ, 2009, INT PERSPECT SEX R H, V35, P58, DOI 10.1363/ipsrh.35.058.09
   Honarvar B, 2013, PLOS ONE, V8, P0, DOI 10.1371/journal.pone.0082230
   Honarvar B, 2013, J ADDICT MED, V7, P230, DOI 10.1097/ADM.0b013e31828d05ab
   Iliyasu Z, 2012, NIGER J MED, V21, P343
   Li N, 2010, SEX HEALTH, V7, P471, DOI 10.1071/SH09108
   Li SY, 2013, PLOS ONE, V8, P0, DOI 10.1371/journal.pone.0073797
   Mir AM, 2013, REPROD HEALTH, V10, P0, DOI 10.1186/1742-4755-10-22
   Mohammodi MR, 2006, INT FAM PLAN PERSPEC, V32, P35, DOI 10.1363/3203506
   Shirazi KK, 2009, J RELIG HEALTH, V48, P29, DOI 10.1007/s10943-008-9174-1
   Sychareun V, 2013, GLOB PUBLIC HEALTH, V8, P958, DOI 10.1080/17441692.2013.830755
   Tehrani F. Ramezani, 2008, EASTERN MEDITERRANEAN HEALTH JOURNAL, V14, P142
   Yan H, 2009, BMC PUBLIC HEALTH, V9, P0, DOI 10.1186/1471-2458-9-305
   Yip PSF, 2013, BMC PUBLIC HEALTH, V13, P0, DOI 10.1186/1471-2458-13-691
NR 20
TC 18
Z9 18
U1 0
U2 18
PU SPRINGER/PLENUM PUBLISHERS
PI NEW YORK
PA 233 SPRING ST, NEW YORK, NY 10013 USA
SN 0004-0002
EI 1573-2800
J9 ARCH SEX BEHAV
JI Arch. Sex. Behav.
PD FEB 15
PY 2016
VL 45
IS 2
BP 395
EP 402
DI 10.1007/s10508-015-0577-2
PG 8
WC Psychology, Clinical; Social Sciences, Interdisciplinary
SC Psychology; Social Sciences - Other Topics
GA DA4WE
UT WOS:000367801900013
PM 26334775
DA 2023-03-20
ER

PT J
AU Goldsberry, J
   Moore, L
   MacMillan, D
   Butler, S
AF Goldsberry, Jennifer
   Moore, Leslie
   MacMillan, Deborah
   Butler, Scott
TI Assessing the effects of a sexually transmitted disease educational intervention on fraternity and sorority members' knowledge and attitudes toward safe sex behaviors
SO JOURNAL OF THE AMERICAN ASSOCIATION OF NURSE PRACTITIONERS
LA English
DT Article
DE College students; sexually transmitted diseases (STDs); Greek membership; HIV/AIDS; human papilloma virus (HPV)
ID college-students; intentions
AB Background and purpose: College years are a time young adults examine high-risk sexual behaviors, increasing their risk for sexually transmitted diseases (STDs). Fraternity/sorority membership has been identified as one factor contributing to increased risky sexual behavior in college students. This study measured the effectiveness of an educational intervention targeting STD prevention in fraternity and sorority members, and examined relationships between STD knowledge, attitudes, and demographics. Methods: A descriptive, correlational design was used. Pre- and posttest data were collected from fraternity and sorority members (N = 132). Instruments measured demographic characteristics, STD knowledge, and attitudes toward safe sex behaviors. Conclusions: There was a significant increase in STD knowledge from baseline (M = 13.03, SD = 6.5) to 1 week (M = 20.27, SD = 4.9) t (131) = -13.53, p = .000. Males were more likely to report attitudes toward risky sexual behavior rs(132) = .323, p = .000, and as knowledge increased, attitudes became more favorable to safe sex behaviors (pre-STD knowledge and preintervention attitudes, r(132) = -.249, p = .004; post-STD knowledge and postintervention attitudes, rs(132) = -.307, p = .000). Implications for practice: Results support that brief STD educational interventions can increase STD knowledge. College health centers must aim to provide sexual health education to all students at every visit.
C1 [Goldsberry, Jennifer; Moore, Leslie; MacMillan, Deborah; Butler, Scott] Georgia Coll & State Univ, Sch Nursing, Milledgeville, GA USA.
C3 University System of Georgia; Georgia College & State University
RP Goldsberry, J (corresponding author), Georgia Coll & State Univ, 231 West Hancock St, Milledgeville, GA 31061 USA.
EM Jennifer.goldsberry@gcsu.edu
CR American College Health Association, 2013, AM COLL HLTH ASS NAT, V0, P0
   Boudewyns V, 2011, HEALTH COMMUN, V26, P701, DOI 10.1080/10410236.2011.563353
   Centers for Disease Control and Prevention, 2011, STD TRENDS US 2011 N, V0, P0
   Dangui Z., 2013, J INFECT DEV COUNTR, V7, P966, DOI 10.3855/jidc.3872
   DAVIS CM, 1998, HDB SEXUALITY RELATE, V0, P0
   Dotson-Blake KP., 2012, PROFESSIONAL COUNSEL, V2, P1, DOI 10.15241/kpd.2.1.1
   Garcia-Retamero R, 2015, J SEX RES, V52, P30, DOI 10.1080/00224499.2013.806647
   Hawk M, 2013, AIDS EDUC PREV, V25, P519, DOI 10.1521/aeap.2013.25.6.519
   Hickey MT, 2013, J AM ASSOC NURSE PRA, V25, P377, DOI 10.1111/j.1745-7599.2012.00791.x
   Jaworski BC, 2007, AIDS BEHAV, V11, P557, DOI 10.1007/s10461-006-9168-5
   Moore EW, 2012, J AM COLL HEALTH, V60, P436, DOI 10.1080/07448481.2012.673521
   Moore EW, 2012, J AM COLL HEALTH, V60, P175, DOI 10.1080/07448481.2011.584336
   Parkes A., 2007, J ADOLESCENT HEALTH, V40, P0
   Petersen JL, 2010, PSYCHOL BULL, V136, P21, DOI 10.1037/a0017504
   Polonsky MJ, 2013, TRANSFUSION, V53, P1475, DOI 10.1111/j.1537-2995.2012.03915.x
   Royer HR, 2012, RES NURS HEALTH, V35, P15, DOI 10.1002/nur.21452
   Scott-Sheldon LAJ, 2010, AIDS BEHAV, V14, P845, DOI 10.1007/s10461-008-9426-9
   Toews ML., 2012, J FAM CONSUM SCI, V104, P16
   Trieu SL, 2011, J AM COLL HEALTH, V59, P744, DOI 10.1080/07448481.2010.540764
   Turchik JA, 2010, J SEX RES, V47, P411, DOI 10.1080/00224490903161621
   Vail-Smith K, 2010, AM J SEX EDUC, V5, P171, DOI 10.1080/15546128.2010.491064
   Vail-Smith K, 2010, AM J HEALTH BEHAV, V34, P12
   Walcott CM, 2011, PSYCHOL SCHOOLS, V48, P828, DOI 10.1002/pits.20592
   WARREN K, 2010, INTERNET J ACAD PHYS, V7, P14
   Yarber W. L., 1988, J SEX EDUC THER, V15, P36
NR 27
TC 11
Z9 12
U1 0
U2 27
PU WILEY-BLACKWELL
PI HOBOKEN
PA 111 RIVER ST, HOBOKEN 07030-5774, NJ USA
SN 2327-6886
EI 2327-6924
J9 J AM ASSOC NURSE PRA
JI J. Am. Assoc. Nurs. Pract.
PD APR 15
PY 2016
VL 28
IS 4
BP 188
EP 195
DI 10.1002/2327-6924.12353
PG 8
WC Health Care Sciences & Services; Nursing
SC Health Care Sciences & Services; Nursing
GA DK1VO
UT WOS:000374703200003
PM 26990512
DA 2023-03-20
ER

PT J
AU Navarro-Cremades, F
   Palazon-Bru, A
   Marhuenda-Amoros, D
   Tomas-Rodriguez, MI
   Anton-Ruiz, F
   Belda-Ibanez, J
   Montejo, AL
   Gil-Guillen, VF
AF Navarro-Cremades, Felipe
   Palazon-Bru, Antonio
   Marhuenda-Amoros, Dolores
   Tomas-Rodriguez, Maria Isabel
   Anton-Ruiz, Fina
   Belda-Ibanez, Josefina
   Montejo, Angel Luis
   Gil-Guillen, Vicente Francisco
TI Sexual behaviour and risk of sexually transmitted infections in young female healthcare students in Spain
SO PEERJ
LA English
DT Article
DE Condoms; Sexual behaviour; Sexual partners; Women; Sexually transmitted diseases
ID condom use; probability sample; safer sex; hiv; africa; women
AB Background. Several authors have examined the risk for sexually transmitted infections (STI), but no study has yet analyzed it solely in relation with sexual behaviour in women. We analyzed the association of sexual behaviour with STI risk in female university students of healthcare sciences. Methods. We designed a cross-sectional study assessing over three months vaginal intercourse with a man. The study involved 175 female university students, without a stable partner, studying healthcare sciences in Spain. Main outcome variable: STI risk (not always using male condoms). Secondary variables: sexual behaviour, method of orgasm, desire to increase the frequency of sexual relations, desire to have more variety in sexual relations, frequency of sexual intercourse with the partner, and age. The information was collected with an original questionnaire. A logistic regression model was used to estimate the adjusted odds ratios (ORs) in order to analyze the association between the STI risk and the study variables. Results. Of the 175 women, 52 were positive for STI risk (29.7%, 95% CI [22.9-36.5%]). Factors significantly associated with STI risk (p < 0 : 05) included: orgasm (not having orgasms -> OR = 7.01, 95% CI [1.49-33.00]; several methods -> OR = 0.77, 95% CI [0.31-1.90]; one single method -> OR = 1; p = 0.008) and desiring an increased frequency of sexual activities (OR = 0.27, 95% CI [0.13-0.59], p < 0 : 001). Conclusions. Women's desire for sexual activities and their sexual function were significant predictors of their risk for STI. Information about sexual function is an intrinsic aspect of sexual behaviour and should be taken into consideration when seeking approaches to reduce risks for STI.
C1 [Navarro-Cremades, Felipe; Palazon-Bru, Antonio; Gil-Guillen, Vicente Francisco] Miguel Hernandez Univ, Dept Clin Med, Alicante, Spain.
   [Marhuenda-Amoros, Dolores; Tomas-Rodriguez, Maria Isabel] Miguel Hernandez Univ, Dept Pathol & Surg, Alicante, Spain.
   [Anton-Ruiz, Fina] San Antonio Catholic Univ, Dept Educ, Murcia, Spain.
   [Belda-Ibanez, Josefina] Conselleria Sanitat, Ctr Informat & AIDS Prevent, Alicante, Spain.
   [Montejo, Angel Luis] Univ Salamanca, Dept Nursing, E-37008 Salamanca, Spain.
C3 Universidad Miguel Hernandez de Elche; Universidad Miguel Hernandez de Elche; Universidad Catolica de Murcia; University of Salamanca
RP Palazon-Bru, A (corresponding author), Miguel Hernandez Univ, Dept Clin Med, Alicante, Spain.
EM anlonio.pb23@gmail.com
CR Apostolopoulos Y, 2002, INT J STD AIDS, V13, P733, DOI 10.1258/095646202320753673
   BERHAN A, 2012, WORLD J AIDS, V2, P78, DOI 10.4236/WJA.2012.22011
   Conley TD, 2012, J SEX MED, V9, P1559, DOI 10.1111/j.1743-6109.2012.02712.x
   Cooksey EC, 1996, J HEALTH SOC BEHAV, V37, P59, DOI 10.2307/2137231
   De Neve JW, 2013, AIDS, V27, P2829, DOI 10.1097/QAD.0000000000000013
   De Neve JW, 2013, AIDS, V28, P145, DOI 10,1097
   de Visser RO, 2003, AUST NZ J PUBL HEAL, V27, P223, DOI 10.1111/j.1467-842X.2003.tb00812.x
   European Centre for Disease Prevention and Control, 2010, ANN EP REP COMM DIS, V0, P0
   Fageeh Wafa M K, 2014, BMC INFECT DIS, V14, P290, DOI 10.1186/1471-2334-14-290
   Finney H, 2003, FAM PRACT, V20, P93, DOI 10.1093/fampra/20.1.93
   Gewirtzman A, 2011, SEXUALLY TRANSMITTED, V0, P0
   Herbenick D, 2013, J SEX MED, V10, P474, DOI 10.1111/jsm.12021
   Herlitz C, 2009, SEX HEALTH, V6, P272, DOI 10.1071/SH08095
   Holmes KK, 2004, B WORLD HEALTH ORGAN, V82, P454
   Instituto Nacional de Estadistica, 2011, CENS POBL VIV 2011 R, V0, P0
   Instituto Nacional de Estadistica, 2004, SAL HAB SEX COND SEX, V0, P0
   Instituto Nacional de Estadistica, 1999, ENC FEC, V0, P0
   Instituto Nacional de Estadistica, 2005, ED U 2005, V0, P0
   Instituto Nacional de Estadistica, 2012, IND PRIM NUPC RES NA, V0, P0
   Johnson LF, 2005, SEX TRANSM INFECT, V81, P287, DOI 10.1136/sti.2004.013904
   Kiene SM, 2008, HEALTH PSYCHOL, V27, P463, DOI 10.1037/0278-6133.27.4.463
   Lazarus JV, 2009, PUBLIC HEALTH, V123, P138, DOI 10.1016/j.puhe.2008.10.014
   Navarro-Cremades, 2007, CUADERNOS MED PSICOS, V84/85, P32
   Navarro-Cremades F, 2015, PEERJ, V3, P0, DOI 10.7717/peerj.1200
   Nilsson U, 1997, SEX TRANSM DIS, V24, P241, DOI 10.1097/00007435-199705000-00001
   Onoya D, 2015, J PUBLIC HEALTH-UK, V37, P97, DOI 10.1093/pubmed/fdu010
   Orten H, 2008, MEASURING LEGAL MARI, V0, P0
   Paasche-Orlow MK, 2005, J WOMENS HEALTH, V14, P852, DOI 10.1089/jwh.2005.14.852
   Pollack LM, 2013, SEX TRANSM DIS, V40, P388, DOI 10.1097/OLQ.0b013e318283d2e5
   Ragsdale K, 2006, CULT HEALTH SEX, V8, P85, DOI 10.1080/13691050600569570
   Reece M, 2010, J SEX MED, V7, P266, DOI 10.1111/j.1743-6109.2010.02017.x
   Satterwhite CL, 2013, SEX TRANSM DIS, V40, P187, DOI 10.1097/OLQ.0b013e318286bb53
   Shafii T, 2007, AM J PUBLIC HEALTH, V97, P1090, DOI 10.2105/AJPH.2005.068437
   Vandepitte J, 2011, SEX TRANSM DIS, V38, P316, DOI 10.1097/OLQ.0b013e3182099545
   Varghese B, 2002, SEX TRANSM DIS, V29, P38, DOI 10.1097/00007435-200201000-00007
   World Health Organization, 2012, GLOB INC PREV SEL CU, V0, P0
   World Health Organization, 2015, SEXUALLY TRANSMITTED, V0, P0
NR 37
TC 4
Z9 4
U1 1
U2 3
PU PEERJ INC
PI LONDON
PA 341-345 OLD ST, THIRD FLR, LONDON, EC1V 9LL, ENGLAND
SN 2167-8359
EI 
J9 PEERJ
JI PeerJ
PD FEB 25
PY 2016
VL 4
IS 
BP 
EP 
DI 10.7717/peerj.1699
PG 15
WC Multidisciplinary Sciences
SC Science & Technology - Other Topics
GA DF9DX
UT WOS:000371661700005
PM 26966654
DA 2023-03-20
ER

PT J
AU Shamsipour, M
   Khajehkazemi, R
   Haghdoost, AA
   Setayesh, H
   KarimanMajd, S
   Mostafavi, E
AF Shamsipour, Mansour
   Khajehkazemi, Razieh
   Haghdoost, Ali Akbar
   Setayesh, Hamidreza
   KarimanMajd, Sajjad
   Mostafavi, Ehsan
TI Knowledge, Attitude, and Practice of Clerical Students with Respect to HIV/AIDS in Iran, 2011
SO JOURNAL OF RELIGION & HEALTH
LA English
DT Article
DE Knowledge; Attitude; Clerical student; Islam; AIDS; HIV; Iran
ID religious leaders; hiv prevalence; prevention; people; aids; population
AB In this study, knowledge and attitude of Iranian clerical students toward HIV and AIDS was assessed. Through a cross-sectional study, 367 clerical students were surveyed, in convenience sampling method, in the Qom seminary in 2011, utilizing a self-administered structured questionnaire. The questionnaire was piloted on 20 clerical student volunteers, internal consistency measured with Cronbach's alpha was 0.89. Participants' scores of knowledge and attitude were calculated out of 100. The level of knowledge in 37.33 % of participants was good (scores > 80), whereas 46.05 and 16.62 % had moderate (40 < scores a parts per thousand currency sign 80) and poor (scores a parts per thousand currency sign40) levels of knowledge, respectively. The mean score of knowledge and attitude was 58.29 (95 % CI 56.11-60) and 77.26 (95 % CI 75.92-78.59) out of 100, respectively. A significant correlation was observed between level of knowledge and attitude (r = 0.33, P < 0.001). Knowledge score appeared to be significantly higher in women compared to men (p = 0.04). With an increase in age, the level of knowledge significantly decreased (r = -0.10, P = 0.02). We could also detect a statistically significant relationship between attending educational courses on HIV/AIDS and inclusion of HIV/AIDS topics in the individual's sermons (P < 0.001). Although clerical students had shown some sort of positive attitudes toward HIV, their knowledge still needs to be improved to enable them to deliver more accurate information to the community during the course of their speeches. Having HIV-related courses as part of their curriculum or aside may contribute a lot to this.
C1 [Shamsipour, Mansour] Univ Tehran Med Sci, Sch Publ Hlth, Dept Epidemiol & Biostat, Tehran, Iran.
   [Khajehkazemi, Razieh; Haghdoost, Ali Akbar; Mostafavi, Ehsan] Kerman Univ Med Sci, Reg Knowledge Hub, Kerman, Iran.
   [Khajehkazemi, Razieh; Haghdoost, Ali Akbar; Mostafavi, Ehsan] Kerman Univ Med Sci, Inst Futures Studies Hlth, WHO Collaborating Ctr HIV Surveillance, Kerman, Iran.
   [Khajehkazemi, Razieh; Haghdoost, Ali Akbar] Kerman Univ Med Sci, Inst Futures Studies Hlth, Res Ctr Modeling Hlth, Kerman, Iran.
   [Setayesh, Hamidreza] Iranian Assoc Med Law, Tehran, Iran.
   [Setayesh, Hamidreza] Joint United Nations Programme HIV AIDS UNAIDS, Khartoum, Sudan.
   [KarimanMajd, Sajjad] Art Univ Tehran, Cultural Unit, Tehran, Iran.
   [Mostafavi, Ehsan] Pasteur Inst Iran, Dept Epidemiol, Tehran 1316943551, Iran.
C3 Tehran University of Medical Sciences; Kerman University of Medical Sciences; Kerman University of Medical Sciences; World Health Organization; Kerman University of Medical Sciences; Le Reseau International des Instituts Pasteur (RIIP); Pasteur Institute of Iran
RP Mostafavi, E (corresponding author), Pasteur Inst Iran, Dept Epidemiol, 69 Pasteur Ave, Tehran 1316943551, Iran.
EM Mostafavi@pasteur.ac.ir
FU Kerman University of Medical Sciences [90.169]
CR Abu-Moghli F, 2010, SCAND J CARING SCI, V24, P655, DOI 10.1111/j.1471-6712.2009.00757.x
   Adams C., 2012, EMHJ, V18, P0
   Agrawal HK, 1999, ANN TROP PAEDIATR, V19, P143, DOI 10.1080/02724939992464
   Asekun-Olarinmoye IO, 2013, HIV AIDS-RES PALLIAT, V5, P121, DOI 10.2147/HIV.S42959
   Cahill Desmond, 2004, RELIG CULTURAL DIVER, V0, P0
   Fadaei Marzieh S. M. E., 2010, SCI J IRANIAN BLOOD, V7, P170
   Fahimfar A., 2011, J AIDS HIV RES, V3, P231, DOI https://doi.org/10.5897/JAHR11.030
   Haghdoost A., 2012, IRANIAN J EPIDEMIOLO, V6, P8
   Kanda K, 2013, GLOB PUBLIC HEALTH, V8, P159, DOI 10.1080/17441692.2012.745892
   Khajehkazemi R, 2013, SEX TRANSM INFECT, V89, P29, DOI 10.1136/sextrans-2013-051204
   Levy Paul S, 2013, SAMPLING POPULATIONS, V0, P0
   Li XM, 2004, HEALTH PROMOT INT, V19, P345, DOI 10.1093/heapro/dah308
   Lightfoot M, 2001, J COMMUNITY PSYCHOL, V29, P459, DOI 10.1002/jcop.1029.abs
   Mahajan AP, 2008, AIDS, V22, PS67, DOI 10.1097/01.aids.0000327438.13291.62
   MajidPoor A., 2006, J ARDABIL U MED SCI, V6, P67
   Mirnejad R, 2009, IRAN J NURSING, V21, P17
   Montazeri A, 2005, PATIENT EDUC COUNS, V57, P199, DOI 10.1016/j.pec.2004.05.014
   Niknami Shamsdin, 2007, J KERMANSHAH U MED S, V11, P120
   Obermeyer CM, 2006, BMJ-BRIT MED J, V333, P851, DOI 10.1136/bmj.38994.400370.7C
   Rahimi-Movaghar A, 2012, INT J DRUG POLICY, V23, P271, DOI 10.1016/j.drugpo.2011.09.002
   Ramezan Khani A., 2003, J SHAHID SADOUGHI U, V11, P38
   Sanei Moghadam E., 2009, SCI J IRANIAN BLOOD, V6, P117
   Tavoosi A, 2004, BMC PUBLIC HEALTH, V4, P0, DOI 10.1186/1471-2458-4-17
   Umar SA, 2012, PAN AFR MED J, V11, P0
   Yazdi CA, 2006, AIDS CARE, V18, P1004, DOI 10.1080/09540120500526284
   Year S., 1999, FAMILY AIDS ED PREVE, V0, P167
   Zandi ghashghaei K., 2003, IRANIAN J MED ED, V2, P58
   Zandi ghashghaei K., 2002, IRANIAN J MED ED, V2, P58
NR 28
TC 6
Z9 6
U1 0
U2 9
PU SPRINGER
PI NEW YORK
PA 233 SPRING ST, NEW YORK, NY 10013 USA
SN 0022-4197
EI 1573-6571
J9 J RELIG HEALTH
JI J. Relig. Health
PD FEB 15
PY 2016
VL 55
IS 1
BP 26
EP 37
DI 10.1007/s10943-014-9964-6
PG 12
WC Public, Environmental & Occupational Health; Religion
SC Public, Environmental & Occupational Health; Religion
GA DB0JZ
UT WOS:000368195700003
PM 25344879
DA 2023-03-20
ER

PT J
AU Benni, E
   Sacco, S
   Bianchi, L
   Carrara, R
   Zanini, C
   Comelli, M
   Tenconi, MT
AF Benni, Emanuela
   Sacco, Sara
   Bianchi, Leonardo
   Carrara, Roberto
   Zanini, Chiara
   Comelli, Mario
   Tenconi, Maria Teresa
TI Evaluation outcomes of a sex education strategy in high schools of Pavia (Italy)
SO GLOBAL HEALTH PROMOTION
LA English
DT Article
DE education; health promotion; prevention; reproductive health; schools; education settings
ID peer-education; hiv prevention; medical-students; behavior; risk; interventions
AB Aim: We aimed to provide process and effectiveness evaluations of a sex education intervention realized with interactive techniques in high schools of Pavia (Italy). Methods: Six public high schools, divided into treated' and control' units, voluntarily joined this mixed-methods study. Only second-year classes were enrolled: treated adolescents followed a sex education course, performed by trained near-peer educators' (undergraduate medical students) with interactive techniques. All adolescents compiled an anonymous effectiveness evaluation questionnaire at baseline (pre-test) and 3 months later (post-test). Sexual knowledge and reported behavioural changes were compared between the two groups through linear mixed-effects models. The process was assessed through a satisfaction questionnaire for treated students, monitoring cards for working group members and cards/diaries for educators. Results: The final sample consisted of 547 treated and 355 control adolescents (mean age = 15.28 0.61 years). Highly significant changes (p < 0.001) from pre-test to post-test, with strong improvements of treated adolescents, were evident for all knowledge items. No significant changes for behavioural items were reported. Process evaluation showed positive results in adolescents' satisfaction, highlighting the need for more youth gathering places. Working group members and educators generally provided positive evaluations, although difficult communication was perceived. Conclusions: The intervention was effective in improving adolescents' sexual knowledge. The present work highlighted that in Italy sex education in adolescence is still neglected: this could encourage misinformation and health-risk behaviour. Young people perceive the need for a serious health-promoting action in which they could play an active role, spreading educational messages with organized interactive methods.
C1 [Benni, Emanuela; Tenconi, Maria Teresa] Univ Pavia, Dept Publ Hlth Expt & Forens Med, Unit Hyg, Pavia, Italy.
   [Sacco, Sara; Comelli, Mario] Univ Pavia, Dept Brain & Behav Sci, Sect Biostat Neurophysiol & Psychiat, Unit Med Stat & Computat Genom,Clin Epidemiol & H, Pavia, Italy.
   [Bianchi, Leonardo; Carrara, Roberto; Zanini, Chiara] Fac Med & Surg, Pavia, Italy.
   [Bianchi, Leonardo; Carrara, Roberto; Zanini, Chiara] Local Off Pavia, SISM, Pavia, Italy.
C3 University of Pavia; University of Pavia
RP Sacco, S (corresponding author), Univ Pavia, Dept Brain & Behav Sci, Via Agostino Bassi 21, I-27100 Pavia, Italy.
EM sara.sacco01@universitadipavia.it
CR Afghani B, 2013, ACAD MED, V88, P1232, DOI 10.1097/ACM.0b013e31829ed47e
   Al-Iryani B, 2013, SAHARA J-J SOC ASP H, V10, P55, DOI 10.1080/17290376.2012.745294
   Benni Emanuela, 2011, IG SANITA PUBBL, V67, P683
   Borgia P, 2005, J ADOLESCENT HEALTH, V36, P508, DOI 10.1016/j.jadohealth.2004.03.005
   Camoni L., 2010, NOTIZIARIO DELLISTITUTO SUPERIORE DI SANITA, V23, P3
   Camoni L, 2013, NOTIZIARIO ISS, V26, P3
   Campbell R, 2008, LANCET, V371, P1595, DOI 10.1016/S0140-6736(08)60692-3
   Centers for Disease Control and Prevention (CDC). Adolescent and School Health. Questionnaires & Item rationales, 2011, AD SCH HLTH QUEST IT, V0, P0
   Currie C, 2012, HLTH POLICY CHILDREN, V6, P0
   Erie AJ, 2013, ANAT SCI EDUC, V6, P385, DOI 10.1002/ase.1364
   Eupolis Lombardia (Istituto superiore per la ricerca la statistica e la formazione) Osservatorio Regionale sulle Dipendenze (OReD), 2013, GEN 20 10 COMP SAL C, V0, P0
   European Centre for Disease Prevention and Control, 2012, SEX TRANSM INF EUR 1, V0, P0
   European Centre for Disease Prevention and Control/World Health Organization Regional Office for Europe, 2013, HIV AIDS SURV EUR 20, V0, P0
[truncated: 301,905 more chars]
