# Supplementary material for: Studies on HIV/AIDS Among Students: Bibliometric Analysis
Source: Interact J Med Res. 2023 Aug 4;12:e46042. doi: 10.2196/46042 (PMC10439465; doi:10.2196/46042)
Supplement: Multimedia Appendix 1 [file ijmr_v12i1e46042_app1.zip › Multimedia Appendix 1/download2017u109.txt]

PT J
AU Dean, J
   Mitchell, M
   Stewart, D
   Debattista, J
AF Dean, Judith
   Mitchell, Marion
   Stewart, Donald
   Debattista, Joseph
TI Sexual health knowledge and behaviour of young Sudanese Queenslanders: a cross-sectional study
SO SEXUAL HEALTH
LA English
DT Article
DE adolescents; Australia; refugee; sexual behaviour
ID secondary-school students; methodological challenges; representative sample; reproductive health; hiv prevention; risk behavior; australia; experiences; community; refugees
AB Background: Forced migration is associated with sexual vulnerability. However, little is known about the sexual health literacy and needs of refugee-background youth post resettlement. Methods: Conducted in partnership with the Queensland Sudanese community, this study used a cross-sectional survey to explore the sexual health knowledge, attitudes and behaviours of a convenience sample of 16- to 24-year-old Sudanese-background youth in Australia (n = 229). Results: Sexually transmissible infection (STI) and HIV knowledge scores were generally low, although they were found to significantly improve the longer participants had lived in Australia (P < 0.001). Female participants reported significantly higher levels of both STI and HIV knowledge compared with the male cohort (P < 0.001). The aggregated sexual risk behaviour score suggests generally low levels of risk-taking behaviour. However, of the 140 sexually active participants, 3.1% reported a STI diagnosis, 9.0% reported sex leading to a pregnancy and 33.1% reported they had experienced unwanted sex. Participants also reported engaging in behaviours such as anal sex (33%) and sharing injecting drug equipment. Conclusions: Patterns of sexual behaviour among this predominately refugee-background group are not dissimilar to those of other young Australians. Nonetheless, the self-reported patterns of risk behaviour combined with the low and inaccurate levels of sexual health knowledge suggest this group of young people remain sexually vulnerable, particularly early within their resettlement experience. Culturally and contextually informed sexual health interventions are needed early within the resettlement experience.
C1 [Dean, Judith] Univ Queensland, Fac Med, Sch Publ Hlth, Herston Campus,288 Herston Rd, Herston, Qld 4006, Australia.
   [Dean, Judith; Mitchell, Marion] Griffith Univ, Menzies Hlth Inst Queensland, Ctr Hlth Practice Innovat, Sch Nursing & Midwifery, Nathan Campus,170 Kessels Rd, Nathan, Qld 4111, Australia.
   [Mitchell, Marion] Princess Alexandra Hosp, Nurse Practice Dev Unit, Ipswich Rd, Woolloongabba, Qld 4102, Australia.
   [Stewart, Donald] Griffith Univ, Sch Med, South Bank Campus,POB 3370, South Brisbane, Qld 4101, Australia.
   [Debattista, Joseph] Queensland Govt, Metro North Hosp & Hlth Serv, Metro North Publ Hlth Unit, Bryden St, Windsor, Qld 4030, Australia.
C3 University of Queensland; Griffith University; Griffith University
RP Dean, J (corresponding author), Univ Queensland, Fac Med, Sch Publ Hlth, Herston Campus,288 Herston Rd, Herston, Qld 4006, Australia.; Dean, J (corresponding author), Griffith Univ, Menzies Hlth Inst Queensland, Ctr Hlth Practice Innovat, Sch Nursing & Midwifery, Nathan Campus,170 Kessels Rd, Nathan, Qld 4111, Australia.
EM j.dean4@uq.edu.au
FU Queensland Sudanese Communities; Ethnic Communities Council of Queensland
CR Aday L.A., 2006, DESIGNING CONDUCTING, V0, P0
   Agius P, 2013, AUST NZ J PUBL HEAL, V37, P76, DOI 10.1111/1753-6405.12014
   Agius PA, 2010, AUST NZ J PUBL HEAL, V34, P476, DOI 10.1111/j.1753-6405.2010.00593.x
   Ali M., 2005, COMMUNITY DEV J, V40, P192, DOI 10.1093/CDJ/BSI027
   ALI MM, 2001, AIDS BEHAV, V5, P343, DOI 10.1023/A:1013186806939
   Austin J, 2008, REPROD HEALTH MATTER, V16, P10, DOI 10.1016/S0968-8080(08)31351-2
   Berry JW, 1997, APPL PSYCHOL-INT REV, V46, P5, DOI 10.1111/j.1464-0597.1997.tb01087.x
   Bhui K, 2008, J EPIDEMIOL COMMUN H, V62, P435, DOI 10.1136/jech.2007.063149
   Birukila GJ, 2012, THESIS, V0, P0
   Bloch A, 2007, J REFUG STUD, V20, P230, DOI 10.1093/jrs/fem002
   Bristed H., 2009, INTERCULTURAL COMMUN, V18, P66
   Commonwealth of Australia, 2007, SUD COMM PROF, V0, P0
   Commonwealth of Australia, 2013, FACT SHEET 60 AUSTR, V0, P0
   de Visser RO, 2003, AUST NZ J PUBL HEAL, V27, P198, DOI 10.1111/j.1467-842X.2003.tb00808.x
   Dean J, 2012, CULT HEALTH SEX, V14, P911, DOI 10.1080/13691058.2012.709639
   Duby Z, 2011, 1 INT HIV SOC SCI HU, V0, P0
   Fagan P, 2010, AUST NZ J PUBL HEAL, V34, PS52, DOI 10.1111/j.1753-6405.2010.00554.x
   Fairley CK, 2011, SEXUAL HLTH MED, V0, P3
   Fishbein M, 2000, AIDS CARE, V12, P273, DOI 10.1080/09540120050042918
   Gifford S., 2008, PROMOTING SEXUAL HLT, V0, P0
   Gloppen KM, 2010, J ADOLESCENT HEALTH, V46, PS42, DOI 10.1016/j.jadohealth.2009.11.216
   Holt Peter., 2011, HIST SUDAN COMING IS, V0, P0
   Kang M., 2011, SEXUAL HLTH MED, V0, P332
   Kirby DB, 2007, J ADOLESCENT HEALTH, V40, P206, DOI 10.1016/j.jadohealth.2006.11.143
   Kotchick BA, 2001, CLIN PSYCHOL REV, V21, P493, DOI 10.1016/S0272-7358(99)00070-7
   Lemoh C, 2008, SEX HEALTH, V5, P313, DOI 10.1071/SH08060
   Lemoh CN, 2010, SEX HEALTH, V7, P142, DOI 10.1071/SH09120
   Lucas D, 2011, AUSTRALAS REV AFR ST, V32, P10
   Marston C, 2006, LANCET, V368, P1581, DOI 10.1016/S0140-6736(06)69662-1
   McBride KR, 2010, J SEX RES, V47, P123, DOI 10.1080/00224490903402538
   Mitchell A, 2014, ARCSHS MONOGRAPH SER, V97, P0
   Montano DE., 2008, HLTH BEHAV HLTH ED T, V4, P67
   Polit D., 2020, NURSING RES GENERATI, V0, P0
   Queensland Government, 2011, COMM PROF HLTH CAR P, V0, P0
   Scott Jennifer, 2013, CONFL HEALTH, V7, P4, DOI 10.1186/1752-1505-7-4
   Smith A, 2009, SECONDARY STUDENTS S, V0, P0
   Smith AMA, 2003, SECONDARY STUDENTS, V0, P0
   Smith A, 2007, RESEARCHING THE MARGINS: STRATEGIES FOR ETHICAL AND RIGOROUS RESEARCH WITH MARGINALISED COMMUNITIES, V0, P3
   Street A., 2011, SEXUAL HLTH MED, V0, P234
   Tabachnick B. G., 2013, USING MULTIVARIATE S, V0, P0
   Tankink MTA, 2013, CULT HEALTH SEX, V15, P391, DOI 10.1080/13691058.2012.752936
   Temple B., 2006, DOING RES REFUGEES I, V0, P1
   Tompkins M, 2006, AIDS BEHAV, V10, P319, DOI 10.1007/s10461-005-9060-8
   White B, 2007, AIDS CARE, V19, P441, DOI 10.1080/09540120701192837
   Zeidan ZA, 2011, SUDAN J MED SCI, V6, P195
NR 45
TC 17
Z9 17
U1 0
U2 11
PU CSIRO PUBLISHING
PI CLAYTON
PA UNIPARK, BLDG 1, LEVEL 1, 195 WELLINGTON RD, LOCKED BAG 10, CLAYTON, VIC 3168, AUSTRALIA
SN 1448-5028
EI 1449-8987
J9 SEX HEALTH
JI Sex Health
PD JUN 15
PY 2017
VL 14
IS 3
BP 254
EP 260
DI 10.1071/SH16171
PG 7
WC Public, Environmental & Occupational Health; Infectious Diseases
SC Public, Environmental & Occupational Health; Infectious Diseases
GA EX0AW
UT WOS:000402881500009
PM 28104040
DA 2023-03-20
ER

PT J
AU Stoner, MCD
   Edwards, JK
   Miller, WC
   Aiello, AE
   Halpern, CT
   Julien, A
   Selin, A
   Hughes, JP
   Wang, J
   Gomez-Olive, FX
   Wagner, RG
   MacPhail, C
   Kahn, K
   Pettifor, A
AF Stoner, Marie C. D.
   Edwards, Jessie K.
   Miller, William C.
   Aiello, Allison E.
   Halpern, Carolyn T.
   Julien, Aimee
   Selin, Amanda
   Hughes, James P.
   Wang, Jing
   Gomez-Olive, Francesc Xavier
   Wagner, Ryan G.
   MacPhail, Catherine
   Kahn, Kathleen
   Pettifor, Audrey
TI Effect of Schooling on Age-Disparate Relationships and Number of Sexual Partners Among Young Women in Rural South Africa Enrolled in HPTN 068
SO JAIDS-JOURNAL OF ACQUIRED IMMUNE DEFICIENCY SYNDROMES
LA English
DT Article; Proceedings Paper
DE HIV; sexual risk behaviors; schooling; young women; South Africa
ID conditional cash transfer; hiv-infection; risk; behavior; education; regression; patterns; girls; cape
AB Background: Attending school may have a strong preventative association with sexually transmitted infections among young women, but the mechanism for this relationship is unknown. One hypothesis is that students who attend school practice safer sex with fewer partners, establishing safer sexual networks that make them less exposed to infection. Setting: We used longitudinal data from a randomized controlled trial of young women aged 13-20 years in the Bushbuckridge district, South Africa, to determine whether the percentage of school days attended, school dropout, and grade repetition are associated with having a partner 5 or more years older (age-disparate) and with the number of sexual partners in the previous 12 months. Methods: Risks of having an age-disparate relationship and number of sexual partners were compared using inverse probability of exposure weighted Poisson regression models. Generalized estimating equations were used to account for repeated measures. Results: Young women who attended fewer school days (<80%) and who dropped out of school were more likely to have an age-disparate relationship (risk difference 9.9%, 95% confidence interval [CI]: 3.9% to 16.0%; risk difference (%) dropout 17.2%, 95% CI: 5.4% to 29.0%) and those who dropped out reported having fewer partners (count difference dropout 0.343, 95% CI: 0.192 to 0.495). Grade repetition was not associated with either behavior. Conclusion: Young women who less frequently attend school or who drop out are more likely to have an age-disparate relationship. Young women who drop out have overall more partners. These behaviors may increase the risk of exposure to HIV infection in young women out of school.
C1 [Stoner, Marie C. D.; Edwards, Jessie K.; Miller, William C.; Aiello, Allison E.; Julien, Aimee; Selin, Amanda; Pettifor, Audrey] Univ N Carolina, Dept Epidemiol, Chapel Hill, NC USA.
   [Miller, William C.] Ohio State Univ, Div Epidemiol, Columbus, OH 43210 USA.
   [Halpern, Carolyn T.] Univ N Carolina, Dept Maternal & Child Hlth, Chapel Hill, NC USA.
   [Julien, Aimee; Gomez-Olive, Francesc Xavier; Wagner, Ryan G.; MacPhail, Catherine; Kahn, Kathleen; Pettifor, Audrey] Univ Witwatersrand, Sch Publ Hlth, Fac Hlth Sci, Wits Rural Publ Hlth & Hlth Transit Res Unit,Med, Johannesburg, South Africa.
   [Hughes, James P.] Univ Washington, Dept Biostat, Seattle, WA 98195 USA.
   [Hughes, James P.; Wang, Jing] Fred Hutchinson Canc Res Ctr, 1124 Columbia St, Seattle, WA 98104 USA.
   [Gomez-Olive, Francesc Xavier; Kahn, Kathleen] INDEPTH Network, Accra, Ghana.
   [MacPhail, Catherine] Univ Witwatersrand, Wits Reprod Hlth & HIV Inst, Johannesburg, South Africa.
   [MacPhail, Catherine] Univ Wollongong, Sch Hlth & Soc, Wollongong, NSW, Australia.
   [Kahn, Kathleen] Umea Univ, Dept Publ Hlth & Clin Med, Epidemiol & Global Hlth Unit, Umea, Sweden.
C3 University of North Carolina; University of North Carolina Chapel Hill; University System of Ohio; Ohio State University; University of North Carolina; University of North Carolina Chapel Hill; University of Witwatersrand; University of Washington; University of Washington Seattle; Fred Hutchinson Cancer Center; INDEPTH Network; University of Witwatersrand; University of Wollongong; Umea University
RP Stoner, MCD (corresponding author), 135 Dauer Dr,2101 McGavran Greenberg Hall, Chapel Hill, NC 27599 USA.
EM stonerm@email.unc.edu
FU National Institutes of Health [T32 5T32AI007001]; National Institute of Allergy and Infectious Diseases (NIAID) of the National Institutes of Health (NIH) [UM1AI068619, UM1AI068617, UM1AI068613]; National Institute of Mental Health (NIMH) of the National Institutes of Health (NIH) [UM1AI068619, UM1AI068617, UM1AI068613]; National Institute on Drug Abuse (NIDA) of the National Institutes of Health (NIH) [UM1AI068619, UM1AI068617, UM1AI068613]; Division of Intramural Research, NIAID, and NIH; School of Public Health University of the Witwatersrand and Medical Research Council, South Africa; UK Wellcome Trust [058893/Z/99/A, 069683/Z/02/Z, 085477/Z/08/Z, 085477/B/08/Z];  [R01MH087118];  [R24 HD050924]
CR Audrey P, 2016, C RETR OPP INF CROI, V0, P0
   Baird S, 2010, HEALTH ECON, V19, P55, DOI 10.1002/hec.1569
   Balkus JE, 2015, JAIDS-J ACQ IMM DEF, V70, P212, DOI 10.1097/QAI.0000000000000715
   Biraro S, 2011, SEX TRANSM DIS, V38, P140, DOI 10.1097/OLQ.0b013e3181f0bafb
   Birdthistle I, 2009, SOC SCI MED, V68, P1810, DOI 10.1016/j.socscimed.2009.02.035
   Businge CB, 2016, GLOBAL HEALTH ACTION, V9, P0, DOI 10.3402/gha.v9.29060
   Cheung YB, 2007, AM J EPIDEMIOL, V166, P1337, DOI 10.1093/aje/kwm223
   Cole SR, 2008, AM J EPIDEMIOL, V168, P656, DOI 10.1093/aje/kwn164
   Gavin Lorrie, 2006, J ADOLESC HEALTH, V39, P0, DOI 10.1016/j.jadohealth.2006.03.002
   Gregson S, 2002, LANCET, V359, P1896, DOI 10.1016/S0140-6736(02)08780-9
   Hargreaves JR, 2008, J EPIDEMIOL COMMUN H, V62, P113, DOI 10.1136/jech.2006.053827
   Harling G, 2014, JAIDS-J ACQ IMM DEF, V66, P443, DOI 10.1097/QAI.0000000000000198
   Harrison A, 2008, STUD FAMILY PLANN, V39, P295, DOI 10.1111/j.1728-4465.2008.00176.x
   Hubbard AE, 2010, EPIDEMIOLOGY, V21, P467, DOI 10.1097/EDE.0b013e3181caeb90
   Hutchinson MK, 2005, RES NURS HEALTH, V28, P408, DOI 10.1002/nur.20093
   Jukes M, 2008, AIDS, V22, PS41, DOI 10.1097/01.aids.0000341776.71253.04
   Kaiser R, 2011, PLOS ONE, V6, P0, DOI 10.1371/journal.pone.0017842
   Kelly RJ, 2003, JAIDS-J ACQ IMM DEF, V32, P446, DOI 10.1097/00126334-200304010-00016
   Mathews C, 2009, HEALTH EDUC RES, V24, P1, DOI 10.1093/her/cym079
   Pettifor AE, 2005, AIDS, V19, P1525, DOI 10.1097/01.aids.0000183129.16830.06
   Pettifor A, 2016, LANCET GLOB HEALTH, V4, PE978, DOI 10.1016/S2214-109X(16)30253-4
   Pettifor A, 2016, AIDS BEHAV, V20, P1863, DOI 10.1007/s10461-015-1270-0
   Pettifor AE, 2008, INT J EPIDEMIOL, V37, P1266, DOI 10.1093/ije/dyn131
   Rosenberg M, 2016, INT AIDS SOC IAS C J, V0, P0
   Schaefer R, 2017, AIDS, V31, P1461, DOI 10.1097/QAD.0000000000001506
   Shisana O, 2012, AFRICAN NATL HIV P, V0, P194
   Street RA, 2016, INT J STD AIDS, V27, P746, DOI 10.1177/0956462415592325
   Stroeken K, 2012, AIDS CARE, V24, P186, DOI 10.1080/09540121.2011.596519
   The United States Presidents Emergency Plan for AIDS Relief, 2017, DREAMS WOKING TOGETH, V0, P0
   UNAIDS, 2013, UNAIDS REP GLOB AIDS, V0, P198
   WACHOLDER S, 1986, AM J EPIDEMIOL, V123, P174, DOI 10.1093/oxfordjournals.aje.a114212
   Williamson T, 2013, EMERG THEMES EPIDEMI, V10, P0, DOI 10.1186/1742-7622-10-14
   Zambuko O, 2005, J BIOSOC SCI, V37, P569, DOI 10.1017/S0021932004007084
   Zuilkowski SS, 2012, AIDS CARE, V24, P562, DOI 10.1080/09540121.2011.630351
NR 34
TC 12
Z9 12
U1 2
U2 5
PU LIPPINCOTT WILLIAMS & WILKINS
PI PHILADELPHIA
PA TWO COMMERCE SQ, 2001 MARKET ST, PHILADELPHIA, PA 19103 USA
SN 1525-4135
EI 1077-9450
J9 JAIDS-J ACQ IMM DEF
JI JAIDS
PD DEC 15
PY 2017
VL 76
IS 5
BP E107
EP E114
DI 10.1097/QAI.0000000000001544
PG 8
WC Immunology; Infectious Diseases
SC Immunology; Infectious Diseases
GA FT6TU
UT WOS:000423287500001
PM 28902703
DA 2023-03-20
ER

PT J
AU Kort, DN
   Samsa, GP
   McKellar, MS
AF Kort, Daniel N.
   Samsa, Gregory P.
   McKellar, Mehri S.
TI Sexual orientation differences in HIV testing motivation among college men
SO JOURNAL OF AMERICAN COLLEGE HEALTH
LA English
DT Article
DE College students; condom use; HIV testing; men; MSM; sexual minority men; sexual orientation
ID students; risk; interventions; transmission; prevention; prevalence; states; msm
AB Objective: To investigate sexual orientation differences in college men's motivations for HIV testing. Participants: 665 male college students in the Southeastern United States from 2006 to 2014. Methods: Students completed a survey on HIV risk factors and testing motivations. Logistic regressions were conducted to determine the differences between heterosexual men (HM) and sexual minority men (SMM). Results: SMM were more motivated to get tested by concern over past condomless sex, while HM were more often cited supporting the testing program "on principle" and wanting a free t-shirt. SMM and HM differed in behaviors that impact HIV risk and other demographics. However, differences in testing motivation by concern over past condomless sex or wanting a free t-shirt persisted when controlling for these demographic and behavioral differences. Conclusions: Appropriately designed HIV prevention interventions on college campuses should target SMM's distinct concern over past condomless sex as a testing motivation.
C1 [Kort, Daniel N.] Univ Washington, Dept Psychol, Box 351525, Seattle, WA 98102 USA.
   [Samsa, Gregory P.] Duke Univ, Dept Biostat & Bioinformat, Durham, NC USA.
   [McKellar, Mehri S.] Duke Univ, Dept Infect Dis, Durham, NC USA.
C3 University of Washington; University of Washington Seattle; Duke University; Duke University
RP Kort, DN (corresponding author), Univ Washington, Dept Psychol, Box 351525, Seattle, WA 98102 USA.
EM dankort@uw.edu
FU NATIONAL INSTITUTE OF ALLERGY AND INFECTIOUS DISEASES [P30AI064518] Funding Source: NIH RePORTER; NIAID NIH HHS [P30 AI064518] Funding Source: Medline
CR Adefuye AS, 2009, BMC PUBLIC HEALTH, V9, P0, DOI 10.1186/1471-2458-9-281
   Baggaley RF, 2010, INT J EPIDEMIOL, V39, P1048, DOI 10.1093/ije/dyq057
   Buhi ER, 2010, J AM COLL HEALTH, V58, P337, DOI 10.1080/07448480903501780
   Caldeira KM, 2012, AIDS EDUC PREV, V24, P363, DOI 10.1521/aeap.2012.24.4.363
   DESIDERATO LL, 1995, J YOUTH ADOLESCENCE, V24, P55, DOI 10.1007/BF01537560
   Grant RM, 2014, LANCET INFECT DIS, V14, P820, DOI 10.1016/S1473-3099(14)70847-3
   HAYS RB, 1990, AIDS, V4, P901, DOI 10.1097/00002030-199009000-00011
   Hightow LB, 2005, JAIDS-J ACQ IMM DEF, V38, P531, DOI 10.1097/01.qai.0000155037.10628.cb
   Hou SI, 2005, AIDS CARE, V17, P329, DOI 10.1080/09540120412331299816
   Lorenc T, 2011, HEALTH EDUC RES, V26, P834, DOI 10.1093/her/cyr064
   Milligan C, 2014, AIDS EDUC PREV, V26, P317, DOI 10.1521/aeap.2014.26.4.317
   Mimiaga MJ, 2007, SEX TRANSM DIS, V34, P113, DOI 10.1097/01.olq.0000225327.13214.bf
   Moore EW, 2013, J AM COLL HEALTH, V61, P196, DOI 10.1080/07448481.2013.789880
   Mustanski BS, 2011, J SEX RES, V48, P218, DOI 10.1080/00224499.2011.558645
   Opt SK, 2004, J PSYCHOL, V138, P389, DOI 10.3200/JRLP.138.5.389-403
   Reif S, 2015, J COMMUN HEALTH, V40, P642, DOI 10.1007/s10900-014-9979-7
   Spielberg F, 2001, AIDS EDUC PREV, V13, P524, DOI 10.1521/aeap.13.6.524.21436
   Sullivan PS, 2012, LANCET, V380, P388, DOI 10.1016/S0140-6736(12)60955-6
   WITTE K, 1994, COMMUN MONOGR, V61, P113, DOI 10.1080/03637759409376328
   Young RM, 2005, AM J PUBLIC HEALTH, V95, P1144, DOI 10.2105/AJPH.2004.046714
NR 20
TC 3
Z9 3
U1 0
U2 11
PU ROUTLEDGE JOURNALS, TAYLOR & FRANCIS LTD
PI ABINGDON
PA 2-4 PARK SQUARE, MILTON PARK, ABINGDON OX14 4RN, OXON, ENGLAND
SN 0744-8481
EI 1940-3208
J9 J AM COLL HEALTH
JI J. Am. Coll. Health
PD JUN 15
PY 2017
VL 65
IS 3
BP 223
EP 227
DI 10.1080/07448481.2016.1277429
PG 5
WC Education & Educational Research; Public, Environmental & Occupational Health
SC Education & Educational Research; Public, Environmental & Occupational Health
GA EO6BN
UT WOS:000396776800009
PM 28059669
DA 2023-03-20
ER

PT J
AU de Alegria, MLAR
   Colmenares, K
   Espasa, M
   Amor, A
   Lopez, I
   Nindia, A
   Kanjala, J
   Guilherme, D
   Sulleiro, E
   Barriga, B
   Gil, E
   Salvador, F
   Bocanegra, C
   Lopez, T
   Moreno, M
   Molina, I
AF Ruiz de Alegria, Maria Luisa Aznar
   Colmenares, Karen
   Espasa, Mateu
   Amor, Arancha
   Lopez, Isabel
   Nindia, Arlette
   Kanjala, Joaquina
   Guilherme, Domingas
   Sulleiro, Elena
   Barriga, Begona
   Gil, Eva
   Salvador, Fernando
   Bocanegra, Cristina
   Lopez, Teresa
   Moreno, Milagros
   Molina, Israel
TI Prevalence of Strongyloides stercoralis and Other Intestinal Parasite Infections in School Children in a Rural Area of Angola: A Cross-Sectional Study
SO AMERICAN JOURNAL OF TROPICAL MEDICINE AND HYGIENE
LA English
DT Article
ID real-time pcr; molecular diagnosis; stool; prevention; accuracy; tanzania; hookworm; patterns; samples; hiv
AB Strongyloides stercoralis is widely distributed in the tropics and subtropics. The aim of this study was to determine the prevalence of S. stercoralis and other intestinal parasites and identify the risk factors for infection with S. stercoralis in a rural area of Angola. A cross-sectional study was conducted in school-age children (SAC) in Cubal, Angola. A questionnaire collecting clinical and epidemiological variables was used, and two stool samples were collected. A concentration technique (Ritchie) and a technique for detection of larvae migration (Baermann) were performed. Of 230 SAC, 56.1% were female and the mean age was 9.3 years (SD 2.45). Severe malnutrition, according to body mass index (BMI)-for-age, was observed in 20.4% of the SAC, and anemia was found in 59.6%. Strongyloides stercoralis was observed in 28 of the 230 (12.8%) SAC. Eggs of other helminths were observed in 51 (22.2%) students: Hymenolepis spp. in 27 students (11.7%), hookworm in 14 (6.1%), Schistosoma haematobium in four (1.7%), Enterobius vermicularis in four (1.7%), Ascaris lumbricoides in three (1.3%), Taenia spp. in two (0.9%), and Fasciola hepatica in one (0.4%). Protozoa were observed in 17 (7.4%) students. Detection of S. stercoralis was higher using the Baermann technique versus using formol-ether (11.3 vs. 3%). Overall prevalence of S. stercoralis in the school population of 16 studied schools in the municipal area of Cubal was greater than 10%. This fact must be considered when designing deworming mass campaigns. The use of specific tests in larvae detection is needed to avoid overlooking this parasite.
C1 [Ruiz de Alegria, Maria Luisa Aznar; Nindia, Arlette; Kanjala, Joaquina; Guilherme, Domingas; Gil, Eva; Lopez, Teresa; Moreno, Milagros] Hosp Nossa Senhora Paz, Cubal, Angola.
   [Ruiz de Alegria, Maria Luisa Aznar; Salvador, Fernando; Bocanegra, Cristina; Molina, Israel] Vall dHebron Univ Hosp, PROSICS, Dept Infect Dis, Vall dHebron 119-129, Barcelona 08035, Spain.
   [Colmenares, Karen; Barriga, Begona] Vall dHebron Univ Hosp, Dept Epidemiol, Barcelona, Spain.
   [Espasa, Mateu; Lopez, Isabel; Sulleiro, Elena] Vall dHebron Univ Hosp, PROSICS, Dept Microbiol, Barcelona, Spain.
   [Amor, Arancha] Inst Hlth Carlos III, Natl Ctr Trop Med, Madrid, Spain.
   [Amor, Arancha] Mundo Sano Fdn, Buenos Aires, DF, Argentina.
   [Amor, Arancha] Mundo Sano Fdn, Castellana 13, Madrid, Spain.
C3 Hospital Universitari Vall d'Hebron; Hospital Universitari Vall d'Hebron; Hospital Universitari Vall d'Hebron; Instituto de Salud Carlos III; Centro Nacional de Medicina Tropical (CNMT)
RP Salvador, F (corresponding author), Vall dHebron Univ Hosp, PROSICS, Dept Infect Dis, Vall dHebron 119-129, Barcelona 08035, Spain.
EM maznarru@gmail.com; karenlcolmenares@gmail.com; mespasa@vhebron.net; aranchazu@gmail.com; maibel56@gmail.com; arlettenindia@yahoo.com; joaquinakanjala@yahoo.com; domingasguilherme@yahoo.com; esulleir@vhebron.net; bbubed@gmail.com; evagilolivas@hotmail.com; fmsalvad@vhebron.net; cristinabocanegra@gmail.com; materloga2@yahoo.es; milamor14@yahoo.es; imolina@vhebron.net
FU Fundacao Mundo Sano
CR Administracao Municipal do Cubal EdALE, 2009, PERF MUN CUBAL PROV, V0, P0
   Agi P I, 1997, WEST AFR J MED, V16, P232
   Albonico M, 2016, PLOS NEGLECT TROP D, V10, P0, DOI 10.1371/journal.pntd.0004898
   Anselmi M, 2015, PLOS NEGLECT TROP D, V9, P0, DOI 10.1371/journal.pntd.0004150
   Assefa S, 2009, BMC INFECT DIS, V9, P0, DOI 10.1186/1471-2334-9-155
   Becker SL, 2015, ACTA TROP, V150, P210, DOI 10.1016/j.actatropica.2015.07.019
   Bisoffi Z, 2014, PLOS NEGLECT TROP D, V8, P0, DOI 10.1371/journal.pntd.0002640
   Bocanegra C, 2015, PLOS NEGLECT TROP D, V9, P0, DOI 10.1371/journal.pntd.0004055
   Carvalho EM, 2004, PARASITE IMMUNOL, V26, P487, DOI 10.1111/j.0141-9838.2004.00726.x
   Dada-Adegbola H O, 2004, WEST AFR J MED, V23, P194
   de Onis M, 2006, ACTA PAEDIATR, V95, P76, DOI 10.1080/08035320500495548
   de Silva NR, 2003, TRENDS PARASITOL, V19, P547, DOI 10.1016/j.pt.2003.10.002
   Fontanet AL, 2000, ANN TROP MED PARASIT, V94, P269, DOI 10.1080/00034980050006456
   Garcia LS, 1900, P1, V0, P0
   Gasparinho C, 2016, PEDIATR INFECT DIS J, V35, PE28, DOI 10.1097/INF.0000000000000957
   Gbakima A A, 1995, AFR J MED MED SCI, V24, P195
   GENTA RM, 1989, REV INFECT DIS, V11, P755
   Getaneh Amde, 2010, BMC RES NOTES, V3, P90, DOI 10.1186/1756-0500-3-90
   Henriquez-Camacho C, 2016, COCHRANE DB SYST REV, V0, P0, DOI DOI 10.1002/14651858.CD007745.pub3
   Jorgensen T, 1996, PARASITOL TODAY, V12, P164, DOI 10.1016/0169-4758(96)80806-4
   Kawai K, 2009, AM J TROP MED HYG, V80, P36, DOI 10.4269/ajtmh.2009.80.36
   Keiser PB, 2004, CLIN MICROBIOL REV, V17, P208, DOI 10.1128/CMR.17.1.208-217.2004
   Khieu V, 2014, PLOS NEGLECT TROP D, V8, P0, DOI 10.1371/journal.pntd.0002854
   Khieu Virak, 2013, BMC RES NOTES, V6, P200, DOI 10.1186/1756-0500-6-200
   Knopp S, 2008, PLOS NEGLECT TROP D, V2, P0, DOI 10.1371/journal.pntd.0000331
   Knopp S, 2014, AM J TROP MED HYG, V90, P535, DOI 10.4269/ajtmh.13-0268
   Knopp S, 2009, AM J TROP MED HYG, V81, P1071, DOI 10.4269/ajtmh.2009.09-0377
   Krolewiecki AJ, 2013, PLOS NEGLECT TROP D, V7, P0, DOI 10.1371/journal.pntd.0002165
   Levenhagen MA, 2014, ACTA TROP, V135, P33, DOI 10.1016/j.actatropica.2014.03.015
   Luvira V, 2016, AM J TROP MED HYG, V95, P401, DOI 10.4269/ajtmh.16-0068
   Magalhaes RJS, 2013, PLOS NEGLECT TROP D, V7, P0, DOI 10.1371/journal.pntd.0002321
   Magambo JK, 1998, E AFR MED J, V75, P288
   Mejia R, 2012, CURR OPIN INFECT DIS, V25, P458, DOI 10.1097/QCO.0b013e3283551dbd
   NIELSEN PB, 1987, ZBL BAKT-INT J MED M, V263, P616
   Olsen A, 2009, T ROY SOC TROP MED H, V103, P967, DOI 10.1016/j.trstmh.2009.02.013
   Pullan RL, 2014, PARASITE VECTOR, V7, P0, DOI 10.1186/1756-3305-7-37
   Puthiyakunnon S, 2014, PLOS NEGLECT TROP D, V8, P0, DOI 10.1371/journal.pntd.0003018
   Requena-Mendez A, 2013, PLOS NEGLECT TROP D, V7, P0, DOI 10.1371/journal.pntd.0002002
   SATO Y, 1995, AM J TROP MED HYG, V53, P248, DOI 10.4269/ajtmh.1995.53.248
   Schar F, 2013, PLOS NEGLECT TROP D, V7, P0, DOI 10.1371/journal.pntd.0002288
   Siddiqui AA, 2001, CLIN INFECT DIS, V33, P1040, DOI 10.1086/322707
   Sousa-Figueiredo JC, 2012, PLOS ONE, V7, P0, DOI 10.1371/journal.pone.0033189
   Sultana Y, 2013, AM J TROP MED HYG, V88, P1048, DOI 10.4269/ajtmh.12-0437
   Utzinger J, 2012, SWISS MED WKLY, V142, P0, DOI 10.4414/smw.2012.13727
   Verweij JJ, 2009, T ROY SOC TROP MED H, V103, P342, DOI 10.1016/j.trstmh.2008.12.001
   WHO, 2006, PREV QUEM HUM HELM C, V0, P0
   World Health Organization (WHO), 2001, IRON DEFICIENCY ANAE, V0, P0
   Yapi Y G, 2006, WEST AFR J MED, V25, P124
NR 48
TC 15
Z9 15
U1 0
U2 11
PU AMER SOC TROP MED & HYGIENE
PI MCLEAN
PA 8000 WESTPARK DR, STE 130, MCLEAN, VA 22101 USA
SN 0002-9637
EI 1476-1645
J9 AM J TROP MED HYG
JI Am. J. Trop. Med. Hyg.
PD JUN 15
PY 2017
VL 97
IS 4
BP 1226
EP 1231
DI 10.4269/ajtmh.17-0159
PG 6
WC Public, Environmental & Occupational Health; Tropical Medicine
SC Public, Environmental & Occupational Health; Tropical Medicine
GA FT5QM
UT WOS:000423208300040
PM 28820707
DA 2023-03-20
ER

PT J
AU Long-White, D
   Calloway, D
   Robertson, T
AF Long-White, Deneen
   Calloway, Denyce
   Robertson, Tashawna
TI Playing It Safe: Addressing the Gap in Evidenced-based HIV/AIDS Prevention Programs Targeting African American College Students
SO JOURNAL OF HEALTH CARE FOR THE POOR AND UNDERSERVED
LA English
DT Article
DE HIV prevention; African American college students; vulnerable populations
ID historically black-colleges; health belief model; hiv prevention; interventions; risk; university; promotion; behaviors; education; adults
AB This study sought to investigate the sustained effects of a peer-led HIV prevention intervention on African American freshmen college students attending a historically Black university. Students participated in a HIV prevention intervention where data were collected at three points in time. Analysis of the data revealed that students had significant changes in HIV risk behaviors and HIV Prevention self-efficacy over time. Results of this study have implications for how to address HIV prevention among African American college students.
C1 [Long-White, Deneen] Salisbury Univ, Community Hlth, Dept Hlth & Sport Sci, Salisbury, MD USA.
   [Calloway, Denyce] Howard Univ, Dept Hlth Human Performance & Leisure Studies, Washington, DC 20059 USA.
   [Robertson, Tashawna] Howard Univ, Dept Sociol & Anthropol, Washington, DC 20059 USA.
C3 University System of Maryland; Salisbury University; Howard University; Howard University
RP Long-White, D (corresponding author), Salisbury Univ, Dept Hlth & Sport Sci, Conway Hall,1101 Camden Ave,Room 353E, Salisbury, MD 21801 USA.
EM dnlong-white@salisbury.edu
FU Substance Abuse and Mental Health Services Administration (SAMHSA) Center for Substance Abuse Prevention [SP020171]
CR Bandura A, 2004, HEALTH EDUC BEHAV, V31, P143, DOI 10.1177/1090198104263660
   Calloway DS, 2014, HEALTH PROMOT PRACT, V15, P181, DOI 10.1177/1524839913504757
   CDC, 2014, HIV SURV REP, V0, P0
   El Bcheraoui C, 2013, AIDS CARE, V25, P186, DOI 10.1080/09540121.2012.687864
   Ferguson YO, 2006, AIDS CARE, V18, P323, DOI 10.1080/09540120500162122
   Glanz K., 2015, HLTH BEHAV HLTH ED T, V0, P0
   JANZ NK, 1984, HEALTH EDUC QUART, V11, P1, DOI 10.1177/109019818401100101
   Jemmott JB, 2005, ARCH PEDIAT ADOL MED, V159, P440, DOI 10.1001/archpedi.159.5.440
   Jemmott LS, 2007, AM J PUBLIC HEALTH, V97, P1034, DOI 10.2105/AJPH.2003.020271
   Lawrence JSS, 2001, AM J COMMUN PSYCHOL, V29, P937, DOI 10.1023/A:1012919700096
   Lyles CM, 2006, AIDS EDUC PREV, V18, P21, DOI 10.1521/aeap.2006.18.supp.21
   ROSENSTOCK IM, 1988, HEALTH EDUC QUART, V15, P175, DOI 10.1177/109019818801500203
   Simoni JM, 2011, AIDS BEHAV, V15, P376, DOI 10.1007/s10461-010-9836-3
   Tolli MV, 2012, HEALTH EDUC RES, V27, P904, DOI 10.1093/her/cys055
   Webel AR, 2010, AM J PUBLIC HEALTH, V100, P247, DOI 10.2105/AJPH.2008.149419
   Wejnert C, 2013, PLOS ONE, V8, P0, DOI 10.1371/journal.pone.0076878
   White S, 2009, J AM COLL HEALTH, V57, P497, DOI 10.3200/JACH.57.5.497-506
NR 17
TC 0
Z9 0
U1 1
U2 9
PU JOHNS HOPKINS UNIV PRESS
PI BALTIMORE
PA JOURNALS PUBLISHING DIVISION, 2715 NORTH CHARLES ST, BALTIMORE, MD 21218-4363 USA
SN 1049-2089
EI 1548-6869
J9 J HEALTH CARE POOR U
JI J. Health Care Poor Underserved
PD MAY 15
PY 2017
VL 28
IS 2
BP 171
EP 182
DI 10.1353/hpu.2017.0059
PG 12
WC Health Policy & Services; Public, Environmental & Occupational Health
SC Health Care Sciences & Services; Public, Environmental & Occupational Health
GA EU5NQ
UT WOS:000401079400015
PM 28458271
DA 2023-03-20
ER

PT J
AU Gemeda, TT
   Gandile, AU
   Bikamo, DS
AF Gemeda, Tarekegn T.
   Gandile, Abineh U.
   Bikamo, Demisse S.
TI HIV/AIDS Knowledge, Attitude and Practice among Dilla University Students, Ethiopia
SO AFRICAN JOURNAL OF REPRODUCTIVE HEALTH
LA English
DT Article
DE Knowledge; attitude; practice; HIV/AIDS; Ethiopia; University students
ID sex workers; behavior; prevention
AB The growing rate of educational institutions and student population at the tertiary level in Ethiopia is remarkable; this may lead to a corresponding increase to exposure to HIV/AIDS. Based on this orientation, this study estimated the level of knowledge, attitude and practice of HIV/AIDS among university students in Ethiopia. Four hundred forty one students were chosen through multi-stage probability sampling technique. Data was collected through five point measurement scale. One sample t-test and Structural Equation Modelling based on Confirmatory Factor Analysis (CFA) were employed for data analysis. It was found that the level of HIV/AIDS knowledge, attitude, and practice were 53%, 95% CI = -.03-.06, p = .55; 58 %, 95% CI = .01-.10, p < .05; and = 92 %, 95% CI = .37-.42, p < .001 respectively. Apart from knowledge, the observed value of attitude and practice were higher than their corresponding expected values with the effect size, d = 0.12 for attitude and d = 0.82 for practice. Implications were discussed to assist students develop comprehensive knowledge and desirable attitude towards self-protective skills against HIV infection.
C1 [Gemeda, Tarekegn T.] Dilla Univ, Inst Educ & Behav Sci, Dept Psychol, POB 419, Dila, Ethiopia.
   [Gandile, Abineh U.] Dilla Univ, Coll Nat & Life Sci, Dept Biol, Dila, Ethiopia.
   [Bikamo, Demisse S.] Dilla Univ, Inst Educ & Behav Sci, Dept Psychol, Dila, Ethiopia.
C3 Dilla University; Dilla University; Dilla University
RP Gemeda, TT (corresponding author), Dilla Univ, Inst Educ & Behav Sci, Dept Psychol, POB 419, Dila, Ethiopia.
EM ttgemeda@yahoo.com
FU UNICEF-UNFPA [DU/4-8/1105]
CR Abruquah HH, 2008, J SCI TECH, V28, P10
   Aluede O, 2005, J SOC SCI, V11, P207
   Anteneh ZA, 2013, SCI J PUBLIC HLTH, V1, P9
   Asekun-Olarinmoye EO., 2011, ACTA SATECH, V4, P81
   Bandura A., 1994, SOCIAL COGNITIVE THE, V0, P0
   Bedassa SB., 2015, SCI J HLTH, V3, P605
   Blunch N.J., 2008, INTRO STRUCTURAL EQU, V0, P0
   Cabezas MC, 2013, BMC PUBLIC HEALTH, V13, P0, DOI 10.1186/1471-2458-13-139
   Chan F, 2007, REHABIL COUNS BULL, V51, P44
   Cooper ML, 2002, J STUD ALCOHOL, V0, PP101, DOI 10.15288/jsas.2002.s14.101
   Dadkha B., 2008, RESEARCH JOURNAL OF BIOLOGICAL SCIENCES, V3, P28
   Fishbein M, 2000, AIDS CARE, V12, P273, DOI 10.1080/09540120050042918
   Gashaw Andargie, 2007, ETHIOPIAN JOURNAL OF HEALTH DEVELOPMENT, V21, P179
   Hesketh T, 2005, AIDS CARE, V17, P958, DOI 10.1080/09540120500100676
   Hollander Myles, 1999, WILEY SERIES PROBABI, V2, P0
   Htay NN, 2016, PACIFICRIM INT J NUR, V17, P234
   Jeckoniah JN, 2013, KIVUKONI J, V1, P121
   Kaufman MR, 2014, JAIDS-J ACQ IMM DEF, V66, PS250, DOI 10.1097/QAI.0000000000000236
   Kelly JA, 2002, J CONSULT CLIN PSYCH, V70, P626, DOI 10.1037//0022-006X.70.3.626
   Kemboi GJ, 2011, INT J SOCIOLOGY ANTH, V3, P147
   Lawoyin Olusheyi O, 2010, AFR J REPROD HEALTH, V14, P55
   Ma S, 2002, SEX TRANSM INFECT, V78, P110, DOI 10.1136/sti.78.2.110
   Magu DG, 2012, MED SCI, V1, P177
   Meena LP, 2012, INT J MED SCI PUBLIC, V2, P36
   Mehara D, 2014, GLOBAL HLTH ACTION, V7, P22
   Moreno R, 2014, COCHRANE DB SYST REV, V0, P0, DOI DOI 10.1002/14651858.CD003363.pub3
   Mutinta G., 2014, JOURNAL OF HUMAN ECOLOGY, V46, P147
   Negeri E. L., 2014, SCI TECHNOLOGY ARTS, V3, P75, DOI 10.4314/star.v3i3.13
   Olaly WHA, 2015, INT J SCI RES INNOVA, V2, P109
   Peltzer K., 2001, CURATIONIS MAR, V0, P0
   Regassa N, 2011, E AFR J PUBLIC HLTH, V2, P828
   Sarkar NN, 2008, EUR J CONTRACEP REPR, V13, P114, DOI 10.1080/13625180802011302
   Setegn T, 2013, GLOBAL J MED RES, V13, P1
   Shitaye Alemu, 2004, ETHIOPIAN JOURNAL OF HEALTH DEVELOPMENT, V18, P82
   Singh S K, 2007, KATHMANDU UNIV MED J (KUMJ), V5, P27
   Tadesse A, 2013, AFRICAN J AIDS HIV R, V1, P0
   Tan Xiaodong, 2007, INT J ENVIRON RES PUBLIC HEALTH, V4, P248, DOI 10.3390/ijerph2007030009
   Tsvetkova LA, 2013, PSYCHOL RUSS, V6, P86, DOI 10.11621/pir.2013.0108
   Unasho A, 2013, J AIDS HIV, V5, P235
   Vian Taryn, 2012, OPEN AIDS J, V6, P259, DOI 10.2174/1874613601206010259
   Yimer, 2014, SCI J PUBLIC HLTH, V2, P78
   Zaini RG, 2015, INT J LAB MED RES, V1, P1
NR 42
TC 7
Z9 7
U1 1
U2 4
PU WOMENS HEALTH & ACTION RESEARCH CENTRE
PI BENIN CITY
PA IGUE-IHEYA VILLAGE, BENIN-LAGOS EXPRESS RD, PO BOX 10231, UGBOWO, BENIN CITY, EDO STATE 00000, NIGERIA
SN 1118-4841
EI 2141-3606
J9 AFR J REPROD HEALTH
JI Afr. J. Reprod. Health
PD SEP 15
PY 2017
VL 21
IS 3
BP 49
EP 61
DI 
PG 13
WC Public, Environmental & Occupational Health
SC Public, Environmental & Occupational Health
GA FR0JX
UT WOS:000418748900004
PM 29624928
DA 2023-03-20
ER

PT J
AU Moodley, CG
AF Moodley, Colleen Gail
TI Perceptions of South African Emerging Adult FET College Students on Sexual Practices in Relation to Religion
SO JOURNAL OF RELIGION & HEALTH
LA English
DT Article
DE Religion; Sexual practices; Sexual decision-making; Emerging adulthood; College students
ID behaviors; secularization; risk; affiliation; prevention; university; beliefs; health; hiv
AB HIV and AIDS are rapidly spreading amongst the world's 15- to 24-year age group, particularly in sub-Saharan Africa. Despite vigorous government interventions and campaigns, 10 % of South African youth in the age cohort 15-24 are infected with HIV and AIDS. Furthermore, for the first time in history the world has its largest number of individuals under the age of 30 years. Researchers are desperately seeking a solution and have found religion to play an important role in moderating risky sexual behaviour amongst youth. This exploratory qualitative study aims to increase our understanding of emerging adult Further Education and Training (FET) students' perceptions of the role of religion and religious beliefs in their sexual decision-making and practices. The qualitative data emerged from five focus group discussions, each consisting of 12 heterosexual emerging adult FET college students aged 18-24 years, selected using random sampling. Participants were representative of all the major South African racial groups (Blacks, Whites, Coloured and Indians) as well as different religious and cultural groupings. Secularisation theory was used as a theoretical framework for this study. These focus group discussions revealed the following themes: Theme 1-religious institutions need to embrace change in order to become effective social agents of change. Theme 2-a need for open discussion and communication concerning current issues related to young people's sexual health (by religious institutions/religious leaders). Theme 3-perceptions of religion's negative sanctions towards sexual behaviour. Theme 4-religious leaders' indifference and abdication of responsibility to the problems that youth face. Theme 5-religion and condom-related beliefs. Theme 6-perceptions of religious leaders as role models. Theme 7-emerging adults general concern for the moral decay of society. Theme 8-perceptions of whether religion has an influence on young people's sexual decision-making and practices.
C1 [Moodley, Colleen Gail] Cape Peninsula Univ Technol, Dept Mech Engn Mechatron, Fac Engn, POB 1906,Symphony Way, ZA-7535 Cape Town, South Africa.
C3 Cape Peninsula University of Technology
RP Moodley, CG (corresponding author), Cape Peninsula Univ Technol, Dept Mech Engn Mechatron, Fac Engn, POB 1906,Symphony Way, ZA-7535 Cape Town, South Africa.
EM moodleyc@cput.ac.za
CR Adamczyk A, 2012, AM SOCIOL REV, V77, P723, DOI 10.1177/0003122412458672
   Agha S, 2006, J ADOLESCENT HEALTH, V38, P550, DOI 10.1016/j.jadohealth.2005.04.012
   Aguwa J, 2010, CROSS CURR, V60, P208, DOI 10.1111/j.1939-3881.2010.00120.x
   [Anonymous], 2007, NATL HIV AIDS STI ST, V0, P0
   Arnett JJ, 2000, AM PSYCHOL, V55, P469, DOI 10.1037/0003-066X.55.5.469
   Arnett JJ, 2002, J ADOLESCENT RES, V17, P451, DOI 10.1177/0743558402175002
   Arnett JJ, 1997, YOUTH SOC, V29, P3, DOI 10.1177/0044118X97029001001
   Bankole Akinrinola, 2007, AFR J REPROD HEALTH, V11, P197, DOI 10.2307/25549740
   Baptiste I., 2001, FORUM QUALITATIVE SO, V2, P5
   Barry CM, 2008, INT J BEHAV DEV, V32, P509, DOI 10.1177/0165025408095555
   Barry CM, 2005, J YOUTH ADOLESCENCE, V34, P245, DOI 10.1007/s10964-005-4308-1
   BEAUDOIN TOM, 1998, VIRTUAL FAITH IRREVE, V0, P0
   Berger Peter L., 1967, SACRED CANOPY ELEMEN, V0, P0
   Boonstra HD., 2011, GUTTMACHER POLICY RE, V14, P17
   Burchardt M, 2011, CULT HEALTH SEX, V13, P669, DOI 10.1080/13691058.2011.566356
   Byers ES, 2009, ARCH SEX BEHAV, V38, P665, DOI 10.1007/s10508-007-9289-6
   Casanova Josse., 1994, PUBLIC RELIG MODERN, V0, P0
   CHAVES M, 1994, SOC FORCES, V72, P749, DOI 10.2307/2579779
   Crabtree V., 2012, ANTIRELIG FORCES SPE, V0, P0
   Dobbelaere Karel, 2002, SECULARIZATION ANAL, V0, P0
   Donelson E, 1999, J ADOLESCENCE, V22, P187, DOI 10.1006/jado.1999.0212
   Eriksson E, 2013, J RELIG HEALTH, V52, P454, DOI 10.1007/s10943-011-9491-7
   Farmer MA, 2009, ARCH SEX BEHAV, V38, P852, DOI 10.1007/s10508-008-9407-0
   Fehring RJ, 1998, J RELIG HEALTH, V37, P229, DOI 10.1023/A:1022985922445
   FERREIRA S. C., 2002, THESIS, V0, P0
   Foster G., 2009, AFR REL HLTH ASS ARH, V0, P0
   Froese Paul, 2009, PLOT KILL GOD FINDIN, V0, P0
   Gall M, 1996, ED RES, V0, P0
   Glasner Peter E., 1977, SOCIOLOGY SECULARISA, V0, P0
   Gordon G, 2006, REPROD HEALTH MATTER, V14, P68, DOI 10.1016/S0968-8080(06)28266-1
   GREELEY AM, 1991, SOCIOL SOC RES, V75, P126
   Greene A. L., 1992, J ADOLESCENT RES, V7, P364, DOI 10.1177/074355489273006
   Higher Education HIV/AIDS Programmes HEAIDS, 2009, HIV PREV REL FACT, V0, P0
   Horn J., 2010, CHRISTIAN FUNDAMENTA, V0, P0
   Kardas-Nelson M., 2009, CATHOLICS CONDOMS CO, V0, P0
   Keikelame MJ, 2010, AJAR-AFR J AIDS RES, V9, P63, DOI 10.2989/16085906.2010.484571
   Krakauer Mark, 2007, J INT ASSOC PHYSICIANS AIDS CARE (CHIC), V6, P27, DOI 10.1177/1545109706297551
   KREFTING L, 1991, AM J OCCUP THER, V45, P214, DOI 10.5014/ajot.45.3.214
   Leclerc-Madladla S., 2005, J AFRICAN HUMANITIES, V2, P499
   Lengwe J., 2009, THESIS, V0, P0
   Madsen E, 2010, EFFECTS AGE STRUCTUR, V0, P0
   Mantell JE, 2011, GLOB PUBLIC HEALTH, V6, PS192, DOI 10.1080/17441692.2011.604039
   Marston C, 2006, LANCET, V368, P1581, DOI 10.1016/S0140-6736(06)69662-1
   Martin D, 2011, FUTURE OF CHRISTIANITY: REFLECTIONS ON VIOLENCE AND DEMOCRACY, V0, P1
   Marx K., 1964, SELECTED WRITINGS SO, V0, P0
   Mash R, 2012, BMJ OPEN, V2, P0, DOI 10.1136/bmjopen-2011-000638
   Moodley C. G., 2010, THESIS, V0, P0
   Mutinta G., 2012, JOURNAL OF HUMAN ECOLOGY, V38, P17
   Oluduro O, 2010, PER, V13, P208
   Pargament Kenneth I, 1997, PSYCHOL RELIG COPING, V0, P0
   Paterson G., 2009, HIV PREVENTION GLOBA, V0, P0
   Pickel Gert, 2011, RELIG SOC CENTRAL E, V4, P3, DOI 10.1007/978-3-53191989-8_7
   Planned Parenthood Association: Western Cape (PPASA), 2004, FET COLL BAS NEEDS A, V0, P0
   Pluhar E.I., 2003, COLL STUDENT J, V37, P420
   Puffer ES, 2012, J RES ADOLESCENCE, V22, P1, DOI 10.1111/j.1532-7795.2011.00760.x
   Regnerus MD, 2007, SOCIOL RELIG, V68, P145, DOI 10.1093/socrel/68.2.145
   Regnerus MD, 2003, REV RELIG RES, V44, P394, DOI 10.2307/3512217
   Ricardo C, 2010, PROGRAMME H PROGRAMM, V0, P0
   Ronald Norris Pippa Inglehart, 2004, SACRED SECULAR RELIG, V0, P0
   Scholly K, 2005, J AM COLL HEALTH, V53, P159, DOI 10.3200/JACH.53.4.159-166
   SHINER L, 1967, J SCI STUD RELIG, V6, P207, DOI 10.2307/1384047
   Shuster M., 2009, J RES CHRISTIAN ED, V18, P206
   Sinha JW, 2007, J ADOLESCENCE, V30, P231, DOI 10.1016/j.adolescence.2006.02.005
   Sinha S, 2006, SOCIOL RES ONLINE, V11, P0
   Smith Christian, 2003, SECULAR REVOLUTION P, V0, P0
   Smith D. J., 2003, CULTURE HLTH SEXUALI, V6, P425
   Sommerville CJ, 1998, J SCI STUD RELIG, V37, P249, DOI 10.2307/1387524
   Spickard J. V., 2003, NORDIC J RELIG SOC, V19, P13
   Steve Bruce, 2002, GOD IS DEAD SECULARI, V0, P0
   Tiendrebeogo G., 2005, FAITH BASED ORG HIVA, V0, P0
   UNAIDS, 2013, REP GLOB AIDS EP 201, V0, P0
   UNAIDS, 2009, REP GLOB AIDS EP, V0, P0
   United Nations & AIDS (UNAIDS), 2012, WORLD AIDS DAY REPOR, V0, P0
   Van den Toren Benno., 2003, AFRICA J EVANGELICAL, V22, P3
   VANDIJK R, 2009, AIDS RELIG PRACTICE, V0, P0
   Vorster JM, 2007, J STUDY RELIG IDEOL, V6, P5
   Wallace JM, 1998, HEALTH EDUC BEHAV, V25, P721, DOI 10.1177/109019819802500604
   Western Cape Education Department (WCED), 2006, HUM CAP DEV STRAT W, V0, P0
   World Council of Churches, 2002, FAC AIDS CHALL CHURC, V0, P0
   Yamane D, 1997, J SCI STUD RELIG, V36, P109, DOI 10.2307/1387887
   Zoll R., 2004, FAITH RELIG FIND THE, V0, P0
NR 82
TC 1
Z9 2
U1 0
U2 33
PU SPRINGER
PI NEW YORK
PA 233 SPRING ST, NEW YORK, NY 10013 USA
SN 0022-4197
EI 1573-6571
J9 J RELIG HEALTH
JI J. Relig. Health
PD OCT 15
PY 2017
VL 56
IS 5
BP 1515
EP 1536
DI 10.1007/s10943-016-0312-x
PG 22
WC Public, Environmental & Occupational Health; Religion
SC Public, Environmental & Occupational Health; Religion
GA FE6RH
UT WOS:000408336100002
PM 27730439
DA 2023-03-20
ER

PT J
AU Wang, B
   Stanton, B
   Deveaux, L
   Lunn, S
   Rolle, G
   Adderley, R
   Poitier, M
   Koci, V
   Marshall, S
   Gomez, P
AF Wang, Bo
   Stanton, Bonita
   Deveaux, Lynette
   Lunn, Sonja
   Rolle, Glenda
   Adderley, Richard
   Poitier, Maxwell
   Koci, Veronica
   Marshall, Sharon
   Gomez, Perry
TI Multi-year school-based implementation and student outcomes of an evidencebased risk reduction intervention
SO IMPLEMENTATION SCIENCE
LA English
DT Article
DE Pattern of implementation; Booster session; HIV prevention; Program provider; Program outcomes; Adolescents; Program evaluation
ID hiv prevention program; randomized controlled-trial; behavioral interventions; condom-use; follow-up; fidelity; dissemination; diffusion; sustainability; innovations
AB Background: Intervention effects observed in efficacy trials are rarely replicated when the interventions are broadly disseminated, underscoring the need for more information about factors influencing real-life implementation and program impact. Using data from the ongoing national implementation of an evidence-based HIV prevention program [Focus on Youth in The Caribbean (FOYC)] in The Bahamas, this study examines factors influencing teachers' patterns of implementation, the impact of teachers' initial implementation of FOYC, and subsequent delivery of the booster sessions on students' outcomes. Methods: Data were collected from the 80 government elementary and 34 middle schools between 2011 and 2014, involving 208 grade 6, 75 grade 7, and 58 grade 8 teachers and 4411 students initially in grade 6 and followed for 3 years. Student outcomes include HIV/AIDS knowledge, reproductive health skills, self-efficacy, and intention to use protection. Data from teachers includes implementation and modification of the curriculum, attitudes towards the prevention program, comfort level with the curriculum, and attendance at training workshops. Structural equation modeling and mixed-effect modeling analyses were applied to examine the impact of teachers' implementation. Results: Teachers' attitudes towards and comfort with the intervention curriculum, and attendance at the curriculum training workshop had a direct effect on teachers' patterns of implementation, which had a direct effect on student outcomes. Teachers' attitudes had a direct positive effect on student outcomes. Teachers' training in interactive teaching methods and longer duration as teachers were positively associated with teachers' comfort with the curriculum. High-quality implementation in grade 6 was significantly related to student outcomes in grades 6 and 7 post-implementation. Level of implementation of the booster sessions in grades 7 and 8 were likewise significantly related to subsequent student outcomes in both grades. Conclusions: High-quality initial implementation of a prevention program is significantly related to better program outcomes. Poor subsequent delivery of booster sessions can undermine the positive effects from the initial implementation while strong subsequent delivery of booster sessions can partially overcome poor initial implementation.
C1 [Wang, Bo; Koci, Veronica] Wayne State Univ, Sch Med, Dept Family Med & Publ Hlth Sci, Div Behav Sci, 6135 Woodward Ave, Detroit, MI 48202 USA.
   [Stanton, Bonita] Hackensack Meridian Hlth, Seton Hall Hackensack Meridian Sch Med, 400 South Orange Ave, S Orange, NJ 07079 USA.
   [Deveaux, Lynette; Lunn, Sonja; Adderley, Richard; Poitier, Maxwell; Gomez, Perry] Minist Hlth, Off HIV AIDS, Shirley St, Nassau, Bahamas.
   [Rolle, Glenda] Minist Educ, Thompson Blvd,POB N-3913, Nassau, Bahamas.
   [Marshall, Sharon] Wayne State Univ, Sch Med, Childrens Hosp Michigan, Dept Pediat,Div Adolescent Med, 3901 Beaubien St, Detroit, MI 48201 USA.
C3 Wayne State University; Children's Hospital of Michigan; Wayne State University
RP Wang, B (corresponding author), Wayne State Univ, Sch Med, Dept Family Med & Publ Hlth Sci, Div Behav Sci, 6135 Woodward Ave, Detroit, MI 48202 USA.
EM bwang@med.wayne.edu
FU National Institute of Child Health and Human Development [R01HD064350]
CR Aarons GA, 2011, ADM POLICY MENT HLTH, V38, P4, DOI 10.1007/s10488-010-0327-7
   Blase K., 2013, CORE INTERVENTION CO, V0, P0
   Chaudoir SR, 2013, IMPLEMENT SCI, V8, P0, DOI 10.1186/1748-5908-8-22
   Chen X, 2010, INT J STD AIDS, V21, P622, DOI 10.1258/ijsa.2010.010039
   Collins CB, 2016, AM J PREV MED, V51, PS140, DOI 10.1016/j.amepre.2016.05.017
   Deveaux L, 2007, ARCH PEDIAT ADOL MED, V161, P1130, DOI 10.1001/archpedi.161.12.1130
   Domitrovich CE, 2008, ADV SCH MENT HEALTH, V1, P6, DOI 10.1080/1754730X.2008.9715730
   Draper CE, 2010, RURAL REMOTE HEALTH, V10, P0
   Dusenbury L, 2003, HEALTH EDUC RES, V18, P237, DOI 10.1093/her/18.2.237
   Ennett ST, 2011, HEALTH EDUC RES, V26, P361, DOI 10.1093/her/cyr013
   Feldman MB, 2014, AM J COMMUN PSYCHOL, V53, P286, DOI 10.1007/s10464-014-9629-3
   Flaspohler P, 2012, AM J COMMUN PSYCHOL, V50, P271, DOI 10.1007/s10464-012-9545-3
   Galbraith JS, 2009, HEALTH EDUC BEHAV, V36, P532, DOI 10.1177/1090198108315366
   Gong J, 2009, PEDIATRICS, V123, PE917, DOI 10.1542/peds.2008-2363
   Han SS, 2005, J ABNORM CHILD PSYCH, V33, P665, DOI 10.1007/s10802-005-7646-2
   Hooper D., 2008, ELECT J BUSINESS MET, V6, P53, DOI 10.21427/D7CF7R
   Lundgren L, 2011, ADDICT BEHAV, V36, P630, DOI 10.1016/j.addbeh.2011.01.003
   Mihalic SF, 2008, IMPLEMENT SCI, V3, P0, DOI 10.1186/1748-5908-3-5
   Muthen L. K., 2012, MPLUS USERS GUIDE, V0, P0
   Nilsen P, 2015, IMPLEMENT SCI, V10, P0, DOI 10.1186/s13012-015-0242-0
   Ozer EJ, 2010, PREV SCI, V11, P42, DOI 10.1007/s11121-009-0148-7
   Renju JR, 2011, J ADOLESCENT HEALTH, V48, P79, DOI 10.1016/j.jadohealth.2010.05.007
   Rijsdijk LE, 2014, HEALTH EDUC RES, V29, P340, DOI 10.1093/her/cyt108
   Sarma H, 2013, J HEALTH POPUL NUTR, V31, P20
   Sawyer MG, 2010, J ADOLESCENT HEALTH, V47, P297, DOI 10.1016/j.jadohealth.2010.02.007
   Stanton B, 2009, J HEALTH POPUL NUTR, V27, P406
   Stanton B, 2015, AIDS BEHAV, V19, P1828, DOI 10.1007/s10461-015-1110-2
   Stirman SW, 2012, IMPLEMENT SCI, V7, P0, DOI 10.1186/1748-5908-7-17
   Wang B, 2015, IMPLEMENT SCI, V10, P0, DOI 10.1186/s13012-015-0236-y
   Wang B, 2015, PREV SCI, V16, P110, DOI 10.1007/s11121-014-0486-y
   Zimmerman R. S., 2016, INTRO GLOBAL HLTH PR, V0, P0
NR 31
TC 15
Z9 16
U1 0
U2 5
PU BIOMED CENTRAL LTD
PI LONDON
PA 236 GRAYS INN RD, FLOOR 6, LONDON WC1X 8HL, ENGLAND
SN 1748-5908
EI 
J9 IMPLEMENT SCI
JI Implement. Sci.
PD FEB 10
PY 2017
VL 12
IS 
BP 
EP 
DI 10.1186/s13012-016-0539-7
PG 13
WC Health Care Sciences & Services; Health Policy & Services
SC Health Care Sciences & Services
GA EN0OA
UT WOS:000395708100003
PM 28187740
DA 2023-03-20
ER

PT J
AU de Haas, B
   Hutter, I
   Timmerman, G
AF de Haas, Billie
   Hutter, Inge
   Timmerman, Greetje
TI Young people's perceptions of relationships and sexual practices in the abstinence-only context of Uganda
SO SEX EDUCATION-SEXUALITY SOCIETY AND LEARNING
LA English
DT Article
DE Sexuality education; relationships; sexual behaviour; abstinence; school; young people; Uganda
ID hiv prevention; world-starts; education; adolescents; experience; childhood; teachers; hiv/aids; behavior; lessons
AB The Ugandan government has been criticised on several grounds for its abstinence-only policies on sexuality education directed towards young people. These grounds include the failure to recognise the multiple realities faced by young people, some of whom may already be sexually active. In the study reported on this paper, students' perceptions of relationships and sexual practices were analysed to obtain an understanding of how young people construct and negotiate their sexual agency in the context of abstinence-only messages provided in Ugandan secondary schools and at the wider community level. Ten in-depth interviews and six focus group discussions were conducted with students aged 15-19years (N = 55) at an urban co-educational secondary school. Data were transcribed verbatim and analysed using grounded theory. Findings show that students engage in sexual activity despite their belief that contraception is ineffective and their fears for the consequences. Students' age, gender, financial capital and perceived sexual desire further increase risk and vulnerability. To improve their effectiveness, school-based sexuality education programmes should support students to challenge and negotiate structural factors such as gender roles and sociocultural norms that influence sexual practices and increase vulnerability and risk.
C1 [de Haas, Billie; Hutter, Inge] Univ Groningen, Fac Spatial Sci, Populat Res Ctr, Groningen, Netherlands.
   [Timmerman, Greetje] Univ Groningen, Fac Behav & Social Sci, Dept Pedag & Educ Sci, Groningen, Netherlands.
   [Hutter, Inge] Erasmus Univ, Int Inst Social Studies, The Hague, Netherlands.
C3 University of Groningen; University of Groningen; Erasmus University Rotterdam
RP de Haas, B (corresponding author), Univ Groningen, Fac Spatial Sci, Populat Res Ctr, Groningen, Netherlands.
EM b.de.haas@rug.nl
FU Rutgers; SchoolNet Uganda
CR [Anonymous], 2006, REPROD HEALTH MATTER, V14, P174, DOI 10.1016/S0968-8080(06)28249-1
   [Anonymous], 2015, EM EV LESS PRACT COM, V0, P0
   Auerbach JD, 2011, GLOB PUBLIC HEALTH, V6, PS293, DOI 10.1080/17441692.2011.594451
   Bhana D, 2007, CULT HEALTH SEX, V9, P309, DOI 10.1080/13691050601116686
   Cohen Jonathan, 2006, TALE 2 PRESIDENTIAL, V0, P0
   Cohen S, 2004, REPROD HEALTH MATTER, V12, P132
   de Haas Billie, 1900, VPHD, V0, P0
   European Expert Grp Sexuality Educ, 2016, SEX EDUC-SEX SOC LEA, V16, P427, DOI 10.1080/14681811.2015.1100599
   Fishbein M., 2010, PREDICTING CHANGING, V0, P0, DOI DOI 10.4324/9780203838020
   Green EC, 2013, STUD FAMILY PLANN, V44, P25, DOI 10.1111/j.1728-4465.2013.00342.x
   Gresle-Favier C, 2013, SEX EDUC-SEX SOC LEA, V13, P715, DOI 10.1080/14681811.2013.813387
   Greslu-Favier C., 2010, SEX ED, V10, P413, DOI 10.1080/14681811.2010.515098
   Gupta GR, 2008, LANCET, V372, P764, DOI 10.1016/S0140-6736(08)60887-9
   Haberland N, 2015, J ADOLESCENT HEALTH, V56, PS15, DOI 10.1016/j.jadohealth.2014.08.013
   Harding DJ, 2007, AM SOCIOL REV, V72, P341, DOI 10.1177/000312240707200302
   Iyer P, 2013, SEX EDUC-SEX SOC LEA, V13, P40, DOI 10.1080/14681811.2012.677184
   Johnson BT, 2011, ARCH PEDIAT ADOL MED, V165, P77, DOI 10.1001/archpediatrics.2010.251
   Kibombo R., 2008, ADULTS PERCEPTIONS A, V0, P0
   Kirby D, 2007, EMERGING ANSWERS 200, V0, P0
   Kirby D, 2006, ARCH PEDIAT ADOL MED, V160, P1182, DOI 10.1001/archpedi.160.11.1182
   Lagone E, 2014, SEX EDUC-SEX SOC LEA, V14, P556, DOI 10.1080/14681811.2014.923304
   Lindberg LD, 2012, J ADOLESCENT HEALTH, V51, P332, DOI 10.1016/j.jadohealth.2011.12.028
   McGeeney E, 2016, SEX EDUC-SEX SOC LEA, V16, P235, DOI 10.1080/14681811.2016.1147149
   Miedema EAJ, 2011, HEALTH EDUC RES, V26, P516, DOI 10.1093/her/cyq088
   Ministry of Health Uganda ORC Macro, 2006, UG HIV AIDS SER BEH, V0, P0
   Mueller TE, 2008, J ADOLESCENT HEALTH, V42, P89, DOI 10.1016/j.jadohealth.2007.08.002
   Nixon SA, 2011, AIDS CARE, V23, P213, DOI 10.1080/09540121.2010.498875
   Nyanzi S, 2001, AIDS CARE, V13, P83, DOI 10.1080/09540120020018206
   Okware S, 2005, POSTGRAD MED J, V81, P625, DOI 10.1136/pgmj.2005.032425
   Parikh SA, 2012, SOC SCI MED, V74, P1774, DOI 10.1016/j.socscimed.2011.06.037
   Quinn N., 1992, HUMAN MOTIVES CULTUR, V0, PP90, DOI 10.1017/CBO9781139166515
   Rijsdijk LE, 2011, BMC PUBLIC HEALTH, V11, P0, DOI 10.1186/1471-2458-11-334
   Robinson KH, 2012, SEXUALITIES, V15, P257, DOI 10.1177/1363460712436469
   Santelli JS, 2013, GLOB PUBLIC HEALTH, V8, P1, DOI 10.1080/17441692.2012.759609
   Stanger-Hall KF, 2011, PLOS ONE, V6, P0, DOI 10.1371/journal.pone.0024658
   Stephenson, 2005, SEX ED, V5, P359, DOI 10.1080/14681810500278436
   Strauss A., 1990, BASICS QUALITATIVE R, V0, P0
   UAC, 2015, 2014 UG HIV AIDS COU, V0, P0
   Uganda Bureau of Statistics Macro International Inc, 2007, UG DEM HLTH SURV 200, V0, P0
   UNAIDS, 2010, OUTLOOK, V7, P3
   UNESCO, 2009, INT TECHN GUID SEX E, V0, P0
   van Reeuwijk M.A.J., 2009, THESIS, V0, P0
   Vanwesenbeeck I, 2016, SEX EDUC-SEX SOC LEA, V16, P471, DOI 10.1080/14681811.2015.1111203
   Wood JM, 2007, QUAL HEALTH RES, V17, P189, DOI 10.1177/1049732306297415
   Wood SY, 2015, SEX EDUC-SEX SOC LEA, V15, P671, DOI 10.1080/14681811.2015.1066243
   World Health Organisation [WHO]/Regional Office for Europe Federal Centre for Health Education BZgA, 2010, STANDARDS SEXUALITY, V0, P0
NR 46
TC 7
Z9 7
U1 0
U2 6
PU ROUTLEDGE JOURNALS, TAYLOR & FRANCIS LTD
PI ABINGDON
PA 2-4 PARK SQUARE, MILTON PARK, ABINGDON OX14 4RN, OXON, ENGLAND
SN 1468-1811
EI 1472-0825
J9 SEX EDUC-SEX SOC LEA
JI Sex Educ.-Sex. Soc. Learn.
PD JUN 15
PY 2017
VL 17
IS 5
BP 529
EP 543
DI 10.1080/14681811.2017.1315933
PG 15
WC Education & Educational Research; Public, Environmental & Occupational Health
SC Education & Educational Research; Public, Environmental & Occupational Health
GA FC9EA
UT WOS:000407142700004
DA 2023-03-20
ER

PT J
AU Cho, H
   Ryberg, RC
   Hwang, K
   Pearce, LD
   Iritani, BJ
AF Cho, Hyunsan
   Ryberg, Renee Catherine
   Hwang, Karam
   Pearce, Lisa D.
   Iritani, Bonita J.
TI A School Support Intervention and Educational Outcomes Among Orphaned Adolescents: Results of a Cluster Randomized Controlled Trial in Kenya
SO PREVENTION SCIENCE
LA English
DT Article
DE Orphans; School support intervention; Kenya; Cluster randomized control trial; School dropout; Educational outcomes
ID sub-saharan africa; cash transfers; hiv-infection; sexual-behavior; south-africa; girls; zimbabwe; health; risk; country
AB Globally, significant progress has been made in primary school enrollment. However, there are millions of adolescents-including orphans in sub-Saharan Africa-who still experience barriers to remaining in school. We conducted a 4-year cluster randomized controlled trial (cRCT) (N = 835) in a high HIV prevalence area in western Kenya to test whether providing orphaned adolescents with a school support intervention improves their educational outcomes. The school support intervention consisted of directly paying tuition, exam fees, and uniform costs to primary and secondary schools for those students who remained enrolled. In addition, research staff monitored intervention participants' school attendance and helped to address barriers to staying in school. This school support intervention had significant positive impacts on educational outcomes for orphaned adolescents. Over the course of the study, school absence remained stable for intervention group participants but increased in frequency for control group participants. Intervention group participants were less likely to drop out of school compared to the control group. Furthermore, the intervention participants were more likely to make age-appropriate progression in grade, matriculate into secondary school, and achieve higher levels of education by the end of the study. The intervention also increased students' expectations of graduating from college in the future. However, we found no significant intervention impact on primary and secondary school test scores. Results from this cRCT suggest that directly covering school-related expenses for male and female orphaned adolescents in western Kenya can improve their educational outcomes.
C1 [Cho, Hyunsan; Iritani, Bonita J.] Pacific Inst Res & Evaluat, 101 Conner Dr,Suite 200, Chapel Hill, NC 27514 USA.
   [Ryberg, Renee Catherine; Hwang, Karam; Pearce, Lisa D.] Univ N Carolina, Chapel Hill, NC USA.
C3 Pacific Institute for Research & Evaluation (PIRE); University of North Carolina; University of North Carolina Chapel Hill
RP Cho, H (corresponding author), Pacific Inst Res & Evaluat, 101 Conner Dr,Suite 200, Chapel Hill, NC 27514 USA.
EM cho@pire.org; rryberg@live.unc.edu; hwangk@live.unc.edu; ldpearce@unc.edu; iritani@pire.org
FU National Institute of Mental Health of the National Institutes of Health [R01MH092215]; Population Research Training grant [T32 HD007168]; Population Research Infrastructure Program [P2C HD050924]
CR Akresh R., 2013, 6340 WORLD BANK POL, V0, P0
   [Anonymous], 2010, SCH DROP OUT PATTERN, V0, P0
   Arnold C., 2011, CASH TRANSFER EVIDEN, V0, P0
   Baird S., 2009, 5090 WORLD BANK POL, V0, P0
   Baird S, 2014, J DEV EFFECT, V6, P1, DOI 10.1080/19439342.2014.890362
   Baird S, 2012, J DEV ECON, V98, P89, DOI 10.1016/j.jdeveco.2011.05.006
   Baird S, 2011, Q J ECON, V126, P1709, DOI 10.1093/qje/qjr032
   Bicego G, 2003, SOC SCI MED, V56, P1235, DOI 10.1016/S0277-9536(02)00125-9
   Carroll K., 2003, ADDRESSING ED NEEDS, V0, P0
   Case A, 2004, DEMOGRAPHY, V41, P483, DOI 10.1353/dem.2004.0019
   Cho H, 2015, SEX TRANSM INFECT, V91, P260, DOI 10.1136/sextrans-2014-051720
   Cho H, 2011, J ADOLESCENT HEALTH, V48, P523, DOI 10.1016/j.jadohealth.2010.08.007
   Coneus K, 2014, REV ECON HOUSEHOLD, V12, P641, DOI 10.1007/s11150-012-9167-4
   Crea TM, 2015, BMC PUBLIC HEALTH, V15, P0, DOI 10.1186/s12889-015-1857-4
   DUFLO E, 2006, 4024 WORLD BANK POL, V0, P0
   Duflo E, 2015, AM ECON REV, V105, P2757, DOI 10.1257/aer.20121607
   Evans D., 2009, IMPACT DISTRIBUTING, V0, P0
   Evans DK, 2007, DEMOGRAPHY, V44, P35, DOI 10.1353/dem.2007.0002
   Flisher AJ, 2010, J RES ADOLESCENCE, V20, P237, DOI 10.1111/j.1532-7795.2009.00634.x
   Garcia M, 2012, DIR DEV, V0, PP1, DOI 10.1596/978-0-8213-8897-6
   Goldberg RE, 2012, POPUL RES POLICY REV, V31, P67, DOI 10.1007/s11113-011-9223-4
   Greenberg A., 2007, ENHANCED PROTECTION, V0, P0
   Hallfors D, 2011, AM J PUBLIC HEALTH, V101, P1082, DOI 10.2105/AJPH.2010.300042
   Hallfors DD, 2015, J ADOLESCENT HEALTH, V56, P79, DOI 10.1016/j.jadohealth.2014.09.004
   Hargreaves JR, 2008, AIDS, V22, P403, DOI 10.1097/QAD.0b013e3282f2aac3
   Iritani BJ, 2016, HEALTH CARE WOMEN IN, V37, P301, DOI 10.1080/07399332.2015.1017641
   Kagotho N, 2016, CHILD YOUTH SERV REV, V61, P211, DOI 10.1016/j.childyouth.2015.12.013
   Langhaug LF, 2010, TROP MED INT HEALTH, V15, P362, DOI 10.1111/j.1365-3156.2009.02464.x
   Lewin KM, 2012, INT J EDUC DEV, V32, P517, DOI 10.1016/j.ijedudev.2012.02.013
   LIANG KY, 1986, BIOMETRIKA, V73, P13, DOI 10.2307/2336267
   Luke N, 2003, STUD FAMILY PLANN, V34, P67, DOI 10.1111/j.1728-4465.2003.00067.x
   Magadi MA, 2009, J BIOSOC SCI, V41, P409, DOI 10.1017/S0021932008003210
   Miller E., 2012, HIV SENSITIVE SOCIAL, V0, P0
   Miller T, 2013, PREV SCI, V14, P503, DOI 10.1007/s11121-012-0315-0
   Morantz G, 2013, VULNERABLE CHILD YOU, V8, P338, DOI 10.1080/17450128.2013.764476
   Mungai AM, 2012, AFR EDUC RE, V9, P63, DOI 10.1080/18146627.2012.683591
   National AIDS and STI Control Programme (NASCOP) of Kenya, 2009, KENY AIDS IND SURV K, V0, P0
   Ngweshemi J., 2002, HIV IMPACT MOTHER CH, V0, P0
   Ozler B., 2013, CAMPBELL SYST REV, V9, P1, DOI 10.4073/csr.2013.8
   Pettifor A, 2016, LANCET GLOB HEALTH, V4, PE978, DOI 10.1016/S2214-109X(16)30253-4
   Pettifor A, 2012, AIDS BEHAV, V16, P1729, DOI 10.1007/s10461-012-0240-z
   Pettifor AE, 2008, INT J EPIDEMIOL, V37, P1266, DOI 10.1093/ije/dyn131
   Poverty EvansR., 2002, GENDER DEV, V10, P51, DOI 10.1080/13552070215916
   Psacharopoulos G., 2004, EDUC ECON, V12, P111, DOI 10.1080/0964529042000239140
   Reche GN, 2012, INT J HUMANITIES SOC, V2, P127
   Robertson L, 2013, LANCET, V381, P1283, DOI 10.1016/S0140-6736(12)62168-0
   Schubert B, 2006, DEV POLICY REV, V24, P571, DOI 10.1111/j.1467-7679.2006.00348.x
   Ssewamala FM, 2016, PREV SCI, V17, P134, DOI 10.1007/s11121-015-0580-9
   Taffa Negussie, 2003, INT J ADOLESC MED HEALTH, V15, P331
   Tooley J., 2008, EDUC MANAG ADM LEAD, V36, P449
   UNDP, 2014, CASH TRANSF HIV PREV, V0, P0
   United Nations Childrens Fund (UNICEF), 2014, STAT WORLDS CHILDR 2, V0, P0
   World Bank, 2015, STAT SOC SAF NETS 20, V0, P0
NR 54
TC 11
Z9 11
U1 2
U2 19
PU SPRINGER/PLENUM PUBLISHERS
PI NEW YORK
PA 233 SPRING ST, NEW YORK, NY 10013 USA
SN 1389-4986
EI 1573-6695
J9 PREV SCI
JI Prev. Sci.
PD NOV 15
PY 2017
VL 18
IS 8
BP 943
EP 954
DI 10.1007/s11121-017-0817-x
PG 12
WC Public, Environmental & Occupational Health
SC Public, Environmental & Occupational Health
GA FJ4XZ
UT WOS:000412748400006
PM 28681197
DA 2023-03-20
ER

PT J
AU Rasberry, CN
   Liddon, N
   Adkins, SH
   Lesesne, CA
   Hebert, A
   Kroupa, E
   Rose, ID
   Morris, E
AF Rasberry, Catherine N.
   Liddon, Nicole
   Adkins, Susan Hocevar
   Lesesne, Catherine A.
   Hebert, Andrew
   Kroupa, Elizabeth
   Rose, India D.
   Morris, Elana
TI The Importance of School Staff Referrals and Follow-Up in Connecting High School Students to HIV and STD Testing
SO JOURNAL OF SCHOOL NURSING
LA English
DT Article
DE adolescent; youth; HIV; sexually transmitted diseases; sexually transmitted infections; schools; referral; testing
ID health-care; services; recommendation; men
AB This study examined predictors of having received HIV and sexually transmitted disease (STD) testing and having been referred by school staff for HIV/STD [testing. In 2014, students in seven high schools completed paper-and-pencil questionnaires assessing demographic characteristics, sexual behavior, referrals for HIV/STD testing, and HIV/STD testing. The analytic sample (n = 11,303) was 50.7% female, 40.7% Hispanic/Latino, 34.7% Black/African American (non-Hispanic), and mean age was 15.86 (SD = 1.22). After controlling for demographic characteristics, significant predictors of reporting having been tested for HIV or STDs were reporting having received a referral for HIV/STD testing (odds ratio [OR] = 3.18; 95% CI = [2.14, 4.70]) and reporting staff following-up on the referral (OR = 3.29; 95% CI = [1.31, 8.23]). Students reporting referrals had significantly higher odds of being male (OR = 2.49; 95% CI = [1.70, 3.65]), "other'' or multiracial (non-Hispanic; compared to White, non-Hispanic; OR = 2.72; 95% CI = [1.35, 5.46]), sexual minority (OR = 3.80; 95% CI = [2.57, 5.62]), and sexually experienced (OR = 2.58; 95% CI = [1.76, 3.795]). School staff referrals with follow-up may increase HIV/STD testing among students.
C1 [Rasberry, Catherine N.; Liddon, Nicole; Adkins, Susan Hocevar] Ctr Dis Control & Prevent, Div Adolescent & Sch Hlth, 1600 Clifton Rd NE,Mailstop E-75, Atlanta, GA 30329 USA.
   [Lesesne, Catherine A.; Hebert, Andrew; Rose, India D.] ICF Int, Atlanta, GA USA.
   [Kroupa, Elizabeth] ICF Int, Seattle, WA USA.
   [Morris, Elana] Ctr Dis Control & Prevent, Div HIV AIDS Prevent, Atlanta, GA USA.
C3 Centers for Disease Control & Prevention - USA; Centers for Disease Control & Prevention - USA
RP Rasberry, CN (corresponding author), Ctr Dis Control & Prevent, Div Adolescent & Sch Hlth, 1600 Clifton Rd NE,Mailstop E-75, Atlanta, GA 30329 USA.
EM crasberry@cdc.gov
FU Centers for Disease Control and Prevention's Division of Adolescent and School Health [200-2009-30503, 200-2014-F-59670]
CR Sifakis F., 2005, MORBIDITY AND MORTALITY WEEKLY REPORT, V54, P597
   Beeson T, 2016, PERSPECT SEX REPRO H, V48, P17, DOI 10.1363/48e7216
   CDC, 2015, HIV SURV REP, V26, P1
   Center for Disease Control and Prevention, 2015, SEX RISK BEH HIV STD, V0, P0
   Center for Mental Health in Schools at University of California Los Angeles, 2007, SCH BAS CLIENT CONS, V0, P0
   CENTERS FOR, 2006, MMWR-MORBID MORTAL W, V55, P1
   Centers for Disease Control and Prevention, 2015, HIV GAY BIS MEN, V0, P0
   Centers for Disease Control & Prevention (CDC), 2015, YOUNG MEN WHO HAV SE, V0, P0
   Central Intelligence Agency [CIA], 2016, WORLD FACTBOOK, V0, P0
   Cicatelli Associates Inc. & National Coalition for STD Directors, 2015, DEV REF SYST SEX HLT, V0, P0
   Coker TR, 2010, J ADOLESCENT HEALTH, V47, P133, DOI 10.1016/j.jadohealth.2010.01.005
   Cuffe K. M., 2016, J ADOLESCENT HEALTH, V0, P0, DOI DOI 10.1016/j.jado-health.2016.01.002
   Dittus PJ, 2014, J ADOLESCENT HEALTH, V55, P528, DOI 10.1016/j.jadohealth.2014.04.005
   Fernandez MI, 2003, AIDS BEHAV, V7, P253, DOI 10.1023/A:1025491602652
   Flynn PM, 2011, PEDIATRICS, V128, P1023, DOI 10.1542/peds.2011-1761
   Irwin CE, 2009, PEDIATRICS, V123, PE565, DOI 10.1542/peds.2008-2601
   Jones RK, 2004, PERSPECT SEX REPRO H, V36, P182, DOI 10.1111/j.1931-2393.2004.tb00021.x
   Kadivar H, 2014, J ADOLESCENT HEALTH, V55, P24, DOI 10.1016/j.jadohealth.2013.12.002
   Kann L, 2016, MMWR SURVEILL SUMM, V65, P1, DOI 10.15585/mmwr.ss6506a1
   LeFevre ML, 2014, ANN INTERN MED, V161, P902, DOI 10.7326/M14-1981
   Lehrer JA, 2007, J ADOLESCENT HEALTH, V40, P218, DOI 10.1016/j.jadohealth.2006.09.015
   Lezin N., 2009, PATHS PROVIDING ACCE, V0, P0
   Marcell AV, 2011, PEDIATRICS, V128, PE1658, DOI 10.1542/peds.2011-2384
   Marcell AV, 2002, J ADOLESCENT HEALTH, V30, P35, DOI 10.1016/S1054-139X(01)00319-6
   Meyers D, 2008, AM FAM PHYSICIAN, V77, P819
   *NAT AD HLTH INF C, 2005, HLTH PROF AD YOUNG A, V0, P0
   Petroll AE, 2009, J URBAN HEALTH, V86, P119, DOI 10.1007/s11524-008-9339-y
   Satterwhite CL, 2013, SEX TRANSM DIS, V40, P187, DOI 10.1097/OLQ.0b013e318286bb53
   SPSS, 2012, IBM SPSS STAT WIND V, V0, P0
   StataCorp, 2013, STAT STAT SOFTW REL, V0, P0
   U.S. Preventive Services Task Force, 2013, FIN REC STAT HUM IMM, V0, P0
   Williams J, 2015, MMWR-MORBID MORTAL W, V64, P1
   Yu SM, 2001, J ADOLESCENT HEALTH, V29, P395, DOI 10.1016/S1054-139X(01)00252-X
NR 34
TC 6
Z9 6
U1 1
U2 2
PU SAGE PUBLICATIONS INC
PI THOUSAND OAKS
PA 2455 TELLER RD, THOUSAND OAKS, CA 91320 USA
SN 1059-8405
EI 1546-8364
J9 J SCH NURS
JI J. Sch. Nurs.
PD APR 15
PY 2017
VL 33
IS 2
BP 143
EP 153
DI 10.1177/1059840516658695
PG 11
WC Nursing
SC Nursing
GA EQ3PF
UT WOS:000397984300007
PM 27418443
DA 2023-03-20
ER

PT J
AU Segopolo, IM
   Tomaselli, KG
AF Segopolo, Irene M.
   Tomaselli, Keyan G.
TI 'I will not share my partner': The care of the self' in an HIV prevention campaign
SO JOURNAL OF AFRICAN MEDIA STUDIES
LA English
DT Article
DE risk; responsibility; sexuality; self-surveillance; discourse analysis; representations
ID transactional sex; university; students; health; sexuality; behavior; risk
AB This article presents a textual examination and reception analysis of a HIV/AIDS poster used by the University of KwaZulu-Natal students during 2006-09. It examines how discourses construct self-responsibility for sexual health among female students. Discourse analysis, language and visual strategies are applied to reveal gender stereotypes. The article argues that an alternative discourse of femininity is used centring on female power bordering on active participation through the use of the discursive self 'I' in order to promote self-surveillance and individual agency.
C1 [Segopolo, Irene M.] Univ Botswana, Commun & Study Skills Unit, 4775 Notwane Rd,Private Bag UB 0022, Gaborone, Botswana.
   [Tomaselli, Keyan G.] Ivers Johannesburg, POB 524, ZA-2006 Auckland Pk, South Africa.
C3 University of Botswana
RP Segopolo, IM (corresponding author), Univ Botswana, Commun & Study Skills Unit, 4775 Notwane Rd,Private Bag UB 0022, Gaborone, Botswana.
EM impule@gmail.com; keyant@uj.ac.za
CR Adichie C., 2006, HALF YELLOW SUN, V0, P0
   Adichie Chimamanda Ngozi., 2004, PURPLE HIBISCUS, V0, P0
   Bandura A, 1994, PREVENTING AIDS THEO, V0, PP25, DOI 10.1007/978-1-4899-1193-3_3
   Barnejee S., 2007, GENDER SEXUALITY RIG, V0, P0
   Bhana D, 2005, AFRICAN MASCULINITIES: MEN IN AFRICA FROM THE LATE NINETEENTH CENTURY TO THE PRESENT, V0, P205
   Bhana Deevia, 2007, SEXUALITIES, V10, P131, DOI 10.1177/1363460707075794
   Burchardt M, 2013, CULT HEALTH SEX, V15, PS495, DOI 10.1080/13691058.2012.744850
   Burns M, 2004, J HEALTH PSYCHOL, V9, P549, DOI 10.1177/1359105304044039
   Butler J., 1999, GENDER TROUBLE FEMIN, V0, P0
   Campbell C, 2005, AM J PUBLIC HEALTH, V95, P808, DOI 10.2105/AJPH.2003.037499
   CATANIA JA, 1990, HEALTH EDUC QUART, V17, P53, DOI 10.1177/109019819001700107
   Clatts M C, 1989, MED ANTHROPOL, V10, P105
   Connell R. W, 1995, MASCULINITIESS, V0, P0
   Connell R. W., 1987, GENDER POWER SOC PER, V0, P0, DOI DOI 10.1177/0002764205277191
   Derrida Jacques, 1981, POSITIONS, V0, P0
   Donnelly D., 2001, THESIS, V0, P0
   Ensler Eve, 2007, VAGINA MONOLOGUES, V0, P0
   Fairclough N., 2003, ANAL DISCOURSE TEXTU, V0, P0
   Fairclough N., 1989, LANGUAGE POWER, V0, P0
   Fairclough N., 1992, DISCOURSE SOCIAL CHA, V0, P0
   Fairclough Norman, 1995, MEDIA DISCOURSE, V0, P0
   FOUCAULT M, 1978, HIST SEXUALITY WILL, V1, P0
   Foucault M., 1972, ARCHAEOLOGY KNOWLEDG, V0, P0
   Foucault M., 1980, POWER KNOWLEDGE SELE, V0, P78
   Gagnon M, 2010, CRIT PUBLIC HEALTH, V20, P245, DOI 10.1080/09581590903314092
   Gardner PM, 2007, CAN J COMMUN, V32, P537
   Gibbon M., 1999, FEMINIST PERSPECTIVE, V0, P0
   Hall Stuart, 1999, CULTURAL STUDIES REA, V2nd, P507
   Hallman Kelly, 2005, AFR J AIDS RES, V4, P37, DOI 10.2989/16085900509490340
   HEAIDS, 2010, HIV AIDS PREV GOOD P, V0, P0
   Hopkins PD, 1996, RETHINKING MASCULINI, V0, P95
   HSRC, 2009, S AFRICAN NATL HIV P, V0, P0
   Hunter M, 2005, CULT HEALTH SEX, V7, P209, DOI 10.1080/13691050412331293458
   Ikediugwu O., 2013, NEW ACAD, V2, P1
   JANKS H, 1998, PRETEXTS, V7, P195
   Jewkes R, 2010, J INT AIDS SOC, V13, P0, DOI 10.1186/1758-2652-13-6
   Jewkes RK, 2010, LANCET, V376, P41, DOI 10.1016/S0140-6736(10)60548-X
   Johns D. P., 2000, INTERNATIONAL REVIEW FOR THE SOCIOLOGY OF SPORT, V35, P219, DOI 10.1177/101269000035002006
   Kunda- Lengwe J., 2009, THESIS, V0, P0
   Laden S., 1997, CRIT ARTS, V11, P120, DOI 10.1080/02560049785310101
   Lakoff George., 1972, CONT RES PHILOS LOGI, V0, P221
   Langen Tabitha T, 2005, AFR HEALTH SCI, V5, P188
   Leclerc-Madlala S, 2002, SOC DYNAMICS, V28, P20
   Leclerc-Madlala S, 2003, SOC DYNAMICS, V29, P213, DOI 10.1080/02533950308628681
   Leclerc-Madlala S, 2001, MED ANTHROPOL Q, V15, P533, DOI 10.1525/maq.2001.15.4.533
   Locke Terry, 2004, CRITICAL DISCOURSE A, V0, P0
   Lupton D, 1995, IMPERATIVE HLTH PUBL, V0, P0
   Lupton D., 1999, RISK, V0, P0
   Mac An Ghaill M., 1994, MAKING MEN MASCULINI, V0, P0
   MacLeod C, 2002, J THEOR SOC BEHAV, V32, P41, DOI 10.1111/1468-5914.00175
   Masvawure T, 2010, CULT HEALTH SEX, V12, P857, DOI 10.1080/13691050903471441
   Meyer J., 2013, HTS TEOL STUD-THEOL, V69, P12
   Morrell R., 2001, CHANGING MEN SO AFRI, V0, P0
   Mulwo A. K., 2008, THESIS, V0, P0
   Mutinta G. C., 2011, THESIS, V0, P0
   Mutinta G, 2013, AM J SEX EDUC, V8, P121, DOI 10.1080/15546128.2013.828339
   Mythen G., 2004, ULRICH BECK CRITICAL, V0, P0
   Omolara D., 2011, J NIGERIAN ENGLISH S, V14, P120
   Rose N., 1996, QUESTIONS CULTURAL I, V0, P128
   Rose N, 2006, ANNU REV LAW SOC SCI, V2, P83, DOI 10.1146/annurev.lawsocsci.2.081805.105900
   Roy SC, 2008, SOCIOL HEALTH ILL, V30, P463, DOI 10.1111/j.1467-9566.2007.01066.x
   Schoeneman T. J., 2002, ANN M AM PSYCH SOC L, V0, P0
   Segopolo IM, 2017, J AFR MEDIA STUD, V9, P91, DOI 10.1386/jams.9.1.91_1
   Sennott C, 2016, GENDER SOC, V30, P935, DOI 10.1177/0891243216672805
   Shefer T, 2012, AJAR-AFR J AIDS RES, V11, P113, DOI 10.2989/16085906.2012.698078
   Shefer T, 2012, CULT HEALTH SEX, V14, P435, DOI 10.1080/13691058.2012.664660
   Shisana O., 2009, S AFRICAN NATL HIV P, V0, P0
   Thompson John, 1990, IDEOLOGY MODERN CULT, V0, P0
   UNAIDS, 2006, GLOB REP UNAIDS REP, V0, P0
   van Leeuwen T, 1996, READING IMAGES GRAMM, V0, P0
   Walsh S., 2006, GENDER AND DEVELOPMENT, V14, P57, DOI 10.1080/13552070500518186
   Weeks J., 1989, SOC REGULATION SEXUA, V0, P0
   Wood D., 2003, SURVEILL SOC, V1, P234
   Woodward K, 2002, UNDERSTANDING IDENTI, V0, P0
   Wyrod R, 2011, CULT HEALTH SEX, V13, P443, DOI 10.1080/13691058.2010.542565
NR 75
TC 1
Z9 2
U1 0
U2 5
PU INTELLECT LTD
PI BRISTOL
PA THE MILL, PARNALL RD, BRISTOL, BS16 3JG, ENGLAND
SN 2040-199X
EI 1751-7974
J9 J AFR MEDIA STUD
JI J. Afr. Media Stud.
PD MAR 1
PY 2017
VL 9
IS 1
BP 91
EP 111
DI 10.1386/jams.9.1.91_1
PG 21
WC Cultural Studies; Communication; Film, Radio, Television
SC Cultural Studies; Communication; Film, Radio & Television
GA EV5PZ
UT WOS:000401820900007
DA 2023-03-20
ER

PT J
AU McLaurin-Jones, TL
   Lashley, MB
   Marshall, VJ
AF McLaurin-Jones, TyWanda L.
   Lashley, Maudry-Beverley
   Marshall, Vanessa J.
TI Using Qualitative Methods to Understand Perceptions of Risk and Condom Use in African American College Women: Implications for Sexual Health Promotion
SO HEALTH EDUCATION & BEHAVIOR
LA English
DT Article
DE African American; college women; condoms; qualitative research; risk perception; sexual health
ID historically black-colleges; contraceptive failure; hiv/aids knowledge; dual protection; students; disparity; behaviors; attitudes; university; patterns
AB Background. Young African American women are disproportionately affected with sexually transmitted infections (STIs) and unintentional pregnancies. Despite adequate knowledge, assertiveness, and negotiation skills, consistent condom use remains low. Aims. We sought to assess the role of pregnancy and STI risk perception in condom decision making among African American women. Method. We conducted a phenomenological qualitative study. Utilizing a purposive sampling strategy, 100 African American women (18-24 years) were recruited from a historically Black college and university for an open discussion of condom use. Thirteen focus groups were conducted via a semistructured interview guide and analyzed with an inductive thematic approach. Results. Uniformly women perceived pregnancy as a greater threat than STIs which appears to be maintained by (a) their sense of fertility, (b) self-care concept, and (c) experiences with condom failure. Thus, women were skeptical about using condoms as a form of contraception. Women perceived casual sex as having the greatest HIV/STI risk and emphasized the importance of assertiveness and self-respect to negotiate condom use. However, condom use in monogamous relationships is less likely due to (a) testing/knowing partner's status, (b) relationship trust, and (c) the use of hormonal contraception for pregnancy prevention. Perceived threat of infidelity increases condom use. Conclusion. The implications of these findings suggest sexual health promotion programs may focus on improving women's estimate of the effectiveness of condoms to prevent pregnancy and addressing women's reliance on testing for STI prevention.
C1 [McLaurin-Jones, TyWanda L.; Marshall, Vanessa J.] Howard Univ, Coll Med, 520 W St,NW Suite 2400, Washington, DC 20059 USA.
   [Lashley, Maudry-Beverley] CUNY Medgar Evers Coll, Brooklyn, NY 11225 USA.
C3 Howard University; City University of New York (CUNY) System
RP McLaurin-Jones, TL (corresponding author), Howard Univ, Coll Med, Dept Community & Family Med, 520 W St,NW Suite 2400, Washington, DC 20059 USA.
EM tmclaurin-jones@howard.edu
FU National Institute on Drug Abuse of the National Institutes of Health [R24DA021470]
CR Adefuye AS, 2009, BMC PUBLIC HEALTH, V9, P0, DOI 10.1186/1471-2458-9-281
   Annang L., 2009, J HLTH DISPARITIES R, V3, P99
   Bazargan M, 2000, J NATL MED ASSOC, V92, P391
   Biggs MA, 2013, WOMEN HEALTH ISS, V23, PE47, DOI 10.1016/j.whi.2012.10.001
   Bolton M., 2010, CANADIAN J HUMAN SEX, V19, P91
   Braithwaite K, 2001, INT J ADV COUNS, V23, P115, DOI 10.1023/A:1010611328452
   Britten N., 1999, QUALITATIVE RES HLTH, V0, P12
   Brown CW, 2012, INT J HEALTH PROMOT, V50, P61, DOI 10.1080/14635240.2012.661964
   Buhi ER, 2010, J AM COLL HEALTH, V58, P337, DOI 10.1080/07448480903501780
   Cates W, 2002, SEX TRANSM DIS, V29, P168, DOI 10.1097/00007435-200203000-00007
   Centers for Disease Control and Prevention, 2015, RES SCH HLTH POL PRA, V0, P0
   Centers for Disease Control and Prevention, 2013, COND STDS FACTS SHEE, V0, P0
   Centers for Disease Control and Prevention, 2016, SEX TRANSM DIS SURV, V0, P0
   Centers for Disease Control and Prevention, 2015, HIV SURV LANC REP, V0, P0
   Chandler R, 2016, J ASSOC NURSE AIDS C, V27, P392, DOI 10.1016/j.jana.2016.01.004
   Chng C. L., 2006, COLL STUD J, V40, P25
   Clarke V., 2006, QUALITATIVE RES PSYC, V3, P77, DOI 10.1191/1478088706QP063OA
   Clifton Jessica, 2015, TEX MED, V111, P0
   Craig AD, 2014, WOMEN HEALTH ISS, V24, PE281, DOI 10.1016/j.whi.2014.02.003
   Creswell J.W., 2007, QUALITATIVE INQUIRY, V0, P0
   Daniels K., 2018, 327 NCHS, V0, P0
   El Bcheraoui C, 2013, AIDS CARE, V25, P186, DOI 10.1080/09540121.2012.687864
   Ferguson YO, 2006, AIDS CARE, V18, P323, DOI 10.1080/09540120500162122
   Finer LB, 2011, CONTRACEPTION, V84, P478, DOI 10.1016/j.contraception.2011.07.013
   Foreman FE, 2003, J BLACK STUD, V33, P637, DOI 10.1177/0021934703033005006
   Gill P, 2008, BRIT DENT J, V204, P291, DOI 10.1038/bdj.2008.192
   Grady WR, 1999, FAM PLANN PERSPECT, V31, P168, DOI 10.2307/2991589
   Hayes BD, 2009, J HEALTH CARE POOR U, V20, P69, DOI 10.1353/hpu.0.0159
   Jenkins Chalice C, 2013, J CULT DIVERS, V20, P139
   Kanekar A., 2009, CALIFORNIAN JOURNAL OF HEALTH PROMOTION, V7, P99
   Kost K, 2008, CONTRACEPTION, V77, P10, DOI 10.1016/j.contraception.2007.09.013
   Krueger RA., 2015, FOCUS GROUPS PRACTIC, V5th, P0
   Lewis LM, 2000, J AM COLL HEALTH, V49, P19, DOI 10.1080/07448480009596278
   Mancoske RJ, 2006, J HIV-AIDS SOC SERV, V5, P221, DOI 10.1300/J187v05n03_14
   McLaurin-Jones T, 2016, INT J ENV RES PUB HE, V13, P0, DOI 10.3390/ijerph13010040
   Merriam S.B., 1998, QUALITATIVE RES CASE, V0, P0
   Mosher W. D., 2012, INTENDED UNIN TENDED, V0, P0
   Norwood CR, 2015, J BLACK SEXUALITY RE, V2, P83, DOI 10.1353/BSR.2015.0018
   OBrien BC, 2014, ACAD MED, V89, P1245, DOI 10.1097/ACM.0000000000000388
   OSullivan LF, 2010, ARCH SEX BEHAV, V39, P1121, DOI 10.1007/s10508-009-9493-7
   Patton MQ, 2002, QUALITATIVE RES EVAL, V0, P0
   Payne NS, 2006, J NATL MED ASSOC, V98, P1912
   Pazol K, 2010, PUBLIC HEALTH REP, V125, P208, DOI 10.1177/003335491012500209
   Ponterotto JG, 2007, COUNS PSYCHOL, V35, P404, DOI 10.1177/0011000006287443
   Roberts ST, 2006, ARCH PSYCHIAT NURS, V20, P32, DOI 10.1016/j.apnu.2005.08.008
   Rocca CH, 2012, PERSPECT SEX REPRO H, V44, P150, DOI 10.1363/4415012
   Rose M., 2008, INTERNET J ALLIED HL, V6, P9
   SOBO E, 1995, CHOOSING UNSAFE SEX, V0, P0
   Sutton MY, 2011, PUBLIC HEALTH REP, V126, P653, DOI 10.1177/003335491112600507
   Thomas PE, 2008, PUBLIC HEALTH REP, V123, P115, DOI 10.1177/00333549081230S314
   Thompson-Robinson M., 2005, J AFRICAN AM STUDIES, V9, P16, DOI 10.1007/s12111-005-1019-3
   Trussell J, 2011, CONTRACEPTION, V83, P397, DOI 10.1016/j.contraception.2011.01.021
   Ulin PR, 2005, QUALITATIVE METHODS, V0, P0
   Voetsch AC, 2010, J NATL MED ASSOC, V102, P1198, DOI 10.1016/S0027-9684(15)30775-6
   Walsh JL, 2013, J SEX RES, V50, P128, DOI 10.1080/00224499.2011.642024
   Younge SN, 2013, J AM COLL HEALTH, V61, P254, DOI 10.1080/07448481.2013.799480
   Zohrabi M., 2013, THEORY PRACTICE LANG, V3, P254, DOI 10.4304/tpls.3.2.254-262
NR 57
TC 11
Z9 11
U1 0
U2 10
PU SAGE PUBLICATIONS INC
PI THOUSAND OAKS
PA 2455 TELLER RD, THOUSAND OAKS, CA 91320 USA
SN 1090-1981
EI 1552-6127
J9 HEALTH EDUC BEHAV
JI Health Educ. Behav.
PD OCT 15
PY 2017
VL 44
IS 5
BP 805
EP 814
DI 10.1177/1090198117728759
PG 10
WC Public, Environmental & Occupational Health
SC Public, Environmental & Occupational Health
GA FS8JR
UT WOS:000422657700014
PM 28882079
DA 2023-03-20
ER

PT J
AU Hurley, EA
   Brahmbhatt, H
   Kayembe, PK
   Busangu, MAF
   Mabiala, MU
   Kerrigan, D
AF Hurley, Emily A.
   Brahmbhatt, Heena
   Kayembe, Patrick K.
   Busangu, Michelle-Alphonsine Fatuma
   Mabiala, Ma-Umba
   Kerrigan, Deanna
TI The Role of Alcohol Expectancies in Sexual Risk Behaviors Among Adolescents and Young Adults in the Democratic Republic of the Congo
SO JOURNAL OF ADOLESCENT HEALTH
LA English
DT Article
DE Alcohol expectations; Alcohol use; Adolescents; Young adults; HIV; Sexual behaviors; Sub-Saharan Africa
ID sub-saharan africa; hiv-infection; cape-town; sensation seeking; college-student; substance use; drinking; metaanalysis; consumption; men
AB Purpose: Considering the increased risk of HIV among alcohol users, we explored the role of individual alcohol expectancies in risk behaviors among youth in the Democratic Republic of the Congo. Methods: We surveyed 1,396 adolescents (ages 15-19) and young adults (ages 20-24) on alcohol and sexual behaviors in May, 2010. We assessed expectancies of alcohol use (1) leading to sex or positive sexual experiences; (2) diminishing one's ability to resist unwanted sex; and (3) diminishing one's ability to use or negotiate use of condoms. Adjusted logistic regression models assessed the association between alcohol use and alcohol expectancies with unprotected sex and multiple sex partners (MSP). Results: Participants reporting alcohol use (36.8%) were more likely to have engaged in unprotected sex and MSP than nondrinkers (adjusted odds ratio [AOR]: 2.87, 95% confidence interval [CI]: 2.29 -3.60; AOR: 3.73 95% CI: 2.94-4.72, respectively). Among alcohol users, after adjusting for drinking quantity, moderate expectancies of alcohol leading to positive sexual experiences were significantly associated with MSP among adolescent boys (AOR: 4.20, 95% CI: 1.49-11.86) and girls (AOR: 3.97, 95% CI: 1.36-11.60), whereas high expectancies were significant among young adult men (AOR: 2.70, 95% CI: 1.19-6.10). Among adolescent girls who used alcohol, adjusted odds of unprotected sex were elevated among those with expectancies of diminished ability to refuse unwanted sex (AOR: 5.13, 95% CI: 1.41-16.64) or to negotiate condom use (AOR: 16.22; 2.08-126.8). Conclusions: HIV prevention efforts for youth should acknowledge the role of alcohol expectancies in sexual risk behaviors and tailor programs to address different roles of expectancies in males and females. (C) 2016 Society for Adolescent Health and Medicine. All rights reserved.
C1 [Hurley, Emily A.] Johns Hopkins Bloomberg Sch Publ Hlth, Dept Int Hlth, 615 North Wolfe St, Baltimore, MD 21205 USA.
   [Brahmbhatt, Heena] Johns Hopkins Bloomberg Sch Publ Hlth, Dept Populat Family & Reprod Hlth, Baltimore, MD USA.
   [Kayembe, Patrick K.; Busangu, Michelle-Alphonsine Fatuma; Mabiala, Ma-Umba] Univ Kinshasa, Sch Publ Hlth, Dept Epidemiol, Kinshasa, DEM REP CONGO.
   [Kerrigan, Deanna] Johns Hopkins Bloomberg Sch Publ Hlth, Dept Hlth Behav & Soc, Baltimore, MD USA.
C3 Johns Hopkins University; Johns Hopkins Bloomberg School of Public Health; Johns Hopkins University; Johns Hopkins Bloomberg School of Public Health; Universite de Kinshasa; Johns Hopkins University; Johns Hopkins Bloomberg School of Public Health
RP Hurley, EA (corresponding author), Johns Hopkins Bloomberg Sch Publ Hlth, Dept Int Hlth, 615 North Wolfe St, Baltimore, MD 21205 USA.
EM eahurley@jhu.edu
FU USAID \ Project SEARCH [2]; U.S. Agency for International Development [GHHI-00-07-00032-00]; President's Emergency Plan for AIDS Relief
CR Carrasco MA, 2016, AIDS BEHAV, V20, P484, DOI 10.1007/s10461-015-1233-5
   Chinsembu KC, 2008, SAHARA J-J SOC ASP H, V5, P129, DOI 10.1080/17290376.2008.9724911
   Cho YH, 2010, ADDICT BEHAV, V35, P779, DOI 10.1016/j.addbeh.2010.03.007
   CHRISTIANSEN BA, 1985, ADDICT BEHAV, V10, P299, DOI 10.1016/0306-4603(85)90011-5
   Doku D, 2012, BMC PUBLIC HEALTH, V12, P0, DOI 10.1186/1471-2458-12-571
   Doyle AM, 2012, TROP MED INT HEALTH, V17, P796, DOI 10.1111/j.1365-3156.2012.03005.x
   Fisher JC, 2007, SEX TRANSM DIS, V34, P856, DOI 10.1097/OLQ.0b013e318067b4fd
   Gallo MF, 2013, SEX TRANSM DIS, V40, P447, DOI 10.1097/OLQ.0b013e31828b2f77
   George W H, 2000, ANNU REV SEX RES, V11, P92
   George WH, 2006, J SEX RES, V43, P282, DOI 10.1080/00224490609552326
   Grube JW, 1999, PSYCHOL ADDICT BEHAV, V13, P303, DOI 10.1037/0893-164X.13.4.303
   Hahn JA, 2012, ALCOHOL CLIN EXP RES, V36, P854, DOI 10.1111/j.1530-0277.2011.01669.x
   Kabiru Caroline W, 2010, CHILD ADOLESC PSYCHIATRY MENT HEALTH, V4, P17, DOI 10.1186/1753-2000-4-17
   Kalichman SC, 2007, ADDICT BEHAV, V32, P2304, DOI 10.1016/j.addbeh.2007.01.026
   Kalichman SC, 2007, PREV SCI, V8, P141, DOI 10.1007/s11121-006-0061-2
   Kalichman SC, 2006, PSYCHOL ADDICT BEHAV, V20, P298, DOI 10.1037/0893-164X.20.3.298
   Kalichman S, 2008, ANN BEHAV MED, V36, P270, DOI 10.1007/s12160-008-9067-2
   Kalisya LM, 2011, PLOS ONE, V6, P0, DOI 10.1371/journal.pone.0015911
   Kayembe KP, 2008, AIDS BEHAV, V12, P585, DOI 10.1007/s10461-007-9290-z
   Kirmani M.N., 2010, J INDIAN ACAD APPL P, V36, P19, DOI 10.13140/RG.2.2.17971.63525
   Krank MD, 2010, ALCOHOL CLIN EXP RES, V34, P1193, DOI 10.1111/j.1530-0277.2010.01196.x
   LaBrie JW, 2002, J SEX RES, V39, P145, DOI 10.1080/00224490209552134
   LEIGH BC, 1990, BRIT J ADDICT, V85, P919
   Mitchell CM, 2006, J YOUTH ADOLESCENCE, V35, P729, DOI 10.1007/s10964-006-9103-0
   Morojele N.K., 2004, AFR J DRUG ALCOHOL S, V3, P1
   Nicolai J, 2012, DRUG ALCOHOL DEPEN, V126, P347, DOI 10.1016/j.drugalcdep.2012.05.040
   Page RM, 2009, J SCHOOL HEALTH, V79, P369, DOI 10.1111/j.1746-1561.2009.00423.x
   Phorano Odireleng, 2005, SAHARA J, V2, P188
   Quinn PD, 2013, DEV PSYCHOPATHOL, V25, P223, DOI 10.1017/S0954579412000284
   Scott-Sheldon LAJ, 2013, CURR HIV-AIDS REP, V10, P314, DOI 10.1007/s11904-013-0177-5
   Scott-Sheldon LAJ, 2012, PSYCHOL ADDICT BEHAV, V26, P393, DOI 10.1037/a0027565
   Siziya S, 2008, BMC PEDIATR, V8, P0, DOI 10.1186/1471-2431-8-6
   Wechsler H, 2001, PSYCHOL ADDICT BEHAV, V15, P287, DOI 10.1037/0893-164X.15.4.287
   WHO, 2014, GLOBAL STATUS REPORT ON VIOLENCE PREVENTION 2014, V0, P1
   Wilsnack RW, 2000, ADDICTION, V95, P251, DOI 10.1046/j.1360-0443.2000.95225112.x
   Woolf-King SE, 2013, INT J ALCOHOL DRUG R, V2, P99, DOI 10.7895/ijadr.v2i1.45
   Woolf-King SE, 2011, ARCH SEX BEHAV, V40, P17, DOI 10.1007/s10508-009-9516-4
   Young RM, 2006, ALCOHOL ALCOHOLISM, V41, P70, DOI 10.1093/alcalc/agh237
   Zulu, 2004, J YOUTH STUD, V7, P279, DOI 10.1080/1367626042000268926
NR 40
TC 6
Z9 7
U1 0
U2 6
PU ELSEVIER SCIENCE INC
PI NEW YORK
PA STE 800, 230 PARK AVE, NEW YORK, NY 10169 USA
SN 1054-139X
EI 1879-1972
J9 J ADOLESCENT HEALTH
JI J. Adolesc. Health
PD JAN 15
PY 2017
VL 60
IS 1
BP 79
EP 86
DI 10.1016/j.jadohealth.2016.08.023
PG 8
WC Psychology, Developmental; Public, Environmental & Occupational Health; Pediatrics
SC Psychology; Public, Environmental & Occupational Health; Pediatrics
GA EO1BX
UT WOS:000396433700012
PM 28341016
DA 2023-03-20
ER

PT J
AU Magidson, JF
   Dietrich, J
   Otwombe, KN
   Sikkema, KJ
   Katz, IT
   Gray, GE
AF Magidson, Jessica F.
   Dietrich, Janan
   Otwombe, Kennedy N.
   Sikkema, Kathleen J.
   Katz, Ingrid T.
   Gray, Glenda E.
TI Psychosocial correlates of alcohol and other substance use among low-income adolescents in peri-urban Johannesburg, South Africa: A focus on gender differences
SO JOURNAL OF HEALTH PSYCHOLOGY
LA English
DT Article
DE adolescence; alcohol; depression; drinking; drugs; sexual health
ID high-school-students; cape-town; housing developments; hiv prevention; risk behavior; drug-use; prevalence; communication; predictors; symptoms
AB Alcohol and other drug use is prevalent among peri-urban, South African adolescents. We identified correlates of alcohol and other drug use by gender among adolescents (age=16-18years; N=822) in peri-urban Johannesburg. Interviewer-administered surveys assessed sexual activity, alcohol and other drug use, and relevant psychosocial factors. In separate logistic regression models of alcohol and other drug use stratified by gender, violence exposure and sexual activity were associated with alcohol use for both males and females. For females only, depressive symptoms were associated with drug use. For males only, being older and sexually active were associated with drug use. Substance use interventions for South African adolescents should consider psychological health, sexual health, and tailoring by gender.
C1 [Magidson, Jessica F.] Harvard Med Sch, Dept Psychiat, Massachusetts Gen Hosp, One Bowdoin Sq,7th Floor, Boston, MA 02114 USA.
   [Dietrich, Janan; Otwombe, Kennedy N.; Gray, Glenda E.] Univ Witwatersrand, Perinatal HIV Res Unit, Fac Hlth Sci, Johannesburg, South Africa.
   [Sikkema, Kathleen J.] Duke Univ, Dept Psychol & Neurosci, Durham, NC USA.
   [Sikkema, Kathleen J.] Duke Univ, Duke Global Hlth Inst, Durham, NC USA.
   [Katz, Ingrid T.] Harvard Med Sch, Brigham & Womens Hosp, Div Womens Hlth, Boston, MA USA.
C3 Harvard University; Harvard Medical School; Massachusetts General Hospital; University of Witwatersrand; Duke University; Duke University; Harvard University; Brigham & Women's Hospital; Harvard Medical School
RP Magidson, JF (corresponding author), Harvard Med Sch, Dept Psychiat, Massachusetts Gen Hosp, One Bowdoin Sq,7th Floor, Boston, MA 02114 USA.
EM jmagidson@mgh.harvard.edu
FU NIMH [5R21MH83308, T32MH093310]; South African AIDS Vaccine Initiative (SAAVI) of the South African Medical Research Council
CR Bronfenbrenner U., 1989, ANN CHILD DEV, V6, P187, DOI 10.1006/0BHD.1998.2813
   Brook JS, 2006, J ADOLESCENT HEALTH, V38, P26, DOI 10.1016/j.jadohealth.2004.08.004
   Carney T, 2013, J ADOLESCENCE, V36, P447, DOI 10.1016/j.adolescence.2013.01.004
   Coetzee J, 2014, J ADOLESCENCE, V37, P313, DOI 10.1016/j.adolescence.2014.01.006
   DeWit DJ, 2000, AM J PSYCHIAT, V157, P745, DOI 10.1176/appi.ajp.157.5.745
   Dietrich J, 2013, J HIV-AIDS SOC SERV, V12, P404, DOI 10.1080/15381501.2013.819312
   Flannery Daniel J, 2003, VIOLENCE VICT, V18, P403, DOI 10.1891/vivi.2003.18.4.403
   Flannery DJ, 1998, INT REV VICTIMOLOGY, V98, P29
   Flisher AJ, 2003, J ADOLESCENT HEALTH, V32, P58, DOI 10.1016/S1054-139X(02)00445-7
   Fuhr DC, 2013, J SUBST USE, V19, P1
   Green KM, 2012, DRUG ALCOHOL DEPEN, V123, P0
   Kalichman SC, 2007, PREV SCI, V8, P141, DOI 10.1007/s11121-006-0061-2
   KAPLAN ML, 1995, COMPR PSYCHIAT, V36, P229, DOI 10.1016/0010-440X(95)90087-C
   Kovacs M, 1992, CHILDRENS DEPRESSION, V0, P0
   Morojele NK, 2006, ADDICT BEHAV, V31, P1163, DOI 10.1016/j.addbeh.2005.09.009
   Otwombe KN, 2015, BMC PUBLIC HEALTH, V15, P0, DOI 10.1186/s12889-015-1780-8
   Otwombe KN, 2011, JAIDS-J ACQ IMM DEF, V58, P211, DOI 10.1097/QAI.0b013e31822b7702
   Patrick ME, 2009, SUBST USE MISUSE, V44, P647, DOI 10.1080/10826080902810244
   Pluddemann A, 2012, J CHILD ADOLES SUBST, V21, P181, DOI 10.1080/1067828X.2012.662437
   Ramsoomar L, 2013, GLOBAL HEALTH ACTION, V6, P57, DOI 10.3402/gha.v6i0.19274
   Ramsoomar L, 2012, SAMJ S AFR MED J, V102, P609, DOI 10.7196/SAMJ.5766
   REDDY P, 2003, UMTHENTHE UHLABA USA, V0, P0
   Reddy P, 2007, AM J PUBLIC HEALTH, V97, P1859, DOI 10.2105/AJPH.2006.086330
   Reddy Priscilla S., 2013, UMTHENTE UHLABA USAM, V0, P0
   Rosenberg M, 1965, SOC ADOLESCENT SELF, V297, PV307, DOI 10.1515/9781400876136-009
   Sales JM, 2008, HEALTH EDUC BEHAV, V35, P332, DOI 10.1177/1090198106293524
   Shisana O, 2014, S AFRICAN NATL HIV P, V0, P0
   Sifunda S., 2010, UMTHENTE UHLABA USAM, V0, P0
   Sikkema KJ, 2005, AIDS, V19, P1509, DOI 10.1097/01.aids.0000183128.39701.34
   Sikkema KJ, 2004, J ADOLESCENT HEALTH, V35, P141, DOI 10.1016/j.jadohealth.2003.09.008
   UNAIDS, 2014, UNAIDS GAP REP 2014, V0, P0
   VRANA S, 1994, J TRAUMA STRESS, V7, P289, DOI 10.1002/jts.2490070209
   Wade TJ, 2002, J AM ACAD CHILD PSY, V41, P190, DOI 10.1097/00004583-200202000-00013
   Wagner FA, 2002, NEUROPSYCHOPHARMACOL, V26, P479, DOI 10.1016/S0893-133X(01)00367-0
   Waller MW, 2006, ARCH WOMEN MENT HLTH, V9, P139, DOI 10.1007/s00737-006-0121-4
NR 35
TC 11
Z9 11
U1 0
U2 7
PU SAGE PUBLICATIONS LTD
PI LONDON
PA 1 OLIVERS YARD, 55 CITY ROAD, LONDON EC1Y 1SP, ENGLAND
SN 1359-1053
EI 1461-7277
J9 J HEALTH PSYCHOL
JI J. Health Psychol.
PD SEP 15
PY 2017
VL 22
IS 11
BP 1415
EP 1425
DI 10.1177/1359105316628739
PG 11
WC Psychology, Clinical
SC Psychology
GA FE9NM
UT WOS:000408530400006
PM 26936502
DA 2023-03-20
ER

PT J
AU Arheiam, A
   El Tantawi, M
   Al-Ansari, A
   Ingafou, M
   El-Howiti, A
   Gaballah, K
   AbdelAziz, W
AF Arheiam, Arheiam
   El Tantawi, Maha
   Al-Ansari, Asim
   Ingafou, Mohamed
   El-Howiti, Asma
   Gaballah, Kamis
   AbdelAziz, Wafaa
TI Arab dentists' refusal to treat HIV positive patients: a survey of recently graduated dentists from three Arab dental schools
SO ACTA ODONTOLOGICA SCANDINAVICA
LA English
DT Article
DE Dentists; attitude of health personnel; ethics; dental; infectious disease transmission; patient to professional
ID active antiretroviral therapy; students knowledge; infected patients; national-survey; attitudes; hiv/aids; stigma; willingness; perceptions; behavior
AB Objective: To assess intended refusal of recent graduates from three Arab dental schools to treat HIV+patients and factors associated with this intention. Materials and methods: In 2015, convenience samples of recent dental graduates were included from Libya, Egypt and the United Arab Emirates. Participants responded to a questionnaire assessing personal background, knowledge of oral manifestations and fluids transmitting HIV, perceived adequacy of training and self-efficacy to manage blood exposures, attitude to risk of infection, moral beliefs and willingness to treat HIV+patients. Logistic regression assessed factors associated with intended refusal to treat HIV+patients. Results: The overall response rate was 552/710 (77.8%), mean age = 23.7 years with 41.8% males. The mean (SD) scores for knowledge of oral manifestations and fluids transmitting HIV were 5.5 (1.3)/8 and 4.2 (1.7)/7. The mean (SD) scores for attitude to risk of infection and moral beliefs were 2.9 (1.0)/4 and 2 (0.9)/3, respectively. One-third of respondents indicated intention to refuse treating HIV+patients. Knowledge of body fluids transmitting HIV and moral beliefs were associated with lower odds of refusing to treat HIV+patients (OR = 0.86 and 0.38) whereas attitude indicating greater concern for risk of infection was associated with higher odds (OR = 1.54). Conclusions: One third of dentists from three Arab dental schools indicated they would refuse to treat HIV+patients. Adequate knowledge and moral beliefs reflecting professional ethics were associated with lower odds of refusal counterbalancing the association with attitude indicating increased concern for risk of infection with implications for dentist education and training.
C1 [Arheiam, Arheiam] Univ Liverpool, Liverpool, Merseyside, England.
   [El Tantawi, Maha; Al-Ansari, Asim] Univ Damam, Dammam, Saudi Arabia.
   [Ingafou, Mohamed; El-Howiti, Asma] Univ Benghazi, Benghazi, Libya.
   [Gaballah, Kamis] Ajman Univ Sci & Technol, Ajman, U Arab Emirates.
   [AbdelAziz, Wafaa] Alexandria Univ, Alexandria, Egypt.
C3 University of Liverpool; University of Benghazi; Ajman University; Egyptian Knowledge Bank (EKB); Alexandria University
RP El Tantawi, M (corresponding author), Univ Dammam, Coll Dent, POB 1982,Dammam Coastal Rd, Dammam 31441, Saudi Arabia.
EM maha_tantawy@hotmail.com
CR AbuRaddad LJ, 2010, CHARACTERIZING THE HIV/AIDS EPIDEMIC IN THE MIDDLE EAST AND NORTH AFRICA: TIME FOR STRATEGIC ACTION, V0, PP1, DOI 10.1596/978-0-8213-8137-3
   Askelson NM, 2014, J PUBLIC HEALTH DENT, V74, P64, DOI 10.1111/j.1752-7325.2012.00369.x
   Bennett M E, 1993, J DENT EDUC, V57, P673
   BENNETT ME, 1995, J AM DENT ASSOC, V126, P509, DOI 10.14219/jada.archive.1995.0216
   Borsum K M, 2004, EUR J DENT EDUC, V8, P105, DOI 10.1111/j.1600-0579.2004.00326.x
   Brailo V, 2011, J DENT EDUC, V75, P1115
   Brown G, 2002, BRIT DENT J, V193, P703, DOI 10.1038/sj.bdj.4801665
   Carr RL, 2004, J ASSOC NURSE AIDS C, V15, P30, DOI 10.1177/1055329003261981
   Corno L, 2013, AIDS CARE, V25, PS108, DOI 10.1080/09540121.2012.736937
   Crossley ML, 2004, BRIT DENT J, V196, P749, DOI 10.1038/sj.bdj.4811382
   El-Maaytah M, 2005, ORAL DIS, V11, P318, DOI 10.1111/j.1601-0825.2005.01126.x
   Ellepola ANB, 2011, EUR J DENT EDUC, V15, P165, DOI 10.1111/j.1600-0579.2010.00652.x
   Fishbein M, 2008, MED DECIS MAKING, V28, P834, DOI 10.1177/0272989X08326092
   Giuliani M, 2011, INT J DENT HYG, V9, P204, DOI 10.1111/j.1601-5037.2010.00472.x
   Giuliani M, 2009, MED SCI MONITOR, V15, P0
   Holzemer WL, 2005, SAHARA J-J SOC ASP H, V1, P165
   Li L, 2009, INT J PSYCHOL, V44, P443, DOI 10.1080/00207590802644774
   McCarthy GM, 1999, AM J PUBLIC HEALTH, V89, P541, DOI 10.2105/AJPH.89.4.541
   Memish ZA, 2015, JAIDS-J ACQ IMM DEF, V69, P61, DOI 10.1097/QAI.0000000000000550
   Parkash H, 2006, J DENT ED S, V70, P22
   Pomery EA, 2009, PERS SOC PSYCHOL B, V35, P894, DOI 10.1177/0146167209335166
   Rintamaki LS, 2007, AIDS PATIENT CARE ST, V21, P956, DOI 10.1089/apc.2006.0154
   Rohn Edward J, 2006, J DENT EDUC, V70, P1038
   Rungsiyanont S, 2013, J DENT EDUC, V77, P1202
   Sadeghi M, 2009, J DENT EDUC, V73, P740
   Seacat JD, 2009, J DENT EDUC, V73, P437
   Shinde Nagesh, 2012, J CONTEMP DENT PRACT, V13, P882
   UNAIDS, 2013, GLOB REP UNAIDS REP, V0, P0
   van de Mortel TF, 2008, AUST J ADV NURS, V25, P40
NR 29
TC 10
Z9 11
U1 0
U2 5
PU TAYLOR & FRANCIS LTD
PI ABINGDON
PA 2-4 PARK SQUARE, MILTON PARK, ABINGDON OR14 4RN, OXON, ENGLAND
SN 0001-6357
EI 1502-3850
J9 ACTA ODONTOL SCAND
JI Acta Odontol. Scand.
PD JUN 15
PY 2017
VL 75
IS 5
BP 355
EP 360
DI 10.1080/00016357.2017.1316867
PG 6
WC Dentistry, Oral Surgery & Medicine
SC Dentistry, Oral Surgery & Medicine
GA EV1ZV
UT WOS:000401552500008
PM 28431481
DA 2023-03-20
ER

PT J
AU Heads, AM
   Dickson, JW
   Asby, AT
AF Heads, Angela M.
   Dickson, Joseph W.
   Asby, Aisha T.
TI Correlates of HIV Risk-taking Behaviors among African-American College Students: HIV Knowledge and Ethnic Identity
SO JOURNAL OF HEALTH CARE FOR THE POOR AND UNDERSERVED
LA English
DT Article
DE College students; HIV prevention; HIV knowledge; risk behavior
ID historically black-colleges; hiv/aids knowledge; united-states; substance use; adolescents; alcohol; attitudes; hooking; stress
AB We examined ethnic identity in relation to hazardous alcohol use, illicit drug use, and risky sexual behavior in 266 college students recruited on the campus of a historically Black college/university (HBCU). Participants were primarily African American students participating in HIV education and prevention outreach efforts. Data regarding prevalence of substance use, binge drinking, and sexual risk behaviors are reported. Results found no relationship among the risk variables and ethnic identity. HIV knowledge score results demonstrated a need to continue HIV education to include the less publicized facts about HIV transmission. Results are discussed in terms of implications for prevention efforts with African American college students.
C1 [Heads, Angela M.] Univ Texas Hlth Sci Ctr Houston, Dept Psychiat & Behav Sci, McGovern Med Sch, Houston, TX 77030 USA.
   [Dickson, Joseph W.] Prairie View A&M Univ, Dept Psychol, Prairie View, TX USA.
C3 Baylor College of Medicine; University of Texas System; University of Texas Health Science Center Houston; Texas A&M University System; Prairie View A&M University
RP Heads, AM (corresponding author), 1941 East Rd,Suite 1238, Houston, TX 77054 USA.
EM angela.m.heads@uth.tmc.edu
FU Substance Abuse and Mental Health Services Administration (SAMHSA) [H79SP020196]
CR Adefuye AS, 2009, BMC PUBLIC HEALTH, V9, P0, DOI 10.1186/1471-2458-9-281
   Arnett JJ, 2007, CHILD DEV PERSPECT, V1, P68, DOI 10.1111/j.1750-8606.2007.00016.x
   Blozis SA, 2014, APPL PSYCH MEAS, V38, P577, DOI 10.1177/0146621614536769
   Brown CW, 2012, INT J HEALTH PROMOT, V50, P61, DOI 10.1080/14635240.2012.661964
   Buhi ER, 2010, J AM COLL HEALTH, V58, P337, DOI 10.1080/07448480903501780
   Carey MP, 2002, AIDS EDUC PREV, V14, P172, DOI 10.1521/aeap.14.2.172.23902
   CDC, 2015, HIV SURV REP, V0, P0
   CDC (Centers for Disease Control and Prevention), 2013, HIV SURV REP DIAGN H, V0, P0
   Davis C, 2007, HEALTH SOC WORK, V32, P211, DOI 10.1093/hsw/32.3.211
   Downing-Matibag TM, 2009, QUAL HEALTH RES, V19, P1196, DOI 10.1177/1049732309344206
   Espinosa-Hernandez G, 2009, J SEX RES, V46, P471, DOI 10.1080/00224490902829616
   Faul F, 2013, G POWER VERSION 3 1, V0, P0
   Flack WF, 2007, J INTERPERS VIOLENCE, V22, P139, DOI 10.1177/0886260506295354
   Hayes BD, 2009, J HEALTH CARE POOR U, V20, P69, DOI 10.1353/hpu.0.0159
   Hightow LB, 2005, JAIDS-J ACQ IMM DEF, V38, P531, DOI 10.1097/01.qai.0000155037.10628.cb
   Hingson RW, 2009, J STUD ALCOHOL DRUGS, V0, PP12, DOI 10.15288/jsads.2009.s16.12
   Hou SI, 2009, AIDS CARE, V21, P1050, DOI 10.1080/09540120802626196
   Inungu Joseph, 2009, J HEALTH HUM SERV ADM, V32, P259
   Johnson AS, 2013, MMWR-MORBID MORTAL W, V62, P112
   Johnston L. D., 2011, MONITORING FUTURE NA, VII, P0
   Jones S., 2016, J CLIN CHILD ADOLESC, V0, PP1, DOI 10.1080/20518196.1193996
   Lewis JM, 2009, COLL STUDENT J, V43, P475
   Metzger I, 2013, CLIN CHILD FAM PSYCH, V16, P187, DOI 10.1007/s10567-013-0133-3
   Mongkuo MY, 2010, J AIDS HIV RES, V2, P032
   Mundt MP, 2009, ALCOHOL CLIN EXP RES, V33, P1532, DOI 10.1111/j.1530-0277.2009.00981.x
   National Center for Health Statistics. Health United States, 2011, 2011 SPEC FEAT SOC S, V0, P0
   Nobles WW, 2009, J BLACK PSYCHOL, V35, P228, DOI 10.1177/0095798409333584
   Phinney J., 2010, ENCY CROSS CULTURAL, V0, P642
   Phinney J.S., 1992, J ADOLESCENT RES, V7, P156, DOI 10.1177/074355489272003
   Phinney JS, 1996, AM BEHAV SCI, V40, P143, DOI 10.1177/0002764296040002005
   Pugh Lisa A, 2007, CULTUR DIVERS ETHNIC MINOR PSYCHOL, V13, P187, DOI 10.1037/1099-9809.13.2.187
   Rehm J, 2012, ADDICTION, V107, P51, DOI 10.1111/j.1360-0443.2011.03621.x
   Roberts RE, 1999, J EARLY ADOLESCENCE, V19, P301, DOI 10.1177/0272431699019003001
   Rose M., 2008, INTERNET J ALLIED HL, V6, P9
   Rosenthal JA, 1996, J SOC SERV RES, V21, P37, DOI 10.1300/J079v21n04_02
   Shuper PA, 2010, ALCOHOL ALCOHOLISM, V45, P159, DOI 10.1093/alcalc/agp091
   Smith TB, 2011, J COUNS PSYCHOL, V58, P42, DOI 10.1037/a0021528
   Stephens DP, 2007, SEX CULT, V11, P48, DOI 10.1007/s12119-007-9012-8
   Stone AL, 2012, ADDICT BEHAV, V37, P747, DOI 10.1016/j.addbeh.2012.02.014
   Substance Abuse and Mental Health Services Administration, 2011, RES 2010 NAT SURV DR, V0, P0
   Substance Abuse and Mental Health Services Administration (SAMHSA), 2017, MIN AIDS IN MAI RAP, V0, P0
   Substance Abuse and Mental Health Services Administration (SAMHSA), 2010, NAT OUTC MEAS NOM, V0, P0
   Sutton MY, 2011, PUBLIC HEALTH REP, V126, P653, DOI 10.1177/003335491112600507
   Szapocznik J, 2007, ANNU REV CLIN PSYCHO, V3, P77, DOI 10.1146/annurev.clinpsy.3.022806.091408
   Thomas PE, 2008, PUBLIC HEALTH REP, V123, P115, DOI 10.1177/00333549081230S314
   Watt Toni Terling, 2008, J ETHN SUBST ABUSE, V7, P93, DOI 10.1080/15332640802083303
   Wyatt GE, 2012, PREV MED, V55, P362, DOI 10.1016/j.ypmed.2011.08.021
   Younge S. N., 2007, CHALLENGE, V13, P37
   Younge SN, 2013, J AM COLL HEALTH, V61, P254, DOI 10.1080/07448481.2013.799480
   Zamboanga BL, 2009, J PRIM PREV, V30, P315, DOI 10.1007/s10935-009-0182-z
NR 50
TC 12
Z9 12
U1 0
U2 15
PU JOHNS HOPKINS UNIV PRESS
PI BALTIMORE
PA JOURNALS PUBLISHING DIVISION, 2715 NORTH CHARLES ST, BALTIMORE, MD 21218-4363 USA
SN 1049-2089
EI 1548-6869
J9 J HEALTH CARE POOR U
JI J. Health Care Poor Underserved
PD MAY 15
PY 2017
VL 28
IS 2
BP 155
EP 170
DI 10.1353/hpu.2017.0058
PG 16
WC Health Policy & Services; Public, Environmental & Occupational Health
SC Health Care Sciences & Services; Public, Environmental & Occupational Health
GA EU5NQ
UT WOS:000401079400014
PM 28458270
DA 2023-03-20
ER

PT J
AU Javier, SJ
   Abrams, JA
   Moore, MP
   Belgrave, FZ
AF Javier, Sarah J.
   Abrams, Jasmine A.
   Moore, Melanie P.
   Belgrave, Faye Z.
TI Change in Risk Perceptions and Marijuana and Cigarette Use Among African American Young Adult Females in an HIV Prevention Intervention
SO JOURNAL OF RACIAL AND ETHNIC HEALTH DISPARITIES
LA English
DT Article
DE African American; Cigarette use; Marijuana use; Risk perceptions
ID historically black-colleges; adolescent detainees; behaviors; associations; students; alcohol; women
AB Cigarette smoking and marijuana use have been tied to increased risky sexual behaviors, which may exacerbate risk of HIV transmission and other STIs (sexually transmitted infections). Research suggests that change in general perceptions of risk is associated with change in non-domaintargeted behaviors. The goal of the current study was to determine whether change in general risk perceptions among African American college females enrolled in a culturally-tailored HIV prevention intervention would be associated with decreased cigarette and marijuana use over time. Data were collected from 108 women enrolled in the SISTA Project intervention at a large university at baseline, post-test, and 3-month follow-up. Results from moderation analyses indicated that change in risk perceptions moderated the relationship between past 30-day cigarette use at baseline and past 30-day cigarette use at both post-test and at 3-month follow-up. Change in risk-perceptions also moderated the relationship between past 30-day marijuana use at baseline and past 30-day marijuana use at 3-month follow-up. Implications of the study indicate that heightening risk perceptions in any one area may impact behavior via specific and general increases in self-efficacy and motivation to reduce health risks more generally.
C1 [Javier, Sarah J.; Moore, Melanie P.; Belgrave, Faye Z.] Virginia Commonwealth Univ, Richmond, VA 23284 USA.
   [Abrams, Jasmine A.] Univ Maryland Baltimore Cty, Baltimore, MD 21228 USA.
C3 Virginia Commonwealth University; University System of Maryland; University of Maryland Baltimore County
RP Javier, SJ (corresponding author), Virginia Commonwealth Univ, Richmond, VA 23284 USA.
EM javiersj@vcu.edu
FU NHLBI NIH HHS [F31 HL122118] Funding Source: Medline; CSAP SAMHSA HHS [5U79SP018098] Funding Source: Medline
CR Adefuye AS, 2009, BMC PUBLIC HEALTH, V9, P0, DOI 10.1186/1471-2458-9-281
   Andrade LF, 2013, AM J DRUG ALCOHOL AB, V39, P266, DOI 10.3109/00952990.2013.803112
   Bellamy ND, 2008, J NATL MED ASSOC, V100, P914, DOI 10.1016/S0027-9684(15)31405-X
   Berg CJ, 2012, AM J HEALTH BEHAV, V36, P505, DOI 10.5993/AJHB.36.4.7
   Booth BM, 2015, AM J DRUG ALCOHOL AB, V41, P0, DOI 10.3109/00952990.2015.1043437
   Botvin GJ, 2006, PREV SCI, V7, P403, DOI 10.1007/s11121-006-0057-y
   Branstrom R, 2010, AM J HEALTH BEHAV, V34, P197
   Breitenbecher K H, 1999, VIOLENCE VICT, V14, P135
   Centers for Disease Control and Prevention, 2016, HIV AFR AM, V0, P0
   Centers for Disease Control and Prevention, 2015, HIV AM WOM, V0, P0
   Copeland AL, 2009, J AM COLL HEALTH, V58, P203, DOI 10.1080/07448480903295300
   Copenhaver MM, 2007, J PSYCHOACTIVE DRUGS, V39, P223, DOI 10.1080/02791072.2007.10400608
   DICLEMENTE RJ, 1995, JAMA-J AM MED ASSOC, V274, P1271, DOI 10.1001/jama.274.16.1271
   du Plessis Lindsay Danielle, 2009, J CORRECT HEALTH CARE, V15, P197, DOI 10.1177/1078345809334873
   El Bcheraoui C, 2013, AIDS CARE, V25, P186, DOI 10.1080/09540121.2012.687864
   Griffin KW, 2006, PREV SCI, V7, P103, DOI 10.1007/s11121-006-0025-6
   Hickey MT, 2013, J AM ASSOC NURSE PRA, V25, P377, DOI 10.1111/j.1745-7599.2012.00791.x
   Hou SI, 2009, AIDS CARE, V21, P1050, DOI 10.1080/09540120802626196
   Kilmer JR, 2007, ADDICT BEHAV, V32, P3026, DOI 10.1016/j.addbeh.2007.07.009
   Kingree JB, 2003, DRUG ALCOHOL DEPEN, V72, P197, DOI 10.1016/S0376-8716(03)00196-0
   Kingree JB, 2000, J ADOLESCENT HEALTH, V27, P179, DOI 10.1016/S1054-139X(00)00101-4
   Liau A, 2002, SEX TRANSM DIS, V29, P387, DOI 10.1097/00007435-200207000-00004
   Messman-Moore TL, 2006, PSYCHOL WOMEN QUART, V30, P159, DOI 10.1111/j.1471-6402.2006.00279.x
   Patrick ME, 2016, J STUD ALCOHOL DRUGS, V77, P881, DOI 10.15288/jsad.2016.77.881
   Reyna VF, 2014, J EXP PSYCHOL GEN, V143, P1627, DOI 10.1037/a0036717
   Rosenstock IM, 1994, HLTH BELIEF MODEL HI, V0, P5
   Sheeran P, 2014, PSYCHOL BULL, V140, P511, DOI 10.1037/a0033065
   SOBO E, 1995, CHOOSING UNSAFE SEX, V0, P0
   Swartzendruber A, 2014, SEX TRANSM DIS, V41, P240, DOI 10.1097/OLQ.0000000000000094
   Wackowski OA, 2016, HEALTH EDUC BEHAV, V43, P328, DOI 10.1177/1090198115599988
   Walton MA, 2011, J ADOLESCENT HEALTH, V48, P303, DOI 10.1016/j.jadohealth.2010.07.005
   White House Office of National AIDS Policy, 2010, NAT HIV AIDS STRAT U, V0, P0
NR 32
TC 4
Z9 4
U1 0
U2 4
PU SPRINGER INTERNATIONAL PUBLISHING AG
PI CHAM
PA GEWERBESTRASSE 11, CHAM, CH-6330, SWITZERLAND
SN 2197-3792
EI 2196-8837
J9 J RACIAL ETHN HEALTH
JI J. Racial Ethn. Health Disparities
PD DEC 15
PY 2017
VL 4
IS 6
BP 1083
EP 1091
DI 10.1007/s40615-016-0313-1
PG 9
WC Public, Environmental & Occupational Health
SC Public, Environmental & Occupational Health
GA GC0DE
UT WOS:000429446300007
PM 27924621
DA 2023-03-20
ER

PT J
AU Ali, S
   Al Rawwad, T
   Leal, RM
   Wilson, MI
   Mancillas, A
   Keo-Meier, B
   Torres, LR
AF Ali, Samira
   Al Rawwad, Tamara
   Leal, Roberta M.
   Wilson, Maria I.
   Mancillas, Alberto
   Keo-Meier, Becca
   Torres, Luis R.
TI SMART Cougars: Development and Feasibility of a Campus-based HIV Prevention Intervention
SO JOURNAL OF HEALTH CARE FOR THE POOR AND UNDERSERVED
LA English
DT Article
DE HIV; university campus; substance use; mental health; youth; young adults; minority; prevention intervention
ID college-students; african-americans; risk behaviors; sexual risk; stigma
AB University campuses are promising sites for service implementation because they have the infrastructure to support services, offer access to an otherwise difficult to reach population, and prioritize knowledge sharing among all entities. As HIV rates continue to rise among minority young adults, the need to implement innovative programs at the university level also increases. The University of Houston's (UH) Substance Use, Mental Health, and HIV/AIDS Risk Assessment and Testing (SMART Cougars) program provides HIV testing and education, mental health, and substance abuse services and referrals to students on campus and in surrounding communities. The aim of this paper is to describe development and examine feasibility of SMART Cougars (SC). Using Bowen's feasibility framework, we found that SC produced a demand, was acceptable and appropriate, implemented without many challenges, and integrated among university and community settings. Combined, these factors and processes changed social norms around sexual health messages on campus.
C1 [Ali, Samira; Al Rawwad, Tamara; Keo-Meier, Becca; Torres, Luis R.] Univ Houston, Grad Coll Social Work, Houston, TX 77004 USA.
   [Ali, Samira; Al Rawwad, Tamara] Univ Houston, SMART Cougars, Houston, TX 77004 USA.
   [Leal, Roberta M.] Univ Houston Clear Lake, Social Work, Houston, TX USA.
   [Leal, Roberta M.; Wilson, Maria I.; Mancillas, Alberto; Torres, Luis R.] SMART Cougars, Houston, TX USA.
C3 University of Houston System; University of Houston; University of Houston System; University of Houston; University of Houston System; University of Houston; University of Houston Clear Lake
RP Ali, S (corresponding author), Univ Houston, Grad Coll Social Work, Houston, TX 77004 USA.; Ali, S (corresponding author), Univ Houston, SMART Cougars, Houston, TX 77004 USA.
EM sbali3@central.uh.edu
FU Substance Abuse and Mental Health Administration [1H79SP020184]
CR Adefuye AS, 2009, BMC PUBLIC HEALTH, V9, P0, DOI 10.1186/1471-2458-9-281
   Blankenship KM, 2006, J URBAN HEALTH, V83, P59, DOI 10.1007/s11524-005-9007-4
   Bowen DJ, 2009, AM J PREV MED, V36, P452, DOI 10.1016/j.amepre.2009.02.002
   Boyatzis RichardE, 1998, TRANSFORMING QUALITA, V0, P0
   Centers for Disease Control and Prevention, 2016, HIV AM YOUTH, V0, P0
   Centers for Disease Control and Prevention, 2016, HIV AIDS STAT, V0, P0
   Centers for Disease Control and Prevention (CDC) Center for Behavioral Health Statistics and Quality, 2015, BEH HLTH TRENDS US R, V0, P0
   City of Houston Planning and Development Department, 2012, ETHN HISP OR CIT HOU, V0, P0
   Dennison O, 2014, J AM COLL HEALTH, V62, P309, DOI 10.1080/07448481.2014.899232
   Elkington KS, 2010, J YOUTH ADOLESCENCE, V39, P514, DOI 10.1007/s10964-010-9524-7
   Galvan FH, 2008, AIDS PATIENT CARE ST, V22, P423, DOI 10.1089/apc.2007.0169
   Garcia Carolyn M, 2009, J CULT DIVERS, V16, P120
   Glanz K., 2008, HLTH BEHAV HLTH ED T, V0, P0
   Hightow LB, 2005, JAIDS-J ACQ IMM DEF, V38, P531, DOI 10.1097/01.qai.0000155037.10628.cb
   Hou SI, 2009, AIDS CARE, V21, P1050, DOI 10.1080/09540120802626196
   Kashdan TB, 2006, COGNITIVE THER RES, V30, P749, DOI 10.1007/s10608-006-9017-x
   Martinez O, 2011, CULT HEALTH SEX, V13, P1073, DOI 10.1080/13691058.2011.600461
   Melendez RM, 2013, SALUD PUBLICA MEXICO, V55, P0
   Mesidor JK, 2014, J INT STUDENTS, V4, P137
   Moore EW, 2012, J AM COLL HEALTH, V60, P175, DOI 10.1080/07448481.2011.584336
   Moorhead SA, 2013, J MED INTERNET RES, V15, P0, DOI 10.2196/jmir.1933
   OGrady MA, 2009, J PRIM PREV, V30, P716, DOI 10.1007/s10935-009-0195-7
   Padgett DK., 2016, QUALITATIVE METHODS, V0, P0
   Pastrana A, 2015, LAT STUD, V13, P88, DOI 10.1057/lst.2014.69
   Patel N, 2013, AIDS RES THER, V10, P0, DOI 10.1186/1742-6405-10-8
   Reid AE, 2014, SOC SCI MED, V103, P118, DOI 10.1016/j.socscimed.2013.06.028
   Scholly K, 2005, J AM COLL HEALTH, V53, P159, DOI 10.3200/JACH.53.4.159-166
   Texas Freedom Network Education Fund, 2009, SEX ED TEX PUBL SCH, V0, P0
   Van Handel M, 2016, PEDIATRICS, V137, P0, DOI 10.1542/peds.2015-2700
   Varas-Diaz N, 2013, J INT AIDS SOC, V16, P0, DOI 10.7448/IAS.16.1.18973
NR 30
TC 2
Z9 2
U1 0
U2 10
PU JOHNS HOPKINS UNIV PRESS
PI BALTIMORE
PA JOURNALS PUBLISHING DIVISION, 2715 NORTH CHARLES ST, BALTIMORE, MD 21218-4363 USA
SN 1049-2089
EI 1548-6869
J9 J HEALTH CARE POOR U
JI J. Health Care Poor Underserved
PD MAY 15
PY 2017
VL 28
IS 2
BP 81
EP 99
DI 10.1353/hpu.2017.0054
PG 19
WC Health Policy & Services; Public, Environmental & Occupational Health
SC Health Care Sciences & Services; Public, Environmental & Occupational Health
GA EU5NQ
UT WOS:000401079400010
PM 28458266
DA 2023-03-20
ER

PT J
AU Doubova, SV
   Martinez-Vega, IP
   Infante-Castaneda, C
   Perez-Cuevas, R
AF Doubova, Svetlana V.
   Patricia Martinez-Vega, Ingrid
   Infante-Castaneda, Claudia
   Perez-Cuevas, Ricardo
TI Effects of an internet-based educational intervention to prevent high-risk sexual behavior in Mexican adolescents
SO HEALTH EDUCATION RESEARCH
LA English
DT Article
ID condom attitudes scale; reproductive health; young-people; skills model; determinants; information; motivation; knowledge; hiv/aids; students
AB To evaluate the effect of an internet-based educational intervention to increase knowledge of sexually transmitted infections (STIs), attitudes and self-efficacy toward consistent condom use in Mexican adolescents. A field trial with an intervention and control group was conducted in 14- to 15-year-old students in two secondary schools. The intervention was delivered via a website that included four educational sessions during a 4-week period and six 30-min class discussions during a 3-month period. In the control group, the investigators observed the general sex education provided by the school. Outcome variables were 1) knowledge about STIs, 2) attitudes regarding condom use, and 3) self-efficacy toward consistent condom use. Differences-in-differences (Diff-in-Diff) treatment effect was estimated for each outcome variable. There were 246 adolescents in the intervention group and 210 in the control group. The intervention had a positive effect on improving knowledge of STIs, attitudes and self-efficacy toward consistent condom use. The major effect was observed on adolescents' knowledge on STIs (Diff-in-Diff 30.34 points, P < 0.0001). A youth-friendly, culturally-contextualized, internet-based educational intervention complemented by class discussions may be a significant addition to the regular secondary school sex education program to improve knowledge of STIs, attitudes and self-efficacy toward consistent condom use among adolescents. Trial registration: The study was registered at the ClinicalTrials.gov ID: NCT02686736.
C1 [Doubova, Svetlana V.; Patricia Martinez-Vega, Ingrid] Mexican Inst Social Secur, CMN Siglo 21, Epidemiol & Hlth Serv Res Unit, Av Cuauhtemoc 330, Mexico City, DF, Mexico.
   [Infante-Castaneda, Claudia] Univ Nacl Autonoma Mexico, Inst Invest Sociales, Mexico City, DF, Mexico.
   [Perez-Cuevas, Ricardo] Natl Inst Publ Hlth, Hlth Syst Res Ctr, Cuernavaca, Morelos, Mexico.
C3 Instituto Mexicano del Seguro Social; Universidad Nacional Autonoma de Mexico; Instituto Nacional de Salud Publica
RP Doubova, SV (corresponding author), Mexican Inst Social Secur, CMN Siglo 21, Epidemiol & Hlth Serv Res Unit, Av Cuauhtemoc 330, Mexico City, DF, Mexico.
EM svetlana.doubova@gmail.com
FU Ministry of Health in Mexico [HIM/2016/066]
CR Bailey J., 2015, SEXUAL HLTH PROMOTIO, V0, P0
   Braun-Courville DK, 2009, J ADOLESCENT HEALTH, V45, P156, DOI 10.1016/j.jadohealth.2008.12.004
   Brown LK, 2008, PUBLIC HEALTH REP, V123, P601, DOI 10.1177/003335490812300510
   Consejo Nacional de Evaluacio n de la Poli tica de Desarrollo Social (CONEVAL), 2010, PORC POBL SIT POBR M, V0, P0
   Castillo-Arcos LD, 2016, AIDS CARE, V28, P191, DOI 10.1080/09540121.2015.1073663
   DeSouza E, 1999, REV INTERAM PSICOL, V33, P191
   Doubova SV, 2016, BMC PUBLIC HEALTH, V16, P0, DOI 10.1186/s12889-016-2990-4
   Eysenck S B, 1992, SALUD PUBLICA MEX, V34, P50
   FISHBEIN M, 2003, PSYCHOL HEALTH MED, V8, P1
   FISHER JD, 1994, HEALTH PSYCHOL, V13, P238, DOI 10.1037/0278-6133.13.3.238
   Fisher JD., 2000, AIDS PREVENT MENT H, V0, PP3, DOI 10.1007/978-1-4615-4137-0_1
   Guse K, 2012, J ADOLESCENT HEALTH, V51, P535, DOI 10.1016/j.jadohealth.2012.03.014
   Halpern CT, 2008, SOC SCI MED, V67, P628, DOI 10.1016/j.socscimed.2008.05.001
   HELWEGLARSEN M, 1994, HEALTH PSYCHOL, V13, P224, DOI 10.1037/0278-6133.13.3.224
   Hendriksen ES, 2007, AM J PUBLIC HEALTH, V97, P1241, DOI 10.2105/AJPH.2006.086009
   Kanuga Mansi, 2004, J PEDIATR ADOLESC GYNECOL, V17, P117
   Khumsaen N, 2009, J ASSOC NURSE AIDS C, V20, P218, DOI 10.1016/j.jana.2008.12.006
   Lescano CM, 2009, J PEDIATR PSYCHOL, V34, P1041, DOI 10.1093/jpepsy/jsn146
   Liu G, 2015, SEX TRANSM DIS, V42, P20, DOI 10.1097/OLQ.0000000000000231
   Lou CH, 2006, J ADOLESCENT HEALTH, V39, P720, DOI 10.1016/j.jadohealth.2006.04.003
   Meekers D, 2002, STUD FAMILY PLANN, V33, P335, DOI 10.1111/j.1728-4465.2002.00335.x
   Misovich SJ, 2003, J APPL SOC PSYCHOL, V33, P775, DOI 10.1111/j.1559-1816.2003.tb01924.x
   Mokdad AH, 2016, LANCET, V387, P2383, DOI 10.1016/S0140-6736(16)00648-6
   Mustapa MC, 2015, PROCD SOC BEHV, V211, P221, DOI 10.1016/j.sbspro.2015.11.088
   National Institute of Public Health, 2012, NAT RES, V0, P0
   National Institute of Statistic and Geography, 2010, STAT SUBJ INT YOUTH, V0, P0
   National Institute of Statistic and Geography, 2015, STAT PURP DAY MUERT, V0, P0
   National Institute of Statistic and Geography, 2015, STAT SUBJ INT YOUTH, V0, P0
   National Institute of Statistic and Geography, 2015, NAT SURV DEM DYN ENA, V0, P0
   OLeary A, 2008, HEALTH PSYCHOL, V27, PS180, DOI 10.1037/0278-6133.27.2(Suppl.).S180
   Rhodes F, 2007, AIDS BEHAV, V11, P393, DOI 10.1007/s10461-007-9208-9
   Robles-Montijo S., 2011, DIAZ LOVING R VALIDA, V0, P0
   Samkange-Zeeb FN, 2011, BMC PUBLIC HEALTH, V11, P0, DOI 10.1186/1471-2458-11-727
   Sheeran P, 1999, PSYCHOL BULL, V125, P90, DOI 10.1037/0033-2909.125.1.90
   Shepherd J, 2010, HEALTH TECHNOL ASSES, V14, P1, DOI 10.3310/hta14070
   Sommer M, 2015, AM J PUBLIC HEALTH, V105, P1973, DOI 10.2105/AJPH.2015.302740
   Villa JM, 2016, STATA J, V16, P52, DOI 10.1177/1536867X1601600108
   Villegas N, 2015, J NURS SCHOLARSHIP, V47, P106, DOI 10.1111/jnu.12114
   Ybarra ML, 2015, ANN BEHAV MED, V49, P473, DOI 10.1007/s12160-014-9673-0
   Zhang H, 2011, BMC PUBLIC HEALTH, V11, P0, DOI 10.1186/1471-2458-11-113
NR 40
TC 9
Z9 9
U1 0
U2 13
PU OXFORD UNIV PRESS
PI OXFORD
PA GREAT CLARENDON ST, OXFORD OX2 6DP, ENGLAND
SN 0268-1153
EI 1465-3648
J9 HEALTH EDUC RES
JI Health Educ. Res.
PD DEC 15
PY 2017
VL 32
IS 6
BP 487
EP 498
DI 10.1093/her/cyx074
PG 12
WC Education & Educational Research; Public, Environmental & Occupational Health
SC Education & Educational Research; Public, Environmental & Occupational Health
GA FQ9TM
UT WOS:000418704600003
PM 29177452
DA 2023-03-20
ER

PT J
AU Rossouw, TM
   van Rooyen, M
   Richter, KL
AF Rossouw, Theresa Marie
   van Rooyen, Marietjie
   Richter, Karin Louise
TI Exposure incidents among medical students in a high-prevalence HIV setting
SO JOURNAL OF INFECTION IN DEVELOPING COUNTRIES
LA English
DT Article
DE exposure incidents; needle stick injuries; unsafe practices
ID health-care workers; occupational-exposure; needlestick injury; blood-borne; sharps injury; body-fluids; infection; hospitals; behavior; interns
AB Introduction: Occupational injuries in medical students are concerning, especially in countries with a high prevalence of bloodborne infections. With more HIV-infected patients on antiretroviral treatment, appropriate post-exposure prophylaxis (PEP) depends on knowledge of source patients' infection status and treatment response. This study determined the number and type of exposure incidents, reporting practices, and PEP use among medical students at the University of Pretoria, South Africa. Methodology: Data were collected from an anonymous voluntary questionnaire completed by medical students from years 1 to 6 of study as well as from incident records archived at the Department of Family Medicine. Data were described and tests of association performed in Stata 11. Results: Thirteen percent of students overall and 21% of senior students reported an incident in the preceding year. The majority of incidents occurred during phlebotomy, with fatigue and work pressure found to be major contributing factors. Underreporting was common and many students displayed a lack of risk awareness and a preference for managing the incident privately. Although 59% knew the HIV-status of the source patient, less than a third knew the viral load and only 16.9% the regimen. Side-effects on antiretroviral treatment used for PEP were common and only about three-quarters of the students completed the course. Conclusions: We recommend targeted training, especially in the senior years, together with improving the work environment through attention to working hours, sharps disposal and ready availability of safety devices, improved reporting systems, individualised PEP, and possibly the implementation of an occupational injury support line.
C1 [Rossouw, Theresa Marie] Univ Pretoria, Dept Immunol, Inst Cellular & Mol Med, Pretoria, South Africa.
   [van Rooyen, Marietjie] Univ Pretoria, Dept Family Med, Pretoria, South Africa.
   [Richter, Karin Louise] Univ Pretoria, Dept Med Virol, Pretoria, South Africa.
   [Richter, Karin Louise] Natl Hlth Lab Serv, Pretoria, South Africa.
C3 University of Pretoria; University of Pretoria; University of Pretoria
RP Rossouw, TM (corresponding author), Univ Pretoria, Dept Immunol, POB 667, ZA-0001 Pretoria, Gauteng, South Africa.
EM theresa.rossouw@up.ac.za
CR Anonymous, 2005, MORBIDITY AND MORTALITY WEEKLY REPORT, V54, P1
   Bangsberg D, 1999, JAMA-J AM MED ASSOC, V282, P1623, DOI 10.1001/jama.282.17.1623
   Blitz J, 2010, TEACH LEARN MED, V22, P209, DOI 10.1080/10401334.2010.488207
   Cervini P, 2005, J GEN INTERN MED, V20, P419, DOI 10.1111/j.1525-1497.2005.0092.x
   Cheevers EJ, 2013, OCCUP HLTH S AFR, V19, P25
   Deisenhammer S, 2006, J HOSP INFECT, V63, P263, DOI 10.1016/j.jhin.2006.01.019
   Deuffic-Burban S, 2011, J CLIN VIROL, V52, P4, DOI 10.1016/j.jcv.2011.05.016
   Engelbrecht MC, 2015, SOUTH AFR J INFECT D, V30, P23, DOI 10.1080/23120053.2015.1103958
   Evans J, 2015, NEWS24, V0, P0
   Gerberding JL, 1998, 12 INT C AIDS JUN 28, V0, P0
   Karani H, 2011, S AFR FAM PRACT, V53, P462, DOI 10.1080/20786204.2011.10874135
   Karstaedt AS, 2001, S AFR MED J, V91, P57
   Kuhar DT, 2013, INFECT CONT HOSP EP, V34, P875, DOI 10.1086/672271
   Lauer AC, 2014, AM J INFECT CONTROL, V42, P235, DOI 10.1016/j.ajic.2013.08.013
   Long L, 2012, CROI 2012, V0, P0
   Mendelson M., 2009, SOUTHERN AFRICAN JOURNAL OF EPIDEMIOLOGY & INFECTION, V24, P8
   Merlin JS, 2011, J GEN INTERN MED, V26, P561, DOI 10.1007/s11606-010-1586-4
   Moorhouse M, 2015, S AFR J HIV MED, V16, P113, DOI 10.4102/sajhivmed.v16i1.399
   Norsayani MY, 2003, J OCCUP HEALTH, V45, P172, DOI 10.1539/joh.45.172
   Pruss-Ustun A, 2005, AM J IND MED, V48, P482, DOI 10.1002/ajim.20230
   Puro V, 1997, J BIOL REG HOMEOS AG, V11, P11
   Rabbitts JA, 2003, SAMJ S AFR MED J, V93, P621
   Richard VS, 2001, J HOSP INFECT, V47, P163, DOI 10.1053/jhin.2000.0865
   Rossouw TM, 2014, SAMJ S AFR MED J, V104, P732, DOI 10.7196/SAMJ.8518
   Sabermoghaddam M, 2015, AM J INFECT CONTROL, V43, P1137, DOI 10.1016/j.ajic.2015.05.010
   Salzer HJF, 2011, INT J HYG ENVIR HEAL, V214, P407, DOI 10.1016/j.ijheh.2011.05.002
   Schmid K, 2007, J HOSP INFECT, V65, P124, DOI 10.1016/j.jhin.2006.10.002
   Sharma GK, 2009, ACAD MED, V84, P1815, DOI 10.1097/ACM.0b013e3181bf9e5f
   Steger KA, 1997, 35 ANN M INF DIS SOC, V0, P0
   TOKARS JI, 1993, ANN INTERN MED, V118, P913, DOI 10.7326/0003-4819-118-12-199306150-00001
   Varsou O, 2009, OCCUP MED-OXFORD, V59, P509, DOI 10.1093/occmed/kqp103
   Wicker S, 2008, WIEN KLIN WOCHENSCHR, V120, P486, DOI 10.1007/s00508-008-1011-8
   World Health Organization, 2015, WHO GUID US SAF ENG, V0, P0
NR 33
TC 8
Z9 8
U1 1
U2 5
PU J INFECTION DEVELOPING COUNTRIES
PI TRAMANIGLIO
PA JIDC CENT OFF PORTO CONTE RICERCHE RES CTR, S P 55, PORTO CONTE CAPO CACCIA KM 8.400 LOC, TRAMANIGLIO, 07041, ITALY
SN 1972-2680
EI 
J9 J INFECT DEV COUNTR
JI J. Infect. Dev. Ctries.
PD JAN 15
PY 2017
VL 11
IS 1
BP 65
EP 72
DI 10.3855/jidc.8940
PG 8
WC Infectious Diseases
SC Infectious Diseases
GA EO1ZL
UT WOS:000396496300009
PM 28141592
DA 2023-03-20
ER

PT J
AU Chipetah, F
   Chirambo, A
   Billiat, E
   Shawa, IT
AF Chipetah, Froid
   Chirambo, Aaron
   Billiat, Ednas
   Shawa, Isaac Thom
TI Hepatitis B virus seroprevalence among Malawian medical students: A cross-sectional study
SO MALAWI MEDICAL JOURNAL
LA English
DT Article
ID c virus; prevalence; infection; injury; hiv; epidemiology; transmission; performance; vaccination; prevention
AB Background Hepatitis B virus (HBV) predominantly spreads through contact with infected blood or other body fluids and causes liver disease. HBV vaccination for students at the College of Medicine, University of Malawi, is done without screening for the virus. It is important to assess the prevalence of HBV antigens among foundation-year students in order to consolidate evidence in support of HBV screening before vaccination. The aim of this study was to determine the seroprevalence of HBV antigens among 2013-2014 foundation-year students at the University of Malawi College of Medicine. Methods A prospective cross-sectional descriptive study was conducted among 2013-2014 foundation year students at the Malawi College of Medicine. Out of the 234 foundation-year students, written consent was obtained from 89 students. Venous blood samples were collected and tested for HBV surface antigen using SD Bioline immunochromatographic rapid assays. Results Out of the 62 (69.7%) male students, none tested HBV-positive, and out of 27 (30.3%) female students, none were seropositive. This suggested the absence of HBsAg among students or presence of HBsAg levels below detectable limits. Conclusions This study showed levels of HBsAg below detectable limits among healthy young adults in Malawi. HBV screening for medical students should further be assessed to ensure adequate protection before they are assigned clinical duties. These findings provide enough grounds to agitate for further surveys to support the establishment of a universal HBV immunisation programme in Malawi.
C1 [Chipetah, Froid; Chirambo, Aaron; Billiat, Ednas; Shawa, Isaac Thom] Univ Malawi, Dept Pathol & Med Lab Sci, Coll Med, Blantyre, Malawi.
C3 University of Malawi
RP Shawa, IT (corresponding author), Univ Malawi, Dept Pathol & Med Lab Sci, Coll Med, Blantyre, Malawi.
EM ishawa@medcol.mw
FU University of Malawi College of Medicine Research Support Centre
CR Candotti D, 2001, J MED VIROL, V65, P1, DOI 10.1002/jmv.1093
   DEVRIES B, 1994, MED J AUSTRALIA, V160, P398
   Dufour DR, 2000, CLIN CHEM, V46, P2027
   Fritzsche C, 2013, T ROY SOC TROP MED H, V107, P158, DOI 10.1093/trstmh/trs087
   Gerlich WH, 2013, VIROL J, V10, P0, DOI 10.1186/1743-422X-10-239
   Hosegood V, 2007, POP STUD-J DEMOG, V61, P327, DOI 10.1080/00324720701524292
   Howell J, 2014, J VIRAL HEPATITIS, V21, P381, DOI 10.1111/jvh.12263
   Kane A, 1999, B WORLD HEALTH ORGAN, V77, P801
   KOENIG S, 1995, AM J INFECT CONTROL, V23, P40, DOI 10.1016/0196-6553(95)90007-1
   Komas NP, 2010, BMC INFECT DIS, V10, P0, DOI 10.1186/1471-2334-10-226
   Lai CL, 2003, LANCET, V362, P2089, DOI 10.1016/S0140-6736(03)15108-2
   Lavanchy D, 2004, J VIRAL HEPATITIS, V11, P97, DOI 10.1046/j.1365-2893.2003.00487.x
   Maity S, 2012, VIROL J, V9, P0, DOI 10.1186/1743-422X-9-290
   MOLYNEUX ME, 1980, T ROY SOC TROP MED H, V74, P383, DOI 10.1016/0035-9203(80)90106-6
   Ng K P, 2013, MED J MALAYSIA, V68, P144
   Norsayani MY, 2003, J OCCUP HEALTH, V45, P172, DOI 10.1539/joh.45.172
   Nyirenda M, 2008, J INFECTION, V57, P72, DOI 10.1016/j.jinf.2008.05.004
   Odusanya OO, 2007, T ROY SOC TROP MED H, V101, P465, DOI 10.1016/j.trstmh.2006.08.001
   Okeke EN, 2015, NIGER J MED, V17, P330
   Pido Bongomin, 2005, AFR HEALTH SCI, V5, P93
   Sharma GK, 2009, ACAD MED, V84, P1815, DOI 10.1097/ACM.0b013e3181bf9e5f
   Sheek-Hussein M, 2012, BMC PUBLIC HEALTH, V12, P0, DOI 10.1186/1471-2458-12-1047
   Shepard CW, 2006, EPIDEMIOL REV, V28, P112, DOI 10.1093/epirev/mxj009
   Tanaka E, 2000, HEPATOLOGY, V32, P388, DOI 10.1053/jhep.2000.9112
   WHO, 2015, WHO HEP B, V0, P0
   Zampino R, 2015, WORLD J GASTROENTERO, V21, P11941, DOI 10.3748/wjg.v21.i42.11941
   Zanetti AR, 2008, VACCINE, V26, P6266, DOI 10.1016/j.vaccine.2008.09.056
NR 27
TC 2
Z9 2
U1 0
U2 3
PU MED COLL MALAWI
PI CHICHIRI
PA MALAWAI MEDICAL JOURNAL, PRIVATE BAG 360, CHICHIRI, BLANTYRE 3 00000, MALAWI
SN 1995-7262
EI 1995-7270
J9 MALAWI MED J
JI Malawi Med. J.
PD MAR 15
PY 2017
VL 29
IS 1
BP 29
EP 31
DI 10.4314/mmj.v29i1.6
PG 3
WC Public, Environmental & Occupational Health
SC Public, Environmental & Occupational Health
GA ET7JA
UT WOS:000400470400006
PM 28567193
DA 2023-03-20
ER

PT J
AU Naidoo, S
   Sartorius, B
   de Vries, H
   Taylor, M
AF Naidoo, Saloshni
   Sartorius, Benn
   de Vries, Hein
   Taylor, Myra
TI Prevalence and Risk Factors Associated with Forced-Sex Among South African High School Students
SO JOURNAL OF COMMUNITY HEALTH
LA English
DT Article
DE Adolescents; Gender; Violence; Socioeconomics
ID adverse childhood experiences; intimate partner violence; gender-based violence; abuse; hiv; adolescents; behavior; mothers; health; women
AB Sexual violence, a global concern, has far reaching consequences for individuals and communities. This survey of South African high school students, reported baseline prevalence and factors associated with forced sex. Data collected among 434 adolescents (54.4% boys; 45.6% girls) used a questionnaire developed using the I-Change Model conceptual framework. Forced sex prevalence was 14.2% (95% CI 9.1, 21.5) with a non-significant difference between females (15.0%) and males (13.6%) (p = 0.781). After multivariable adjustment, urban location (39%), low socio-economic status (15%) and discordant mother/father vital status (20%) remained significant risk factors for forced sex. South African high school students are still at risk of experiencing forced sex with a higher prevalence in females. Interventions to address socio-economic and structural constructs contributing to the forced sex prevalence in this population are required.
C1 [Naidoo, Saloshni; Sartorius, Benn; Taylor, Myra] Univ KwaZulu Natal, Sch Nursing & Publ Hlth, Coll Hlth Sci, Discipline Publ Hlth Med, Room 274,2nd Floor,George Campbell Bldg, ZA-4013 Durban, South Africa.
   [de Vries, Hein] Maastricht Univ, Fac Hlth Med & Life Sci, Dept Hlth Org Policy & Econ Management, Maastricht, Netherlands.
C3 University of Kwazulu Natal; Maastricht University
RP Naidoo, S (corresponding author), Univ KwaZulu Natal, Sch Nursing & Publ Hlth, Coll Hlth Sci, Discipline Publ Hlth Med, Room 274,2nd Floor,George Campbell Bldg, ZA-4013 Durban, South Africa.
EM naidoos71@ukzn.ac.za; Sartorius@ukzn.ac.za; Hein.devries@maastrichtuniversity.nl; Taylor@ukzn.ac.za
FU South African Medical Research Council through the "Self-Initiated Grant" program; South African Medical Research Council
CR Alexandre GC, 2010, CHILD ABUSE NEGLECT, V34, P959, DOI 10.1016/j.chiabu.2010.06.005
   Andersson N, 2012, BMJ OPEN, V2, P0, DOI 10.1136/bmjopen-2011-000754
   Berger LM, 2009, CHILD MALTREATMENT, V14, P263, DOI 10.1177/1077559509337255
   Campbell J. A., 2015, AM J PREVENTION MED, V0, P0, DOI DOI 10.1016/j.amepre.2015.07.022
   Day C., 2015, SOUTH AFRICAN HEALTH REVIEW, V2014/15, P197
   De Vries H, 2014, ARCH SEX BEHAV, V43, P1087, DOI 10.1007/s10508-014-0280-8
   DSD DWCPD and UNICEF, 2012, DIS UNICEF, V0, P0
   Eggers SM, 2014, AIDS BEHAV, V18, P135, DOI 10.1007/s10461-013-0423-2
   Felitti VJ, 1998, AM J PREV MED, V14, P245, DOI 10.1016/S0749-3797(98)00017-8
   Filmer D, 2001, DEMOGRAPHY, V38, P115, DOI 10.2307/3088292
   Gaffoor Zakir, 2013, BMC RES NOTES, V6, P532, DOI 10.1186/1756-0500-6-532
   Hindin MJ, 2008, DHS ANAL STUDIES, V0, P0
   Hosegood V, 2009, AIDS CARE, V21, P13, DOI 10.1080/09540120902923063
   Howe LD, 2008, EMERG THEMES EPIDEMI, V5, P0, DOI 10.1186/1742-7622-5-3
   Jewkes R., 2015, BMC PUBLIC HEALTH, V0, P0, DOI DOI 10.1186/s12889-01501889-9
   Massyn N., 2015, DISTRICT HLTH BAROME, V0, P420
   McIlwaine C, 2013, ENVIRON URBAN, V25, P65, DOI 10.1177/0956247813477359
   Mulumeoderhwa M, 2015, CULT HEALTH SEX, V17, P284, DOI 10.1080/13691058.2014.935483
   Naidoo S, 2016, J SCHOOL HEALTH, V86, P813, DOI 10.1111/josh.12439
   Naidoo S, 2015, AJAR-AFR J AIDS RES, V14, P107, DOI 10.2989/16085906.2015.1040808
   OConnor BP, 2000, BEHAV RES METH INS C, V32, P396, DOI 10.3758/BF03200807
   OECD, 2015, EC SURV S AFR, V0, P0
   Ohene S. A., 2015, SOCIAL SCI MED, V0, P0, DOI DOI 10.1016/j.socscimed
   Pettifor A, 2009, INT PERSPECT SEX R H, V35, P82, DOI 10.1363/3508209
   Pius CM, 2015, PAK J MED SCI, V31, P827, DOI 10.12669/pjms.314.7115
   Postmus JL, 2015, CHILD ABUSE NEGLECT, V44, P76, DOI 10.1016/j.chiabu.2014.11.012
   Republic of South Africa, 2007, CRIM LAW SEX OFF REL, V0, P0
   Republic of South Africa, 2005, CHILDR ACT 38 2005, V0, P0
   Republic of South Africa, 1996, S AFR SCH ACT 84 199, V0, P0
   Republic of South Africa, 1996, NAT ED POL ACT 27 19, V0, P0
   Republic of South Africa, 2007, CHILDR AM ACT 41 200, V0, P0
   Republic of South Africa, 1998, DOM VIOL ACT 116 199, V0, P0
   Rockhill B, 1998, AM J PUBLIC HEALTH, V88, P15, DOI 10.2105/AJPH.88.1.15
   Russell M, 2014, PREV SCI, V15, P283, DOI 10.1007/s11121-013-0405-7
   Sartorius K, 2013, POPUL SPACE PLACE, V19, P103, DOI 10.1002/psp.697
   Schatz E, 2011, HEALTH PLACE, V17, P598, DOI 10.1016/j.healthplace.2010.12.017
   Shamu S, 2016, INT HEALTH, V8, P18, DOI 10.1093/inthealth/ihv068
   South African Government, 2014, 16 DAYS ACT NO VIOL, V0, P0
   Statistics South Africa, 2014, POV TRENDS S AFR EX, V0, P0
   Stockl H, 2014, BMC PUBLIC HEALTH, V14, P0, DOI 10.1186/1471-2458-14-751
   Strine TW, 2012, AM J HEALTH BEHAV, V36, P408, DOI 10.5993/AJHB.36.3.11
   Unger A, 2013, ARCH DIS CHILD, V98, P799, DOI 10.1136/archdischild-2011-301621
   Vyas S, 2006, HEALTH POLICY PLANN, V21, P459, DOI 10.1093/heapol/czl029
   World Health Organization, 2013, GLOB REG EST VIOL WO, V0, P0
   Yahaya I, 2013, BMC INT HEALTH HUM R, V13, P0, DOI 10.1186/1472-698X-13-33
   Zou G., 2013, AM J EPIDEMIOL, V159, P702
NR 47
TC 5
Z9 6
U1 0
U2 8
PU SPRINGER
PI NEW YORK
PA 233 SPRING ST, NEW YORK, NY 10013 USA
SN 0094-5145
EI 1573-3610
J9 J COMMUN HEALTH
JI J. Community Health
PD OCT 15
PY 2017
VL 42
IS 5
BP 1035
EP 1043
DI 10.1007/s10900-017-0354-3
PG 9
WC Health Policy & Services; Public, Environmental & Occupational Health
SC Health Care Sciences & Services; Public, Environmental & Occupational Health
GA FG6HK
UT WOS:000410472900027
PM 28508138
DA 2023-03-20
ER

PT J
AU Lee, C
   Fan, YH
   Starr, JR
   Dogon, IL
AF Lee, Cliff
   Fan, Yuehong
   Starr, Jacqueline R.
   Dogon, I. Leon
TI Dentists' and dental students' attitudes, knowledge, preparedness, and willingness related to treatment of people living with HIV/AIDS in China
SO JOURNAL OF PUBLIC HEALTH DENTISTRY
LA English
DT Article
DE HIV stigma; access to care; attitude of health personnel; refusal to treat; China; dental education; dental ethics
ID hiv-infected patients; self-disclosure; oral lesions; health; care; barriers; stigma; blood
AB Objectives: This study aims to assess the attitudes, knowledge, preparedness, and willingness of dentists and dental students to treat people-living-with-HIV/AIDS (PLWHA) in China, and to determine the factors associated with willingness to treat. Methods: We surveyed dentists and dental students in hospitals and dental schools in five regions in China with varying PLWHA prevalence. Survey questions covered demographics, as well as four categories regarding treating PLWHA: knowledge (scaled 0-1), attitude (scaled 1-4), preparedness (scaled 1-4), and willingness to treat (scaled 1-4). Composite scores for each category were calculated as weighted means. Confounder-adjusted regression analysis was performed to determine the factor(s) correlated with willingness to treat. Results: We collected 394 (84 percent) and 462 (90 percent) useable surveys from dentists and dental students respectively. Dentists' mean composite scores were 0.63 (poor knowledge), 2.1 (negative attitude), 2.8 (adequate preparedness), and 2.5 (neutral willingness). Students' mean composite scores were 0.64 (poor knowledge), 2.3 (negative attitude), 2.7 (adequate preparedness), and 2.6 (positive willingness). Forty-five percent of dentists and 59 percent of dental students had scores indicating positive willingness to treat. Attitude was the only factor consistently correlated with willingness to treat. Dentists and dental students scored low in all categories except for preparedness. Conclusion: It is imperative that knowledge of HIV/AIDS and attitudes toward PLWHA be further improved during dental training to increase the access to and effectiveness of dental care of PLWHA in China and to enhance their quality of life.
C1 [Lee, Cliff; Fan, Yuehong] Harvard Sch Dent Med, 188 Longwood Ave, Boston, MA 02115 USA.
   [Starr, Jacqueline R.] Forsyth Inst, Cambridge, MA USA.
   [Starr, Jacqueline R.] Harvard Sch Dent Med, Dept Oral Hlth Policy & Epidemiol, Boston, MA USA.
   [Dogon, I. Leon] Harvard Sch Dent Med, Dept Restorat Dent & Biomat Sci, Boston, MA USA.
C3 Harvard University; Harvard School of Dental Medicine; Harvard University; Forsyth Institute; Harvard University; Harvard School of Dental Medicine; Harvard University; Harvard School of Dental Medicine
RP Lee, C; Fan, YH (corresponding author), Harvard Sch Dent Med, 188 Longwood Ave, Boston, MA 02115 USA.
EM cliff_lee@alumni.harvard.edu; yuehongfan@alumni.harvard.edu
FU Harvard Catalyst \ The Harvard Clinical and Translational Science Center [UL1 TR001102]; Harvard University
CR Azodo CC, 2010, J DENT EDUC, V74, P446
   Barnes DB, 1996, J PUBLIC HEALTH DENT, V56, P223, DOI 10.1111/j.1752-7325.1996.tb02440.x
   Brown L, 2003, AIDS EDUC PREV, V15, P49, DOI 10.1521/aeap.15.1.49.23844
   Charbonneau A, 1999, AIDS CARE, V11, P61, DOI 10.1080/09540129948207
   Cherry-Peppers Gail, 2003, J NATL MED ASSOC, V95, P0
   Cohen Leonard A, 2005, J DENT EDUC, V69, P896
   Crossley ML, 2004, BRIT DENT J, V196, P749, DOI 10.1038/sj.bdj.4811382
   Dobalian A, 2003, J PUBLIC HEALTH DENT, V63, P78, DOI 10.1111/j.1752-7325.2003.tb03479.x
   El-Maaytah M, 2005, ORAL DIS, V11, P318, DOI 10.1111/j.1601-0825.2005.01126.x
   Ellepola ANB, 2011, EUR J DENT EDUC, V15, P165, DOI 10.1111/j.1600-0579.2010.00652.x
   Greenland S, 1999, EPIDEMIOLOGY, V10, P37, DOI 10.1097/00001648-199901000-00008
   Greenspan D, 1997, AIDS CLIN CARE, V9, P29
   Li L, 2007, AIDS PATIENT CARE ST, V21, P753, DOI 10.1089/apc.2006.0219
   Lieber E, 2006, AIDS BEHAV, V10, P463, DOI 10.1007/s10461-005-9047-5
   Mascarenhas AK, 1999, ORAL SURG ORAL MED O, V87, P708, DOI 10.1016/S1079-2104(99)70166-6
   McCarthy GM, 1999, AM J PUBLIC HEALTH, V89, P541, DOI 10.2105/AJPH.89.4.541
   McCarthy GM, 1996, ORAL SURG ORAL MED O, V81, P297, DOI 10.1016/S1079-2104(96)80329-5
   Ministry of Health Peoples Republic of China Joint United Nations Programme on HIV/AIDS World Health Organization, 2011, 2011 EST HIV AIDS EP, V0, P0
   Oliveira ER, 2002, AIDS CARE, V14, P569, DOI 10.1080/09540120220133099
   Patton LL, 2003, J PUBLIC HEALTH DENT, V63, P86, DOI 10.1111/j.1752-7325.2003.tb03480.x
   Patton LL, 2002, ORAL DIS, V8, P98, DOI 10.1034/j.1601-0825.2002.00020.x
   PERRY SW, 1993, J AM DENT ASSOC, V124, P51, DOI 10.14219/jada.archive.1993.0182
   Rohn Edward J, 2006, J DENT EDUC, V70, P1038
   Sadeghi M, 2009, J DENT EDUC, V73, P740
   Sadowsky D, 1996, AIDS CARE, V8, P581, DOI 10.1080/09540129650125533
   SADOWSKY D, 1991, J AM DENT ASSOC, V122, P29, DOI 10.14219/jada.archive.1991.0048
   Seacat JD, 2009, J DENT EDUC, V73, P437
   StataCorp, 2011, STAT STAT SOFTW REL, V0, P0
   TOKARS JI, 1993, ANN INTERN MED, V118, P913, DOI 10.7326/0003-4819-118-12-199306150-00001
   Zhong W, 2000, J COMPR STOMATOL, V16, P152
NR 30
TC 8
Z9 11
U1 0
U2 69
PU WILEY
PI HOBOKEN
PA 111 RIVER ST, HOBOKEN 07030-5774, NJ USA
SN 0022-4006
EI 1752-7325
J9 J PUBLIC HEALTH DENT
JI J. Public Health Dent.
PD WIN 15
PY 2017
VL 77
IS 1
BP 30
EP 38
DI 10.1111/jphd.12168
PG 9
WC Dentistry, Oral Surgery & Medicine; Public, Environmental & Occupational Health
SC Dentistry, Oral Surgery & Medicine; Public, Environmental & Occupational Health
GA EN1JV
UT WOS:000395767200005
PM 27427861
DA 2023-03-20
ER

PT J
AU Mashegoane, S
   Makhubela, M
AF Mashegoane, Solomon
   Makhubela, Malose
TI Adverse developmental experiences and risky health behaviours among black South African university students
SO JOURNAL OF PSYCHOLOGY IN AFRICA
LA English
DT Article
DE adverse developmental experiences; graded effects; risky health behaviours
ID childhood experiences; alcohol-use; abuse; adults; sample; youth; hiv
AB This study examined the relationship between adverse developmental experiences (ADEs) and risky health behaviours among a cross-sectional sample of black South African students (n = 393; females = 58%, M-age = 20 5 years, SD = 2 9) Binary logistic regression was used to model the association between categories of ADEs and risky health behaviours Findings suggest individual ADEs to significantly predict risky health behaviours The highest singular ADEs reported were being treated like a child (62%), parents being overprotective (59%), and being driven to be perfectionistic (58%) There was no indication of a general trend of ordered associations between the number of ADEs and risky health behaviours.
C1 [Mashegoane, Solomon] Univ Limpopo, Dept Psychol, Polokwane, South Africa.
   [Makhubela, Malose] Univ Pretoria, Dept Psychol, Pretoria, South Africa.
C3 University of Limpopo; University of Pretoria
RP Makhubela, M (corresponding author), Univ Pretoria, Dept Psychol, Pretoria, South Africa.
EM silas.makhubela@up.ac.za
CR Almuneef M, 2014, CHILD ABUSE NEGLECT, V38, P1787, DOI 10.1016/j.chiabu.2014.06.003
   Anda RF, 2006, EUR ARCH PSY CLIN N, V256, P174, DOI 10.1007/s00406-005-0624-4
   Anda RF, 2010, AM J PREV MED, V39, P93, DOI 10.1016/j.amepre.2010.03.015
   Arnett JJ, 2005, J DRUG ISSUES, V35, P235, DOI 10.1177/002204260503500202
   Arnett JJ, 2000, AM PSYCHOL, V55, P469, DOI 10.1037/0003-066X.55.5.469
   Barber BK, 2012, J ADOLESCENCE, V35, P273, DOI 10.1016/j.adolescence.2011.10.010
   Berg Carla J, 2014, OPEN J PREV MED, V4, P387, DOI 10.4236/ojpm.2014.46046
   BRENER ND, 1995, AM J EPIDEMIOL, V141, P575, DOI 10.1093/oxfordjournals.aje.a117473
   Brown DW, 2009, AM J PREV MED, V37, P389, DOI 10.1016/j.amepre.2009.06.021
   Centers for Disease Control and Prevention (CDC), 2010, MMWR MORB MORTAL WKLY REP, V59, P1609
   Chao R, 1994, CHILD DEV, V58, P1244
   Chartier MJ, 2010, CHILD ABUSE NEGLECT, V34, P454, DOI 10.1016/j.chiabu.2009.09.020
   Felitti VJ, 1998, AM J PREV MED, V14, P245, DOI 10.1016/S0749-3797(98)00017-8
   Ford ES, 2011, PREV MED, V53, P188, DOI 10.1016/j.ypmed.2011.06.015
   Heusser S, 2014, S AFR J PSYCHOL, V44, P83, DOI 10.1177/0081246313516258
   Jewkes R, 2012, SOC SCI MED, V74, P1729, DOI 10.1016/j.socscimed.2011.05.020
   Jewkes RK, 2010, CHILD ABUSE NEGLECT, V34, P833, DOI 10.1016/j.chiabu.2010.05.002
   Krug EG, 2002, LANCET, V360, P1083, DOI 10.1016/S0140-6736(02)11133-0
   Mashegoane S, 2002, SOC BEHAV PERSONAL, V30, P475, DOI 10.2224/sbp.2002.30.5.475
   National Scientific Council on the Developing Child, 2005, 3 NAT SCI COUNC DEV, V0, P0
   Oliver G, 1999, PHYSIOL BEHAV, V66, P511, DOI 10.1016/S0031-9384(98)00322-9
   Orr D, 2008, J AM COLL HEALTH, V56, P469, DOI 10.3200/JACH.56.5.469-480
   Pengpid S, 2013, J PSYCHOL AFR, V23, P243, DOI 10.1080/14330237.2013.10820620
   Phiri LL, 2011, J PSYCHOL AFR, V21, P447, DOI 10.1080/14330237.2011.10820479
   Porter K., 2009, INTERNATIONAL ELECTRONIC JOURNAL OF HEALTH EDUCATION, V12, P222
   Ramiro LS, 2010, CHILD ABUSE NEGLECT, V34, P842, DOI 10.1016/j.chiabu.2010.02.012
   ROSE DT, 1994, J ABNORM PSYCHOL, V103, P419, DOI 10.1037/0021-843X.103.3.419
   Shonkoff JP, 2012, PEDIATRICS, V129, PE232, DOI 10.1542/peds.2011-2663
   Tenkorang EY, 2012, J SEX RES, V49, P508, DOI 10.1080/00224499.2011.597524
   Thompson R, 2015, ACAD PEDIATR, V15, P503, DOI 10.1016/j.acap.2014.09.010
   World Health Organization, 2011, ADV CHILDH EXP INT Q, V0, P0
   Young C., 2008, AFRICAN J DRUG ALCOH, V7, P101
   Young C, 2010, J CHILD ADOLESC MENT, V22, P15, DOI 10.2989/17280583.2010.493659
NR 33
TC 0
Z9 0
U1 0
U2 2
PU ROUTLEDGE JOURNALS, TAYLOR & FRANCIS LTD
PI ABINGDON
PA 2-4 PARK SQUARE, MILTON PARK, ABINGDON OX14 4RN, OXON, ENGLAND
SN 1433-0237
EI 1815-5626
J9 J PSYCHOL AFR
JI J. Psychol. Afr.
PD JUN 15
PY 2017
VL 27
IS 6
BP 488
EP 493
DI 10.1080/14330237.2017.1375195
PG 6
WC Psychology, Multidisciplinary
SC Psychology
GA FS3PO
UT WOS:000419694600003
DA 2023-03-20
ER

PT J
AU Modise, AM
AF Modise, Alfred Motalenyane
TI HIV/AIDS prevention support resourcing with family and peers: University student perspectives
SO JOURNAL OF PSYCHOLOGY IN AFRICA
LA English
DT Article
DE negotiating; HIV/AIDS; culture sharing; information; safe sex education; prevention
AB This study explored how students construct family and peers as resources for their HIV prevention. The participants were 20 education students from a South African technology education university (female = 60%, black = 85%; age range = 18 to 24). They completed a semi-structured interview on their access to family and peers talking about HIV/AIDS prevention in the context of perceived cultural influences. The data was thematically analysed using open-coding. Findings suggest that students shared information about HIV/AIDS prevention with peers, and less so with family. They perceived cultural taboos around sex talk to be a barrier to open discussion of HIV/ADS. Students may need to acquire strategies to negotiate HIV/AIDS prevention approaches with family in the context of culture.
C1 [Modise, Alfred Motalenyane] Cent Univ Technol, Fac Educ, Bloemfontein, Free State, South Africa.
C3 Central University of Technology
RP Modise, AM (corresponding author), Cent Univ Technol, Fac Educ, Bloemfontein, Free State, South Africa.
EM mamodise@cut.ac.za
CR Aggleton P., 2010, PROMOTING HLTH WELLB, V0, P119
   Bangstad S., 2007, GLOBAL FLOWS LOCAL, V0, P134
   Hesse-Biber, 2010, PRACTICE QUALITATIVE, V0, P0
   Higher Education HIV and AIDS Programme (HEAIDS), 2010, HIV PREV REL FACT HI, V0, P77
   Kapungwe A. K., 2009, YOUTH GOVERNMENTS FI, V0, P0
   Lobato S., 2014, SELFESTEEM FACTOR SE, V0, P45
   Mswela M., 2009, PER-POTCHEF EL LAW J, V12, P272
   Mugweni E., 2014, HLTH ED RES, V30, P388
   Pequegnat W., 2012, FAMILY HIVAIDS CULTU, V0, P0
   Selesho Jacob, 2012, JOURNAL OF HUMAN ECOLOGY, V40, P125
   Selesho M., 2012, J HUMAN EC DELHI IND, V38, P181
   Sharma S., 2006, HIVAIDS YOU, V0, P116
   Sloboda Z, 2014, ADV PREVENTION SCI, V0, PP1, DOI 10.1007/978-1-4899-7424-2
   Solomon SS, 2011, INDIAN J MED RES, V134, P904, DOI 10.4103/0971-5916.92635
   Van Dyk A., 2008, HIVAIDS CARE COUNSEL, V0, P209
   Walker, 2009, INTRO RES ED, V0, P0
   Wiseman A., 2012, IMPACT HIVAIDS ED WO, V0, P0
NR 17
TC 0
Z9 0
U1 0
U2 6
PU ROUTLEDGE JOURNALS, TAYLOR & FRANCIS LTD
PI ABINGDON
PA 2-4 PARK SQUARE, MILTON PARK, ABINGDON OX14 4RN, OXON, ENGLAND
SN 1433-0237
EI 1815-5626
J9 J PSYCHOL AFR
JI J. Psychol. Afr.
PD JUN 15
PY 2017
VL 27
IS 3
BP 290
EP 293
DI 10.1080/14330237.2017.1321864
PG 4
WC Psychology, Multidisciplinary
SC Psychology
GA EZ4ZB
UT WOS:000404719900015
DA 2023-03-20
ER

PT J
AU Frain, JA
AF Frain, Judy A.
TI Preparing every nurse to become an HIV nurse
SO NURSE EDUCATION TODAY
LA English
DT Article
DE HIV; Stigma; Education; Nursing students
ID stigma; care; attitudes
AB Background: There are currently over 1,2 million people in the United States living with HIV, and that number is increasing. Because persons infected are living longer, they must deal with numerous comorbidities complicated by underlying HIV disease. This may require frequent healthcare visits. The majority of new nurses will not be working in positions focused on HIV care, however many nurses will find themselves called upon to care for patients living with HIV regardless of their employment setting. Unfortunately, as the HIV/AIDS epidemic has faded from the headlines, HIV/AIDS education has decreased in most nursing schools, and undergraduate students receive minimal education about HIV/AIDS. Many nursing students nearing graduation report feeling unprepared to care for patients with HIV. This lack of preparation results from lack of knowledge, which can perpetuate fear and stigmatizing attitudes towards people living with HIV. Aim of the Study: The purpose of this study was to gauge the impact of utilizing speakers living with HIV, and HIV healthcare professionals in preparing undergraduate nursing students to care for patients living with HIV. Research Method: To assess HIV-related knowledge and attitudes of undergraduate nursing students we used a quantitative, descriptive pretest-posttest design. Nonparametric related samples tests and Wilcoxon signed rank tests were conducted to compare knowledge and attitudes of HIV and persons living with HIV, in undergraduate nursing students before and after an HIV educational experience. Conclusions: There was a significant difference in the overall scores in HIV knowledge after the education experience (p = 0.000). Questions related to stigma on the HIV/AIDS Questionnaire for Health Care Providers also revealed statistically significant improvement. Results suggest the benefits of incorporating this curriculum addition as a method of HIV education into the undergraduate curriculum may make a tremendous impact on student readiness to care for persons with HIV. (C) 2016 Elsevier Ltd. All rights reserved.
C1 [Frain, Judy A.] Barnes Jewish Coll, Goldfarb Sch Nursing, 4483 Duncan Ave, St Louis, MO 63110 USA.
C3 Washington University (WUSTL)
RP Frain, JA (corresponding author), Barnes Jewish Coll, Goldfarb Sch Nursing, 4483 Duncan Ave, St Louis, MO 63110 USA.
EM jfrain@bjc.org
FU Sigma Theta Tau, Tau Iota Chapter; NATIONAL CENTER FOR ADVANCING TRANSLATIONAL SCIENCES [UL1TR000448] Funding Source: NIH RePORTER
CR Carey MP, 2002, AIDS EDUC PREV, V14, P172, DOI 10.1521/aeap.14.2.172.23902
   Earnshaw VA, 2015, AIDS BEHAV, V19, P41, DOI 10.1007/s10461-014-0758-3
   Earnshaw VA, 2013, AIDS BEHAV, V17, P1785, DOI 10.1007/s10461-013-0437-9
   Giordano TP, 2015, JAMA INTERN MED, V175, P596, DOI 10.1001/jamainternmed.2014.8199
   Guth L. J., 2010, J COLL STUD DEV, V41, P503
   Holzemer WL, 2009, J ASSOC NURSE AIDS C, V20, P161, DOI 10.1016/j.jana.2009.02.002
   International Planned Parenthood Federation/Western Hemisphere Region, 2013, HIV AIDS QUEST HLTH, V0, P0
   Katz IT, 2013, J INT AIDS SOC, V16, P0, DOI 10.7448/IAS.16.3.18640
   Magnus M, 2013, AIDS PATIENT CARE ST, V27, P297, DOI 10.1089/apc.2012.0423
   Mak WWS, 2015, AIDS CARE, V27, P855, DOI 10.1080/09540121.2015.1007113
   Pickles D, 2009, J ADV NURS, V65, P2262, DOI 10.1111/j.1365-2648.2009.05128.x
   Skarbinski J, 2015, JAMA INTERN MED, V175, P588, DOI 10.1001/jamainternmed.2014.8180
   Stringer KL, 2016, AIDS BEHAV, V20, P115, DOI 10.1007/s10461-015-1256-y
   Sweeney SM, 2016, AIDS BEHAV, V20, P29, DOI 10.1007/s10461-015-1164-1
   White House Office of National AIDS Policy, 2015, NAT HIV AIDS STRAT U, V0, P0
NR 15
TC 11
Z9 13
U1 2
U2 18
PU CHURCHILL LIVINGSTONE
PI EDINBURGH
PA JOURNAL PRODUCTION DEPT, ROBERT STEVENSON HOUSE, 1-3 BAXTERS PLACE, LEITH WALK, EDINBURGH EH1 3AF, MIDLOTHIAN, SCOTLAND
SN 0260-6917
EI 1532-2793
J9 NURS EDUC TODAY
JI Nurse Educ. Today
PD JAN 15
PY 2017
VL 48
IS 
BP 129
EP 133
DI 10.1016/j.nedt.2016.10.005
PG 5
WC Education, Scientific Disciplines; Nursing
SC Education & Educational Research; Nursing
GA EE6NX
UT WOS:000389730600022
PM 27810630
DA 2023-03-20
ER

PT J
AU Mnguni, L
AF Mnguni, Lindelani
TI THE RELATIONSHIP BETWEEN ENROLMENT IN BIOLOGY, HIV/AIDS KNOWLEDGE AND RELATED BEHAVIOUR AMONG SOUTH AFRICAN SCHOOLGIRLS
SO JOURNAL OF BALTIC SCIENCE EDUCATION
LA English
DT Article
DE behavioural intention; biology students; health literacy; HIV/AIDS literacy; South African schoolgirls
ID planned behavior; reasoned action; public-health; strategy; curriculum; education; literacy; life; hiv
AB In spite of integrating HIV/AIDS education in South African curricula the prevalence of HIV in 2016 was the highest since 2002. HIV infection rate is particularly high among schoolgirls compared with boys. Using a closed-ended questionnaire, this quantitative survey research compared Biology and non-Biology schoolgirls' (n=291) behavioural intention, Health Literacy and HIV/AIDS Literacy to determine if enrolling for Biology, and subsequently learning about the scientific nature of HIV/AIDS would reduce risk behaviour among schoolgirls. Results indicate that Biology students have higher Health Literacy and HIV/AIDS Literacy than non-Biology students. The behavioural intentions of both groups were not significantly different. Health Literacy and HIV/AIDS Literacy did not correlate significantly with behavioural intention, which were indicative of risk behaviour. These findings suggest that enrolling for Biology and other science subjects and subsequently learning about HIV/AIDS may not reduce risk behaviour among schoolgirls.
C1 [Mnguni, Lindelani] Univ South Africa, Sch Teacher Educ, Dept Sci & Technol Educ, Coll Educ, POB 29433, ZA-0132 Pretoria, South Africa.
C3 University of South Africa
RP Mnguni, L (corresponding author), Univ South Africa, Sch Teacher Educ, Dept Sci & Technol Educ, Coll Educ, POB 29433, ZA-0132 Pretoria, South Africa.
EM mngunle@unisa.ac.za
CR AJZEN I, 1991, ORGAN BEHAV HUM DEC, V50, P179, DOI 10.1016/0749-5978(91)90020-T
   Ajzen I, 2002, CONSTRUCTING TPB QUE, V0, P0
   BANDURA A, 1991, ORGAN BEHAV HUM DEC, V50, P248, DOI 10.1016/0749-5978(91)90022-L
   BINGLE WH, 1994, SCI EDUC, V78, P185, DOI 10.1002/sce.3730780206
   Cronin J., 2006, ZUMA TELLS WORKERS P, V0, P0
   Dellar RC, 2015, J INT AIDS SOC, V18, P64, DOI 10.7448/IAS.18.2.19408
   Ebersohn L., 2008, MICROSCOPE KALEIDOSC, V0, P1
   Gregson S, 2006, SCIENCE, V311, P664, DOI 10.1126/science.1121054
   Guo Q, 2007, ADDICT BEHAV, V32, P1066, DOI 10.1016/j.addbeh.2006.07.015
   Hansen T, 2004, INT J INFORM MANAGE, V24, P539, DOI 10.1016/j.ijinfomgt.2004.08.004
   Harrison A, 2010, BMC PUBLIC HEALTH, V10, P0, DOI 10.1186/1471-2458-10-102
   Hodson D, 2004, SCI ED REV, V1, P2
   Hyrkas K, 2003, INT J NURS STUD, V40, P619, DOI 10.1016/S0020-7489(03)00036-1
   Kemp C, 2016, AIDS BEHAV, V20, P1937, DOI 10.1007/s10461-016-1386-x
   Kuther TL, 2002, ADDICT BEHAV, V27, P35, DOI 10.1016/S0306-4603(00)00161-1
   Mnguni L, 2016, J BIOL EDUC, V50, P147, DOI 10.1080/00219266.2015.1007888
   Mnguni Lindelani, 2013, S. AFR. J. EDUC., V33, P1
   Mnguni L, 2012, J BIOL EDUC, V46, P226, DOI 10.1080/00219266.2012.716778
   Nicholls J., 2003, INT J HIST LEARNING, V3, P11
   Noether GE., 2012, INTRO STAT NONPARAME, V0, P0
   Nutbeam D, 2000, HEALTH PROMOT INT, V15, P259, DOI 10.1093/heapro/15.3.259
   Page JA, 2006, AFR J RES MATH SCI T, V10, P103, DOI 10.1080/10288457.2006.10740598
   Saad BM, 2013, PROCD SOC BEHV, V105, P195, DOI 10.1016/j.sbspro.2013.11.020
   Shortell SM, 2004, AM J PUBLIC HEALTH, V94, P1671, DOI 10.2105/AJPH.94.10.1671
   Statistics South Africa, 2016, MID YEAR POP EST, V0, P0
   Wolff E, 2015, AFR J RES MATH SCI T, V19, P213, DOI 10.1080/10288457.2015.1080933
   Zuga K.F., 1992, J TECHNOLOGY ED, V3, P48, DOI 10.21061/jte.v3i2.a.6
NR 27
TC 0
Z9 0
U1 0
U2 2
PU SCI METHODICAL CTR-SCI EDUCOLOGICA
PI SIAULIAI
PA DONELAICIO ST 29, SIAULIAI, LT-78115, LITHUANIA
SN 1648-3898
EI 
J9 J BALT SCI EDUC
JI J. Balt. Sci. Educ.
PD JUN 15
PY 2017
VL 16
IS 6
BP 898
EP 907
DI 
PG 10
WC Education & Educational Research
SC Education & Educational Research
GA FR3BM
UT WOS:000418941000005
DA 2023-03-20
ER

PT J
AU Ayodele, O
AF Ayodele, Olabode
TI The Theory of Planned Behavior as a Predictor of HIV Testing Intention
SO AMERICAN JOURNAL OF HEALTH BEHAVIOR
LA English
DT Article
DE Nigeria; theory of planned behavior; attitude; HIV testing; HIV/AIDS; perceived risk
ID students; nigeria; adolescents; attitudes; hiv/aids; scale
AB Objectives: This investigation tests the theory of planned behavior (TPB) as a predictor of HIV testing intention among Nigerian university undergraduate students. Methods: A cross-sectional study of 392 students was conducted using a self-administered structured questionnaire that measured socio-demographics, perceived risk of human immunodeficiency virus (HIV) infection, and TPB constructs. Analysis was based on 273 students who had never been tested for HIV. Hierarchical multiple regression analysis assessed the applicability of the TPB in predicting HIV testing intention and additional predictive value of perceived risk of HIV infection. Results: The prediction model containing TPB constructs explained 35% of the variance in HIV testing intention, with attitude and perceived behavioral control making significant and unique contributions to intention. Perceived risk of HIV infection contributed marginally (2%) but significantly to the final prediction model. Conclusions: Findings supported the TPB in predicting HIV testing intention. Although future studies must determine the generalizability of these results, the findings highlight the importance of perceived behavioral control, attitude, and perceived risk of HIV infection in the prediction of HIV testing intention among students who have not previously tested for HIV.
C1 [Ayodele, Olabode] Indiana State Univ, Coll Hlth & Human Serv, Dept Appl Hlth Sci, Terre Haute, IN 47809 USA.
C3 Indiana State University
RP Ayodele, O (corresponding author), Indiana State Univ, Coll Hlth & Human Serv, Dept Appl Hlth Sci, Terre Haute, IN 47809 USA.
EM Olabode.ayodele@indstate.edu
CR Abamecha F, 2013, BMC PUBLIC HEALTH, V13, P0, DOI 10.1186/1471-2458-13-140
   Abiodun Olumide, 2014, BMC RES NOTES, V7, P639, DOI 10.1186/1756-0500-7-639
   Ajzen I, 2002, J APPL SOC PSYCHOL, V32, P665, DOI 10.1111/j.1559-1816.2002.tb00236.x
   AJZEN I, 1991, ORGAN BEHAV HUM DEC, V50, P179, DOI 10.1016/0749-5978(91)90020-T
   Asaolu IO, 2016, PLOS ONE, V11, P0, DOI 10.1371/journal.pone.0164052
   Astrom AN, 2009, BMC HEALTH SERV RES, V9, P0, DOI 10.1186/1472-6963-9-213
   AVERT, 2016, HIV AIDS NIG, V0, P0
   Boshamer CB, 1999, AIDS EDUC PREV, V11, P400
   Cooke R, 2016, HEALTH PSYCHOL REV, V10, P148, DOI 10.1080/17437199.2014.947547
   Daniyam CA, 2010, J INFECT DEV COUNTR, V4, P357, DOI 10.3855/jidc.683
   de Wit JBF, 2008, HIV MED, V9, P20, DOI 10.1111/j.1468-1293.2008.00586.x
   DeHart DD, 1997, J SEX RES, V34, P11, DOI 10.1080/00224499709551860
   Fekadu Z, 2001, PSYCHOL HEALTH, V16, P207, DOI 10.1080/08870440108405500
   Fishbein M, 2006, J COMMUN, V56, PS1, DOI 10.1111/j.1460-2466.2006.00280.x
   Fonner VA, 2012, COCHRANE DB SYST REV, V12, P0
   Ibrahim M., 2013, INT J PREVENTION TRE, V2, P23
   Jemmott JB, 2007, AIDS CARE, V19, P677, DOI 10.1080/09540120601084308
   Kakoko DC, 2006, SOC SCI MED, V63, P991, DOI 10.1016/j.socscimed.2006.02.016
   Lugoe W, 1999, J HEALTH PSYCHOL, V4, P497, DOI 10.1177/135910539900400404
   Marks G, 2005, JAIDS-J ACQ IMM DEF, V39, P446, DOI 10.1097/01.qai.0000151079.33935.79
   Mbamara SU, 2013, J REPROD MED, V58, P55
   Mirkuzie AH, 2011, BMC HEALTH SERV RES, V11, P0, DOI 10.1186/1472-6963-11-196
   Misovich SJ, 1998, HDB SEXUALITY RELATE, V0, P328
   Molla M, 2007, AIDS CARE, V19, P425, DOI 10.1080/09540120600722692
   (NACA) N.A.F.T.C.O.A., 2015, GLOB AIDS RESP COUNT, V0, P0
   Onyeonoro UU, 2014, J HIV HUM REPROD, V0, P0, DOI DOI 10.4103/2321-9157.135743
   Peltzer K, 2003, INT J ADV COUNSEL, V24, P193
   Uhrig DJ, 2012, HLTH ED J, V71, P102
NR 28
TC 17
Z9 17
U1 1
U2 10
PU PNG PUBLICATIONS
PI OAK RIDGE
PA 2205-K OAK RIDGE RD, #115, OAK RIDGE, NC 27310 USA
SN 1945-7359
EI 
J9 AM J HEALTH BEHAV
JI Am. J. Health Behav.
PD MAR 15
PY 2017
VL 41
IS 2
BP 147
EP 151
DI 10.5993/AJHB.41.2.5
PG 5
WC Public, Environmental & Occupational Health
SC Public, Environmental & Occupational Health
GA EZ1JB
UT WOS:000404466100005
PM 28452691
DA 2023-03-20
ER

PT J
AU Zhang, X
   Tang, W
   Li, Y
   Mahapatra, T
   Feng, Y
   Li, M
   Chen, F
   Li, P
   Xing, J
   Qian, S
   Ge, L
   Bu, K
   Mahapatra, S
   Tang, S
   Wang, L
   Wang, N
AF Zhang, X.
   Tang, W.
   Li, Y.
   Mahapatra, T.
   Feng, Y.
   Li, M.
   Chen, F.
   Li, P.
   Xing, J.
   Qian, S.
   Ge, L.
   Bu, K.
   Mahapatra, S.
   Tang, S.
   Wang, L.
   Wang, N.
TI The HIV/AIDS epidemic among young people in China between 2005 and 2012: results of a spatial temporal analysis
SO HIV MEDICINE
LA English
DT Article
DE China; cluster; HIV; hotspots; spatial analysis; young people
ID sex workers; hiv; risk; adolescents; antibody; intercourse; prevalence; behaviors; syphilis; students
AB Objectives Despite a recent increase in the HIV/AIDS epidemic among young people in China, youth-specific HIV data are limited. Methods In total, 56 621 individuals with HIV/AIDS, aged 15-24 years, registered in the Case Reporting System of China between 2005 and 2012 and having complete spatial information were included in the present analysis. Spatial autocorrelation (general and local) and space-time scanning were performed using the ARCGIS 10.2 and SATSCAN 9.3 software, respectively. Results During 2005-2012, the number of reported HIV/AIDS cases and the proportion of HIV cases increased while the proportion of AIDS cases decreased. Sexual contact became the predominant route of transmission in later years. Spatial analysis showed marked geographical variations in HIV infection among young people throughout China during 2005-2012. The number of new hotspots increased over time. They were mainly localized to southeastern coastal areas, southwestern frontier provinces or autonomous regions (of Guangxi, Yunnan and Sichuan) and Beijing municipality. Later these hotspots disappeared and new hotspots were found in the northeast of the country. Significant clusters of HIV-positive cases were identified in three different time periods, which indicated high HIV transmission among young Chinese people in the recent past. The risk of HIV infection was highest in the first cluster (2009-2012; this cluster was the largest in size) covering the provinces of Guizhou and Yunnan, the Chongqing municipality, Guangxi, and the province of Sichuan. The second cluster (2010-2012) was mostly located in Shanghai, South Jiangsu, Zhejiang and South Anhui, while the third cluster (2010-2012) was located in Beijing and Tianjin. Conclusions Target-specific comprehensive behavioural interventions are urgently needed to contain the HIV epidemic among young people.
C1 [Zhang, X.; Feng, Y.; Li, M.; Chen, F.; Li, P.; Ge, L.; Bu, K.; Wang, L.; Wang, N.] Chinese Ctr Dis Control & Prevent, Natl Ctr AIDS STD Control & Prevent, 155 Changbai Rd, Beijing, Peoples R China.
   [Zhang, X.] Shijingshan Ctr Dis Control & Prevent, Beijing, Peoples R China.
   [Tang, W.; Tang, S.] Univ North Carolina Chapel Hill, Project China, Guangzhou, Guangdong, Peoples R China.
   [Tang, W.; Tang, S.] Guangdong Prov Ctr Skin Dis & STI Control, Guangzhou, Guangdong, Peoples R China.
   [Li, Y.] Univ S Florida, Coll Publ Hlth, Tampa, FL USA.
   [Mahapatra, T.; Mahapatra, S.] Univ Calif Los Angeles, Fielding Sch Publ Hlth, Dept Epidemiol, Los Angeles, CA USA.
   [Xing, J.] Beijing Human Resources & Social Secur Bur, Beijing, Peoples R China.
   [Qian, S.] Zhejiang Prov Peoples Hosp, Hangzhou, Zhejiang, Peoples R China.
C3 Chinese Center for Disease Control & Prevention; National Center for AIDS/STD Control & Prevention, Chinese Center for Disease Control & Prevention; State University System of Florida; University of South Florida; University of California System; University of California Los Angeles; Zhejiang Provincial People's Hospital
RP Wang, L (corresponding author), Chinese Ctr Dis Control & Prevent, Natl Ctr AIDS STD Control & Prevent, 155 Changbai Rd, Beijing, Peoples R China.
EM wanglu64@163.com
FU mega-projects of national science research under the 12th Five-Year Plan of China [2012ZX10001001]; National Institutes of Health [NIAID 1R01AI114310, 1D43T W009532]; National Institutes of Health Fogarty International Center [5R25TW009340]
CR Adefuye AS, 2009, BMC PUBLIC HEALTH, V9, P0, DOI 10.1186/1471-2458-9-281
   ANSELIN L, 1995, GEOGR ANAL, V27, P93, DOI 10.1111/j.1538-4632.1995.tb00338.x
   Bearinger LH, 2007, LANCET, V369, P1220, DOI 10.1016/S0140-6736(07)60367-5
   Beyrer C, 2000, AIDS, V14, P75, DOI 10.1097/00002030-200001070-00009
   Binagwaho A, 2012, AIDS CARE, V24, P936, DOI 10.1080/09540121.2011.648159
   Cai Y, 2012, INT J STD AIDS, V23, PE9, DOI 10.1258/ijsa.2009.009065
   Chen L, 2016, JAIDS-J ACQ IMM DEF, V71, P316, DOI 10.1097/QAI.0000000000000833
   Chimoyi LA, 2014, BMC PUBLIC HEALTH, V14, P0, DOI 10.1186/1471-2458-14-555
   CONSTANTINE NT, 1992, LAB MED, V23, P807, DOI 10.1093/labmed/23.12.807
   El-Emshaty WM, 2011, BRAZ J MICROBIOL, V42, P303, DOI 10.1590/S1517-83822011000100039
   Feng L, 2014, PLOS ONE, V9, P0, DOI 10.1371/journal.pone.0105536
   FRANCIS B, 1993, TRANSFUSION, V33, P0
   Hanson CE, 2002, SOC SCI MED, V55, P791, DOI 10.1016/S0277-9536(01)00203-9
   Idele P, 2014, JAIDS-J ACQ IMM DEF, V66, PS144, DOI 10.1097/QAI.0000000000000176
   Kogan SM, 2010, PUBLIC HEALTH REP, V125, P709, DOI 10.1177/003335491012500513
   KULLDORFF M, 1995, STAT MED, V14, P799, DOI 10.1002/sim.4780140809
   Nogues D, 2013, BIOCHIM CLIN, V37, P0
   Peng ZH, 2011, GEOSPATIAL HEALTH, V5, P177, DOI 10.4081/gh.2011.169
   Pettifor A, 2013, JAIDS-J ACQ IMM DEF, V63, PS155, DOI 10.1097/QAI.0b013e31829871fb
   Qian Han-Zhu, 2006, HARM REDUCT J, V3, P4, DOI 10.1186/1477-7517-3-4
   RIEZUBOJ JI, 1992, J HEPATOL, V15, P309, DOI 10.1016/0168-8278(92)90061-S
   Song Y, 2010, J PUBLIC HEALTH-UK, V32, P312, DOI 10.1093/pubmed/fdp123
   Sun LN, 2011, MOD PREV MED, V4, P70
   Tang WM, 2015, INT J STD AIDS, V26, P648, DOI 10.1177/0956462414550170
   Wang Lan, 2010, ZHONGHUA LIU XING BING XUE ZA ZHI, V31, P1017
   Wang LD, 2007, AIDS, V21, PS3, DOI 10.1097/01.aids.0000304690.24390.c2
   Wang L, 2014, CLIN INFECT DIS, V59, PE1, DOI 10.1093/cid/ciu245
   Wu ZY, 2004, AIDS EDUC PREV, V16, P7, DOI 10.1521/aeap.16.3.5.7.35521
   Xiao ZW, 2011, AIDS CARE, V23, P105, DOI 10.1080/09540121.2010.532537
   Xiao ZW, 2010, AIDS CARE, V22, P332, DOI 10.1080/09540120903193609
   Xing JN, 2014, CLIN INFECT DIS, V59, P0, DOI 10.1093/cid/ciu214
   Yang Z, 2013, CHIN J PUBLIC HLTH, V5, P0
   Yu W, 2014, ARTIF CELL NANOMED B, V0, PP1, DOI 10.1007/978-3-642-54298-5_1
   Zhang L, 2013, LANCET INFECT DIS, V13, P955, DOI 10.1016/S1473-3099(13)70245-7
NR 35
TC 34
Z9 44
U1 1
U2 44
PU WILEY
PI HOBOKEN
PA 111 RIVER ST, HOBOKEN 07030-5774, NJ USA
SN 1464-2662
EI 1468-1293
J9 HIV MED
JI HIV Med.
PD MAR 15
PY 2017
VL 18
IS 3
BP 141
EP 150
DI 10.1111/hiv.12408
PG 10
WC Infectious Diseases
SC Infectious Diseases
GA EK4OU
UT WOS:000393907300001
PM 27552922
DA 2023-03-20
ER

PT J
AU ABU Moghli, F
   AL Habeesh, S
   ABU Shikha, L
AF ABU Moghli, Fathieh
   AL Habeesh, Suhair
   ABU Shikha, Lubna
TI Perception of HIV/AIDS Education at the Community Level in Jordan
SO IRANIAN JOURNAL OF PUBLIC HEALTH
LA English
DT Article
DE HIV/AIDS education; Attitudes; Students; Jordan
AB Background: The control of spread of HIV takes concerted efforts at both national and international levels. Education is an important component of preventing the spread of HIV. This study aimed to assess the attitudes of parents, teachers and students towards informing children about HIV/AIDS, attitudes concerning 'proper' age to learn about HIV/AIDS, possible differences in attitudes relating to gender of child and what they should learn and ideas about the most 'adequate' person/institution to be responsible for provision of HIV/AIDS education. Methods: This study was conducted in Amman, Jordan in April 2015. Descriptive correlational design was used; a sample of school students, university students, school teachers and parents, a stratified random sample was used. Data was collected by using a questionnaire. Results: All groups asserted the importance of HIV/AIDS education and awareness rising for all. 62.0% of respondents thought that school was the main source of information. About 82% of respondents believed that HIV/AIDS education should be integrated into different disciplines of school curricula, 84% of respondents believed that HIV/AIDS education should be part of university curricula. Nobody believed that HIV/AIDS education should be restricted to boys only. Conclusion: As HIV/AIDS is a scary matter to all, stigmatization and shame may be behind potentially bigger numbers of infected or ill people who do not come forward for treatment or care. Attitudes of their kin care providers need to be addressed as well as those of the official health care providers.
C1 [ABU Moghli, Fathieh] Univ Jordan, Fac Nursing, Dept Community Hlth Nursing, Amman, Jordan.
   [AL Habeesh, Suhair] Al Zaytoonah Univ Jordan, Fac Nursing, Dept Nursing, Amman, Jordan.
   [ABU Shikha, Lubna] Univ Jordan, Fac Nursing, Dept Maternal & Child Hlth, Amman, Jordan.
C3 University of Jordan; Al-Zaytoonah University of Jordan; University of Jordan
RP AL Habeesh, S (corresponding author), Al Zaytoonah Univ Jordan, Fac Nursing, Dept Nursing, Amman, Jordan.
EM suhair_alghabeesh@yahoo.com
FU The Consultation, Technical Services and Studies Department at the CTSS of the University of Jordan
CR AIDS Virus Education Research Trust, 2004, WHY HIV AIDS ED, V0, P0
   Alarid LF, 2014, J CORRECT HEALTH CAR, V20, P116, DOI 10.1177/1078345813518631
   Fredriksson J, 2004, STIGMA DISCRIMINATIO, V0, P0
   Ioannidi-Kapolou E, 2000, CHOICES SEXUAL HLTH, V28, P14
   MoH/CDD, 2012, ANN STAT REP 2012, V0, P0
   Mutonyi M, 2011, J VIS COMMUN, V10, P231
   Namisi FS, 2009, SCAND J PUBLIC HEALT, V37, P65, DOI 10.1177/1403494808086986
   Paul T, 2013, J INT ASS PROVID AID, V14, P224
   Quek J. T., 2002, SMJ SINGAPORE MEDICAL JOURNAL, V43, P359
   Ye XX, 2009, INT J STD AIDS, V20, P549, DOI 10.1258/ijsa.2008.008471
NR 10
TC 1
Z9 1
U1 0
U2 3
PU IRANIAN SCIENTIFIC SOCIETY MEDICAL ENTOMOLOGY
PI TEHRAN
PA SCHOOL PUBLIC HEALTH & INST HEALTH RESEARCH, TEHRAN UNIV MEDICAL SCIENCES, P O BOX  6446-14155, TEHRAN, 00000, IRAN
SN 2251-6085
EI 2251-6093
J9 IRAN J PUBLIC HEALTH
JI Iran J. Public Health
PD JUN 15
PY 2017
VL 46
IS 3
BP 301
EP 307
DI 
PG 7
WC Public, Environmental & Occupational Health
SC Public, Environmental & Occupational Health
GA EQ4NN
UT WOS:000398054700004
PM 28435815
DA 2023-03-20
ER

PT J
AU Hao, MQ
   Wang, J
   Xin, RL
   Li, X
   Hao, YX
   Chen, J
   Ye, JR
   Wang, Y
   He, X
   Huang, C
   Lu, HY
AF Hao, Mingqiang
   Wang, Juan
   Xin, Ruolei
   Li, Xue
   Hao, Yinxiao
   Chen, Jing
   Ye, Jingrong
   Wang, Yu
   He, Xiong
   Huang, Chun
   Lu, Hongyan
TI Low Rates of Transmitted Drug Resistances Among Treatment-Naive HIV-1-infected Students in Beijing, China
SO AIDS RESEARCH AND HUMAN RETROVIRUSES
LA English
DT Article
DE MSM; student; transmitted drug resistance; HIV-1
ID hiv; individuals; prevalence; mutations; epidemic
AB Beijing has seen a rising epidemic of HIV among students. However, little information was known about the molecular epidemiologic data among HIV-infected students. In this study, the diversity and the prevalence of transmitted drug resistance (TDR) in pol sequences derived from 237 HIV-infected students were analyzed. TDR mutations were found in five men who have sex with men (MSM) population among students. The overall prevalence of TDR in students was 2.1%, comprising 1.3% of protease inhibitors and 0.8% of non-nucleoside reverse transcriptase inhibitors. Our finding indicates a low-level prevalence of TDR mutations among students in Beijing.
C1 [Hao, Mingqiang; Wang, Yu] Chinese Ctr Dis Control & Prevent, 155 Changbai Rd, Beijing 102206, Peoples R China.
   [Hao, Mingqiang; Wang, Juan; Xin, Ruolei; Li, Xue; Hao, Yinxiao; Chen, Jing; Ye, Jingrong; He, Xiong; Huang, Chun; Lu, Hongyan] Beijing Ctr Prevent Med Res, Inst AIDS STD Control Prevent, Beijing Ctr Dis Control & Prevent, Beijing, Peoples R China.
   [Hao, Mingqiang] Chinese Ctr Dis Control & Prevent, Natl Inst Viral Dis Control & Prevent, Beijing, Peoples R China.
C3 Chinese Center for Disease Control & Prevention; Chinese Center for Disease Control & Prevention; National Institute for Viral Disease Control & Prevention, Chinese Center for Disease Control & Prevention
RP Wang, Y (corresponding author), Chinese Ctr Dis Control & Prevent, 155 Changbai Rd, Beijing 102206, Peoples R China.; Lu, HY (corresponding author), Beijing Ctr Dis Control & Prevent, Inst AIDS STD Control & Prevent, 16 Hepingli Middle St, Beijing 100013, Peoples R China.
EM wangyu@chinacdc.cn; hongyan_lu@sina.com
FU Beijing Science and Technology Planning Project of Beijing Science and Technology Commission [D161100000416002]
CR Cambiano V, 2013, J INFECT DIS, V207, PS57, DOI 10.1093/infdis/jit111
   China Ministry of Health, 2012, 2012 CHIN AIDS RESP, V0, P0
   Feng Y, 2013, AIDS, V27, P1793, DOI 10.1097/QAD.0b013e328360db2d
   Gifford RJ, 2009, BIOINFORMATICS, V25, P1197, DOI 10.1093/bioinformatics/btp134
   Jiao Y, 2014, BMC INFECT DIS, V14, P0, DOI 10.1186/s12879-014-0689-7
   LI G, 2005, CHINA PREV MED, V6, P85
   Li HP, 2016, BMC INFECT DIS, V16, P0, DOI 10.1186/s12879-016-1928-x
   Li L, 2013, AIDS RES HUM RETROV, V29, P633, DOI 10.1089/aid.2012.0281
   Lu XL, 2017, AIDS RES HUM RETROV, V33, P359, DOI 10.1089/aid.2016.0231
   NCAIDS NCSTD & China CDC, 2016, CHINA J AIDS STD, V22, P945, DOI 10.13419/j.cnki.aids.2016.12.01
   Perelson AS, 1996, SCIENCE, V271, P1582, DOI 10.1126/science.271.5255.1582
   Schultz AK, 2009, NUCLEIC ACIDS RES, V37, PW647, DOI 10.1093/nar/gkp371
   Struck D, 2014, NUCLEIC ACIDS RES, V42, P0, DOI 10.1093/nar/gku739
   Wu Z, 2015, CHIN J SCH HLTH, V0, P1604
   Ye JR, 2012, AIDS RES HUM RETROV, V28, P418, DOI 10.1089/aid.2011.0097
   Zhang H, 2016, STUDY HIV RELATED HI, V0, P0
   Zhang X, 2016, BEIJING YOUTH DAILY, V0, P0
   Zheng JianDong, 2011, DISEASE SURVEILLANCE, V26, P450
NR 20
TC 12
Z9 14
U1 1
U2 7
PU MARY ANN LIEBERT, INC
PI NEW ROCHELLE
PA 140 HUGUENOT STREET, 3RD FL, NEW ROCHELLE, NY 10801 USA
SN 0889-2229
EI 1931-8405
J9 AIDS RES HUM RETROV
JI Aids Res. Hum. Retrovir.
PD SEP 15
PY 2017
VL 33
IS 9
BP 970
EP 976
DI 10.1089/aid.2017.0053
PG 7
WC Immunology; Infectious Diseases; Virology
SC Immunology; Infectious Diseases; Virology
GA FE8ZY
UT WOS:000408495200014
PM 28325065
DA 2023-03-20
ER

PT J
AU Rose, ID
   Friedman, DB
AF Rose, India D.
   Friedman, Daniela B.
TI Schools: A Missed Opportunity to Inform African American Sexual and Gender Minority Youth About Sexual Health Education and Services
SO JOURNAL OF SCHOOL NURSING
LA English
DT Article
DE schools; sexual health; HIV prevention; sexual health services; youth; sexual orientation; qualitative research
ID programs
AB Sexual and gender minority (SGM) youth are at disproportionate risk for HIV. Schools play an integral role in educating young people about sexual health in addition to providing sexual health services. This qualitative study examined SGM youths' perception of school sexual health education and services. A total of 42 self-identified African American SGM males participated in focus groups or in an in-depth interview. Qualitative findings revealed that schools are missing the opportunity to educate SGM youth about sexual health. Youth participants noted several barriers to accessing sexual health education and services at schools including limited, targeted health information and school nurses not being knowledgeable of health issues that impact SGM youth. Participants noted that school sexual health services are not adequately marketed to students and sometimes do not include testing for HIV and other sexually transmitted diseases. Suggestions for future research and implications for school nurses and sexual health services are discussed.
C1 [Rose, India D.] ICF, Hlth Res Informat & Technol Div, Atlanta, GA 30329 USA.
   [Friedman, Daniela B.] Univ South Carolina, Dept Hlth Promot Educ & Behav, Columbia, SC USA.
   [Friedman, Daniela B.] Univ South Carolina, Statewide Canc Prevent & Control Program, Columbia, SC USA.
C3 University of South Carolina System; University of South Carolina Columbia; University of South Carolina System; University of South Carolina Columbia
RP Rose, ID (corresponding author), ICF, Hlth Res Informat & Technol Div, Atlanta, GA 30329 USA.
EM India.Rose@icf.com
FU Provost Funds from the Department of Health Promotion, Education, and Behavior, University of South Carolina
CR [Anonymous], 2010, QSR NVIVO QUAL DAT A, V0, P0
   [Anonymous], 1967, DISCOV GROUNDED THEO, V0, P0
   Bakker Leslie J, 2003, J SCH NURS, V19, P65
   Bandura A., 1977, SOCIAL LEARNING THEO, V0, P0
   Beeson T., 2016, PERSPECT SEX REPRO H, V48, P0, DOI 10.1363/48e7216/
   Carroll C, 2012, J PUBLIC HEALTH-UK, V34, P403, DOI 10.1093/pubmed/fdr103
   Centers for Disease Control and Prevention, 2016, SEX HLTH SERV, V0, P0
   Gay Lesbian & Straight Education Network, 2013, 2013 NAT SCH CLIM SU, V0, P0
   Gilliland L., 2005, NURS CLIN N AM, V40, P1
   Grov C, 2016, LGBT HEALTH, V3, P252, DOI 10.1089/lgbt.2015.0123
   Guttmacher Institute, 2019, IND AB US, V0, P0
   Harper CR, 2016, J SCH NURS, V32, P324, DOI 10.1177/1059840516652454
   Kirby D, 2009, CHILD DEV PERSPECT, V3, P21, DOI 10.1111/j.1750-8606.2008.00071.x
   Knopf JA, 2016, AM J PREV MED, V51, P114, DOI 10.1016/j.amepre.2016.01.009
   Kreuter MW, 2003, AM J HEALTH BEHAV, V27, P0
   Kreuter MW, 2003, HEALTH EDUC BEHAV, V30, P133, DOI 10.1177/1090198102251021
   Lasala MC, 2012, J GLBT FAM STUD, V8, P428, DOI 10.1080/1550428X.2012.729948
   Lightfoot J, 2000, J PUBLIC HEALTH MED, V22, P74, DOI 10.1093/pubmed/22.1.74
   Mayer KH, 2008, AM J PUBLIC HEALTH, V98, P989, DOI 10.2105/AJPH.2007.127811
   Moore MJ, 2016, J SCHOOL HEALTH, V86, P660, DOI 10.1111/josh.12421
   Rasberry CN, 2017, J SCH NURS, V33, P143, DOI 10.1177/1059840516658695
   Rasberry CN, 2015, J SCH NURS, V31, P334, DOI 10.1177/1059840514557160
   Rose I. D., 2012, HLTH ED J, V72, P417
   Rose ID, 2016, HEALTH INFO LIBR J, V33, P308, DOI 10.1111/hir.12152
   Rose ID, 2016, YOUTH SOC, V48, P344, DOI 10.1177/0044118X13491769
   Rusbult C.E., 1996, SOCIAL PSYCHOL HDB B, V0, P0
   Slater H, 2013, LGBT INCLUSIVE SEX E, V0, P0
   Stassek L., 2014, THESIS, V0, P0
   Strauss A., 1997, GROUNDED THEORY PRAC, V0, P0
   The Institute of Medicine, 2010, FUT NURS LEAD CHANG, V0, P0
   The Joint Commission, 2011, ADV EFF COMM CULT CO, V0, P0
NR 31
TC 18
Z9 18
U1 0
U2 15
PU SAGE PUBLICATIONS INC
PI THOUSAND OAKS
PA 2455 TELLER RD, THOUSAND OAKS, CA 91320 USA
SN 1059-8405
EI 1546-8364
J9 J SCH NURS
JI J. Sch. Nurs.
PD APR 15
PY 2017
VL 33
IS 2
BP 109
EP 115
DI 10.1177/1059840516678910
PG 7
WC Nursing
SC Nursing
GA EQ3PF
UT WOS:000397984300003
PM 28288553
DA 2023-03-20
ER

PT J
AU Battiste, DC
   Ryan, AC
   Engerman, K
AF Battiste, Doris C.
   Ryan, Alyssa C.
   Engerman, Kimarie
TI Prevention Programming in the US Virgin Islands
SO JOURNAL OF HEALTH CARE FOR THE POOR AND UNDERSERVED
LA English
DT Article
DE US Virgin Islands; University of the Virgin Islands; student peer educators; UVI; prevention; prevention programming
AB Although sometimes described as paradise, the prevalence of substance use and high rate of HIV infection in the Virgin Islands are alarming. The University of the Virgin Islands Substance Abuse and HIV Prevention Program was designed to reduce drug use and prevent HIV infection among college students and young adults.
FU Substance Abuse and Mental Health Services Administration (SAMHSA) Center for Substance Abuse Prevention [SPO20211]
CR Bacchus Initiatives of NASPA, 2017, CERT PEER ED CPE TRA, V0, P0
   Bowie State University, 2016, SUBST AB HIV AIDS SU, V0, P0
   Centers for Disease Control and Prevention, 2014, NAT PREV STRAT AM PL, V0, P0
   Collins C, 2016, CHALLENGING COLL ALC, V0, P0
   Core Institute, 2012, EXECUTIVE SUMMARY, V0, P0
   DiClemente RJ, 2009, SISTA, V0, P0
   My Student Body, 2017, OUR PROGR, V0, P0
   ODonnell CR, 2013, VOICES VOCES, V0, P0
   Sanem J., 2009, COLL STUDENT HLTH SU, V0, P0
   Seymour JE, 2013, HEALTH EXPECT, V16, P43, DOI 10.1111/j.1369-7625.2011.00688.x
   Southern Illinois University Carbondale/CORE Institute, 2010, COR DRUG ALC SURV, V0, P0
   Substance Abuse and Mental Health Services Administration, 2016, PREV SUBST AB MENT I, V0, P0
   Substance Abuse and Mental Health Services Administration, 2017, FOC PREV STRAT PROGR, V0, P0
   The Red Pump Project, 2014, RED PUMP PROJ, V0, P0
   United States Census Bureau, 2013, USVI 2010 CENS DET 1, V0, P0
   University of the Virgin Islands, 2016, FACT SHEET, V0, P0
   University of the Virgin Islands, 2016, UND CAT, V0, P0
   Virgin Islands Department of Health, 2015, HIV SURV 2014 ANN DA, V0, P0
NR 18
TC 2
Z9 2
U1 0
U2 6
PU JOHNS HOPKINS UNIV PRESS
PI BALTIMORE
PA JOURNALS PUBLISHING DIVISION, 2715 NORTH CHARLES ST, BALTIMORE, MD 21218-4363 USA
SN 1049-2089
EI 1548-6869
J9 J HEALTH CARE POOR U
JI J. Health Care Poor Underserved
PD MAY 15
PY 2017
VL 28
IS 2
BP 16
EP 23
DI 10.1353/hpu.2017.0049
PG 8
WC Health Policy & Services; Public, Environmental & Occupational Health
SC Health Care Sciences & Services; Public, Environmental & Occupational Health
GA EU5NQ
UT WOS:000401079400005
PM 28458261
DA 2023-03-20
ER

PT J
AU Chandler-Coley, R
   Ross, H
   Ozoya, O
   Lescano, C
   Flannigan, T
AF Chandler-Coley, Rasheeta
   Ross, Henry
   Ozoya, Oluwatobi
   Lescano, Celia
   Flannigan, Timothy
TI Exploring Black College Females' Perceptions Regarding HIV Prevention Message Content
SO JOURNAL OF HEALTH COMMUNICATION
LA English
DT Article
ID african-american adolescents; sexual-behavior; risk behaviors; social support; mass-media; students; women; university; hiv/aids; stress
AB Media messages can facilitate the delivery of accurate information related to HIV and sexually transmitted infection. This study's purpose was to examine preexisting media campaigns from the iMPPACS study to assess age-, gender-, and culturally appropriate components identified by African American females who attend historically Black colleges/universities. In 3 separate focus group sessions, 31 Black female college students (M age = 20) viewed 4 vignettes and heard 3 audio-only clips, then ranked and commented on them based on perceived satisfaction with HIV prevention content and appropriateness of delivery. Conventional qualitative analysis using NVivo software was performed until saturation of content was achieved and themes derived. Six major themes emerged and were designated as (a) social media; (b) mirror image; (c) visually dynamic advertisements; (d) the real world; (e) people, place, things; and (f) HIV knowledge. Visually stimulating content (i. e., graphics) was found to be most appealing in marketing HIV prevention, with brief monologue/dialogue from scenarios that resemble daily life. Socially and culturally relevant HIV prevention messages are important to Black college female students. Participants recommended creating short audiovisual messages that encompass familiar contexts like dorm rooms and appealing graphics for HIV health promotion messages, such as emojis. Future audio-only prevention advertisements for this population should use recognizable voices (e. g., celebrities). Finally, messaging should be promoted on open and closed circuit social media platforms.
C1 [Chandler-Coley, Rasheeta; Ross, Henry] Emory Univ, Nell Hodgson Sch Nursing, 1520 Clifton Rd NE, Atlanta, GA 30322 USA.
   [Ozoya, Oluwatobi] Univ S Florida, Coll Publ Hlth & Global Hlth, Tampa, FL USA.
   [Lescano, Celia] Univ S Florida, Dept Mental Hlth Law & Policy, Tampa, FL USA.
   [Flannigan, Timothy] Miriam Hosp, Providence, RI 02906 USA.
C3 Emory University; State University System of Florida; University of South Florida; State University System of Florida; University of South Florida; Lifespan Health Rhode Island; Miriam Hospital
RP Chandler-Coley, R (corresponding author), Emory Univ, Nell Hodgson Sch Nursing, 1520 Clifton Rd NE, Atlanta, GA 30322 USA.
EM r.d.chandler@emory.edu
FU NIMH NIH HHS [R25 MH083620] Funding Source: Medline
CR Adefuye AS, 2009, BMC PUBLIC HEALTH, V9, P0, DOI 10.1186/1471-2458-9-281
   Auriemma CL, 2015, AM J CRIT CARE, V24, PE47, DOI 10.4037/ajcc2015717
   BEHAR J, 1986, SOC SCI MED, V22, P1369, DOI 10.1016/0277-9536(86)90104-8
   Centers for Disease Control and Prevention, 2014, SOC DET HLTH AD DIAG, V19, P0
   Centers for Disease Control and Prevention, 2015, HIV AMONG WOM, V0, P0
   Centers for Disease Control and Prevention, 2014, HIV AMONG WOMOME MAR, V0, P0
   Centers for Disease Control and Prevention, 2014, DIAGN HIV INF US DEP, V24, P0
   Chandler R, 2016, J ASSOC NURSE AIDS C, V27, P392, DOI 10.1016/j.jana.2016.01.004
   Chandler R, 2015, J BLACK STUD, V46, P564, DOI 10.1177/0021934715588002
   Chandler R, 2013, J ASSOC NURSE AIDS C, V24, P491, DOI 10.1016/j.jana.2012.09.001
   COBB S, 1976, PSYCHOSOM MED, V38, P300, DOI 10.1097/00006842-197609000-00003
   COHEN S, 1985, PSYCHOL BULL, V98, P310, DOI 10.1037//0033-2909.98.2.310
   Connell R. W., 1987, GENDER POWER SOC PER, V0, P0, DOI DOI 10.1177/0002764205277191
   El-Bassel N, 2009, AM J PUBLIC HEALTH, V99, P996, DOI 10.2105/AJPH.2008.140541
   Ferguson YO, 2006, AIDS CARE, V18, P323, DOI 10.1080/09540120500162122
   Hodder S.L., 1999, J ACQ IMMUN DEF SYND, V55, P0
   Horner JR, 2008, J HEALTH COMMUN, V13, P309, DOI 10.1080/10810730802063215
   Hou SI, 2009, AIDS CARE, V21, P1050, DOI 10.1080/09540120802626196
   Hsieh HF, 2005, QUAL HEALTH RES, V15, P1277, DOI 10.1177/1049732305276687
   James C., 2013, PUTTING WOMENS HLTH, V0, P0
   Mongkuo M. Y., 2012, J AIDS HIV RES, V4, P165, DOI 10.5897/JAHR12.004
   Nelson LE, 2008, APPL NURS RES, V21, P159, DOI 10.1016/j.apnr.2006.09.001
   Painter Thomas M, 2014, MMWR SUPPL, V63, P15
   Payton FC, 2014, INTERNET RES, V24, P520, DOI 10.1108/IntR-09-2013-0193
   Romer D, 2009, AM J PUBLIC HEALTH, V99, P2150, DOI 10.2105/AJPH.2008.155036
   Smith A., 2014, AFRICAN AM TECHNOLOG, V0, P0
   Smith JJ, 1998, J LINGUIST ANTHROPOL, V7, P208, DOI 10.1525/JLIN.1997.7.2.208
   Sutton MY, 2011, PUBLIC HEALTH REP, V126, P653, DOI 10.1177/003335491112600507
   Sznitman S, 2011, J ADOLESCENT HEALTH, V49, P244, DOI 10.1016/j.jadohealth.2010.12.007
   Thomas PE, 2008, PUBLIC HEALTH REP, V123, P115, DOI 10.1177/00333549081230S314
   Wingood GM, 2006, AM J PUBLIC HEALTH, V96, P1085, DOI 10.2105/AJPH.2004.053595
NR 32
TC 7
Z9 7
U1 1
U2 22
PU TAYLOR & FRANCIS INC
PI PHILADELPHIA
PA 530 WALNUT STREET, STE 850, PHILADELPHIA, PA 19106 USA
SN 1081-0730
EI 1087-0415
J9 J HEALTH COMMUN
JI J. Health Commun.
PD JUN 15
PY 2017
VL 22
IS 2
BP 102
EP 110
DI 10.1080/10810730.2016.1252817
PG 9
WC Communication; Information Science & Library Science
SC Communication; Information Science & Library Science
GA EO6BH
UT WOS:000396776200002
PM 28098500
DA 2023-03-20
ER

PT J
AU Al-Amoudi, SM
   Al-Harbi, AA
   Al-Sayegh, NY
   Eldeek, BS
   Kafy, SM
   Al-Ahwal, MS
   Bondagji, NS
AF Al-Amoudi, Samia M.
   Al-Harbi, Abdullah A.
   Al-Sayegh, Nasser Y.
   Eldeek, Basem S.
   Kafy, Souzan M.
   Al-Ahwal, Mahmoud S.
   Bondagji, Nabeel S.
TI Health rights knowledge among medical school students at King Abdulaziz University, Jeddah, Saudi Arabia
SO PLOS ONE
LA English
DT Article
ID women; care
AB Background Health care is a basic human right, and Saudi Arabia affirms these rights for all its citizens. Objectives To assess the knowledge of medical students regarding health rights in Saudi Arabia. Methods This cross-sectional study was conducted at King Abdulaziz University (KAU) from September 2015 through November 2015. A questionnaire written in English collected demographic data and included questions about reproductive health care and health rights of women and patients with cancer, senility, or special needs. Results Of the 267 participants, 184 (68.9%) were female, and 252 (94.4%) were Saudi. Regarding consent, 87 (32.6%) and 113 (42.3%) participants believed a female patient required the consent of a male guardian to receive medical treatment or surgery, respectively, in Saudi Arabia, and only 106 (39.7%) knew that a female patient could provide consent for a caesarean section. Sixty-six (24.7%) believed that abortion is never allowed in Islam. Only 93 (34.8%) were aware that acquired immunodeficiency syndrome (AIDS) and human immunodeficiency virus (HIV) patients had health rights, about half (144, 53.9%) knew that cancer patients have a right to full information, and most (181, 67.8%) believed that a patient had the right to withhold health information from his/her family. Approximately half were aware that cancer patients have the right to free medical treatment (138, 51.7%) or that health rights applied to special needs patients (137, 51.3%) and senile patients (122, 45.7%). Conclusions The knowledge of KAU medical students regarding health rights of certain patient populations highlights the importance of health rights education in medical school.
C1 [Al-Amoudi, Samia M.] King Abdulaziz Univ, Fac Med, Hlth Empowerment & Hlth Rights Unit, Jeddah, Saudi Arabia.
   [Al-Amoudi, Samia M.] King Abdulaziz Univ, Sheikh Mohammed Hussein AlAmoudi Ctr Excellence B, Jeddah, Saudi Arabia.
   [Al-Harbi, Abdullah A.; Al-Sayegh, Nasser Y.; Al-Ahwal, Mahmoud S.] King Abdulaziz Univ, Fac Med, Jeddah, Saudi Arabia.
   [Eldeek, Basem S.] King Abdulaziz Univ, Fac Med, Med Educ, Jeddah, Saudi Arabia.
   [Eldeek, Basem S.] Mansoura Univ, Fac Med, Mansoura, Egypt.
   [Kafy, Souzan M.; Bondagji, Nabeel S.] King Abdulaziz Univ, Fac Med, Dept Obstet & Gynecol, Jeddah, Saudi Arabia.
C3 King Abdulaziz University; King Abdulaziz University; King Abdulaziz University; King Abdulaziz University; Egyptian Knowledge Bank (EKB); Mansoura University; King Abdulaziz University
RP Al-Amoudi, SM (corresponding author), King Abdulaziz Univ, Fac Med, Hlth Empowerment & Hlth Rights Unit, Jeddah, Saudi Arabia.; Al-Amoudi, SM (corresponding author), King Abdulaziz Univ, Sheikh Mohammed Hussein AlAmoudi Ctr Excellence B, Jeddah, Saudi Arabia.
EM dr.samia_amoudi@hotmail.com
FU Sheikh Mohammed Hussein Al-Amoudi Center of Excellence in Breast Cancer, King Abdulaziz University, Jeddah, Saudi Arabia
CR ABUAISHA H, 1985, SAUDI MED J, V6, P389
   Al-Amoudi SM, 2012, LIFE SCI J, V9, P3143
   Al-Amoudi SM, 2012, LIFE SCI J, V9, P1348
   Al-Amoudi SM., 2013, J WOMENS HLTH ISSUES, V2, P3
   Al-Amri AM, 2011, J FAM COMMUNITY MED, V18, P54, DOI 10.4103/2230-8229.83368
   Albar M A, 2001, J FAMILY COMMUNITY MED, V8, P25
   Albar MA, 2015, CONT BIOETHICS ISLAM, V10, P155
   Alghanim SA, 2012, ANN SAUDI MED, V32, P151, DOI 10.5144/0256-4947.2012.151
   AlQuaiz AM, 2013, BMC WOMENS HEALTH, V13, P0, DOI 10.1186/1472-6874-13-19
   [Anonymous], 2010, GEN DIR PAT REL PROG, V0, P0
   Committee on the Elimination of Discrimination Against Women, 2008, CONCL COMM COMM SAUD, V0, P0
   ElSobkey Salwa B., 2014, INT J HLTH POLICY MA, V3, P117
   Fageeh WM, 2008, MED SC, V15, P1
   Galati A. J., 2015, GUTTMACHER POLICY RE, V18, P77
   International Health Conference, 1946, CONST WHO, V0, P0
   Ministry of Health, 2012, 112684484 MIN HLTH, V0, P0
   National Society for Human Rights, 2006, 1 REP HUM RIGHTS CON, V0, P104
NR 17
TC 4
Z9 4
U1 1
U2 8
PU PUBLIC LIBRARY SCIENCE
PI SAN FRANCISCO
PA 1160 BATTERY STREET, STE 100, SAN FRANCISCO, CA 94111 USA
SN 1932-6203
EI 
J9 PLOS ONE
JI PLoS One
PD MAY 1
PY 2017
VL 12
IS 5
BP 
EP 
DI 10.1371/journal.pone.0176714
PG 9
WC Multidisciplinary Sciences
SC Science & Technology - Other Topics
GA ET9RJ
UT WOS:000400645000051
PM 28459869
DA 2023-03-20
ER

PT J
AU Dallas, RH
   Loew, MM
   Wilkins, ML
   Sun, YL
   Tang, L
   Porter, JS
   Gaur, AH
AF Dallas, Ronald H.
   Loew, Megan M.
   Wilkins, Megan L.
   Sun, Yilun
   Tang, Li
   Porter, Jerlym S.
   Gaur, Aditya H.
TI Body Image and Risk Behaviors in Youth with HIV
SO AIDS PATIENT CARE AND STDS
LA English
DT Article
DE HIV; body image; risky sexual behaviors; youth; adolescents
ID young-adults; transmission; perspectives; adolescents; disclosure; hiv/aids; students; men
AB Body image concerns are common among people living with HIV. Among adults with HIV, body image concerns have been shown to be related to risky sexual behaviors; little research has been conducted among youth living with HIV (YLWH). The current study examined the predictors, including body image, of sexual risk behaviors among YLWH. Adolescents from a single clinic (n=143; age range, 16-24 years; 69% male; 95% African American) completed a computerized self-report survey to assess demographic, behavioral, and body image domains. Demographic and clinical data were abstracted from the medical record. Logistic regression analyses assessed associations between risk factors and risky sexual behaviors. Results indicated that YLWH who reported less favorable body image perceptions (p=0.04) and more sexual partners (p=0.05) were less likely to use condoms during their last sexual encounter. YLWH with six or more sexual partners were more likely to use drugs or alcohol during their last sexual encounter (p=0.03). A belief that their HIV medications changed their body physically (p=0.05), history of HIV-related complications (p=0.03), an undetectable viral load at their most recent clinical laboratory draw (p=0.01), and having a high school diploma or equivalent (p=0.001) were independently associated with disclosure of participant's HIV status to a romantic/sexual partner. Findings suggest that body image perceptions may influence risky sexual behavior in YLWH. Further study is warranted to understand and intervene upon this relationship to improve individual and public health outcomes.
C1 [Dallas, Ronald H.; Wilkins, Megan L.; Gaur, Aditya H.] St Jude Childrens Res Hosp, Dept Infect Dis, 262 Danny Thomas Pl, Memphis, TN 38105 USA.
   [Loew, Megan M.; Wilkins, Megan L.; Porter, Jerlym S.] St Jude Childrens Res Hosp, Dept Psychol, 332 N Lauderdale St, Memphis, TN 38105 USA.
   [Sun, Yilun; Tang, Li] St Jude Childrens Res Hosp, Dept Biostat, 332 N Lauderdale St, Memphis, TN 38105 USA.
C3 St Jude Children's Research Hospital; St Jude Children's Research Hospital; St Jude Children's Research Hospital
RP Dallas, RH (corresponding author), St Jude Childrens Res Hosp, Dept Infect Dis, 262 Danny Thomas Pl, Memphis, TN 38105 USA.
EM ronald.dallas@stjude.org
CR ANDRESEN EM, 1994, AM J PREV MED, V10, P77, DOI 10.1016/S0749-3797(18)30622-6
   [Anonymous], 1990, BODY IMAGES, V0, P0
   Blashill AJ, 2015, BODY IMAGE, V12, P73, DOI 10.1016/j.bodyim.2014.10.002
   Blashill AJ, 2014, HEALTH PSYCHOL, V33, P677, DOI 10.1037/hea0000081
   Camacho-Gonzalez AF, 2016, AIDS PATIENT CARE ST, V30, P18, DOI 10.1089/apc.2015.0163
   Carpenter J S, 1998, ISSUES MENT HEALTH NURS, V19, P481
   Centers for Disease Control and Prevention, 2012, BMI AD TEENS, V0, P0
   Centers for Disease Control and Prevention, 2012, YOUTH RISK BEH SURV, V0, P0
   Chaudoir SR, 2011, SOC SCI MED, V72, P1618, DOI 10.1016/j.socscimed.2011.03.028
   DeLaMora Patricia, 2006, CURR HIV/AIDS REP, V3, P74, DOI 10.1007/s11904-006-0021-2
   Diamond C, 2000, AM J PUBLIC HEALTH, V90, P115, DOI 10.2105/AJPH.90.1.115
   Fisher JD, 2010, JAIDS-J ACQ IMM DEF, V55, PS106, DOI 10.1097/QAI.0b013e3181fbca2f
   Gillen MM, 2014, AM J HEALTH BEHAV, V38, P816, DOI 10.5993/AJHB.38.6.3
   Hall HI, 2012, AIDS BEHAV, V16, P36, DOI 10.1007/s10461-011-9944-8
   Hosek Sybil G, 2005, PSYCHOL HEALTH MED, V10, P166
   Hughes EK, 2011, BODY IMAGE, V8, P224, DOI 10.1016/j.bodyim.2011.04.001
   Koenig LJ, 2010, JAIDS-J ACQ IMM DEF, V55, P380, DOI 10.1097/QAI.0b013e3181f0ccb6
   Lehrer JA, 2006, PEDIATRICS, V118, P189, DOI 10.1542/peds.2005-1320
   Murphy DA, 2001, AIDS CARE, V13, P27, DOI 10.1080/09540120020018161
   Pluhar E, 2007, J ASSOC NURSE AIDS C, V18, P51, DOI 10.1016/j.jana.2007.05.002
   Pulvers KM, 2004, OBES RES, V12, P1641, DOI 10.1038/oby.2004.204
   Saberi P, 2016, AIDS PATIENT CARE ST, V30, P254, DOI 10.1089/apc.2016.0044
   Santos CP, 2005, AIDS, V19, PS14, DOI 10.1097/01.aids.0000191485.92285.c7
   Sharma A, 2007, AIDS CARE, V19, P235, DOI 10.1080/09540120600774354
   Stunkard A J, 1983, RES PUBL ASSOC RES NERV MENT DIS, V60, P115
   Wilkins ML, 2016, AIDS BEHAV, V20, P1585, DOI 10.1007/s10461-015-1271-z
   Wilton L, 2009, J GAY LESBIAN SOC SE, V21, P309, DOI 10.1080/10538720802497829
   Wood-Barcalow NL, 2010, BODY IMAGE, V7, P106, DOI 10.1016/j.bodyim.2010.01.001
NR 28
TC 0
Z9 0
U1 0
U2 9
PU MARY ANN LIEBERT, INC
PI NEW ROCHELLE
PA 140 HUGUENOT STREET, 3RD FL, NEW ROCHELLE, NY 10801 USA
SN 1087-2914
EI 1557-7449
J9 AIDS PATIENT CARE ST
JI Aids Patient Care STDS
PD APR 15
PY 2017
VL 31
IS 4
BP 176
EP 181
DI 10.1089/apc.2016.0259
PG 6
WC Public, Environmental & Occupational Health; Infectious Diseases
SC Public, Environmental & Occupational Health; Infectious Diseases
GA ES6PB
UT WOS:000399669800003
PM 28332857
DA 2023-03-20
ER

PT J
AU Sarma, H
   Islam, MA
   Khan, JR
   Chowdhury, KIA
   Gazi, R
AF Sarma, Haribondhu
   Islam, Mohammad Ashraful
   Khan, Jahidur Rahman
   Chowdhury, Kamal Ibne Amin
   Gazi, Rukhsana
TI Impact of teachers training on HIV/AIDS education program among secondary school students in Bangladesh: A cross-sectional survey
SO PLOS ONE
LA English
DT Article
ID hiv prevention; sex workers
AB Background In 2007, the Government of Bangladesh incorporated a chapter on HIV/AIDS into the national curriculum for an HIV-prevention program for school students. For the efficient dissemination of knowledge, an intervention was designed to train the teachers and equip them to educate on the topic of HIV/AIDS. The present study intended to understand the impact of this intervention by assessing the knowledge, attitudes and behaviours related to HIV/AIDS, among the targeted students. Methods A cross-sectional survey was conducted with the students at randomly selected schools from two adjacent districts. Considering exposure to intervention, one district was assigned for intervention and the other as a control. In total, 1,381 students, aged 13-18 years (or above) were interviewed, 675 from the control areas and 706 from the intervention areas. Univariate and bivariate analyses were performed on the collected data. Results A significantly higher proportion (p < 0.001) of students in the intervention areas attended HIV/AIDS classes, demonstrated better knowledge and fewer misconceptions regarding the transmission and prevention of HIV. The same was derived regarding their attitude towards people living with HIV, as a higher proportion (p < 0.001) responded positively, compared to the control groups of the study. Additionally, multinomial logistic regression analysis showed that students in intervention area were more likely to have good knowledge on HIV transmission (OR 2.71, 95% CI 1.74-4.22) and prevention (OR 2.15, 95% CI 1.41-3.26) compared to the students in the control areas. Conclusions The training programme needs to be scaled up, since it is likely to have an impact among students; we have witnessed that the interventions particularly helped increase HIV/AIDS knowledge among students and positively change the students' attitudes towards HIV/ AIDS.
C1 [Sarma, Haribondhu; Islam, Mohammad Ashraful; Chowdhury, Kamal Ibne Amin] Icddr b, Nutr & Clin Serv Div, Dhaka, Bangladesh.
   [Sarma, Haribondhu] Australian Natl Univ, Res Sch Populat Hlth, Natl Ctr Epidemiol & Populat Hlth, Acton, ACT, Australia.
   [Khan, Jahidur Rahman] Univ Dhaka, cBLAST, Dhaka, Bangladesh.
   [Gazi, Rukhsana] Icddr b, Hlth Syst & Populat Studies Div, Dhaka, Bangladesh.
C3 International Centre for Diarrhoeal Disease Research (ICDDR); Australian National University; University of Dhaka; International Centre for Diarrhoeal Disease Research (ICDDR)
RP Sarma, H (corresponding author), Icddr b, Nutr & Clin Serv Div, Dhaka, Bangladesh.; Sarma, H (corresponding author), Australian Natl Univ, Res Sch Populat Hlth, Natl Ctr Epidemiol & Populat Hlth, Acton, ACT, Australia.
EM hsarma@icddrb.org
FU Save the Children-USA [BAN-202-G01-H00]
CR Abdeyazdan Z, 2008, ARCH CLIN INFECT DIS, V0, P3
   Bangladesh Bureau of Statistics UNICEF, 2009, TECHNICAL REPORT, VI, P0
   Breuner CC, 2016, PEDIATRICS, V0, P138
   Carr-Hill R, 2002, IMPACT HIV AIDS ED I, V0, P95
   Centers for Disease Control and Prevention, 2005, HDB EV HIV ED ASS IN, V0, P0
   Fonner VA, 2014, PLOS ONE, V0, P9
   Gallant M, 2004, SOC SCI MED, V58, P1337, DOI 10.1016/S0277-9536(03)00331-9
   Gao XX, 2012, PROCEEDINGS OF 2012 INTERNATIONAL SYMPOSIUM - WOMENS HUMAN RESOURCES DEVELOPMENT & MANAGEMENT, V0, P7
   Gazi R, 2009, INT J SEX HEALTH, V21, P167, DOI 10.1080/19317610903178675
   Gupta Pratibha, 2013, N AM J MED SCI, V5, P119, DOI 10.4103/1947-2714.107531
   Haignere CS, 1996, J SCHOOL HEALTH, V66, P140
   Huda MN., 2013, ADV INFECT DIS, V03, P274, DOI 10.4236/aid.2013.34042
   Joint United Nations Programme on HIV/AIDS (UNAIDS), 2004, MED HIV AIDS MAK DIF, V0, P0
   [Joint United Nations Programme on HIV/AIDS (UNAIDS) Joint United Nations Programme on HIV/AIDS], 2008, REP GLOB AIDS EP, V0, P0
   Kirby D, 2007, RES FINDINGS PROGRAM, V0, P0
   Kirby D. B., 2008, SEXUALITY RESEARCH AND SOCIAL POLICY, V5, P18, DOI 10.1525/srsp.2008.5.3.18
   Kirby DB, 2007, J ADOLESCENT HEALTH, V40, P206, DOI 10.1016/j.jadohealth.2006.11.143
   Koksal Selcuk, 2005, INFECT DIS J PAKISTA, V0, P118
   Mathews C, 2006, AIDS CARE, V18, P388, DOI 10.1080/09540120500498203
   National AIDS and STD Program (NASP), 2008, SAV CHILDR US ICDDR, V0, P0
   National AIDS and STD Programme, 2009, IMP HIV AIDS PREV EN, V0, P0
   National AIDS and STD Programme, 2009, CREAT COND ACC LIF S, V0, P0
   National AIDS/ STD Programme, 2006, BAS HIV AIDS SURV ST, V0, P0
   National AIDS/ STD Programme (NASP), 2011, ENDL HIV AIDS SURV S, V0, P0
   Nessa K, 2004, J CLIN MICROBIOL, V42, P618, DOI 10.1128/JCM.42.2.618-621.2004
   Oljira L, 2013, J INT AIDS SOC, V16, P0, DOI 10.7448/IAS.16.1.17349
   Othman SM, 2015, GLOBAL J HLTH SCI, V7, P16, DOI 10.5539/GJHS.V7N1P16.RETRIEVED
   Piot P, 2008, LANCET, V372, P845, DOI 10.1016/S0140-6736(08)60888-0
   Rashid SF, 1999, SOCIAL INTERACTION D, V0, P0
   Rondini S, 2009, GHANA AFR J REPROD H, V13, P51
   Ross DA, 2006, WHO TECH REP SER, V938, P1
   Rutagumirwa SK, 2006, SECONDARY SCH STUDEN, V0, P0
   Sarma H, 2013, BMC PUBLIC HEALTH, V13, P0, DOI 10.1186/1471-2458-13-990
   Sarma H, 2013, J HEALTH POPUL NUTR, V31, P20
   Susan P, 2007, AIDS EDUCPREVEN, V19, P408
   Thanavanh B, 2013, J INT AIDS SOC, V16, P0, DOI 10.7448/IAS.16.1.17387
   Uddin MA, 2010, 2 INT C HUM SOC SCI, V0, P0
   UNAIDS, 2006, SYST REV EV DEV COUN, V0, P0
   UNICEF, 2009, MULT IND CLUST SURV, V0, P0
NR 39
TC 3
Z9 4
U1 0
U2 3
PU PUBLIC LIBRARY SCIENCE
PI SAN FRANCISCO
PA 1160 BATTERY STREET, STE 100, SAN FRANCISCO, CA 94111 USA
SN 1932-6203
EI 
J9 PLOS ONE
JI PLoS One
PD JUL 24
PY 2017
VL 12
IS 7
BP 
EP 
DI 10.1371/journal.pone.0181627
PG 16
WC Multidisciplinary Sciences
SC Science & Technology - Other Topics
GA FB8BB
UT WOS:000406362700058
PM 28742103
DA 2023-03-20
ER

PT J
AU Karamouzian, M
   Shahesmaeili, A
   Khajehkazemi, R
   Hooshyar, SH
   Fallahi, H
   Haghdoost, AA
   Sharifi, H
AF Karamouzian, Mohammad
   Shahesmaeili, Armita
   Khajehkazemi, Razieh
   Hooshyar, Samira Hosseini
   Fallahi, Homeira
   Haghdoost, Ali Akbar
   Sharifi, Hamid
TI Awareness of and Knowledge About STIs Among Nonmedical Students in Iran
SO INTERNATIONAL PERSPECTIVES ON SEXUAL AND REPRODUCTIVE HEALTH
LA English
DT Article
ID sexually-transmitted infections; reproductive health; education; hiv/aids; hiv; adolescents; information; population; youth
AB CONTEXT: Evidence on STI knowledge among Iranian nonmedical university students is limited. Information is needed to inform research and policies to improve the sexual health of university students in Iran. METHODS: A convenience sample of 742 male and female undergraduate and graduate students was recruited from five nonmedical public and private universities in Iran in 2014. Respondents' awareness of and knowledge about STIs were assessed using a validated questionnaire. Chi-square tests, student t tests and one-way analysis of variance were used to compare the percentage of respondents giving correct responses across subgroups of students. RESULTS: Half of the respondents had ever heard of STIs, but most could not correctly identify STIs in a list of diseases. A total of 49%, 42% and 9% of the respondents had low, moderate and high STI knowledge scores, respectively. Respondents reported online sources (62%) and friends (32%) as their main sources of information about STIs, and those who were older, ever-married or more educated were more knowledgeable than other respondents. CONCLUSIONS: Given that the Internet was students' main source of information, increasing the accessibility and visibility of credible Internet sites about sexual health is warranted. Also, key individuals in students' networks (e.g., parents, teachers, peers) should be equipped with required training and knowledge on STI-related topics and be actively involved in sexual health education efforts.
C1 [Karamouzian, Mohammad; Shahesmaeili, Armita; Khajehkazemi, Razieh] WHO, Surveillance Res Ctr, HIV STI, Geneva, Switzerland.
   [Khajehkazemi, Razieh; Haghdoost, Ali Akbar] Kerman Univ Med Sci, Inst Futures Studies Hlth, Res Ctr Modeling Health, Epidemiol Res, Kerman, Iran.
   [Fallahi, Homeira] Minist Hlth & Med Educ, HIV STI Off, Tehran, Iran.
C3 World Health Organization; Kerman University of Medical Sciences; Ministry of Health & Medical Education (MOHME)
RP Shahesmaeili, A (corresponding author), WHO, Surveillance Res Ctr, HIV STI, Geneva, Switzerland.
EM a.shahesmaeili@gmail.com
FU United Nations Population Fund (UNFPA) [D-300-10694]
CR Abu-Raddad LJ, 2013, SEX TRANSM INFECT, V89, P1, DOI 10.1136/sextrans-2013-051373
   BENSHOFF JM, 1993, ELEMENTARY SCH GUIDA, V27, P288
   Bozicevic I, 2013, SEX TRANSM INFECT, V89, P11, DOI 10.1136/sextrans-2012-050849
   Callanan C., 2011, LEAPING FIREWALL REV, V0, P0
   DeJong J, 2005, REPROD HEALTH MATTER, V13, P49, DOI 10.1016/S0968-8080(05)25181-9
   Farahani Farideh Khalaj Abadi, 2012, J REPROD INFERTIL, V13, P101
   Fonner VA, 2014, PLOS ONE, V9, P0, DOI 10.1371/journal.pone.0089692
   Ganczak M, 2007, J ADOLESCENT HEALTH, V40, PCOVER1, DOI 10.1016/j.jadohealth.2007.01.011
   Gray NJ, 2005, SOC SCI MED, V60, P1467, DOI 10.1016/j.socscimed.2004.08.010
   Haghdoost A. A., 2011, IRANIAN JOURNAL OF EPIDEMIOLOGY, V6, P8
   Hesse BW, 2005, ARCH INTERN MED, V165, P2618, DOI 10.1001/archinte.165.22.2618
   Higgins JA, 2010, AM J PUBLIC HEALTH, V100, P435, DOI 10.2105/AJPH.2009.159723
   Internet World Stats, 2016, INT US MIDDL E, V0, P0
   Javadnoori Mojgan, 2012, IRAN J NURS MIDWIFERY RES, V17, P539
   Joint United Nations Programme on HIV/AIDS (UNAIDS), 2014, GAP REP, V0, P0
   Jordan TR, 2000, J SCHOOL HEALTH, V70, P338, DOI 10.1111/j.1746-1561.2000.tb07269.x
   Kanda K, 2013, GLOB PUBLIC HEALTH, V8, P159, DOI 10.1080/17441692.2012.745892
   Karamouzian M, 2014, INT J HEALTH POLICY, V3, P231, DOI 10.15171/ijhpm.2014.81
   Karamouzian M, 2014, J ADOLESCENT HEALTH, V55, P149, DOI 10.1016/j.jadohealth.2014.04.009
   Khodabakhshi B, 2009, J CLIN DIAGN RES, V3, P1414
   Kidd SA, 2007, J YOUTH ADOLESCENCE, V36, P291, DOI 10.1007/s10964-006-9100-3
   Kirby D, 2006, SEX HIV ED PROGRAMS, V0, P0
   LAWSHE CH, 1975, PERS PSYCHOL, V28, P563, DOI 10.1111/j.1744-6570.1975.tb01393.x
   MacDonald N, 2007, CAN MED ASSOC J, V176, P175, DOI 10.1503/cmaj.061616
   Malekafzali H, 2004, ARCH IRAN MED, V7, P247
   Mayaud P, 2001, BRIT MED BULL, V58, P129, DOI 10.1093/bmb/58.1.129
   Milani H. S., 2011, IRANIAN JOURNAL OF CLINICAL INFECTIOUS DISEASES, V6, P35
   Mosavi SA, 2014, J ADOLESCENT HEALTH, V55, P107, DOI 10.1016/j.jadohealth.2013.11.029
   Nasirian M, 2016, INT J HEALTH POLICY, V5, P5, DOI 10.15171/ijhpm.2015.146
   Nasirian M, 2013, SEX TRANSM INFECT, V89, P10, DOI 10.1136/sextrans-2013-051199
   Newman L, 2015, PLOS ONE, V10, P0, DOI 10.1371/journal.pone.0143304
   OByrne P, 2014, NURS INQ, V21, P20, DOI 10.1111/nin.12014
   Roudsari RL, 2013, IRAN J REPROD MED, V11, P101
   Saba HF, 2013, SEX TRANSM INFECT, V89, P5, DOI 10.1136/sextrans-2012-050888
   Samkange-Zeeb FN, 2011, BMC PUBLIC HEALTH, V11, P0, DOI 10.1186/1471-2458-11-727
   Shamsipour M, 2016, J RELIG HEALTH, V55, P26, DOI 10.1007/s10943-014-9964-6
   Shoveller J, 2009, SEX TRANSM INFECT, V85, P397, DOI 10.1136/sti.2008.035568
   Shoveller J, 2012, CAN J PUBLIC HEALTH, V103, P14, DOI 10.1007/BF03404062
   Shoveller JA, 2010, SOCIOL HEALTH ILL, V32, P57, DOI 10.1111/j.1467-9566.2009.01222.x
   Simbar M., 2005, EASTERN MEDITERRANEAN HEALTH JOURNAL, V11, P888
   Tabatabaie A, 2015, SEX EDUC-SEX SOC LEA, V15, P276, DOI 10.1080/14681811.2015.1005836
   Tabatabaie A, 2015, SEX EDUC-SEX SOC LEA, V15, P204, DOI 10.1080/14681811.2014.992066
   Wood K, 2002, PROMOTING YOUNG PEOP, V0, P0
   World Health Organization (WHO), 2012, GLOB INC PREV SEL GU, V0, P0
NR 44
TC 10
Z9 10
U1 1
U2 5
PU ALAN GUTTMACHER INST
PI NEW YORK
PA 125 MAIDEN LANE, 7TH FLOOR, NEW YORK, NY 10038 USA
SN 1944-0391
EI 1944-0405
J9 INT PERSPECT SEX R H
JI Int. Perspect. Sex Reprod. Health
PD MAR 15
PY 2017
VL 43
IS 1
BP 21
EP 28
DI 10.1363/43e3217
PG 8
WC Demography; Public, Environmental & Occupational Health; Social Sciences, Biomedical
SC Demography; Public, Environmental & Occupational Health; Biomedical Social Sciences
GA FX9OG
UT WOS:000426430900003
PM 28930622
DA 2023-03-20
ER

PT J
AU Harrison, SE
   Li, XM
   Zhang, JJ
   Chi, PL
   Zhao, JF
   Zhao, GX
AF Harrison, Sayward E.
   Li, Xiaoming
   Zhang, JiaJia
   Chi, Peilian
   Zhao, Junfeng
   Zhao, Guoxiang
TI Improving school outcomes for children affected by parental HIV/AIDS: Evaluation of the ChildCARE Intervention at 6-, 12-, and 18-months
SO SCHOOL PSYCHOLOGY INTERNATIONAL
LA English
DT Article
DE children affected by parental HIV; AIDS; China; intervention; resilience; school outcomes
ID global literature; resilience; impact; aids; education; hiv; achievement; adolescents; adversity; students
AB Children affected by parental HIV/AIDS are at-risk for poor school outcomes including reduced attendance, lower grades, and lower school satisfaction compared to unaffected peers. Resilience-based interventions offer promise to improve functioning across a number of domains. A four-arm randomized controlled trial was conducted with 790 children affected by parental HIV/AIDS in rural, central China to examine the effects of a multi-level, resilience-based intervention (i.e., ChildCARE) on school outcomes. Child and caregiver dyads were randomized to a control group, child-only intervention, child + caregiver intervention, or child + caregiver + community intervention. School outcomes at 6-, 12-, and 18-months suggest that participation in the ChildCARE program yielded improvements in academic performance, school satisfaction, and school interest. Opportunities for school psychologists to engage in psychosocial and educational intervention for children impacted by HIV/AIDS are discussed.
C1 [Harrison, Sayward E.] Univ South Carolina, Dept Hlth Promot Educ & Behav, Arnold Sch Publ Hlth, Columbia, SC USA.
   [Harrison, Sayward E.] Univ South Carolina, Res, Arnold Sch Publ Hlth, South Carolina SmartState Ctr Healthcare Qual, Columbia, SC USA.
   [Li, Xiaoming] Univ South Carolina, Hlth Promot Educ & Behav, South Carolina SmartState Endowed Chair Clin Tran, Arnold Sch Publ Hlth, Columbia, SC USA.
   [Li, Xiaoming] Univ South Carolina, SmartState Ctr Healthcare Qual, Arnold Sch Publ Hlth, Columbia, SC USA.
   [Zhang, JiaJia] Univ South Carolina, Dept Epidemiol & Biostat, Columbia, SC USA.
   [Chi, Peilian] Univ Macau, Taipa, Macau, Peoples R China.
   [Zhao, Junfeng; Zhao, Guoxiang] Henan Univ, Psychol, Kaifeng, Peoples R China.
   [Zhao, Junfeng] Henan Univ, Coll Educ Sci, Kaifeng, Peoples R China.
   [Zhao, Junfeng] Henan Univ, Int Res Ctr Psychosocial Wellbeing Vulnerable Pop, Kaifeng, Peoples R China.
   [Zhao, Guoxiang] Henan Univ, Kaifeng, Peoples R China.
C3 University of South Carolina System; University of South Carolina Columbia; University of South Carolina System; University of South Carolina Columbia; University of South Carolina System; University of South Carolina Columbia; University of South Carolina System; University of South Carolina Columbia; University of South Carolina System; University of South Carolina Columbia; University of Macau; Henan University; Henan University; Henan University; Henan University
RP Harrison, SE (corresponding author), Univ South Carolina, SC Smartstate Ctr Healthcare Qual, Dept Hlth Promot Educ & Behav, 915 Greene St, Columbia, SC 29208 USA.
EM harri764@mailbox.sc.edu
FU NIH by the National Institute of Mental Health [R01MH076488, R01NR013466]; National Institute of Nursing Research
CR Afridi F, 2015, J PUBLIC ECON, V123, P17, DOI 10.1016/j.jpubeco.2014.12.011
   Ainsworth M, 2006, WORLD DEV, V34, P1099, DOI 10.1016/j.worlddev.2005.11.007
   ASHER SR, 1984, CHILD DEV, V55, P1456, DOI 10.2307/1130015
   Bronfenbrenner U., 1979, EDUC FORUM, V0, P0
   Cassidy S, 2015, FRONT PSYCHOL, V6, P0, DOI 10.3389/fpsyg.2015.01781
   Chi PL, 2013, AIDS BEHAV, V17, P2554, DOI 10.1007/s10461-012-0290-2
   DeSocio Janiece, 2004, J SCH NURS, V20, P189, DOI 10.1177/10598405040200040201
   Diener E, 1998, PSYCHOL INQ, V9, P33, DOI 10.1207/s15327965pli0901_3
   Duckworth AL, 2007, J PERS SOC PSYCHOL, V92, P1087, DOI 10.1037/0022-3514.92.6.1087
   Feinstein L., 2006, P COP S 2006 WHAT EF, V0, P0
   Foster C, 2000, AIDS, V14, P0
   GARMEZY N, 1985, SCHIZOPHRENIA BULL, V11, P349, DOI 10.1093/schbul/11.3.349
   Gilborn LZ, 2002, WESTERN J MED, V176, P12, DOI 10.1136/ewjm.176.1.12
   Gregory A, 2004, J ADOLESCENT RES, V19, P405, DOI 10.1177/0743558403258859
   Guo Y, 2012, AIDS CARE, V24, P993, DOI 10.1080/09540121.2012.668170
   Hammond C., 2007, DROPOUT RISK FACTORS, V0, P0
   HIGHTOWER AD, 1987, SCHOOL PSYCHOL REV, V16, P239
   Hosegood V, 2009, AIDS CARE, V21, P13, DOI 10.1080/09540120902923063
   Li XM, 2008, J ASSOC NURSE AIDS C, V19, P147, DOI 10.1016/j.jana.2007.08.004
   Li X, 2015, SHOCK VIB, V2015, P0, DOI 10.1155/2015/431476
   Lin XY, 2014, SCHOOL PSYCHOL INT, V35, P609, DOI 10.1177/0143034314535617
   Luthar SS, 2000, CHILD DEV, V71, P543, DOI 10.1111/1467-8624.00164
   Martin AJ, 2013, SCHOOL PSYCHOL INT, V34, P488, DOI 10.1177/0143034312472759
   Masten AS, 2012, ANNU REV PSYCHOL, V63, P227, DOI 10.1146/annurev-psych-120710-100356
   Masten AS, 2011, DEV PSYCHOPATHOL, V23, P493, DOI 10.1017/S0954579411000198
   Meeks S, 2001, J AGING HEALTH, V13, P92, DOI 10.1177/089826430101300105
   Mishra V, 2008, ORPHANS VULNERABLE C, V0, P0
   Murphy JM, 2015, CHILD PSYCHIAT HUM D, V46, P245, DOI 10.1007/s10578-014-0464-4
   Ntozi J. P., 1999, CONTINUING AFRICAN H, V0, P225
   Organisation for Economic Co-Operation and Development (OECD), 2008, ED GLANC 2014 HIGHL, V0, P0, DOI DOI 10.1787/2076264x
   Salam RA, 2014, INFECT DIS POVERTY, V3, P0, DOI 10.1186/2049-9957-3-26
   Sherr L, 2008, AIDS CARE, V20, P527, DOI 10.1080/09540120701867248
   Ng SW, 2013, PROCD SOC BEHV, V89, P54, DOI 10.1016/j.sbspro.2013.08.808
   Spera C, 2006, J EARLY ADOLESCENCE, V26, P456, DOI 10.1177/0272431606291940
   SPSS, 2008, SPSS STAT WIND VERS, V0, P0
   STREINER DL, 2003, HLTH MEASUREMENT SCA, V0, P0
   Torgerson DJ, 2001, BMJ-BRIT MED J, V322, P355, DOI 10.1136/bmj.322.7282.355
   Tu XM, 2009, VULNERABLE CHILD YOU, V4, P199, DOI 10.1080/17450120902814420
   UN Joint Programme on HIV/AIDS (UNAIDS), 2011, UN TERM GUID, V0, P0
   UNAIDS, 2010, GLOB REP UN REP GLOB, V0, P0
   Ungar M, 2013, J CHILD PSYCHOL PSYC, V54, P348, DOI 10.1111/jcpp.12025
   Wentzel KR, 2016, J EDUC PSYCHOL, V108, P242, DOI 10.1037/edu0000049
   Werner E., 1982, VULNERABLE INVINCIBL, V0, P0
   World Health Organization, 2013, GLOB UPD HIV TREARM, V0, P0
   Xiong YH, 2015, CHINA QUART, V221, P161, DOI 10.1017/S0305741015000016
   Yakovlev P, 2012, J SOCIO-ECON, V41, P806, DOI 10.1016/j.socec.2012.08.009
NR 47
TC 14
Z9 14
U1 0
U2 17
PU SAGE PUBLICATIONS LTD
PI LONDON
PA 1 OLIVERS YARD, 55 CITY ROAD, LONDON EC1Y 1SP, ENGLAND
SN 0143-0343
EI 1461-7374
J9 SCHOOL PSYCHOL INT
JI Sch. Psychol. Int.
PD JUN 15
PY 2017
VL 38
IS 3
BP 264
EP 286
DI 10.1177/0143034316689589
PG 23
WC Psychology, Educational
SC Psychology
GA EY0LP
UT WOS:000403649900003
PM 34079150
DA 2023-03-20
ER

PT J
AU Edwards, LV
   Lindong, I
   Brown, L
   Hawkins, AS
   Dennis, S
   Fajobi, O
   Rowel, R
   Braithwaite, R
   Sydnor, KD
AF Edwards, Lorece V.
   Lindong, Ian
   Brown, Lawrence
   Hawkins, Anita S.
   Dennis, Sabriya
   Fajobi, Olaoluwa
   Rowel, Randolph
   Braithwaite, Ronald
   Sydnor, Kim D.
TI None of Us Will Get Out of Here Alive: The Intersection of Perceived Risk for HIV, Risk Behaviors and Survival Expectations among African American Emerging Adults
SO JOURNAL OF HEALTH CARE FOR THE POOR AND UNDERSERVED
LA English
DT Article
DE African American emerging adults; HIV prevention; perceived risk; survival expectations
ID historically black-colleges; stress-disorder; early death; adolescent; youth; violence; health; neighborhoods; students; university
AB The Human Immunodeficiency Virus (HIV) significantly affects minority emerging adults, among whom the rate of new diagnoses is high and health disparities are more pronounced. Importantly, emerging adults today have limited knowledge of the earlier toll of the virus when it was identified as a killer. Among this population, perceptions of risk for HIV are low and sexual risk taking behaviors are high. The Get SMART Project is a behavioral intervention aimed to provide re-purposed HIV, alcohol, and substance abuse prevention education and HIV testing to African American emerging adults ages 18-24. The project was guided by the Health Belief Model, Community Promise, and Training for Institutional Procedures. Findings revealed that HIV testing is low. Marijuana and alcohol are drugs of choice. Emerging adults do not see themselves at risk for HIV, although they engaged in high-risk behaviors. Additionally, survival expectations influence behavior risk.
C1 [Edwards, Lorece V.] Morgan State Univ, Ctr Sexual Hlth Adv & Prevent Educ, Sch Community Hlth & Policy, Baltimore, MD 21239 USA.
   [Lindong, Ian; Brown, Lawrence; Hawkins, Anita S.; Dennis, Sabriya; Fajobi, Olaoluwa; Braithwaite, Ronald; Sydnor, Kim D.] Morgan State Univ, Sch Community Hlth & Policy, Baltimore, MD 21239 USA.
   [Rowel, Randolph] Morgan State Univ, Sch Community Hlth & Policy, Behav Hlth Sci, Baltimore, MD 21239 USA.
   [Braithwaite, Ronald] Morehouse Sch Med, Dept Community Hlth & Prevent Med, Atlanta, GA 30310 USA.
   [Braithwaite, Ronald] Morehouse Sch Med, Dept Family Med, Atlanta, GA 30310 USA.
   [Braithwaite, Ronald] Morehouse Sch Med, Dept Psychiat, Atlanta, GA 30310 USA.
C3 Morgan State University; Morgan State University; Morgan State University; Morehouse School of Medicine; Morehouse School of Medicine; Morehouse School of Medicine
RP Edwards, LV (corresponding author), Morgan State Univ, 1700 E Cold Spring Lane,201 Portage Campus, Baltimore, MS 21251 USA.
FU Substance Abuse and Mental Health Services Administration (SAMHSA) [SP020188-01]
CR Adimora AA, 2005, J INFECT DIS, V191, PS115, DOI 10.1086/425280
   Bell CC, 1991, J HEALTH CARE POOR U, V0, P175
   Bolland JM, 2003, J ADOLESCENCE, V26, P145, DOI 10.1016/S0140-1971(02)00136-7
   Borowsky IW, 2009, PEDIATRICS, V124, PE81, DOI 10.1542/peds.2008-3425
   Brunson RK, 2009, URBAN AFF REV, V44, P858, DOI 10.1177/1078087408326973
   Camacho-Gonzalez AF, 2016, AIDS PATIENT CARE ST, V30, P18, DOI 10.1089/apc.2015.0163
   Centers for Disease Control and Prevention, 2014, HIV AFR AM YOUTH 201, V0, P0
   Centers for Disease Control and Prevention, 2016, HIV YOUTH REP 2016, V0, P0
   Centers for Disease Control and Prevention, 2012, EST HIV INC US 2007, V0, P0
   Clerkin EM, 2011, J BEHAV MED, V34, P237, DOI 10.1007/s10865-010-9306-4
   Creswell J.W., 2002, HDB RES DESIGN SOCIA, V3rd, P0
   Duke NN, 2011, J PEDIATR HEALTH CAR, V25, P224, DOI 10.1016/j.pedhc.2010.03.004
   El Bcheraoui C, 2013, AIDS CARE, V25, P186, DOI 10.1080/09540121.2012.687864
   Fergus S, 2005, ANNU REV PUBL HEALTH, V26, P399, DOI 10.1146/annurev.publhealth.26.021304.144357
   GARBARINO J, 1980, CHILD DEV, V51, P188, DOI 10.1111/j.1467-8624.1980.tb02525.x
   GARBARINO J, 1991, AM PSYCHOL, V46, P376, DOI 10.1037/0003-066X.46.4.376
   Geller A, 2014, AM J PUBLIC HEALTH, V104, P2321, DOI 10.2105/AJPH.2014.302046
   Gomez MB, 2016, J URBAN HEALTH, V93, PS154, DOI 10.1007/s11524-015-0022-9
   Halpern CT, 2004, PERSPECT SEX REPRO H, V36, P239
   HUGHES HM, 1988, AM J ORTHOPSYCHIAT, V58, P77, DOI 10.1111/j.1939-0025.1988.tb01568.x
   Jamieson PE, 2008, J ADOLESCENT HEALTH, V42, P154, DOI 10.1016/j.jadohealth.2007.07.010
   Koenig LJ, 2016, AM J PUBLIC HEALTH, V106, P402, DOI 10.2105/AJPH.2015.302979
   Lipsitz G, 2013, RACISM TAKES PLACE, V0, P0
   LORION RP, 1993, PSYCHIATRY, V56, P55
   Luthar SS, 2000, CHILD DEV, V71, P543, DOI 10.1111/1467-8624.00164
   MacDonald H, 2013, NY TIMES, V0, P0
   Massey DS, 2015, DEMOGRAPHY, V52, P1025, DOI 10.1007/s13524-015-0381-6
   McDade TW, 2011, SOC SCI MED, V73, P391, DOI 10.1016/j.socscimed.2011.06.005
   Morgan E, 2016, AIDS BEHAV, V20, P600, DOI 10.1007/s10461-015-1195-7
   Moustakas C, 1994, PHENOMENOLOGICAL RES, V0, P0
   MURRAYGARCIA J, 1995, PEDIATRICS, V96, P132
   Nguyen QC, 2012, SOC SCI MED, V74, P1452, DOI 10.1016/j.socscimed.2012.01.006
   Ososky J., 1995, AM PSYCHOL, V50, P782
   Prince A, 1998, J AM COLL HEALTH, V47, P11, DOI 10.1080/07448489809595614
   Resnick H.S., 1996, THEORY ASSESSMENT ST, V0, P235
   RESNICK HS, 1993, J CONSULT CLIN PSYCH, V61, P984, DOI 10.1037/0022-006X.61.6.984
   Rivera R., 2012, POLICE STOP DATA SHO, V0, P0
   Shedd C., 2012, FEM LEG THEOR WORKSH, V0, P0
   SLUZKI CE, 1993, PSYCHIATRY, V56, P178
   Smith BW, 2014, SOC PROBL, V61, P83, DOI 10.1525/sp.2013.12056
   SONNENBERG SM, 1988, PSYCHIAT CLIN N AM, V11, P581
   Stoddard SA, 2011, J YOUTH ADOLESCENCE, V40, P278, DOI 10.1007/s10964-010-9580-z
   Sutton MY, 2011, PUBLIC HEALTH REP, V126, P653, DOI 10.1177/003335491112600507
   Swisher RR, 2013, J RES ADOLESCENCE, V23, P678, DOI 10.1111/jora.12027
   TARDIFF K, 1986, B NEW YORK ACAD MED, V62, P413
   Van Handel M, 2016, PEDIATRICS, V137, P0, DOI 10.1542/peds.2015-2700
   van Lenthe FJ, 2015, BRIT J NUTR, V113, P1139, DOI 10.1017/S0007114515000288
   Warner TD, 2015, J HEALTH SOC BEHAV, V56, P478, DOI 10.1177/0022146515611730
   Whitmore Suzanne K., 2012, MORBIDITY AND MORTALITY WEEKLY REPORT, V61, P971
   Williams V, 2012, EFFECT STOP FRISK BR, V0, P0
   Wolitski RJ, 2007, AIDS BEHAV, V11, PS167, DOI 10.1007/s10461-007-9277-9
NR 51
TC 7
Z9 7
U1 1
U2 16
PU JOHNS HOPKINS UNIV PRESS
PI BALTIMORE
PA JOURNALS PUBLISHING DIVISION, 2715 NORTH CHARLES ST, BALTIMORE, MD 21218-4363 USA
SN 1049-2089
EI 1548-6869
J9 J HEALTH CARE POOR U
JI J. Health Care Poor Underserved
PD MAY 15
PY 2017
VL 28
IS 2
BP 48
EP 68
DI 10.1353/hpu.2017.0052
PG 21
WC Health Policy & Services; Public, Environmental & Occupational Health
SC Health Care Sciences & Services; Public, Environmental & Occupational Health
GA EU5NQ
UT WOS:000401079400008
PM 28458264
DA 2023-03-20
ER

PT J
AU Mouhanna, F
   DeJong, J
   Afifi, R
   Asmar, K
   Nazha, B
   Zurayk, H
AF Mouhanna, Farah
   DeJong, Jocelyn
   Afifi, Rima
   Asmar, Khalil
   Nazha, Bassel
   Zurayk, Huda
TI Student support for reproductive health education in middle schools: findings from Lebanon
SO SEX EDUCATION-SEXUALITY SOCIETY AND LEARNING
LA English
DT Article
DE Reproductive health education; sex education; GSHS (Global School-based Student Health Survey); attitudes; Lebanon
ID sexual risk behavior; young-people; substance use; communication; country; efficacy; gender; needs
AB Reproductive health education (RHE) programmes in schools are a well-recognised means of helping young people make informed decisions relating to their sexual health and well-being. Very little research however has investigated attitudes towards such programmes among students in the Arab world. A national HIV education curriculum was developed in Lebanon in 2005. However, in the context of competing priorities and mixed levels of social resistance, curriculum implementation to date is far from universal. This study aimed to determine the prevalence of support for school-based RHE and the main factors associated with such support among young people aged 11-16 years in Lebanon. A secondary analysis of data from the 2011 Global school-based Student Health Survey (GSHS) was conducted. Students who supported RHE (58.1%) were more likely to be of higher grade level (adjusted OR [Odds Ratio]=1.78, p-value=0.005), to have ever drunk alcohol (adjusted OR=1.52, p-value=0.012), to prefer mixed classes for RHE (adjusted OR=3.19, p-value<0.0001), to say RHE should start before or at puberty (adjusted OR=3.57, p-value<0.0001), and to be exposed to more health education topics in school (adjusted OR=1.2, p-value<0.0001). Identifying such sub-groups in the student body should inform the equitable implementation of RHE in culturally diverse settings like Lebanon.
C1 [Mouhanna, Farah] George Washington Univ, Sch Publ Hlth, Milken Inst, Dept Epidemiol & Biostat, Washington, DC 20052 USA.
   [DeJong, Jocelyn; Asmar, Khalil; Zurayk, Huda] Amer Univ Beirut, Fac Hlth Sci, Dept Epidemiol & Populat Hlth, Beirut, Lebanon.
   [Afifi, Rima] Amer Univ Beirut, Fac Hlth Sci, Dept Hlth Promot & Community Hlth, Beirut, Lebanon.
   [Nazha, Bassel] Staten Isl Univ Hosp Northwell Hlth, Dept Med, Staten Isl, NY USA.
C3 George Washington University; American University of Beirut; American University of Beirut; Northwell Health
RP Mouhanna, F (corresponding author), George Washington Univ, Sch Publ Hlth, Milken Inst, Dept Epidemiol & Biostat, Washington, DC 20052 USA.
EM mouhanna_farah@gwu.edu
FU WHO in Lebanon; Lebanese Ministry of Education and Higher Education; Lebanese Ministry of Public Health
CR Al Haddad E., 2012, FRONTLINES YOUTH MOB, V0, P20
   Allen L., 2005, SEX EDUC-SEX SOC LEA, V5, P389
   Andrew G, 2003, REPROD HEALTH MATTER, V11, P120, DOI 10.1016/S0968-8080(03)02167-0
   Barbour B, 2009, EAST MEDITERR HEALTH J, V15, P387
   BASENENGQUIST K, 1992, HEALTH EDUC QUART, V19, P263, DOI 10.1177/109019819201900209
   Benzaken T, 2011, BMC PUBLIC HEALTH, V11, P0, DOI 10.1186/1471-2458-11-805
   Bickel G., 2000, US DEP AGR FANS, V0, P0
   Boonstra HD., 2011, GUTTMACHER POLICY RE, V14, P17
   Brinthaupt T. M., 2012, UNDERSTANDING EARLY, V0, P0
   Browning CR, 2008, J HEALTH SOC BEHAV, V49, P269, DOI 10.1177/002214650804900303
   Buston K, 2002, CULT HEALTH SEX, V4, P317, DOI 10.1080/13691050110113332
   Byers ES, 2013, SEX EDUC-SEX SOC LEA, V13, P214, DOI 10.1080/14681811.2012.727083
   Catalano RF, 2004, ANN AM ACAD POLIT SS, V591, P98, DOI 10.1177/0002716203260102
   CDC (Centers for Disease Control and Prevention) and WHO (World Health Organization), 2013, 2013 GSHS DAT US GUI, V0, P0
   Centers for Disease Control and Prevention (CDC), 2015, SEX TRANSM DIS AD YO, V0, P0
   Chen B, 2008, ASIAN J ANDROL, V10, P607, DOI 10.1111/j.1745-7262.2008.00413.x
   DeJong J, 2005, REPROD HEALTH MATTER, V13, P49, DOI 10.1016/S0968-8080(05)25181-9
   DeJong J., 2007, REPROD HLTH, V14, P1
   Dir AL, 2014, CLIN PSYCHOL REV, V34, P551, DOI 10.1016/j.cpr.2014.08.004
   Eaton Danice K., 2012, MORBIDITY AND MORTALITY WEEKLY REPORT, V61, P1
   Faour MA, 2007, MIDDLE EASTERN STUD, V43, P909, DOI 10.1080/00263200701568279
   Forrest S, 2004, CULT HEALTH SEX, V6, P337, DOI 10.1080/13691050310001645050
   Godin G, 1996, AM J HEALTH PROMOT, V11, P87, DOI 10.4278/0890-1171-11.2.87
   Grose RG, 2014, J SEX RES, V51, P742, DOI 10.1080/00224499.2013.809511
   Hallgarten L, 2010, REPROD HEALTH MATTER, V18, P191, DOI 10.1016/S0968-8080(10)36522-0
   Hoyle RH, 2000, J PERS, V68, P1203, DOI 10.1111/1467-6494.00132
   Hutchinson MK, 2003, J ADOLESCENT HEALTH, V33, P98, DOI 10.1016/S1054-139X(03)00183-6
   Jensen Bjarne Bruun, 2005, PROMOT EDUC, V12, P150
   Kirby DB, 2007, J ADOLESCENT HEALTH, V40, P206, DOI 10.1016/j.jadohealth.2006.11.143
   Kotchick BA, 2001, CLIN PSYCHOL REV, V21, P493, DOI 10.1016/S0272-7358(99)00070-7
   Kouyoumjian S., 2011, THESIS, V0, P0
   La Sagesse University Faculty of Health Sciences, 2011, KNOWL ATT BEH PRACT, V0, P0
   Miller BC, 2002, J SEX RES, V39, P22, DOI 10.1080/00224490209552115
   National AIDS Control Program and Lebanese Ministry of Public Health, 2010, UNGASS COUNTR PROGR, V0, P0
   Ogunjimi D. R., 2006, ED RES REV SHORT COM, V1, P347
   Payton JW, 2000, J SCHOOL HEALTH, V70, P179, DOI 10.1111/j.1746-1561.2000.tb06468.x
   Shahid A., 2012, PAKISTAN J MED RES, V51, P46
   Shiferaw K, 2014, REPROD HEALTH, V11, P0, DOI 10.1186/1742-4755-11-2
   Speizer IS, 2003, J ADOLESCENT HEALTH, V33, P324, DOI 10.1016/S1054-139X(02)00535-9
   Staton M, 1999, HEALTH SOC WORK, V24, P147, DOI 10.1093/hsw/24.2.147
   Strange V, 2003, GENDER EDUC, V15, P201, DOI 10.1080/09540250303852
   Taylor M, 2003, J SCHOOL HEALTH, V73, P97, DOI 10.1111/j.1746-1561.2003.tb03580.x
   UNAIDS, 2014, COUNTR PROGR REP, V0, P0
   UNESCO, 2009, INT TECHN GUID SEX E, V0, P0
   UNESCO and UNAIDS, 2013, 2011 2012 ED SECT HI, V0, P0
   UNESCO Institute for Statistics, 2014, COUNTR PROF LEB AR S, V0, P0
   UNFPA, 2010, COMPR SEX ED ADV HUM, V0, P0
   Valkenburg PM, 2005, NEW MEDIA SOC, V7, P383, DOI 10.1177/1461444805052282
   WHO, 2011, SEX REPR HLTH YOUNG, V0, P0
   WHO (World Health Organization) Lebanese Ministry of Public Health Ministry of Education and Higher Education Center for Disease Control and Prevention, 2007, LEB 2005 GLOB SCH BA, V0, P0
   Wight D., 1999, HLTH ED, V99, P233, DOI 10.1108/09654289910302291
   Wills TA, 2003, PSYCHOL ADDICT BEHAV, V17, P312, DOI 10.1037/0893-164X.17.4.312
NR 53
TC 9
Z9 9
U1 2
U2 13
PU ROUTLEDGE JOURNALS, TAYLOR & FRANCIS LTD
PI ABINGDON
PA 2-4 PARK SQUARE, MILTON PARK, ABINGDON OX14 4RN, OXON, ENGLAND
SN 1468-1811
EI 1472-0825
J9 SEX EDUC-SEX SOC LEA
JI Sex Educ.-Sex. Soc. Learn.
PD MAR 15
PY 2017
VL 17
IS 2
BP 195
EP 208
DI 10.1080/14681811.2017.1280011
PG 14
WC Education & Educational Research; Public, Environmental & Occupational Health
SC Education & Educational Research; Public, Environmental & Occupational Health
GA EM2BP
UT WOS:000395121700006
DA 2023-03-20
ER

PT J
AU Kingori, C
   Haile, ZT
   Ngatia, P
   Nderitu, R
AF Kingori, Caroline
   Haile, Zelalem T.
   Ngatia, Peter
   Nderitu, Ruth
TI Factors that can influence feelings towards and interactions with people living with HIV/AIDS in rural Central Kenya
SO INTERNATIONAL JOURNAL OF STD & AIDS
LA English
DT Article
DE HIV; stigma; Kenya; Africa; knowledge; interactions and feelings
ID discriminatory attitudes; internalized stigma; risk perception; hiv risk; knowledge; behaviors; students; adults; individuals; disclosure
AB Background: In Kenya, HIV incidence and prevalence have declined. HIV rates are lower in rural areas than in urban areas. However, HIV infection is reported higher in men in rural areas (4.5%) compared to those in urban areas (3.7%). Objectives: This study examined HIV knowledge, feelings, and interactions towards HIV-infected from 302 participants in rural Central Kenya. Methods: Chi square tests and multivariable logistic regression analyzed variables of interest. Results: Most participants exhibited positive feelings in their interaction with people living with HIV and AIDS (PLWHA). Association between HIV knowledge and socio-demographic characteristics revealed that the proportion of participants with a correct response differed by gender, age, level of education, and marital status (p<0.05). Compared to those with inadequate knowledge of HIV/AIDS, participants with adequate HIV/AIDS knowledge were nearly three times as likely to disagree that PLWHA should be legally separated from others to protect public health (adjusted odds ratio: aOR (95% CI) (2.76 (1.12, 6.80). Conclusions: HIV stigma continues to impact HIV prevention strategies particularly in rural Central Kenya. Culturally, appropriate interventions addressing HIV knowledge among those with lower levels of education, single, older, and male are warranted. Review of HIV policies separating high-risk populations from the general population is needed to reduce stigma.
C1 [Kingori, Caroline] Ohio Univ, Dept Social & Publ Hlth, Athens, OH 45701 USA.
   [Haile, Zelalem T.] Ohio Univ, Heritage Coll Osteopath Med, Dept Social Med, Dublin, OH USA.
   [Ngatia, Peter] African Med & Res Fdn, Nairobi, Kenya.
   [Nderitu, Ruth] Constituency AIDS Control Council, Othaya, Kenya.
C3 University System of Ohio; Ohio University; University System of Ohio; Ohio University; African Medical & Research Foundation (AMREF)
RP Kingori, C (corresponding author), I Ohio Univ, Dept Social & Publ Hlth, Grover Ctr W347, Athens, OH 45701 USA.
EM kingori@ohio.edu
FU College of Health Sciences and Professions, Ohio University, Athens, OH, USA
CR Airhihenbuwa C, 2009, J BLACK PSYCHOL, V35, P407, DOI 10.1177/0095798408329941
   [Anonymous], 2011, PROGR REP, V0, P0
   Barden-OFallon JL, 2004, AIDS BEHAV, V8, P131, DOI 10.1023/B:AIBE.0000030244.92791.63
   Basta TB, 2015, ETHICS BEHAV, V25, P129, DOI 10.1080/10508422.2014.948958
   Baytner-Zamir Rotem, 2014, BMC RES NOTES, V7, P168, DOI 10.1186/1756-0500-7-168
   Bunnell R, 2006, AIDS, V20, P85, DOI 10.1097/01.aids.0000196566.40702.28
   Buseh AG, 2006, WOMEN HEALTH, V44, P1, DOI 10.1300/J013v44n03_01
   CROCKER J, 1989, PSYCHOL REV, V96, P608, DOI 10.1037/0033-295X.96.4.608
   Dovidio JF, 2000, SOCIAL PSYCHOLOGY OF STIGMA, V0, P1
   Emlet CA, 2006, AIDS PATIENT CARE ST, V20, P350, DOI 10.1089/apc.2006.20.350
   Hamra M, 2006, TROP MED INT HEALTH, V11, P513, DOI 10.1111/j.1365-3156.2006.01583.x
   Herek GM, 2002, AM J PUBLIC HEALTH, V92, P371, DOI 10.2105/AJPH.92.3.371
   HOU S, 2004, AM J HLTH ED, V35, P328, DOI 10.1080/19325037.2004.10604772
   Hou SI, 2009, AIDS CARE, V21, P1050, DOI 10.1080/09540120802626196
   Joint United Nations Program on HIV and AIDS, 2015, KEN HIV AIDS EST, V0, P0
   Kabiru CW, 2009, J ADOLESCENCE, V32, P1023, DOI 10.1016/j.adolescence.2008.08.001
   Kalichman SC, 2003, SEX TRANSM INFECT, V79, P442, DOI 10.1136/sti.79.6.442
   Kalichman SC, 2014, ANN BEHAV MED, V48, P5, DOI 10.1007/s12160-014-9620-0
   Kamal SMM, 2012, SEX EDUC-SEX SOC LEA, V12, P127, DOI 10.1080/14681811.2011.609039
   Kayiki Simon P, 2011, AFR J REPROD HEALTH, V15, P57
   Kenya National AIDS Control Council, 2009, FIN REP, V0, P0
   Kenya National AIDS Control Council, 2009, KEN NAT AIDS STRAT P, V0, P0
   Kenya National Bureau of Statistics (KNBS) ICF Macro, 2010, KEN DEM HLTH SURV 20, V0, P0
   Kingori C, 2015, INT J STD AIDS, V26, P165, DOI 10.1177/0956462414531933
   Kingori C, 2012, AIDS PATIENT CARE ST, V26, P761, DOI 10.1089/apc.2012.0258
   Kniss DD, 2008, AM J SEX EDUC, V3, P355, DOI 10.1080/15546120802372016
   Krishanani MK, 2014, J HEALTH POPUL NUTR, V32, P386
   Lau J, 2003, DISABIL REHABIL, V25, P1354, DOI 10.1080/09638280310001616349
   Lau JTF, 2005, SEX TRANSM INFECT, V81, P113, DOI 10.1136/sti.2004.011767
   Lwanga S. K., 1991, SAMPLE SIZE DETERMIN, V0, P0
   Major B, 2005, ANNU REV PSYCHOL, V56, P393, DOI 10.1146/annurev.psych.56.091103.070137
   Moodley C., 2011, AFRICAN J PHYS HLTH, V17, P49
   National AIDS and STI Control Programme MoH Kenya, 2013, KEN AIDS IND SURV 20, V0, P0
   Orisakwe E. E., 2012, AFRICAN J PRIMARY HL, V4, P0
   Parker R, 2003, SOC SCI MED, V57, P13, DOI 10.1016/S0277-9536(02)00304-0
   Sarker M, 2005, AIDS BEHAV, V9, P243, DOI 10.1007/s10461-005-3905-z
   Shacham E, 2012, AIDS PATIENT CARE ST, V26, P29, DOI 10.1089/apc.2011.0183
   Shefer T, 2012, AJAR-AFR J AIDS RES, V11, P113, DOI 10.2989/16085906.2012.698078
   U. S. Global Health Policy, 2013, GLOB HIV AIDS EP FAC, V0, P0
   Ubaka CM, 2014, TROP J PHARM RES, V13, P295, DOI 10.4314/tjpr.v13i2.20
NR 40
TC 8
Z9 8
U1 0
U2 4
PU SAGE PUBLICATIONS LTD
PI LONDON
PA 1 OLIVERS YARD, 55 CITY ROAD, LONDON EC1Y 1SP, ENGLAND
SN 0956-4624
EI 1758-1052
J9 INT J STD AIDS
JI Int. J. STD AIDS
PD AUG 15
PY 2017
VL 28
IS 9
BP 910
EP 919
DI 10.1177/0956462416680764
PG 10
WC Immunology; Infectious Diseases
SC Immunology; Infectious Diseases
GA FA2LE
UT WOS:000405272100009
PM 27879430
DA 2023-03-20
ER

PT J
AU Leyva-Moral, JM
   Terradas-Robledo, R
   Feijoo-Cid, M
   de Dios-Sanchez, R
   Mestres-Camps, L
   Lluva-Castano, A
   Comas-Serrano, M
AF Leyva-Moral, Juan M.
   Terradas-Robledo, Roser
   Feijoo-Cid, Maria
   de Dios-Sanchez, Rosa
   Mestres-Camps, Lourdes
   Lluva-Castano, Alicia
   Comas-Serrano, Merce
TI Attitudes to HIV and AIDS among students and faculty in a School of Nursing in Barcelona (Spain): a cross-sectional survey
SO COLLEGIAN
LA English
DT Article
DE HIV; Aids; Nursing; Students; Faculty; Attitudes; Beliefs
ID hiv/aids; knowledge; nurses; discrimination; people; care; beliefs; stigma; staff; risk
AB Objective: To determine attitudes to the care of People Living with Human Immunodeficiency Virus (PLHIV) among students and faculty members in a school of nursing in Barcelona. Material and methods: An observational, descriptive, cross-sectional study was conducted in faculty and students in a school of nursing in Barcelona (Spain). Data were collected between January and March 2014, through a validated, self-administered online questionnaire (EASE scale). All participants provided their informed consent. Results: Of 392 questionnaires sent responses were obtained from 204 participants. Incomplete responses were eliminated leaving 186 completed questionnaires (139 students and 47 faculty members). The overall response rate was 47.4% (45.7% students; 53.4% faculty). A high percentage of positive attitudes was found throughout the sample, particularly in fourth-year students and faculty members (80% and 79.8%, respectively). The lowest percentage of positive attitudes was found in second-year students (70.9%). The highest percentage of positive attitudes was significantly associated (p = 0.045) with a lack of religious beliefs. Conclusions: Attitudes to the care of PLHIV among nursing students and faculty members were mainly positive. Some fears and misconceptions mainly concerning fear of infection and beliefs about transmission routes were found in both collectives. (C) 2016 Australian College of Nursing Ltd. Published by Elsevier Ltd.
C1 [Leyva-Moral, Juan M.; Terradas-Robledo, Roser; Mestres-Camps, Lourdes; Lluva-Castano, Alicia] Escola Super Infermeria Mar, Barcelona, Spain.
   [Leyva-Moral, Juan M.; Feijoo-Cid, Maria] Univ Autonoma Barcelona, Nursing Dept, Fac Med, Barcelona, Spain.
   [de Dios-Sanchez, Rosa] Biblioteca Campus Univ Mar, Barcelona, Spain.
   [Comas-Serrano, Merce] IMIM Hosp del Mar Med Res Inst, Red Invest Serv Salud Enfermedades Cron REDISSEC, Barcelona, Spain.
C3 Autonomous University of Barcelona; University of Barcelona; Institut Hospital del Mar d'Investigacions Mediques (IMIM); Hospital del Mar
RP Feijoo-Cid, M (corresponding author), Univ Autonoma Barcelona, Nursing Dept, Fac Med, Barcelona, Spain.
EM juanmanuel.leyva@uab.cat; mterradas@paralesalutmar.cat; maria.feijoo@uab.cat; mdedios@parcdesalutmar.cat; lmestres@parcdesalutmar.cat; alicialluva@hotmail.com; mcomas@parcdesalutmar.cat
CR Akin S, 2013, J CLIN NURS, V22, P3361, DOI 10.1111/jocn.12378
   Bayes R, 1998, PSICOTHEMA, V10, P127
   Bektas HA, 2007, AIDS CARE, V19, P888, DOI 10.1080/09540120701203352
   BLIWISE NG, 1991, HEALTH PSYCHOL, V10, P289, DOI 10.1037/0278-6133.10.4.289
   Carnicer-Pont D, 2011, ENFERM INFEC MICR CL, V29, P144, DOI 10.1016/j.eimc.2010.11.010
   Cobos-Sanchiz D., 2013, POBLACION SALUD MESO, V10, P0
   Cole FL, 1996, J PROF NURS, V12, P217, DOI 10.1016/S8755-7223(96)80096-2
   Conejeros Vallejos I., 2010, REV INVESTIGATION ED, V28, P345
   Earl Catherine E, 2003, J ASSOC NURSES AIDS CARE, V14, P70, DOI 10.1177/1055329003252877
   Earl CE, 2010, AAOHN J, V58, P331, DOI 10.3928/08910162-20100716-01
   Feijoo Cid M., 2009, PARANINFO DIGITAL, V7, P0
   Feijoo Cid M., 2013, THESIS, V0, P0
   Fernández Donaire Lidia, 2006, EDUC. MÉD., V9, P84
   FICARROTTO TJ, 1990, ACAD MED, V65, P470, DOI 10.1097/00001888-199007000-00014
   Foreman M, 2003, UNDERSTANDING RESPON, V0, P0
   Fortes Gonzalez E., 1998, ENFERNERO CIENTOFICA, V196-197, P23
   Fredriksen S, 2005, J MED PHILOS, V30, P535, DOI 10.1080/03605310500253105
   Joint United Nations Programme on HIV/AIDS, 2013, GLOB REP GLOB AIDS E, V0, P0
   Korhonen T, 2012, J BIOSOC SCI, V44, P661, DOI 10.1017/S0021932012000338
   Leyva JM, 2014, REV ROL ENFERM, V37, P410
   Li Y, 2006, ANAL CHIM ACTA, V576, P77, DOI 10.1016/j.aca.2006.01.078
   Lohrmann C, 2000, J ADV NURS, V31, P696, DOI 10.1046/j.1365-2648.2000.01326.x
   Madumo M M, 2006, CURATIONIS, V29, P87
   Perez MAM, 2010, MEDULA, V19, P87
   Molina Cabrillana J, 1997, ATEN PRIMARIA, V20, P65
   Nazik E, 2012, SEX DISABIL, V30, P433, DOI 10.1007/s11195-012-9281-5
   Pagliari Ana V, 2004, J DENT EDUC, V68, P1278
   Parahoo K., 2006, NURSING RES PRINCIPL, V0, P0
   Paxton S, 2005, AIDS CARE, V17, P413, DOI 10.1080/09540120412331299807
   Peate I, 2002, NURS EDUC TODAY, V22, P492, DOI 10.1054/nedt.2002.0747
   Pickles D, 2012, NURS EDUC TODAY, V32, P15, DOI 10.1016/j.nedt.2011.01.008
   Pickles D, 2009, J ADV NURS, V65, P2262, DOI 10.1111/j.1365-2648.2009.05128.x
   Pita-Fernandez S, 2004, J ASSOC NURSE AIDS C, V15, P62, DOI 10.1177/1055329003256652
   Reidpath DD, 2005, AIDS CARE, V17, PS195, DOI 10.1080/09540120500120278
   Reis C, 2005, PLOS MED, V2, P743, DOI 10.1371/journal.pmed.0020246
   Rondahl G, 2003, J ADV NURS, V41, P454, DOI 10.1046/j.1365-2648.2003.02553.x
   Rovira Veciana M. D., 2004, ENFERMERIA CLIN, V3, P135
   Shah SM, 2014, WESTERN J NURS RES, V36, P1323, DOI 10.1177/0193945914523685
   Suominen T., 2015, NORD, V35, P71
   Tomas S.J., 1999, ENFERMERIA CLIN, V9, P233
   Tomas S. J., 2003, EDUC MED-BARCELONA, V6, P87
   Tyer-Viola LA, 2007, JOGNN-J OBST GYN NEO, V36, P398, DOI 10.1111/J.1552-6909.2007.00172.x
   Valois P, 2001, J NURS EDUC, V40, P354
   van Sonderen E, 2013, PLOS ONE, V8, P0, DOI 10.1371/journal.pone.0068967
   Waluyo A, 2015, J ASSOC NURSE AIDS C, V26, P69, DOI 10.1016/j.jana.2014.03.001
   Williams AB, 2006, J ADV NURS, V53, P710, DOI 10.1111/j.1365-2648.2006.03777.x
   Zou J, 2009, BMC PUBLIC HEALTH, V9, P0, DOI 10.1186/1471-2458-9-75
NR 47
TC 5
Z9 5
U1 0
U2 10
PU ELSEVIER SCIENCE BV
PI AMSTERDAM
PA PO BOX 211, 1000 AE AMSTERDAM, NETHERLANDS
SN 1322-7696
EI 1876-7575
J9 COLLEGIAN
JI Collegian
PD DEC 15
PY 2017
VL 24
IS 6
BP 593
EP 601
DI 10.1016/j.colegn.2016.10.006
PG 9
WC Nursing
SC Nursing
GA FM9MQ
UT WOS:000415594800010
DA 2023-03-20
ER

PT J
AU Musumari, PM
   Tangmunkongvorakul, A
   Srithanaviboonchai, K
   Manoyosa, V
   Tarnkehard, S
   Techasrivichien, T
   Suguimoto, SP
   Ono-Kihara, M
   Kihara, M
   Chariyalertsak, S
AF Musumari, Patou Masika
   Tangmunkongvorakul, Arunrat
   Srithanaviboonchai, Kriengkrai
   Manoyosa, Veruree
   Tarnkehard, Surapee
   Techasrivichien, Teeranee
   Suguimoto, S. Pilar
   Ono-Kihara, Masako
   Kihara, Masahiro
   Chariyalertsak, Suwat
TI RISKY SEXUAL BEHAVIOR AMONG OUT-OF-SCHOOL THAI AND NON-THAI YOUTH IN URBAN CHIANG MAI, THAILAND
SO SOUTHEAST ASIAN JOURNAL OF TROPICAL MEDICINE AND PUBLIC HEALTH
LA English
DT Article
DE sexual behavior; HIV testing; out-of-school youth; Chiang Mai
ID condom use; hiv; adolescents; workers; prevalence; knowledge; students; bangkok; access
AB Out-of-school youth in Thailand engage in risky sexual behavior that puts them at risk for contracting HIV infection and can have other negative sexual reproductive health outcomes. No study has examined risky sexual behaviors and compared them between Thai and non-Thai out-of-school youth. The current study compares sexual risk behavior and HIV testing behavior between out-of-school Thai and non-Thai youth. We conducted face-to-face interviews in this study population in urban Chiang Mai during 2014. Participants were recruited through convenience sampling from two main sources: non-formal education centers (NFECs) and social meeting places. We recruited 924 youth, aged 15-24 years, of whom 424 (45.9%) were Thai and 500 (54.1%) were non-Thai. The majority were attending NFECs (82.3%). Of the sexually experienced participants (57.7%), 75.4% did not use condoms consistently, and 50.3% had at least 2 lifetime sexual partners. Among the study participants, the Thai studied youth had significantly higher odds of ever having had sex (AOR=2.33; 95% CI: 1.56-3.49; p<0.001), having an earlier sexual debut (AOR=5.52; 95% CI: 2.71-11.25; p<0.001) and having a larger number of lifetime sexual partners (AOR=2.31; 95% CI: 1.37-3.88; p=0.002) than non-Thai participants. There was no significant difference between the Thai and non-Thai participants in terms of having HIV testing. The Thai studied youth were more likely to engage in risky sexual behavior than the non-Thai youth. However, both groups displayed risky sexual behaviors. Future research should explore indepth the drivers of risky sexual behaviors among both Thai and non-Thai youth.
C1 [Musumari, Patou Masika; Techasrivichien, Teeranee; Suguimoto, S. Pilar; Ono-Kihara, Masako; Kihara, Masahiro] Kyoto Univ, Dept Global Hlth & Socioepidemiol, Sch Publ Hlth, Kyoto, Japan.
   [Tangmunkongvorakul, Arunrat; Srithanaviboonchai, Kriengkrai; Manoyosa, Veruree; Tarnkehard, Surapee; Chariyalertsak, Suwat] Chiang Mai Univ, Res Inst Hlth Sci, Chiang Mai 50200, Thailand.
   [Srithanaviboonchai, Kriengkrai; Chariyalertsak, Suwat] Chiang Mai Univ, Fac Med, Chiang Mai, Thailand.
   [Suguimoto, S. Pilar] Kyoto Univ, Grad Sch Med, Ctr Med Educ, Kyoto, Japan.
C3 Kyoto University; Chiang Mai University; Chiang Mai University; Kyoto University
RP Tangmunkongvorakul, A (corresponding author), Chiang Mai Univ, Res Inst Hlth Sci, Chiang Mai 50200, Thailand.
EM arunrat@rihes.org
CR Alemu H, 2007, J HEALTH POPUL NUTR, V25, P344
   [Anonymous], 2014, CHIANG MAI PROV NONF, V0, P0
   Bureau of Epidemiology, 2011, SURV SURV SEX BEH RE, V0, P0
   Bureau of Epidemiology Thailand Ministry of Public Health, 2012, SEX TRANSM INF ANN E, V0, P103
   Burns AA, 2004, 4 FAM HLTH INT, V0, P0
   Casey BJ, 2008, DEV REV, V28, P62, DOI 10.1016/j.dr.2007.08.003
   Chamratrithirong A, 2007, NATL SEXUAL BEHAV SU, V0, P0
   Chamratrithirong A, 2012, PREVENTION HIV AIDS, V2, P0
   Ford K, 2008, AIDS EDUC PREV, V20, P454, DOI 10.1521/aeap.2008.20.5.454
   Ford K, 2007, AIDS BEHAV, V11, P905, DOI 10.1007/s10461-007-9207-x
   HalpernFelsher BL, 1996, J ADOLESCENT HEALTH, V19, P331, DOI 10.1016/S1054-139X(96)00024-9
   Kawichai S, 2006, JAIDS-J ACQ IMM DEF, V41, P186, DOI 10.1097/01.qai.0000179431.42284.3e
   Khumsaen N, 2009, J ASSOC NURSE AIDS C, V20, P218, DOI 10.1016/j.jana.2008.12.006
   Kittisuksathit S, 2007, ERA ARV GEN HIV EPID, V0, P99
   Liu A, 2006, INT FAM PLAN PERSPEC, V32, P126, DOI 10.1363/3212606
   Mullany LC, 2003, AIDS CARE, V15, P63, DOI 10.1080/0954012021000039761
   Mulu W, 2014, REPROD HEALTH, V11, P0, DOI 10.1186/1742-4755-11-84
   Musumari PM, 2016, PLOS ONE, V11, P0, DOI 10.1371/journal.pone.0153452
   National AIDS Management Center UNESCO UNFPA School of Global Studies UNICEF, 2014, SIT AN YOUNG PEOPL H, V0, P0
   Nhurod P, 2010, SE ASIAN J TROP MED, V41, P153
   Office of Foreign Workers Administration, 2013, SIT MIGR WORK, V0, P0
   Pettifor A, 2013, JAIDS-J ACQ IMM DEF, V63, PS155, DOI 10.1097/QAI.0b013e31829871fb
   Rongkavilit Chokechai, 2007, J ADOLESC HEALTH, V40, P0, DOI 10.1016/j.jadohealth.2006.11.004
   Ross D, 2006, UNAIDS INTERAGENCY T, V0, P0
   Schmithorst VJ, 2010, BRAIN COGNITION, V72, P16, DOI 10.1016/j.bandc.2009.06.005
   Siltragool W., 2007, ED ALL 2015 WILL WE, V0, P0
   Sun Xiao, 2012, BEIJING DA XUE XUE BAO YI XUE BAN, V44, P369
   Tangmunkongvorakul A, 2012, SE ASIAN J TROP MED, V43, P479
   Tangmunkongvorakul A, 2012, ASIAN POPUL STUD, V8, P39, DOI 10.1080/17441730.2012.646837
   Tangmunkongvorakul A, 2010, SE ASIAN J TROP MED, V41, P1475
   Thai National AIDS Committee, 2014, THAIL AIDS RESP PROG, V0, P0
   Thato S, 2003, J NURS SCHOLARSHIP, V35, P157, DOI 10.1111/j.1547-5069.2003.00157.x
   Thepthien BO, 2015, ASIA-PAC J PUBLIC HE, V27, P765, DOI 10.1177/1010539515588942
   UNAIDS, 2012, AD YOUNG PEOPL HIV, V0, P0
   Vutthikraivit Possawat, 2014, JOURNAL OF THE MEDICAL ASSOCIATION OF THAILAND, V97, P0
   World Health Organization, 2011, GLOB HIV AIDS RESP E, V0, P0
   Zhu GR, 2015, BIOMED ENVIRON SCI, V28, P429, DOI 10.3967/bes2015.060
NR 37
TC 2
Z9 2
U1 0
U2 10
PU SOUTHEAST ASIAN MINISTERS EDUC ORGANIZATION
PI BANGKOK
PA SEAMEO-TROPMED, 420-6 RAJVITHI RD,, BANGKOK 10400, THAILAND
SN 0125-1562
EI 
J9 SE ASIAN J TROP MED
JI Southeast Asian J. Trop. Med. Public Health
PD JAN 15
PY 2017
VL 48
IS 1
BP 213
EP 226
DI 
PG 14
WC Public, Environmental & Occupational Health; Infectious Diseases; Tropical Medicine
SC Public, Environmental & Occupational Health; Infectious Diseases; Tropical Medicine
GA EL1UN
UT WOS:000394406900025
PM 29645409
DA 2023-03-20
ER

PT J
AU Motta-Ochoa, R
   Bertrand, K
   Arruda, N
   Jutras-Aswad, D
   Roy, E
AF Motta-Ochoa, Rossio
   Bertrand, Karine
   Arruda, Nelson
   Jutras-Aswad, Didier
   Roy, Elise
TI "I love having benzos after my coke shot": The use of psychotropic medication among cocaine users in downtown Montreal
SO INTERNATIONAL JOURNAL OF DRUG POLICY
LA English
DT Article
DE Cocaine use; Prescription drugs; Mental health; Overdose; HIV/HCV risk behaviours; Ethnographic methods
ID prescription drug misuse; national epidemiologic survey; quetiapine abuse; nonmedical use; young-adults; opioid injection; college-students; virus-infection; risk behaviors; hiv-infection
AB Background: Cocaine abuse is a major public health issue due to its role in the HIV and hepatitis C virus (HCV) epidemics in North America. A significant area of concern among people who use cocaine (PWUC), injected or smoked, is their frequent misuse of prescription drugs, particularly psychotropic medication (PM), such as tranquilizers, sedatives, stimulants, and antipsychotics. This paper aims to describe and understand practices of PM use among PWUC in downtown Montreal. Method: Ethnographic methods including participant observation and semi-structured interviews were used in an iterative manner. Results: Two thirds of the 50 participants were male. They ranged in age from 20 to 60 and most were homeless. A significant proportion of them reported polydrug use patterns that included frequent concomitant opioid use (heroin and/or prescription opioids (PO)). Benzodiazepine-based tranquilizers and the atypical antipsychotic quetiapine were the most frequently used PM. Routes of PM administration were oral, nasal and, to a lesser degree, intravenous. Five main PM use practices were identified: 1) "downers" from cocaine high (benzodiazepines and quetiapine); 2) enhancers of heroin/PO effects (benzodiazepines); 3) reducers or suppressors of heroin/PO withdrawal symptoms (benzodiazepines); 4) enablers of a different type of "trip" (benzodiazepines); and 5) treatment for mental and physical problems (benzodiazepines and quetiapine). Conclusion: PM use practices showed several complementary functions that PM fulfill in a context of polydrug use. The soothing and stimulating effects of PM reinforce the patterns of drug use among participants, posing various risks including overdose, HIV/HCV transmission, PM dependence and accidents. The results highlight the need for clinicians to assess clients' substance use patterns when prescribing PM and to question PWUC about PM use. The findings also underline certain unmet service needs in relation to overdose, HIV/HCV and mental health prevention/treatment among cocaine users. (C) 2017 Elsevier B.V. All rights reserved.
C1 [Motta-Ochoa, Rossio; Bertrand, Karine; Arruda, Nelson; Roy, Elise] Univ Sherbrooke, Addict Unit, Fac Med & Hlth Sci, 150 Pl Charles LeMoyne,Off 200, Longueuil, PQ J4K 0A8, Canada.
   [Jutras-Aswad, Didier] Ctr Hosp Univ Montreal CRCHUM, Res Ctr, 900 Rue St Denis, Montreal, PQ H2X 0A9, Canada.
   [Jutras-Aswad, Didier] Univ Montreal, Dept Psychiat, Fac Med, Dept Psychiat, Pavillon Roger Gaudry,CP 6128,, Montreal, PQ H3C 3J7, Canada.
   [Roy, Elise] Inst Natl Sante Publ Quebec, 190 Blvd Cremazie Est, Montreal, PQ H2P 1E2, Canada.
C3 University of Sherbrooke; Universite de Montreal; Universite de Montreal; Institut national de sante publique du Quebec (INSPQ)
RP Motta-Ochoa, R (corresponding author), Univ Sherbrooke, Fac Med & Sci Sante, Campus Longueuil,150 Pl Charles Lemoyne,Room 200, Longueuil, PQ J4K 0A8, Canada.
EM rossiomotta@gmail.com
FU COSMO [CBG 101825]; Centre de Rercherche de l'Hopital Charles LeMoyne; TD Bank; Fonds de Recherche du Quebec - Sante (FRQS, Quebec, Canada)
CR Ali MM, 2017, ADDICT BEHAV, V69, P65, DOI 10.1016/j.addbeh.2017.01.011
   [Anonymous], 1967, DISCOV GROUNDED THEO, V0, P0
   Benotsch EG, 2011, SEX TRANSM DIS, V38, P105, DOI 10.1097/OLQ.0b013e3181f0bc4b
   BIERNACKI P, 1981, SOCIOL METHOD RES, V10, P141, DOI 10.1177/004912418101000205
   Boyd CJ, 2006, PEDIATRICS, V118, P2472, DOI 10.1542/peds.2006-1644
   Bruneau J, 2012, ADDICTION, V107, P1318, DOI 10.1111/j.1360-0443.2012.03803.x
   Conway KP, 2006, J CLIN PSYCHIAT, V67, P247, DOI 10.4088/JCP.v67n0211
   Courtney L B., 2004, MED J AUSTRALIA, V181, P300
   EDLIN BR, 1994, NEW ENGL J MED, V331, P1422, DOI 10.1056/NEJM199411243312106
   Fatseas M, 2009, J SUBST ABUSE TREAT, V37, P407, DOI 10.1016/j.jsat.2009.03.006
   Firestone M, 2008, HARM REDUCT J, V5, P0, DOI 10.1186/1477-7517-5-30
   Fischer B, 2010, DRUG-EDUC PREV POLIC, V17, P333, DOI 10.3109/09687630903357700
   FORSYTH AJM, 1993, DRUG ALCOHOL DEPEN, V32, P277, DOI 10.1016/0376-8716(93)90092-5
   Fountain J, 1999, DRUG-EDUC PREV POLIC, V6, P61, DOI 10.1080/09687639997296
   Gelkopf M, 1999, DRUG ALCOHOL DEPEN, V55, P63, DOI 10.1016/S0376-8716(98)00175-6
   Guindalini C, 2006, BMC PUBLIC HEALTH, V6, P0, DOI 10.1186/1471-2458-6-10
   Haridas A., 2010, PRIM PSYCHIAT, V17, P38
   Hayashi K, 2013, ADDICTION, V108, P944, DOI 10.1111/add.12094
   Heilbronn C, 2013, DRUG ALCOHOL REV, V32, P405, DOI 10.1111/dar.12028
   Huang BJ, 2006, J CLIN PSYCHIAT, V67, P1062, DOI 10.4088/JCP.v67n0708
   Hussain MZ, 2005, AM J PSYCHIAT, V162, P1755, DOI 10.1176/appi.ajp.162.9.1755-a
   IGUCHI MY, 1993, DRUG ALCOHOL DEPEN, V32, P257, DOI 10.1016/0376-8716(93)90090-D
   Inciardi JA, 2007, PAIN MED, V8, P171, DOI 10.1111/j.1526-4637.2006.00255.x
   Johnson KM, 2013, J PSYCHOACTIVE DRUGS, V45, P112, DOI 10.1080/02791072.2013.785811
   Kecojevic A, 2015, INT J DRUG POLICY, V26, P764, DOI 10.1016/j.drugpo.2015.03.010
   Kecojevic A, 2015, AIDS BEHAV, V19, P847, DOI 10.1007/s10461-014-0898-5
   Kelly BC, 2014, ADDICT BEHAV, V39, P941, DOI 10.1016/j.addbeh.2013.12.003
   Kelly BC, 2013, AIDS BEHAV, V17, P926, DOI 10.1007/s10461-011-9993-z
   Keltner NL, 2008, PERSPECT PSYCHIATR C, V44, P202, DOI 10.1111/j.1744-6163.2008.00175.x
   Kurtz SP, 2011, DRUG ALCOHOL DEPEN, V119, P99, DOI 10.1016/j.drugalcdep.2011.05.036
   Lake S, 2016, J ADDICT DIS, V35, P73, DOI 10.1080/10550887.2015.1127712
   Lankenau SE, 2007, J DRUG ISSUES, V37, P717, DOI 10.1177/002204260703700311
   Lankenau SE, 2012, J URBAN HEALTH, V89, P1004, DOI 10.1007/s11524-012-9691-9
   Lankenau SE, 2012, J PUBLIC HEALTH RES, V1, P22, DOI 10.4081/jphr.2012.e6
   Lankenau SE, 2012, INT J DRUG POLICY, V23, P37, DOI 10.1016/j.drugpo.2011.05.014
   Latkin CA, 2001, J SUBST ABUSE, V13, P89, DOI 10.1016/S0899-3289(01)00070-0
   Malekshahi T, 2015, J SUBST ABUSE TREAT, V48, P8, DOI 10.1016/j.jsat.2014.07.006
   Mattson ME, 2015, SUBST ABUS-RES TREAT, V9, P39, DOI 10.4137/SART.S22233
   McCabe SE, 2006, J AM COLL HEALTH, V54, P269, DOI 10.3200/JACH.54.5.269-278
   McCabe SE, 2007, ADDICT BEHAV, V32, P562, DOI 10.1016/j.addbeh.2006.05.022
   McCabe SE, 2013, J PAIN, V14, P1208, DOI 10.1016/j.jpain.2013.05.004
   McCabe SE, 2012, J ADOLESCENT HEALTH, V51, P445, DOI 10.1016/j.jadohealth.2012.02.004
   Miles MB, 2014, QUALITATIVE DATA ANA, V0, P0
   Morin AK, 2007, AM J HEALTH-SYST PH, V64, P723, DOI 10.2146/ajhp060226
   Murphy D, 2008, AM J PSYCHIAT, V165, P918, DOI 10.1176/appi.ajp.2008.08020277
   Nelson KE, 2002, AM J EPIDEMIOL, V156, P641, DOI 10.1093/aje/kwf086
   Ngo A, 2008, ANN EMERG MED, V52, P541, DOI 10.1016/j.annemergmed.2008.03.016
   Nichter Mark, 2004, SUBST USE MISUSE, V39, P1907, DOI 10.1081/LSUM-200033233
   Novak SP, 2016, DRUG ALCOHOL DEPEN, V159, P101, DOI 10.1016/j.drugalcdep.2015.11.039
   Ojha SP, 2014, HARM REDUCT J, V11, P0, DOI 10.1186/1477-7517-11-17
   Patrick DM, 2001, CAN MED ASSOC J, V165, P889
   Pierre JM, 2004, AM J PSYCHIAT, V161, P1718, DOI 10.1176/appi.ajp.161.9.1718
   Pinta ER, 2007, AM J PSYCHIAT, V164, P174, DOI 10.1176/appi.ajp.164.1.174
   Pires A., 1997, RECHERCHE QUALITATIV, V0, PP113, DOI 10.1522/030022877
   Prinzleve M, 2004, EUR ADDICT RES, V10, P147, DOI 10.1159/000079835
   Quintero G, 2006, J DRUG ISSUES, V36, P903, DOI 10.1177/002204260603600407
   Quintero G, 2009, J AM COLL HEALTH, V58, P64, DOI 10.3200/JACH.58.1.64-72
   Rabiner DL, 2009, J ATTEN DISORD, V13, P259, DOI 10.1177/1087054708320399
   Reeves RR, 2007, SOUTH MED J, V100, P834, DOI 10.1097/SMJ.0b013e3180f62d53
   Rigg KK, 2010, J SUBST ABUSE TREAT, V39, P236, DOI 10.1016/j.jsat.2010.06.004
   Roy E., 2014, J ADDICTION RES THER, V10, P1
   Roy E, 2015, AM J ADDICTION, V24, P654, DOI 10.1111/ajad.12286
   Roy E, 2013, INT J DRUG POLICY, V24, P142, DOI 10.1016/j.drugpo.2012.10.004
   Roy E, 2012, DRUG ALCOHOL REV, V31, P72, DOI 10.1111/j.1465-3362.2011.00299.x
   Roy E, 2011, SUBST USE MISUSE, V46, P1142, DOI 10.3109/10826084.2011.552932
   SAMHSA, 2010, DRUG AB WARN NETW 20, V0, P0
   Shaw SY, 2008, AM J PUBLIC HEALTH, V98, P1430, DOI 10.2105/AJPH.2007.120741
   Silva K, 2013, J DRUG ISSUES, V43, P483, DOI 10.1177/0022042613491099
   Substance Abuse and Mental Health Services Administration (SAMHSA), 2004, DRUG AB WARN NETW RE, V0, P0
   Substance Abuse Mental Health Services Administration (SAMHSA), 2010, NSDUH SER, VSMA 10-4856, P0
   Tucker D, 2016, ADDICT BEHAV, V52, P103, DOI 10.1016/j.addbeh.2015.10.002
   Tyndall MW, 2003, AIDS, V17, P887, DOI 10.1097/00002030-200304110-00014
   Waters BM, 2007, AM J PSYCHIAT, V164, P173, DOI 10.1176/appi.ajp.164.1.173-a
   White BP, 2006, J AM COLL HEALTH, V54, P261, DOI 10.3200/JACH.54.5.261-268
   World Health Organization, 2016, LEX ALC DRUG TERMS P, V0, P0
NR 75
TC 17
Z9 17
U1 1
U2 13
PU ELSEVIER SCIENCE BV
PI AMSTERDAM
PA PO BOX 211, 1000 AE AMSTERDAM, NETHERLANDS
SN 0955-3959
EI 1873-4758
J9 INT J DRUG POLICY
JI Int. J. Drug Policy
PD NOV 15
PY 2017
VL 49
IS 
BP 15
EP 23
DI 10.1016/j.drugpo.2017.07.012
PG 9
WC Substance Abuse
SC Substance Abuse
GA FO5GF
UT WOS:000416880800003
PM 28826127
DA 2023-03-20
ER

PT J
AU Whiteside, A
   Vinnitchok, A
   Dlamini, T
   Mabuza, K
AF Whiteside, Alan
   Vinnitchok, Andriana
   Dlamini, Tengetile
   Mabuza, Khanya
TI Mixed results: the protective role of schooling in the HIV epidemic in Swaziland
SO AJAR-AFRICAN JOURNAL OF AIDS RESEARCH
LA English
DT Article
DE dropouts; education; orphans and vulnerable children; repeaters; young women
ID sexual violence; prevalence; infection; education; botswana; children; malawi; risk
AB Swaziland has the highest HIV prevalence in the world. It is recognised that young women, especially adolescents, are particularly vulnerable to HIV infection and bear a disproportionate burden of HIV incidence. The HIV data from Swaziland show the location of the epidemic, which is particularly high among adolescent girls and young women. This paper is based on research in Swaziland, commissioned because of the perception that large numbers of children were dropping out of the school. It was assumed that these "dropouts" had increased risk of HIV exposure. This study carried out a detailed analysis using the Annual Education Census Reports from 2012 to 2014 produced by the Ministry of Education. In addition, this topic was explored, during fieldwork with key informants in the country. While HIV prevalence rises rapidly among young women in Swaziland, as is the case across most of Southern Africa, the data showed there were few dropouts. This was the case at all levels of education - primary, junior secondary and senior secondary. The major reason for dropping out of primary school was family reasons; and in junior and senior secondary, pregnancy was the leading cause. Swaziland is doing well in terms of getting its children into school, and, for the most part, keeping them there. This paper identifies the students who face increased vulnerability: the limited number of dropouts; repeaters who consequently were "out-of-age for grade"; and orphans and vulnerable children (OVC). The learners who were classified as repeaters and OVC greatly outnumbered the dropouts. We argue, on the basis of these data, for re-focussed attention and the need to develop a method for tracking children as they move across the vulnerable groups. We acknowledge schooling is protective in reducing children's vulnerability to HIV, and Swaziland is on the right track in education, although there are challenges.
C1 [Whiteside, Alan] Balsillie Sch Int Affairs, Waterloo, ON, Canada.
   [Vinnitchok, Andriana] Wilfrid Laurier Univ, Waterloo, ON, Canada.
   [Dlamini, Tengetile; Mabuza, Khanya] Natl Emergency Response Council HIV & AIDS, Mbabane, Switzerland.
C3 University of Waterloo; Wilfrid Laurier University
RP Whiteside, A (corresponding author), Balsillie Sch Int Affairs, Waterloo, ON, Canada.
EM awhiteside@balsillieschool.ca
FU British Department for International Development's Evidence for HIV Prevention Programme in Southern Africa
CR About Teen Club, 2013, TEEN CLUB, V0, P0
   Alcorn K., 2015, CASH STAY SCH DOESNT, V0, P0
   [Anonymous], 2015, WORLD POP DAT SHEET, V0, P0
   Baird SJ, 2012, LANCET, V379, P1320, DOI 10.1016/S0140-6736(11)61709-1
   Bicego GT, 2013, PLOS ONE, V8, P0, DOI 10.1371/journal.pone.0077101
   Boler T., 2008, POLITICS PREVENTION, V0, PIii
   Breiding MJ, 2011, B WORLD HEALTH ORGAN, V89, P203, DOI 10.2471/BLT.10.079608
   CIA, 2017, CIA WORLD FACTBOOK, V0, P0
   CSO, 2015, SWAZ MULT IND CLUST, V0, P0
   CSO & Macro International, 2008, SWAZ DEM HLTH SURV D, V0, P0
   De Neve JW, 2015, LANCET GLOB HEALTH, V3, PE470, DOI 10.1016/S2214-109X(15)00087-X
   Esu-Williams E, 2006, AIDS CARE, V18, P888, DOI 10.1080/09540120500308170
   Lin Justin Yifu, 2012, WORLD BANK, V0, P0
   McLaughlin C, 2012, OLD ENOUGH KNOW CONS, V0, P0
   Ministry of Education and Training, 2013, ANN ED CENS REP 2013, V0, P0
   Ministry of Education and Training, 2014, ANN ED CENS REP 2014, V0, P0
   Ministry of Education & Training, 2012, ANN ED CENS AEC REP, V0, P0
   Ministry of Health, 2012, SWAZ HIV INC MEAS SU, V0, P0
   Ministry of Sports Culture and Youth Affairs, 2015, SWAZ STAT YOUTH REP, V0, P0
   MOHSW, 2004, 9 ROUND NAT HIV SER, V0, P0
   Naidoo P, 2015, PSYCHOL HEALTH MED, V20, P369, DOI 10.1080/13548506.2014.936883
   NERCHA, 2016, UMG FAST TRACK PROGR, V0, P0
   Nyqvist M. Bjorkman, 2015, 7215 WORLD BANK POL, V0, P0
   Pufall EL, 2014, AIDS CARE, V26, P1136, DOI 10.1080/09540121.2014.892564
   Reijer P, 2002, EVAL PROGRAM PLANN, V25, P357, DOI 10.1016/S0149-7189(02)00047-2
   REZA A, 2007, VIOLENCE CHILDREN SW, V0, P0
   Skinner D., 2004, DEFINING ORPHANED VU, V0, P0
   Ssewamala FM, 2016, PREV SCI, V17, P134, DOI 10.1007/s11121-015-0580-9
   Sumner SA, 2015, MMWR-MORBID MORTAL W, V64, P565
   The Kingdom of Swaziland Gorvernment and UNFPA, 2007, SWAZ POP PROJ 2007 2, V0, P0
   Tsai AC, 2011, AM J PUBLIC HEALTH, V101, P1068, DOI 10.2105/AJPH.2010.300060
   UNAIDS, 2016, PREV GAP REP, V0, P0
   UNICEF Swaziland, 2007, NAT STUD VIOL CHILDR, V0, P0
   Whiteside A., 2006, SOCIO EC IMPACT HIV, V0, P0
   Whiteside A, 2003, WHAT IS DRIVING HIV, V0, P0
   Whiteside A., 2016, HIV AIDS VERY SHORT, V0, P0
NR 36
TC 3
Z9 3
U1 0
U2 4
PU NATL INQUIRY SERVICES CENTRE PTY LTD
PI GRAHAMSTOWN
PA 19 WORCESTER STREET, PO BOX 377, GRAHAMSTOWN 6140, SOUTH AFRICA
SN 1608-5906
EI 1727-9445
J9 AJAR-AFR J AIDS RES
JI AJAR-Afr. J. Aids Res.
PD JUN 15
PY 2017
VL 16
IS 4
BP 305
EP 313
DI 10.2989/16085906.2017.1362016
PG 9
WC Public, Environmental & Occupational Health
SC Public, Environmental & Occupational Health
GA FQ0CA
UT WOS:000418016200007
PM 29132280
DA 2023-03-20
ER

PT J
AU Layzer, C
   Rosapep, L
   Barr, S
AF Layzer, Carolyn
   Rosapep, Lauren
   Barr, Sherry
TI Student Voices: Perspectives on Peer-to-Peer Sexual Health Education
SO JOURNAL OF SCHOOL HEALTH
LA English
DT Article
DE sexual health; peer education; comprehensive sexuality education; youth development; mixed-methods process study
ID pregnancy prevention; program; intervention; context; schools; impact; youth; aids
AB BACKGROUNDThis process study is a companion to a randomized evaluation of a school-based, peer-led comprehensive sexual health education program, Teen Prevention Education Program (Teen PEP), in which 11th- and 12th-grade students are trained by school health educators to conduct informative workshops with ninth-grade peers in schools in North Carolina. The process study was designed to understand youth participants' perspectives on the program in order to gain insight into program effectiveness. METHODSThis is a mixed-methods study in 7 schools, with online surveys (N=88) and 8 focus groups with peer educators (N=116), end-of-program surveys (N=1122), 8 focus groups with ninth-grade workshop participants (N=89), and observations of the Teen PEP class and workshops during the semester of implementation in each school, 2012-2014. RESULTSBoth peer educators and ninth graders perceived benefits of participating in Teen PEP across a range of domains, including intentions, skills, and knowledge and that the peer education modality was important in their valuation of the experience. CONCLUSIONSOur findings suggest that the peer-led comprehensive sexual health education approach embodied in Teen PEP can be an important educational mechanism for teaching students information and skills to promote sexual health.
C1 [Layzer, Carolyn] ABT Associates Inc, Social & Econ Policy Div, 55 Wheeler St, Cambridge, MA 02138 USA.
   [Rosapep, Lauren] ABT Associates Inc, Int Hlth Div, 4550 Montgomery Ave, Bethesda, MD 20814 USA.
   [Barr, Sherry] Ctr Support Sch, 822 South White St,Suite 100, Wake Forest, NC 27587 USA.
C3 ABT Associates; ABT Associates
RP Layzer, C (corresponding author), ABT Associates Inc, Social & Econ Policy Div, 55 Wheeler St, Cambridge, MA 02138 USA.
EM Carolyn_Layzer@abtassoc.com; Lauren_Rosapep@abtassoc.com; sbarr@supportiveschools.org
FU US Department of Health and Human Services' (HHS) Office of Adolescent Health (OAH) [TP2AH000018-01-00]
CR Bandura A., 1977, SOCIAL LEARNING THEO, V0, P0
   Beshers SC, 2007, AM J SEX EDUC, V2, P97, DOI 10.1300/J455v02n02_07
   Borgia P, 2005, J ADOLESCENT HEALTH, V36, P508, DOI 10.1016/j.jadohealth.2004.03.005
   Creswell J.W., 2018, DESIGNING CONDUCTING, V0, P0
   Creswell J.W., 1999, HDB ED POLICY, V0, PP455, DOI 10.1016/B978-012174698-8/50045-X
   Eccles JS, 2001, NATL RES COUNCIL I M, V0, P0
   Hacker KA, 2000, J ADOLESCENT HEALTH, V26, P279, DOI 10.1016/S1054-139X(99)00110-X
   HiTOPS Inc, 2013, TEEN PEP WORKSH GUID, V0, P0
   Jennings JM, 2014, HEALTH EDUC RES, V29, P319, DOI 10.1093/her/cyt153
   Kappeler EM, 2014, J ADOLESCENT HEALTH, V54, PS3, DOI 10.1016/j.jadohealth.2013.11.020
   Kearney MS, 2012, J ECON PERSPECT, V26, P141, DOI 10.1257/jep.26.2.141
   Kim CR, 2008, PERSPECT SEX REPRO H, V40, P144, DOI 10.1363/4014408
   Kirby D, 2007, EMERGING ANSWERS, V0, P0
   Klein JD, 2007, PEDIATRICS, V120, P1135, DOI 10.1542/peds.2007-2535
   Layzer C, 2014, J ADOLESCENT HEALTH, V54, PS70, DOI 10.1016/j.jadohealth.2013.12.023
   Manlove J., 2015, ADOLESCENT HLTH MED, V2015, P47, DOI 10.2147/AHMT.S48054
   Maticka-Tyndale E, 2010, EVAL PROGRAM PLANN, V33, P98, DOI 10.1016/j.evalprogplan.2009.07.001
   Maxwell KA, 2002, J YOUTH ADOLESCENCE, V31, P267, DOI 10.1023/A:1015493316865
   Ozer EJ, 1997, AM J COMMUN PSYCHOL, V25, P289, DOI 10.1023/A:1024624610117
   Patton MQ., 1980, QUALITATIVE RES EVAL, V0, P0
   Pearlman DN, 2002, J ADOLESCENT HEALTH, V31, P31, DOI 10.1016/S1054-139X(02)00379-8
   RIMBERG HM, 1994, J RES ADOLESCENCE, V4, P453
   ROSENSTOCK IM, 1966, MILBANK FUND Q, V44, P94, DOI 10.2307/3348967
   Rotz D, 2016, INTERIM IMPACT TEEN, V0, P0
   Shift NC, 2014, N CAR 2013 TEEN PREG, V0, P0
   Smith MU, 2000, PREV MED, V30, P441, DOI 10.1006/pmed.2000.0666
   Whitaker DJ, 2000, J ADOLESCENT RES, V15, P251, DOI 10.1177/0743558400152004
NR 29
TC 16
Z9 16
U1 0
U2 29
PU WILEY
PI HOBOKEN
PA 111 RIVER ST, HOBOKEN 07030-5774, NJ USA
SN 0022-4391
EI 1746-1561
J9 J SCHOOL HEALTH
JI J. Sch. Health
PD JUL 15
PY 2017
VL 87
IS 7
BP 513
EP 523
DI 10.1111/josh.12519
PG 11
WC Education & Educational Research; Education, Scientific Disciplines; Health Care Sciences & Services; Public, Environmental & Occupational Health
SC Education & Educational Research; Health Care Sciences & Services; Public, Environmental & Occupational Health
GA EW8MH
UT WOS:000402772300004
PM 28580671
DA 2023-03-20
ER

PT J
AU Lindong, I
   Edwards, L
   Dennis, S
   Fajobi, O
AF Lindong, Ian
   Edwards, Lorece
   Dennis, Sabriya
   Fajobi, Olaoluwa
TI Similarities and Differences Matter: Considering the Influence of Gender on HIV Prevention Programs for Young Adults in an Urban HBCU
SO INTERNATIONAL JOURNAL OF ENVIRONMENTAL RESEARCH AND PUBLIC HEALTH
LA English
DT Article
DE HIV; AIDS; HBCU; African American; youth; gender; prevention
ID historically black-colleges; alcohol-use; patterns; students; risk; prevalence; behavior; adolescents; youth; men
AB Human Immunodeficiency Virus/Acquired Immune Deficiency Syndrome (HIV/AIDS) disproportionately burdens African American youth and young adults. In studies conducted in Historically Black Colleges and Universities (HBCU) settings, African American youth generally perceive themselves as having a low risk of contracting HIV and sexually transmitted diseases (STDs) despite having higher rates of unprotected sexual encounters, multiple sex partners, and particularly low rates of HIV testing and awareness of HIV status. These findings position HBCUs in a pivotal role for theory-based research and practice to modify behaviors in order to decrease HIV acquisition risk. Get Students Mobilized and Retooled to Transform (SMART) is an interventional research project in an urban HBCU in a northeastern metropolitan area in the US. The project is designed to assess and then address irresponsible behavior among students on college campuses that leads to illicit drug use, excessive alcohol consumption and underage drinking, and risky sexual behaviors that increase the likelihood of acquiring HIV and STDs. As gender plays a critical role in interventions, this article explores gender similarities and differences to inform the planning and implementation of Get SMART and any subsequent projects that address substance and alcohol use and HIV in an HBCU setting. Survey research was conducted to find similar and different factors that may be valuable in implementing and tailoring evidence-based interventions in a predominantly African American campus setting. Survey results revealed that more young adult women consume alcohol and use marijuana than young adult men. Young adult men were also more likely to be tested for HIV when compared to young adult women.
C1 [Lindong, Ian; Edwards, Lorece; Dennis, Sabriya; Fajobi, Olaoluwa] Morgan State Univ, Sch Community Hlth & Policy, 1700 E Cold Spring Ln, Baltimore, MD 21251 USA.
C3 Morgan State University
RP Lindong, I (corresponding author), Morgan State Univ, Sch Community Hlth & Policy, 1700 E Cold Spring Ln, Baltimore, MD 21251 USA.
EM Ian.Lindong@Morgan.edu; Lorece.Edwards@Morgan.edu; Sabriya.Dennis@Morgan.edu; olfaj1@Morgan.edu
CR Campbell C, 2002, SOC SCI MED, V55, P331, DOI 10.1016/S0277-9536(01)00289-1
   Centers for Disease Control and Prevention, 2014, HIV AFR AM YOUTH, V0, P0
   Chng C. L., 2006, COLL STUD J, V40, P25
   Clerkin EM, 2011, J BEHAV MED, V34, P237, DOI 10.1007/s10865-010-9306-4
   Cooper ML, 2002, J STUD ALCOHOL, V0, PP101, DOI 10.15288/jsas.2002.s14.101
   El Bcheraoui C, 2013, AIDS CARE, V25, P186, DOI 10.1080/09540121.2012.687864
   Gasman M., 2013, CHANGING FACE HIST B, V0, P0
   Hall HI, 2012, AIDS BEHAV, V16, P36, DOI 10.1007/s10461-011-9944-8
   Hall Naomi M, 2014, J HEALTH DISPAR RES PRACT, V7, P2
   Hallfors DD, 2007, AM J PUBLIC HEALTH, V97, P125, DOI 10.2105/AJPH.2005.075747
   Halpern CT, 2004, PERSPECT SEX REPRO H, V36, P239
   Harawa NT, 2004, JAIDS-J ACQ IMM DEF, V35, P526, DOI 10.1097/00126334-200404150-00011
   LeBlanc TT, 2014, J HLTH DISPAR RES PR, V7, P38
   Millett G, 2005, J NATL MED ASSOC, V97, P0
   Mimiaga MJ, 2009, J URBAN HEALTH, V86, P602, DOI 10.1007/s11524-009-9363-6
   Payne NS, 2006, J NATL MED ASSOC, V98, P1912
   Rangel MC, 2006, J ADOLESCENT HEALTH, V39, P156, DOI 10.1016/j.jadohealth.2006.02.011
   Smit K, 2015, J STUD ALCOHOL DRUGS, V76, P971, DOI 10.15288/jsad.2015.76.971
   Sutton MY, 2011, PUBLIC HEALTH REP, V126, P653, DOI 10.1177/003335491112600507
   Thomas PE, 2008, PUBLIC HEALTH REP, V123, P115, DOI 10.1177/00333549081230S314
   Thrul J, 2017, ADDICTION, V112, P432, DOI 10.1111/add.13633
   Turmen T, 2003, INT J GYNECOL OBSTET, V82, P411, DOI 10.1016/S0020-7292(03)00202-9
   Valleroy LA, 2000, JAMA-J AM MED ASSOC, V284, P198, DOI 10.1001/jama.284.2.198
   Weinstock H, 2004, PERSPECT SEX REPRO H, V36, P6, DOI 10.1111/j.1931-2393.2004.tb00002.x
   Wingood GM, 2000, HEALTH EDUC BEHAV, V27, P539, DOI 10.1177/109019810002700502
   Younge S. N., 2016, CHALLENGE, V13, P37
NR 26
TC 8
Z9 8
U1 3
U2 19
PU MDPI
PI BASEL
PA ST ALBAN-ANLAGE 66, CH-4052 BASEL, SWITZERLAND
SN 
EI 1660-4601
J9 INT J ENV RES PUB HE
JI Int. J. Environ. Res. Public Health
PD FEB 15
PY 2017
VL 14
IS 2
BP 
EP 
DI 10.3390/ijerph14020133
PG 10
WC Environmental Sciences; Public, Environmental & Occupational Health
SC Environmental Sciences & Ecology; Public, Environmental & Occupational Health
GA EM7CA
UT WOS:000395467900025
PM 28146047
DA 2023-03-20
ER

PT J
AU Folasayo, AT
   Oluwasegun, AJ
   Samsudin, S
   Saudi, SNS
   Osman, M
   Hamat, RA
AF Folasayo, Adigun Temiloluwa
   Oluwasegun, Afolayan John
   Samsudin, Suhailah
   Saudi, Siti Nor Sakinah
   Osman, Malina
   Hamat, Rukman Awang
TI Assessing the Knowledge Level, Attitudes, Risky Behaviors and Preventive Practices on Sexually Transmitted Diseases among University Students as Future Healthcare Providers in the Central Zone of Malaysia: A Cross-Sectional Study
SO INTERNATIONAL JOURNAL OF ENVIRONMENTAL RESEARCH AND PUBLIC HEALTH
LA English
DT Article
DE sexually-transmitted diseases; university students; future health providers; sexual behavior
ID human-papillomavirus; young-adults; adolescents; infection; awareness; partners; aids
AB This study was done to assess the knowledge, attitudes, risky behaviors and preventive practices related to sexually-transmitted diseases (STDs) among health and non-health sciences university students as future healthcare providers in Malaysia. A total of 700 health and non-health sciences university students (255 male; 445 female) aged between 17 and 30 years were surveyed by using a self-administered questionnaire. The majority (86.6%) had heard of STDs, and 50.4% knew STDs could present without symptoms. HIV remains the best known STD (83.6%) by the students, while chlamydia (26%) and trichomoniasis (21.0%) were rarely known. Gender, age group, educational level and faculty type were strongly associated with knowledge level (p-values < 0.05). Most of them (88.8%) were aware that STD screening was important while use of condoms was protective (63.8%). The majority of them strongly felt that treatment should be sought immediately if they (85.5%) and their partners (87.4%) have symptoms. Among the sexually-active students, 66.7% and 18% had sexual intercourse with multiple partners and commercial sex workers, while 17.4% and 9.4% took alcohol and drugs before having sex, respectively. By logistic regression analysis, students aged 24-30 years old (an odds ratio (AOR) = 0.57, 95% confidence interval (CI) = 0.377-0.859) and faculty type (AOR = 5.69, 95% CI = 4.019-8.057) were the significant predictors for the knowledge level. Knowledge on the non-HIV causes of STDs is still lacking, and the risky behavior practiced by the sexually-active students in this study is alarming. There is a need to revisit the existing STD education curriculum in both schools and universities so that appropriate intervention on STDs can be implemented.
C1 [Folasayo, Adigun Temiloluwa; Samsudin, Suhailah; Saudi, Siti Nor Sakinah; Osman, Malina; Hamat, Rukman Awang] Univ Putra Malaysia, Fac Med & Hlth Sci, Dept Med Microbiol & Parasitol, Serdang 43400, Selangor, Malaysia.
   [Oluwasegun, Afolayan John] Linton Univ Coll, Sch Architectural Design SOAD, Persiaran UTL, Mantin 71700, Negeri Sembilan, Malaysia.
   [Oluwasegun, Afolayan John] Bandar Univ Teknol Legenda BUTL, Batu 12, Mantin 71700, Negeri Sembilan, Malaysia.
C3 Universiti Putra Malaysia
RP Hamat, RA (corresponding author), Univ Putra Malaysia, Fac Med & Hlth Sci, Dept Med Microbiol & Parasitol, Serdang 43400, Selangor, Malaysia.
EM temmygraces@gmail.com; jamsxz2001@yahoo.com; suhailah.sam@gmail.com; sakinahsaudi@gmail.com; malinaosman@upm.edu.my; rukman@upm.edu.my
FU Faculty of Medicine and Health Sciences, Faculty of Computer Science and Information Technology, UPM; Linton University College
CR Anwar M, 2010, BMC PUBLIC HEALTH, V10, P0, DOI 10.1186/1471-2458-10-571
   Awang H, 2014, J BIOSOC SCI, V46, P214, DOI 10.1017/S0021932013000114
   Cavazos-Rehg PA, 2011, AIDS BEHAV, V15, P869, DOI 10.1007/s10461-010-9669-0
   Davis C., 2006, JOURNAL OF HIV/AIDS PREVENTION IN CHILDREN & YOUTH, V7, P29, DOI 10.1300/J499v07n02_03
   Drago F, 2016, INT J ENV RES PUB HE, V13, P0, DOI 10.3390/ijerph13040422
   Edith M., 2014, BRITISH JOURNAL OF APPLIED SCIENCE & TECHNOLOGY, V4, P705
   Fisher J., 1990, AIDS EDUC PREV, V2, P323
   Garland SM, 2014, BEST PRACT RES CL OB, V28, P1098, DOI 10.1016/j.bpobgyn.2014.07.015
   Glasier A, 2006, LANCET, V368, P1595, DOI 10.1016/S0140-6736(06)69478-6
   GUIAO IZ, 2004, CLIN EXCELLENCE NURS, V8, P52
   HARDY AM, 1990, PUBLIC HEALTH REP, V105, P629
   HINGSON RW, 1990, AM J PUBLIC HEALTH, V80, P295, DOI 10.2105/AJPH.80.3.295
   Hogben M, 2010, INT J STD AIDS, V21, P293, DOI 10.1258/ijsa.2010.009589
   Hoglund AT, 2009, INT J STD AIDS, V20, P102, DOI 10.1258/ijsa.2008.008200
   Janghorbani M, 2003, ARCH SEX BEHAV, V32, P545
   Kaptanoglu AF, 2013, CENT EUR J PUBL HEAL, V21, P54, DOI 10.21101/cejph.a3808
   Kirby D. B., 2008, SEXUALITY RESEARCH AND SOCIAL POLICY, V5, P18, DOI 10.1525/srsp.2008.5.3.18
   Lyss SB, 2003, ANN INTERN MED, V139, P178, DOI 10.7326/0003-4819-139-3-200308050-00007
   Ma QQ, 2006, BMC PUBLIC HEALTH, V6, P0, DOI 10.1186/1471-2458-6-232
   MacDonald N.E., 1997, CAN J HUM SEX, V6, P161
   Maimaiti N., 2010, GLOBAL J HLTH SCI, V2, P51, DOI 10.5539/GJHS.V2N2P51
   McManus Alexandra, 2008, BMC WOMENS HEALTH, V8, P12, DOI 10.1186/1472-6874-8-12
   Pelucchi C, 2010, BMC PUBLIC HEALTH, V10, P0, DOI 10.1186/1471-2458-10-378
   Pereira H, 2014, INT STD RES REV, V2, P1
   Revue L, 2008, E MEDITERR HEALTH J, V14, P142
   Rink E, 2015, INT J STD AIDS, V26, P98, DOI 10.1177/0956462414531240
   Samkange-Zeeb F, 2013, J COMMUN HEALTH, V38, P293, DOI 10.1007/s10900-012-9614-4
   Santelli JS, 1998, FAM PLANN PERSPECT, V30, P271, DOI 10.2307/2991502
   Schillie S, 2013, MMWR RECOMM REP, V62, P1
   Sekirime W K, 2001, AFR HEALTH SCI, V1, P16
   Shapiro J, 1999, J COMMUN HEALTH, V24, P29, DOI 10.1023/A:1018713231400
   WIESNER PJ, 1973, NEW ENGL J MED, V288, P181, DOI 10.1056/NEJM197301252880404
   Wong Li-Ping, 2008, MEDSCAPE J MED, V10, P148, DOI 10.1186/1758-2652-10-6-148
   Wong YL, 2007, STUDY IMPACT HIV PEO, V0, P0
   Workowski Kimberly A, 2010, MMWR RECOMM REP, V59, P1
   World Health Organization, 2012, GLOB INC PREV SEL CU, V0, P0
   World Health Organization, 2012, BAS REP GLOB SEX TRA, V0, P0
   Zhang DG, 2013, J INFECT DEV COUNTR, V7, P966, DOI 10.3855/jidc.3872
   Zhu QQ, 2015, DRUG ALCOHOL DEPEN, V147, P251, DOI 10.1016/j.drugalcdep.2014.10.029
   Zulkifli S N, 2002, MED J MALAYSIA, V57, P3
NR 46
TC 37
Z9 39
U1 0
U2 20
PU MDPI
PI BASEL
PA ST ALBAN-ANLAGE 66, CH-4052 BASEL, SWITZERLAND
SN 
EI 1660-4601
J9 INT J ENV RES PUB HE
JI Int. J. Environ. Res. Public Health
PD FEB 15
PY 2017
VL 14
IS 2
BP 
EP 
DI 10.3390/ijerph14020159
PG 14
WC Environmental Sciences; Public, Environmental & Occupational Health
SC Environmental Sciences & Ecology; Public, Environmental & Occupational Health
GA EM7CA
UT WOS:000395467900051
PM 28208724
DA 2023-03-20
ER

PT J
AU Pickles, D
   King, L
   de Lacey, S
AF Pickles, David
   King, Lindy
   de Lacey, Sheryl
TI Culturally construed beliefs and perceptions of nursing students and the stigma impacting on people living with AIDS: A qualitative study
SO NURSE EDUCATION TODAY
LA English
DT Article
DE Nursing; HIV/AIDS; Stigma; Perceptions; Nursing students; Nursing education
ID attitudes; hiv/aids; hiv; knowledge; discrimination; nurses
AB Background: Since HIV and AIDS were discovered, studies have demonstrated that negative perceptions and reluctance to provide care to affected people persist among nursing students throughout the world. This leads to poor quality care. Objectives: To report on a study that explored socio-cultural influences on the perceptions of international nursing students toward caring for people living with HIV/AIDS. Methods: A qualitative descriptive research design, guided by stigma theory, was utilised. Participants were 21 international and Australian undergraduate nursing students enrolled in a Bachelor of Nursing program at an Australian university. Data were collected via semi-structured interviews in 2009 and 2011; manual thematic analysis was performed on interview data. Findings: Three major themes emerged: blame; othering; values. Perceptions were influenced by complex, interrelated factors and underscored by culturally construed blame and othering. People living with HIV/AIDS were perceived as alien and assumed as homosexuals, drug users, or promiscuous. They were labelled 'bad people'. Many participants were compassionate but others struggled with differences between their personal values and professional values expected of a Registered Nurse. There was considerable variation in the degree to which participants were willing to embrace different perspectives and values. Conclusion: Nursing curricula is vital to patient health and wellbeing and requires increased focus on the impact of HIV/AIDS. It is important for educators to recognise that simply providing information to students does not necessarily change their existing stigmatising perceptions. By addressing the effect of being stigmatised and marginalised by society nursing care to all patients will be enhanced. Students must also reflect on their perceptions and values so as to embrace diversity. (C) 2016 Elsevier Ltd. All rights reserved.
C1 [Pickles, David] Flinders Univ South Australia, Sch Nursing & Midwifery, GPO Box 2100, Adelaide, SA 5001, Australia.
   [King, Lindy; de Lacey, Sheryl] Flinders Univ S Australia, Sch Nursing & Midwifery, Adelaide, SA, Australia.
C3 Flinders University South Australia; Flinders University South Australia
RP Pickles, D (corresponding author), Flinders Univ South Australia, Sch Nursing & Midwifery, GPO Box 2100, Adelaide, SA 5001, Australia.
EM david.pickles@flinders.edu.au; lindy.king@flinders.edu.au; sheryl.delacey@flinders.edu.au
CR Akansel N, 2012, INT J CARING SCI, V5, P56
   [Anonymous], 1967, DISCOV GROUNDED THEO, V0, P0
   Bektas HA, 2007, AIDS CARE, V19, P888, DOI 10.1080/09540120701203352
   Clarke V., 2006, QUALITATIVE RES PSYC, V3, P77, DOI 10.1191/1478088706QP063OA
   Cornelius J. B., 2006, J MULTICULT NURS HLT, V21, P41
   Day RA, 2005, NURS EDUC TODAY, V25, P636, DOI 10.1016/j.nedt.2005.09.003
   Deacon HJ, 2005, UNDERSTANDING HIV AI, V0, P0
   Feyissa GT, 2012, BMC PUBLIC HEALTH, V12, P0, DOI 10.1186/1471-2458-12-522
   Gilbert L, 2010, HEALTH SOC CARE COMM, V18, P139, DOI 10.1111/j.1365-2524.2009.00881.x
   Goffman, 1966, BEHAV PUBLIC PLACES, V0, P0
   Goffman E., 1961, ASYLUMS, V0, P0
   Jeon Yun-Hee, 2007, COLLEGIAN, V14, P16, DOI 10.1016/S1322-7696(08)60543-0
   Johnson M, 2007, J ADV NURS, V57, P366, DOI 10.1111/j.1365-2648.2007.04119.x
   Kvale S., 2007, DOING INTERVIEWS SAG, V0, P0
   Land H, 2013, J HIV-AIDS SOC SERV, V12, P3, DOI 10.1080/15381501.2013.765717
   Lekas HM, 2011, QUAL HEALTH RES, V21, P1205, DOI 10.1177/1049732311405684
   Li YL, 2008, APPL NURS RES, V21, P147, DOI 10.1016/j.apnr.2006.10.004
   Link BG, 2001, ANNU REV SOCIOL, V27, P363, DOI 10.1146/annurev.soc.27.1.363
   Madumo M M, 2006, CURATIONIS, V29, P87
   Pasupathi M, 2010, HUM DEV, V53, P55, DOI 10.1159/000288208
   Phelan JC, 2008, SOC SCI MED, V67, P358, DOI 10.1016/j.socscimed.2008.03.022
   Robinson N, 1998, J ADV NURS, V28, P771, DOI 10.1046/j.1365-2648.1998.00720.x
   Rondahl G, 2003, J ADV NURS, V41, P454, DOI 10.1046/j.1365-2648.2003.02553.x
   Rose K, 1998, QUAL HEALTH RES, V8, P556, DOI 10.1177/104973239800800409
   Sandelowski M, 2000, RES NURS HEALTH, V23, P334, DOI 10.1002/1098-240X(200008)23:4<334::AID-NUR9>3.0.CO;2-G
   Sandelowski M, 2010, RES NURS HEALTH, V33, P77, DOI 10.1002/nur.20362
   Speedy S, 2010, CONTEXTS NURSING INT, V0, P0
   Spiers J., 2002, INT J QUALITATIVE ME, V1, PARTICL, DOI 10.1177/160940690200100202
   Stankiewicz G, 2014, AUST J ADV NURS, V31, P32
   TIERNEY AJ, 1995, J CLIN NURS, V4, P13, DOI 10.1111/j.1365-2702.1995.tb00005.x
   Wojcieszak M, 2011, J COMMUN, V61, P596, DOI 10.1111/j.1460-2466.2011.01568.x
NR 31
TC 7
Z9 7
U1 0
U2 18
PU CHURCHILL LIVINGSTONE
PI EDINBURGH
PA JOURNAL PRODUCTION DEPT, ROBERT STEVENSON HOUSE, 1-3 BAXTERS PLACE, LEITH WALK, EDINBURGH EH1 3AF, MIDLOTHIAN, SCOTLAND
SN 0260-6917
EI 1532-2793
J9 NURS EDUC TODAY
JI Nurse Educ. Today
PD FEB 15
PY 2017
VL 49
IS 
BP 39
EP 44
DI 10.1016/j.nedt.2016.11.008
PG 6
WC Education, Scientific Disciplines; Nursing
SC Education & Educational Research; Nursing
GA EJ0GZ
UT WOS:000392887900008
PM 27886625
DA 2023-03-20
ER

PT J
AU McBride, KR
   Sanders, SA
   Hill, BJ
   Reinisch, JM
AF McBride, Kimberly R.
   Sanders, Stephanie A.
   Hill, Brandon J.
   Reinisch, June M.
TI Heterosexual Women's and Men's Labeling of Anal Behaviors as Having "Had Sex"
SO JOURNAL OF SEX RESEARCH
LA English
DT Article
ID university-students; united-states; college-students; emerging adults; intercourse; definitions; experiences; uk; hiv/aids; pleasure
AB This study explored labeling of penile-anal intercourse (PAI), manual-anal (MA), and oral-anal (OA) behaviors as having had sex among heterosexual men and women with such experience residing in the United States (n=3,218). Adult men and women completed an online questionnaire assessing sexual behaviors and whether each counted as having had sex. With the exception of anal intercourse, there was high variation in whether a behavior was labeled having had sex. There was not consensus on which anal sexual behaviors constituted having had sex, with attitudes varying across age, gender, and behavioral experience. Those who were older, male, and had the specific behavioral experience were more likely to label it as having had sex. Behaviorally specific assessments of the various anal behaviors as part of the sexual repertoire is critical to more accurate evaluation of sexual histories and assessment of risks to sexual health.
C1 [McBride, Kimberly R.] Univ Toledo, Sch Populat Hlth, 2801 W Bancroft St, Toledo, OH 43606 USA.
   [McBride, Kimberly R.] Univ Toledo, Dept Womens & Gender Studies, 2801 W Bancroft St, Toledo, OH 43606 USA.
   [Sanders, Stephanie A.] Indiana Univ Bloomington, Dept Gender Studies, Bloomington, IL USA.
   [Sanders, Stephanie A.; Reinisch, June M.] Kinsey Inst Res Sex Gender & Reprod, Bloomington, IN USA.
   [Hill, Brandon J.] Univ Chicago, Dept Obstet & Gynecol, Ctr Interdisciplinary Inquiry & Innovat Sexual &, Chicago, IL 60637 USA.
   [Reinisch, June M.] Univ Copenhagen, Danish Epidemiol Sci Ctr, Inst Prevent Med, DK-1168 Copenhagen, Denmark.
   [Reinisch, June M.] Museum Sex, New York, NY USA.
C3 University System of Ohio; University of Toledo; University System of Ohio; University of Toledo; Indiana University System; Indiana University Bloomington; University of Chicago; Aarhus University; University of Copenhagen
RP McBride, KR (corresponding author), Univ Toledo, 2801 W Bancroft St,MS 119, Toledo, OH 43606 USA.
EM Kimberly.mcbride@utoledo.edu
CR Benson L., 2016, OBSTET GYNECOLOGY, V0, P0, DOI DOI 10.1097/01.AOG.0000483642.35631.2d
   Benson LS, 2015, J SEX MED, V12, P1746, DOI 10.1111/jsm.12961
   Binson D, 1998, PUBLIC OPIN QUART, V62, P190, DOI 10.1086/297840
   Bogart LM, 2000, J SEX RES, V37, P108, DOI 10.1080/00224490009552027
   Byers ES, 2009, ARCH SEX BEHAV, V38, P665, DOI 10.1007/s10508-007-9289-6
   Carpenter LM, 2001, J SEX RES, V38, P127, DOI 10.1080/00224490109552080
   Copen C.E., 2016, NATL HLTH STAT REPOR, V0, P0
   Fahs B, 2015, GEND ISSUES, V32, P19, DOI 10.1007/s12147-014-9129-7
   Fahs B, 2014, FEM PSYCHOL, V24, P500, DOI 10.1177/0959353514539648
   Gute G, 2008, J SEX RES, V45, P329, DOI 10.1080/00224490802398332
   Herbenick D, 2010, J SEX MED, V7, P255, DOI 10.1111/j.1743-6109.2010.02012.x
   Hess KL, 2016, AIDS BEHAV, V20, P2966, DOI 10.1007/s10461-016-1295-z
   Hill BJ, 2010, AIDS CARE, V22, P1245, DOI 10.1080/09540121003668128
   Hill BJ, 2016, J BISEXUALITY, V16, P20, DOI 10.1080/15299716.2016.1142810
   Horowitz AD, 2013, J SEX RES, V50, P139, DOI 10.1080/00224499.2011.635322
   Jozkowski KN, 2013, J SEX RES, V50, P517, DOI 10.1080/00224499.2012.700739
   McBride KR, 2010, J SEX RES, V47, P123, DOI 10.1080/00224490903402538
   Peterson ZD, 2004, SEX ROLES, V51, P129, DOI 10.1023/B:SERS.0000037758.95376.00
   Pitts M, 2001, ARCH SEX BEHAV, V30, P169, DOI 10.1023/A:1002777201416
   Rawlings MK, 2006, J NATL MED ASSOC, V98, P845
   Reynolds GL, 2015, AIDS BEHAV, V19, P2325, DOI 10.1007/s10461-015-1045-7
   Reynolds GL, 2015, ARCH SEX BEHAV, V44, P983, DOI 10.1007/s10508-014-0367-2
   Richters J, 1999, BRIT MED J, V318, P1011, DOI 10.1136/bmj.318.7189.1011a
   Roye CF, 2013, J SEX RES, V50, P715, DOI 10.1080/00224499.2012.719170
   Sanders SA, 1999, JAMA-J AM MED ASSOC, V281, P275, DOI 10.1001/jama.281.3.275
   Sanders SA, 2010, SEX HEALTH, V7, P31, DOI 10.1071/SH09068
   Schick VR, 2016, J SEX RES, V53, P578, DOI 10.1080/00224499.2015.1061632
   Sewell KK, 2015, J SEX RES, V52, P507, DOI 10.1080/00224499.2014.888389
   Stulhofer A, 2013, ARCH SEX BEHAV, V42, P1053, DOI 10.1007/s10508-012-0068-7
   Villar-Loubet O, 2016, CULT HEALTH SEX, V18, P1221, DOI 10.1080/13691058.2016.1182217
NR 30
TC 3
Z9 3
U1 0
U2 5
PU ROUTLEDGE JOURNALS, TAYLOR & FRANCIS LTD
PI ABINGDON
PA 2-4 PARK SQUARE, MILTON PARK, ABINGDON OX14 4RN, OXON, ENGLAND
SN 0022-4499
EI 1559-8519
J9 J SEX RES
JI J. Sex Res.
PD JUN 15
PY 2017
VL 54
IS 9
BP 1166
EP 1170
DI 10.1080/00224499.2017.1289362
PG 5
WC Psychology, Clinical; Social Sciences, Interdisciplinary
SC Psychology; Social Sciences - Other Topics
GA FM2TB
UT WOS:000414851700009
PM 28276936
DA 2023-03-20
ER

PT J
AU Zhang, JW
   Jemmott, JB
   Heeren, GA
AF Zhang, Jingwen
   Jemmott, John B., III
   Heeren, G. Anita
TI Sub-Saharan African University Students' Beliefs about Abstinence, Condom Use, and Limiting the Number of Sexual Partners
SO BEHAVIORAL MEDICINE
LA English
DT Article
DE human immunodeficiency virus; sexual behavior; sub-Saharan Africa; survey; university students
ID risk-reduction intervention; randomized controlled-trial; reasoned action approach; planned behavior; south-africa; reproductive health; hiv-infection; substance use; adolescents; prevention
AB Given the high risk of HIV infection among university students in sub-Saharan Africa, there is a need for culturally appropriate risk-reduction interventions specifically targeting this population. Efforts to reduce the risk require an understanding of the modifiable antecedents of sexual-risk behaviors. We report the results of a semi-structured elicitation survey based on the reasoned action approach to identify behavioral, normative, and control beliefs regarding abstinence, condom use, and limiting sexual partners. Two coders classified into 64 belief categories the written responses of 96 sub-Saharan African university students. Most students believed each behavior could reduce risk of HIV infection. The students reported that peer pressure and being in a risky environment made it harder to practice abstinence. Good communication made it easier to use condoms and to limit partners; however, unstable relationships made practicing these protective behaviors harder. The identified beliefs help to inform the development of theory-based HIV risk-reduction interventions.
C1 [Zhang, Jingwen; Jemmott, John B., III] Univ Penn, Annenberg Sch Commun, 3535 Market St,Suite 520, Philadelphia, PA 19104 USA.
   [Jemmott, John B., III; Heeren, G. Anita] Univ Penn, Perelman Sch Med, 3535 Market St,Suite 520, Philadelphia, PA 19104 USA.
C3 University of Pennsylvania; University of Pennsylvania; Pennsylvania Medicine
RP Jemmott, JB (corresponding author), Univ Penn, Perelman Sch Med, Dept Psychiat, 3535 Market St,Suite 520, Philadelphia, PA 19104 USA.
EM jjemmott@asc.upenn.edu
FU NIMH NIH HHS [R34 MH078803] Funding Source: Medline
CR AJZEN I, 1991, ORGAN BEHAV HUM DEC, V50, P179, DOI 10.1016/0749-5978(91)90020-T
   Albarracin D, 2001, PSYCHOL BULL, V127, P142, DOI 10.1037//0033-2909.127.1.142
   Armitage CJ, 2001, BRIT J SOC PSYCHOL, V40, P471, DOI 10.1348/014466601164939
   Batidzirai Jesca Mercy, 2014, MEDITERR J SOC SCI, V5, P346
   Bosompra K, 2001, SOC SCI MED, V52, P1057, DOI 10.1016/S0277-9536(00)00213-6
   Cacioppo JT, 1997, J CONSULT CLIN PSYCH, V65, P928, DOI 10.1037/0022-006X.65.6.928
   Celentano DD, 1998, SCIENCE, V280, P1889, DOI 10.1126/science.280.5371.1889
   Chitamun S, 2003, S AFR J PSYCHOL, V33, P154, DOI 10.1177/008124630303300303
   Coffman DL, 2011, PREV SCI, V12, P162, DOI 10.1007/s11121-010-0196-z
   Dunkle KL, 2004, LANCET, V363, P1415, DOI 10.1016/S0140-6736(04)16098-4
   Fishbein M., 2009, PREDICTING CHANGING, V0, P0
   Fishbein M, 1975, BELIEF ATTITUDE INTE, V0, P0
   Fishbein M, 2008, MED DECIS MAKING, V28, P834, DOI 10.1177/0272989X08326092
   Fishbein M, 2006, J COMMUN, V56, PS1, DOI 10.1111/j.1460-2466.2006.00280.x
   Fisher JC, 2007, SEX TRANSM DIS, V34, P856, DOI 10.1097/OLQ.0b013e318067b4fd
   Gardner M, 2005, DEV PSYCHOL, V41, P625, DOI 10.1037/0012-1649.41.4.625
   Gold RS, 2000, AIDS CARE, V12, P267, DOI 10.1080/09540120050042909
   Hall T, 2008, BEHAV MED, V34, P45, DOI 10.3200/BMED.34.2.45-54
   Harrison A, 2008, STUD FAMILY PLANN, V39, P295, DOI 10.1111/j.1728-4465.2008.00176.x
   HEAIDS, 2010, HIV PREV REL FACT HI, V0, P0
   Heeren GA, 2013, AIDS BEHAV, V17, P1105, DOI 10.1007/s10461-011-0129-2
   Heeren GA, 2009, AIDS BEHAV, V13, P268, DOI 10.1007/s10461-008-9415-z
   Helleringer S, 2007, AIDS, V21, P2323, DOI 10.1097/QAD.0b013e328285df98
   Hendriksen ES, 2007, AM J PUBLIC HEALTH, V97, P1241, DOI 10.2105/AJPH.2006.086009
   Hsieh HF, 2005, QUAL HEALTH RES, V15, P1277, DOI 10.1177/1049732305276687
   Izugbara C O, 2001, AFR J REPROD HEALTH, V5, P22, DOI 10.2307/3583427
   Jemmott JB, 2007, AIDS CARE, V19, P677, DOI 10.1080/09540120601084308
   Jemmott JB, 1998, JAMA-J AM MED ASSOC, V279, P1529, DOI 10.1001/jama.279.19.1529
   Jemmott JB, 2005, ARCH PEDIAT ADOL MED, V159, P440, DOI 10.1001/archpedi.159.5.440
   Jemmott John B. Iii, 1992, ETHNICITY AND DISEASE, V2, P371
   Jemmott JB, 2014, AM J PUBLIC HEALTH, V104, P467, DOI 10.2105/AJPH.2013.301578
   Jemmott JB, 2012, ANN AM ACAD POLIT SS, V640, P150, DOI 10.1177/0002716211426096
   Jemmott JB, 2010, ARCH PEDIAT ADOL MED, V164, P923, DOI 10.1001/archpediatrics.2010.176
   Kahn L, 2006, SOC DYNAMICS, V32, P75, DOI 10.1080/02533950608628720
   Lagarde E, 2001, AIDS, V15, P877, DOI 10.1097/00002030-200105040-00008
   MacDonald TK, 1996, PERS SOC PSYCHOL B, V22, P763, DOI 10.1177/0146167296228001
   MacPhail C, 2001, SOC SCI MED, V52, P1613, DOI 10.1016/S0277-9536(00)00272-0
   Mantell JE, 2009, CULT HEALTH SEX, V11, P139, DOI 10.1080/13691050802521155
   Middlestadt SE, 1996, PUBLIC HEALTH REP, V111, P18
   Mulwo AK, 2009, AJAR-AFR J AIDS RES, V8, P311, DOI 10.2989/AJAR.2009.8.3.7.928
   OLeary A, 2012, ANN BEHAV MED, V44, P181, DOI 10.1007/s12160-012-9375-4
   Patrick ME, 2010, J RES ADOLESCENCE, V20, P456, DOI 10.1111/j.1532-7795.2010.00649.x
   Selikow Terry-Ann, 2002, AGENDA, V53, P22
   Silver EJ, 2006, J RES ADOLESCENCE, V16, P29, DOI 10.1111/j.1532-7795.2006.00118.x
   Sniehotta FF, 2014, HEALTH PSYCHOL REV, V8, P1, DOI 10.1080/17437199.2013.869710
   Tillotson J., 2001, SOC TRANSITION, V32, P83
   UNAIDS, 2013, GLOBAL REPORT UNAIDS, V0, P0
   UNAIDS, 2012, FACT SHEET AD YOUNG, V0, P0
   Valente TW, 2012, SCIENCE, V337, P49, DOI 10.1126/science.1217330
   Varga CA, 2003, STUD FAMILY PLANN, V34, P160, DOI 10.1111/j.1728-4465.2003.00160.x
   Wechsberg WM, 2008, SUBST USE MISUSE, V43, P1186, DOI 10.1080/10826080801918247
   Williams B., 2000, NATURAL HIST HIV AID, V0, P0
NR 52
TC 7
Z9 7
U1 0
U2 6
PU ROUTLEDGE JOURNALS, TAYLOR & FRANCIS LTD
PI ABINGDON
PA 2-4 PARK SQUARE, MILTON PARK, ABINGDON OX14 4RN, OXON, ENGLAND
SN 0896-4289
EI 1940-4026
J9 BEHAV MED
JI Behav. Med.
PD JUN 15
PY 2017
VL 43
IS 1
BP 9
EP 20
DI 10.1080/08964289.2015.1028321
PG 12
WC Behavioral Sciences; Psychiatry
SC Behavioral Sciences; Psychiatry
GA EN1HA
UT WOS:000395759900002
PM 25864861
DA 2023-03-20
ER

PT J
AU Rojas, R
   de Castro, F
   Villalobos, A
   Allen-Leigh, B
   Romero, M
   Braverman-Bronstein, A
   Uribe, P
AF Rojas, Rosalba
   de Castro, Filipa
   Villalobos, Aremis
   Allen-Leigh, Betania
   Romero, Martin
   Braverman-Bronstein, Ariela
   Uribe, Patricia
TI Comprehensive sexual education in Mexico: an analysis of coverage, comprehensiveness and continuity of contents in Mexican public and private schools
SO SALUD PUBLICA DE MEXICO
LA Spanish
DT Article
DE sex education; adolescents; Mexico
ID transmitted infections; risk behaviors; teen pregnancy; hiv prevention; reduce; interventions
AB Objective. To analyze coverage of comprehensive sex education (CSE) in high schools in Mexico and describe whether it is comprehensive, homogeneous and has continuity based on student reports of exposure to topics in three dimensions: reproductive and sexual health, self-efficacy and rights and relations. Materials and methods. Within a probabilistic, cross-sectional survey with stratified, cluster sampling, a nationally representative sample of 3 824 adolescents attending 45 public and private high-schools in urban and rural areas completed questionnaires on CSE. Results. The proportion of adolescents reporting having received sex education from school personnel varies depending on topics and grade level. Topics most frequently covered are those related to sexual and reproductive health while rights and relations are least frequently dealt with. Most sex education topics are covered during junior high school and much less frequently in elementary or high school. Conclusions. CSE needs to be comprehensive and homogenous in terms of content, ensure inclusion of priority topics, meet national and international recommendations, ensure continuity and adapt contents to student age through all education levels.
C1 [Rojas, Rosalba; de Castro, Filipa; Villalobos, Aremis; Allen-Leigh, Betania; Braverman-Bronstein, Ariela] Inst Nacl Salud Publ, Ctr Invest Salud Poblac, 7a Cerrada Fray Pedro de Gante 50,Col Secc 16, Ciudad De Mexico 14080, Mexico.
   [Romero, Martin] Inst Nacl Salud Publ, Ctr Invest Evaluac & Encuestas, Ciudad De Mexico, Mexico.
   [Uribe, Patricia] Ctr Nacl Prevenc & Control VIH & Sida, Ciudad De Mexico, Mexico.
C3 Instituto Nacional de Salud Publica; Instituto Nacional de Salud Publica
RP de Castro, F (corresponding author), Inst Nacl Salud Publ, Ctr Invest Salud Poblac, 7a Cerrada Fray Pedro de Gante 50,Col Secc 16, Ciudad De Mexico 14080, Mexico.
EM fcastro@insp.mx
CR Atienzo EE, 2014, SALUD PUBLICA MEXICO, V56, P286
   Centro Nacional para la Prevencion y el Control del VIH y el Sida, 2014, INFORME FINAL, V0, P0
   Chin HB, 2012, AM J PREV MED, V42, P272, DOI 10.1016/j.amepre.2011.11.006
   Estrada-Marquez F., 2013, THESIS, V0, P0
   Federacion Internacional de Planificacion de la Familia/Region Hemisferio Occidental y Democracia y, 2012, EV IMPL DECL MIN PRE, V0, P0
   Fonner VA, 2014, PLOS ONE, V9, P0, DOI 10.1371/journal.pone.0089692
   Gallegos EC, 2008, SALUD PUBLICA MEXICO, V50, P59, DOI 10.1590/S0036-36342008000100012
   Gayet C, 2014, SALUD PUBLICA MEXICO, V56, P638
   Givaudan Martha, 2008, PSYCHOL HEALTH MED, V13, P98, DOI 10.1080/13548500701295256
   Goesling B, 2014, J ADOLESCENT HEALTH, V54, P499, DOI 10.1016/j.jadohealth.2013.12.004
   Gutierrez JP, 2012, ENCUESTA NACL SALUD, V0, P0
   Harrison L, 2011, ATEA C 3 6 JUL 2011, V0, P0
   International Planned Parenthood Federadion, 2006, FRAM COMPR SEX ED, V0, P0
   International Planned Parenthood Federation, 2010, FRAM COMPR SEX ED 20, V0, P0
   Kirby D., 2005, IMPACT SEX HIV ED PR, V0, P0
   Leahy D., 2004, BASS COAST SEXUALITY, V0, P0
   Manlove J, 2015, ADOLESC HEALTH MED T, V6, P47, DOI 10.2147/AHMT.S48054
   Martinez-Donate AP, 2004, J SEX RES, V41, P267, DOI 10.1080/00224490409552234
   Menkes C, 2006, SALUD REPRODUCTIVA E, V0, P0
   Restrepo M, 2010, TEACHER TRAINING SEX, V0, P0
   Secretaria de Educacion Publica, 2014, SIST NAC INF ESC, V0, P0
   Secretaria de Gobernacion, 2013, ESTR NAC PREV EMB AD, V0, P0
   Secretaria de Salud, 2013, PROGR SECT SAL 2013, V0, P0
   UNESCO, 2014, ED INT SEX CONC ENF, V0, P0
   UNESCO, 2012, ED SEX CON BAS CIENT, V0, P0
   Unesco, 2010, OR TECN INT ED SEX, VI, P0
   United Nations, 1989, CONV RIGHTS CHILD, V0, P0
   Villalobos-Hernandez A, 2015, SALUD PUBLICA MEXICO, V57, P135
   Walker D, 2006, BMJ-BRIT MED J, V332, P1189, DOI 10.1136/bmj.38796.457407.80
NR 31
TC 21
Z9 30
U1 1
U2 21
PU INST NACIONAL SALUD PUBLICA
PI CUERNAVACA
PA AV UNIVERSIDAD 655, COL SANTA MARIA AHUACATITLAN, CUERNAVACA 62508, MORELOS, MEXICO
SN 0036-3634
EI 1606-7916
J9 SALUD PUBLICA MEXICO
JI Salud Publica Mexico
PD JAN-FEB 15
PY 2017
VL 59
IS 1
BP 19
EP 27
DI 10.21149/8411
PG 9
WC Public, Environmental & Occupational Health
SC Public, Environmental & Occupational Health
GA ES1HI
UT WOS:000399278300010
PM 28423106
DA 2023-03-20
ER

PT J
AU Jin, SS
   Bu, K
   Chen, FF
   Xu, HF
   Li, Y
   Zhao, DH
   Xu, F
   Li, JY
   Han, MJ
   Wang, N
   Wang, L
AF Jin Shan Shan
   Bu Kai
   Chen Fang Fang
   Xu Hui Fang
   Li Yi
   Zhao Dong Hui
   Xu Fang
   Li Jing Yan
   Han Meng Jie
   Wang Ning
   Wang Lu
TI Correlates of Condom-use Self-efficacy on the EPPM-based Integrated Model among Chinese College Students
SO BIOMEDICAL AND ENVIRONMENTAL SCIENCES
LA English
DT Article
DE HIV infection; Condom-use self-efficacy; Chinese college students
ID health belief model; fear appeals; protection motivation; university-students; preventive behavior; metaanalysis; risk; susceptibility; program
AB Objective To explore the predictors of condom-use self-efficacy in Chinese college students according to the extended parallel process model (EPPM)-based integrated model. Methods A total of 3,081 college students were anonymously surveyed through self-administered questionnaires in Guangzhou and Harbin, China. A structural equation model was applied to assess the integrated model. Results Among the participants, 1,387 (46.7%) were male, 1,586 (53.3%) were female, and the average age was 18.6 years. The final integrated model was acceptable. Apart from the direct effect (r = 0.23), perceived severity had two indirect effects on condom-use self-efficacy through the attitude to HIV education (r = 0.40) and intention to engage in premarital sex (r = -0.16), respectively. However, the perceived susceptibility mediated through the intention to engage in premarital sex (intent-to-premarital-sex) had a poor indirect impact on condom-use self-efficacy (total effect was -0.06). Furthermore, attitude toward HIV health education (r = 0.49) and intent-to-premarital-sex (r = -0.31) had a strong direct effect on condom-use self-efficacy. In addition, male students perceived higher susceptibility, stronger intent-to-premarital-sex, and lower condom-use self-efficacy than female students. Conclusion The integrated model may be used to assess the determinants of condom-use self-efficacy among Chinese college students. Future research should focus on raising the severity perception, HIV-risk-reduction motivation, and the premarital abstinence intention among college students. Furthermore, considering the gender differences observed in the present survey, single-sex HIV education is required in school-based HIV/sex intervention.
C1 [Jin Shan Shan; Bu Kai; Chen Fang Fang; Xu Fang; Han Meng Jie; Wang Ning; Wang Lu] Chinese Ctr Dis Control & Prevent, Natl Ctr AIDS STD Control & Prevent, Beijing 102206, Peoples R China.
   [Xu Hui Fang] Guangzhou Ctr Dis Control & Prevent, Guangzhou 510440, Guangdong, Peoples R China.
   [Li Yi; Zhao Dong Hui] Heilongjiang Prov Ctr Dis Control & Prevent, Harbin 150030, Heilongjiang, Peoples R China.
   [Xu Fang] Tianjin Univ Tradit Chinese Med, Tianjin 300193, Peoples R China.
   [Li Jing Yan] Lingnan Partners Community Support Ctr, Guangzhou 510000, Guangdong, Peoples R China.
C3 Chinese Center for Disease Control & Prevention; National Center for AIDS/STD Control & Prevention, Chinese Center for Disease Control & Prevention; Tianjin University of Traditional Chinese Medicine
RP Wang, L (corresponding author), Chinese Ctr Dis Control & Prevent, Natl Ctr AIDS STD Control & Prevent, Beijing 102206, Peoples R China.
EM wanglu64@163.com
CR Ajzen I., 1980, UNDERSTANDING ATTITU, V0, P0
   Amsalu S, 2008, RESPONSE HIV AIDS PR, V0, P0
   Anderson ES, 2006, ANN BEHAV MED, V31, P70, DOI 10.1207/s15324796abm3101_11
   ANDERSON JC, 1988, PSYCHOL BULL, V103, P411, DOI 10.1037/0033-2909.103.3.411
   Bandura A., 1986, SOCIAL FDN THOUGHT A, V0, P0
   Bengel J, 1996, PSYCHOL HEALTH, V11, P505, DOI 10.1080/08870449608401986
   Brafford L J, 1991, J AM COLL HEALTH, V39, P219
   Buckingham R, 2003, CALIFORNIA J HLTH PR, V0, P0
   Cai Y, 2013, BMC INFECT DIS, V13, P0, DOI 10.1186/1471-2334-13-262
   Carpenter CJ, 2010, HEALTH COMMUN, V25, P661, DOI 10.1080/10410236.2010.521906
   Cheng Y, 2008, J ADOLESCENT HEALTH, V42, P184, DOI 10.1016/j.jadohealth.2007.07.016
   Cooper M, 2001, J HEALTH CARE POOR U, V12, P208
   Dick B, 2006, WHO TECH REP SER, V938, P1
   DIIORIO C, 1993, RES NURS HEALTH, V16, P343, DOI 10.1002/nur.4770160505
   Dilorio C, 2000, NURS RES, V49, P208, DOI 10.1097/00006199-200007000-00004
   Doyore DJF, 2014, EVALUATING EFFECTIVE, V05, P3
   Doyore F, 2013, J AIDS CLIN RES, V4, P0
   Fan LR, 2015, CHINESE J AIDS STD, V21, P194
   Ferguson J, 2006, WHO TECH REP SER, V938, P317
   FISHER JD, 1994, HEALTH PSYCHOL, V13, P238, DOI 10.1037/0278-6133.13.3.238
   Floyd DL, 2000, J APPL SOC PSYCHOL, V30, P407, DOI 10.1111/j.1559-1816.2000.tb02323.x
   Fox J, 1989, AM J SOCIOL, V95, P257
   Ge L., 2015, CHIN J SCH HLTH, V36, P1611
   Gelibo T, 2013, REPROD HEALTH, V10, P0, DOI 10.1186/1742-4755-10-18
   Graham Cynthia A, 2006, SEX HEALTH, V3, P255, DOI 10.1071/SH06026
   Hofstede G., 1991, ADMIN SCI QUART, V23, P113
   Hu LT, 1999, STRUCT EQU MODELING, V6, P1, DOI 10.1080/10705519909540118
   Huy NV, 2015, CULT HEALTH SEX, V18, P1
   Iriyama S, 2007, PUBLIC HEALTH, V121, P64, DOI 10.1016/j.puhe.2006.08.016
   Jansen C, 2014, J INTERCULT COMMUN R, V43, P346
   Kaiyan H, 2016, J NEIJIANG NORMAL U, V31, P111
   Kalichman S, 2002, PSYCHOL HEALTH MED, V7, P327, DOI 10.1080/13548500220139368
   KIRBY D, 1994, PUBLIC HEALTH REP, V109, P339
   Lammers J, 2011, SSRN ELECT J, V0, P0
   [张鹏 Zhang Peng], 2011, 中国卫生统计 CHINESE JOURNAL OF HEALTH STATISTICS, V28, P139
   LEVENTHAL H, 1967, J PERS SOC PSYCHOL, V6, P313, DOI 10.1037/h0021222
   Li XM, 2008, AIDS EDUC PREV, V20, P1, DOI 10.1521/aeap.2008.20.1.1
   Liu Z, 2013, PLOS ONE, V9, P0
   MADDUX JE, 1983, J EXP SOC PSYCHOL, V19, P469, DOI 10.1016/0022-1031(83)90023-9
   Mahoney CA, 2015, J SEX EDUC THER, V21, P103
   McDonald RP, 2002, PSYCHOL METHODS, V7, P64, DOI 10.1037//1082-989X.7.1.64
   Meekers D, 2001, DETERMINANTS CONDOM, V0, P0
   Napper LE, 2012, AIDS BEHAV, V16, P1075, DOI 10.1007/s10461-011-0003-2
   NCAIDS NCC, 2016, J AIDS STD, V21, P2015
   Ndabarora E, 2014, SAHARA J-J SOC ASP H, V11, P202, DOI 10.1080/17290376.2014.986517
   Reed YM, 2015, THESIS, V0, P0
   Rogers R. W., 1983, COGNITIVE PHYSL PROC, V0, P0
   ROSENSTOCK IM, 1974, HEALTH EDUC QUART, V2, P328, DOI 10.1177/109019817400200403
   Scott-Sheldon LAJ, 2010, J HEALTH PSYCHOL, V15, P1093, DOI 10.1177/1359105310364174
   Sprecher S, 2013, ARCH SEX BEHAV, V42, P1395, DOI 10.1007/s10508-013-0145-6
   Sun XY, 2013, AIDS CARE, V25, P775, DOI 10.1080/09540121.2012.748875
   Tang SX., 2014, J DIAGN THER DERMATO, V24, P328
   Tannenbaum MB, 2015, PSYCHOL BULL, V141, P1178, DOI 10.1037/a0039729
   Traeen B, 1998, CONT DRUG PROBS, V25, P0
   Tulu B., 2013, GLOBAL J MED RES, V13, P24
   White R.C., 2004, SOC ECON STUD, V53, P155
   Witte K, 2000, HEALTH EDUC BEHAV, V27, P591, DOI 10.1177/109019810002700506
   WITTE K, 1992, COMMUN MONOGR, V59, P329, DOI 10.1080/03637759209376276
   Witte K, 1997, HDB COMMUNICATION EM, V0, P423
   Wu ZY., 2015, CHIN J SCH HLTH, V36, P1604, DOI 10.16835/J.CNKI.1000-9817.2015.10.013
   Xiao YK, 2013, CHINESE J DIS CONTRO, V36, P837
   Xiao ZW, 2014, INT J PUBLIC HEALTH, V59, P123, DOI 10.1007/s00038-013-0467-0
   Yi L, 2013, CHINESE J PUBLIC HLT, V5, P562
   Zang CP, 2014, AIDS PATIENT CARE ST, V28, P452, DOI 10.1089/apc.2014.0015
   Zhihao Liu PWMH, 2014, PLOS ONE, V9, P0
   Zuo XY, 2012, J ADOLESCENT HEALTH, V50, PS18, DOI 10.1016/j.jadohealth.2011.12.001
NR 67
TC 7
Z9 9
U1 3
U2 34
PU CHINESE CENTER DISEASE CONTROL & PREVENTION
PI BEIJING
PA 155 CHANGBAI RD, CHANGPING DISTRICT, BEIJING, 102206, PEOPLES R CHINA
SN 0895-3988
EI 
J9 BIOMED ENVIRON SCI
JI Biomed. Environ. Sci.
PD FEB 15
PY 2017
VL 30
IS 2
BP 97
EP 105
DI 10.3967/bes2017.013
PG 9
WC Environmental Sciences; Public, Environmental & Occupational Health
SC Environmental Sciences & Ecology; Public, Environmental & Occupational Health
GA EQ4UP
UT WOS:000398074800003
PM 28292347
DA 2023-03-20
ER

PT J
AU Taft, TH
   Bedell, A
   Naftaly, J
   Keefer, L
AF Taft, T. H.
   Bedell, A.
   Naftaly, J.
   Keefer, L.
TI Stigmatization toward irritable bowel syndrome and inflammatory bowel disease in an online cohort
SO NEUROGASTROENTEROLOGY AND MOTILITY
LA English
DT Article
DE discriminatory behavior; enacted stigma; inflammatory bowel disease; irritable bowel syndrome; patient outcomes
ID mental-illness stigma; hiv-related stigma; perceived stigma; internalized stigma; medical-students; health-care; felt stigma; weight bias; cancer; people
AB BackgroundStigma is associated with many negative health outcomes. Research has examined perceived and internalized stigma in individuals with irritable bowel syndrome (IBS) and inflammatory bowel disease (IBD), but less has been done to evaluate levels of enacted stigma associated with these conditions. The aim of this study was to evaluate the presence of enacted stigma toward IBS and IBD in the general population compared to an adult-onset asthma (AOA) control group. MethodsParticipants were recruited via social media and a research-dedicated website and completed all measures online. Participants were randomized to one of six clinical vignettes: (i) IBD male, (ii) IBD female, (iii) IBS male, (iv) IBS female, (v) AOA male, or (vi) AOA female. Participants read the assigned vignette and then completed measures of emotional empathy, level of familiarity, and enacted stigma. Key ResultsParticipants reported higher levels of enacted stigma toward IBS compared to both IBD and AOA. No differences in stigma were found between IBD and AOA. Higher levels of familiarity were most strongly correlated with reduced IBD-related stigma, with weaker but still significant correlations between level of familiarity and IBS and AOA. Higher levels of emotional empathy were associated with reduced stigma for IBD, IBS, and AOA. Conclusions & InferencesIndividuals with IBS experience greater levels of enacted stigma compared to IBD and AOA. This finding is consistent with previous research that has shown greater levels of perceived and internalized stigma in IBS compared to IBD.
C1 [Taft, T. H.; Bedell, A.] Northwestern Univ, Feinberg Sch Med, Chicago, IL 60611 USA.
   [Naftaly, J.] Rosalind Franklin Sch Med, N Chicago, IL USA.
   [Keefer, L.] Mt Sinai Med Ctr, Icahn Sch Med, New York, NY 10029 USA.
C3 Northwestern University; Feinberg School of Medicine; Rosalind Franklin University Medical & Science; Icahn School of Medicine at Mount Sinai
RP Taft, TH (corresponding author), Northwestern Univ, Feinberg Sch Med, Chicago, IL 60611 USA.
EM ttaft@northwestern.edu
FU training grant in Gastrointestinal Physiology and Psychology [T32DK101363]
CR Abdullah T, 2011, CLIN PSYCHOL REV, V31, P934, DOI 10.1016/j.cpr.2011.05.003
   Angermeyer MC, 1996, SOC PSYCH PSYCH EPID, V31, P321, DOI 10.1007/BF00783420
   Bautista RED, 2015, SEIZURE-EUR J EPILEP, V30, P106, DOI 10.1016/j.seizure.2015.06.006
   Bogart LM, 2015, ANN BEHAV MED, V49, P865, DOI 10.1007/s12160-015-9724-1
   Borchert J, 1995, SEX ROLES, V33, P657, DOI 10.1007/BF01547723
   Carter-Harris L, 2015, J AM ASSOC NURSE PRA, V27, P240, DOI 10.1002/2327-6924.12227
   Chan KY, 2008, AIDS BEHAV, V12, P146, DOI 10.1007/s10461-007-9222-y
   Chan KY, 2009, CURR HIV RES, V7, P606, DOI 10.2174/157016209789973655
   Chan KY, 2007, BMC PUBLIC HEALTH, V7, P0, DOI 10.1186/1471-2458-7-280
   Corrigan P, 2003, J HEALTH SOC BEHAV, V44, P162, DOI 10.2307/1519806
   Corrigan PW, 2001, PSYCHIAT SERV, V52, P953, DOI 10.1176/appi.ps.52.7.953
   Crawford AM, 1996, J APPL SOC PSYCHOL, V26, P398, DOI 10.1111/j.1559-1816.1996.tb01856.x
   DAVIS MH, 1983, J PERS SOC PSYCHOL, V44, P113, DOI 10.1037/0022-3514.44.1.113
   Drapalski AL, 2013, PSYCHIAT SERV, V64, P264, DOI 10.1176/appi.ps.001322012
   Drewes J, 2014, AIDS CARE, V26, P1383, DOI 10.1080/09540121.2014.913768
   Earnshaw VA, 2012, J HEALTH PSYCHOL, V17, P157, DOI 10.1177/1359105311414952
   Ebneter DS, 2013, J NERV MENT DIS, V201, P281, DOI 10.1097/NMD.0b013e318288e23f
   Else-Quest NM, 2009, PSYCHOL HEALTH, V24, P949, DOI 10.1080/08870440802074664
   Farnam A, 2007, WORLD J GASTROENTERO, V13, P6414, DOI 10.3748/wjg.13.6414
   Feeg VD, 2014, ISSUES MENT HEALTH N, V35, P694, DOI 10.3109/01612840.2014.892551
   Frederick DA, 2016, SOC SCI MED, V165, P271, DOI 10.1016/j.socscimed.2015.12.031
   Hazlett-Stevens H, 2003, J PSYCHOSOM RES, V55, P501, DOI 10.1016/S0022-3999(03)00019-9
   Holmes EP, 1999, SCHIZOPHRENIA BULL, V25, P447, DOI 10.1093/oxfordjournals.schbul.a033392
   Jones EE., 1984, SOCIAL STIGMA PSYCHO, V0, P0
   Jones MP, 2009, PSYCHOL HEALTH MED, V14, P367, DOI 10.1080/13548500902865956
   Lawson KL, 2013, AIDS CARE, V25, P676, DOI 10.1080/09540121.2012.748162
   Leaffer EB, 2014, EPILEPSY BEHAV, V37, P104, DOI 10.1016/j.yebeh.2014.06.006
   Li L, 2007, INT J EPIDEMIOL, V36, P178, DOI 10.1093/ije/dyl256
   Lieberman DL, 2012, OBESITY, V20, P1803, DOI 10.1038/oby.2011.247
   Link BG, 2006, LANCET, V367, P528, DOI 10.1016/S0140-6736(06)68184-1
   Link BG, 1997, J HEALTH SOC BEHAV, V38, P177, DOI 10.2307/2955424
   Looper KJ, 2004, J PSYCHOSOM RES, V57, P373, DOI 10.1016/j.jpsychores.2004.03.005
   Lovell RM, 2012, CLIN GASTROENTEROL H, V10, P712, DOI 10.1016/j.cgh.2012.02.029
   Mahmood A, 2012, PAK J MED SCI, V28, P187
   Marlow LAV, 2015, LUNG CANCER, V88, P104, DOI 10.1016/j.lungcan.2015.01.024
   McGinty EE, 2015, SOC SCI MED, V126, P73, DOI 10.1016/j.socscimed.2014.12.010
   Mosher CE, 2008, SEX ROLES, V59, P827, DOI 10.1007/s11199-008-9487-2
   Mutebi M, 2014, SAMJ S AFR MED J, V104, P383, DOI 10.7196/SAMJ.8253
   Papadopoulos S, 2015, OBESITY, V23, P1743, DOI 10.1002/oby.21187
   Parcesepe AM, 2013, ADM POLICY MENT HLTH, V40, P384, DOI 10.1007/s10488-012-0430-z
   Phelan SM, 2015, OBES REV, V16, P319, DOI 10.1111/obr.12266
   Puhl RM, 2005, HEALTH PSYCHOL, V24, P517, DOI 10.1037/0278-6133.24.5.517
   Ritsher JB, 2003, PSYCHIAT RES, V121, P31, DOI 10.1016/j.physchres.2003.08.008
   Rogers SJ, 2014, AIDS CARE, V26, P538, DOI 10.1080/09540121.2013.844762
   Rudolph CW, 2009, J VOCAT BEHAV, V74, P1, DOI 10.1016/j.jvb.2008.09.008
   Saunders B, 2014, SOCIOL HEALTH ILL, V36, P1020, DOI 10.1111/1467-9566.12148
   Schulte A, 2002, SOCIOL PERSPECT, V45, P81, DOI 10.1525/sop.2002.45.1.81
   Smit PJ, 2012, AIDS CARE, V24, P405, DOI 10.1080/09540121.2011.613910
   SNADDEN D, 1991, FAM PRACT, V8, P329, DOI 10.1093/fampra/8.4.329
   Stangl AL, 2013, J INT AIDS SOC, V16, P0, DOI 10.7448/IAS.16.3.18734
   Taft TH, 2014, NEUROGASTROENT MOTIL, V26, P1026, DOI 10.1111/nmo.12357
   Taft TH, 2013, J HEALTH PSYCHOL, V18, P451, DOI 10.1177/1359105312446768
   Taft TH, 2011, QUAL LIFE RES, V20, P1391, DOI 10.1007/s11136-011-9883-x
   Taft TH, 2009, INFLAMM BOWEL DIS, V15, P1224, DOI 10.1002/ibd.20864
   Tayama J, 2012, BIOPSYCHOSOC MED, V6, P0, DOI 10.1186/1751-0759-6-20
   van Brakel WH, 2012, GLOBAL HEALTH ACTION, V5, P1, DOI 10.3402/gha.v5i0.18394
NR 56
TC 21
Z9 21
U1 1
U2 17
PU WILEY
PI HOBOKEN
PA 111 RIVER ST, HOBOKEN 07030-5774, NJ USA
SN 1350-1925
EI 1365-2982
J9 NEUROGASTROENT MOTIL
JI Neurogastroenterol. Motil.
PD FEB 15
PY 2017
VL 29
IS 2
BP 
EP 
DI 10.1111/nmo.12921
PG 7
WC Gastroenterology & Hepatology; Clinical Neurology; Neurosciences
SC Gastroenterology & Hepatology; Neurosciences & Neurology
GA EK5JF
UT WOS:000393962000007
PM 27501483
DA 2023-03-20
ER

PT J
AU Ballester-Arnal, R
   Ruiz-Palomino, E
   Gil-Llario, MD
AF Ballester-Arnal, Rafael
   Ruiz-Palomino, Estefania
   Dolores Gil-Llario, Maria
TI Structural Equation Modeling Test of an Integrated Model of Spanish Youth's Condom Use
SO AIDS AND BEHAVIOR
LA English
DT Article
DE HIV prevention model; Behavioral change; Heterosexual youth; Condom use; Predictive factors
ID african university-students; sexual risk behaviors; planned behavior; self-efficacy; college-students; decision-making; young-adults; personality; predictors; metaanalysis
AB Heterosexual transmission represents 26 % of newly diagnosed infection in Spanish youth. Behavioral change models have emphasized the influence of multiple variables to predict condom use behavior. The aim of this study is to examine how those variables are organized and which theory explains the condom use behavior better. A sample of 424 young heterosexuals (M (age) = 20.62; SD = 2.16) filled out a battery of self-report questionnaires for assessing AIDS-related variables, personality traits and clinical variables (general, sexuality-related and health-related). A structural model was specified that included perceived pleasure and condom use self-efficacy as predictive variables. Depression and sexual compulsivity indirectly influence behavior. The final model accounted for 65.9 % of the variance in behavior. These results highlight the importance of cognitive and emotional variables as predictors of behavior (ex. expectations of pleasure and self-efficacy beliefs). This is important information for designing effective psychological interventions.
C1 [Ballester-Arnal, Rafael; Ruiz-Palomino, Estefania] Jaume I Univ, Dept Clin & Basic Psychol & Psychobiol, Fac Hlth Sci, Avda Vicent Sos Baynat S-N, Castellon De La Plana 12071, Spain.
   [Dolores Gil-Llario, Maria] Univ Valencia, Fac Psychol, Dept Evolutionary & Educ Psychol, Av Blasco Ibanez 21, Valencia 46010, Spain.
C3 Universitat Jaume I; University of Valencia
RP Ballester-Arnal, R (corresponding author), Jaume I Univ, Dept Clin & Basic Psychol & Psychobiol, Fac Hlth Sci, Avda Vicent Sos Baynat S-N, Castellon De La Plana 12071, Spain.
EM rballest@uji.es
FU Universidad Jaume I-Fundacion Bancaixa [P1 1B2006-19]; Spanish Foundation for AIDS Research and Prevention known as Fundacion para la Investigacion y la Prevencion del Sida en Espana [36639/07]
CR Abramson P. R., 2002, PLEASURE THOUGHTS NA, V0, P0
   Adekeye OA, 2011, IFE PSYCHOLOGIA INT, V19, P255
   AJZEN I, 1991, ORGAN BEHAV HUM DEC, V50, P179, DOI 10.1016/0749-5978(91)90020-T
   Albarracin D, 2001, PSYCHOL BULL, V127, P142, DOI 10.1037//0033-2909.127.1.142
   Alvy LM, 2011, AIDS BEHAV, V15, P1171, DOI 10.1007/s10461-010-9678-z
   Ballester R, 2008, 6 C NAC AS ESP PSIC, V0, P0
   Ballester R, 2007, P 10 C NAC SID SOC E, V0, P135
   Ballester R, 2013, AN PSICOL-SPAIN, V29, P76, DOI 10.6018/analesps.29.1.124601
   Ballester-Arnal R., 2009, REV PSICOPATOLOGIA P, V14, P181, DOI 10.5944/rppc.vol.14.num.3.2009.4077
   Ballester-Arnal R, 2015, AIDS BEHAV, V19, P2001, DOI 10.1007/s10461-015-1084-0
   Ballester-Arnal R, 2015, AIDS BEHAV, V19, P1157, DOI 10.1007/s10461-014-0863-3
   Ballester-Arnal R, 2013, J SEX MARITAL THER, V39, P526, DOI 10.1080/0092623X.2012.665816
   Bandura A., 1977, SOCIAL LEARNING THEO, V0, P0
   Beck A.T., 1996, MANUAL BECK DEPRESSI, V0, P0, DOI DOI 10.1037/T00742-000
   Bollen K.A., 1993, TESTING STRUCTURAL E, V0, P0
   Bowen N.K., 2012, STRUCT EQU MODELING, V0, P0
   Caprara GV, 2003, J PERS, V71, P943, DOI 10.1111/1467-6494.7106003
   Carnes PJ, 2001, SEX ADDICT COMPUL, V8, P45, DOI 10.1080/10720160127560
   Carvalho T, 2015, HEALTH EDUC BEHAV, V42, P92, DOI 10.1177/1090198114537066
   Cooper ML, 2003, J PERS SOC PSYCHOL, V84, P390, DOI 10.1037/0022-3514.84.2.390
   Cordero A, 2008, NEO PI R MANUAL, V0, P0
   Costa P. T., 1985, NEO PERSONALITY INVE, V0, P0
   Crepaz N, 2001, HEALTH PSYCHOL, V20, P291, DOI 10.1037//0278-6133.20.4.291
   Dariotis JK, 2015, EXP CLIN PSYCHOPHARM, V23, P49, DOI 10.1037/a0038399
   DiClemente C., 1998, TREATING ADDICTIVE B, V0, P0
   Dilorio C, 2000, NURS RES, V49, P208, DOI 10.1097/00006199-200007000-00004
   Eggers SM, 2014, AIDS BEHAV, V18, P135, DOI 10.1007/s10461-013-0423-2
   Espada JP, 2015, AIDS CARE, V27, P783, DOI 10.1080/09540121.2014.996516
   Fazekas A, 2001, CAN J BEHAV SCI, V33, P103, DOI 10.1037/h0087133
   Fekadu Z, 2000, J PSYCHOL HLTH, V16, P207
   Ferrando PJ, 2000, PSICOTHEMA, V12, P383
   Ferrer RA, 2011, HEALTH PSYCHOL, V30, P656, DOI 10.1037/a0023438
   Fishbein M, 1975, BELIEF ATTITUDE INTE, V0, P0
   French SE, 2013, J SEX RES, V50, P48, DOI 10.1080/00224499.2011.626907
   Gebrikian CCE, 2001, THESIS, V0, P0
   George WH, 2016, AIDS BEHAV, V20, PS134, DOI 10.1007/s10461-015-1154-3
   Getachew G, 2013, ARCH PUBLIC HLTH, V71, P3
   Gurdin JB, 2008, MODEL PROGRAMS ADOLE, V0, P273
   Gutnik LA, 2006, J BIOMED INFORM, V39, P720, DOI 10.1016/j.jbi.2006.03.002
   Hair J.F., 1995, MULTIVARIATE DATA AN, V4th, P0
   Harvey SM, 2006, AIDS CARE, V18, P698, DOI 10.1080/13548500500294435
   Heeren GA, 2013, AIDS BEHAV, V17, P1105, DOI 10.1007/s10461-011-0129-2
   Higgins JA, 2015, AM J PUBLIC HEALTH, V105, P1329, DOI 10.2105/AJPH.2015.302567
   Higgins JA, 2013, J SEX MED, V10, P3151, DOI 10.1111/jsm.12299
   Hogben Matthew, 2006, PSYCHOL HEALTH MED, V11, P449, DOI 10.1080/13548500500463964
   Hubach RD, 2014, ARCH SEX BEHAV, V43, P707, DOI 10.1007/s10508-013-0147-4
   Ingledew DK, 2007, PSYCHOL HEALTH, V22, P291, DOI 10.1080/14768320600941004
   KALICHMAN SC, 1995, J PERS ASSESS, V65, P586, DOI 10.1207/s15327752jpa6503_16
   Khan Sharful Islam, 2004, SEX HEALTH, V1, P217, DOI 10.1071/SH04009
   LAMEIRAS M, 2008, DIVERSITAS PERSP PSI, V4, P401
   Lazarus R., 1984, STRESS APPRAISAL COP, V0, P0
   LEARY MR, 1983, PERS SOC PSYCHOL B, V9, P371, DOI 10.1177/0146167283093007
   Lemos S., 1992, PSICOTHEMA, V4, P21
   Longman-Mills S, 2013, W INDIAN MED J, V62, P423, DOI 10.7727/wimj.2013.061
   Martin-Albo J, 2007, SPAN J PSYCHOL, V10, P458, DOI 10.1017/S1138741600006727
   Mashegoane S, 2004, PSYCHOL REP, V95, P407, DOI 10.2466/PR0.95.6.407-417
   MEYER TJ, 1990, BEHAV RES THER, V28, P487, DOI 10.1016/0005-7967(90)90135-6
   Miller JD, 2004, PERS INDIV DIFFER, V36, P1611, DOI 10.1016/j.paid.2003.06.009
   Montanaro EA, 2014, HEALTH PSYCHOL, V33, P1251, DOI 10.1037/a0033969
   Nesoff ED, 2016, HEALTH EDUC BEHAV, V43, P61, DOI 10.1177/1090198115596168
   Norton TR, 2005, J APPL SOC PSYCHOL, V35, P2493, DOI 10.1111/j.1559-1816.2005.tb02112.x
   Pinkerton SD, 2003, COGNITION EMOTION, V17, P341, DOI 10.1080/02699930302291
   Pitarch M. J. G., 2007, REV PSICOPATOLOG A P, V12, P163, DOI 10.5944/RPPC.VOL.12.NUM.3.2007.4042
   Prat F, 2012, J HEALTH PSYCHOL, V17, P1193, DOI 10.1177/1359105311433911
   Prat F, 2016, CURR PSYCHOL, V35, P13, DOI 10.1007/s12144-015-9357-3
   Protogerou C, 2013, J APPL SOC PSYCHOL, V43, PE23, DOI 10.1111/jasp.12039
   ROSENSTOCK IM, 1974, HEALTH EDUC QUART, V2, P354, DOI 10.1177/109019817400200405
   Ruiz-Palomino E, 2017, J HEALTH PSYCHOL, V22, P537, DOI 10.1177/1359105315605656
   Sanz Fernandez J, 2003, ANAL MODIF CONDUCT, V29, P239, DOI 10.6018/ANALESPS.29.1.130532
   Scott-Sheldon LAJ, 2016, AIDS BEHAV, V20, PS19, DOI 10.1007/s10461-015-1108-9
   Senn TE, 2014, AIDS BEHAV, V18, P1420, DOI 10.1007/s10461-014-0726-y
   Tara K, 2016, AIDS BEHAV S1, V20, P185
   Tung WC, 2011, AIDS CARE, V23, P113, DOI 10.1080/09540121.2010.498863
   Tyson M, 2014, HEALTH PSYCHOL, V33, P1454, DOI 10.1037/hea0000047
   VanderDrift LE, 2013, HEALTH PSYCHOL, V32, P1038, DOI 10.1037/a0030021
   WALLSTON KA, 1978, HEALTH EDUC QUART, V6, P160, DOI 10.1177/109019817800600107
   Xiao ZW, 2010, AIDS CARE, V22, P332, DOI 10.1080/09540120903193609
   Zak-Place J, 2004, J AM COLL HEALTH, V52, P229, DOI 10.3200/JACH.52.5.229-236
NR 79
TC 7
Z9 8
U1 1
U2 4
PU SPRINGER/PLENUM PUBLISHERS
PI NEW YORK
PA 233 SPRING ST, NEW YORK, NY 10013 USA
SN 1090-7165
EI 1573-3254
J9 AIDS BEHAV
JI AIDS Behav.
PD MAY 15
PY 2017
VL 21
IS 5
BP 1407
EP 1416
DI 10.1007/s10461-016-1430-x
PG 10
WC Public, Environmental & Occupational Health; Social Sciences, Biomedical
SC Public, Environmental & Occupational Health; Biomedical Social Sciences
GA ER9JL
UT WOS:000399142400018
PM 27217037
DA 2023-03-20
ER

PT J
AU Gao, N
   Fu, K
   He, W
   Li, R
   Lou, WH
AF Gao, Ning
   Fu, Kun
   He, Wei
   Li, Rui
   Lou, Weihua
TI Cognition and attitude of bachelor dental students towards HIV/AIDS
SO BIOMEDICAL RESEARCH-INDIA
LA English
DT Article
DE HIV/AIDS; Cognition; Attitude; Dental students
ID treating patients; knowledge; hiv; care; education; people
AB Background: Effective oral health care is vital for HIV/AIDS positive patients. Dental practitioners should master accurate knowledge and proper attitudes towards HIV-positive patients. This research aimed to investigate the knowledge and attitudes towards HIV/AIDS-related infections in fourth to fifth year bachelor dental students in Henan province. Methods: A survey was conducted to analyze the knowledge and attitudes of dental students with different clinical practice towards HIV/AIDS-infected patients. Results: The average scores of HIV/AIDS-related knowledge in the fourth-and fifth-year students was 69.80 +/- 9.72 and 79.41 +/- 6.30, respectively, showing a significant difference. There were no significant differences in the basic practical knowledge and awareness of HIV/AIDS transmission routes between two groups. However, there were significant differences between two groups, regarding the knowledge on oral lesions, high-risk populations, and transmission in dental settings. Furthermore, students in both groups had very negative or passive attitudes towards AIDS patients, with the fifth-year students possessing a much more positive attitude. Conclusions: A good knowledge doesn't mean a positive attitude towards HIV/AIDS. Clinical practice and urgent education are required to improve this condition.
C1 [Gao, Ning; Fu, Kun; He, Wei; Li, Rui] Zhengzhou Univ, Affiliated Hosp 1, Dept Stomatol, Zhengzhou 450052, Peoples R China.
   [Lou, Weihua] Zhengzhou Univ, Affiliated Hosp 1, Dept ENT, Zhengzhou 450052, Peoples R China.
C3 Zhengzhou University; Zhengzhou University
RP Li, R (corresponding author), Zhengzhou Univ, Affiliated Hosp 1, Dept Stomatol, Zhengzhou 450052, Peoples R China.; Lou, WH (corresponding author), Zhengzhou Univ, Affiliated Hosp 1, Dept ENT, Zhengzhou 450052, Peoples R China.
FU Nature Science Foundation of China (China) [81300843]
CR Astrom AN, 2009, BMC HEALTH SERV RES, V9, P0, DOI 10.1186/1472-6963-9-213
   Atkins DL, 2006, PEDIATRICS, V117, P0
   Blignaut E, 1994, J DENT ASSOC S AFR, V49, P133
   Borsum K M, 2004, EUR J DENT EDUC, V8, P105, DOI 10.1111/j.1600-0579.2004.00326.x
   Brailo V, 2011, J DENT EDUC, V75, P1115
   Cleveland JL, 2012, J AM DENT ASSOC, V143, P1127, DOI 10.14219/jada.archive.2012.0044
   Corrigan PW, 2007, COMMUNITY MENT HLT J, V43, P171, DOI 10.1007/s10597-006-9061-8
   Crossley ML, 2004, BRIT DENT J, V196, P749, DOI 10.1038/sj.bdj.4811382
   Ellepola ANB, 2011, EUR J DENT EDUC, V15, P165, DOI 10.1111/j.1600-0579.2010.00652.x
   Fotedar S, 2013, J DENT EDUC, V77, P1218
   Hamershock RA, 2014, J DENT EDUC, V78, P1106
   Jeanty Y, 2012, PUBLIC HEALTH REP, V127, P17, DOI 10.1177/00333549121270S204
   Kuthy RA, 2007, J DENT EDUC, V71, P646
   Li R, 2016, J DENT SCI, V11, P72, DOI 10.1016/j.jds.2015.09.001
   Oberoi SS, 2014, INT DENT J, V64, P324, DOI 10.1111/idj.12122
   Pagliari Ana V, 2004, J DENT EDUC, V68, P1278
   Park JC, 2011, J PERIODONTAL IMPLAN, V41, P3, DOI 10.5051/jpis.2011.41.1.3
   Rajabiun S, 2012, PUBLIC HEALTH REP, V127, P73, DOI 10.1177/00333549121270S210
   Reif S, 2015, J COMMUN HEALTH, V40, P642, DOI 10.1007/s10900-014-9979-7
   Ryalat Soukaina T, 2011, BMC RES NOTES, V4, P191, DOI 10.1186/1756-0500-4-191
   Sadeghi M, 2009, J DENT EDUC, V73, P740
   Seacat JD, 2009, J DENT EDUC, V73, P437
   Sollai S, 2015, PEDIATR INFECT DIS J, V34, PS14, DOI 10.1097/INF.0000000000000661
   Stangl AL, 2013, J INT AIDS SOC, V16, P0, DOI 10.7448/IAS.16.3.18734
   Volvovsky M, 2014, J DENT EDUC, V78, P1127
NR 25
TC 1
Z9 2
U1 0
U2 3
PU ALLIED ACAD
PI LONDON
PA 40 BLOOMSBURY WAY, LOWER GROUND FLR, LONDON, WC1A 2SE, ENGLAND
SN 0970-938X
EI 0976-1683
J9 BIOMED RES-INDIA
JI Biomed. Res.-India
PD JUN 15
PY 2017
VL 28
IS 6
BP 2578
EP 2582
DI 
PG 5
WC Engineering, Biomedical; Medicine, Research & Experimental
SC Engineering; Research & Experimental Medicine
GA EX7SI
UT WOS:000403448200037
DA 2023-03-20
ER

PT J
AU Simpson, S
   Clifford, C
   Quinn, MG
   Ross, K
   Sefton, N
   Owen, L
   Blizzard, L
   Turner, R
AF Simpson, Steve, Jr.
   Clifford, Christine
   Quinn, Michael G.
   Ross, Kaz
   Sefton, Neil
   Owen, Louise
   Blizzard, Leigh
   Turner, Richard
TI Sexuality-related attitudes significantly modulate demographic variation in sexual health literacy in Tasmanian university students
SO SEXUAL HEALTH
LA English
DT Article
ID college-students; knowledge; risk; behavior; beliefs; gender; usage
AB Background: It has previously been shown that there is a significant demographic variation in sexual health literacy (SHL) in university-level students in Tasmania, Australia. Aims: The aim of this study was to evaluate the effect of statistical adjustment for sexuality-related attitudes on this demographic variation in SHL. Methods: Iterated principal-factor analysis was used to evaluate latent variable grouping of responses to 21 attitudinal questions regarding sexuality and sexual behaviour. Linear regression was used to evaluate the distribution and determinants of attitudinal patterns and thence the relationship of these patterns to SHL. Results: Three patterns - conservative, anti-persons-living-with-HIV and sexually responsible - were identified as explaining variation in sexual attitudes; the former two being associated with significantly lower SHL and the latter associated with significantly higher SHL. Adjustment for these patterns significantly attenuated much of the differences in SHL by birthplace/ethnicity and religion, including among South and South-East Asian and Protestant, Islamic and Hindu students. However, some differences in SHL persisted, suggesting they are partly or fully independent of the attitudinal questions. Conclusions: As hypothesised, differences in attitude significantly explained much of the demographic differences in SHL found previously. These results suggest that sexual education and orientation efforts need to bear cultural framing in mind to enhance uptake by students.
C1 [Simpson, Steve, Jr.; Blizzard, Leigh] Univ Tasmania, Menzies Inst Med Res, Hobart, Tas 7000, Australia.
   [Clifford, Christine; Quinn, Michael G.; Sefton, Neil; Turner, Richard] Univ Tasmania, Sch Med, Hobart, Tas 7000, Australia.
   [Ross, Kaz] Univ Tasmania, Sch Humanities, Hobart, Tas 7000, Australia.
   [Owen, Louise] Tasmanian Dept Hlth & Human Serv, Sexual Hlth Serv, Hobart, Tas 7000, Australia.
C3 University of Tasmania; Menzies Institute for Medical Research; University of Tasmania; University of Tasmania
RP Simpson, S (corresponding author), Univ Tasmania, Menzies Inst Med Res, Hobart, Tas 7000, Australia.
EM steve.simpson@utas.edu.au
CR Afsar H A, 2002, J PAK MED ASSOC, V52, P21
   Bagnol B, 2008, CULT HEALTH SEX, V10, P573, DOI 10.1080/13691050801999071
   Bazargan M, 2000, J NATL MED ASSOC, V92, P391
   de Visser RO, 2013, SEX HEALTH, V10, P553, DOI 10.1071/SH13034
   Eastman-Mueller H, 2010, HDB SEXUALITY RELATE, V0, P340
   Fisher T. D., 1998, HDB SEXUALITY RELATE, V3rd, P0
   GAMEL C, 1993, J ADV NURS, V18, P1219, DOI 10.1046/j.1365-2648.1993.18081219.x
   Hine P, 2014, CULT HEALTH SEX, V16, P944, DOI 10.1080/13691058.2014.923584
   Koch P, 2010, HDB SEXUALITY RELATE, V0, P360
   Koku EF, 2011, SEX HEALTH, V8, P110, DOI 10.1071/SH09095
   Maswanya E, 2009, SEX HEALTH, V6, P293, DOI 10.1071/SH08055
   McKelvey RS, 1999, AUST NZ J PSYCHIAT, V33, P260, DOI 10.1046/j.1440-1614.1999.00549.x
   Minichiello V, 2001, AIDS CARE, V13, P387, DOI 10.1080/09540120120044035
   Munoz-Silva A, 2009, SPAN J PSYCHOL, V12, P485, DOI 10.1017/S1138741600001864
   Norcross JC, 2011, J CLIN PSYCHOL, V67, P143, DOI 10.1002/jclp.20758
   Northern Territory Department of Health, 2009, HTLH PROM STRAT FRAM, V0, P0
   Onsman A., 2010, AUSTRALASIAN J PARAM, V8, P1, DOI 10.33151/AJP.8.3.93
   Osorio A, 2015, BMJ OPEN, V5, P0, DOI 10.1136/bmjopen-2015-007826
   Othero D M, 2009, EAST AFR MED J, V86, P11
   Patton W, 2010, HDB SEXUALITY RELATE, V0, P85
   PROCHASKA JO, 1983, J CONSULT CLIN PSYCH, V51, P390, DOI 10.1037/0022-006X.51.3.390
   PROCHASKA JO, 1992, AM PSYCHOL, V47, P1102, DOI 10.1037/0003-066X.47.9.1102
   Rawson H, 2009, SEX HEALTH, V6, P75, DOI 10.1071/SH08040
   Robertson A, 1999, AIDS EDUC PREV, V11, P450
   Royer HR, 2013, J PEDIATR ADOL GYNEC, V26, P109, DOI 10.1016/j.jpag.2012.11.007
   Shrum J, 2010, HDB SEXUALITY RELATE, V0, P346
   Simpson S, 2015, SEX HEALTH, V12, P207, DOI 10.1071/SH14223
   Smith A, 2009, MONOGRAPH SERIES, V70, P0
   Song Angela, 2005, J ADOLESC HEALTH, V37, P243, DOI 10.1016/j.jadohealth.2004.08.032
   Spadt SK, 2014, J SEX MED, V11, P1607
   Yilmaz HB, 2010, EUR J CONTRACEP REPR, V15, P433, DOI 10.3109/13625187.2010.515045
NR 31
TC 2
Z9 2
U1 0
U2 5
PU CSIRO PUBLISHING
PI CLAYTON
PA UNIPARK, BLDG 1, LEVEL 1, 195 WELLINGTON RD, LOCKED BAG 10, CLAYTON, VIC 3168, AUSTRALIA
SN 1448-5028
EI 1449-8987
J9 SEX HEALTH
JI Sex Health
PD JUN 15
PY 2017
VL 14
IS 3
BP 244
EP 253
DI 10.1071/SH16135
PG 10
WC Public, Environmental & Occupational Health; Infectious Diseases
SC Public, Environmental & Occupational Health; Infectious Diseases
GA EX0AW
UT WOS:000402881500008
PM 28063466
DA 2023-03-20
ER

PT J
AU Jackman, M
AF Jackman, Mahalia
TI Protecting the fabric of society? Heterosexual views on the usefulness of the anti-gay laws in Barbados, Guyana and Trinidad and Tobago
SO CULTURE HEALTH & SEXUALITY
LA English
DT Article
DE Homosexuality; attitudes; Caribbean; LGBT rights; anti-gay laws; perceived threat
ID white college-students; gay rights; attitudes; homosexuality; support; hiv/aids; lesbians; jamaica; stigma; states
AB This study evaluated the extent to which people living in Barbados, Guyana and Trinidad and Tobago believe that the anti-gay laws currently in place: (1) reflect moral standards; (2) stop the spread of homosexuality; (3) are important from a public health perspective; and (4) protect young people from abuse. Analysis reveals that demographics, religion, interpersonal contact and beliefs about the origin of homosexuality all influenced an individual's views on the usefulness of the anti-gay laws in these states, but the significance of their impacts varied substantially across the arguments. ResumeCette etude a evalue dans quelle mesure les personnes qui vivent a la Barbade, au Guyana et a Trinidad et Tobago croient que les lois anti-gays actuellement en vigueur : (1) refletent les normes morales ; (2) empechent la propagation de l'homosexualite ; (3) ont leur importance pour une vision axee sur la sante publique ; et (4) protegent les jeunes des abus. L'analyse revele que la demographie, la religion, les contacts interpersonnels et les croyances sur l'origine de l'homosexualite ont tous une influence sur les points de vue individuels sur l'utilite des lois anti-gays dans ces pays, mais que l'importance de leur impact varie considerablement d'un argument a l'autre. ResumenEn este estudio se evalua en que medida las personas que viven en Barbados, Guyana y Trinidad y Tobago creen que las leyes contra la homosexualidad actualmente en vigor: (1) reflejan los principios morales; (2) detienen la propagacion de la homosexualidad; (3) son importantes desde una perspectiva de salud publica; y (4) protegen a los jovenes contra abusos. El analisis indica que los datos demograficos, la religion, el contacto interpersonal y las creencias sobre el origen de la homosexualidad son factores que influyen en la percepcion de las personas sobre la utilidad de las leyes contra la homosexualidad en estos Estados, pero el significado de los efectos que produce varia en gran medida segun el argumento.
C1 [Jackman, Mahalia] Univ Manchester, Cathie Marsh Inst Social Res, Sch Social Sci, Manchester, Lancs, England.
C3 University of Manchester
RP Jackman, M (corresponding author), Univ Manchester, Cathie Marsh Inst Social Res, Sch Social Sci, Manchester, Lancs, England.
EM mahalia.jackman@postgrad.manchester.ac.uk
FU Economic and Social Research Council [ES/J500094/1]; Economic and Social Research Council [1366284] Funding Source: researchfish
CR Abramschmitt C., 2008, SOC ECON STUD, V55, P61
   [Anonymous], 2007, DAILY MAIL, V0, P0
   [Anonymous], 2011, BBC NEWS, V0, P0
   Atluri T. L., 2001, CLOSET IS REGION HOM, V0, P0
   Bhugra D., 1987, SEXUAL MARITAL THERA, V2, P169, DOI 10.1080/02674658708407861
   Brambilla M, 2013, SOC PSYCHOL-GERMANY, V44, P311, DOI 10.1027/1864-9335/a000127
   Brumbaugh SM, 2008, J MARRIAGE FAM, V70, P345, DOI 10.1111/j.1741-3737.2008.00486.x
   Bull M., 1991, HOMOSEXUAL LAW REFOR, V0, P0
   Cameron A.C., 2010, MICROECONOMETRICS US, V0, P0
   Caribbean Development Research Services, 2013, ATT HOM BARB 2013, V0, P0
   Carroll A., 2015, STATE SPONSORED HOMO, V0, P0
   Chadee D., 2013, SOC ECON STUD, V62, P1
   Douglas C. J., 2007, HOMOSEXUALITY CARIBB, V0, P0
   Gaskins J., 2013, HUMAN RIGHTS SEXUAL, V0, P429
   Genrich GL, 2005, BMC PUBLIC HEALTH, V5, P0, DOI 10.1186/1471-2458-5-121
   Gromer JM, 2013, J GAY LESBIAN SOC SE, V25, P399, DOI 10.1080/10538720.2013.834808
   Gupta A, 2008, THIS ALIEN LEGACY OR, V0, P0
   Gutzmore C., 2004, INTERVENTIONS, V6, P118, DOI https://doi.org/10.1080/1369801042000185697
   Haider-Markel DP, 2008, PUBLIC OPIN QUART, V72, P291, DOI 10.1093/poq/nfn015
   Han E, 2014, CAMB REV INT AFF, V27, P268, DOI 10.1080/09557571.2013.867298
   Herek G. M., 2012, SEXUAL ORIENTATION S, V0, P0
   HEREK GM, 1995, J SEX RES, V32, P95, DOI 10.1080/00224499509551780
   Herek John, 1991, HOMOSEXUALITY RES IM, V0, PP60, DOI 10.4135/9781483325422
   Hope D. P., 2010, MAN VIBES MASCULINIT, V0, P0
   Hough N., 2004, PIERCE LAW REV, V3, P101
   Jackman M, 2016, SEX RES SOC POLICY, V13, P130, DOI 10.1007/s13178-015-0209-6
   Jenkins M, 2009, J BLACK STUD, V39, P589, DOI 10.1177/0021934707299638
   Kempadoo K., 2009, CARIBBEAN REV GENDER, V0, P1
   LaMarca N., 2011, FIELD RES ORG PSYCHO, V0, P0
   Lewis GB, 2009, POLICY STUD J, V37, P669, DOI 10.1111/j.1541-0072.2009.00330.x
   Lewis Linden, 2003, CULTURE GENDER SEXUA, V0, P94
   Maiorana A, 2013, J HOMOSEXUAL, V60, P984, DOI 10.1080/00918369.2013.774877
   Marshall A, 2009, SOULS, V11, P327, DOI 10.1080/10999940903088960
   Marshall L, 2011, NATION NEWS 0212, V0, P0
   Mason G, 2006, ATTITUDES HOMOSEXUAL, V0, P0
   Murray D. A., 2009, CARIBBEAN REV GENDER, V3, P1
   Murray DAB, 2006, CULT HEALTH SEX, V8, P267, DOI 10.1080/13691050600765145
   Negy C, 2005, J SEX RES, V42, P291, DOI 10.1080/00224490509552284
   Nichols C. D., 1984, J CONTEMP LAW, V11, P315
   Reding A., 2003, WORLD POLICY REPORTS, V0, P0
   Robinson Tracy, 2009, SEXUALITY SOCIAL EXC, V0, P3
   Rutledge SE, 2005, AIDS PATIENT CARE ST, V19, P186, DOI 10.1089/apc.2005.19.186
   Scheepers P, 2002, SOCIOL RELIG, V63, P157, DOI 10.2307/3712563
   Stephan WG., 2000, REDUCING PREJUDICE D, V0, PP23, DOI 10.4324/9781410605634
   Vincent W, 2009, SEX ROLES, V61, P599, DOI 10.1007/s11199-009-9679-4
   WEINER B, 1979, J EDUC PSYCHOL, V71, P3, DOI 10.1037/0022-0663.71.1.3
   WEINER B, 1988, J PERS SOC PSYCHOL, V55, P738, DOI 10.1037/0022-3514.55.5.738
   West K, 2015, J SEX RES, V52, P296, DOI 10.1080/00224499.2013.853725
   West K, 2012, J HOMOSEXUAL, V59, P44, DOI 10.1080/00918369.2011.614907
   White RC, 2005, CULT HEALTH SEX, V7, P347, DOI 10.1080/13691050500100799
   Wiley TRA, 2013, J HOMOSEXUAL, V60, P734, DOI 10.1080/00918369.2013.773823
NR 51
TC 9
Z9 9
U1 0
U2 15
PU ROUTLEDGE JOURNALS, TAYLOR & FRANCIS LTD
PI ABINGDON
PA 2-4 PARK SQUARE, MILTON PARK, ABINGDON OX14 4RN, OXON, ENGLAND
SN 1369-1058
EI 1464-5351
J9 CULT HEALTH SEX
JI Cult. Health Sex
PD JUN 15
PY 2017
VL 19
IS 1
BP 91
EP 106
DI 10.1080/13691058.2016.1207806
PG 16
WC Family Studies; Social Sciences, Biomedical
SC Family Studies; Biomedical Social Sciences
GA EF6CK
UT WOS:000390417500007
PM 27447435
DA 2023-03-20
ER

PT J
AU Hoffman, S
   Levasseur, M
   Mantell, JE
   Beksinska, M
   Mabude, Z
   Ngoloyi, C
   Kelvin, EA
   Exner, T
   Leu, CS
   Pillay, L
   Smit, JA
AF Hoffman, Susie
   Levasseur, Michael
   Mantell, Joanne E.
   Beksinska, Mags
   Mabude, Zonke
   Ngoloyi, Claudia
   Kelvin, Elizabeth A.
   Exner, Theresa
   Leu, Cheng-Shiun
   Pillay, Lavanya
   Smit, Jennifer A.
TI Sexual and reproductive health risk behaviours among South African university students: results from a representative campus-wide survey
SO AJAR-AFRICAN JOURNAL OF AIDS RESEARCH
LA English
DT Article
DE concurrent partners; condom use; dual protection; sexual partnerships; sexual risk behaviours; South Africa; young adults
ID condom-use; college-students; age-disparate; hiv; population; prevalence; cohort; durban
AB Among South African university students, HIV prevalence is lower than in age-peers, but at 3.8% it is not negligible. We examined prevalence of factors potentially associated with HIV risk, focusing on partnership characteristics and consistent condom use. We hypothesised that contraceptive-related factors, for example, desire to prevent pregnancy and not using hormonal contraceptives, would be positively associated with consistent condom use. Data were drawn from a representative interviewer-administered survey of 2nd to 4th year students conducted during registration at a university campus in KwaZulu-Natal. Of 576 students, 218 (83 women, 135 men) reported vaginal intercourse in the past 2 months. Of these, 7% of women and 43% of men reported past-year concurrent partnerships, and 24% knew/ suspected partner non-monogamy. Although reported condom use at last intercourse was 90%, 2-month consistent use was 53% (women) and 73% (men). Reported hormonal contraception use was low (women: 36.8%; men: 16.7%), and 68% used condoms for dual protection. In gender-stratified multivariable analyses, consistent condom use was higher for men who reported their partner did not use (vs. used) hormonal contraception (aOR = 5.84; 95%CI = 2.71, 12.57; p < 0.001) and who reported using condoms for dual protection (vs. single protection) (aOR = 2.46; 95%CI = 1.43, 4.25; p = 0.001). No contraception-related factors were associated with consistent condom use among women. Sexual partnership characteristics potentially place sexually active university students at high HIV risk and should be investigated further. Among men, but not women, contraceptive concerns were associated with consistent condom use. Promoting condoms for dual protection may resonate with students and should be continued.
C1 [Hoffman, Susie; Mantell, Joanne E.; Exner, Theresa; Leu, Cheng-Shiun] New York State Psychiat Inst & Hosp, HIV Ctr Clin & Behav Studies, New York, NY 10032 USA.
   [Hoffman, Susie; Mantell, Joanne E.; Exner, Theresa; Leu, Cheng-Shiun] Columbia Univ, New York, NY 10027 USA.
   [Hoffman, Susie] Columbia Univ, Mailman Sch Publ Hlth, Dept Epidemiol, New York, NY 10027 USA.
   [Levasseur, Michael] Drexel Univ, Sch Publ Hlth, Dept Epidemiol, Philadelphia, PA 19104 USA.
   [Beksinska, Mags; Mabude, Zonke; Ngoloyi, Claudia; Pillay, Lavanya; Smit, Jennifer A.] Univ Witwatersrand, Fac Hlth Sci, Maternal Adolescent & Child Hlth Res Unit, MatCH Res Unit,Dept Obstet & Gynaecol, Durban, South Africa.
   [Kelvin, Elizabeth A.] CUNY Hunter Coll, Epidemiol & Biostat Program, Sch Urban Publ Hlth, New York, NY 10021 USA.
   [Kelvin, Elizabeth A.] CUNY, Sch Publ Hlth, New York, NY 10021 USA.
   [Leu, Cheng-Shiun] Columbia Univ, Dept Biostat, Mailman Sch Publ Hlth, New York, NY USA.
   [Smit, Jennifer A.] Univ KwaZulu Natal, Sch Hlth Sci, Discipline Pharmaceut Sci, Durban, South Africa.
C3 New York State Psychiatry Institute; Columbia University; Columbia University; Drexel University; University of Witwatersrand; City University of New York (CUNY) System; Hunter College (CUNY); City University of New York (CUNY) System; Columbia University; University of Kwazulu Natal
RP Hoffman, S (corresponding author), New York State Psychiat Inst & Hosp, HIV Ctr Clin & Behav Studies, New York, NY 10032 USA.; Hoffman, S (corresponding author), Columbia Univ, New York, NY 10027 USA.; Hoffman, S (corresponding author), Columbia Univ, Mailman Sch Publ Hlth, Dept Epidemiol, New York, NY 10027 USA.
EM sh51@cumc.columbia.edu
FU NICHD [R01-HD046351]; centre grant from the National Institute of Mental Health [P30-MH43520]
CR Abels MD, 2011, AJAR-AFR J AIDS RES, V10, P255, DOI 10.2989/16085906.2011.626295
   Aral Sevgi O, 2010, CURR INFECT DIS REP, V12, P134, DOI 10.1007/s11908-010-0087-2
   Chirinda W, 2014, J CHILD ADOLESC MENT, V26, P75, DOI 10.2989/17280583.2013.877912
   de Oliveira T., 2016, 21 INT AIDS C DURB S, V0, P0
   Foss AM, 2004, BRIT MED J, V329, P185, DOI 10.1136/bmj.329.7459.185
   Harling G, 2014, JAIDS-J ACQ IMM DEF, V66, P443, DOI 10.1097/QAI.0000000000000198
   Heeren GA, 2009, AIDS BEHAV, V13, P268, DOI 10.1007/s10461-008-9415-z
   Higher Education HIV/AIDS Programme, 2008, HIV AIDS HIGH ED SEC, V0, P0
   Higher Education HIV/AIDS Programme, 2010, HIV PREV REL FACT HI, V0, P0
   Hoque ME, 2012, PLOS ONE, V7, P0, DOI 10.1371/journal.pone.0046346
   Kissinger P, 1999, AM J EPIDEMIOL, V149, P950, DOI 10.1093/oxfordjournals.aje.a009739
   Leclerc-Madlala S, 2008, AIDS, V22, PS17, DOI 10.1097/01.aids.0000341774.86500.53
   Maharaj P, 2008, AIDS CARE, V20, P838, DOI 10.1080/09540120701742284
   Maharaj P, 2006, REPROD HEALTH MATTER, V14, P104, DOI 10.1016/S0968-8080(06)28253-3
   Mantell JE, 2015, AIDS BEHAV, V19, P1129, DOI 10.1007/s10461-014-0860-6
   Moyo W, 2008, AIDS BEHAV, V12, P431, DOI 10.1007/s10461-007-9343-3
   Padian NS, 2011, LANCET, V378, P203, DOI 10.1016/S0140-6736(11)60974-4
   Pettifor AE, 2005, AIDS, V19, P1525, DOI 10.1097/01.aids.0000183129.16830.06
   Shisana O, 2009, S AFRICAN NATL HIV P, V0, P0
   Shisana O., 2014, AFRICAN NATL HIV P, V0, P0
   Tanser F, 2011, LANCET, V378, P247, DOI 10.1016/S0140-6736(11)60779-4
   Weller SC, 2007, COCHRANE DB SYST REV, V0, P0
NR 22
TC 7
Z9 10
U1 0
U2 5
PU NATL INQUIRY SERVICES CENTRE PTY LTD
PI GRAHAMSTOWN
PA 19 WORCESTER STREET, PO BOX 377, GRAHAMSTOWN 6140, SOUTH AFRICA
SN 1608-5906
EI 1727-9445
J9 AJAR-AFR J AIDS RES
JI AJAR-Afr. J. Aids Res.
PD MAR 15
PY 2017
VL 16
IS 1
BP 1
EP 10
DI 10.2989/16085906.2016.1259171
PG 10
WC Public, Environmental & Occupational Health
SC Public, Environmental & Occupational Health
GA ES5PM
UT WOS:000399593500001
PM 28367750
DA 2023-03-20
ER

PT J
AU Yared, A
   Sahile, Z
   Mekuria, M
AF Yared, Abenezer
   Sahile, Zekariyas
   Mekuria, Mulugeta
TI Sexual and reproductive health experience, knowledge and problems among university students in Ambo, central Ethiopia
SO REPRODUCTIVE HEALTH
LA English
DT Article
DE SRH; STIs; Risk perception; Knowledge; Contraceptive methods; University students; Ethiopia
AB Background: Youths in universities are at high risk of STIs and SRH problems in Ethiopia. However, students did not perceive themselves at risk of STI/HIV infection though reports showed they were sexually active, had multiple sexual partners and reported symptoms of STIs. Having recognized the threat posed by SRH problems, this study aimed to assess the SRH experiences, knowledge, and problems among university students at Ambo University in Ethiopia. Methods: A cross-sectional study was conducted in Ambo University main campus from January to February 2015 using mixed approach of quantitative (survey) and qualitative (in-depth interview) methods. Proportionate stratified sampling technique was used to select 400 survey respondents and purposive sampling was employed to identify 10 in-depth interviewees. The quantitative data was coded, entered to SPSS and descriptively analyzed, while the qualitative data was categorically organized, repeatedly reviewed and thematically analyzed. Results: Mean age during first sex of 17.29 +/- SD 2.21 and mean number of past 12 months regular sexual partners of 1.36 +/- SD 0.505 were recorded. Only 21.1% of survey respondents perceived themselves to be at risk of HIV. Almost all survey respondents ever heard of STIs (94.5%) and HIV/AIDS (98%), and 89.4% knew modern contraceptives such as pills (64.8%) and condoms (56.8%). Despite awareness of STIs including HIV/AIDS, more than one fifth (22.8%) had any of the STIs in the past one year. Although the quantitative data showed unwanted pregnancy (5%) and abortion (2.5%) existed in the campus minimally, high rates of unwanted pregnancy and unsafe abortion were reported in the qualitative data. Conclusions: SRH/STIs were problems among students of the university. Although students knew about STIs, the STI infection rate in the past year was quite high, and was almost as high as the percentage of students who reported sexual activity in the past year. Though reported by a minority of students, unwanted pregnancy and unsafe abortion may also be a problem. The university thus needs to launch a program directed towards STIs and SRH problems, particularly among female students.
C1 [Yared, Abenezer] Ambo Univ, Coll Social Sci & Humanities, Ambo, Ethiopia.
   [Sahile, Zekariyas; Mekuria, Mulugeta] Ambo Univ, Coll Med & Hlth Sci, Dept Publ Hlth Officer, Ambo, Ethiopia.
C3 Ambo University; Ambo University
RP Yared, A (corresponding author), Ambo Univ, Coll Social Sci & Humanities, Ambo, Ethiopia.
EM abeneither@gmail.com
FU DKT Ethiopia: AU coordination unit, an organization that works on SRH issues
CR Belachew T, 2004, ETHIOP J HLTH SCI, V14, P43
   Dingeta T, 2011, ETHIOP J REPROD HLTH, V5, P22
   Dingeta T, 2012, PAN AFR MED J, V12, P0
   Higher Education Institutions Partnership Sub-Forum against HIV/AIDS in Ethiopia, 2013, COMM STRAT HIV AIDS, V0, P0
   Higher Education Institutions Partnership Sub-Forum against HIV/AIDS in Ethiopia, 2013, HIV AIDS SEX REPR HL, V0, P0
   Ifa M., 2014, RISKY SEXUAL PRACTIC, V0, P0
   Ministry of Education and UNESCO, 2012, ED SECT RESP HIV AID, V0, P0
   Mitsiwat A, 2015, SCI J PUB HLTH, V3, P222
   Sahile Z, 2015, J SEX TRANSM DIS, V2015, P0
NR 9
TC 6
Z9 7
U1 0
U2 9
PU BIOMED CENTRAL LTD
PI LONDON
PA 236 GRAYS INN RD, FLOOR 6, LONDON WC1X 8HL, ENGLAND
SN 1742-4755
EI 
J9 REPROD HEALTH
JI Reprod. Health
PD MAR 14
PY 2017
VL 14
IS 
BP 
EP 
DI 10.1186/s12978-017-0302-9
PG 7
WC Public, Environmental & Occupational Health
SC Public, Environmental & Occupational Health
GA EP5UT
UT WOS:000397445200001
PM 28292296
DA 2023-03-20
ER

PT J
AU Aggarwal, S
   Lee, DH
   Minteer, WB
   Fenning, RTH
   Raja, SK
   Bernstein, ME
   Raman, KR
   Denny, SP
   Patel, PA
   Lieber, M
   Farfel, AO
   Diamond, CA
AF Aggarwal, Sahil
   Lee, Debora H.
   Minteer, William B.
   Fenning, Reece T. H.
   Raja, Shella K.
   Bernstein, Megan E.
   Raman, Kaavya R.
   Denny, Sean P.
   Patel, Priya A.
   Lieber, Mark
   Farfel, Allison O.
   Diamond, Catherine A.
TI Another Generation of Stigma? Assessing Healthcare Student Perceptions of HIV-Positive Patients in Mwanza, Tanzania
SO AIDS PATIENT CARE AND STDS
LA English
DT Article
DE AIDS; HIV; patient care
ID hiv/aids stigma; internalized stigma; aids; disclosure; attitudes; experiences; providers; contact; discrimination; perspectives
AB HIV-related stigma remains a persistent global health concern among people living with HIV/AIDS (PLWA) in developing nations. The literature is lacking in studies about healthcare students' perceptions of PLWA. This study is the first effort to understand stigmatizing attitudes toward HIV-positive patients by healthcare students in Mwanza, Tanzania, not just those who will be directly treating patients but also those who will be indirectly involved through nonclinical roles, such as handling patient specimens and private health information. A total of 208 students were drawn from Clinical Medicine, Laboratory Sciences, Health Records and Information Management, and Community Health classes at the Tandabui Institute of Health Sciences and Technology for a voluntary survey that assessed stigmatizing beliefs toward PLWA. Students generally obtained high scores on the overall survey instrument, pointing to low stigmatizing beliefs toward PLWA and an overall willingness to treat PLWA with the same standard of care as other patients. However, there are gaps in knowledge that exist among students, such as a comprehensive understanding of all routes of HIV infection. The study also suggests that students who interact with patients as part of their training are less likely to exhibit stigmatizing beliefs toward PLWA. A comprehensive course in HIV infection, one that includes classroom sessions focused on the epidemiology and routes of transmission as well as clinical opportunities to directly interact with PLWA-perhaps through teaching sessions led by PLWA-may allow for significant reductions in stigma toward such patients and improve clinical outcomes for PLWA around the world.
C1 [Aggarwal, Sahil; Lee, Debora H.; Minteer, William B.; Fenning, Reece T. H.; Raja, Shella K.; Bernstein, Megan E.; Raman, Kaavya R.; Denny, Sean P.; Patel, Priya A.; Lieber, Mark; Farfel, Allison O.] Univ Calif Irvine, Sch Med, 1001 Hlth Sci Rd, Irvine, CA 92617 USA.
   [Diamond, Catherine A.] Univ Calif Irvine, Sch Med, Div Infect Dis, Orange, CA 92668 USA.
C3 University of California System; University of California Irvine; University of California System; University of California Irvine
RP Aggarwal, S (corresponding author), Univ Calif Irvine, Sch Med, 1001 Hlth Sci Rd, Irvine, CA 92617 USA.
EM sahila@uci.edu
FU Infectious Disease Society of America Medical Scholars Program; University of California, Irvine, School of Medicine Global Initiative; PENdulum Global
CR Brown LK, 2015, AIDS PATIENT CARE ST, V29, P212, DOI 10.1089/apc.2014.0113
   Chesney MA, 1999, AM BEHAV SCI, V42, P1162, DOI 10.1177/00027649921954822
   Chew B H, 2013, MED J MALAYSIA, V68, P24
   Chliaoutakis J, 1996, ETHN HEALTH, V1, P359
   CRANDALL CS, 1992, J SOC PERS RELAT, V9, P163, DOI 10.1177/0265407592092001
   Dlamini PS, 2007, PUBLIC HEALTH NURS, V24, P389, DOI 10.1111/j.1525-1446.2007.00649.x
   Earnshaw VA, 2016, AIDS BEHAV, V20, P98, DOI 10.1007/s10461-015-1168-x
   Enimil A, 2016, AIDS CARE, V28, P460, DOI 10.1080/09540121.2015.1114997
   Fortenberry JD, 2002, AM J PUBLIC HEALTH, V92, P378, DOI 10.2105/AJPH.92.3.378
   Genberg BL, 2008, AIDS BEHAV, V12, P772, DOI 10.1007/s10461-007-9340-6
   GERBERT B, 1991, SOC SCI MED, V32, P677, DOI 10.1016/0277-9536(91)90146-4
   Graham JL, 2015, AIDS PATIENT CARE ST, V29, P661, DOI 10.1089/apc.2015.0156
   Heijnders Miriam, 2006, PSYCHOL HEALTH MED, V11, P353, DOI 10.1080/13548500600595327
   Herek GM, 1997, J APPL SOC PSYCHOL, V27, P1, DOI 10.1111/j.1559-1816.1997.tb00621.x
   Hoffart S, 2012, MED TEACH, V34, P254, DOI 10.3109/0142159X.2012.652710
   Holzemer WL, 2007, J ADV NURS, V58, P541, DOI 10.1111/j.1365-2648.2007.04244.x
   Jaworsky D, 2016, AIDS CARE, V0, P1
   Jin H, 2014, AIDS CARE, V26, P1223, DOI 10.1080/09540121.2014.894616
   Lau J, 2003, DISABIL REHABIL, V25, P1354, DOI 10.1080/09638280310001616349
   Layer EH, 2014, AIDS PATIENT CARE ST, V28, P483, DOI 10.1089/apc.2014.0077
   Lee RS, 2002, AIDS BEHAV, V6, P309, DOI 10.1023/A:1021144511957
   Li L, 2007, AIDS PATIENT CARE ST, V21, P753, DOI 10.1089/apc.2006.0219
   Livingston JD, 2010, SOC SCI MED, V71, P2150, DOI 10.1016/j.socscimed.2010.09.030
   Mullan F, 2007, LANCET, V370, P2158, DOI 10.1016/S0140-6736(07)60785-5
   Nyblade L, 2013, J INT AIDS SOC, V16, P0, DOI 10.7448/IAS.16.3.18718
   Nyblade L, 2009, J INT AIDS SOC, V12, P0, DOI 10.1186/1758-2652-12-15
   Pettigrew TF, 2008, EUR J SOC PSYCHOL, V38, P922, DOI 10.1002/ejsp.504
   Phuma-Ngaiyaye EE, 2015, VULNERABLE CHILD YOU, V10, P357, DOI 10.1080/17450128.2015.1083639
   PRICE V, 1992, PUBLIC OPIN QUART, V56, P29, DOI 10.1086/269294
   Raja SK, 2016, AIDS, V30, PN33, DOI 10.1097/QAD.0000000000001246
   Rintamaki LS, 2006, AIDS PATIENT CARE ST, V20, P359, DOI 10.1089/apc.2006.20.359
   Root R, 2010, GLOB PUBLIC HEALTH, V5, P523, DOI 10.1080/17441690903207156
   Serovich JM, 2012, AIDS PATIENT CARE ST, V26, P241, DOI 10.1089/apc.2011.0319
   Stringer KL, 2016, AIDS BEHAV, V20, P115, DOI 10.1007/s10461-015-1256-y
   Stutterheim SE, 2014, AIDS PATIENT CARE ST, V28, P652, DOI 10.1089/apc.2014.0226
   Surkan PJ, 2010, AIDS CARE, V22, P803, DOI 10.1080/09540120903443392
   Surlis S, 2001, J ASSOC NURSES AIDS CARE, V12, P68, DOI 10.1016/S1055-3290(06)60185-4
   Sweeney SM, 2015, CURR OPIN PSYCHOL, V5, P96, DOI 10.1016/j.copsyc.2015.06.002
   Tsai AC, 2013, ANN BEHAV MED, V46, P285, DOI 10.1007/s12160-013-9514-6
   Visser MJ, 2008, AIDS BEHAV, V12, P759, DOI 10.1007/s10461-008-9363-7
   Vreeman RC, 2015, AIDS CARE, V27, P6, DOI 10.1080/09540121.2015.1026307
   WENGER NS, 1994, ARCH INTERN MED, V154, P1849, DOI 10.1001/archinte.154.16.1849
   Yehia BR, 2015, AIDS PATIENT CARE ST, V29, P365, DOI 10.1089/apc.2015.0049
NR 46
TC 4
Z9 4
U1 0
U2 7
PU MARY ANN LIEBERT, INC
PI NEW ROCHELLE
PA 140 HUGUENOT STREET, 3RD FL, NEW ROCHELLE, NY 10801 USA
SN 1087-2914
EI 1557-7449
J9 AIDS PATIENT CARE ST
JI Aids Patient Care STDS
PD FEB 15
PY 2017
VL 31
IS 2
BP 87
EP 95
DI 10.1089/apc.2016.0175
PG 9
WC Public, Environmental & Occupational Health; Infectious Diseases
SC Public, Environmental & Occupational Health; Infectious Diseases
GA EL0WZ
UT WOS:000394343800005
PM 28099036
DA 2023-03-20
ER

PT J
AU Wong, ML
   Ng, JYS
   Chan, RKW
   Chio, MTW
   Lim, RBT
   Koh, D
AF Wong, Mee Lian
   Ng, Junice Y. S.
   Chan, Roy K. W.
   Chio, Martin T. W.
   Lim, Raymond B. T.
   Koh, David
TI Randomized controlled trial of abstinence and safer sex intervention for adolescents in Singapore: 6-month follow-up
SO HEALTH EDUCATION RESEARCH
LA English
DT Article
ID transmitted-disease prevention; african-american adolescents; risk-reduction interventions; behavioral intervention; immunodeficiency-virus; health-services; school-students; condom use; hiv; girls
AB We assessed the efficacy of an individual-based behavioral intervention on sexually transmitted infections' (STI) risk-reduction behaviors in Singapore. A randomized controlled trial of a behavioral intervention compared to usual care was conducted on sexually active heterosexual adolescents aged 16-19 years attending the only public STI clinic. The intervention included two on-site skills-based sessions targeting individual, relational and environmental influences on sexual behaviors, followed by online support. Participants were assessed at baseline and 6-month follow-up. Primary outcomes were self-reported abstinence, number of partners and consistent condom use for vaginal sex. We recruited 337 adolescents to the intervention and 351 to usual care (controls). Fifty-nine percent of intervention participants and 53% of controls completed follow-up. Young men [adjusted risk ratio (RR) 2.03; 95% CI, 1.25-3.30], but not young women, in the intervention were more likely than controls to report secondary abstinence. More non-abstinent young women in the intervention than controls kept to one partner (adjusted RR, 1.25; 95% CI, 1.04-1.50) compared to no differences in young men. There was no intervention effect on consistent condom use in both genders. Skill-based intervention can promote abstinence in young men and keeping to one partner in young women in a clinic setting.
C1 [Wong, Mee Lian; Ng, Junice Y. S.; Chan, Roy K. W.; Lim, Raymond B. T.; Koh, David] Natl Univ Singapore, Saw Swee Hock Sch Publ Hlth, Singapore, Singapore.
   [Chan, Roy K. W.; Chio, Martin T. W.] Natl Skin Ctr, Dept STI Control, Singapore, Singapore.
   [Koh, David] Univ Brunei Darussalam, PAPRSB Inst Hlth Sci, Gadong, Brunei.
C3 National University of Singapore; National Skin Centre; University Brunei Darussalam
RP Wong, ML (corresponding author), Natl Univ Singapore, Saw Swee Hock Sch Publ Hlth, Singapore, Singapore.
EM ephwml@nus.edu.sg
FU National Medical Research Council, Singapore [NMRC/1188/2008]
CR APLASCA MRA, 1995, AIDS, V9, P0
   Bolu OO, 2004, SEX TRANSM DIS, V31, P469, DOI 10.1097/01.olq.0000135987.12346.f2
   Chacko MR, 2010, J ADOLESCENT HEALTH, V46, P152, DOI 10.1016/j.jadohealth.2009.06.012
   Chokephaibulkit K, 2015, J ASSOC NURSE AIDS C, V26, P758, DOI 10.1016/j.jana.2015.08.005
   de Bruin M, 2015, PSYCHOL HEALTH, V30, P8, DOI 10.1080/08870446.2014.953531
   Dehne KL, 2001, REPROD HEALTH MATTER, V9, P170, DOI 10.1016/S0968-8080(01)90021-7
   DeLamater J, 2000, HEALTH EDUC BEHAV, V27, P454, DOI 10.1177/109019810002700408
   DiClemente RJ, 2009, ARCH PEDIAT ADOL MED, V163, P1112, DOI 10.1001/archpediatrics.2009.205
   DiClemente RJ, 2004, JAMA-J AM MED ASSOC, V292, P171, DOI 10.1001/jama.292.2.171
   Glanz K., 2008, HLTH BEHAV HLTH ED T, V0, P0
   Green LW., 2005, HLTH PROGRAM PLANNIN, V4th, P0
   Jackson CA, 2012, J PUBLIC HEALTH-UK, V34, PI31, DOI 10.1093/pubmed/fdr113
   James NJ, 1998, AIDS, V12, P1235, DOI 10.1097/00002030-199810000-00016
   Jemmott JB, 1998, JAMA-J AM MED ASSOC, V279, P1529, DOI 10.1001/jama.279.19.1529
   Jemmott JB, 2005, ARCH PEDIAT ADOL MED, V159, P440, DOI 10.1001/archpedi.159.5.440
   Johnson BT, 2011, ARCH PEDIAT ADOL MED, V165, P77, DOI 10.1001/archpediatrics.2010.251
   Katz M, 2010, EVALUATING CLIN PUBL, V0, PP61, DOI 10.1017/cbo9780511712074.006
   Metzler CW, 2000, BEHAV THER, V31, P27, DOI 10.1016/S0005-7894(00)80003-9
   Milhausen RR, 2008, SEX ED, V8, P47, DOI 10.1080/14681810701811803
   MOH, 2013, MIN HEATH HLTH FACT, V0, P0
   Mullen PD, 2002, J ACQ IMMUN DEF SYND, V30, PS94, DOI 10.1097/01.QAI.0000019980.12814.DF
   Shrier LA, 2001, ARCH PEDIAT ADOL MED, V155, P73, DOI 10.1001/archpedi.155.1.73
   StataCorp, 2015, STATA 14 BASE REF MA, V0, P0
   STLAWRENCE JS, 1995, J CONSULT CLIN PSYCH, V63, P221, DOI 10.1037/0022-006X.63.2.221
   Thato R, 2008, J ADV NURS, V62, P457, DOI 10.1111/j.1365-2648.2008.04609.x
   Thongkrajai E, 1994, BANGKOK POPULATION C, V0, P0
   Underhill K, 2007, BMJ, V0, P0
   UNICEF, 2012, P CHILD REP CARD ADO, V0, P0
   Vuttanont U, 2006, LANCET, V368, P2068, DOI 10.1016/S0140-6736(06)69836-X
   Walker Z, 2002, BRIT MED J, V325, P524, DOI 10.1136/bmj.325.7363.524
   Wong ML, 2013, J PEDIATR-US, V162, P574, DOI 10.1016/j.jpeds.2012.08.010
   Wong ML, 2009, PEDIATRICS, V124, PE44, DOI 10.1542/peds.2008-2954
   Zabin LS, 2009, STUD FAMILY PLANN, V40, P1, DOI 10.1111/j.1728-4465.2009.00182.x
NR 33
TC 3
Z9 3
U1 0
U2 1
PU OXFORD UNIV PRESS
PI OXFORD
PA GREAT CLARENDON ST, OXFORD OX2 6DP, ENGLAND
SN 0268-1153
EI 1465-3648
J9 HEALTH EDUC RES
JI Health Educ. Res.
PD JUN 15
PY 2017
VL 32
IS 3
BP 233
EP 243
DI 10.1093/her/cyx040
PG 11
WC Education & Educational Research; Public, Environmental & Occupational Health
SC Education & Educational Research; Public, Environmental & Occupational Health
GA EY5RE
UT WOS:000404034500003
PM 28472284
DA 2023-03-20
ER

PT J
AU Giok, LA
   Heng, CV
   Salleh, HSHM
   Huat, PS
AF Giok, Lim Ai
   Heng, Chong Vui
   Salleh, Hjh Sallimah Hj Mohd
   Huat, Poh Sing
TI AWARENESS, KNOWLEDGE LEVEL, AND MISCONCEPTIONS ABOUT SEXUALLY TRANSMITTED INFECTIONS AMONG SECONDARY SCHOOL STUDENTS IN BRUNEI DARUSSALAM
SO SOUTHEAST ASIAN JOURNAL OF TROPICAL MEDICINE AND PUBLIC HEALTH
LA English
DT Article
DE awareness; HIV/AIDS; knowledge; misconceptions; STI; students; Brunei Darussalam
ID diseases; stds
AB Sexually transmitted infections (STI) remain an important public health issue globally, particularly among the young population. Despite being preventable and curable, STI continue to spread. Lack of access to treatment is an important factor in many developing and underdeveloped nations. Lack of awareness and knowledge is another important factor. This study assessed the awareness, knowledge, and misconceptions among secondary school students on STI. Overall, awareness was poor but better among male students and those in the Pure Science academic streaming. Similarly, the knowledge level of STI was also poor: low level (63.0%), moderate level (34.4%), and high level (2.6%). Male students (p=0.014) and Pure Science academic streaming students (p<0.001) scored better. There were misconceptions, but poor knowledge was predominant. Common sources of information were teachers, health professionals, Internet, parents and TV programs. Based on our study, more needs to be done to improve the awareness and knowledge level of STI, and detailed inclusion into the educational curriculum may be a consideration.
C1 [Giok, Lim Ai] Univ Brunei Darussalam, Minist Educ, Bandar Seri Begawan, Brunei Muara, Brunei.
   [Heng, Chong Vui] Univ Brunei Darussalam, Minist Hlth, Bandar Seri Begawan, Brunei Muara, Brunei.
   [Salleh, Hjh Sallimah Hj Mohd; Huat, Poh Sing] Univ Brunei Darussalam, Sultan Haji Hassanal Bolkiah Inst Educ, Bandar Seri Begawan, Brunei Muara, Brunei.
C3 University Brunei Darussalam; University Brunei Darussalam; University Brunei Darussalam
RP Giok, LA (corresponding author), Minist Educ, Sekolah Menengah Katok, Bandar Seri Begawan, Brunei.
EM limaigiok@yahoo.com
CR Agrawal HK, 1999, ANN TROP PAEDIATR, V19, P143, DOI 10.1080/02724939992464
   Anwar M, 2010, BMC PUBLIC HEALTH, V10, P0, DOI 10.1186/1471-2458-10-47
   Chhabra S, 2011, INDIAN MED GAZ, V0, P465
   Chong Vui Heng, 2015, ASIAN PAC J CANCER PREV, V16, P3927
   Gerend MA, 2008, J ADOLESCENT HEALTH, V42, P237, DOI 10.1016/j.jadohealth.2007.08.022
   Hanlon C, 2012, MAIL ONLINE, V0, P0
   Hor BL, 2000, CAMBODIA STD HIV PRE, V0, P0
   Jaworski BC, 2007, AIDS BEHAV, V11, P557, DOI 10.1007/s10461-006-9168-5
   Junaidi AF, 2012, SEXUALLY TRANSMITTED, V0, P0
   Kaur S, 2009, INDIAN J DERMATOL VE, V75, P519, DOI 10.4103/0378-6323.55408
   Ministry of Health (MOH), 2012, NOT DIS HLTH INF BOO, V0, P53
   Mwambete Kennedy D, 2006, AFR HEALTH SCI, V6, P165
   Obiechina N J, 2001, J OBSTET GYNAECOL, V21, P292, DOI 10.1080/01443610120046440
   Rahman MS, 2015, PLOS ONE, V10, P0, DOI 10.1371/journal.pone.0118365
   Samkange-Zeeb FN, 2011, BMC PUBLIC HEALTH, V11, P0, DOI 10.1186/1471-2458-11-727
   Shravani K, 2015, ADV BIOMED RES, V4, P187, DOI 10.4103/2277-9175.164011
   Smith A, 2009, SECONDARY STUDENTS S, V0, P0
   Tengia-Kessy A., 2006, EAST AFRICAN JOURNAL OF PUBLIC HEALTH, V3, P19
   UNAIDS, 2013, GLOBAL REPORT UNAIDS, V0, P0
   United Nations, 2013, MILL DEV GOALS REP 2, V0, P0
   Upreti D, 2009, KATHMANDU UNIV MED J (KUMJ), V7, P383
   WHO, 2013, SEXUALLY TRANSMITTED, V0, P0
   Yau AHL, 2016, CAN J GASTROENTEROL, V2016, P0, DOI 10.1155/2016/4278724
NR 24
TC 1
Z9 1
U1 0
U2 2
PU SOUTHEAST ASIAN MINISTERS EDUC ORGANIZATION
PI BANGKOK
PA SEAMEO-TROPMED, 420-6 RAJVITHI RD,, BANGKOK 10400, THAILAND
SN 0125-1562
EI 
J9 SE ASIAN J TROP MED
JI Southeast Asian J. Trop. Med. Public Health
PD MAR 15
PY 2017
VL 48
IS 2
BP 386
EP 395
DI 
PG 10
WC Public, Environmental & Occupational Health; Infectious Diseases; Tropical Medicine
SC Public, Environmental & Occupational Health; Infectious Diseases; Tropical Medicine
GA EU2TM
UT WOS:000400882800013
PM 29642301
DA 2023-03-20
ER

PT J
AU Vilar, P
   Sauperl, A
AF Vilar, Polona
   Sauperl, Alenka
TI Archivists about students as archives users
SO INFORMATION RESEARCH-AN INTERNATIONAL ELECTRONIC JOURNAL
LA English
DT Article; Proceedings Paper
ID information-seeking behavior
AB Introduction. The development of archival digital collections should follow user needs, as library and information science practice shows that otherwise collections may lack usability. To contribute to knowledge about archival users, we analysed existing literature and developed the draft profile of the student as archives user, based on Kuhlthau's ISP and Johnson's Model of contextual interaction. Method. We tested it using qualitative methods: interviews and open-ended surveys of archivists from SI and BH. Research had two phases: interviews were used to form a more detailed user profile; surveys were used to verify this profile. Analysis. Data from both methods was content-analysed. Results. The interview data helped enhance the draft model. Survey data served to confirm and update the model: the student, called Amar, has an assignment requiring archival research. Although he prefers digital sources he works with finding aids and primary sources. He has difficulties understanding hierarchy of archival records, context of primary sources and archival jargon. He is able to reach the goal only by extensive help of the archivist and his professor. Conclusion. We show the convergence of both approaches: literature review and research of archivists, indicating that students have similar needs and habits in BH, SI and the Anglo-American countries.
C1 [Vilar, Polona; Sauperl, Alenka] Univ Ljubljana, Fac Arts, Dept Lib & Informat Sci & Book Studies, Ljubljana, Slovenia.
C3 University of Ljubljana
RP Vilar, P (corresponding author), Univ Ljubljana, Fac Arts, Dept Lib & Informat Sci & Book Studies, Ljubljana, Slovenia.
EM polona.vilar@ff.uni-lj.si; alenka.sauperl@ff.uni-lj.si
FU government of the Republic of Slovenia [BI-BA/14-15-031]; government of Republic of Bosnia and Herzegovina [BI-BA/14-15-031]
CR Anzic S., 1996, 17 POSVETOVANJE ARHI, V0, P59
   Case DO, 2012, LOOKING INFORM SURVE, V0, P0
   Catalano A, 2013, J DOC, V69, P243, DOI 10.1108/00220411311300066
   Cole C, 2000, LIBR QUART, V70, P86
   Drachen TM., 2011, INFORM BEHAV PRACTIC, V0, P0
   Duff W. M., 2003, AM ARCHIVIST, V66, P51
   Duff Wendy M., 2008, AM ARCHIVIST, V71, P499
   Duff WM, 2002, LIBR QUART, V72, P472, DOI 10.1086/lq.72.4.40039793
   Fetahagic H., 2008, ARHIVSKA PRAKSA, V11, P230
   George C, 2006, INFORM RES, V11, P0
   Gilliland-Swetland A., 1998, AM ARCH, V61, P136
   Greene M. A., 2010, AM ARCHIVIST, V68, P208
   Heinstrom J, 2005, J DOC, V61, P228, DOI 10.1108/00220410510585205
   Johnson A., 2008, WHAT ARE ARCH CULTUR, V0, P145
   Katuu S, 2015, ASLIB J INFORM MANAG, V67, P442, DOI 10.1108/AJIM-01-2015-0005
   Krause M., 2010, THESIS U KARLSRUHE, V0, P0
   Kuhlthau C. C., 2007, JASIST B, V0, P0
   Kuhlthau C. C., 1993, SEEKING MEANING PROC, V0, P0
   Lincoln Y. S., 1985, NATURALISTIC INQUIRY, V0, P0
   Lymn J. A., 2014, THESIS, V0, P0
   Macek J., 2009, TEHNICNI VSEBINSKI P, V0, P39
   Marshall C., 1995, DESIGNING QUALITATIV, V0, P0
   Nicholas D, 2009, J INF SCI, V35, P660, DOI 10.1177/0165551509338341
   Pavsic Milost A., 1996, 17 POSVETOVANJE ARHI, V0, P53
   Prom C. J., 2004, AM ARCHIVIST, V67, P234, DOI 10.17723/AARC.67.2.7317671548328620
   Rhee HL, 2015, REF USER SERV Q, V54, P29, DOI 10.5860/rusq.54n4.29
   Rowlands I, 2008, ASLIB PROC, V60, P290, DOI 10.1108/00012530810887953
   Rubinic D., 2014, LIBELLARUIM, V7, P0
   Sauperl A., 2014, ARHIVSKA PRAKSA, V17, P263
   Sauperl A., 2015, ARHIVSKA PRAKSA, V18, P302
   Sauperl A., 2014, TEHNICNI VSEBINSKI P, V0, P171
   Sauperl A., 2015, TEHNICNI VSEBINSKI P, V0, P111
   Scheir W., 2006, J ARCH ORG, V3, P49
   Tibbo H, 2003, AM ARCHIVIST, V66, P9, DOI 10.17723/aarc.66.1.b120370l1g718n74
   Vilar P., 2005, KNJIZNICA, V52, P41
   Vilar P, 2014, COMM COM INF SC, V492, P149
   Vilar P, 2015, INT J INFORM MANAGE, V35, P551, DOI 10.1016/j.ijinfomgt.2015.06.001
   Yakel E., 2003, AM ARCHIVIST, V66, P51, DOI 10.17723/AARC.66.1.Q022H85PN51N5800
   Zhou X., 2008, AM ARCHIVIST, V71, P482, DOI 10.17723/aarc.71.2.n426270367qk311l
NR 41
TC 0
Z9 0
U1 0
U2 16
PU UNIV SHEFFIELD DEPT INFORMATION STUDIES
PI SHEFFIELD
PA UNIV SHEFFIELD, WESTERN BANK, SHEFFIELD S10 2TN, S YORKS, ENGLAND
SN 1368-1613
EI 
J9 INFORM RES
JI Inf. Res.
PD MAR 15
PY 2017
VL 22
IS 1
BP 
EP 
DI 
PG 10
WC Information Science & Library Science
SC Information Science & Library Science
GA EZ2PK
UT WOS:000404551500016
DA 2023-03-20
ER

PT J
AU Moore, MP
   Javier, SJ
   Abrams, JA
   McGann, AW
   Belgrave, FZ
AF Moore, Melanie P.
   Javier, Sarah J.
   Abrams, Jasmine A.
   McGann, Amanda Wattenmaker
   Belgrave, Faye Z.
TI Ethnic Comparisons in HIV Testing Attitudes, HIV Testing, and Predictors of HIV Testing Among Black and White College Students
SO JOURNAL OF RACIAL AND ETHNIC HEALTH DISPARITIES
LA English
DT Article
DE HIV/AIDs; HIV testing; College students; Sexual behaviors
ID human-immunodeficiency-virus; unprotected sex; risk behaviors; university; disparity; prevalence; knowledge; settings; benefits; seeking
AB Objectives This study's primary aim was to examine ethnic differences in predictors of HIV testing among Black and White college students. We also examined ethnic differences in sexual risk behaviors and attitudes toward the importance of HIV testing. Participants/Method An analytic sample of 126 Black and 617 White undergraduatestudents aged 18-24 were analyzed for a subset of responses on the American College Health Association-National College Health Assessment II (ACHANCHA II) (2012) pertaining to HIV testing, attitudes about the importance of HIV testing, and sexual risk behaviors. Predictors of HIV testing behavior were analyzed using logistic regression. t tests and chi-square tests were performed to access differences in HIV test history, testing attitudes, and sexual risk behaviors. Results Black students had more positive attitudes toward testing and were more likely to have been tested for HIV compared to White students. A greater number of sexual partners and more positive HIV testing attitudes were significant predictors of HIV testing among White students, whereas relationship status predicted testing among Black students. Older age and history of ever having sex were significant predictors of HIV testing for both groups. There were no significant differences between groups in number of sexual partners or self-reports in history of sexual experience (oral, vaginal, or anal). Conclusions Factors that influence HIV testing may differ across racial/ethnic groups. Findings support the need to consider racial/ethnic differences in predictors of HIV testing during the development and tailoring of HIV testing prevention initiatives targeting college students.
C1 [Moore, Melanie P.; Javier, Sarah J.; McGann, Amanda Wattenmaker; Belgrave, Faye Z.] Virginia Commonwealth Univ, Dept Psychol, 806 West Franklin St, Richmond, VA 23284 USA.
   [Abrams, Jasmine A.] Univ Maryland Baltimore Cty, Dept Psychol, 1000 Hilltop Circle, Baltimore, MD 21250 USA.
C3 Virginia Commonwealth University; University System of Maryland; University of Maryland Baltimore County
RP Moore, MP (corresponding author), Virginia Commonwealth Univ, Dept Psychol, 806 West Franklin St, Richmond, VA 23284 USA.
EM paigema2@vcu.edu
CR Anastasi MC, 1999, J AM COLL HEALTH, V48, P13, DOI 10.1080/07448489909595667
   Apostolopoulos Y, 2002, INT J STD AIDS, V13, P733, DOI 10.1258/095646202320753673
   Arnett JJ, 2000, AM PSYCHOL, V55, P469, DOI 10.1037/0003-066X.55.5.469
   Branson BM, 2008, J NATL MED ASSOC, V100, P131
   Brown JL, 2008, ANN BEHAV MED, V35, P26, DOI 10.1007/s12160-007-9010-y
   Buhi ER, 2010, J AM COLL HEALTH, V58, P337, DOI 10.1080/07448480903501780
   Caldeira KM, 2012, AIDS EDUC PREV, V24, P363, DOI 10.1521/aeap.2012.24.4.363
   Dennison O, 2014, J AM COLL HEALTH, V62, P309, DOI 10.1080/07448481.2014.899232
   DESIDERATO LL, 1995, J YOUTH ADOLESCENCE, V24, P55, DOI 10.1007/BF01537560
   Ebrahim SH, 2004, AIDS PATIENT CARE ST, V18, P27, DOI 10.1089/108729104322740893
   Friedman A, 2011, SEX TRANSM INFECT, V87, PA257, DOI 10.1136/sextrans-2011-050108.378
   Gillen MM, 2014, AM J HEALTH BEHAV, V38, P816, DOI 10.5993/AJHB.38.6.3
   Gullette DL, 2006, J ASSOC NURSE AIDS C, V17, P23, DOI 10.1016/j.jana.2006.07.001
   Hou SI, 2009, AIDS CARE, V21, P1050, DOI 10.1080/09540120802626196
   Lewis JM, 2009, COLL STUDENT J, V43, P475
   Marelich WD, 2004, J AM COLL HEALTH, V53, P109, DOI 10.3200/JACH.53.3.109-116
   Marks G, 2006, AIDS, V20, P1447, DOI 10.1097/01.aids.0000233579.79714.8d
   McElrath K, 2017, J RACIAL ETHN HEALTH, V4, P112, DOI 10.1007/s40615-016-0208-1
   Moore EW, 2013, J AM COLL HEALTH, V61, P196, DOI 10.1080/07448481.2013.789880
   Parsons JT, 2000, J ADOLESCENCE, V23, P377, DOI 10.1006/jado.2000.0326
   Payne NS, 2006, J NATL MED ASSOC, V98, P1912
   Rose M., 2008, INTERNET J ALLIED HL, V6, P9
   Shapiro J, 1999, J COMMUN HEALTH, V24, P29, DOI 10.1023/A:1018713231400
   Thomas PE, 2008, PUBLIC HEALTH REP, V123, P115, DOI 10.1177/00333549081230S314
   Wallace SA, 2011, HEALTH EDUC BEHAV, V38, P462, DOI 10.1177/1090198110382501
NR 27
TC 5
Z9 5
U1 1
U2 17
PU SPRINGER INTERNATIONAL PUBLISHING AG
PI CHAM
PA GEWERBESTRASSE 11, CHAM, CH-6330, SWITZERLAND
SN 2197-3792
EI 2196-8837
J9 J RACIAL ETHN HEALTH
JI J. Racial Ethn. Health Disparities
PD AUG 15
PY 2017
VL 4
IS 4
BP 571
EP 579
DI 10.1007/s40615-016-0259-3
PG 9
WC Public, Environmental & Occupational Health
SC Public, Environmental & Occupational Health
GA FC4GR
UT WOS:000406797700005
PM 27357654
DA 2023-03-20
ER

PT J
AU Simon, UK
   Enzinger, SM
   Fink, A
AF Simon, Uwe K.
   Enzinger, Sonja M.
   Fink, Andreas
TI "The evil virus cell": Students' knowledge and beliefs about viruses
SO PLOS ONE
LA English
DT Article
ID hiv; risk; perceptions; adolescents; hiv/aids; impact
AB Education about virus biology at school is of pivotal interest to raise public awareness concerning means of disease transmission and, thus, methods to prevent infection, and to reduce unnecessary antibiotic treatment due to patient pressure on physicians in case of viral diseases such as influenza. This study aimed at making visible the knowledge of Austrian high school and university students with respect to virus biology, virus structure and health-education issues. The data presented here stem from comprehensive questionnaire analyses, including the task to draw a virus, from a cross-sectional study with 133 grade 7 and 199 grade 10 high school students, and 133 first-year biology and 181 first-year nonbiology university students. Analyses were performed both quantitatively and qualitatively. ANOVA revealed a highly significant group effect for total knowledge relating to virus biology and health issues (F(3, 642) = 44.17, p < 0.01, eta(2)p = 0.17). Specific post-hoc tests by means of the Tukey test showed significant differences between all groups (p < .01) with the exception of 1 st year non-biology students and grade 10 high school students. Students enrolled in university-level biology outperformed all other groups, even though they had not yet encountered this topic at their courses; part of this phenomenon might be due to their affinity for learning about biological topics. However, even many first-year biology students had a high number of severe misconceptions, e.g., defining a virus as a pro-or eukaryotic cell, or falsely naming malaria as a viral disease. Since there was no significant difference in virus-related knowledge between high schools, virus biology seems to have been taught similarly among the tested schools. However, the majority of participants stated that the virus-related knowledge they had acquired at school was not sufficient. Based on the results presented here we urgently suggest improving and intensifying teaching this topic at school, since virus-related knowledge was by far too fragmentary among many participants. Such lack of health-relevant knowledge may contribute to pressure on physicians by patients to unnecessarily prescribe antibiotics, and possibly lead to potentially dangerous neglect concerning vaccination. The effectiveness of newly developed virus-related teaching units and material could be tested with the instrument used here.
C1 [Simon, Uwe K.; Enzinger, Sonja M.] Karl Franzens Univ Graz, Ctr Didact Biol, Schubertstr, Graz, Austria.
   [Simon, Uwe K.] Univ Teacher Educ Weingarten, Dept Biol, Kirchpl, Weingarten, Germany.
   [Fink, Andreas] Karl Franzens Univ Graz, Inst Psychol, Univ Pl 2-DG, Graz, Austria.
C3 University of Graz; University of Graz
RP Simon, UK (corresponding author), Karl Franzens Univ Graz, Ctr Didact Biol, Schubertstr, Graz, Austria.; Simon, UK (corresponding author), Univ Teacher Educ Weingarten, Dept Biol, Kirchpl, Weingarten, Germany.
EM uwe.simon@uni-graz.at
CR ADEJUYIGBE FF, 2015, AFR J REPROD HEALTH, V19, P140
   Aylikci Bahadir Ugur, 2013, J NAT SCI BIOL MED, V4, P81, DOI 10.4103/0976-9668.107265
   BIRENBAUM M, 1987, APPL PSYCH MEAS, V11, P385, DOI 10.1177/014662168701100404
   Dumais N, 2009, CBE-LIFE SCI EDUC, V8, P62, DOI 10.1187/cbe.08-08-0048
   European Union, 2016, SPEC EUR 445, V0, P0
   Keselman A, 2004, SCI EDUC, V88, P548, DOI 10.1002/sce.10135
   Keselman A, 2007, J RES SCI TEACH, V44, P844, DOI 10.1002/tea.20173
   Linder JA, 2014, JAMA INTERN MED, V174, P2029, DOI 10.1001/jamainternmed.2014.5225
   Little P, 2013, LANCET, V382, P1175, DOI 10.1016/S0140-6736(13)60994-0
   Lohrmann C, 2000, J ADV NURS, V31, P696, DOI 10.1046/j.1365-2648.2000.01326.x
   McCusker SM, 2013, BMC PUBLIC HEALTH, V13, P0, DOI 10.1186/1471-2458-13-264
   McGraw KO, 1996, PSYCHOL METHODS, V1, P30, DOI 10.1037/1082-989X.1.4.390
   Mwamwenda TS, 2013, J AIDS HIV RES, V5, P472
   Patel VL, 1999, ADV INSTRUCTIONAL PS, V0, P329
   Peate I, 2002, NURS EDUC TODAY, V22, P492, DOI 10.1054/nedt.2002.0747
   Rauch D., 2010, PSYCHOL TEST ASSESSM, V52, P354
   Romine WL, 2013, INT J SCI EDUC, V35, P1874, DOI 10.1080/09500693.2013.778439
   Simon UK, 2016, PLOS ONE, V11, P0, DOI 10.1371/journal.pone.0150014
   Simonneaux L, 2000, INT J SCI EDUC, V22, P619, DOI 10.1080/095006900289705
   Sisay Solomon, 2014, BMC RES NOTES, V7, P518, DOI 10.1186/1756-0500-7-518
   Sunil B, 2014, INT J RES HLTH SCI, V2, P182
   Suominen T, 2015, BMC NURS, V14, P0, DOI 10.1186/s12912-014-0053-7
   Sutton MY, 2011, PUBLIC HEALTH REP, V126, P653, DOI 10.1177/003335491112600507
   Sychareun V, 2013, BMC PUBLIC HEALTH, V13, P0, DOI 10.1186/1471-2458-13-1126
   Tahir S.S., 2009, J FM BAGHDAD, V51, P174
   Tobin E. A., 2010, BENIN JOURNAL OF POSTGRADUATE MEDICINE, V12, P43
   Tonkin-Crine S, 2015, BMJ-BRIT MED J, V350, P0, DOI 10.1136/bmj.h3413
   Zeyer A, 2015, PRAVENT GESUNDHEIT, V10, P153, DOI 10.1007/s11553-014-0479-5
NR 28
TC 12
Z9 12
U1 1
U2 17
PU PUBLIC LIBRARY SCIENCE
PI SAN FRANCISCO
PA 1160 BATTERY STREET, STE 100, SAN FRANCISCO, CA 94111 USA
SN 1932-6203
EI 
J9 PLOS ONE
JI PLoS One
PD MAR 28
PY 2017
VL 12
IS 3
BP 
EP 
DI 10.1371/journal.pone.0174402
PG 21
WC Multidisciplinary Sciences
SC Science & Technology - Other Topics
GA ER9VE
UT WOS:000399174400037
PM 28350815
DA 2023-03-20
ER

PT J
AU Son, J
   Miller, WM
   Tossone, K
   Butcher, F
   Kuo, K
AF Son, Ji
   Miller, Willa M.
   Tossone, Krystel
   Butcher, Fredrick
   Kuo, Kelly
TI The Effect of Interprofessional Student-Led Reproductive Health Education on Youths in Juvenile Detention
SO JOURNAL OF PEDIATRIC AND ADOLESCENT GYNECOLOGY
LA English
DT Article
DE Incarcerated youth; Interprofessional education; Juvenile detention; Reproductive health education; Sex education
ID sexually-transmitted-diseases; incarcerated adolescents; risk behaviors; self-efficacy; united-states; hiv
AB Study Objective: To assess the effects of an interprofessional student-led comprehensive sexual education curriculum in improving the reproductive health literacy among at-risk youths in detention. Design, Setting, and Participants: We performed a prospective cohort study involving 134 incarcerated youth and an interprofessional team of 23 medical, nursing, and social work students, who participated in a comprehensive reproductive health curriculum over the course of 3 days. Interventions, and Main Outcome Measures: Basic reproductive health knowledge, confidence in condom use with a new partner, and selfefficacy with regard to contraception use and sexual autonomy were assessed before and after completion of the curriculum. We also assessed the student teachers' level of comfort with teaching reproductive health to adolescents and their perception of interprofessionalism. Results: Incarcerated youth showed a statistically significant increase in knowledge regarding sexually transmitted infections as well as self-reported confidence in condom use (P = .002). Self-efficacy in contraception use and sexual autonomy did not show significant improvement. Qualitative analysis of student teachers' surveys revealed theme categories regarding perception of youth, perception of self in teaching youth, perception of interacting with youth, and perception of working in interprofessional teams. Conclusions: Our program might represent a mutually beneficial community relationship to improve reproductive health literacy in this high-risk youth population.
C1 [Son, Ji] Case Western Reserve Univ, Sch Med, 10900 Euclid Ave, Cleveland, OH 44106 USA.
   [Miller, Willa M.] Case Western Reserve Univ, Frances Payne Bolton Sch Nursing, Cleveland, OH 44106 USA.
   [Tossone, Krystel; Butcher, Fredrick] Case Western Reserve Univ, Jack Joseph & Morton Mandel Sch Appl Social Sci, Cleveland, OH 44106 USA.
   [Kuo, Kelly] Oregon Hlth & Sci Univ, Dept Obstet & Gynecol, Portland, OR 97201 USA.
C3 Case Western Reserve University; Case Western Reserve University; Case Western Reserve University; Oregon Health & Science University
RP Son, J (corresponding author), Case Western Reserve Univ, Sch Med, 10900 Euclid Ave, Cleveland, OH 44106 USA.
EM ji.y.son@case.edu
CR [Anonymous], 2014, PREV STAT REP 2013 T, V0, P0
   Baele J, 2001, J ADOLESCENT HEALTH, V28, P421, DOI 10.1016/S1054-139X(00)00215-9
   Baker GR, 2004, CAN MED ASSOC J, V170, P1678, DOI 10.1503/cmaj.1040498
   Belenko S, 2008, SEX TRANSM DIS, V35, P758, DOI 10.1097/OLQ.0b013e31816d1f94
   CANTERBURY RJ, 1995, J ADOLESCENT HEALTH, V17, P173, DOI 10.1016/1054-139X(95)00043-R
   *CDCP, 1996, MMWR-MORBID MORTAL W, V45, P268
   Centers for Disease Control and Prevention (CDC), 2014, SEX TRANSM DIS SURV, V0, P0
   Committee on Adolescent Health Care Long-Acting Reversible Contraception Working Group the American College of Obstetricians and Gynecologists, 2012, OBSTET GYNECOL, V120, P983, DOI 10.1097/AOG.0B013E3182723B7D
   Crosby RA, 2003, SEX TRANSM DIS, V30, P634, DOI 10.1097/01.OLQ.0000085183.54900.B6
   DICLEMENTE RJ, 1991, J ADOLESCENT HEALTH, V12, P385, DOI 10.1016/0197-0070(91)90052-N
   Guttmacher Institute, 2016, AM TEENS SOURC SEX H, V0, P0
   Guttmacher Institute, 2019, UNINTENDED PREGNANCY, V0, P0
   Hammett TM, 1998, HEALTH EDUC BEHAV, V25, P99, DOI 10.1177/109019819802500108
   Joesoef MR, 2006, CURR OPIN INFECT DIS, V19, P44, DOI 10.1097/01.qco.0000199020.58075.1a
   Kann L, 2014, MMWR SURVEILL SUMM, V63, P1
   Kirby DB, 2007, J ADOLESCENT HEALTH, V40, P206, DOI 10.1016/j.jadohealth.2006.11.143
   Kuo K, 2014, J PEDIATR ADOL GYNEC, V27, P20, DOI 10.1016/j.jpag.2013.08.006
   LEVINSON RA, 1998, HDB SEXUALITY RELATE, V0, P0
   Morris RE, 1995, J ADOLESCENT HEALTH, V17, P334, DOI 10.1016/1054-139X(95)00098-D
   Moser C, 2011, RES TRAINING CTR PAT, V0, P0
   ROSENTHAL D, 1991, J COMMUNITY APPL SOC, V1, P77, DOI 10.1002/casp.2450010203
   Schmitt M H, 2001, J INTERPROF CARE, V15, P47, DOI 10.1080/13561820020022873
   Teplin LA, 2003, AM J PUBLIC HEALTH, V93, P906, DOI 10.2105/AJPH.93.6.906
NR 23
TC 3
Z9 3
U1 2
U2 14
PU ELSEVIER SCIENCE INC
PI NEW YORK
PA 360 PARK AVE SOUTH, NEW YORK, NY 10010-1710 USA
SN 1083-3188
EI 1873-4332
J9 J PEDIATR ADOL GYNEC
JI J. Pediatr Adolesc. Gynecol.
PD JUN 15
PY 2017
VL 30
IS 3
BP 370
EP 375
DI 10.1016/j.jpag.2016.11.002
PG 6
WC Obstetrics & Gynecology; Pediatrics
SC Obstetrics & Gynecology; Pediatrics
GA FA8HO
UT WOS:000405687100008
PM 27871918
DA 2023-03-20
ER

PT J
AU Coble, CA
   Silver, EJ
   Chhabra, R
AF Coble, Chanelle A.
   Silver, Ellen J.
   Chhabra, Rosy
TI Description of Sexual Orientation and Sexual Behaviors among High School Girls in New York City
SO JOURNAL OF PEDIATRIC AND ADOLESCENT GYNECOLOGY
LA English
DT Article
DE Sex minority; Sexual orientation; Sexual risk; Sexual behavior; Women who have sex with women (WSW)
ID african-american women; transmitted infection risk; united-states; young-women; health; youth; disparity; identity; gay
AB Study Objective: Examination of the association of sexual orientation to the sexual practices and health behaviors of high school girls in New York City (NYC). Design, Setting, and Participants: Data were drawn from the 2013 Youth Risk Behavior Surveillance System survey of public high school students in grades 9-12 in NYC. Interventions: None. Main Outcome Measures: Independent variables included sexual orientation and gender of sexual partners. Dependent variables include sexual/health risk behaviors. We used t tests to compare mean ages and chi(2) tests to compare distributions according to sexual orientation, gender of sexual partners, and differences in risk behaviors. Results: The survey was completed by 4643 girls; mean age, 15.5 years; (1103 + 1842)/4254 (69%) black or Latina; 1101/4000 (27.5%) sexually active; 3574/4412 (81%) heterosexual; and (92 + 526)/4412 (14%) sexual minorities; 24.1% were heterosexual, 52.1% lesbian, and 49.4% were bisexual girls and were sexually active; 247 were classified as women who have sex with women (WSW) or WSWand men (WSWM). Of the sexually active girls, (65+182)/1081 (23%) were WSW/WSWM. The WSW/WSWM reported earlier sexual debut, more sexual partners, higher pregnancy rate, use of alcohol at last sex, history of intimate partner violence, and less likelihood of having an HIV test. Conclusion: Almost one in four of sexually active high school girls in NYC can be classified as WSW, who are vulnerable to increased sexual and health risk-taking behaviors leading to adverse health outcomes. The discordance between sexual behavior and sexual orientation emphasizes the importance of the provider sharing protective strategies in the sexual health counseling session for their patients who engage in sex with female partners regardless of sexual orientation.
C1 [Coble, Chanelle A.] NYU, Dept Pediat, Sch Med, 462 First Ave Room A316, New York, NY 10016 USA.
   [Silver, Ellen J.; Chhabra, Rosy] Albert Einstein Coll Med, Dept Pediat, Bronx, NY USA.
C3 New York University; Yeshiva University; Albert Einstein College of Medicine
RP Coble, CA (corresponding author), NYU, Dept Pediat, Sch Med, 462 First Ave Room A316, New York, NY 10016 USA.
EM coblec01@nyumc.org
CR Agenor M, 2015, ANN INTERN MED, V163, P99, DOI 10.7326/M14-2108
   Brener ND, 2013, METHODOLOGY YOUTH RI, V0, P0
   Chandra A., 2013, INT HDB DEMOGRAPHY S, V0, P45
   Chandra Anjani, 2011, NATL HEALTH STAT REPORT, V0, P1
   Goodenow C, 2008, AM J PUBLIC HEALTH, V98, P1051, DOI 10.2105/AJPH.2005.080531
   Herrick AL, 2010, J LESBIAN STUD, V14, P80, DOI 10.1080/10894160903060440
   Kann L, 2011, SEXUAL IDENTITY SEX, V0, P0
   Kann L, 2014, MMWR SURVEILL SUMM, V63, P1
   Levine DA, 2013, PEDIATRICS, V132, PE297, DOI 10.1542/peds.2013-1283
[truncated: 244,496 more chars]
