# Supplementary material for: Studies on HIV/AIDS Among Students: Bibliometric Analysis
Source: Interact J Med Res. 2023 Aug 4;12:e46042. doi: 10.2196/46042 (PMC10439465; doi:10.2196/46042)
Supplement: Multimedia Appendix 1 [file ijmr_v12i1e46042_app1.zip › Multimedia Appendix 1/download2018u151.txt]

PT J
AU Izizag, BB
   Situakibanza, H
   Mbutiwi, T
   Ingwe, R
   Mazayawoko, F
   Nkodila, A
   Mandina, M
   Longokolo, M
   Amaela, E
   Mbula, M
AF Izizag, Ben Bepouka
   Situakibanza, Hippolyte
   Mbutiwi, Taty
   Ingwe, Richard
   Mazayawoko, Florian
   Nkodila, Aliocha
   Mandina, Madone
   Longokolo, Murielle
   Amaela, Evelyne
   Mbula, Marcel
TI Factors associated with acceptability of HIV self-testing (HIVST) among university students in a Peri-Urban area of the Democratic Republic of Congo (DRC)
SO PAN AFRICAN MEDICAL JOURNAL
LA English
DT Article
DE Acceptability; HIV self-test; students
ID aids
AB Introduction: this paper examines the acceptability of HIV self-testing (HIVST) by students in a university in the DRC and identifies factors associated with uptake of HIVST. Methods: a cross-sectional study was conducted with a sample of 290 students from Kikwit University. Data were summarized using proportions and predictions of acceptability of HIVST by logistic regression. Results: the average age of students was 22.5 years, with the majority of the students being male (57%). Just over half the students sampled, reported being sexually active (51.8%). One hundred and sixty four (75%) reported that they had one sexual partner and fifty-six (25%) two or more sexual partners in the past year. Sixty-six percent had used condoms during their last sexual encounter. The acceptability of HIVST was high (81.4%) and 66.1% of students stated that they would confirm the self-test at a local health facility. The knowledge about the importance of the self-test (OR 5.02; 95% CI: 1.33-18.88; p=0.017), the perception that counseling pre and post-test were important (OR 2.91; 95% CI: 1.63-5.19; p < 0.0001) and the willingness to realize the test with a partner (OR 2.46; 95% CI: 1.43-4.23; p=0.034) were factors associated with HIVST. Conclusion: the acceptability of HIVST was high and therefore its implementation is feasible in our country. However, prior to implementation, additional factors such as cost; access of HIVST; false reassurance of the test; missed early infections in the window period, limited counseling and linkage to care options, need to be considered.
C1 [Izizag, Ben Bepouka; Situakibanza, Hippolyte; Nkodila, Aliocha; Mandina, Madone; Longokolo, Murielle; Amaela, Evelyne; Mbula, Marcel] Univ Teaching Hosp Kinshasa, Div Infect Dis, Kinshasa, DEM REP CONGO.
   [Mbutiwi, Taty] Univ Kikwit, Fac Med, Kinshasa, DEM REP CONGO.
   [Ingwe, Richard] Natl Program HIV AIDS & STD, Kinshasa, DEM REP CONGO.
   [Mazayawoko, Florian] Hosp Boma, Div Internal Med, Kinshasa, DEM REP CONGO.
RP Izizag, BB (corresponding author), Univ Teaching Hosp Kinshasa, Div Infect Dis, Kinshasa, DEM REP CONGO.
CR Aberastury A, 1998, ADOLESCENCIA NORMAL, V0, P0
   Coates TJ, 2014, LANCET GLOB HEALTH, V2, PE267, DOI 10.1016/S2214-109X(14)70032-4
   Fauci AS, 2012, JAMA-J AM MED ASSOC, V308, P343, DOI 10.1001/jama.2012.8142
   Gardner J, 2012, S AFR J BIOETH LAW, V5, P15
   Gaydos CA, 2011, PLOS MED, V8, P0
   Kalibala S, 2011, KNOWING MYSELF 1 FEA, V0, P0
   Kalibala S, 2014, AIDS BEHAV, V18, PS405, DOI 10.1007/s10461-014-0830-z
   Karim SSA, 2015, NEW ENGL J MED, V373, P875, DOI 10.1056/NEJMe1508527
   Katz DA, 2014, SEX TRANSM DIS, V41, P2, DOI 10.1097/OLQ.0000000000000046
   Kumwenda M, 2014, AIDS BEHAV, V18, PS396, DOI 10.1007/s10461-014-0817-9
   Kurth AE, 2016, AIDS BEHAV, V20, P870, DOI 10.1007/s10461-015-1213-9
   Makusha T, 2015, PLOS ONE, V10, P0, DOI 10.1371/journal.pone.0122783
   Mavedzenge SN, 2013, CLIN INFECT DIS, V57, P126, DOI 10.1093/cid/cit156
   McMahon JH, 2014, LANCET HIV, V1, PE10, DOI 10.1016/S2352-3018(14)70017-7
   MiET Africa [Internet], 2011, LIT REV YOUTH FRIEND, V0, P0
   Mokgatle MM, 2017, PLOS ONE, V12, P0, DOI 10.1371/journal.pone.0169765
   Myers JE, 2013, AIDS, V27, P1687, DOI 10.1097/QAD.0b013e32835fd7a0
   Rosenberg NE, 2013, AIDS, V27, P2765, DOI 10.1097/01.aids.0000432454.68357.6a
   Schwartlander B, 2011, LANCET, V377, P2031, DOI 10.1016/S0140-6736(11)60702-2
   Shangula MN, 2006, FACTORS AFFECTING VO, V0, P0
   Smith A, 2009, MONOGRAPH SERIES, V70, P0
   Tan Xiaodong, 2007, INT J ENVIRON RES PUBLIC HEALTH, V4, P248, DOI 10.3390/ijerph2007030009
   Taquette SR, 2017, CIENC SAUDE COLETIVA, V22, P23, DOI 10.1590/1413-81232017221.23532015
   UNAIDS, 2014, 90 90 90 AMB TREATM, V0, P0
   van Rooyen H, 2015, J INT AIDS SOC, V18, P0, DOI 10.7448/IAS.18.1.19445
   Vieira Maria Aparecida, 2002, REV. LATINO-AM. ENFERMAGEM, V10, P552, DOI 10.1590/S0104-11692002000400013
   WHO, 2015, CON GUID HIV TEST SE, V0, P0
   World Health Organization, 2013, 1 INT S SELF TEST HI, V0, P0
NR 28
TC 14
Z9 15
U1 0
U2 5
PU AFRICAN FIELD EPIDEMIOLOGY NETWORK-AFENET
PI KAMPALA
PA PO BOX 12874, KAMPALA, 00000, UGANDA
SN 1937-8688
EI 
J9 PAN AFR MED J
JI Pan Afr. Med. J.
PD DEC 27
PY 2018
VL 31
IS 
BP 
EP 
DI 10.11604/pamj.2018.31.248.13855
PG 9
WC Public, Environmental & Occupational Health
SC Public, Environmental & Occupational Health
GA HH0WJ
UT WOS:000455440300001
PM 31452830
DA 2023-03-20
ER

PT J
AU Zhao, PZ
   Liu, L
   Zhang, Y
   Cheng, HH
   Cao, BL
   Liu, CC
   Wang, C
   Yang, B
   Wei, CY
   Tucker, JD
   Tang, WM
AF Zhao, Peizhen
   Liu, Li
   Zhang, Ye
   Cheng, Huanhuan
   Cao, Bolin
   Liu, Chuncheng
   Wang, Cheng
   Yang, Bin
   Wei, Chongyi
   Tucker, Joseph D.
   Tang, Weiming
TI The interaction between HIV testing social norms and self-efficacy on HIV testing among Chinese men who have sex with men: results from an online cross-sectional study
SO BMC INFECTIOUS DISEASES
LA English
DT Article
DE Men who have sex with men (MSM); Social norm; Self-efficacy; HIV testing
ID condom-use; gay; adherence; hiv/aids; behavior; people
AB BackgroundIncreasing human immunodeficiency virus (HIV) testing is critical for HIV control. This study aimed to evaluate the interaction between social norms and self-efficacy on HIV testing among Chinese men who have sex with men (MSM).MethodsWe conducted an online survey in eight Chinese cities in Shandong and Guangdong Provinces in July 2016. We included participants who were born as a male, at least 16years old, currently living in one of the designated cities, and had ever engaged in anal sex with a man. We collected information regarding socio-demographics, high-risk behaviors, and history of HIV and other STI testing. We coded sensitivity to social norms using six items asking participants about their perceived social norm regarding HIV testing. We coded HIV testing self-efficacy using a separate six-item scale. We interpreted higher mean scores as higher sensitivity to social norms and higher self-efficacy, respectively. We conducted logistic regressions to evaluate the interaction between self-efficacy and social norms on HIV testing.ResultsA total of 2105 men completed the survey. The mean age of the participants was 25.976.42years. Over four-fifths (85.9%) of participants were unmarried, 22.7% were students, and 64.6% at least had a college degree. 62.5 and 32.6% of participants ever and tested HIV in the last three months, respectively.With respect to uptake of HIV testing in the last three months, the adjusted odds ratio was 1.01(95% CI: 0.96-1.06) for higher sensitivity to social norms and 1.09 (95% CI: 1.05-1.14) for higher self-efficacy, with an interaction effect of 1.02 (95% CI: 1.01-1.03), respectively. With respect to uptake of lifetime HIV testing, the adjusted odds ratio was 1.03(95% CI: 0.99-1.07) for higher sensitivity to social norms and 1.15 (95% CI: 1.11-1.19) for higher self-efficacy, with an interaction effect of 1.02 (95% CI: 1.01-1.04), respectively.Conclusions Our survey demonstrated that there is a significant association between the uptake of HIV testing with sensitivity to the social norm, higher self-efficacy, as well as the interaction between them. Tailored studies for improving HIV testing among MSM in China can combine these two interventions together.
C1 [Zhao, Peizhen; Zhang, Ye; Wang, Cheng; Yang, Bin; Tang, Weiming] Southern Med Univ, Dermatol Hosp, Guangzhou, Guangdong, Peoples R China.
   [Liu, Li] Nanjing Municipal Ctr Dis Control & Prevent, Nanjing, Jiangsu, Peoples R China.
   [Cheng, Huanhuan] Sun Yat Sen Univ, Affiliated Hosp 3, Guangzhou, Guangdong, Peoples R China.
   [Cao, Bolin; Liu, Chuncheng; Tucker, Joseph D.; Tang, Weiming] Univ North Carolina Chapel Hill, SESH Study Grp, Guangzhou, Guangdong, Peoples R China.
   [Cao, Bolin; Tucker, Joseph D.; Tang, Weiming] Univ North Carolina Chapel Hill Project China, Guangzhou 510095, Guangdong, Peoples R China.
   [Wei, Chongyi] Rutgers State Univ, Sch Publ Hlth, Social & Behav Hlth Sci, Piscataway, NJ USA.
   [Tucker, Joseph D.; Tang, Weiming] Univ N Carolina, Sch Med, Chapel Hill, NC 27515 USA.
C3 Southern Medical University - China; Sun Yat Sen University; Rutgers State University New Brunswick; University of North Carolina; University of North Carolina Chapel Hill; University of North Carolina School of Medicine
RP Tang, WM (corresponding author), Southern Med Univ, Dermatol Hosp, Guangzhou, Guangdong, Peoples R China.; Tang, WM (corresponding author), Univ North Carolina Chapel Hill, SESH Study Grp, Guangzhou, Guangdong, Peoples R China.; Tang, WM (corresponding author), Univ North Carolina Chapel Hill Project China, Guangzhou 510095, Guangdong, Peoples R China.; Tang, WM (corresponding author), Univ N Carolina, Sch Med, Chapel Hill, NC 27515 USA.
EM weimingtangscience@gmail.com
FU National Key Research and Development Program of China [2017YFE0103800]; National Institutes of Health [National Institute of Allergy and Infectious Diseases] [1R01AI114310]; UNC-South China STD Research Training Centre [Fogarty International Centre] [1D43TW009532]; UNC Center for AIDS Research [National Institute of Allergy and Infectious Diseases] [5P30AI050410]; University of California San Francisco Center for AIDS Research [National Institute of Allergy and Infectious Diseases] [P30 AI027763]; Bill & Melinda Gates Foundation [BMGF-OPP1120138]; National Center for Advancing Translational Sciences (NCATS) at the National Institutes of Health [UL1TR001111]; Medical Scientific Research Foundation of Guangdong Province of China [A2018508]
CR Ahmed AK, 2016, INT J DRUG POLICY, V38, P29, DOI 10.1016/j.drugpo.2016.10.007
   Guerra-Ordonez JA, 2017, J ASSOC NURSE AIDS C, V28, P761, DOI 10.1016/j.jana.2017.05.008
   [Anonymous], 2015, CONSOLIDATED GUIDELI, V0, P0
   Babalola S, 2007, AIDS BEHAV, V11, P759, DOI 10.1007/s10461-006-9189-0
   Cao BL, 2017, J MED INTERNET RES, V19, P0, DOI 10.2196/jmir.7251
   Chen W, 2017, PLOS ONE, V12, P0
   Chow EPF, 2012, HIV MED, V13, P255, DOI 10.1111/j.1468-1293.2011.00974.x
   Cianelli R, 2017, J IMMIGR MINOR HEALT, V19, P905, DOI 10.1007/s10903-016-0462-7
   Evangeli M, 2016, AIDS BEHAV, V20, P880, DOI 10.1007/s10461-015-1246-0
   Fan Song, 2011, ZHONGHUA LIU XING BING XUE ZA ZHI, V32, P473
   Jamil MS, 2017, SEX HEALTH, V14, P170, DOI 10.1071/SH16100
   Jin SS, 2017, BIOMED ENVIRON SCI, V30, P97, DOI 10.3967/bes2017.013
   Khumsaen N, 2017, AIDS EDUC PREV, V29, P175, DOI 10.1521/aeap.2017.29.2.175
   Latkin CA, 2010, AIDS BEHAV, V14, P1159, DOI 10.1007/s10461-009-9576-4
   Leddy A, 2016, AIDS CARE, V28, P228, DOI 10.1080/09540121.2015.1080792
   Li RH, 2016, BMC PUBLIC HEALTH, V16, P0, DOI 10.1186/s12889-016-3806-2
   Lui CW, 2018, AIDS BEHAV, V22, P593, DOI 10.1007/s10461-017-1752-3
   Perkins JM, 2018, AIDS BEHAV, V22, P616, DOI 10.1007/s10461-017-1691-z
   Prati G, 2014, INT J STD AIDS, V25, P496, DOI 10.1177/0956462413515193
   Ritchwood TD, 2017, J EARLY ADOLESCENCE, V37, P267, DOI 10.1177/0272431615599065
   Rothman K.J., 2008, MODERN EPIDEMIOLOGY, V0, P0
   Safiri Saeid, 2017, INT J ADOLESC MED HEALTH, V29, P0, DOI 10.1515/ijamh-2016-0110
   Sapsirisavat V, 2016, AIDS BEHAV, V20, PS386, DOI 10.1007/s10461-016-1519-2
   Sun L, 2017, INT J STD AIDS, V28, P829, DOI 10.1177/0956462416673922
   Tang WM, 2016, SEX TRANSM INFECT, V92, P508, DOI 10.1136/sextrans-2015-052469
   Tucker JD, 2012, SEX TRANSM INFECT, V88, P116, DOI 10.1136/sextrans-2011-050135
   UNAIDS, 2014, 90 90 90 AN AMB TREA, V0, P0
   Wong NS, 2017, MSM HIV TESTING FOLL, V0, P0
   Yi SY, 2015, BMC INFECT DIS, V15, P0, DOI 10.1186/s12879-015-0954-4
   Zhao P, 2017, PLOS ONE, V12, P0
   Zhou GY, 2017, AIDS CARE, V29, P1533, DOI 10.1080/09540121.2017.1327648
   Zhou Q, 2017, AIDS CARE, V29, P91, DOI 10.1080/09540121.2016.1198752
   Zou HC, 2017, BIOMED RES INT, V2017, P0, DOI 10.1155/2017/2545840
   Zou HC, 2012, AIDS BEHAV, V16, P1717, DOI 10.1007/s10461-012-0225-y
NR 34
TC 9
Z9 10
U1 5
U2 11
PU BMC
PI LONDON
PA CAMPUS, 4 CRINAN ST, LONDON N1 9XW, ENGLAND
SN 
EI 1471-2334
J9 BMC INFECT DIS
JI BMC Infect. Dis.
PD OCT 30
PY 2018
VL 18
IS 
BP 
EP 
DI 10.1186/s12879-018-3454-5
PG 7
WC Infectious Diseases
SC Infectious Diseases
GA GY7NG
UT WOS:000448797400001
PM 30376818
DA 2023-03-20
ER

PT J
AU Huo, HF
   Xue, HN
   Xiang, H
AF Huo, Hai-Feng
   Xue, Hui-Ning
   Xiang, Hong
TI Dynamics of an alcoholism model on complex networks with community structure and voluntary drinking
SO PHYSICA A-STATISTICAL MECHANICS AND ITS APPLICATIONS
LA English
DT Article
DE Alcoholism model; Community structure; Voluntary drinking; Scale-free networks
ID hiv/aids epidemic model; scale-free networks; global stability; college-students; protein networks; social networks; binge drinking; economic cost; transmission; disease
AB . A new alcoholism model on scale-free networks with community structure and voluntary drinking is introduced. Local and global stability of all the equilibria of our model witl two communities for some special cases are investigated. Numerical simulations are also conducted to explain and extend our analytic results. Our results show that the effects of voluntary drinking and transmission rate between different community structure of dynamics of our model are important. (C) 2018 Elsevier B.V. All rights reserved.
C1 [Huo, Hai-Feng; Xue, Hui-Ning; Xiang, Hong] Lanzhou Univ Technol, Dept Appl Math, Lanzhou 730050, Gansu, Peoples R China.
C3 Lanzhou University of Technology
RP Huo, HF (corresponding author), Lanzhou Univ Technol, Dept Appl Math, Lanzhou 730050, Gansu, Peoples R China.
EM hfhuo@lut.cn
FU NNSF of China [11461041]; NSF of Gansu Province of China [148RJZA024]; Development Program for HongLiu Distinguished Young Scholars in Lanzhou University of Technology, China
CR Albert R, 1999, NATURE, V401, P130, DOI 10.1038/43601
   Bani R, 2013, MATH BIOSCI ENG, V10, P1281, DOI 10.3934/mbe.2013.10.1281
   dOnofrio A, 2008, NONLINEAR ANAL-REAL, V9, P1567, DOI 10.1016/j.nonrwa.2007.04.001
   Duan XC, 2014, COMPUT MATH APPL, V68, P288, DOI 10.1016/j.camwa.2014.06.002
   Duan XC, 2014, APPL MATH COMPUT, V226, P528, DOI 10.1016/j.amc.2013.10.073
   Girvan M, 2002, P NATL ACAD SCI USA, V99, P7821, DOI 10.1073/pnas.122653799
   Hanson F., 2006, P 3 INT C ADV MED SI, V2006, P1
   Hingson R, 2005, ANNU REV PUBL HEALTH, V26, P259, DOI 10.1146/annurev.publhealth.26.021304.144652
   Huo HF, 2018, PHYSICA A, V496, P249, DOI 10.1016/j.physa.2018.01.003
   Huo HF, 2017, J BIOL DYNAM, V11, P210, DOI 10.1080/17513758.2017.1301579
   Huo HF, 2016, MATH BIOSCI, V281, P24, DOI 10.1016/j.mbs.2016.08.009
   Huo HF, 2016, APPL MATH MODEL, V40, P9474, DOI 10.1016/j.apm.2016.06.029
   Huo HF, 2016, APPL MATH MODEL, V40, P6550, DOI 10.1016/j.apm.2016.01.054
   Huo HF, 2013, APPL MATH MODEL, V37, P1480, DOI 10.1016/j.apm.2012.04.013
   Jeong H, 2001, NATURE, V411, P41, DOI 10.1038/35075138
   Jin Z, 2014, MATH BIOSCI ENG, V11, P1295, DOI 10.3934/mbe.2014.11.1295
   Lakshmikantham V., 1989, PRACTICAL STABILITY, V0, P0
   Liu MX, 2013, APPL MATH COMPUT, V222, P177, DOI 10.1016/j.amc.2013.07.023
   Manthey J. L., 2008, JOURNAL OF BIOLOGICAL DYNAMICS, V2, P346, DOI 10.1080/17513750801911169
   Maslov S, 2002, SCIENCE, V296, P910, DOI 10.1126/science.1065103
   Mubayi Anuj, 2010, SOCIOECON PLANN SCI, V44, P45
   Newman M. E. J., 2001, PHYS REV E, V64, P0
   OMalley PM, 2002, J STUD ALCOHOL, V0, PP23, DOI 10.15288/jsas.2002.s14.23
   Ohtsuki H, 2006, NATURE, V441, P502, DOI 10.1038/nature04605
   Onnela JP, 2003, PHYS REV E, V68, P0, DOI 10.1103/PhysRevE.68.056110
   Ormerod P., 2009, MIND SOC, V8, P135, DOI 10.1007/s11299-009-0058-1
   Pan W, 2015, J THEOR BIOL, V382, P309, DOI 10.1016/j.jtbi.2015.07.009
   Ravasz E, 2002, SCIENCE, V297, P1551, DOI 10.1126/science.1073374
   Rehm J, 2009, LANCET, V373, P2223, DOI 10.1016/S0140-6736(09)60746-7
   Santonja FJ, 2010, MATH COMPUT MODEL, V52, P999, DOI 10.1016/j.mcm.2010.02.029
   Shen-Orr SS, 2002, NAT GENET, V31, P64, DOI 10.1038/ng881
   Song NN, 2012, DISCRETE DYN NAT SOC, V2012, P1
   Tang B, 2017, APPL MATH MODEL, V47, P227, DOI 10.1016/j.apm.2017.03.023
   van den Driessche P, 2002, MATH BIOSCI, V180, P29, DOI 10.1016/S0025-5564(02)00108-6
   Walters CE, 2013, RIC MAT, V62, P33, DOI 10.1007/s11587-012-0138-0
   Wang XY, 2016, J IND MANAG OPTIM, V12, P1267, DOI 10.3934/jimo.2016.12.1267
   Wang XY, 2014, ABSTR APPL ANAL, V0, P0, DOI DOI 10.1155/2014/954069
   Wechsler H, 2000, J AM COLL HEALTH, V48, P199, DOI 10.1080/07448480009599305
   Xiang H, 2017, B MALAYS MATH SCI SO, V40, P1011, DOI 10.1007/s40840-016-0326-2
   Xiang H, 2017, PHYSICA A, V473, P276, DOI 10.1016/j.physa.2017.01.012
   Xiang H, 2016, J BIOL DYNAM, V10, P164, DOI 10.1080/17513758.2015.1115562
   Yu RZ, 2015, ADV DIFFER EQU-NY, V0, P0, DOI DOI 10.1186/s13662-015-0436-4
   Zhang JP, 2012, APPL MATH COMPUT, V219, P2829, DOI 10.1016/j.amc.2012.06.057
   Zhang Y, 2008, PHYSICA A, V387, P1705, DOI 10.1016/j.physa.2007.11.004
NR 44
TC 5
Z9 5
U1 1
U2 21
PU ELSEVIER SCIENCE BV
PI AMSTERDAM
PA PO BOX 211, 1000 AE AMSTERDAM, NETHERLANDS
SN 0378-4371
EI 1873-2119
J9 PHYSICA A
JI Physica A
PD SEP 1
PY 2018
VL 505
IS 
BP 880
EP 890
DI 10.1016/j.physa.2018.04.024
PG 11
WC Physics, Multidisciplinary
SC Physics
GA GL3SK
UT WOS:000437061000077
DA 2023-03-20
ER

PT J
AU Sholeye, OO
   Animasahun, VJ
   Oyelekan, AA
AF Sholeye, Oluwafolahan Oluwagbemiga
   Animasahun, Victor Jide
   Oyelekan, Abimbola A.
TI Medical students' perception of sexual orientation in Sagamu, southwestern Nigeria: implications for access to HIV care
SO INTERNATIONAL JOURNAL OF HUMAN RIGHTS IN HEALTH CARE
LA English
DT Article
DE Care; Perception; Sexual orientation; HIV; Medical students
ID men; experiences; gay; prevalence; diversity; behavior; mombasa; workers
AB Purpose The prevalence of Human Immunodeficiency Virus (HIV) is about four times higher among individuals with same-sex orientation as against the general population. This may be partly due to judgmental, heteronormative attitudes among health workers, thereby affecting access to care. Therefore, the purpose of this paper is to assess the perception of final-year medical students of Olabisi Onabanjo University, Nigeria on sexual orientation and its implications on access to HIV care and support services. Design/methodology/approach A cross-sectional descriptive study was conducted among final-year medical students. Data were collected using an interviewer-administered questionnaire and analyzed using SPSS 20. Relevant descriptive and inferential statistics were calculated. Participation was fully voluntary. Findings More males (70 percent) were aware of the concept of sexual orientation than females (60.4 percent). Most (94 percent) males and all female respondents felt homosexuality was against the order of nature. More males (76 percent) than females (62.3 percent) felt men having sex with men and homosexuality were synonymous. More females (50.9 percent) than males (48 percent) felt gay doctors should not be employed in public hospitals. Originality/value Respondents had a poor perception of sexual orientation and there were no significant differences between genders. This could contribute to existing stigmatization against individuals with minority sexual orientations. It should be addressed in the medical curriculum.
C1 [Sholeye, Oluwafolahan Oluwagbemiga; Animasahun, Victor Jide] Olabisi Onabanjo Univ, Dept Community Med & Primary Care, Shagamu, Nigeria.
   [Oyelekan, Abimbola A.] Olabisi Onabanjo Univ, Fac Clin Sci, Dept Surg, Shagamu, Nigeria.
RP Sholeye, OO (corresponding author), Olabisi Onabanjo Univ, Dept Community Med & Primary Care, Shagamu, Nigeria.
EM folasholeye@yahoo.com; mailvickyjay@yahoo.com; bimbooyelekan@gmail.com
CR Alimi B., 2017, NOT DANCING THEIR MU, V0, P0
   ALLEN DM, 1980, ARCH SEX BEHAV, V9, P399, DOI 10.1007/BF02115941
   Allman D, 2007, CULT HEALTH SEX, V9, P153, DOI 10.1080/13691050601040480
   American Psychological Association, 1988, ANSW YOUR QUEST SEX, V0, P0
   Anyamele C, 2005, AFRICA REGION WORKIN, V0, P0
   Boladale M, 2015, AFR HEALTH SCI, V15, P1065, DOI 10.4314/ahs.v15i4.3
   British Medical Association, 2005, SEX OR WORKPL, V0, P0
   British Medical Association, 2006, EQ DIV IMPR WORK LIV, V0, P0
   British Medical Association, 2016, EQUALITY DIVERSITY I, V0, P0
   Dahan Rachel, 2007, HAREFUAH, V146, P626
   EARLS CM, 1989, ARCH SEX BEHAV, V18, P401, DOI 10.1007/BF01541972
   Elam CL, 2001, ACAD MED, V76, P60, DOI 10.1097/00001888-200101000-00017
   Family Health International, 2009, SEX BEH CHAR MEN WHO, V0, P0
   FAY RE, 1989, SCIENCE, V243, P338, DOI 10.1126/science.2911744
   Geibel S, 2012, FACTS VIEWS VIS OBGY, V4, P285
   Geibel S, 2008, SEX TRANSM DIS, V35, P746, DOI 10.1097/OLQ.0b013e318170589d
   Geibel S, 2007, AIDS, V21, P1349, DOI 10.1097/QAD.0b013e328017f843
   Guo Y, 2011, AIDS BEHAV, V15, P521, DOI 10.1007/s10461-010-9808-7
   Hagopian A, 2017, GLOBAL HEALTH ACTION, V10, P0, DOI 10.1080/16549716.2017.1306391
   Hancock K, 2012, AM PSYCHOL, V67, P10, DOI 10.1037/a0024659
   Hunt R., 2006, HARASSMENT SEXUAL OR, V0, P0
   Kenya Human Rights Commission, 2011, OUTL US STUD LGBTI C, V0, P0
   Kushwaha S, 2017, BMC PUBLIC HEALTH, V17, P0, DOI 10.1186/s12889-017-4799-1
   Lane T, 2008, SEX TRANSM INFECT, V84, P430, DOI 10.1136/sti.2008.031567
   Mays VM, 2001, AM J PUBLIC HEALTH, V91, P1869, DOI 10.2105/AJPH.91.11.1869
   Merchant RC, 2005, ACAD MED, V80, P786, DOI 10.1097/00001888-200508000-00017
   Minton H. L., 1984, J HOMOSEXUAL, V8, P47
   Muller A, 2015, AFR J HEALTH PROF ED, V7, P4, DOI 10.7196/AJHPE.359
   Ntozini A, 2016, CULT HEALTH SEX, V18, P1309, DOI 10.1080/13691058.2016.1182213
   Park JN, 2013, J INT AIDS SOC, V16, P0, DOI 10.7448/IAS.16.4.18752
   Passman R., 2017, IMPLEMENTATION GUIDA, V0, P0
   Patrick DL, 2013, AM J PUBLIC HEALTH, V103, P1255, DOI 10.2105/AJPH.2012.301101
   Rebe KB, 2014, S AFR J HIV MED, V15, P10, DOI 10.7196/SAJHIVMED.1026
   REYNOLDS AL, 1991, J COUNS DEV, V70, P174, DOI 10.1002/j.1556-6676.1991.tb01580.x
   Schwartz S., 2014, ASSESSMENT IMMEDIATE, V0, P0
   Sekoni AO, 2015, HIV AIDS-RES PALLIAT, V7, P21, DOI 10.2147/HIV.S72034
   Sholeye O.O., 2011, NIGERIAN MED PRACTIT, V60, P30
   TURNER CF, 1995, SEX TRANSM DIS, V22, P173, DOI 10.1097/00007435-199505000-00009
   United Nations General Assembly, 2016, AHRCRES322 UN GEN AS, V0, P0
   Vu L, 2013, JAIDS-J ACQ IMM DEF, V63, P221, DOI 10.1097/QAI.0b013e31828a3e60
   Word Health Organization, 2008, WORLD HLTH REPORT 20, V0, P0
   *WORLD MED ASS, 2000, DECL HELS REC GUID P, V0, P0
NR 43
TC 2
Z9 2
U1 0
U2 2
PU EMERALD GROUP PUBLISHING LTD
PI BINGLEY
PA HOWARD HOUSE, WAGON LANE, BINGLEY BD16 1WA, W YORKSHIRE, ENGLAND
SN 2056-4902
EI 
J9 INT J HUM RIGHTS HEA
JI Int. J. Hum. Rights Health Care
PD JUN 15
PY 2018
VL 11
IS 5
BP 347
EP 355
DI 10.1108/IJHRH-10-2017-0066
PG 9
WC Health Policy & Services
SC Health Care Sciences & Services
GA GW3ZB
UT WOS:000446847900004
DA 2023-03-20
ER

PT J
AU Bonar, EE
   Cunningham, RM
   Collins, RL
   Cranford, JA
   Chermack, ST
   Zimmerman, MA
   Blow, FC
   Walton, MA
AF Bonar, Erin E.
   Cunningham, Rebecca M.
   Collins, R. Lorraine
   Cranford, James A.
   Chermack, Stephen T.
   Zimmerman, Marc A.
   Blow, Frederic C.
   Walton, Maureen A.
TI Feasibility and acceptability of text messaging to assess daily substance use and sexual behaviors among urban emerging adults
SO ADDICTION RESEARCH & THEORY
LA English
DT Article
DE Text messaging; assessment; emerging adults; substance use; risky sex; mobile technology
ID ecological momentary assessment; emergency-department; college-students; protective factors; dating violence; risk behaviors; united-states; marijuana use; young-adults; adolescents
AB Background: Daily process research can help distinguish causal relationships between substance use and sexual risk behaviors in high-risk groups, such as urban emerging adults. We employed text messaging to assess 18-25year-olds' daily substance use and sexual risk behaviors over 28days. We describe the implementation of this method, attitudes regarding the daily surveys, and correlates of survey completion.Method: We recruited 111 emerging adults from an urban Emergency Department in a resource-limited area who reported recent drug use and unprotected sex (M-age=22.0; 53.2% female; 45.1% African American; 43.2% receiving public assistance).Results: Respondents completed M=18.0 (SD=8.7) of 28 daily surveys (27 items each). Participants completing a 1-month follow-up found the surveys not at all/only a little annoying (90.3%) and were comfortable with questions about drugs/alcohol (97.9%) and sex (94.6%). Completion was higher on weekdays versus weekends, and earlier in the study. Daily survey completion was unrelated to same-day substance use measured by the Timeline Follow Back at follow-up; polysubstance use and drinks consumed were associated with lower odds of next-day completion. School enrollment, public assistance, unlimited texting plan, lower baseline alcohol use, and depression symptoms at follow-up were associated with higher completion. Technology difficulties were commonly mentioned barriers to completion.Conclusions: Participants in this urban, resource-constrained sample found the daily text message methodology acceptable for reporting sensitive information. With rapid advancements in technologies and increased accessibility, text messaging remains a promising methodology for the study of daily processes in substance use and HIV risk behaviors.
C1 [Bonar, Erin E.; Cranford, James A.; Chermack, Stephen T.; Blow, Frederic C.; Walton, Maureen A.] Univ Michigan, Sch Med, Dept Psychiat, Addict Ctr, Ann Arbor, MI USA.
   [Cunningham, Rebecca M.; Zimmerman, Marc A.; Walton, Maureen A.] Univ Michigan, Sch Med, Injury Ctr, Ann Arbor, MI USA.
   [Cunningham, Rebecca M.] Univ Michigan, Sch Med, Dept Emergency Med, Ann Arbor, MI USA.
   [Cunningham, Rebecca M.; Zimmerman, Marc A.] Univ Michigan, Sch Publ Hlth, Dept Hlth Behav & Hlth Educ, Ann Arbor, MI 48109 USA.
   [Cunningham, Rebecca M.] Hurley Med Ctr, Dept Emergency Med, Flint, MI USA.
   [Collins, R. Lorraine] SUNY Buffalo, Sch Publ Hlth & Hlth Profess, Dept Community Hlth & Hlth Behav, Buffalo, NY USA.
   [Chermack, Stephen T.; Blow, Frederic C.] VA Ann Arbor Healthcare Syst, VA Ctr Clin Management Res, Ann Arbor, MI USA.
C3 University of Michigan System; University of Michigan; University of Michigan System; University of Michigan; University of Michigan System; University of Michigan; University of Michigan System; University of Michigan; State University of New York (SUNY) System; State University of New York (SUNY) Buffalo; US Department of Veterans Affairs; Veterans Health Administration (VHA); VA Ann Arbor Healthcare System
RP Bonar, EE (corresponding author), Univ Michigan, Dept Psychiat, Addict Ctr, 4250 Plymouth Rd, Ann Arbor, MI 48109 USA.
EM erinbona@med.umich.edu
FU National Institute on Drug Abuse [K23 DA036008]
CR Ali R, 2002, ADDICTION, V97, P1183
   Anderson M., 2015, DEMOGRAPHICS DEVICE, V0, P0
   ARNETT J, 1992, DEV REV, V12, P339, DOI 10.1016/0273-2297(92)90013-R
   Arnett JJ, 2005, J DRUG ISSUES, V35, P235, DOI 10.1177/002204260503500202
   Arnett JJ, 2000, AM PSYCHOL, V55, P469, DOI 10.1037/0003-066X.55.5.469
   Bohnert KM, 2015, ADDICT BEHAV, V41, P97, DOI 10.1016/j.addbeh.2014.09.019
   Bonar EE, 2018, ETHICS BEHAV, V28, P218, DOI 10.1080/10508422.2017.1293541
   Bonar EE, 2016, J HIV-AIDS SOC SERV, V15, P3, DOI 10.1080/15381501.2013.775685
   Buckner JD, 2012, J BEHAV THER EXP PSY, V43, P647, DOI 10.1016/j.jbtep.2011.09.010
   Center for Behavioral Health Statistics and Quality, 2015, 2014 NAT SURV DRUG U, V0, P0
   Centers for Disease Control and Prevention (CDC), 2012, 2011 BEH RISK FACT S, V0, P0
   Collins RL, 2003, EXP CLIN PSYCHOPHARM, V11, P73, DOI 10.1037/1064-1297.11.1.73
   Cooper ML, 1998, J PERS SOC PSYCHOL, V75, P1528, DOI 10.1037/0022-3514.75.6.1528
   Cranford JA, 2010, ALCOHOL CLIN EXP RES, V34, P499, DOI 10.1111/j.1530-0277.2009.01115.x
   Cunningham R, 2006, J PEDIATR-US, V149, P770, DOI 10.1016/j.jpeds.2006.08.073
   Cunningham RM, 2014, PEDIATRICS, V133, PE96, DOI 10.1542/peds.2013-1864
   Dariotis JK, 2008, PERSPECT SEX REPRO H, V40, P218, DOI 10.1363/4021808
   DiClemente RJ, 2005, PUBLIC HEALTH, V119, P825, DOI 10.1016/j.puhe.2004.10.015
   Duggan M., 2013, CELL PHONE ACTIVITIE, V0, P0
   Earleywine M, 2008, ADDICT BEHAV, V33, P1249, DOI 10.1016/j.addbeh.2008.05.006
   Grant VV, 2007, ADDICT BEHAV, V32, P2611, DOI 10.1016/j.addbeh.2007.07.004
   Harris KM, 1994, WAVES 1 2, V1996, P2001, DOI 10.3886/ICPSR27021.V9
   HAWKINS JD, 1992, PSYCHOL BULL, V112, P64, DOI 10.1037/0033-2909.112.1.64
   Hensel DJ, 2010, J ADOLESCENT HEALTH, V46, P232, DOI 10.1016/j.jadohealth.2009.06.025
   Horrigan JB, 2015, HOME BROADBAND 2015, V0, P0
   Humeniuk R, 2008, ADDICTION, V103, P1039, DOI 10.1111/j.1360-0443.2007.02114.x
   Johnston L. D., 2010, NIH PUBLICATION, V0, P0
   Johnston LD, 2015, HIV AIDS RISK PROTEC, V0, P0
   Johnston LD, 2011, MONITORING FUTURE CO, V0, P0
   Kann L, 2014, MMWR SURVEILL SUMM, V63, P1
   Kroenke K, 2003, MED CARE, V41, P1284, DOI 10.1097/01.MLR.0000093487.78664.3C
   Lenhart A., 2010, TEENS MOBILE PHONES, V0, P0
   Nahum-Shani I, 2018, ANN BEHAV MED, V52, P446, DOI 10.1007/s12160-016-9830-8
   Petraitis J, 1998, SUBST USE MISUSE, V33, P2561, DOI 10.3109/10826089809059341
   Phillips MM, 2014, PSYCHOL ASSESSMENT, V26, P947, DOI 10.1037/a0036612
   Ranney ML, 2013, PEDIATR EMERG CARE, V29, P475, DOI 10.1097/PEC.0b013e31828a322f
   Scott-Sheldon LAJ, 2010, AIDS BEHAV, V14, P845, DOI 10.1007/s10461-008-9426-9
   Shorey RC, 2014, PSYCHOL ADDICT BEHAV, V28, P516, DOI 10.1037/a0034648
   Shorey RC, 2014, ADDICT BEHAV, V39, P365, DOI 10.1016/j.addbeh.2013.10.025
   Simons J, 1998, J COUNS PSYCHOL, V45, P265, DOI 10.1037/0022-0167.45.3.265
   Smith A., 2011, AM TEXT MESSAGING, V0, P0
   Smith G. R., 1996, SUBSTANCE ABUSE OUTC, V0, P0
   Smith GR, 2006, PSYCHIAT SERV, V57, P1452, DOI 10.1176/appi.ps.57.10.1452
   Spitzer RL, 2006, ARCH INTERN MED, V166, P1092, DOI 10.1001/archinte.166.10.1092
   Stone AA, 2007, SCI REAL TIME DATA C, V0, P8
   Stone AL, 2012, ADDICT BEHAV, V37, P747, DOI 10.1016/j.addbeh.2012.02.014
   Thones S, 2015, J AFFECT DISORDERS, V175, P359, DOI 10.1016/j.jad.2014.12.057
   U. S. Census Bureau, 2015, STAT COUNT QUICKF, V0, P0
   United States Department of Health and Human Services National Institutes of Health & National Institute on Drug Abuse, 2008, ICPSR03404V3 US DEP, V0, P0
   US Census Bureau, 2015, 20010 2014 5 YEAR AM, V0, P0
   Voisin DR, 2011, J ADOLESCENT HEALTH, V49, P230, DOI 10.1016/j.jadohealth.2011.01.002
   Walton MA, 2011, J ADOLESCENT HEALTH, V48, P303, DOI 10.1016/j.jadohealth.2010.07.005
   Weinhardt LS, 1998, ANN BEHAV MED, V20, P25, DOI 10.1007/BF02893805
   White HR, 2005, J DRUG ISSUES, V35, P281, DOI 10.1177/002204260503500204
   Wilson KM, 2000, ARCH PEDIAT ADOL MED, V154, P361, DOI 10.1001/archpedi.154.4.361
NR 55
TC 14
Z9 14
U1 0
U2 13
PU TAYLOR & FRANCIS LTD
PI ABINGDON
PA 2-4 PARK SQUARE, MILTON PARK, ABINGDON OR14 4RN, OXON, ENGLAND
SN 1606-6359
EI 1476-7392
J9 ADDICT RES THEORY
JI Addict. Res. Theory
PD JUN 15
PY 2018
VL 26
IS 2
BP 103
EP 113
DI 10.1080/16066359.2017.1310205
PG 11
WC Substance Abuse; Social Issues
SC Substance Abuse; Social Issues
GA FU3MH
UT WOS:000423755100003
PM 29632458
DA 2023-03-20
ER

PT J
AU Green, SM
   Turner, D
   Logan, RG
AF Green, Shana M.
   Turner, DeAnne
   Logan, Rachel G.
TI Exploring the Effect of Sharing Common Facebook Friends on the Sexual Risk Behaviors of Tinder Users
SO CYBERPSYCHOLOGY BEHAVIOR AND SOCIAL NETWORKING
LA English
DT Article
DE Tinder; Facebook; condom use; mobile dating apps; online dating
ID college-students; condom use; partners; health; perception; internet; online; men
AB An increasing number of young adults are using online dating sites and mobile apps. The common connections feature on Tinder displays mutual Facebook friends between users and might serve as an unintentional validation of a user's character. This study investigates condom use differences between partners met via mobile dating apps or in-person; and if the common connections feature affects the perceived sexual risk Tinder users have toward partners met online. College students who met a partner online or in-person in the past year were recruited from a large metropolitan university to complete an online survey. Participants answered questions about sexual risk behavior, condom use, Tinder use, and the effect common connections could have on sexual risk behaviors. The likelihood of condomless vaginal sex was no different if participants met their partner through an app or in-person. Among a subset of participants who reported using Tinder, having common connections with a potential date decreased the likelihood that they would talk to their date about HIV (p=0.004) or STI testing (p=0.001). The common connections feature on Tinder might influence sexual decision-making because users are able to evaluate potential dates based on their social network. Our findings suggest that Tinder users may (1) perceive partners with whom they share common connections as familiar or safe, which may give users a false sense of security about the sexual health risks that a potential date may pose or (2) be hesitant to discuss sexual health matters with partners who are within their sexual network due to fear of potential gossip. Both lines of thought may reduce safer sex behaviors among sex partners who meet on Tinder.
C1 [Green, Shana M.; Turner, DeAnne; Logan, Rachel G.] Univ S Florida, Dept Community & Family Hlth, Tampa, FL USA.
C3 State University System of Florida; University of South Florida
RP Green, SM (corresponding author), Univ S Florida, Dept Community & Family Hlth, Coll Publ Hlth, 13201 Bruce B Downs Blvd, Tampa, FL 33612 USA.
EM sgreen10@health.usf.edu
CR [Anonymous], 2013, IBM SPSS STAT WIND C, V0, P0
   Arnett JJ, 2007, CHILD DEV PERSPECT, V1, P68, DOI 10.1111/j.1750-8606.2007.00016.x
   Blanford A., 2015, ARE DATING APPS RESP, V0, P0
   Buhi ER, 2012, SEX TRANSM DIS, V39, P55, DOI 10.1097/OLQ.0b013e318235b3c6
   Chan PA, 2016, PUBLIC HEALTH REP, V131, P264, DOI 10.1177/003335491613100210
   Chiasson MA, 2007, JAIDS-J ACQ IMM DEF, V44, P235, DOI 10.1097/QAI.0b013e31802e298c
   Dias V, 2016, TINDER GRINDR ADD NE, V0, P0
   Duguay S, 2017, INFORM COMMUN SOC, V20, P351, DOI 10.1080/1369118X.2016.1168471
   Fielder RL, 2010, J SEX MARITAL THER, V36, P346, DOI 10.1080/0092623X.2010.488118
   Finer LB, 2011, CONTRACEPTION, V84, P478, DOI 10.1016/j.contraception.2011.07.013
   Fisher JD, 2002, EMERGING THEORIES HL, V0, P0
   Goldman D., 2015, TINDER HOOKUP APPS B, V0, P0
   Huang ETY, 2016, JMIR MHEALTH UHEALTH, V4, P0, DOI 10.2196/mhealth.5760
   Lehmiller JJ, 2014, J SEX RES, V51, P74, DOI 10.1080/00224499.2012.719167
   McFarlane M, 2004, J WOMENS HEALTH, V13, P689, DOI 10.1089/jwh.2004.13.689
   Misovich S., 1997, REV GEN PSYCHOL, V1, P72, DOI https://doi.org/10.1037/1089-2680.1.1.72
   Misovich S. J., 1996, CANADIAN J HUMAN SEX, V5, P83
   Newcomb ME, 2016, JAIDS-J ACQ IMM DEF, V71, P200, DOI 10.1097/QAI.0000000000000819
   Prevention CfDCa, 2017, HIV YOUTH, V0, P0
   Reisen CA, 1999, J APPL SOC PSYCHOL, V29, P667, DOI 10.1111/j.1559-1816.1999.tb02018.x
   Richman AR, 2014, SEX EDUC-SEX SOC LEA, V14, P310, DOI 10.1080/14681811.2014.889604
   Rocha V., 2015, LA TIMES 2015, V0, P0
   Rosenfeld MJ, 2012, AM SOCIOL REV, V77, P523, DOI 10.1177/0003122412448050
   Sales N.J., 2015, VANITY FAIR, V0, P0
   Schoenberg N. E., 2000, INT J SOC RES METHOD, V3, P63, DOI 10.1080/136455700294932
   Smith A, 2016, 15 AM ADULTS HAVE US, V0, P0
   Stoner BP, 2003, SEX TRANSM INFECT, V79, P197, DOI 10.1136/sti.79.3.197
   Sumter SR, 2017, TELEMAT INFORM, V34, P67, DOI 10.1016/j.tele.2016.04.009
   SWANN WB, 1995, PERS RELATIONSHIP, V2, P173, DOI 10.1111/j.1475-6811.1995.tb00084.x
   Thorburn S, 2005, AIDS CARE, V17, P335, DOI 10.1080/09540120412331299762
   Timmermans E, 2017, PERS INDIV DIFFER, V110, P74, DOI 10.1016/j.paid.2017.01.026
   Williams J., 2016, INT BUSINESS TIMES, V0, P0
NR 33
TC 7
Z9 8
U1 3
U2 38
PU MARY ANN LIEBERT, INC
PI NEW ROCHELLE
PA 140 HUGUENOT STREET, 3RD FL, NEW ROCHELLE, NY 10801 USA
SN 2152-2715
EI 2152-2723
J9 CYBERPSYCH BEH SOC N
JI Cyberpsychology Behav. Soc. Netw.
PD JUL 15
PY 2018
VL 21
IS 7
BP 457
EP 462
DI 10.1089/cyber.2017.0581
PG 6
WC Psychology, Social
SC Psychology
GA GM6AC
UT WOS:000438235300009
PM 29995527
DA 2023-03-20
ER

PT J
AU Heeren, GA
   Jemmott, JB
   Marange, CS
   Gwaze, AR
   Batidzirai, JM
   Ngwane, Z
   Mandeya, A
   Tyler, JC
AF Heeren, G. Anita
   Jemmott, John B., III
   Marange, C. Show
   Gwaze, Arnold Rumosa
   Batidzirai, Jesca Mercy
   Ngwane, Zolani
   Mandeya, Andrew
   Tyler, Joanne C.
TI Health-Promotion Intervention Increases Self-Reported Physical Activity in Sub-Saharan African University Students: A Randomized Controlled Pilot Study
SO BEHAVIORAL MEDICINE
LA English
DT Article
DE randomized controlled trial; physical activity; health-promotion intervention; 5-a-Day diet; social cognitive theory; Sub-Saharan Africa; university students
ID behavioral intervention; vegetable consumption; condom-use; adolescents; risk; schools; fruit
AB To evaluate the efficacy of a health-promotion intervention in increasing self-reported physical activity among university students in Sub-Saharan Africa. Randomly selected second-year students at a university in South Africa were randomized to an intervention based on social cognitive theory: health-promotion, targeting physical activity and fruit, vegetable, and fat consumption; or HIV risk-reduction, targeting sexual-risk behaviors. Participants completed assessments via audio computer-assisted self-interviewing pre-intervention and 6 and 12 months post-intervention. A total of 176 were randomized with 171 (97.2%) retained 12 months post-intervention. Generalized-estimating-equations analyses indicated that the health-promotion-intervention participants were more likely to meet physical-activity guidelines than were control participants, post-intervention, adjusting for pre-intervention physical activity (odds ratio [OR] = 3.35; 95% CI: 1.33-8.41). Health-promotion participants reported a greater number of days they did vigorous-intensity (risk ratio [RR] = 2.01; 95% CI: 1.43-2.83) and moderate-intensity (RR = 1.40; 95% CI: 1.01-1.95) aerobic activity, but not strength-building activity (RR = 1.37; 95% CI: 0.091-2.07). The intervention reduced self-reported servings of fried foods (mean difference = -0.31; 95% CI: -0.60, -0.02). The findings suggest that theory-based, contextually appropriate interventions may increase physical activity among university students in Sub-Saharan Africa.
C1 [Heeren, G. Anita; Jemmott, John B., III] St Josephs Univ, 5600 City Ave, Philadelphia, PA 19131 USA.
   [Marange, C. Show; Gwaze, Arnold Rumosa; Batidzirai, Jesca Mercy] Univ Ft Hare, Alice, South Africa.
   [Batidzirai, Jesca Mercy] Univ KwaZulu Natal, Durban, South Africa.
   [Ngwane, Zolani; Mandeya, Andrew; Tyler, Joanne C.] Haverford Coll, Philadelphia, PA USA.
C3 Saint Joseph's University; University of Fort Hare; University of Kwazulu Natal; Haverford College
RP Heeren, GA (corresponding author), St Josephs Univ, 5600 City Ave, Philadelphia, PA 19131 USA.
EM gheeren@sju.edu
CR AJZEN I, 1991, ORGAN BEHAV HUM DEC, V50, P179, DOI 10.1016/0749-5978(91)90020-T
   Amosun SL, 2007, CAN J PUBLIC HEALTH, V98, P254, DOI 10.1007/BF03405398
   Bandura A, 1986, SOCIAL FDN THOUGHT A, V0, P0
   Batidzirai Jesca Mercy, 2014, MEDITERR J SOC SCI, V5, P346
   Campbell MK, 1999, AM J PUBLIC HEALTH, V89, P1390, DOI 10.2105/AJPH.89.9.1390
   Centers for Disease Control and Prevention, 2003, 2001 NAT SCH BAS YOU, V0, P0
   Cohen J., 1988, STAT POWER ANAL BEHA, V0, P0
   Cook T. D., 1979, QUASIEXPERIMENTATION, V0, P0
   Edmonds MJ, 2008, J AM DIET ASSOC, V108, P1033, DOI 10.1016/j.jada.2008.03.002
   Edries N, 2013, BMC PUBLIC HEALTH, V13, P0, DOI 10.1186/1471-2458-13-25
   El-Bassel N, 2011, ARCH INTERN MED, V171, P728, DOI 10.1001/archinternmed.2011.136
   Fitzmaurice G.M., 2004, APPL LONGITUDINAL AN, V0, P0
   Foster C, 2013, COCHRANE DB SYST REV, V0, P0, DOI DOI 10.1002/14651858.CD010395.pub2
   George ES, 2012, SPORTS MED, V42, P281, DOI 10.2165/11597220-000000000-00000
   Heeren GA, 2012, J HUM BEHAV SOC ENVI, V22, P1021, DOI 10.1080/10911359.2012.720909
   Heeren GA, 2007, AIDS EDUC PREV, V19, P1, DOI 10.1521/aeap.2007.19.1.1
   Heeren GA, 2013, J HUM BEHAV SOC ENVI, V23, P967, DOI 10.1080/10911359.2013.831295
   Heeren GA, 2013, AIDS BEHAV, V17, P1105, DOI 10.1007/s10461-011-0129-2
   Heeren GA, 2009, AIDS BEHAV, V13, P268, DOI 10.1007/s10461-008-9415-z
   Hillsdon M, 2005, COCHRANE DATABASE SYST REV, V0, PCD003180
   Jemmott JB, 1998, JAMA-J AM MED ASSOC, V279, P1529, DOI 10.1001/jama.279.19.1529
   Jemmott JB, 2015, PREV MED, V72, P1, DOI 10.1016/j.ypmed.2014.12.022
   Jemmott JB, 2014, PREV MED, V64, P114, DOI 10.1016/j.ypmed.2014.04.012
   Jemmott JB, 2011, PSYCHOL HEALTH, V26, P167, DOI 10.1080/08870446.2011.531573
   Joubert J, 2007, SAMJ S AFR MED J, V97, P725
   King K, 2015, PLOS ONE, V10, P0, DOI 10.1371/journal.pone.0117015
   Langhaug LF, 2010, TROP MED INT HEALTH, V15, P362, DOI 10.1111/j.1365-3156.2009.02464.x
   Mayosi BM, 2012, LANCET, V380, P2029, DOI 10.1016/S0140-6736(12)61814-5
   Mokabane MN, 2014, SAMJ S AFR MED J, V104, P665, DOI 10.7196/SAMJ.8577
   Muzigaba M, 2014, J PHYS ACT HEALTH, V11, P1276, DOI 10.1123/jpah.2012-0386
   Peer N, 2013, GLOBAL HEALTH ACTION, V6, P1, DOI 10.3402/gha.v6i0.19216
   Physical Activity Guidelines Advisory Committee, 2008, PHYS ACT GUID ADV CO, V0, P0
   Pienaar AE, 2012, J SPORT MED PHYS FIT, V52, P300
   Richards J, 2013, COCHRANE DB SYST REV, V0, P0, DOI DOI 10.1002/14651858.CD010392.pub2
   Sanchez-Meca J, 2003, PSYCHOL METHODS, V8, P448, DOI 10.1037/1082-989X.8.4.448
   Schneider M, 2007, SAMJ S AFR MED J, V97, P717
   THOMPSON FE, 1994, J NUTR, V124, PS2245, DOI 10.1093/jn/124.suppl_11.2245s
   Waters LA, 2011, J PHYS ACT HEALTH, V8, P85, DOI 10.1123/jpah.8.1.85
   WHO, 2014, GLOBAL STATUS REPORT ON VIOLENCE PREVENTION 2014, V0, P1
NR 40
TC 14
Z9 14
U1 1
U2 16
PU ROUTLEDGE JOURNALS, TAYLOR & FRANCIS LTD
PI ABINGDON
PA 2-4 PARK SQUARE, MILTON PARK, ABINGDON OX14 4RN, OXON, ENGLAND
SN 0896-4289
EI 1940-4026
J9 BEHAV MED
JI Behav. Med.
PD JUN 15
PY 2018
VL 44
IS 4
BP 297
EP 305
DI 10.1080/08964289.2017.1350134
PG 9
WC Behavioral Sciences; Psychiatry
SC Behavioral Sciences; Psychiatry
GA GV6GM
UT WOS:000446206200005
PM 28682186
DA 2023-03-20
ER

PT J
AU Francis, DB
   Noar, SM
   Fortune, DA
   Adimora, AA
AF Francis, Diane B.
   Noar, Seth M.
   Fortune, Deborah A.
   Adimora, Adaora A.
TI "BE STRAIGHT UP AND SO WILL HE": EVALUATION OF A NOVEL HIV PREVENTION CONDOM DISTRIBUTION AND HEALTH COMMUNICATION INTERVENTION TARGETING YOUNG AFRICAN AMERICAN FEMALES
SO AIDS EDUCATION AND PREVENTION
LA English
DT Article
ID historically black-colleges; availability program; nyc condom; embarrassment; students; purchase; metaanalysis; attitudes; behavior; gender
AB This study evaluated a novel 3-month campus-based HIV prevention condom distribution and health communication intervention for African American females attending a historically Black college in North Carolina. The theoretical framework for study incorporated the integrative model of behavioral prediction and the theory of gender and power. The intervention provided free condoms via condom dispensers with point-of-access messaging on the dispensers. We assessed 195 individuals before and 118 three months after the intervention. Almost 90% of participants were exposed to the intervention. Forty-four percent used the dispensers, 70% of whom reported using the condoms for sexual intercourse. Perceptions of condom availability and accessibility increased significantly after the intervention. In a multiple regression analysis controlling for covariates, dispenser use was significantly associated with greater condom use. These findings show the promise of a low-cost, broad-reach HIV/STI prevention intervention for young African American women.
C1 [Francis, Diane B.] Louisiana State Univ, Manship Sch Mass Commun, 249 Hodges Hall, Baton Rouge, LA 70803 USA.
   [Noar, Seth M.] Univ North Carolina Chapel Hill, Sch Media & Journalism, Chapel Hill, NC USA.
   [Noar, Seth M.] Univ North Carolina Chapel Hill, Lineberger Comprehens Canc Ctr, Chapel Hill, NC USA.
   [Fortune, Deborah A.] North Carolina Cent Univ, Dept Publ Hlth Educ, Durham, NC USA.
   [Adimora, Adaora A.] Univ North Carolina Chapel Hill, Sch Med, Chapel Hill, NC USA.
C3 Louisiana State University System; Louisiana State University; University of North Carolina; University of North Carolina Chapel Hill; University of North Carolina School of Medicine; University of North Carolina; University of North Carolina Chapel Hill; University of North Carolina School of Medicine; University of North Carolina; North Carolina Central University; University of North Carolina; University of North Carolina Chapel Hill; University of North Carolina School of Medicine
RP Francis, DB (corresponding author), Louisiana State Univ, Manship Sch Mass Commun, 249 Hodges Hall, Baton Rouge, LA 70803 USA.
EM dianefrancis@lsu.edu
FU University of North Carolina at Chapel Hill Center for AIDS Research (CFAR), an NIH [P30 AI50410]
CR [Anonymous], 2016, DIG ED STAT 2015, V0, P0
   Bell J, 2009, J ADOLESCENCE, V32, P379, DOI 10.1016/j.adolescence.2008.01.002
   Blake SM, 2003, AM J PUBLIC HEALTH, V93, P955, DOI 10.2105/AJPH.93.6.955
   Brackett KP, 2004, SOC SCI J, V41, P459, DOI 10.1016/j.soscij.2004.04.006
   Bryan A, 2002, HEALTH PSYCHOL, V21, P71, DOI 10.1037//0278-6133.21.1.71
   Burke RC, 2011, J URBAN HEALTH, V88, P749, DOI 10.1007/s11524-011-9597-y
   Burke RC, 2009, AM J PUBLIC HEALTH, V99, P2178, DOI 10.2105/AJPH.2008.152298
   Butler S. M., 2011, ELECT J HUMAN SEXUAL, V14, P0
   Butler S. M., 2014, ELECT J HUMAN SEXUAL, V17, P0
   Centers for Disease Control and Prevention, 2015, COND DISTR STRUCT LE, V0, P0
   Centers for Disease Control and Prevention, 2017, SEX TRANSM DIS SURV, V0, P0
   Charania MR, 2011, AIDS BEHAV, V15, P1283, DOI 10.1007/s10461-010-9812-y
   Civic D, 2000, J SEX MARITAL THER, V26, P95, DOI 10.1080/009262300278678
   Dahl DW, 1998, CAN J PUBLIC HEALTH, V89, P368, DOI 10.1007/BF03404075
   Dahl DW, 2001, J CONSUM RES, V28, P473, DOI 10.1086/323734
   De Rosa CJ, 2012, J ADOLESCENT HEALTH, V51, P572, DOI 10.1016/j.jadohealth.2012.03.010
   Des Jarlais DC, 2014, J URBAN HEALTH, V91, P547, DOI 10.1007/s11524-013-9838-3
   Fishbein M, 2006, J COMMUN, V56, PS1, DOI 10.1111/j.1460-2466.2006.00280.x
   Francis DB, 2016, HEALTH EDUC J, V75, P998, DOI 10.1177/0017896916648994
   HELWEGLARSEN M, 1994, HEALTH PSYCHOL, V13, P224, DOI 10.1037/0278-6133.13.3.224
   Kelly M. P., 1996, J WELLNESS PERSPECTI, V12, P80
   Malekinejad M, 2017, PLOS ONE, V12, P0, DOI 10.1371/journal.pone.0180718
   MARKIEWID, 1974, SOCIOMETRY, V37, P407, DOI 10.2307/2786391
   Moore SG, 2008, AIDS CARE, V20, P553, DOI 10.1080/09540120701867214
   Moore Sarah G, 2006, PSYCHOL HEALTH MED, V11, P70
   Noar SM, 2008, AIDS BEHAV, V12, P335, DOI 10.1007/s10461-007-9313-9
   Noar SM, 2008, LEA COMMUN SER, V0, P3
   Noar SM, 2004, HANDBOOK OF SEXUALITY IN CLOSE RELATIONSHIPS, V0, P519
   Robinson MN, 2014, AM J PREV MED, V47, P360, DOI 10.1016/j.amepre.2014.05.034
   Ronis ST, 2013, CAN J HUM SEX, V22, P86, DOI 10.3138/CJHS.2013.2201
   Sheeran P, 1999, PSYCHOL BULL, V125, P90, DOI 10.1037/0033-2909.125.1.90
   Sheeran P, 1998, BRIT J SOC PSYCHOL, V37, P231, DOI 10.1111/j.2044-8309.1998.tb01167.x
   Sheeran P., 2002, EUROPEAN REV SOCIAL, V12, P1, DOI 10.1080/14792772143000003
   van Teijlingen E., 2007, SOCIOLOGICAL RES ONL, V12, P0
   Walsh JL, 2013, J SEX RES, V50, P128, DOI 10.1080/00224499.2011.642024
   Warren-Jeanpiere L, 2011, J COLL STUDENT DEV, V52, P740, DOI 10.1353/csd.2011.0076
   Warren-Jeanpiere L, 2011, J AM COLL HEALTH, V59, P327, DOI 10.1080/07448481.2010.502202
   Wingood GM, 2000, HEALTH EDUC BEHAV, V27, P539, DOI 10.1177/109019810002700502
   Wingood GM, 1998, AM J COMMUN PSYCHOL, V26, P29, DOI 10.1023/A:1021830023545
   Wretzel SR, 2011, J ADOLESCENT HEALTH, V49, P324, DOI 10.1016/j.jadohealth.2010.12.011
   Younge SN, 2013, J AM COLL HEALTH, V61, P254, DOI 10.1080/07448481.2013.799480
   Zimmerman RS, 2007, HEALTH EDUC BEHAV, V34, P810, DOI 10.1177/1090198107299700
NR 42
TC 6
Z9 6
U1 0
U2 5
PU GUILFORD PUBLICATIONS INC
PI NEW YORK
PA 370 SEVENTH AVE, SUITE 1200, NEW YORK, NY 10001-1020 USA
SN 0899-9546
EI 1943-2755
J9 AIDS EDUC PREV
JI Aids Educ. Prev.
PD APR 15
PY 2018
VL 30
IS 2
BP 137
EP 151
DI 
PG 15
WC Education & Educational Research; Public, Environmental & Occupational Health
SC Education & Educational Research; Public, Environmental & Occupational Health
GA GD9AK
UT WOS:000430805200005
PM 29688776
DA 2023-03-20
ER

PT J
AU Haruna, H
   Hu, X
   Chu, SKW
   Mellecker, RR
   Gabriel, G
   Ndekao, PS
AF Haruna, Hussein
   Hu, Xiao
   Chu, Samuel Kai Wah
   Mellecker, Robin R.
   Gabriel, Goodluck
   Ndekao, Patrick Siril
TI Improving Sexual Health Education Programs for Adolescent Students through Game-Based Learning and Gamification
SO INTERNATIONAL JOURNAL OF ENVIRONMENTAL RESEARCH AND PUBLIC HEALTH
LA English
DT Article
DE sexual health education; sexual well-being; adolescent students; game-based learning; gamification; MAKE framework; randomized controlled trial; reduction unhealthy sexual behaviour; prevention STIs and HIV; AIDS; digital health technologies
ID computer-assisted-instruction; focus group interviews; behavior-change; empirical-test; risk-factors; prevention; youth; intervention; time; satisfaction
AB An effective innovative pedagogy for sexual health education is required to meet the demands of technology savvy digital natives. This study investigates the extent to which game-based learning (GBL) and gamification could improve the sexual health education of adolescent students. We conducted a randomized control trial of GBL and gamification experimental conditions. We made a comparison with traditional teaching as a control condition in order to establish differences between the three teaching conditions. The sexual health education topics were delivered in a masked fashion, 40-min a week for five weeks. A mixed-method research approach was uses to assess and analyze the results for 120 students from a secondary school in Dar Es Salaam, Tanzania. Students were divided into groups of 40 for each of the three teaching methods: GBL, gamification, and the control group (the traditional teaching method). The average post-test scores for GBL (Mean = 79.94, SD = 11.169) and gamification (Mean = 79.23, SD = 9.186) were significantly higher than the control group Mean = 51.93, SD = 18.705 (F (2, 117) = 54.75, p = 0.001). Overall, statistically significant differences (p 0.05) were found for the constructs of Motivation, Attitude, Knowledge, and Engagement (MAKE). This study suggests that the two innovative teaching approaches can be used to improve the sexual health education of adolescent students. The methods can potentially contribute socially, particularly in improving sexual health behaviour and adolescents' knowledge in regions plagued by years of sexual health problems, including HIV/AIDS.
C1 [Haruna, Hussein; Hu, Xiao; Chu, Samuel Kai Wah; Mellecker, Robin R.] Univ Hong Kong, Fac Educ, Pokfulam Rd, Hong Kong, Hong Kong, Peoples R China.
   [Gabriel, Goodluck] Innovat Dev Tanzania, Animat Creat Dept, 63 Galu St, Dar Es Salaam, Tanzania.
   [Ndekao, Patrick Siril] Inst Finance Management, Directorate Lib Serv, 5 Shaaban Robert St, Dar Es Salaam 11101, Tanzania.
C3 University of Hong Kong; Institute of Finance Management (IFM)
RP Haruna, H (corresponding author), Univ Hong Kong, Fac Educ, Pokfulam Rd, Hong Kong, Hong Kong, Peoples R China.
EM hharuna@hku.hk; xiaoxhu@hku.hk; samchu@hku.hk; robmel@hku.hk; goodluckgabriel201@gmail.com; cyrilbab@gmail.com
CR Acharya D.R., 2014, THESIS, V0, P0
   Ahmed N, 2009, SCAND J PUBLIC HEALT, V37, P48, DOI 10.1177/1403494808097190
   Arnab S, 2017, BRIT J EDUC TECHNOL, V48, P279, DOI 10.1111/bjet.12377
   Arnab S, 2013, COMPUT EDUC, V69, P15, DOI 10.1016/j.compedu.2013.06.013
   Sanchez RA, 2010, COMPUT HUM BEHAV, V26, P1632, DOI 10.1016/j.chb.2010.06.011
   Bamidis P.D., 2016, PARTICIPATORY HLTH S, V0, P112
   Baranowski T, 2016, GAMES HEALTH J, V5, P1, DOI 10.1089/g4h.2015.0026
   Behnke K.A., 2015, THESIS, V0, P0
   Bilinga M., 2014, J ED PRACT INTERNET, V5, P21
   Bilinga M.J., 2016, INT J SCI BASIC APPL, V26, P66
   Bouris A, 2016, SEX EDUC-SEX SOC LEA, V16, P353, DOI 10.1080/14681811.2015.1101373
   Bowen Erica, 2014, PSYCHOSOCIAL INTERVENTION, V23, P43, DOI 10.5093/in2014a5
   Buckley P, 2017, COMPUT EDUC, V106, P43, DOI 10.1016/j.compedu.2016.11.009
   Cardona T., 2010, THESIS, V0, P0
   Carswell K, 2012, JMIR RES PROTOC, V1, P0, DOI 10.2196/resprot.2114
   Cates JR, 2018, GAMES HEALTH J, V7, P51, DOI 10.1089/g4h.2017.0002
   ChanLin LJ, 2009, INNOV EDUC TEACH INT, V46, P91, DOI 10.1080/14703290802646123
   Chib A., 2011, HDB RES IMPROVING LE, V0, P0
   Chu SKW, 2015, GAMES HEALTH J, V4, P168, DOI 10.1089/g4h.2014.0059
   DCruz J, 2015, GAMES HEALTH J, V4, P113, DOI 10.1089/g4h.2014.0080
   DeSmet A., 2015, GAMES HLTH J, V4, P1
   DeSmet A, 2014, PREV MED, V69, P95, DOI 10.1016/j.ypmed.2014.08.026
   Dicheva D, 2015, EDUC TECHNOL SOC, V18, P75
   Edwards EA, 2016, BMJ OPEN, V6, P0, DOI 10.1136/bmjopen-2016-012447
   Eleftheriou Anastasia, 2017, JMIR SERIOUS GAMES, V5, Pe9, DOI 10.2196/games.6598
   ENGESTROM Yrjo, 1987, ORIENTA KONSULTIT, V0, P0
   Ettinger AS, 2004, CHILDRENS HLTH NATIO, V0, P0
   Evans AE, 2000, J ADOLESCENT HEALTH, V26, P244, DOI 10.1016/S1054-139X(99)00093-2
   Fabrigar LR, 1999, PERS SOC PSYCHOL B, V25, P363, DOI 10.1177/0146167299025003008
   Fiellin LE, 2017, J MED INTERNET RES, V19, P0, DOI 10.2196/jmir.8148
   Fitzpatrick V.E., 2015, THESIS, V0, P0
   Gabarron E, 2013, STUD HEALTH TECHNOL, V192, P1066, DOI 10.3233/978-1-61499-289-9-1066
   Gentile DA, 2008, J YOUTH ADOLESCENCE, V37, P127, DOI 10.1007/s10964-007-9206-2
   Goto A, 2018, J HEALTH COMMUN, V23, P200, DOI 10.1080/10810730.2018.1423650
   Graafland M, 2014, JMIR SERIOUS GAMES, V2, P73, DOI 10.2196/games.3825
   Greene KM, 2013, J YOUTH ADOLESCENCE, V42, P1557, DOI 10.1007/s10964-012-9814-3
   Hanus MD, 2015, COMPUT EDUC, V80, P152, DOI 10.1016/j.compedu.2014.08.019
   Haruna H., 2018, ANN GLOB HLTH, V0, P0
   Haruna H, 2018, GLOB J HLTH SCI, V3, P172, DOI 10.5539/gjhs.v10n3p172
   Heary CM, 2002, J PEDIATR PSYCHOL, V27, P47, DOI 10.1093/jpepsy/27.1.47
   Hew KF, 2016, COMPUT EDUC, V92-93, P221, DOI 10.1016/j.compedu.2015.10.010
   Hieftje K, 2016, INT J SERIOUS GAMES, V3, P83, DOI 10.17083/ijsg.v3i2.110
   Hieftje K, 2013, JAMA PEDIATR, V167, P574, DOI 10.1001/jamapediatrics.2013.1095
   Huang WH, 2010, COMPUT EDUC, V55, P789, DOI 10.1016/j.compedu.2010.03.011
   Huang WH, 2006, BRIT J EDUC TECHNOL, V37, P243, DOI 10.1111/j.1467-8535.2005.00582.x
   Hyde A, 2005, SOC SCI MED, V61, P2588, DOI 10.1016/j.socscimed.2005.04.040
   Jiang R, 2017, GAMES HEALTH J, V6, P205, DOI 10.1089/g4h.2016.0112
   Jones RD, 2009, STUDENT ENGAGEMENT T, V0, P0
   Joy T, 2011, ASIAN PAC J CANCER P, V12, P1707
   Kanato Manop, 2006, ASIAN PAC J CANCER PREV, V7, P151
   Kapp K., 2014, CHIEF LEARNING OFFIC, V13, P42, DOI 10.2304/elea.2005.2.1.5
   Kapp K. M, 2013, GAMIFICATION LEARNIN, V0, P0
   Landers RN, 2017, COMPUT HUM BEHAV, V71, P499, DOI 10.1016/j.chb.2015.07.031
   Landers RN, 2014, SIMULAT GAMING, V45, P769, DOI 10.1177/1046878114563662
   Livingood WC, 2017, HEALTH EDUC BEHAV, V44, P570, DOI 10.1177/1090198116677216
   Louie KS, 2009, BRIT J CANCER, V100, P1191, DOI 10.1038/sj.bjc.6604974
   Makuza JD, 2015, PAN AFR MED J, V22, P0, DOI 10.11604/pamj.2015.22.26.7116
   Marsh T., 2010, GAMING COGNITION THE, V0, P213
   McGonigal J., 2011, REALITY IS BROKEN WH, V22, P0
   Mkumbo K., 2010, SEX ED, V10, P0, DOI 10.1080/14681810903491396
   Mkumbo Kitila Alexander, 2012, GLOB J HEALTH SCI, V4, P149, DOI 10.5539/gjhs.v4n4p149
   Mlyakado BP., 2013, ACAD RES INT, V4, P232
   Mullinax M, 2017, INT HDB ADOLESCENT H, V0, PP143, DOI 10.1111/zph.12748
   Naik N, 2017, INNOV EDUC TEACH INT, V54, P238, DOI 10.1080/14703297.2015.1108857
   PAPERNY DM, 1989, PEDIATRICS, V83, P742
   Pe-Miguel N., 2014, UNIVERSAL J ED RES, V2, P230
   Plummer M, 2012, INT J CANCER, V130, P2638, DOI 10.1002/ijc.26250
   Reeves T., 2006, ED DESIGN BASED RES, V0, PP64, DOI 10.1017/S0958344019000065
   Rehm C.M., 2011, THESIS, V0, P0
   Roth WM, 2007, REV EDUC RES, V77, P186, DOI 10.3102/0034654306298273
   Sakamoto A., 2001, SIMULATION GAMING, V32, P331, DOI 10.1177/104687810103200304
   Sani AS, 2018, SEX EDUC-SEX SOC LEA, V18, P172, DOI 10.1080/14681811.2017.1414040
   Sani AS, 2016, BMC PUBLIC HEALTH, V16, P0, DOI 10.1186/s12889-016-3715-4
   Schaller TK, 2015, PSYCHOL MARKET, V32, P678, DOI 10.1002/mar.20809
   Schoech D, 2013, J TECHNOL HUMAN SERV, V31, P197, DOI 10.1080/15228835.2013.812512
   Shegog R, 2017, J PRIM PREV, V38, P27, DOI 10.1007/s10935-016-0440-9
   Shernoff D. J., 2014, APPL FLOW HUMAN DEV, V0, PP475, DOI 10.1007/978-94-017-9094-9_24
   Sommer M, 2015, ARCH SEX BEHAV, V44, P583, DOI 10.1007/s10508-014-0406-z
   *Sorbring E., 2015, ADV SOC WORK, V16, P125
   Sun WH, 2017, J MED INTERNET RES, V19, P0, DOI 10.2196/jmir.7403
   UNAIDS, 2016, GLOB AIDS UPD 2016 E, V0, P0
   Vanhalst J, 2018, J YOUTH ADOLESCENCE, V47, P162, DOI 10.1007/s10964-017-0686-4
   Vanwesenbeeck I, 2016, SEX EDUC-SEX SOC LEA, V16, P471, DOI 10.1080/14681811.2015.1111203
   Vaughn S, 1996, FOCUS GROUP INTERVIE, V0, P0
   Vermeulen H, 2016, P ANN HICSS, V0, PP1328, DOI 10.1109/HICSS.2016.168
   Walcott CM, 2008, PSYCHOL SCHOOLS, V45, P39, DOI 10.1002/pits.20277
   Wernersbach B., 2013, THESIS UTAH STATE U, V0, P0
   WHO, 2010, DEV SEX HLTH PROGR F, V0, P0
   Zhang QY, 2017, CAN J PUBLIC HEALTH, V108, PE85, DOI 10.17269/CJPH.108.5634
   Zimmerman GM, 2017, J YOUTH ADOLESCENCE, V46, P228, DOI 10.1007/s10964-016-0475-5
NR 92
TC 46
Z9 50
U1 4
U2 43
PU MDPI
PI BASEL
PA ST ALBAN-ANLAGE 66, CH-4052 BASEL, SWITZERLAND
SN 
EI 1660-4601
J9 INT J ENV RES PUB HE
JI Int. J. Environ. Res. Public Health
PD SEP 15
PY 2018
VL 15
IS 9
BP 
EP 
DI 10.3390/ijerph15092027
PG 26
WC Environmental Sciences; Public, Environmental & Occupational Health
SC Environmental Sciences & Ecology; Public, Environmental & Occupational Health
GA GV0PX
UT WOS:000445765600236
PM 30227642
DA 2023-03-20
ER

PT J
AU Wiskin, C
   Dowell, J
   Hale, C
AF Wiskin, Connie
   Dowell, Jonathan
   Hale, Catherine
TI Beyond 'health and safety' - the challenge facing students asked to work outside of their comfort, qualification level or expertise on medical elective placement
SO BMC MEDICAL ETHICS
LA English
DT Article
DE Electives; International; Ethics; Safety; Students; Evaluations; Supervision; Limitations
ID uk consensus statement; global health; questionnaire survey; education; schools; ethics; abroad; risk; hiv
AB Background: On elective students may not always be clear about safeguarding themselves and others. It is important that placements are safe, and ethically grounded. A concern for medical schools is equipping their students for exposure to and response to uncomfortable and/or unfamiliar requests in locations away from home, where their comfort and safety, or that of the patient, may be compromised. This can require legal, ethical, and/or moral reasoning on the part of the student. The goal of this article is to establish what students actually encounter on elective, to inform better preparing students for safe and ethical medical placements. We discuss the implications of our findings, which are arguably applicable to other areas of graduate training, e.g. first medical roles post-qualification. Method: An anonymised survey exploring clinical and ethical dilemmas on elective was issued across 3 years of returning final year elective medical students. Questions included the prevalence and type of potentially unsafe scenarios encountered, barriers to saying 'no' in unsafe situations, perceived differences between resource poor and developed world settings and the degree to which students refused or consented to participation in events outside of the 'norms' of their own training experience. Results: Three hundred seventy-nine students participated. 45% were asked to do something "not permissible" at home. 27% were asked to do something they felt "uncomfortable" with, often an invasive clinical task Half asked to do something not usually permissible were "comfortable". 48% felt it more acceptable to bypass guidelines in developing settings. 27% refused an offer outside their experience. Conclusion: Of interest are reasons for "going along with" uncomfortable invitations, e.g. "emergency", self-belief in 'capability' and being 'more qualified' than host-personnel. This "best pair of hands available" merits scrutiny. Adverse scenarios were not exclusive to developing settings. We discuss preparing students for decision-making in new contexts, and address whether 'home' processes are too inflexible to prepare students for 'real' medical life? Ethical decision-making and communicating reluctance should be included in elective preparation.
C1 [Wiskin, Connie] Univ Birmingham, Coll Med & Dent Sci, Inst Clin Sci, Interact Studies Unit, 90 Vincent Dr, Birmingham B15 2TT, W Midlands, England.
   [Dowell, Jonathan] Univ Dundee, Dundee, Scotland.
   [Hale, Catherine] Univ Birmingham, Birmingham, W Midlands, England.
C3 University of Birmingham; University of Dundee; University of Birmingham
RP Wiskin, C (corresponding author), Univ Birmingham, Coll Med & Dent Sci, Inst Clin Sci, Interact Studies Unit, 90 Vincent Dr, Birmingham B15 2TT, W Midlands, England.
EM c.m.wiskin@bham.ac.uk
CR Ackerman LK, 2010, ANN BEHAV SCI MED ED, V16, P40, DOI 10.1007/BF03355131
   Banatvala N, 1998, BRIT MED J, V316, P1404, DOI 10.1136/bmj.316.7142.1404
   BMA, 2009, ETH MED EL RES POOR, V0, P0
   Crisp N, 2007, GLOBAL HLTH PARTNERS, V0, P0
   Dell EM, 2014, INT J MED EDUC, V5, P63, DOI 10.5116/ijme.5334.8051
   Dowell J, 2009, MED EDUC, V43, P121, DOI 10.1111/j.1365-2923.2008.03253.x
   Elansary M, 2011, J GLOBAL HLTH, V0, P0
   Elit L, 2011, MED EDUC, V45, P704, DOI 10.1111/j.1365-2923.2011.03936.x
   Francis R., 2013, REPORT MIDSTAFFORDSH, V947, P0
   Gamester CF, 1999, BRIT MED J, V318, P158, DOI 10.1136/bmj.318.7177.158
   Hastings A, 2014, MED TEACH, V36, P355, DOI 10.3109/0142159X.2013.849330
   Jeffrey J, 2011, FAM MED, V43, P21
   Kumwenda B, 2015, MED EDUC, V49, P623, DOI 10.1111/medu.12727
   Kushner T. K., 2001, WARD ETHICS DILEMMAS, V0, P0
   Lumb A, 2014, MED TEACH, V36, P557, DOI 10.3109/0142159X.2014.907887
   Miranda J Jaime, 2005, TRAVEL MED INFECT DIS, V3, P133, DOI 10.1016/j.tmaid.2004.09.003
   Murdoch-Eaton D, 2011, MED TEACH, V33, P643, DOI 10.3109/0142159X.2011.590252
   Niemantsverdriet S, 2005, MED EDUC, V39, P1236, DOI 10.1111/j.1365-2929.2005.02114.x
   Radstone SJJ, 2005, J MED ETHICS, V31, P109, DOI 10.1136/jme.2004.007799
   Ramsey KM, 2007, WORLD J SURG, V31, P2067, DOI 10.1007/s00268-007-9243-8
   Shah S, 2008, J MED ETHICS, V34, P375, DOI 10.1136/jme.2006.019265
   Sharafeldin E, 2010, BMC MED EDUC, V10, P0, DOI 10.1186/1472-6920-10-89
   Thompson MJ, 2003, ACAD MED, V78, P342, DOI 10.1097/00001888-200303000-00023
   Tilzey AJ, 2002, BRIT MED J, V325, P1010, DOI 10.1136/bmj.325.7371.1010
   Tyagi S, 2006, CLIN MED, V6, P154, DOI 10.7861/clinmedicine.6-2-154
   von Fragstein M, 2008, MED EDUC, V42, P1100, DOI 10.1111/j.1365-2923.2008.03137.x
   Wilkinson D, 1999, BRIT MED J, V318, P139, DOI 10.1136/bmj.318.7177.139
   Wiskin C, 2018, MED EDUC, V52, P14, DOI 10.1111/medu.13445
NR 30
TC 5
Z9 5
U1 0
U2 3
PU BMC
PI LONDON
PA CAMPUS, 4 CRINAN ST, LONDON N1 9XW, ENGLAND
SN 1472-6939
EI 
J9 BMC MED ETHICS
JI BMC Med. Ethics
PD JUL 20
PY 2018
VL 19
IS 
BP 
EP 
DI 10.1186/s12910-018-0307-0
PG 10
WC Ethics; Medical Ethics; Social Sciences, Biomedical
SC Social Sciences - Other Topics; Medical Ethics; Biomedical Social Sciences
GA GN9AP
UT WOS:000439471300001
PM 30029673
DA 2023-03-20
ER

PT J
AU Ab-Murat, N
   Zahari, NH
   Mohd-Noor, NH
   Razak, IA
AF Ab-Murat, Norintan
   Zahari, Nur-Hidayah
   Mohd-Noor, Nurul-Husna
   Razak, Ishak A.
TI KNOWLEDGE AND ATTITUDES ABOUT HIV/AIDS AMONG MALAYSIAN DENTAL STUDENTS
SO SOUTHEAST ASIAN JOURNAL OF TROPICAL MEDICINE AND PUBLIC HEALTH
LA English
DT Article
DE dental students; knowledge; attitudes; HIV/AIDS
ID health-care workers; hiv
AB Good oral health is important for patients with HIV and AIDS. We aimed to determine the knowledge and attitudes of third and fifth year dental students at the University of Malaya in order to inform the dental curriculum for dental students to optimize care for patients with HIV/AIDS. Each dental student completed a self-administered questionnaire prepared by literature search and discussion with experts. The questionnaire, which consisted of 18 questions, was then pilot tested on 12 dental students from two other dental institutions. Knowledge was assessed using eight questions, which included issues regarding the risk for HIV infection, infection control procedures, oral manifestations of HIV and the potential transmission route of HIV. Students were given 2 points for each correct answer. Total knowledge scores of >= 75%, 51-74%, 25-50% and <25% were defined as having an excellent, good, average or weak knowledge, respectively. Attitude was assessed by ten questions, which comprised of items about their willingness to treat HIV/AIDS patients and the perceived potential barriers. Students with positive attitudes were given 2 points for each question they gave a positive attitude about. Students who had negative attitudes were given 0 points for each question and those who were 'neutral' were given a score of 1 point for each question. A total attitude score of >= 75% was considered to signify a positive professional attitude. A total of 145 students completed the questionnaire, 76.6% were females. The mean knowledge score was 67.1%, categorized as having a good knowledge of HIV/AIDS. The mean attitude score was 77.6%, was considered to be having a positive attitude about caring for HIV/AIDS patients. The percentages of study subjects who correctly identified the oral manifestations of HIV/AIDS were: 92.4% for oral candidiasis, 81.4% for necrotizing ulcerative gingivitis and 26.2% for salivary gland diseases. Although the knowledge and attitudes scores among our study subjects were acceptable, there is room for improvement. The current dental curriculum needs to be reviewed and changes made to improve the knowledge and attitudes towards caring for patients with HIV/AIDS.
C1 [Ab-Murat, Norintan; Razak, Ishak A.] Univ Malaya, Fac Dent, Dept Community Oral Hlth & Clin Prevent, Kuala Lumpur 50603, Malaysia.
   [Zahari, Nur-Hidayah; Mohd-Noor, Nurul-Husna] Minist Hlth, Oral Hlth Div, Putrajaya, Malaysia.
   [Razak, Ishak A.] MAHSA Univ, Fac Dent, Selangor, Malaysia.
C3 Universiti Malaya; Kementerian Kesihatan Malaysia; Mahsa University
RP Ab-Murat, N (corresponding author), Univ Malaya, Fac Dent, Dept Community Oral Hlth & Clin Prevent, Kuala Lumpur 50603, Malaysia.
EM norintan@um.edu.my
CR Aggarwal A, 2013, J DENT EDUC, V77, P1209
   [Anonymous], 2015, HIV AIDS, V0, P0
   Azodo CC, 2010, J DENT EDUC, V74, P446
   Borsum K M, 2004, EUR J DENT EDUC, V8, P105, DOI 10.1111/j.1600-0579.2004.00326.x
   Centers for Disease Control and Prevention [CDC], 2015, HIV AIDS, V0, P0
   Dhanya RS, 2017, J INT SOC PREV COMMU, V7, P148, DOI 10.4103/jispcd.JISPCD_57_17
   Ellepola ANB, 2011, J DENT EDUC, V75, P574
   Engenderhealth, 2004, RED STIGM DISCR REL, V0, P0
   FIELD MJ, 1995, J AM DENT ASSOC, V126, P191, DOI 10.14219/jada.archive.1995.0144
   Fotedar S, 2013, J DENT EDUC, V77, P1218
   Kitaura H, 1997, J DENT, V25, P279, DOI 10.1016/S0300-5712(96)00030-9
   Kumar V, 2015, J PHARM BIOALLIED SC, V7, P666, DOI 10.4103/0975-7406.163598
   MANZ MC, 1994, J PUBLIC HEALTH DENT, V54, P197, DOI 10.1111/j.1752-7325.1994.tb01215.x
   McCarthy GM, 1999, AM J PUBLIC HEALTH, V89, P541, DOI 10.2105/AJPH.89.4.541
   Ministry of Health Malaysia, 2006, PUTR SECT AIDS STD, V0, P0
   Mulligan Roseann, 2006, J DENT EDUC, V70, P857
   Neiburger E J, 2000, J MASS DENT SOC, V49, P10
   Nutt S, 1999, J CAN DENT ASSOC, V65, P334
   Nwaiwu CA, 2017, AM J INFECT CONTROL, V45, P896, DOI 10.1016/j.ajic.2017.03.012
   Oliveira ER, 2002, AIDS CARE, V14, P569, DOI 10.1080/09540120220133099
   Sadeghi M, 2009, J DENT EDUC, V73, P740
   Samaranayake L P, 1992, DENT UPDATE, V19, P56
   SAMARANAYAKE L P, 1989, ANNALS ACADEMY OF MEDICINE SINGAPORE, V18, P608
   Seacat JD, 2009, J DENT EDUC, V73, P437
   Seacat Jason P, 2003, J DENT EDUC, V67, P630
   Shugars DC, 1998, J AM DENT ASSOC, V129, P851, DOI 10.14219/jada.archive.1998.0349
NR 27
TC 1
Z9 1
U1 0
U2 5
PU SOUTHEAST ASIAN MINISTERS EDUC ORGANIZATION
PI BANGKOK
PA SEAMEO-TROPMED, 420-6 RAJVITHI RD,, BANGKOK 10400, THAILAND
SN 0125-1562
EI 
J9 SE ASIAN J TROP MED
JI Southeast Asian J. Trop. Med. Public Health
PD NOV 15
PY 2018
VL 49
IS 6
BP 992
EP 1001
DI 
PG 10
WC Public, Environmental & Occupational Health; Infectious Diseases; Tropical Medicine
SC Public, Environmental & Occupational Health; Infectious Diseases; Tropical Medicine
GA HJ1FE
UT WOS:000456906500007
DA 2023-03-20
ER

PT J
AU Bauler, TJ
   Cole, S
   Gibb, T
   Van Enk, R
   Lutwick, L
   Dickinson, BL
AF Bauler, Timothy J.
   Cole, Shanna
   Gibb, Tyler
   Van Enk, Richard
   Lutwick, Larry
   Dickinson, Bonny L.
TI HIV/AIDS: A Case-Based Learning Module for First-Year Medical Students
SO JOURNAL OF MICROBIOLOGY & BIOLOGY EDUCATION
LA English
DT Article
ID biomedical knowledge
AB In medical and healthcare-related education, case-based learning (CBL) is a teaching strategy that uses clinical cases to engage students in active learning using course concepts to solve important problems. Here we describe the design and implementation of a CBL module to teach first year medical students about the human immunodeficiency virus (HIV), acute retroviral syndrome, clinical progression to acquired immunodeficiency syndrome, HIV diagnostics, assays used to assess stage of disease and response to antiretroviral treatment, and highly active antiretroviral therapy. A team of basic science and clinical faculty in the disciplines of microbiology, immunology, infection prevention and control, clinical medicine, pharmacology, and medical ethics collaboratively designed the CBL module. The results of a questionnaire indicated that the students found the CBL case interesting, engaging, and a useful educational strategy for linking basic science concepts to important clinical problems. In our experience, the CBL promoted student synthesis of basic science concepts across disciplines and engaged learners in the application of basic science knowledge to address significant real-world clinical problems.
C1 [Bauler, Timothy J.; Cole, Shanna; Gibb, Tyler; Van Enk, Richard; Lutwick, Larry; Dickinson, Bonny L.] Western Michigan Univ, Homer Stryker MD Sch Med, 1000 Oakland Dr, Kalamazoo, MI 49008 USA.
C3 Western Michigan University
RP Dickinson, BL (corresponding author), Western Michigan Univ, Homer Stryker MD Sch Med, 1000 Oakland Dr, Kalamazoo, MI 49008 USA.
EM Bonny.Dickinson@med.wmich.edu
CR Anderson M Brownell, 2010, ACAD MED, V85, PS646, DOI 10.1097/ACM.0b013e3181f13128
   Bauler TJ., 2016, MED SCI EDUC, V26, P701, DOI 10.1007/s40670-016-0300-5
   Bertram G, 2015, BASIC CLIN PHARM, V0, P0
   Chamberland M, 2013, MED EDUC, V47, P1109, DOI 10.1111/medu.12253
   DEon MM, 2010, J RES INTERPROF PRAC, V1, P2
   Engleberg NC, 2012, SCHAECHTERS MECH MIC, V0, P0
   Gray J, 2014, BMC MED EDUC, V14, P0, DOI 10.1186/1472-6920-14-63
   McGahee TW, 2009, NURS EDUC, V34, P166, DOI 10.1097/NNE.0b013e3181aaba94
   Michaelsen L. K., 1982, EXCHANGE ORG BEHAV T, V7, P18
   Thistlethwaite J, 2012, MED TEACH, V34, P454, DOI 10.3109/0142159X.2012.671561
   Woods NN, 2007, MED EDUC, V41, P1173, DOI 10.1111/j.1365-2923.2007.02911.x
   Woods NN, 2007, ADV HEALTH SCI EDUC, V12, P405, DOI 10.1007/s10459-006-9055-x
NR 12
TC 4
Z9 4
U1 0
U2 3
PU AMER SOC MICROBIOLOGY
PI WASHINGTON
PA 1752 N ST NW, WASHINGTON, DC 20036-2904 USA
SN 1935-7877
EI 1935-7885
J9 J MICROBIOL BIOL EDU
JI J. Microbiol. Biol. Educ.
PD MAY 15
PY 2018
VL 19
IS 2
BP 
EP 
DI 10.1128/jmbe.v19i2.1587
PG 5
WC Education, Scientific Disciplines
SC Education & Educational Research
GA GY5DM
UT WOS:000448590700023
PM 30100953
DA 2023-03-20
ER

PT J
AU Arnold, T
   Sims-Gomillia, CE
   Portz, K
   Bologna, E
   Williams, B
AF Arnold, Trisha
   Sims-Gomillia, Courtney E.
   Portz, Kaitlin
   Bologna, Estefany
   Williams, Bryman
TI Preliminary investigation evaluating college students' willingness and need to take pre-exposure prophylaxis (PrEP) for HIV
SO HIV & AIDS REVIEW
LA English
DT Article
DE pre-exposure prophylaxis (PrEP); college students; HIV; sexual risk behaviors; beliefs about medication; perceived risk
ID young men; perceived risk; acceptability; sex; prevention; efficacy; barriers; facilitators; preferences; infection
AB Pre-exposure prophylaxis (PrEP) is a highly effective pharmacological approach to HIV prevention. This study sought to evaluate the need and willingness of African American college students to utilize PrEP. We evaluated students' perceived HIV risk, beliefs about medication, sexual risk behaviors, and need for PrEP. The sample consisted of 147 participants (M-age = 21.6 years, SDage = 4.8), and 57.7% were female. Most of the sample had been sexually active in the past. Participants were willing to initiate PrEP if they knew it would lower their chance of contracting HIV (88.2%), knew their partner was HIV positive (85.4%), or thought they were at high-risk for HIV infection (87.9%). Additionally, there was a strong positive relationship between willingness to initiate PrEP and beliefs about medicine (r = 0.217, p < 0.05). These findings have relevant implications that will aid in the promotion of PrEP uptake and initiation among at-risk college students.
C1 [Arnold, Trisha] Brown Univ, Providence, RI 02912 USA.
   [Sims-Gomillia, Courtney E.] Univ Mississippi, Med Ctr, 2500 N State St,2nd Floor,Med Tower, Jackson, MS 39216 USA.
   [Portz, Kaitlin; Bologna, Estefany; Williams, Bryman] Jackson State Univ, Jackson, MS USA.
C3 Brown University; University of Mississippi; University of Mississippi Medical Center; Jackson State University
RP Sims-Gomillia, CE (corresponding author), Univ Mississippi, Med Ctr, 2500 N State St,2nd Floor,Med Tower, Jackson, MS 39216 USA.
EM gomillia@yahoo.com
CR [Anonymous], 2014, PUBLICATION WOMEN WH, V0, P0
   [Anonymous], 2016, NATL BLACK HIV AIDS, V0, P0
   Bauermeister JA, 2014, CURR HIV RES, V11, P520, DOI 10.2174/1570162X12666140129100411
   Centers for Disease Control and Prevention, 2015, DIAGN HIV INF US DEP, V0, P0
   Cohen SE, 2015, JAIDS-J ACQ IMM DEF, V68, P439, DOI 10.1097/QAI.0000000000000479
   Galea JT, 2011, INT J STD AIDS, V22, P256, DOI 10.1258/ijsa.2009.009255
   Golub SA, 2013, AIDS PATIENT CARE ST, V27, P248, DOI 10.1089/apc.2012.0419
   Horne R, 2004, SOC SCI MED, V59, P1307, DOI 10.1016/j.socscimed.2004.01.009
   Krakower DS, 2012, PLOS ONE, V7, P0, DOI 10.1371/journal.pone.0033119
   Mustanski B, 2013, AIDS BEHAV, V17, P2999, DOI 10.1007/s10461-013-0507-z
   Napper LE, 2012, AIDS BEHAV, V16, P1075, DOI 10.1007/s10461-011-0003-2
   Oldenburg CE, 2015, AIDS, V29, P837, DOI 10.1097/QAD.0000000000000622
   Prejean J, 2011, PLOS ONE, V6, P0, DOI 10.1371/journal.pone.0017502
   Rosenberg Eli Samuel, 2016, JMIR PUBLIC HEALTH SURVEILL, V2, Pe22, DOI 10.2196/publichealth.5684
   Rucinski KB, 2013, AIDS BEHAV, V17, P2180, DOI 10.1007/s10461-013-0443-y
   Smith DK, 2012, AIDS EDUC PREV, V24, P408, DOI 10.1521/aeap.2012.24.5.408
   UNAIDS report on the global AIDS epidemic, 2013, WHO LIB CATALOGUING, V0, P0
   Underhill K, 2016, AIDS BEHAV, V20, P1514, DOI 10.1007/s10461-015-1088-9
   Van der Elst EM, 2013, AIDS BEHAV, V17, P2162, DOI 10.1007/s10461-012-0317-8
   Whiteside YO, 2011, AIDS PATIENT CARE ST, V25, P365, DOI 10.1089/apc.2010.0224
   Young I, 2014, AIDS BEHAV, V18, P195, DOI 10.1007/s10461-013-0560-7
NR 21
TC 6
Z9 5
U1 0
U2 3
PU ELSEVIER URBAN & PARTNER SP Z O O
PI WROCLAW
PA UL MIGDALOWA 4, LOK 59, WROCLAW, 02-796, POLAND
SN 1730-1270
EI 1732-2707
J9 HIV AIDS REV
JI HIV AIDS Rev.
PD JUN 15
PY 2018
VL 17
IS 2
BP 98
EP 102
DI 10.5114/hivar.2018.76370
PG 5
WC Infectious Diseases
SC Infectious Diseases
GA GL5IE
UT WOS:000437197200005
DA 2023-03-20
ER

PT J
AU Copeland, T
AF Copeland, Toni
TI To Keep this Disease from Killing You: Cultural Competence, Consonance, and Health among HIV-positive Women in Kenya
SO MEDICAL ANTHROPOLOGY QUARTERLY
LA English
DT Article
DE cultural consonance; HIV; AIDS; women; poverty; Africa
ID blood-pressure; urban brazil; anthropology; hiv/aids; poverty; vulnerability; intervention; students; context; shapes
AB The HIV/AIDS crisis continues in sub-Saharan Africa, where nearly 70% of infections are found. Despite recent efforts to supply antiretroviral therapy to those infected, most are not receiving medication and are forced to rely on self-management to remain healthy. In Kenya, many of those infected are women living in extreme poverty. This article presents the findings of research among poor women in Nairobi that examined the relationship between knowledge of a cultural model of self-managing HIV/AIDS, cultural consonance, and health. This biocultural study expands on earlier findings showing that knowledge of the model (competence) is a significant predictor of health by examining here how behavior consistent with that knowledge (consonance) affects health outcomes, as measured by CD4 counts, perceived stress, depressive symptoms, and recent illnesses.
C1 [Copeland, Toni] Mississippi State Univ, Dept Anthropol & Middle Eastern Cultures, Mississippi State, MS 39759 USA.
C3 Mississippi State University
RP Copeland, T (corresponding author), Mississippi State Univ, Dept Anthropol & Middle Eastern Cultures, Mississippi State, MS 39759 USA.
EM tonicopeland@gmail.com
FU Hunter Henry Family Research Fund
CR Amuyunzu-Nyamongo M., 2004, J HLTH POPULATION DE, V0, P1
   [Anonymous], 2004, KEN GRAPPL BURD EXP, V0, P0
   BORGATTI S. P., 1996, ANTHROPAC 4 0, V0, P0
   COHEN S, 1983, J HEALTH SOC BEHAV, V24, P385, DOI 10.2307/2136404
   Copeland T, 2018, ANTHROPOL MED, V25, P176, DOI 10.1080/13648470.2017.1285002
   Copeland TJ, 2011, ANN ANTHROPL PRACT, V35, P81, DOI 10.1111/j.2153-9588.2011.01068.x
   Dekeda K. F., 2014, AFRICAN JOURNAL FOR PHYSICAL, V0, P0
   Dengah HJF, 2014, SOC SCI MED, V114, P18, DOI 10.1016/j.socscimed.2014.05.028
   Deutschlander S, 2010, INT J MENT HEALTH AD, V8, P444, DOI 10.1007/s11469-009-9221-5
   Dos-Santos J.E., 2001, REV BRAS HIST, V8, P173
   Dressler W., 2003, ENCYCLOPED MED ANTHR, V0, PP328, DOI 10.1007/0-387-29905-X_39
   Dressler W. W., 1994, SOCIAL SUPPORT CARDI, V0, P0
   Dressler WW, 2012, AM J HUM BIOL, V24, P325, DOI 10.1002/ajhb.22207
   Dressler WW, 2005, SOC SCI MED, V61, P527, DOI 10.1016/j.socscimed.2004.12.013
   Dressler WW, 2005, ETHOS, V33, P20, DOI 10.1525/eth.2005.33.1.020
   Dressler WW, 2000, AM ANTHROPOL, V102, P244, DOI 10.1525/aa.2000.102.2.244
   DRESSLER WW, 1997, HDB HLTH BEHAV RES, V1, P359
   Farmer P, 2001, LANCET, V358, P404, DOI 10.1016/S0140-6736(01)05550-7
   Fox AM, 2012, J BIOSOC SCI, V44, P459, DOI 10.1017/S0021932011000745
   Goode Judith, 2002, URBAN LIFE READINGS, V0, P279
   Goodman AH, 2013, AM ANTHROPOL, V115, P359, DOI 10.1111/aman.12022
   Gravlee CC, 2005, AM J PUBLIC HEALTH, V95, P2191, DOI 10.2105/AJPH.2005.065615
   Halwindi H., 2014, J BIOSOC SCI, V47, P1
   Hasse B, 2011, CLIN INFECT DIS, V53, P1130, DOI 10.1093/cid/cir626
   Himmelgreen DA, 2014, PHYSIOL BEHAV, V134, P76, DOI 10.1016/j.physbeh.2013.12.012
   Horbst V, 2014, MED ANTHROPOL Q, V28, P182, DOI 10.1111/maq.12091
   Hruschka DJ, 2013, FIELD METHOD, V25, P107, DOI 10.1177/1525822X12453514
   Inungu Joseph, 2009, J HEALTH HUM SERV ADM, V32, P259
   Joralemon D., 2017, EXPLORING MED ANTHR, V0, P0
   Keels C., 2005, BLACK ISSUES HIGHER, V22, P32
   LANDY D, 1990, MED ANTHROPOL Q, V4, P358, DOI 10.1525/maq.1990.4.3.02a00090
   Leatherman T, 2005, ETHOS, V33, P46, DOI 10.1525/eth.2005.33.1.046
   Lewis MA, 2010, J SEX RES, V47, P471, DOI 10.1080/00224490903132069
   Lyles CM, 2007, AM J PUBLIC HEALTH, V97, P133, DOI 10.2105/AJPH.2005.076182
   Mattes D, 2012, ANTHROPOL MED, V19, P75, DOI 10.1080/13648470.2012.660463
   National Institute of Health (NIH), 2016, AIDSINFO GUID US ANT, V0, P0
   OSullivan LF, 2010, ARCH SEX BEHAV, V39, P1121, DOI 10.1007/s10508-009-9493-7
   Orpen C., 2001, J SOC PSYCHOL, V132, P269
   Pigg SL, 2013, SOC SCI MED, V99, P127, DOI 10.1016/j.socscimed.2013.07.018
   Richard AA, 2011, J NURS SCHOLARSHIP, V43, P255, DOI 10.1111/j.1547-5069.2011.01404.x
   ROMNEY AK, 1986, AM ANTHROPOL, V88, P313, DOI 10.1525/aa.1986.88.2.02a00020
   Sandelowski M, 2009, AIDS CARE, V21, P953, DOI 10.1080/09540120802626212
   Schoepf BG, 2001, ANNU REV ANTHROPOL, V30, P335, DOI 10.1146/annurev.anthro.30.1.335
   Silberschmidt M., 1999, WOMEN FORGET MEN ARE, V0, P0
   Smith K., 2011, QUALITATIVE REPORT, V6, P103
   Snodgrass JG, 2013, TRANSCULT PSYCHIATRY, V50, P235, DOI 10.1177/1363461513487666
   Sobo E., 1999, ANTHROPOL MED, V6, P5, DOI 10.1080/13648470.1999.9964571
   Sori AT, 2012, J BIOSOC SCI, V44, P677, DOI 10.1017/S0021932012000193
   Sweet E, 2010, SOC SCI MED, V70, P2029, DOI 10.1016/j.socscimed.2010.02.032
   Taylor JJ, 2007, SOC SCI MED, V64, P965, DOI 10.1016/j.socscimed.2006.10.030
   WALLSTON KA, 1978, HEALTH EDUC QUART, V6, P160, DOI 10.1177/109019817800600107
   Webel AR, 2013, SOC SCI MED, V87, P147, DOI 10.1016/j.socscimed.2013.03.037
   Wiley AS, 2016, AM ANTHROPOL, V118, P554, DOI 10.1111/aman.12608
NR 53
TC 4
Z9 4
U1 0
U2 3
PU WILEY
PI HOBOKEN
PA 111 RIVER ST, HOBOKEN 07030-5774, NJ USA
SN 0745-5194
EI 1548-1387
J9 MED ANTHROPOL Q
JI Med. Anthropol. Q.
PD JUN 15
PY 2018
VL 32
IS 2
BP 272
EP 292
DI 10.1111/maq.12402
PG 21
WC Anthropology; Public, Environmental & Occupational Health; Social Sciences, Biomedical
SC Anthropology; Public, Environmental & Occupational Health; Biomedical Social Sciences
GA GI6WQ
UT WOS:000434644300017
PM 28766753
DA 2023-03-20
ER

PT J
AU Ali, A
   Ali, NS
   Nasir, U
   Aadil, M
   Waqas, N
   Zil-E-Ali, A
   Anwar, MJ
   Anjum, I
AF Ali, Asad
   Ali, Nouman Safdar
   Nasir, Usama
   Aadil, Muhammad
   Waqas, Neha
   Zil-E-Ali, Ahsan
   Anwar, Muhammad Jahanzaib
   Anjum, Ibrar
TI Comparison of Knowledge and Attitudes of Medical and Dental Students towards HIV/AIDS in Pakistan
SO CUREUS
LA English
DT Article
DE health care professionals; medical students; dental students; hiv/aids; attitude; awareness; knowledge
ID hiv; karachi
AB The number of new human immunodeficiency virus (HIV) cases is increasing in Pakistan while it has seen a decline globally. A survey conducted recently has found that 132,000 people in Pakistan suffer from HIV. This study aims to check the levels of knowledge and attitudes about HIV/acquired immunodeficiency syndrome (AIDS) among medical and dental students. This cross-sectional study was designed and conducted at Combined Military Hospital Lahore Medical College and the Institute of Dentistry (CMH LMC) in Lahore, Pakistan in 2016. Students enrolled in the courses of the MBBS and BDS were included in this study. The questionnaire consisted of three sections: demographics, knowledge and attitude. A total of 414 students completed the questionnaire and out of them, 286 were medical students while the rest were dental students. The mean +/- standard deviation score for the students was 10.02 +/- 4.37 out of 17 for knowledge related to HIV and AIDS. For acceptable attitude towards AIDS and patients afflicted with the disease, an outcome of 1.93 +/- 0.75 out of 4 was observed. The results of this study indicate lack of knowledge about HIV, especially about the modes of transmission and prevention techniques. Therefore, regular interactive workshops and seminars, besides teaching sessions, focused lectures on HIV/AIDS, need to be conducted.
C1 [Ali, Asad] CMH Lahore Med Coll & Inst Dent, Med, Lahore, Pakistan.
   [Ali, Nouman Safdar] Allama Iqbal Med Coll, Jinnah Hosp, Dept Med, Lahore, Pakistan.
   [Nasir, Usama] CMH Med & Dent Coll, Med, Lahore, Pakistan.
   [Aadil, Muhammad] FMH Coll Med & Dent, Dept Med, Lahore, Pakistan.
   [Waqas, Neha] Shaikh Zayed Med Complex, Shaikh Khalifa Bin Zayed Al Nahyan Med & Dent Col, Lahore 54600, Pakistan.
   [Zil-E-Ali, Ahsan] Pak Red Crescent Hosp, Gen Surg, Kasur, Pakistan.
   [Anwar, Muhammad Jahanzaib] Rush Univ, Med Ctr, Dept Internal Med, Chicago, IL 60612 USA.
   [Anjum, Ibrar] Univ Hlth Sci Lahore, Internal Med, Lahore, Pakistan.
C3 Rush University; University of Health Science - Pakistan
RP Waqas, N (corresponding author), Shaikh Zayed Med Complex, Shaikh Khalifa Bin Zayed Al Nahyan Med & Dent Col, Lahore 54600, Pakistan.
EM 1nehawaqas@gmail.com
CR Ahmad Z, 2017, CUREUS, V9, P0, DOI 10.7759/cureus.1338
   Ali M, 2017, FUTURE VIROL, V12, P609, DOI 10.2217/fvl-2017-0009
   Alubo O, 2002, AIDS CARE, V14, P117, DOI 10.1080/09540120220097991
   [Anonymous], 2016, AIDS NUMBERS AIDS IS, V0, P0
   Bhutto AQ, 2017, E MEDITERR HEALTH J, V23, P13, DOI 10.26719/2017.23.1.13
   Brown MJ, 2016, AIDS CARE, V28, P745, DOI 10.1080/09540121.2016.1147015
   Hafeez T, 2017, ACTA MED INT, V4, P124, DOI 10.5530/ami.2017.4.22
   Huerta S R, 1992, J PROF NURS, V8, P221, DOI 10.1016/8755-7223(92)90083-B
   Khan EA, 2017, J PAK MED ASSOC, V67, P105
   Latman NS, 1996, SEX TRANSM DIS, V23, P219, DOI 10.1097/00007435-199605000-00010
   Mannheimer SB, 2014, JAIDS-J ACQ IMM DEF, V67, P438, DOI 10.1097/QAI.0000000000000334
   NUTTALL NM, 1993, J DENT, V21, P105, DOI 10.1016/0300-5712(93)90155-J
   Shaikh Farah D, 2007, PSYCHOL HEALTH MED, V12, P7, DOI 10.1080/13548500500477667
   Waheed Yasir, 2017, WORLD J VIROL, V6, P46, DOI 10.5501/wjv.v6.i2.46
NR 14
TC 10
Z9 10
U1 0
U2 3
PU CUREUS INC
PI PALO ALTO
PA PO BOX 61002, PALO ALTO, CA 94306 USA
SN 
EI 2168-8184
J9 CUREUS
JI Cureus
PD APR 15
PY 2018
VL 10
IS 4
BP 
EP 
DI 10.7759/cureus.2426
PG 9
WC Medicine, General & Internal
SC General & Internal Medicine
GA HB3GQ
UT WOS:000450939400025
PM 30079278
DA 2023-03-20
ER

PT J
AU Allahqoli, L
   Fallahi, A
   Rahmani, A
   Higgs, P
AF Allahqoli, Leila
   Fallahi, Arezoo
   Rahmani, Azam
   Higgs, Peter
TI The Prevalence of Human Immunodeficiency Virus Infection and the Perceptions of Sexually Transmitted Infections among Homeless Women
SO NURSING AND MIDWIFERY STUDIES
LA English
DT Article
DE Homeless women; Human immunodeficiency virus; Sexually transmitted infections
ID female sex workers; risk-factors; hiv; behaviors; knowledge; attitudes; prevention; students; health; iran
AB Background: Homeless women can provide valuable information about the prevalence of sexually transmitted infections (STIs), especially human immunodeficiency virus (HIV) infection, in Iran. However, they are not readily accessible for epidemiological studies and hence, there is limited information about HIV infection prevalence among them. Objectives: The aim of the present study was to assess the prevalence of HIV infection and the perceptions of STIs among homeless women in Tehran, Iran. Methods: This cross-sectional study was conducted in 2014. Participants were 241 homeless women who were recruited through quota sampling from twelve drop-in centers and night shelters affiliated to a local welfare organization in Tehran, Iran. Data were collected using the perception of STIs Questionnaire as well as serological testing for HIV infection using DS-EIA-HIV-Ag/Ab-Screen kit (manufactured in Italy). Descriptive statistics measures and the independent-samples t-test were used for data description and analysis. Results: The prevalence of HIV infection was 8.3%. There were significant differences between HIV-positive and HIV-negative women respecting their overall STI risk perception (P = 0.003) and its two subscales, namely insufficient knowledge (P = 0.007) and inconsistent condom use (P = 0.030). Conclusion: Homeless women have low STI risk perception. Training and counseling programs are necessary to improve their STI-related knowledge, perception, and attitudes.
C1 [Allahqoli, Leila] Iran Univ Med Sci, Endometriosis Res Ctr, Tehran, Iran.
   [Fallahi, Arezoo] Kurdistan Univ Med Sci, Environm Hlth Res Ctr, Res Inst Hlth Dev, Sanandaj, Iran.
   [Rahmani, Azam] Univ Tehran Med Sci, Nursing & Midwifery Care Res Ctr, Tehran, Iran.
   [Higgs, Peter] La Trobe Univ, Dept Publ Hlth, Melbourne, Vic, Australia.
C3 Iran University of Medical Sciences; Kurdistan University of Medical Sciences; Tehran University of Medical Sciences; La Trobe University
RP Rahmani, A (corresponding author), Nursing & Midwifery Fac, Mirkhani St,Towhid Sq, Tehran, Iran.
EM arahmani@sina.tums.ac.ir
FU Shahid Beheshti University of Medical Sciences; Avicenna Research Institute, Tehran, Iran [91016]
CR Adefuye AS, 2009, BMC PUBLIC HEALTH, V9, P0, DOI 10.1186/1471-2458-9-281
   Al-Naggar RA, 2011, J MENS HEALTH, V8, PS87, DOI 10.1016/S1875-6867(11)60031-6
   Alam N, 2010, BMC PUBLIC HEALTH, V10, P0, DOI 10.1186/1471-2458-10-19
   Allahqoli L., 2014, LIFE SCI J, V11, P244, DOI https://doi.org/10.7537/marslsj1104s14.40
   Allahqoli L, 2017, HLTH ED HLTH PROM, V5, P5
   Black A, 2013, J ADV NURS, V69, P535, DOI 10.1111/j.1365-2648.2012.06028.x
   Bungay V, 2017, J CLIN NURS, V26, P33, DOI 10.1111/jocn.13561
   Bungay V, 2014, J CLIN NURS, V23, P3274, DOI 10.1111/jocn.12578
   Bungay Vicky, 2013, POLICY POLIT NURS PRACT, V14, P69, DOI 10.1177/1527154413510564
   Centers for Disease Control and Prevention, 2016, STDS WOM INF, V0, P0
   Cianelli R, 2013, J ASSOC NURSE AIDS C, V24, P341, DOI 10.1016/j.jana.2013.01.009
   Crits-Christoph P, 2014, SUBST ABUSE TREAT PR, V9, P0, DOI 10.1186/1747-597X-9-3
   Faramani RS, 2017, BMJ OPEN, V7, P0
   Farshbaf-Khalili A, 2014, IRAN RED CRESCENT ME, V16, P0, DOI 10.5812/ircmj.18346
   Fentahun N, 2014, ETHIOP J HEALTH SCI, V24, P59, DOI 10.4314/ejhs.v24i1.8
   Hossain M, 2014, BMC PUBLIC HEALTH, V14, P0, DOI 10.1186/1471-2458-14-775
   Iranian Ministry of Health and Medical Education Management of Contagious Diseases Center, 2015, HIV INF, V0, P0
   Jackson A.N., 2013, INT J CRIMINOLOGY SO, V6, P1103
   Karamouzian M, 2016, CULT HEALTH SEX, V18, P58, DOI 10.1080/13691058.2015.1059487
   Khajehkazemi R, 2013, SEX TRANSM INFECT, V89, P29, DOI 10.1136/sextrans-2013-051204
   Kimanga DO, 2014, JAIDS-J ACQ IMM DEF, V66, PS13, DOI 10.1097/QAI.0000000000000124
   Kolahi AA, 2011, J RES MED SCI, V16, P1452
   LAWSHE CH, 1975, PERS PSYCHOL, V28, P563, DOI 10.1111/j.1744-6570.1975.tb01393.x
   Lotfi R, 2012, BMC WOMENS HEALTH, V12, P0, DOI 10.1186/1472-6874-12-13
   Musyoki H, 2015, AIDS BEHAV, V19, PS46, DOI 10.1007/s10461-014-0919-4
   Navadeh S, 2013, SEX TRANSM INFECT, V89, P33, DOI 10.1136/sextrans-2013-051295
   Negeri EL, 2014, BMC PUBLIC HEALTH, V14, P0, DOI 10.1186/1471-2458-14-301
   Nokhodian Z, 2012, HEPAT MON, V12, P442, DOI 10.5812/hepatmon.6144
   Noroozinejad Gholamhossein, 2013, FRONT PUBLIC HEALTH, V1, P33, DOI 10.3389/fpubh.2013.00033
   Nunnally J. C., 1994, PSYCHOMETRIC THEORY, V0, P0
   Sakha MA, 2013, INT J STD AIDS, V24, P727, DOI 10.1177/0956462413482424
   Sonnenberg P, 2013, LANCET, V382, P1795, DOI 10.1016/S0140-6736(13)61947-9
   State Welfare Organization of Iran, 2012, SOC DAM WOM STREET I, V0, P0
   Sychareun V, 2013, BMC PUBLIC HEALTH, V13, P0, DOI 10.1186/1471-2458-13-1126
   United Nations Programme on HIV/AIDS, 2016, COUNTR FACTSH, V0, P0
   United Nations Programme on HIV/AIDS, 2017, FACT SHEET LAT STAT, V0, P0
   United Nations Programme on HIV/AIDS, 2013, UNAIDS REP GLOB AIDS, V0, P0
   Ward H, 2010, CURR OPIN HIV AIDS, V5, P305, DOI 10.1097/COH.0b013e32833a8844
   WHO-World Health Organization, 2012, GLOB INC PREV SEL CU, V0, P0
   World Health Organization (WHO), 2019, SEXUALLY TRANSMITTED, V0, P0
   Young SD, 2011, AIDS BEHAV, V15, P253, DOI 10.1007/s10461-010-9810-0
NR 41
TC 5
Z9 5
U1 0
U2 5
PU WOLTERS KLUWER MEDKNOW PUBLICATIONS
PI MUMBAI
PA WOLTERS KLUWER INDIA PVT LTD , A-202, 2ND FLR, QUBE, C T S  NO 1498A-2 VILLAGE MAROL, ANDHERI EAST, MUMBAI, Maharashtra, INDIA
SN 2322-1488
EI 2322-1674
J9 NURS MIDWIFERY STUD
JI Nurs. Midwifery Stud.
PD OCT-DEC 15
PY 2018
VL 7
IS 4
BP 186
EP 192
DI 10.4103/nms.nms_79_17
PG 7
WC Nursing
SC Nursing
GA GT4UJ
UT WOS:000444500100008
DA 2023-03-20
ER

PT J
AU Protogerou, C
   Johnson, BT
   Hagger, MS
AF Protogerou, Cleo
   Johnson, Blair T.
   Hagger, Martin S.
TI An Integrated Model of Condom Use in Sub-Saharan African Youth: A Meta-Analysis
SO HEALTH PSYCHOLOGY
LA English
DT Article
DE HIV prevention; social-cognitive theories; theoretical integration; meta-analytic structural equation modeling
ID sexual risk behavior; university-students; planned behavior; protection motivation; physical-activity; school students; hiv-prevention; rural females; use intention; adolescents
AB Objective: We tested an integrated social-cognitive model derived from multiple theories of the determinants of young peoples' condom use in Sub-Saharan Africa. The model comprised seven social-cognitive antecedents of condom use: Attitudes, norms, control, risk perceptions, barriers, intentions, and previous condom use. Method: We conducted a systematic search of studies including effects between at least one model construct and intended or actual condom use in young people from sub-Saharan African countries. Fifty-five studies comprising 72 independent data sets were included and subjected to random-effects meta-analysis. Demographic and methodological variables were coded as moderators. Hypotheses of the integrated model were tested using meta-analytic structural equation modeling. Results: The meta-analysis revealed significant nontrivial sample-weighted correlations among most model constructs. Moderator analyses revealed differences in six correlations for studies that included a formative research component relative to studies that did not. There was little evidence of systematic moderation of relations among model constructs by other candidate moderators. Meta-analytic structural equation models revealed significant direct effects of attitudes, norms, and control on condom use intentions, and of intention, control, and barriers on condom use. Including past condom use increased explained variance in condom use intentions and behavior but did not attenuate model effects. There were also significant indirect effects of attitudes, norms, and control on condom use through intentions. Conclusions: Findings provide preliminary evidence to support the integrated condom use model in sub-Saharan African youth. The model provides guidance on potential targets for improving the effectiveness of condom promotion interventions.
C1 [Protogerou, Cleo] Univ Cape Town, Dept Psychol, Cape Town, South Africa.
   [Protogerou, Cleo; Hagger, Martin S.] Curtin Univ, Sch Psychol & Speech Pathol, Fac Hlth Sci, Hlth Psychol & Behav Med Res Grp, Perth, WA, Australia.
   [Johnson, Blair T.] Univ Connecticut, Dept Psychol Sci, Storrs, CT USA.
   [Hagger, Martin S.] Univ Jyvaskyla, Fac Sport & Hlth Sci, Jyvaskyla, Finland.
C3 University of Cape Town; Curtin University; University of Connecticut; University of Jyvaskyla
RP Protogerou, C (corresponding author), Univ Cape Town, Dept Psychol, Cape Town, South Africa.
EM cleo.protogerou@uct.ac.za
FU Berkeley Initiative for Transparency in the Social Sciences (BITSS), a program of the Center for Effective Global Action (CEGA); William and Flora Hewlett Foundation; University of Cape Town's Research Committee (URC); Finnish Distinguished Professor Programme (FiDiPro) - Tekes; Finnish funding agency for innovation [Dnro 1801/31/2015]; Hong Kong Baptist University; U.S. Public Health System [5U24AG052175]
CR Adam A., 2013, SCH BASED INTERVENTI, V0, P0
   Adih WK, 1999, J ADOLESCENT HEALTH, V24, P63, DOI 10.1016/S1054-139X(98)00062-7
   African Union Commission, 2006, AFR YOUTH CHART, V2017, P0
   Agha S, 2002, INT FAM PLAN PERSPEC, V28, P67, DOI 10.2307/3088237
   AJZEN I, 1991, ORGAN BEHAV HUM DEC, V50, P179, DOI 10.1016/0749-5978(91)90020-T
   Ajzen I., 1980, UNDERSTANDING ATTITU, V0, P0, DOI DOI 10.1007/978-3-642-69746-3_2
   Albarracin D, 2001, PSYCHOL BULL, V127, P142, DOI 10.1037//0033-2909.127.1.142
   Asante KO, 2016, J COMMUN HEALTH, V41, P97, DOI 10.1007/s10900-015-0073-6
   Assenga E. N, 2009, THESIS, V0, P0
   Baah-Odoom D, 2012, J SOCIAL SCI PUBLIC, V4, P80
   Babalola Stella, 2002, AFR J AIDS RES, V1, P11, DOI 10.2989/16085906.2002.9626540
   Bandura A, 1986, SOCIAL FDN THOUGHT A, V0, P0
   Barg CJ, 2012, PSYCHOL HEALTH, V27, P829, DOI 10.1080/08870446.2011.609595
   BEGG CB, 1994, BIOMETRICS, V50, P1088, DOI 10.2307/2533446
   Belaineh Girma, 2004, ETHIOPIAN JOURNAL OF HEALTH DEVELOPMENT, V18, P25
   Bengel J, 1996, PSYCHOL HEALTH, V11, P505, DOI 10.1080/08870449608401986
   BLOCK J, 1995, PSYCHOL BULL, V117, P187, DOI 10.1037/0033-2909.117.2.187
   Boer H, 2006, COMMUN THEOR, V16, P75, DOI 10.1111/j.1468-2885.2006.00006.x
   Boer H, 2005, AIDS EDUC PREV, V17, P590, DOI 10.1521/aeap.2005.17.6.590
   Boer H, 2007, BRIT J HEALTH PSYCH, V12, P51, DOI 10.1348/135910706X102104
   Bogale GW, 2010, AIDS CARE, V22, P851, DOI 10.1080/09540120903483026
   Bogale GW, 2011, AIDS EDUC PREV, V23, P25, DOI 10.1521/aeap.2011.23.1.25
   Bosompra K, 2001, SOC SCI MED, V52, P1057, DOI 10.1016/S0277-9536(00)00213-6
   Brink J. G, 2012, THESIS, V0, P0
   Bryan A, 2006, AIDS BEHAV, V10, P387, DOI 10.1007/s10461-006-9087-5
   Campbell K, 2009, EXAMINING SEXUAL RIS, V0, P0
   CATANIA JA, 1990, HEALTH EDUC QUART, V17, P53, DOI 10.1177/109019819001700107
   Cheung MWL, 2007, STRUCT EQU MODELING, V14, P227, DOI 10.1080/10705510709336745
   Cheung MWL, 2017, HEALTH PSYCHOL REV, V11, P265, DOI 10.1080/17437199.2017.1343678
   Cheung MWL, 2009, BEHAV RES METHODS, V41, P425, DOI 10.3758/BRM.41.2.425
   Cheung Mike W-L, 2014, FRONT PSYCHOL, V5, P1521, DOI 10.3389/fpsyg.2014.01521
   Chico RM, 2012, JAMA-J AM MED ASSOC, V307, P2079, DOI 10.1001/jama.2012.3428
   COCHRAN WG, 1952, ANN MATH STAT, V23, P315, DOI 10.1214/aoms/1177729380
   COHEN J, 1992, PSYCHOL BULL, V112, P155, DOI 10.1037/0033-2909.112.1.155
   Conner M, 2015, PREDICTING CHANGING, V0, P0
   Cort MA, 2006, INT Q COMMUNITY HEAL, V26, P61, DOI 10.2190/T88R-8407-X811-R6K2
   de Vries H, 2005, PATIENT EDUC COUNS, V56, P154, DOI 10.1016/j.pec.2004.01.002
   Delva W, 2010, AIDS CARE, V22, P1012, DOI 10.1080/09540121003758606
   Devine-Wright H, 2015, J APPL SOC PSYCHOL, V45, P674, DOI 10.1111/jasp.12328
   Eaton L, 2003, SOC SCI MED, V56, P149, DOI 10.1016/S0277-9536(02)00017-5
   Edem C U, 1994, INT Q COMMUNITY HEALTH EDUC, V15, P3, DOI 10.2190/M8BR-TW8U-VT6D-3UK4
   Eggers SM, 2016, ARCH SEX BEHAV, V45, P353, DOI 10.1007/s10508-015-0525-1
   Eggers SM, 2014, AIDS BEHAV, V18, P135, DOI 10.1007/s10461-013-0423-2
   Exavery A, 2012, BMC PUBLIC HEALTH, V12, P0, DOI 10.1186/1471-2458-12-1097
   Field AP, 2010, BRIT J MATH STAT PSY, V63, P665, DOI 10.1348/000711010X502733
   Fishbein M., 2009, PREDICTING CHANGING, V0, P0
   FISHER JD, 1992, PSYCHOL BULL, V111, P455, DOI 10.1037/0033-2909.111.3.455
   Giles M, 2005, AIDS CARE, V17, P729, DOI 10.1080/09540120500038181
   Glynn L, 2006, LIBR HI TECH, V24, P387, DOI 10.1108/07378830610692154
   GOLLOB HF, 1987, CHILD DEV, V58, P80, DOI 10.1111/j.1467-8624.1987.tb03492.x
   Gselassie G, 2013, ARCH PUBLIC HEALTH, V71, P0, DOI 10.1186/0778-7367-71-23
   Hagger MS, 2017, FRONT PSYCHOL, V8, P0, DOI 10.3389/fpsyg.2017.01933
   Hagger MS, 2017, PSYCHOL BULL, V143, P1117, DOI 10.1037/bul0000118
   Hagger MS, 2016, PREV MED, V89, P154, DOI 10.1016/j.ypmed.2016.05.020
   Hagger MS, 2016, PSYCHOL HEALTH, V31, P814, DOI 10.1080/08870446.2016.1146719
   Hagger MS, 2016, REV EDUC RES, V86, P360, DOI 10.3102/0034654315585005
   Hagger MS, 2014, FRONT PSYCHOL, V5, P0, DOI 10.3389/fpsyg.2014.00052
   Hamilton K, 2017, HEALTH PSYCHOL, V36, P916, DOI 10.1037/hea0000533
   Harvey B, 2000, INT J STD AIDS, V11, P105, DOI 10.1258/0956462001915453
   Hattar A, 2016, APPL PSYCHOL-HLTH WE, V8, P127, DOI 10.1111/aphw.12065
   Hedges LV, 1998, PSYCHOL METHODS, V3, P486, DOI 10.1037/1082-989X.3.4.486
   Heeren GA, 2009, AIDS BEHAV, V13, P268, DOI 10.1007/s10461-008-9415-z
   Higgins JPT, 2002, STAT MED, V21, P1539, DOI 10.1002/sim.1186
   Hu LT, 1999, STRUCT EQU MODELING, V6, P1, DOI 10.1080/10705519909540118
   Hubacher D, 2008, CONTRACEPTION, V78, P73, DOI 10.1016/j.contraception.2008.03.002
   Jemmott JB, 2007, AIDS CARE, V19, P677, DOI 10.1080/09540120601084308
   Johnson BT, 2015, PSYCHOL HEALTH, V30, P135, DOI 10.1080/08870446.2014.953533
   Johnson BT, 2011, RES SYNTH METHODS, V2, P204, DOI 10.1002/jrsm.49
   Johnson BT, 2010, AIDS BEHAV, V14, PS204, DOI 10.1007/s10461-010-9803-z
   Kabiru CW, 2009, J ADOLESCENCE, V32, P1023, DOI 10.1016/j.adolescence.2008.08.001
   Kalolo A, 2015, REPROD HEALTH, V12, P0, DOI 10.1186/s12978-015-0097-5
   Katikiro E, 2012, ISRN AIDS, V2012, P170739, DOI 10.5402/2012/170739
   Kayiki Simon P, 2011, AFR J REPROD HEALTH, V15, P57
   Knox J, 2010, PSYCHOL HEALTH MED, V15, P660, DOI 10.1080/13548506.2010.507772
   Krugu J. K., 2016, INT J SEX HEALTH, V28, P1
   Lugoe W, 1999, J HEALTH PSYCHOL, V4, P497, DOI 10.1177/135910539900400404
   Maher JP, 2016, HEALTH PSYCHOL, V35, P262, DOI 10.1037/hea0000300
   Marin-Martinez F, 1999, SPAN J PSYCHOL, V2, P32
   Maticka-Tyndale E, 2010, SOC SCI MED, V71, P616, DOI 10.1016/j.socscimed.2010.03.049
   Mayondi GK, 2016, BMC PUBLIC HEALTH, V16, P0, DOI 10.1186/s12889-015-2498-3
   McEachan R, 2016, ANN BEHAV MED, V50, P592, DOI 10.1007/s12160-016-9798-4
   McEachan RRC, 2011, HEALTH PSYCHOL REV, V5, P97, DOI 10.1080/17437199.2010.521684
   McMillan B, 2007, CAMBRIDGE HANDBOOK OF PSYCHOLOGY, V0, P0
   Mehra D, 2014, GLOBAL HEALTH ACTION, V7, P0, DOI 10.3402/gha.v7.22942
   Moher D, 2009, PLOS MED, V6, P0, DOI 10.1371/journal.pmed.1000097
   Molla M, 2007, AIDS CARE, V19, P425, DOI 10.1080/09540120600722692
   Montano DE, 2008, HLTH BEHAV HLTH ED T, V0, PP67, DOI 10.1016/S0033-3506(49)81524-1
   Mulatu MS, 2000, NE AFR STUD, V7, P85, DOI 10.1353/NAS.2004.0008
   Nyembezi A, 2014, BMC PUBLIC HEALTH, V14, P0, DOI 10.1186/1471-2458-14-668
   Oladepo O., 2000, AFRICAN J REPROD HLT, V4, P21, DOI 10.2307/3583445
   Ouellette JA, 1998, PSYCHOL BULL, V124, P54, DOI 10.1037/0033-2909.124.1.54
   Peltzer K, 2000, E AFR MED J, V77, P46
   Protogerou C, 2017, AUST J PSYCHOL, V69, P130, DOI 10.1111/ajpy.12127
   Protogerou C, 2014, J PSYCHOL AFR, V24, P215, DOI 10.1080/14330237.2014.906081
   Protogerou C, 2014, AIDS BEHAV, V18, P1847, DOI 10.1007/s10461-014-0807-y
   Protogerou C, 2013, J APPL SOC PSYCHOL, V43, PE23, DOI 10.1111/jasp.12039
   Protogerou C, 2012, J CHILD ADOLESC MENT, V24, P15, DOI 10.2989/17280583.2011.621067
   R Core Team, 2015, R LANG ENV STAT COMP, V0, P0
   Rich A, 2015, J BEHAV MED, V38, P673, DOI 10.1007/s10865-015-9644-3
   ROGERS RW, 1975, J PSYCHOL, V91, P93, DOI 10.1080/00223980.1975.9915803
   ROSENSTOCK IM, 1988, HEALTH EDUC QUART, V15, P175, DOI 10.1177/109019818801500203
   Schaalma H, 2009, SCAND J PUBLIC HEALT, V37, P87, DOI 10.1177/1403494808090632
   Schenker N, 2001, AM STAT, V55, P182, DOI 10.1198/000313001317097960
   Schwarzer R, 1992, SELF EFFICACY THOUGH, V0, P0
   Schwarzer R, 2008, APPL PSYCHOL-INT REV, V57, P1, DOI 10.1111/j.1464-0597.2007.00325.x
   Scott-Sheldon LAJ, 2014, CURR HIV RES, V11, P549, DOI 10.2174/1570162X12666140129105726
   Seaton M, 2010, AM EDUC RES J, V47, P390, DOI 10.3102/0002831209350493
   Sheeran P, 1999, PSYCHOL BULL, V125, P90, DOI 10.1037/0033-2909.125.1.90
   Sheeran P, 1998, BRIT J SOC PSYCHOL, V37, P231, DOI 10.1111/j.2044-8309.1998.tb01167.x
   Stanton BF, 1999, AIDS EDUC PREV, V11, P132
   Taffa N, 2002, INT J STD AIDS, V13, P714, DOI 10.1258/095646202760326480
   Tarkang EE, 2014, PAN AFR MED J, V17, P0, DOI 10.11604/pamj.2014.17.259.2772
   Taylor M, 2007, ACTA PAEDIATR, V96, P287, DOI 10.1111/j.1651-2227.2007.00060.x
   Thathana K, 2014, THESIS, V0, P0
   Tran BR, 2013, INT J STD AIDS, V24, P883, DOI 10.1177/0956462413486889
   UNAIDS, 2015, AIDS CHANG EV MDG6 1, V0, P0
   UNESCO, 2017, WHAT DO WE MEAN YOUT, V0, P0
   Van Rossem R, 2011, BMC PUBLIC HEALTH, V11, P0, DOI 10.1186/1471-2458-11-632
   Wamoyi J, 2014, REPROD HEALTH, V11, P0, DOI 10.1186/1742-4755-11-88
   WHITE KM, 1994, J APPL SOC PSYCHOL, V24, P2164, DOI 10.1111/j.1559-1816.1994.tb02378.x
   WILSON D, 1992, PSYCHOL HEALTH, V7, P99, DOI 10.1080/08870449208520013
   WILSON D, 1992, HEALTH EDUC RES, V7, P55, DOI 10.1093/her/7.1.55
   Wilson DB, 2006, METAANALYSIS MACROS, V0, P0
   Winfield EB, 2002, J BLACK PSYCHOL, V28, P0, DOI 10.1177/009579802237541
   World Health Organization, 2020, GLOBAL HLTH OBSERVAT, V0, P0
   Ybarra ML, 2015, ANN BEHAV MED, V49, P473, DOI 10.1007/s12160-014-9673-0
   Ybarra ML, 2013, AIDS BEHAV, V17, P1116, DOI 10.1007/s10461-012-0137-x
   Yotebieng M, 2009, SAHARA J-J SOC ASP H, V6, P9, DOI 10.1080/17290376.2009.9724924
NR 128
TC 26
Z9 26
U1 1
U2 19
PU AMER PSYCHOLOGICAL ASSOC
PI WASHINGTON
PA 750 FIRST ST NE, WASHINGTON, DC 20002-4242 USA
SN 0278-6133
EI 1930-7810
J9 HEALTH PSYCHOL
JI Health Psychol.
PD JUN 15
PY 2018
VL 37
IS 6
BP 586
EP 602
DI 10.1037/hea0000604
PG 17
WC Psychology, Clinical; Psychology
SC Psychology
GA GG5DK
UT WOS:000432715300009
PM 29708390
DA 2023-03-20
ER

PT J
AU Haffejee, F
   Maughan-Brown, B
   Buthelezi, T
   Kharsany, ABM
AF Haffejee, Firoza
   Maughan-Brown, Brendan
   Buthelezi, Thulasizwe
   Kharsany, Ayesha B. M.
TI Perceived HIV-related stigma among university students in South Africa: implications for HIV testing
SO AJAR-AFRICAN JOURNAL OF AIDS RESEARCH
LA English
DT Article
DE barriers; community; discrimination; HIV/AIDS; perceptions; perceived stigma; stigmatising attitudes; young people
ID hiv/aids stigma; cape-town; antiretroviral therapy; aids; attitudes; women; discrimination; services; people; risk
AB HIV-related stigma, and particularly perceived stigma, has a negative impact across the HIV care continuum. This study adds to our understanding of stigma by assessing how perceived stigma varies from one context to another and how such differences are associated with the location where individuals would prefer an HIV test. We used self-administered questionnaire data (n = 378) obtained from a convenience sample of students (18 years and older) attending a tertiary education institution in Durban, South Africa. Perceived stigma in the university environment was compared to perceived stigma in the home community environment. Multiple logistic regression analysis tested whether a higher level of perceived stigma in one setting was associated with a preference for HIV testing in the other setting. While levels of symbolic stigma and discrimination were low, a large proportion of the sample perceived that people living with HIV experience some form of stigmatisation in the home community and university environments (47% vs 41%, p = 0.09). A total of 31% reported less perceived stigma in the university environment. Students who perceived less stigma in the university environment were significantly more likely to report a preference for HIV testing at the university clinic rather than at a clinic in their community (aOR: 2.03; p < 0.01). Perceptions common across settings that people living with HIV experience stigmatisation are of great concern, especially for efforts to increase demand for HIV testing among young people. Results suggest that HIV-testing services in environments perceived to be less stigmatising than home communities could provide preferred alternatives for HIV testing.
C1 [Haffejee, Firoza; Buthelezi, Thulasizwe] Durban Univ Technol, Dept Basic Med Sci, Fac Hlth Sci, Durban, South Africa.
   [Maughan-Brown, Brendan] Univ Cape Town, Southern Africa Labour & Dev Res Unit, Cape Town, South Africa.
   [Kharsany, Ayesha B. M.] Univ KwaZulu Natal, Ctr AIDS Programme Res South Africa CAPRISA, Nelson R Mandela Sch Med, Durban, South Africa.
C3 Durban University of Technology; University of Cape Town; University of Kwazulu Natal
RP Haffejee, F (corresponding author), Durban Univ Technol, Dept Basic Med Sci, Fac Hlth Sci, Durban, South Africa.
EM firozah@dut.ac.za
FU Department of Science and Technology-National Research Foundation, South Africa (DST-NRF); National Research Foundation of South Africa [99315]; National Research Foundation, South Africa
CR Abdool Karim Q, 2008, GLOB PUBLIC HEALTH, V3, P351, DOI 10.1080/17441690802076496
   Berendes S, 2011, J ASSOC NURSE AIDS C, V22, P215, DOI 10.1016/j.jana.2010.08.005
   Bor J, 2013, SCIENCE, V339, P961, DOI 10.1126/science.1230413
   Cohen MS, 2011, NEW ENGL J MED, V365, P493, DOI 10.1056/NEJMoa1600693
   Danel C, 2015, NEW ENGL J MED, V373, P808, DOI 10.1056/NEJMoa1507198
   Famoroti TO, 2013, BMC MED ETHICS, V14, P0, DOI 10.1186/1472-6939-14-S1-S6
   Genberg BL, 2008, AIDS BEHAV, V12, P772, DOI 10.1007/s10461-007-9340-6
   GREEN G, 1995, SOC SCI MED, V41, P557, DOI 10.1016/0277-9536(94)00376-5
   Hamra M, 2006, TROP MED INT HEALTH, V11, P513, DOI 10.1111/j.1365-3156.2006.01583.x
   Herek GM, 2002, J LAW MED ETHICS, V30, P594, DOI 10.1111/j.1748-720X.2002.tb00428.x
   Huerga H, 2016, JAIDS-J ACQ IMM DEF, V73, P411, DOI 10.1097/QAI.0000000000001081
   Hutchinson PL, 2006, AIDS CARE, V18, P446, DOI 10.1080/09540120500213511
   Johnson LF, 2015, AIDS, V29, P1401, DOI 10.1097/QAD.0000000000000721
   Kalichman SC, 2003, SEX TRANSM INFECT, V79, P442, DOI 10.1136/sti.79.6.442
   Karim SSA, 2011, NATURE, V474, P29, DOI 10.1038/474029a
   Lundgren D, 2015, NEW ENGL J MED, V373, P795, DOI 10.1056/NEJMoa1506816
   MacPherson P, 2011, PLOS ONE, V6, P0, DOI 10.1371/journal.pone.0026814
   Mall S, 2013, AIDS CARE, V25, P194, DOI 10.1080/09540121.2012.689810
   Maughan-Brown B, 2016, J INT AIDS SOC, V19, P0, DOI 10.7448/IAS.19.1.20658
   Maughan-Brown B, 2014, PLOS ONE, V9, P0, DOI 10.1371/journal.pone.0102981
   Maughan-Brown B, 2014, AIDS BEHAV, V18, P958, DOI 10.1007/s10461-013-0636-4
   Maughan-Brown B, 2010, SOC SCI MED, V70, P368, DOI 10.1016/j.socscimed.2009.09.041
   Maughan-Brown BG, 2006, S AFR REV SOCIOL, V37, P165, DOI 10.1080/21528586.2006.10419153
   Peltzer K, 2011, AIDS CARE, V23, P60, DOI 10.1080/09540121.2010.498864
   Pitpitan EV, 2012, ANN BEHAV MED, V43, P362, DOI 10.1007/s12160-012-9346-9
   SCAMBLER G, 1986, SOCIOL HEALTH ILL, V8, P26, DOI 10.1111/1467-9566.ep11346455
   Simbayi LC, 2007, SOC SCI MED, V64, P1823, DOI 10.1016/j.socscimed.2007.01.006
   Tanser F, 2013, SCIENCE, V339, P966, DOI 10.1126/science.1228160
   Trickey A, 2017, LANCET HIV, V4, PE349, DOI 10.1016/S2352-3018(17)30066-8
   Turan JM, 2011, AIDS BEHAV, V15, P1111, DOI 10.1007/s10461-010-9798-5
   UNAIDS, 2014, 90 90 90 AMB TREATM, V0, P0
   Verhave C., 2012, THESIS, V0, P0
   Visser MJ, 2009, AIDS CARE, V21, P197, DOI 10.1080/09540120801932157
   Zelaya CE, 2008, AIDS BEHAV, V12, P781, DOI 10.1007/s10461-007-9331-7
NR 34
TC 9
Z9 9
U1 1
U2 5
PU NATL INQUIRY SERVICES CENTRE PTY LTD
PI GRAHAMSTOWN
PA 19 WORCESTER STREET, PO BOX 377, GRAHAMSTOWN 6140, SOUTH AFRICA
SN 1608-5906
EI 1727-9445
J9 AJAR-AFR J AIDS RES
JI AJAR-Afr. J. Aids Res.
PD JUN 15
PY 2018
VL 17
IS 2
BP 109
EP 118
DI 10.2989/16085906.2018.1439512
PG 10
WC Public, Environmental & Occupational Health
SC Public, Environmental & Occupational Health
GA GN0DP
UT WOS:000438630100002
PM 29669456
DA 2023-03-20
ER

PT J
AU Wang, LL
AF Wang, Lili
TI Influences of Media Exposure on Chinese University Students' Attitudes and Perceptions of Intimate Partner Violence
SO DEVIANT BEHAVIOR
LA English
DT Article
ID domestic violence; mental-health; suicidal-behavior; female victims; mass-media; hiv risk; women; prevalence; depression; adolescents
AB Research on media influence on attitudes and perceptions regarding intimate partner violence (IPV), a prominent predictor of IPV, is limited. Using a convenience sample of 2057 Chinese undergraduate students, this survey explored influences of media exposure on attitudes and perceptions of IPV the first time in literature. Significant differences (p<.05) of perceptions of IPV were found between respondents who reported developing cognitions of IPV from books, magazines, or newspapers and those who didn't, with the former having better perceptions than the latter. Positive associations were also found between print-based media access and perceptions and negative attitudes concerning IPV.
C1 [Wang, Lili] Taiyuan Univ Technol, Inst Ind Culture, Coll Marxism, Jinzhong City, Shanxi, Peoples R China.
C3 Taiyuan University of Technology
RP Wang, LL (corresponding author), Taiyuan Univ Technol, Coll Marxism, 209 Univ Rd, Jinzhong City 030600, Shanxi, Peoples R China.
EM liliwang63001@hotmail.com
CR Adinkrah M, 2008, J CRIM JUST, V36, P209, DOI 10.1016/j.jcrimjus.2008.04.002
   Al-Modallal H, 2012, INT J MENT HEALTH NU, V21, P560, DOI 10.1111/j.1447-0349.2012.00826.x
   All China Womens Federation & National Bureau of Statistics of China, 2012, CHINA POPULATION TOD, V2012, P31
   Antai DE, 2008, RURAL REMOTE HEALTH, V8, P0
   Antai D, 2009, BMC INT HEALTH HUM R, V9, P0, DOI 10.1186/1472-698X-9-12
   Baum MA, 2008, ANNU REV POLIT SCI, V11, P39, DOI 10.1146/annurev.polisci.11.060406.214132
   Beydoun HA, 2012, SOC SCI MED, V75, P959, DOI 10.1016/j.socscimed.2012.04.025
   Bhattacharya H, 2016, SOC SCI J, V53, P398, DOI 10.1016/j.soscij.2016.02.011
   Black MC, 2008, JAMA-J AM MED ASSOC, V300, P646
   Boyle MH, 2009, SOC SCI MED, V69, P691, DOI 10.1016/j.socscimed.2009.06.039
   Bryant SA, 2003, J FAM VIOLENCE, V18, P369, DOI 10.1023/A:1026205817132
   Bullock CF, 2002, J INTERPERS VIOLENCE, V17, P475, DOI 10.1177/0886260502017005001
   Cagney H, 2014, LANCET, V383, P395, DOI 10.1016/S0140-6736(14)60055-6
   Campbell JC, 2013, AM J REPROD IMMUNOL, V69, P41, DOI 10.1111/aji.12026
   Carlyle KE, 2008, J COMMUN, V58, P168, DOI 10.1111/j.1460-2466.2007.00379.x
   Carlyle KE, 2014, J INTERPERS VIOLENCE, V29, P2394, DOI 10.1177/0886260513520231
   Cavanaugh CE, 2011, SUICIDE LIFE-THREAT, V41, P372, DOI 10.1111/j.1943-278X.2011.00035.x
   Chan Ko Ling, 2004, VIOLENCE VICT, V19, P189, DOI 10.1891/088667004780927936
   Craparo G, 2014, J SEX MED, V11, P1484, DOI 10.1111/jsm.12505
   Dalal K, 2012, J ADOLESCENT HEALTH, V50, P437, DOI 10.1016/j.jadohealth.2011.09.012
   DEAL JE, 1986, J SOC PERS RELAT, V3, P457, DOI 10.1177/0265407586034004
   Decker MR, 2014, J ADOLESCENT HEALTH, V55, PS58, DOI 10.1016/j.jadohealth.2014.08.022
   DeShong HAF, 2016, GLOB PUBLIC HEALTH, V11, P82, DOI 10.1080/17441692.2015.1012529
   Dhairyawan R, 2013, HIV MED, V14, P303, DOI 10.1111/hiv.12009
   Dietz TL, 2007, SOC SCI RES, V36, P353, DOI 10.1016/j.ssresearch.2006.04.006
   Diop-Sidibe N, 2006, SOC SCI MED, V62, P1260, DOI 10.1016/j.socscimed.2005.07.022
   Flood M, 2009, TRAUMA VIOLENCE ABUS, V10, P125, DOI 10.1177/1524838009334131
   Haj-Yahia MM, 2008, J FAM VIOLENCE, V23, P119, DOI 10.1007/s10896-007-9134-7
   Hindin MJ, 2003, B WORLD HEALTH ORGAN, V81, P501
   Huesmann LR, 2007, J ADOLESCENT HEALTH, V41, PS6, DOI 10.1016/j.jadohealth.2007.09.005
   Ishida K, 2010, SOC SCI MED, V71, P1653, DOI 10.1016/j.socscimed.2010.08.007
   Jensen R, 2009, Q J ECON, V124, P1057, DOI 10.1162/qjec.2009.124.3.1057
   Kim J, 2013, SOC SCI MED, V99, P42, DOI 10.1016/j.socscimed.2013.10.014
   Koenig MA, 2003, B WORLD HEALTH ORGAN, V81, P53
   Kong L.-H., 2013, CHINESE HLTH SERVICE, V30, P148
   Kuijpers KF, 2011, STRESS HEALTH, V27, P206, DOI 10.1002/smi.1331
   Kuntsche E, 2006, J ADOLESCENT HEALTH, V39, P908, DOI 10.1016/j.jadohealth.2006.06.007
   McDermott RC, 2013, J COUNS PSYCHOL, V60, P127, DOI 10.1037/a0030353
   McLaughlin J, 2012, CLIN PSYCHOL REV, V32, P677, DOI 10.1016/j.cpr.2012.08.002
   Merten M. J., 2009, COLL STUDENT J, V43, P843
   Olayanju L, 2013, AGGRESS VIOLENT BEH, V18, P101, DOI 10.1016/j.avb.2012.11.003
   Ouellet-Morin I, 2015, DEPRESS ANXIETY, V32, P316, DOI 10.1002/da.22347
   Oyediran Kolawole Azeez, 2005, AFR J REPROD HEALTH, V9, P38
   Peltzer K, 2013, GEN HOSP PSYCHIAT, V35, P545, DOI 10.1016/j.genhosppsych.2013.04.001
   Rani M, 2009, J INTERPERS VIOLENCE, V24, P1371, DOI 10.1177/0886260508322182
   Martinez PR, 2017, DEVIANT BEHAV, V38, P241, DOI 10.1080/01639625.2016.1196980
   Russell B, 2016, DEVIANT BEHAV, V37, P679, DOI 10.1080/01639625.2015.1060815
   Sambisa W, 2010, STUD FAMILY PLANN, V41, P165, DOI 10.1111/j.1728-4465.2010.00241.x
   Schuler SR, 2008, STUD FAMILY PLANN, V39, P49, DOI 10.1111/j.1728-4465.2008.00150.x
   Smith BA, 2005, HISPANIC J BEHAV SCI, V27, P442, DOI 10.1177/0739986305281233
   Stockl H, 2013, LANCET, V382, P859, DOI 10.1016/S0140-6736(13)61030-2
   Straus MA, 1996, J FAM ISSUES, V17, P283, DOI 10.1177/019251396017003001
   STRAUS MA, 1979, J MARRIAGE FAM, V41, P75, DOI 10.2307/351733
   Straus MA, 2004, VIOLENCE AGAINST WOM, V10, P790, DOI 10.1177/1077801204265552
   Sween M, 2017, DEVIANT BEHAV, V38, P61, DOI 10.1080/01639625.2016.1191914
   Tang CSK, 2008, AGGRESS VIOLENT BEH, V13, P10, DOI 10.1016/j.avb.2007.06.001
   Thorson E, 2006, J HEALTH PSYCHOL, V11, P175, DOI 10.1177/1359105306061178
   Tiwari A, 2010, JAMA-J AM MED ASSOC, V304, P536, DOI 10.1001/jama.2010.1052
   Uthman OA, 2010, BMC PUBLIC HEALTH, V10, P0, DOI 10.1186/1471-2458-10-223
   Uthman OA, 2009, BMC INT HEALTH HUM R, V9, P0, DOI 10.1186/1472-698X-9-14
   VanderEnde KE, 2012, SOC SCI MED, V75, P1143, DOI 10.1016/j.socscimed.2012.05.027
   Wang LL, 2019, J INTERPERS VIOLENCE, V34, P1611, DOI 10.1177/0886260516652263
   Wang LL, 2016, AGGRESS VIOLENT BEH, V29, P72, DOI 10.1016/j.avb.2016.06.005
   Wilson BJ, 2002, J COMMUN, V52, P5, DOI 10.1111/j.1460-2466.2002.tb02531.x
   Wolford-Clevenger C, 2017, PERS INDIV DIFFER, V106, P46, DOI 10.1016/j.paid.2016.10.042
   Wong SPY, 2009, SUICIDE LIFE-THREAT, V39, P648, DOI 10.1521/suli.2009.39.6.648
   World Health Organization, 2013, RESP INT PARTN VIOL, V0, P0
   World Health Organization, 2013, GLOBAL REGIONAL ESTI, V0, P0
   Wozniak JA, 2010, VIOLENCE AGAINST WOM, V16, P934, DOI 10.1177/1077801210375977
   Zhan WH, 2012, J TRAUMA STRESS, V25, P86, DOI 10.1002/jts.21658
   Zhang L. X., 2004, RES DOMESTIC VIOLENC, V0, P0
   Zhao Feng-min, 2006, ZHONGHUA LIU XING BING XUE ZA ZHI, V27, P664
NR 72
TC 2
Z9 2
U1 0
U2 15
PU TAYLOR & FRANCIS INC
PI PHILADELPHIA
PA 530 WALNUT STREET, STE 850, PHILADELPHIA, PA 19106 USA
SN 0163-9625
EI 1521-0456
J9 DEVIANT BEHAV
JI Deviant Behav.
PD JUN 15
PY 2018
VL 39
IS 9
BP 1202
EP 1216
DI 10.1080/01639625.2017.1410374
PG 15
WC Criminology & Penology; Psychology, Social; Sociology
SC Criminology & Penology; Psychology; Sociology
GA GH1BB
UT WOS:000433135100007
DA 2023-03-20
ER

PT J
AU Nacken, A
   Rehfuess, EA
   Paul, I
   Lupapula, A
   Pfadenhauer, LM
AF Nacken, A.
   Rehfuess, E. A.
   Paul, I.
   Lupapula, A.
   Pfadenhauer, L. M.
TI Teachers' competence, school policy and social context-HIV prevention needs of primary schools in Kagera, Tanzania
SO HEALTH EDUCATION RESEARCH
LA English
DT Article
ID sex-education; young-people; hiv/aids education; health; adolescents; strategy; behaviors; students; disease; impact
AB Sub-Saharan Africa carries a high burden of the HIV epidemic, with young adults being particularly affected. Well-designed school-based HIV prevention interventions can contribute to establishing protective behaviour. The aim of this study was to explore the needs of primary school students and teachers in the region of Kagera, Tanzania, regarding an HIV prevention intervention in the primary school setting. The needs assessment was structured according to the PRECEDE component of the PRECEDE-PROCEED model. Qualitative data was collected in six focus group discussions with primary school students and teachers. Key informant interviews with seven experts were conducted. We employed qualitative content analysis to analyse data in MAXQDA. The findings suggest that teachers need to be adequately trained to provide HIV and sex education and to support HIV-positive students. Enabling structural factors, such as an appropriate syllabus, are required. Stigmatization has been reported a major barrier to HIV prevention in schools. Teachers and students identified a more trustful relationship between each other as well as to legal guardians of children as a basis for HIV prevention. These findings will inform the development of a tailored HIV prevention intervention.
C1 [Nacken, A.; Rehfuess, E. A.; Pfadenhauer, L. M.] Ludwig Maximilians Univ Munchen, Inst Med Informat Proc Biometry & Epidemiol, Pettenkofer Sch Publ Hlth, Marchioninistr 15, D-81377 Munich, Germany.
   [Paul, I.] Jambo Bukoba eV, Jambo Bukoba NGO Off Tanzania, Aerodrome Rd, Bukoba, Tanzania.
   [Lupapula, A.] St Augustine Univ Tanzania, Dept Kiswahili, POB 307, Mwanza, Tanzania.
C3 University of Munich
RP Nacken, A (corresponding author), Ludwig Maximilians Univ Munchen, Inst Med Informat Proc Biometry & Epidemiol, Pettenkofer Sch Publ Hlth, Marchioninistr 15, D-81377 Munich, Germany.
EM anja.nacken@gmx.de
FU Ludwig-Maximilians University Munich (Lehre@LMU); Ludwig-Maximilians University Munich (PROSALMU); Ludwig-Maximilians University Munich (Institute of Medical Information Processing, Biometry and Epidemiology); Werner und Karin Schneider-Stiftung; Crowdfunding via betterplace.org
CR Alo O., 2014, J BSA MEDSOC GROUP, V8, P13
   [Anonymous], 2010, COMB HIV PREV TAIL C, V0, P0
   [Anonymous], 2013, QUALITATIVE CONTENT, V0, P0
   Asekun-Olarinmoye Esther O, 2007, INT J ADOLESC MED HEALTH, V19, P425
   audiotranskription. de, 2015, BEN F4 F4TRANSKR VER, V0, P0
   Bauer TAMA, 2010, FORSCHUNGSPROJEKT JU, V0, P0
   Bilinga M., 2014, J ED PRACT INTERNET, V5, P21
   Buve A, 2002, LANCET, V359, P2011, DOI 10.1016/S0140-6736(02)08823-2
   Doyle AM, 2012, TROP MED INT HEALTH, V17, P796, DOI 10.1111/j.1365-3156.2012.03005.x
   Fentahun N, 2012, ETHIOP J HEALTH SCI, V22, P99
   Fonner VA, 2014, PLOS ONE, V9, P0, DOI 10.1371/journal.pone.0089692
   Gale NK, 2013, BMC MED RES METHODOL, V13, P0, DOI 10.1186/1471-2288-13-117
   Gibson F, 2007, J RES NURS, V12, P473, DOI 10.1177/1744987107079791
   Goldman JDG, 2015, HEALTH EDUC J, V74, P340, DOI 10.1177/0017896914537004
   Green LW., 2005, HLTH PROGRAM PLANNIN, V4th, P0
   Health Policy Initiative, 2013, RED HIV REL STIGM DI, V0, P0
   Hogan DR, 2005, BRIT MED J, V331, P1431, DOI 10.1136/bmj.38643.368692.68
   Joint United Nations Programme on HIV/AIDS, 2015, AIDS CHANG EV MDG 6, V0, P0
   Kaufman MR, 2014, JAIDS-J ACQ IMM DEF, V66, PS250, DOI 10.1097/QAI.0000000000000236
   Kirby D, 2006, WHO TECH REP SER, V938, P103
   Kirby DB, 2007, J ADOLESCENT HEALTH, V40, P206, DOI 10.1016/j.jadohealth.2006.11.143
   Mahajan AP, 2008, AIDS, V22, PS67, DOI 10.1097/01.aids.0000327438.13291.62
   Mason-Jones AJ, 2016, COCHRANE DB SYST REV, V0, P0, DOI DOI 10.1002/14651858.CD006417.pub3
   Mason-Jones AJ, 2012, SYST REV, V1, P0, DOI 10.1186/2046-4053-1-49
   Maswanya ES, 2010, DRIVERS HIV AIDS EPI, V0, P0
   Michie S, 2005, QUAL SAF HEALTH CARE, V14, P26, DOI 10.1136/qshc.2004.011155
   Mkumbo KAK, 2009, EDUC RES REV-NETH, V4, P616
   Mkumbo K, 2013, GLOB PUBLIC HEALTH, V8, P1168, DOI 10.1080/17441692.2013.837498
   Mkumbo K, 2009, SCAND J PUBLIC HEALT, V37, P28, DOI 10.1177/1403494808091345
   Mkumbo Kitila Alexander, 2012, GLOB J HEALTH SCI, V4, P149, DOI 10.5539/gjhs.v4n4p149
   Mueller TE, 2008, J ADOLESCENT HEALTH, V42, P89, DOI 10.1016/j.jadohealth.2007.08.002
   Mujinjaa P, 2010, REV HIV EPIDEMIOLOGY, V0, P0
   Mwale M, 2017, BMC PUBLIC HEALTH, V17, P0, DOI 10.1186/s12889-017-4729-2
   National Council of People Living with HIV/ AIDS Tanzania, 2013, PEOPL LIV HIV STIGM, V0, P0
   Odimegwu C. O., 2000, J SOCIAL SCI, V4, P207
   Orji E O, 2003, J OBSTET GYNAECOL, V23, P185, DOI 10.1080/0744361031000074772
   Ortblad KF, 2013, AIDS, V27, P2003, DOI 10.1097/QAD.0b013e328362ba67
   Oshi DC, 2005, J BIOSOC SCI, V37, P175, DOI 10.1017/S0021932004006820
   Paul-Ebhohimhen VA, 2008, BMC PUBLIC HEALTH, V8, P0, DOI 10.1186/1471-2458-8-4
   Pfadenhauer LM, 2017, IMPLEMENT SCI, V12, P0, DOI 10.1186/s13012-017-0552-5
   Pokharel S, 2006, REPROD HEALTH MATTER, V14, P156, DOI 10.1016/S0968-8080(06)28255-7
   Population Council TCfAT Zanzibar AIDS Commission (ZAC) and UNICEF Tanzania, 2015, AD EXP IN DEPTH US D, V0, P0
   Potts M, 2008, SCIENCE, V320, P749, DOI 10.1126/science.1153843
   ROSS M W, 1989, HEALTH EDUCATION RESEARCH, V4, P273, DOI 10.1093/her/4.3.273
   Roudsari RL, 2013, IRAN J REPROD MED, V11, P101
   Sani AS, 2016, BMC PUBLIC HEALTH, V16, P0, DOI 10.1186/s12889-016-3715-4
   Sarma H, 2013, J HEALTH POPUL NUTR, V31, P20
   Sengupta S, 2011, AIDS BEHAV, V15, P1075, DOI 10.1007/s10461-010-9847-0
   Sinner P, 2013, RES CHILDREN ONLINE, V0, P0
   Stangl AL, 2013, J INT AIDS SOC, V16, P0, DOI 10.7448/IAS.16.3.18734
   Tortolero SR, 2005, HEALTH PROMOT PRACT, V6, P286, DOI 10.1177/1524839904266472
   UNESCO Institute for Statistics, 2013, TANZ AG DISTR SCH AT, V0, P0
   United Republic of Tanzania, 2013, KAG REG INV PROF 201, V0, P0
   VERBI Software. MAXQDA, 2014, MAXQDA ART DAT AN EI, V0, P0
   Wight D, 2006, SOC SCI MED, V62, P987, DOI 10.1016/j.socscimed.2005.06.052
   Wight D, 2016, J EPIDEMIOL COMMUN H, V70, P520, DOI 10.1136/jech-2015-205952
NR 57
TC 2
Z9 2
U1 0
U2 2
PU OXFORD UNIV PRESS
PI OXFORD
PA GREAT CLARENDON ST, OXFORD OX2 6DP, ENGLAND
SN 0268-1153
EI 1465-3648
J9 HEALTH EDUC RES
JI Health Educ. Res.
PD DEC 15
PY 2018
VL 33
IS 6
BP 505
EP 521
DI 10.1093/her/cyy036
PG 17
WC Education & Educational Research; Public, Environmental & Occupational Health
SC Education & Educational Research; Public, Environmental & Occupational Health
GA HI8EN
UT WOS:000456688200005
PM 31222361
DA 2023-03-20
ER

PT J
AU Kann, L
   McManus, T
   Harris, WA
   Shanklin, SL
   Flint, KH
   Queen, B
   Lowry, R
   Chyen, D
   Whittle, L
   Thornton, J
   Lim, C
   Bradford, D
   Yamakawa, Y
   Leon, M
   Brener, N
   Ethier, KA
AF Kann, Laura
   McManus, Tim
   Harris, William A.
   Shanklin, Shari L.
   Flint, Katherine H.
   Queen, Barbara
   Lowry, Richard
   Chyen, David
   Whittle, Lisa
   Thornton, Jemekia
   Lim, Connie
   Bradford, Denise
   Yamakawa, Yoshimi
   Leon, Michelle
   Brener, Nancy
   Ethier, Kathleen A.
TI Youth Risk Behavior Surveillance - United States, 2017
SO MMWR SURVEILLANCE SUMMARIES
LA English
DT Article
ID sexual-minority; health; reliability; adolescents; opposite
AB Problems:Health-risk behaviors contribute to the leading causes of morbidity and mortality among youth and adults in the United States. In addition,significant health disparities exist among demographic subgroups of youth defined by sex,race/ethnicity, and grade in school and between sexual minority and nonsexual minority youth. Population-based data on the most important healthrelated b behaviors at the national, state, and local levels can be used to help monitor the effectiveness of public health interventions designed to protect and promote the health of youth at the national, state, and local levels. Reporting Period Covered: September 2016-December 2017. Description of the System: The Youth Risk Behavior Surveillance System (YRBSS) monitors six categories of priority healthrelated behaviors among youth and young adults: 1) behaviors that contribute to unintentional injuries and violence; 2) tobacco use; 3) alcohol and other drug use; 4) sexual behaviors related to unintended pregnancy and sexually transmitted infections (STIs), including human immunodeficiency virus (HIV) infection; 5) unhealthy dietary behaviors; and 6) physical inactivity. In addition, YRBSS monitors the prevalence of other health-related behaviors, obesity, and asthma. YRBSS includes a national school-based Youth Risk Behavior Survey (YRBS) conducted by CDC and state and large urban school district school-based YRBSs conducted by state and local education and health agencies. Starting with the 2015 YRBSS cycle, a question to ascertain sexual identity and a question to ascertain sex of sexual contacts were added to the national YRBS questionnaire and to the standard YRBS questionnaire used by the states and large urban school districts as a starting point for their questionnaire. This report summarizes results from the 2017 national YRBS for 121 health-related behaviors and for obesity, overweight, and asthma by demographic subgroups defined by sex, race/ethnicity, and grade in school and by sexual minority status; updates the numbers of sexual minority students nationwide; and describes overall trends in health-related behaviors during 1991-2017. This reports also summarizes results from 39 state and 21 large urban school district surveys with weighted data for the 2017 YRBSS cycle by sex and sexual minority status (where available). Results: Results from the 2017 national YRBS indicated that many high school students are engaged in health-risk behaviors associated with the leading causes of death among persons aged 10-24 years in the United States. During the 30 days before the survey, 39.2% of high school students nationwide (among the 62.8% who drove a car or other vehicle during the 30 days before the survey) had texted or e-mailed while drivng, 29.8% reported current alcohol use, and 19.8% reported current marijuana use. In addition, 14.0% of students had taken prescription pain medicine without a doctor's prescription or differently than how a doctor told them to use it one or more times during their life. During the 12 months before the srvey, 19.0% had been bullied on school property and 7.4% had attempted suicide. Many high school students are engaged in sexual risk behaviors that relate to unintended pregnancies and STIs, including HIV infection. Nationwide, 39.5% of students had ever had sexual intercourse and 9.7% had had sexual intercourse with four or more persons during their life. Among currently sexually active students, 53.8% and 9.7% had had sexual intercourse with four or more persons durig their life. Among currently sexually aciv. students, 53-8% reported that either they or their partner had used a condom during their last sexua intercourse. Results from the 2017 national YRBS also indicated many high schoel students arc engaged in behaviors associated with chrnic diseases, such as cardiovasular diease, cancer, and diabete. Nationwide, 8.8% of high school students had smoked cig.rettes and 13-2% had used an electronic vapor product on at least 1 day during the 30 days befoe the survey. Forty-three percent played video or computer games or used a computer for 3 or more hours per day on an average school day for something that was not school work and 15.4% had not been physically active for a total of at least 60 minutes on at least 1 day during the 7 days befoe the suvey. Further, 14.8% had .besity and 15.6% were overweight. The prevalence of most health-related behavior varies by sex,raceethnicity, and, particularly, sexual dentity and sex of exual contact. Specifically, the prevalence of many health-risk behaviors is significantly higher among sexual minority students compared with nonsexual minority students.Nonetheless,analysis of long-term temporal trends indicates that the overall prevalence of most health-risk behaviors has moved in the desired direction. Interpretation: Most high school students cope with the transition from childhood through adolescence to adulthood successfully and become healthy and productive adults.However,this report documents that some subgroups of students defined by sex, race/ethnicity,grade in school, and especially sexual minority status have a higher prevalence of many health-risk behaviors that might place them at risk for unnecessary or premature mortality, morbidity, and social problems (e.g., academic failure, poverty, and crime). Public Health Action: YRBSS data are used widely to compare the prevalence of health-related behaviors among subpopulations of students; assess trends in health-related behaviors over time; monitor progress toward achieving 21 national health objectives; provide comparable state and large urban school district data; and take public health actions to decrease health-risk behaviors and improve health outcomes among youth. Using this and other reports based on scientifically sound data is important for raising awareness about the prevalence of health-related behaviors among students in grades 9-12, especially sexual minority students, among decision makers, the public, and a wide variety of agencies and organizations that work with youth. These agencies and organizations, including schools and youth-friendly health care providers, can help facilitate access to critically important education, health care, and high-impact, evidence-based interventions.
C1 [Kann, Laura; McManus, Tim; Harris, William A.; Shanklin, Shari L.; Lowry, Richard; Chyen, David; Whittle, Lisa; Thornton, Jemekia; Lim, Connie; Bradford, Denise; Yamakawa, Yoshimi; Leon, Michelle; Brener, Nancy; Ethier, Kathleen A.] CDC, Div Adolescent & Sch Hlth, Natl Ctr HIV AIDS Viral Hepatitis STD & TB Preven, Atlanta, GA 30333 USA.
   [Flint, Katherine H.] ICF Int, Rockville, MD USA.
   [Queen, Barbara] WESTAT Corp, Rockville, MD 20850 USA.
C3 Centers for Disease Control & Prevention - USA; Westat
RP Kann, L (corresponding author), Natl Ctr HIV AIDS Viral Hepatitis STD & TB Preven, Div Adolescent & Sch Hlth, Atlanta, GA 30329 USA.
EM lkk1@cdc.gov
CR Ali MK, 2011, DIABETES CARE, V34, P1998, DOI 10.2337/dc11-0792
   Brener ND, 2013, MMWR RECOMM REP, V62, P1
   Brener ND, 2003, J ADOLESCENT HEALTH, V32, P281, DOI 10.1016/S1054-139X(02)00708-5
   Brener ND, 2002, J ADOLESCENT HEALTH, V31, P336, DOI 10.1016/S1054-139X(02)00339-7
   Burton CM, 2014, J SCHOOL PSYCHOL, V52, P37, DOI 10.1016/j.jsp.2013.12.001
   CDC, 2017, SEX TRANSM DIS SURV, V0, P0
   CDC WONDER Online Database. Underlying cause of death 1999-2016, 2017, MULT CAUS DEATH FIL, V0, P0
   Centers for Disease Control and Prevention (CDC), 2017, HIV SURV REP 2016, V28, P0
   Coker TR, 2010, ANNU REV PUBL HEALTH, V31, P457, DOI 10.1146/annurev.publhealth.012809.103636
   Espelage DL, 2008, SCHOOL PSYCHOL REV, V37, P202
   Federal Interagency Forum on Child and Family Statistics, 2017, AM CHILDR KEY NAT IN, V0, P0
   Gates GJ, 2017, AM J PUBLIC HEALTH, V107, P1220, DOI 10.2105/AJPH.2017.303927
   Goodenow C, 2006, PSYCHOL SCHOOLS, V43, P573, DOI 10.1002/pits.20173
   Hinkle D. E., 2003, APPL STAT BEHAV SCI, V0, P0
   Holt JB, 2015, MMWR RECOMM REP, V64, P1
   Institute of Medicine, 2011, HLTH LESB GAY BISEX, V0, P0
   Kann L, 2011, MMWR SURVEILL SUMM, V60, P0
   Kann L, 2016, MMWR SURVEILL SUMM, V65, P1, DOI 10.15585/mmwr.ss6509a1
   Kann L, 2016, MMWR-MORBID MORTAL W, V65, P106, DOI 10.15585/mmwr.mm6505a2
   Kann L, 2014, MMWR SURVEILL SUMM, V63, P1
   Kuczmarski RJ, 2000, VITAL HLTH STAT, V0, P0
   Market Data Retrieval, 2016, NAT ED DAT MAST EXTR, V0, P0
   Martin Joyce A, 2018, NATL VITAL STAT REP, V67, P1
   Mayer KH, 2008, AM J PUBLIC HEALTH, V98, P989, DOI 10.2105/AJPH.2007.127811
   McFarland J, 2016, PUB US DEP ED, V0, P0
   Musu-Gillette L, 2017, PUB US DEP ED, V0, P0
   National Cancer Institute, 2013, JOINP TREND AN SOFTW, V0, P0
   Pathela P, 2010, PEDIATRICS, V126, P879, DOI 10.1542/peds.2010-0396
   Research Triangle Institute, 2013, SUDAAN VERS 11 0 1, V0, P0
   Robin L, 2002, ARCH PEDIAT ADOL MED, V156, P349, DOI 10.1001/archpedi.156.4.349
   Saewyc E. M., 2004, JOURNAL OF ADOLESCENT HEALTH, V35, P345, DOI 10.1016/j.jadohealth.2004.06.002
   Saewyc EM, 2014, INT J CHILD YOUTH FA, V5, P89
   SAS Institute Inc, 2010, SAS VERS 9 3, V0, P0
   Savin-Williams RC, 2001, J ADOLESCENCE, V24, P5, DOI 10.1006/jado.2000.0369
   Snyder TD, 2016, PUB US DEP ED, V0, P0
NR 41
TC 1024
Z9 1040
U1 25
U2 253
PU CENTERS  DISEASE CONTROL & PREVENTION
PI ATLANTA
PA 1600 CLIFTON RD, ATLANTA, GA 30333 USA
SN 1545-8636
EI 
J9 MMWR SURVEILL SUMM
JI MMWR Surv. Summ.
PD JUN 15
PY 2018
VL 67
IS 8
BP 1
EP 114
DI 10.15585/mmwr.ss6708a1
PG 114
WC Public, Environmental & Occupational Health
SC Public, Environmental & Occupational Health
GA GJ6JX
UT WOS:000435491300001
PM 29902162
DA 2023-03-20
ER

PT J
AU Reid, SD
   Gentius, J
AF Reid, Sandra D.
   Gentius, Jannel
TI Intensity of Energy Drink Use Plus Alcohol Predict Risky Health Behaviours among University Students in the Caribbean
SO INTERNATIONAL JOURNAL OF ENVIRONMENTAL RESEARCH AND PUBLIC HEALTH
LA English
DT Article
DE energy drinks; alcohol; AmEDs; risky behaviours; health behaviours; Trinidad and Tobago; Caribbean
ID drug-use; jock identity; consumption; intoxication; adolescent; cocktails; patterns; increase
AB The relationship between energy drink (ED) use and risky behaviours has not been explored in the Caribbean, where youth risky behaviours are prevalent. This paper examines the relationship between ED use and risky behaviours and the moderating effect of gender among 1994 undergraduate students in Trinidad and Tobago. Analyses examined the association between ED use and risky behaviours, and the significant predictors of risky behaviours. Analysis of variance determined whether there were differences in risky behaviours between those who used only alcohol or EDs, both alcohol and EDs, alcohol mixed with EDs and neither alcohol nor EDs; and the difference between those with high and low intensity of ED use. In both males and females current use of energy drinks was positively associated with harmful substance use, risky sexual behaviours, and risky non-sexual behaviours, more strongly for males. The strongest predictor of risky behaviours was gender. Males consuming both alcohol and EDs, independently or mixed, were most likely to have risky behaviours. Consistent with previous reports, harmful alcohol use and other risk taking health behaviours appear to be predicted by a combination of high intensity use of EDs and alcohol. In countries like Trinidad and Tobago where violence, alcohol use disorders, STI/HIV infection and teenaged pregnancy are prevalent, the assessment of consumption of EDs and alcohol may be an important potential predictor of health compromising behaviours.
C1 [Reid, Sandra D.] Univ West Indies, Dept Clin Med Sci, Psychiat Unit, St Augustine, Trinidad Tobago.
   [Gentius, Jannel] Univ West Indies, Dept Behav Sci, St Augustine, Trinidad Tobago.
C3 University West Indies Mona Jamaica; University West Indies Saint Augustine; University West Indies Mona Jamaica; University West Indies Saint Augustine
RP Reid, SD (corresponding author), Univ West Indies, Dept Clin Med Sci, Psychiat Unit, St Augustine, Trinidad Tobago.
EM sandra.reid@sta.uwi.edu; jannelphilip@yahoo.com
CR Arria AM, 2011, JAMA-J AM MED ASSOC, V305, P600, DOI 10.1001/jama.2011.109
   Arria AM, 2010, J ADDICT MED, V4, P74, DOI 10.1097/ADM.0b013e3181aa8dd4
   Attila S, 2011, NUTRITION, V27, P316, DOI 10.1016/j.nut.2010.02.008
   Berger LK, 2011, ADDICT BEHAV, V36, P516, DOI 10.1016/j.addbeh.2010.12.027
   Brache K, 2011, ADDICT BEHAV, V36, P1133, DOI 10.1016/j.addbeh.2011.07.003
   Buchanan J., 2015, CALIFORNIAN JOURNAL OF HEALTH PROMOTION, V13, P38
   Caviness CM, 2017, SUBST ABUS, V38, P376, DOI 10.1080/08897077.2017.1343217
   De Sanctis Vincenzo, 2017, ACTA BIOMED, V88, P222, DOI 10.23750/abm.v88i2.6664
   Dhanookdhary AM, 2010, W INDIAN MED J, V59, P641
   Friis K, 2014, EUR J PUBLIC HEALTH, V24, P840, DOI 10.1093/eurpub/cku003
   Jackson DAE, 2013, CLIN TOXICOL, V51, P557, DOI 10.3109/15563650.2013.820311
   Kaminer Y, 2010, CHILD ADOL PSYCH CL, V19, P643, DOI 10.1016/j.chc.2010.03.015
   Kline P., 1999, HDB PSYCHOL TESTING, V0, P0
   Leal WE, 2018, PREV MED, V111, P391, DOI 10.1016/j.ypmed.2017.11.033
   Lewis Linden, 2014, CARIBBEAN REV GENDER, V8, P15
   Maharaj Rohan G, 2009, CHILD ADOLESC PSYCHIATRY MENT HEALTH, V3, P10, DOI 10.1186/1753-2000-3-10
   Malinauskas BM, 2007, NUTR J, V6, P0, DOI 10.1186/1475-2891-6-35
   Marczinski CA, 2018, EXP CLIN PSYCHOPHARM, V26, P147, DOI 10.1037/pha0000173
   Marczinski CA, 2017, PSYCHOL ADDICT BEHAV, V31, P154, DOI 10.1037/adb0000229
   Marczinski CA, 2016, ALCOHOL CLIN EXP RES, V40, P0, DOI 10.1111/acer.13152
   Marczinski CA, 2015, ADV NUTR, V6, P96, DOI 10.3945/an.114.007393
   Marczinski CA, 2014, NUTR REV, V72, P98, DOI 10.1111/nure.12127
   Marczinski CA, 2012, EXP CLIN PSYCHOPHARM, V20, P129, DOI 10.1037/a0026136
   Marczinski CA, 2011, ALCOHOL CLIN EXP RES, V35, P1282, DOI 10.1111/j.1530-0277.2011.01464.x
   McKetin R, 2014, ALCOHOL CLIN EXP RES, V38, P2279, DOI 10.1111/acer.12498
   Miller KE, 2008, J ADOLESCENT HEALTH, V43, P490, DOI 10.1016/j.jadohealth.2008.03.003
   Miller KE, 2008, J AM COLL HEALTH, V56, P481, DOI 10.3200/JACH.56.5.481-490
   Miyake ER, 2015, ADDICT BEHAV, V43, P60, DOI 10.1016/j.addbeh.2014.12.009
   OBrien MC, 2008, ACAD EMERG MED, V15, P453, DOI 10.1111/j.1553-2712.2008.00085.x
   Orlando M.B., 2010, BOYS RISK GENDER ISS, V0, P0
   Pan American Health Organization, 2007, SCI TECHN PUBL, VII, P0
   Pan American Health Organization, 2017, HLTH AM, V2017, P0
   Peacock A, 2015, ALCOHOL CLIN EXP RES, V39, P911, DOI 10.1111/acer.12700
   Peacock A, 2013, ALCOHOL CLIN EXP RES, V37, P1234, DOI 10.1111/acer.12086
   Pennay A, 2015, ADDICTION, V110, P356, DOI 10.1111/add.12742
   Pennay A, 2011, AUST FAM PHYSICIAN, V40, P104
   Picard-Masson M, 2016, CAN J PUBLIC HEALTH, V107, PE514, DOI 10.17269/CJPH.107.5536
   Reid SD, 2015, J PUBLIC HEALTH POL, V36, P469, DOI 10.1057/jphp.2015.27
   Reid SD, 2015, J EPIDEMIOL GLOB HEA, V5, P103, DOI 10.1016/j.jegh.2014.05.004
   Seifert SM, 2011, PEDIATRICS, V127, P511, DOI 10.1542/peds.2009-3592
   Sepkowitz KA, 2013, JAMA-J AM MED ASSOC, V309, P243, DOI 10.1001/jama.2012.173526
   Snipes DJ, 2013, ADDICT BEHAV, V38, P1418, DOI 10.1016/j.addbeh.2012.07.011
   Spierer DK, 2014, J COMMUN HEALTH, V39, P132, DOI 10.1007/s10900-013-9749-y
   Trapp GSA, 2014, DRUG ALCOHOL DEPEN, V134, P30, DOI 10.1016/j.drugalcdep.2013.09.006
   Verster JC, 2012, INT J GEN MED, V5, P187, DOI 10.2147/IJGM.S29313
   Verster Joris C, 2011, CURR DRUG ABUSE REV, V4, P1
   Wimer DJ, 2013, AM J MENS HEALTH, V7, P317, DOI 10.1177/1557988312474034
   Woolsey CL, 2015, SUBST ABUS, V36, P413, DOI 10.1080/08897077.2014.969470
   Woolsey CL, 2015, SUBST USE MISUSE, V50, P1, DOI 10.3109/10826084.2014.935948
NR 49
TC 4
Z9 4
U1 0
U2 1
PU MDPI
PI BASEL
PA ST ALBAN-ANLAGE 66, CH-4052 BASEL, SWITZERLAND
SN 
EI 1660-4601
J9 INT J ENV RES PUB HE
JI Int. J. Environ. Res. Public Health
PD NOV 15
PY 2018
VL 15
IS 11
BP 
EP 
DI 10.3390/ijerph15112429
PG 16
WC Environmental Sciences; Public, Environmental & Occupational Health
SC Environmental Sciences & Ecology; Public, Environmental & Occupational Health
GA HC2OB
UT WOS:000451640500103
PM 30388773
DA 2023-03-20
ER

PT J
AU Wentzel, SW
   Vermeulen, LP
   Beukes, CA
   Thiart, J
   Joubert, G
   Goedhals, J
AF Wentzel, S. W.
   Vermeulen, L. P.
   Beukes, C. A.
   Thiart, J.
   Joubert, G.
   Goedhals, J.
TI Human immunodeficiency virus (HIV) infection in men with penile carcinoma is associated with increased prevalence of human papilloma virus infection and younger age at presentation
SO SOUTH AFRICAN JOURNAL OF SURGERY
LA English
DT Article
DE penis; carcinoma; human immunodeficiency Virus (HIV); human papilloma Virus (HPV)
ID cancer
AB Background: We investigated the prevalence of HIV and human papilloma virus (HPV) infection in men with penile carcinoma. Method: This retrospective study investigated all men with penile carcinoma at the Universitas Academic Hospital in Bloemfontein. South Africa (January 2000-December 2008). Patients' age. HIV status. histological type of carcinoma and evidence of HPV infection were recorded. Statistical analyses included Student's t-test and Fisher's exact test NN here appropriate (2-tailed p-value < 0.05 indicated statistical significant). Results: Among 65 patients (mean age 50.9 N ears. range 37-69). the most common histological type was squamous cell carcinoma (80.0%). HIV status was known for 48 patients: 27 (56.2%) were HIV-positive. The mean age at presentation was 43.7 years (range 26-69) N cars in the HIV-positive and 57.2 years (range 26-89) N cars in the HIV-negative group. Approximately 55% of HIV-positive and 24% of HIV-negative patients showed histological evidence of HPV infection (p = 0.04). No significant difference was found with regard to histological type of carcinoma. Conclusion: Patients with penile carcinoma had a high prevalence of HIV infection. The HIV-positive group were significantly younger at presentation. with a higher prevalence of HPV infection. suggesting that HIV may contribute to HPV-associated penile cancer at a younger age.
C1 [Wentzel, S. W.; Vermeulen, L. P.] Univ Free State, Fac Hlth Sci, Dept Urol, Bloemfontein, South Africa.
   [Beukes, C. A.; Thiart, J.; Goedhals, J.] Univ Free State, Fac Hlth Sci, Dept Anat Pathol, Bloemfontein, South Africa.
   [Joubert, G.] Univ Free State, Fac Hlth Sci, Dept Biostat, Bloemfontein, South Africa.
   [Beukes, C. A.; Thiart, J.; Goedhals, J.] Univ Acad Hosp, NHLS, Bloemfontein, South Africa.
C3 University of the Free State; University of the Free State; University of the Free State
RP Wentzel, SW (corresponding author), Univ Free State, Fac Hlth Sci, Dept Urol, Bloemfontein, South Africa.
EM wentzels@ufs.ac.za
CR Aboulafia DM, 2001, CANCER INVEST, V19, P266, DOI 10.1081/CNV-100102554
   Barnholtz-Sloan JS, 2007, UROL ONCOL-SEMIN ORI, V25, P361, DOI 10.1016/j.urolonc.2006.08.029
   Carver BS, 2002, SOUTHERN MED J, V95, P822
   Department of Health South Africa, 2009, 2008 NAT ANT SENT HI, V0, P0
   HIPPELAINEN MI, 1993, GENITOURIN MED, V69, P346
   KESTELYN P, 1990, LANCET, V336, P51, DOI 10.1016/0140-6736(90)91562-O
   Koegelenberg CFN, 2016, SAMJ S AFR MED J, V106, P36, DOI 10.7196/SAMJ.2016.v106i7.10737
   Krustrup D, 2009, INT J EXP PATHOL, V90, P182, DOI 10.1111/j.1365-2613.2008.00636.x
   Lomalisa P, 2000, GYNECOL ONCOL, V77, P460, DOI 10.1006/gyno.2000.5775
   Marin-Muller C, 2009, WORLD J SURG, V33, P653, DOI 10.1007/s00268-008-9835-y
   Mosconi AM, 2005, CRIT REV ONCOL HEMAT, V53, P165, DOI 10.1016/j.critrevonc.2004.09.006
   Pettaway CA, 2007, CAMPBELL WALSH UROLO, V0, P96
NR 12
TC 3
Z9 3
U1 1
U2 1
PU SA MEDICAL ASSOC
PI PRETORIA
PA BLOCK F CASTLE WALK CORPORATE PARK, NOSSOB STREET, ERASMUSKLOOF EXT3, PRETORIA, 0002, SOUTH AFRICA
SN 0038-2361
EI 2078-5151
J9 S AFR J SURG
JI South Afr. J. Surg.
PD SEP 15
PY 2018
VL 56
IS 3
BP 47
EP 50
DI 10.17159/2078-5151/2018/v56n3a2075
PG 4
WC Surgery
SC Surgery
GA HI0JS
UT WOS:000456128500022
PM 30264943
DA 2023-03-20
ER

PT J
AU Hamid, AM
   Tamam, E
AF Hamid, Adamu Muhammad
   Tamam, Ezhar
TI The Mediation of HIV/AIDS Knowledge in the Effect of Media Exposure on Attitude and Practice on the Syndrome: A Cross Sectional Study of Adolescent Islamiyya Girls in North- east Nigeria
SO PERTANIKA JOURNAL OF SOCIAL SCIENCE AND HUMANITIES
LA English
DT Article
DE Adolescent girls; attitude; HIV/AIDS; knowledge; mass media; practice
ID mass-media; college-students; aids; hiv; sex
AB In the early 2000s adolescents' media exposure in sub-Saharan Africa was reported as very low, but today growth in infrastructure, media technology and program appeal make a case for a reassessment of the situation. Given that communication particularly through the media is considered a major preventive strategy to addressing the spread of the epidemic, this study investigates the media exposure, knowledge, attitude and practice (KAP) status of adolescent Islamiyya girls as potential mothers in Northeast Nigeria on HIV/AIDS as a predominantly Muslim society against the backdrop of earlier studies which showed that Muslim communities which were hitherto considered protected, were now witnessing a rapid evidence of an advancing HIV/AIDS epidemic. On the Hierarchy of Effects theory, hypotheses were posed to test relationships between HIV/AIDS media exposure and knowledge, favorable attitudes and safe practice among the girls; mediation effect of HIV/AIDS knowledge was verified. A survey was administered on a sample of 487 Islamiyya girls in Bauchi. The study finds that while mass media exposure is not a significant predictor of HIV/AIDS safe practice and favorable attitude, it is a significant predictor of HIV/AIDS knowledge. While HIV/AIDS knowledge is a significant predictor of both HIV/AIDS favorable attitude and safe practice. There was a significant mediation effect of HIV/AIDS knowledge on the effect of HIV/AIDS media exposure on HIV/ AIDS safe practice. It was thus concluded that media exposure is a necessary but not a sufficient precursor for HIV/AIDS safe practice.
C1 [Hamid, Adamu Muhammad; Tamam, Ezhar] Univ Putra Malaysia, Fac Modern Languages & Commun, Dept Commun, Serdang 43400, Selangor, Malaysia.
   [Hamid, Adamu Muhammad] Fed Polytech Bauchi, Dept Mass Commun, Bauchi 0231, Nigeria.
C3 Universiti Putra Malaysia
RP Hamid, AM (corresponding author), Univ Putra Malaysia, Fac Modern Languages & Commun, Dept Commun, Serdang 43400, Selangor, Malaysia.; Hamid, AM (corresponding author), Fed Polytech Bauchi, Dept Mass Commun, Bauchi 0231, Nigeria.
EM hamidadam00@gmail.com; ezhar@upm.edu.my
CR Aiken L., 2002, ATTITUDES RELATED PS, V0, P0
   Arnold AK, 2008, COMMUN METHODS MEAS, V2, P23, DOI 10.1080/19312450802063180
   Bagozzi R.P., 1988, J ACAD MARKET SCI, V16, P74, DOI 10.1007/BF02723327
   Bankole A., 2004, RISK PROTECTION YOUT, V0, P0
   Bekalu MA, 2014, HEALTH PROMOT INT, V29, P739, DOI 10.1093/heapro/dat030
   BOLAN G, 1999, SEXUALLY TRANSMITTED, V0, P0
   Bouanchaud P., 2011, SCALING KNOWLEDGE AT, V0, P0
   Escover-Chavez S. L., 2005, IMPACT MEDIA ADOLESC, V0, P0
   Federal Ministry of Health, 1999, HIV SYPH SENT SURV, V0, P0
   Global Information and advice on HIV & AIDS, 2014, HIV AIDS SUBS AFR RE, V0, P0
   Hair JF, 2012, J ACAD MARKET SCI, V40, P414, DOI 10.1007/s11747-011-0261-6
   Hair JF, 2011, J MARKET THEORY PRAC, V19, P139, DOI 10.2753/MTP1069-6679190202
   Hamid AM, 2014, PROCD SOC BEHV, V155, P14, DOI 10.1016/j.sbspro.2014.10.249
   Hanan M. A., 2009, CANADIAN J MEDIA STU, V5, P129
   Harrison A., 2005, HIV AIDS S AFRICA, V0, P262
   Hayduk LA, 2012, BMC MED RES METHODOL, V12, P0, DOI 10.1186/1471-2288-12-159
   Hirose H, 1998, JPN PSYCHOL RES, V40, P246, DOI 10.1111/1468-5884.00098
   Hoosen S, 2004, S AFR J PSYCHOL, V34, P487, DOI 10.1177/008124630403400309
   Joint United Nations Programme on HIV/AIDS (UNAIDS), 2004, MED HIV AIDS MAK DIF, V0, P0
   Krueger F. K., 2005, UNAIDS SAEF SADC C J, V0, P0
   Lal SS, 2000, NATL MED J INDIA, V13, P231
   Larkin B, 2004, PUBLIC CULTURE, V16, P289, DOI 10.1215/08992363-16-2-289
   Launiala A., 1970, ANTHR MATTERS, V11, P0, DOI 10.22582/AM.V11I1.31
   Letamo G., 2011, AFRICAN POPULATION S, V25, P44
   Li L, 2009, J HEALTH COMMUN, V14, P424, DOI 10.1080/10810730903032994
   Meundi Anand D, 2008, J INT ASSOC PHYSICIANS AIDS CARE (CHIC), V7, P27, DOI 10.1177/1545109707302088
   Moore D., 2008, THESIS, V0, P0
   Mulwo A. K., 2008, THESIS, V0, P0
   *NACA, 2004, NAT HIV AIDS BEH CHA, V0, P0
   Sassenberg K, 2011, EUR J SOC PSYCHOL, V41, P886, DOI 10.1002/ejsp.833
   Scheufele DA, 1999, J COMMUN, V49, P103, DOI 10.1111/j.1460-2466.1999.tb02784.x
   Sznitman S, 2011, AIDS BEHAV, V15, P1755, DOI 10.1007/s10461-011-9946-6
   Thanavanh B, 2013, J INT AIDS SOC, V16, P0, DOI 10.7448/IAS.16.1.17387
   Thomson C, 1999, HEALTH EDUC RES, V14, P357, DOI 10.1093/her/14.3.357
   Tung WC, 2008, J ASSOC NURSE AIDS C, V19, P397, DOI 10.1016/j.jana.2008.04.009
   Ugande G. B., 2007, ACCE C, V0, P0
   *UNAIDS, 2006, 2006 REP GLOB AIDS E, V0, P0
   Xiao ZW, 2015, J HEALTH COMMUN, V20, P1095, DOI 10.1080/10810730.2015.1018575
NR 38
TC 0
Z9 0
U1 2
U2 4
PU UNIV PUTRA MALAYSIA PRESS
PI SELANGOR
PA SERDANG, SELANGOR, 00000, MALAYSIA
SN 0128-7702
EI 2231-8534
J9 PERTANIKA J SOC SCI
JI Pertanika J. Soc. Sci. Humanit.
PD DEC 15
PY 2018
VL 26
IS 4
BP 2657
EP 2675
DI 
PG 19
WC Social Sciences, Interdisciplinary
SC Social Sciences - Other Topics
GA HH9XX
UT WOS:000456097300032
DA 2023-03-20
ER

PT J
AU Kvasny, L
   Payton, FC
AF Kvasny, Lynette
   Payton, Fay Cobb
TI Managing Hypervisibility in the HIV Prevention Information-Seeking Practices of Black Female College Students
SO JOURNAL OF THE ASSOCIATION FOR INFORMATION SCIENCE AND TECHNOLOGY
LA English
DT Article
ID african-americans; internet use; risk; health; intervention; poverty; perspectives; behaviors; knowledge; barriers
AB While information resources have contributed to the overall decline in human immunodeficiency virus (HIV) infections in the United States, these benefits have not been experienced equally. Our article describes formative research conducted as part of a larger study focused on the development of an online HIV prevention platform tailored for Black female college students. To inform the design of our platform, we conducted focus groups with 60 Black women enrolled at two predominantly White institutions (PWIs). The purpose of the focus groups was to understand information needs, awareness of specific information resources, and the search strategies employed for finding and evaluating HIV prevention information. We used hypervisibility as a sensitizing lens for making sense of how the intersecting gender and racial identities of Black womanhood shape informationseeking behavior. Four themes emerged: platform choice and privacy, relatability, respectability politics, and silence on campus. The themes depict discursive representations specific to Black female identity to manage stigma, reduce their hypervisibility, and amplify their authentic voices in the broader HIV prevention discourse. Our findings contribute to human information behavior scholarship on marginalized groups.
C1 [Kvasny, Lynette] Penn State Univ, Coll Informat Sci & Technol, 329C IST Bldg, University Pk, PA 16802 USA.
   [Payton, Fay Cobb] North Carolina State Univ, Coll Management, Campus Box 7229, Raleigh, NC 27695 USA.
C3 Pennsylvania Commonwealth System of Higher Education (PCSHE); Pennsylvania State University; Pennsylvania State University - University Park; North Carolina State University
RP Kvasny, L (corresponding author), Penn State Univ, Coll Informat Sci & Technol, 329C IST Bldg, University Pk, PA 16802 USA.
EM lkvasny@ist.psu.edu; fcpayton@ncsu.edu
FU National Science Foundation [IIS-1144327, IIS-1144340]
CR Adefuye AS, 2009, BMC PUBLIC HEALTH, V9, P0, DOI 10.1186/1471-2458-9-281
   Alleyne B., 2010, AFFILIA J WOM SOC WO, V25, P125
   Alleyne B, 2009, J HUM BEHAV SOC ENVI, V19, P142, DOI 10.1080/10911350802687117
   Aral SO, 2008, LANCET, V372, P337, DOI 10.1016/S0140-6736(08)61118-6
   Berger M, 2005, SOC SCI MED, V61, P1821, DOI 10.1016/j.socscimed.2005.03.025
   Boudewyns V, 2015, J HEALTH COMMUN, V20, P1337, DOI 10.1080/10810730.2015.1018604
   Boulware LE, 2003, PUBLIC HEALTH REP, V118, P358, DOI 10.1016/S0033-3549(04)50262-5
   Boyd DM, 2007, J COMPUT-MEDIAT COMM, V13, P210, DOI 10.1111/j.1083-6101.2007.00393.x
   Centers for Disease Control and Prevention, 2016, HIV AFR AM, V0, P0
   Courtright C, 2007, ANNU REV INFORM SCI, V41, P273, DOI 10.1002/aris.2007.1440410113
   Davis S., 2013, J BLACK STUD, V3, P1
   De Choudhury M, 2014, 32ND ANNUAL ACM CONFERENCE ON HUMAN FACTORS IN COMPUTING SYSTEMS (CHI 2014), V0, PP1365, DOI 10.1145/2556288.2557214
   DICLEMENTE RJ, 1995, JAMA-J AM MED ASSOC, V274, P1271, DOI 10.1001/jama.274.16.1271
   DiClemente RJ, 2004, JAMA-J AM MED ASSOC, V292, P171, DOI 10.1001/jama.292.2.171
   Doherty IA, 2009, JAIDS-J ACQ IMM DEF, V52, P114, DOI 10.1097/QAI.0b013e3181ab5e10
   Elliott BA, 2004, J ADOLESCENT HEALTH, V35, P303, DOI 10.1016/S1054-139X(03)00534-2
   Feingold J., 2013, BERKELEY J AFRICAN A, V0, P0
   Ford D S, 1994, J AM COLL HEALTH, V42, P206
   Forna FM, 2006, J NATL MED ASSOC, V98, P1798
   Frith H., 2000, SEXUALITIES, V3, P275, DOI 10.1177/136346000003003001
   Gibbons MC, 2005, J MED INTERNET RES, V7, P91, DOI 10.2196/jmir.7.5.e50
   Guiffrida DA, 2010, J COUNS DEV, V88, P311, DOI 10.1002/j.1556-6678.2010.tb00027.x
   Hammonds E., 1997, GENDER POLITICS HIV, V0, P0
   Harper SR, 2013, REV RES EDUC, V37, P183, DOI 10.3102/0091732X12471300
   Hasler L, 2014, J ASSOC INF SCI TECH, V65, P25, DOI 10.1002/asi.22962
   Hou SI, 2009, AIDS CARE, V21, P1050, DOI 10.1080/09540120802626196
   Irvine Jacqueline Jordan, 2011, J NEGRO EDUC, V80, P197
   Jones S, 2009, J COMPUT-MEDIAT COMM, V14, P244, DOI 10.1111/j.1083-6101.2009.01439.x
   Kanu A., 1997, HLTH ED MONOGRAPH SE, V15, P20
   Khosrovani M. D., 2011, COLL STUDENT J, V0, P0
   Kim K, 2007, J SOC BEHAV HLTH SCI, V1, P41
   Kimmel A, 2013, SEX EDUC-SEX SOC LEA, V13, P172, DOI 10.1080/14681811.2012.709840
   Kolko B.E., 2000, RACE CYBERSPACE, V0, P0
   Krusemark S., 2012, J RES WOMEN GENDER, V4, P25
   Kvasny L, 2008, J COMPUT-MEDIAT COMM, V13, P569, DOI 10.1111/j.1083-6101.2008.00411.x
   Leonardi PM, 2011, MIS QUART, V35, P147
   Lingel J, 2013, J AM SOC INF SCI TEC, V64, P981, DOI 10.1002/asi.22800
   Link BG, 2001, ANNU REV SOCIOL, V27, P363, DOI 10.1146/annurev.soc.27.1.363
   Lloyd SW, 2012, AIDS EDUC PREV, V24, P41, DOI 10.1521/aeap.2012.24.1.41
   Meisenbach RJ, 2010, J APPL COMMUN RES, V38, P268, DOI 10.1080/00909882.2010.490841
   Miles M, 1994, QUALITATIVE DATA ANA, V0, P0
   Milhausen RR, 2003, AM J HEALTH BEHAV, V27, P373, DOI 10.5993/AJHB.27.4.9
   Montague E, 2012, J MED INTERNET RES, V14, P299, DOI 10.2196/jmir.2095
   Mowatt RA, 2013, J LEISURE RES, V45, P644, DOI 10.18666/jlr-2013-v45-i5-4367
   Nakumara L., 2002, CYBERTYPES RACE ETHN, V0, P0
   Noble Safiya Umoja, 2013, INVISIBLE CULTURE EL, V19, P0
   Nunn A, 2011, AIDS PATIENT CARE ST, V25, P229, DOI 10.1089/apc.2010.0313
   Painter JE, 2012, WOMEN HEALTH ISS, V22, PE303, DOI 10.1016/j.whi.2012.03.001
   Payton F. C., 2016, J AM MED INFORM ASSN, V12, P1121
   Payton F. C., 2009, J HLTH DISPARITIES R, V3, P13
   Payton FC, 2014, INTERNET RES, V24, P520, DOI 10.1108/IntR-09-2013-0193
   Pew Internet Project, 2014, AFRICAN AM TECHNOLOG, V0, P0
   Reeder MC, 2013, J COLL STUDENT DEV, V54, P29, DOI 10.1353/csd.2013.0006
   Reif S, 2011, HIV AIDS EPIDEMIC S, V0, P0
   Sadler GR, 2000, J CANCER EDUC, V15, P33
   Savolainen R, 2016, LIBR INFORM SCI RES, V38, P52, DOI 10.1016/j.lisr.2016.01.007
   Simmons J, 2013, COMMUN EDUC, V62, P376, DOI 10.1080/03634523.2013.813631
   Smith K, 2011, QUAL REP, V16, P103
   Spink A, 2001, LIBR INFORM SCI RES, V23, P45, DOI 10.1016/S0740-8188(00)00067-0
   Sutton MY, 2011, PUBLIC HEALTH REP, V126, P653, DOI 10.1177/003335491112600507
   Sweeney L, 2013, COMMUN ACM, V56, P44, DOI 10.1145/2447976.2447990
   Thompson-Robinson M., 2005, J AFRICAN AM STUDIES, V9, P16, DOI 10.1007/s12111-005-1019-3
   United States Census Bureau, 2010, QUICK FACTS CENS BUR, V0, P0
   Veinot T., 2009, P 72 ASIS T ANN M, V0, P0
   Veinot TC, 2013, J AM MED INFORM ASSN, V20, P758, DOI 10.1136/amiajnl-2012-001361
   Warren J., 2009, DRUGS ED PREVENTION, V17, P400
   Warren JR, 2010, COMMUN RES, V37, P674, DOI 10.1177/0093650210374005
   Washington H.A., 2007, MED APARTHEID DARK H, V0, P0
   Weekly A., 2010, THESIS, V0, P0
   Wingood GM., 1993, J BLACK PSYCHOL, V19, P190, DOI 10.1177/00957984930192008
   Younge SN, 2013, J AM COLL HEALTH, V61, P254, DOI 10.1080/07448481.2013.799480
   Ziebland S, 2012, MILBANK Q, V90, P219, DOI 10.1111/j.1468-0009.2012.00662.x
NR 74
TC 6
Z9 6
U1 2
U2 20
PU WILEY
PI HOBOKEN
PA 111 RIVER ST, HOBOKEN 07030-5774, NJ USA
SN 2330-1635
EI 2330-1643
J9 J ASSOC INF SCI TECH
PD JUN 15
PY 2018
VL 69
IS 6
BP 798
EP 806
DI 10.1002/asi.24001
PG 9
WC Computer Science, Information Systems; Information Science & Library Science
SC Computer Science; Information Science & Library Science
GA GJ0WA
UT WOS:000434973900004
DA 2023-03-20
ER

PT J
AU Grieb, SM
   Reddy, M
   Griffin, B
   Marcell, AV
   Meade, S
   Slogeris, B
   Page, KR
   Jennings, JM
AF Grieb, Suzanne M.
   Reddy, Molly
   Griffin, Brittany
   Marcell, Arik V.
   Meade, Sophie
   Slogeris, Becky
   Page, Kathleen R.
   Jennings, Jacky M.
TI Identifying Solutions to Improve the Sexually Transmitted Infections Testing Experience for Youth Through Participatory Ideation
SO AIDS PATIENT CARE AND STDS
LA English
DT Article
DE STI testing; youth; adolescents and young adults; community-engaged research; participatory ideation
ID health-care; young-adults; adolescents; hiv; chlamydia; women; prevalence; gonorrhea; education; services
AB Sexually transmitted infection (STI) services, including screening, treatment, and counseling among youth, remain suboptimal. In the midst of increasing incidence of bacterial STIs, alarming STI disparities, and persistently low testing rates among youth, solution-focused and action-oriented research with youth is needed. To identify solutions to STI testing barriers, we conducted three participatory ideation workshops with 18 youth, 10 key stakeholders who work with youth, and 8 social design graduate students. In response to prompt questions asking How might we address a testing barrier, participants generated as many ideas as they could on small pieces of paper. The brainstorming sessions produced 702 brainstorm idea sheets that were then qualitatively analyzed through pile sorting by three team members (including two youth) with each pile representing a priori themes (from the How might we probe) or emergent themes. Ten themes were identified corresponding to three domains: (1) improving the testing experience (improving transparency in the testing process, increasing trust in privacy, alternative testing options, and providing incentives/rewards for testing), (2) addressing the clinic space (multi-service spaces, appealing physical clinical space, and providing waiting room activities), and (3) reframing STI testing (normalizing STI testing, the clinic as a supportive environment, and youth leadership to promote and support STI testing). These findings move beyond identifying barriers and motivators to STI testing among youth and focus on the generation of possible solutions. By engaging youth in the development of solutions to STI testing, solutions that may be better-utilized and more acceptable to youth may be developed.
C1 [Grieb, Suzanne M.; Griffin, Brittany; Marcell, Arik V.; Meade, Sophie; Jennings, Jacky M.] Johns Hopkins Sch Med, Dept Pediat, 5200 Eastern Ave,Mason F Lord Bldg,Ctr Tower, Baltimore, MD 21224 USA.
   [Reddy, Molly; Slogeris, Becky] Maryland Inst Coll Art, Ctr Social Design, Baltimore, MD USA.
   [Page, Kathleen R.] Bur HIV STD Serv, Baltimore City Hlth Dept, Baltimore, MD USA.
   [Page, Kathleen R.] Johns Hopkins Sch Med, Ctr Clin Global Hlth Educ, Div Infect Dis, Baltimore, MD USA.
C3 Johns Hopkins University; Johns Hopkins Medicine; Johns Hopkins University; Johns Hopkins Medicine
RP Grieb, SM (corresponding author), Johns Hopkins Sch Med, Dept Pediat, 5200 Eastern Ave,Mason F Lord Bldg,Ctr Tower, Baltimore, MD 21224 USA.
EM sgrieb1@jhmi.edu
FU Centers for Disease Control and Prevention Community Approaches to Reducing STDs [1U22PS004541-03]
CR Advocates for Youth, 2009, BEST PRACT YOUTH FRI, V0, P0
   Ambresin AE, 2013, J ADOLESCENT HEALTH, V52, P670, DOI 10.1016/j.jadohealth.2012.12.014
   [Anonymous], 1997, HIDD EP CONFR SEX TR, V0, P0
   Balfe M, 2010, HEALTH RISK SOC, V12, P131, DOI 10.1080/13698571003632437
   Bernard HR., 2016, ANAL QUALITATIVE DAT, V0, P0
   Blake DR, 2003, ARCH PEDIAT ADOL MED, V157, P523, DOI 10.1001/archpedi.157.6.523
   Blum RW, 1998, J ADOLESCENT HEALTH, V23, P254, DOI 10.1016/S1054-139X(98)00090-1
   Branson Bernard M., 2006, MORBIDITY AND MORTALITY WEEKLY REPORT, V55, P1
   Brennan M.A., 2007, J EXT, V45, P203
   Brenner J., 2013, PEW INTERNET MOBILE, V0, P0
   Brindis CD, 2005, J ADOLESCENT HEALTH, V37, P155, DOI 10.1016/j.jadohealth.2004.09.015
   Brown T., 2010, STANFORD SOCIAL INNO, V12, P29, DOI 10.1596/1020-797X_12_1_29
   Centers for Disease Control and Prevention, 2011, SEX TRANSM DIS SURV, V0, P0
   Centers for Disease Control and Prevention, 2016, SEX TRANSM DIS SURV, V0, P0
   Chacko MR, 2008, J PEDIATR ADOL GYNEC, V21, P187, DOI 10.1016/j.jpag.2007.08.009
   Cornelius JB, 2012, J ASSOC NURSE AIDS C, V23, P255, DOI 10.1016/j.jana.2011.03.002
   Cornelius JB, 2011, J ASSOC NURSE AIDS C, V22, P407, DOI 10.1016/j.jana.2010.11.007
   Cuffe KM, 2016, J ADOLESCENT HEALTH, V58, P512, DOI 10.1016/j.jadohealth.2016.01.002
   Fortenberry JD, 2002, AM J PUBLIC HEALTH, V92, P378, DOI 10.2105/AJPH.92.3.378
   Gold J, 2011, SEX TRANSM DIS, V38, P247, DOI 10.1097/OLQ.0b013e3181f68d7b
   Guse K, 2012, J ADOLESCENT HEALTH, V51, P535, DOI 10.1016/j.jadohealth.2012.03.014
   Haderxhanaj LT, 2014, SEX TRANSM DIS, V41, P67, DOI 10.1097/OLQ.0000000000000058
   Hamilton BE, 2015, NATL VITAL STAT REPO, V64, P12
   Hargreaves DS, 2011, J CLIN RES PEDIATR E, V3, P43, DOI 10.4274/jcrpe.v3i2.10
   IDEO, 2015, FIELD GUID HUM DES K, V0, P0
   Kim CR, 2008, PERSPECT SEX REPRO H, V40, P144, DOI 10.1363/4014408
   Klostermann BK, 2005, J FAM PRACTICE, V54, P679
   Lee L, 2016, AIDS PATIENT CARE ST, V30, P170, DOI 10.1089/apc.2015.0263
   Lehrer JA, 2007, J ADOLESCENT HEALTH, V40, P218, DOI 10.1016/j.jadohealth.2006.09.015
   Lewis FMT, 2016, SEX TRANSM DIS, V43, PS18, DOI 10.1097/OLQ.0000000000000283
   Lim EJ, 2008, SEX TRANSM INFECT, V84, P563, DOI 10.1136/sti.2008.032441
   Lindberg C, 2006, COMPR CHILD ADOLES N, V29, P73, DOI 10.1080/01460860600677577
   Maticka-Tyndale E, 2010, EVAL PROGRAM PLANN, V33, P98, DOI 10.1016/j.evalprogplan.2009.07.001
   Miller S, 1995, NURS STAND, V9, P30
   Miller WC, 2004, JAMA-J AM MED ASSOC, V291, P2229, DOI 10.1001/jama.291.18.2229
   OMalley TL, 2017, AM J SEX EDUC, V12, P383, DOI 10.1080/15546128.2017.1372831
   Parrish DD, 2008, SEX TRANSM DIS, V35, PS19, DOI 10.1097/OLQ.0b013e31818f2ae1
   Plax K, 2015, AM J PUBLIC HEALTH, V105, P1394, DOI 10.2105/AJPH.2015.302569
   Rutherford KA, 2010, PEDIATR EMERG CARE, V26, P257, DOI 10.1097/PEC.0b013e3181d6da09
   Satterwhite CL, 2013, SEX TRANSM DIS, V40, P187, DOI 10.1097/OLQ.0b013e318286bb53
   Tanner AE, 2014, AIDS CARE, V26, P199, DOI 10.1080/09540121.2013.808800
   Tilson EC, 2004, BMC PUBLIC HEALTH, V4, P0, DOI 10.1186/1471-2458-4-21
   Tivorsak TL, 2004, CLIN PEDIATR, V43, P55, DOI 10.1177/000992280404300107
   Trettin B., 2015, J NURS ED PRACT, V5, P81, DOI 10.5430/jnep.v5n6p81
   US Department of Health and Human Services Office of Adolescent Health, 2016, AD HLTH THINK ACT GR, V0, P0
   Viner RM, 2007, PEDIATRICS, V120, P749, DOI 10.1542/peds.2006-3293
   Workowski KA, 2015, MMWR RECOMM REP, V64, P1, DOI 10.15585/mmwr.rr7004a1
   Zeldin S., 2004, APPL DEV SCI, V8, P75, DOI 10.1207/s1532480xads0802_2
NR 49
TC 6
Z9 6
U1 2
U2 8
PU MARY ANN LIEBERT, INC
PI NEW ROCHELLE
PA 140 HUGUENOT STREET, 3RD FL, NEW ROCHELLE, NY 10801 USA
SN 1087-2914
EI 1557-7449
J9 AIDS PATIENT CARE ST
JI Aids Patient Care STDS
PD AUG 15
PY 2018
VL 32
IS 8
BP 330
EP 335
DI 10.1089/apc.2018.0038
PG 6
WC Public, Environmental & Occupational Health; Infectious Diseases
SC Public, Environmental & Occupational Health; Infectious Diseases
GA GO9LN
UT WOS:000440428900005
PM 30067404
DA 2023-03-20
ER

PT J
AU Mbame, JP
   Bonoy, L
   Djofang, H
   Chako, K
   Mouliom, AM
AF Mbame, J. P.
   Bonoy, L.
   Djofang, H.
   Chako, K.
   Mouliom, Mayoughouo A.
TI Determinants of the intentions to use condoms among students at Mimboman high school, Cameroon
SO MEDECINE ET SANTE TROPICALES
LA French
DT Article
DE condom; students and theory of planned behavior; Cameroon
ID planned behavior; prevention
AB Introduction: Establishing a program to raise awareness and fight against STI/AIDS and unwanted pregnancies in schools requires knowledge of factors significantly associated with the behavior to be promoted. The objective of this study is to identify the determinants of the intention to use condom among students at Mimboman High School in Cameroon. Methods: A descriptive association study was conducted among 134 students, aged 13-23 years. Using a pretested questionnaire, we collected data about this intention, related attitudes and social norms, and the perception of behavioral control. We used SPSS version 20 software to analyze the data. Results: The study included 134 students, with a mean age of 16 years. The results indicate a very significant correlation between intention to use a condom and attitudes (r = 0.36; P < 0.01), between this intention and social norms (r = 0.32; P < 0.01), and between this intenstion and the perception of behavioral control (r = 0.22; P < 0.01). Conclusion: Any effort to increase Mimboman students' intentions to use condoms should target their attitudes, social norms, and perception of behavioral control.
C1 [Mbame, J. P.; Bonoy, L.; Djofang, H.; Chako, K.] Inst Natl Jeunesse & Sports Yaounde, BP 1016, Yaounde, Cameroon.
   [Mouliom, Mayoughouo A.] ENIET Bafoussam, Ecoles Norm Inst, Bafoussam, Cameroon.
   [Mouliom, Mayoughouo A.] ENIET Bafoussam, Bafoussam, Cameroon.
RP Mbame, JP (corresponding author), Inst Natl Jeunesse & Sports Yaounde, BP 1016, Yaounde, Cameroon.
EM jeanmbame@gmail.com
CR AJZEN I, 1991, ORGAN BEHAV HUM DEC, V50, P179, DOI 10.1016/0749-5978(91)90020-T
   Albarracin D, 2001, PSYCHOL BULL, V127, P142, DOI 10.1037//0033-2909.127.1.142
   CDC, 1987, MMWR-MORBID MORTAL W, V26, P1
   Corcoran J, 1998, SOC WORK HEALTH CARE, V27, P49, DOI 10.1300/J010v27n02_03
   Craig DM, 2000, CAN J PUBLIC HEALTH, V91, P361, DOI 10.1007/BF03404808
   Crosby RA, 2001, J ADOLESCENT HEALTH, V28, P410, DOI 10.1016/S1054-139X(00)00210-X
   DiCenso A, 2000, COMMUNITY NURSING PR, V0, P0
   FELDBLUM PJ, 1988, AM J PUBLIC HEALTH, V78, P52, DOI 10.2105/AJPH.78.1.52
   Forget G, 1992, APPRENTISSAGE SOCIAL, V15, P29
   Godin G, 1996, AM J HEALTH PROMOT, V11, P87, DOI 10.4278/0890-1171-11.2.87
   Hern M, 1998, ISSUES COMPR PEDIATR NURS, V21, P173, DOI 10.1080/014608698265483
   Hernandez O, 2005, RECHERCHE SOINS INFI, V82, P71
   Institut National de la Statistique (INS), 2012, ENQ DEM SANT IND MUL, V0, P0
   LAVOIE M, 1991, HEALTH EDUC RES, V6, P313, DOI 10.1093/her/6.3.313
   Rannie K, 1997, PUBLIC HEALTH NURS, V14, P51, DOI 10.1111/j.1525-1446.1997.tb00410.x
   Reinecke J, 1996, J APPL SOC PSYCHOL, V26, P749, DOI 10.1111/j.1559-1816.1996.tb01128.x
   Rodriguez de la Parra S, 1999, REV ENFERM, V22, P497
   Ruiz MA, 1997, REV ROL ENFERMERIA, V226, P61
   Stevens-Simons L, 1992, TXB ADOLESCENT MED, V0, P689
   WEISMAN CS, 1991, FAM PLANN PERSPECT, V23, P71, DOI 10.2307/2135452
   WHO, 2016, USITC PUBL, V0, P0
NR 26
TC 0
Z9 0
U1 1
U2 1
PU JOHN LIBBEY EUROTEXT LTD
PI MONTROUGE
PA 127 AVE DE LA REPUBLIQUE, 92120 MONTROUGE, FRANCE
SN 2261-3684
EI 2261-2211
J9 MED SANTE TROP
JI Med. Sante Trop.
PD JUL-SEP 15
PY 2018
VL 28
IS 3
BP 312
EP 315
DI 10.1684/mst.2018.0824
PG 4
WC Tropical Medicine
SC Tropical Medicine
GA GV5KJ
UT WOS:000446140100017
PM 30270838
DA 2023-03-20
ER

PT J
AU Ramiro-Sanchez, T
   Ramiro, MT
   Bermudez, MP
   Buela-Casal, G
AF Ramiro-Sanchez, Tamara
   Teresa Ramiro, Maria
   Paz Bermudez, Maria
   Buela-Casal, Gualberto
TI Sexism and sexual risk behavior in adolescents: Gender differences
SO INTERNATIONAL JOURNAL OF CLINICAL AND HEALTH PSYCHOLOGY
LA English
DT Article
DE Adolescence; Sexism; Sexual behavior; HIV; Ex post facto study
ID relationship power; ambivalent sexism; benevolent sexism; condom use; predictors; attitudes; students; beliefs; hostile; hiv
AB Background/Objective: This study examines whether there are differences in the maintenance of ambivalent sexist beliefs on the basis of gender and sexual experience in adolescents. The study also investigates whether the sexist beliefs themselves are linked to sexual risk behaviors. Method: A representative sample of 2,703 Spanish adolescents was carried out in public and private secondary schools, with an age range of 14 to 20 years old (M = 15.89; SD = 1.29). Results: Males maintain more hostile, benevolent and ambivalent sexist beliefs compared to females. Sexual experience (both coital and non-coital) is linked to a greater degree of hostile and benevolent sexist beliefs, but only within the male group. In males, greater benevolent sexism is linked to vaginal sex initiation at an earlier age, while greater hostile sexism is linked to a lower proportion of condom use. In females, greater hostile sexism is linked to a greater number of sex partners. Conclusions: It is necessary to include specific actions on sexist beliefs in programs for the prevention of sexually transmitted infections and HIV. (C) 2018 Asociacion Espanola de Psicologia Conductual. Published by Elsevier Espana, S.L.U.
C1 [Ramiro-Sanchez, Tamara; Teresa Ramiro, Maria; Paz Bermudez, Maria; Buela-Casal, Gualberto] Univ Granada, Mind Brain & Behav Res Ctr CIMCYC, Granada, Spain.
C3 University of Granada
RP Ramiro-Sanchez, T (corresponding author), Univ Granada, CIMCYC, Campus Cartuja S-N, Granada 18011, Spain.
EM tramiro@ugr.es
FU Spanish Ministry of Education, Culture and Sport [FPU13/03841]
CR [Anonymous], 2021, GLOB PROGR REP HIV V, V0, P0
   Bermudez MP, 2013, AN PSICOL-SPAIN, V29, P917, DOI 10.6018/analesps.29.3.136931
   Carrera-Fernandez MV, 2013, J INTERPERS VIOLENCE, V28, P2915, DOI 10.1177/0886260513488695
   Choi KH, 2011, AIDS EDUC PREV, V23, P397, DOI 10.1521/aeap.2011.23.5.397
   Crosby RA, 2013, AIDS BEHAV, V17, P865, DOI 10.1007/s10461-011-9998-7
   de Lemus S, 2008, INT J CLIN HLTH PSYC, V8, P537
   de Lemus S, 2010, SEX ROLES, V63, P214, DOI 10.1007/s11199-010-9786-2
   De Meyer S, 2014, GLOBAL HEALTH ACTION, V7, P0, DOI 10.3402/gha.v7.24089
   Silvan-Ferrero MD, 2007, SEX ROLES, V57, P607, DOI 10.1007/s11199-007-9271-8
   ESPADA JOSÉ P., 2014, ACT.COLOM.PSICOL., V17, P53
   de Araujo LF, 2014, INT J CLIN HLTH PSYC, V14, P120, DOI 10.1016/S1697-2600(14)70045-6
   Ferragut M, 2017, EUR J DEV PSYCHOL, V14, P32, DOI 10.1080/17405629.2016.1144508
   Ferragut M, 2013, PSICOTHEMA, V25, P38, DOI 10.7334/psicothema2012.85
   Fitz CC, 2014, PSYCHOL WOMEN QUART, V38, P7, DOI 10.1177/0361684313504736
   Garcia-Cueto E, 2015, INT J CLIN HLTH PSYC, V15, P61, DOI 10.1016/j.ijchp.2014.10.004
   Garcia-Vega E, 2012, INT J PSYCHOL RES, V5, P79, DOI 10.21500/20112084.764
   Gavey N., 2005, JUST SEX CULTURAL SC, V0, P0
   Glick P, 1996, J PERS SOC PSYCHOL, V70, P491, DOI 10.1037/0022-3514.70.3.491
   Glick P, 2000, DEVELOPMENTAL SOCIAL PSYCHOLOGY OF GENDER, V0, P243
   Grose RG, 2014, J SEX RES, V51, P742, DOI 10.1080/00224499.2013.809511
   Hebert M, 2017, INT J CLIN HLTH PSYC, V17, P225, DOI 10.1016/j.ijchp.2017.06.001
   Holland D. C., 1990, ED ROMANCE WOMEN ACH, V0, P0
   Lotfi R, 2016, ARCH SEX BEHAV, V45, P429, DOI 10.1007/s10508-015-0603-4
   Martinez-Catena A, 2017, EUR J PSYCHOL APPL L, V9, P41, DOI 10.1016/j.ejpal.2016.11.001
   Ministerio de Educacion Cultura y Deporte, 2016, REG EST CTR DOC U, V0, P0
   Ministerio de Sanidad Servicios Sociales e Igualdad MSSSI, 2016, VIG EP VIH SID ESP A, V0, P0
   Ministerio de Sanidad Servicios Sociales e Igualdad MSSSI, 2017, VIG EP INF TRANSM SE, V0, P0
   Montanes P, 2015, REV PSICOL SOC, V30, P219, DOI 10.1080/21711976.2015.1016756
   Montanes P, 2013, PSYCHOL WOMEN QUART, V37, P494, DOI 10.1177/0361684313475998
   Montero I, 2007, INT J CLIN HLTH PSYC, V7, P847
   Moyano N, 2017, EUR J PSYCHOL APPL L, V9, P25, DOI 10.1016/j.ejpal.2016.06.001
   Bermudez MP, 2011, SPAN J PSYCHOL, V14, P746, DOI 10.5209/rev_SJOP.2011.v14.n2.22
   Bermudez MP, 2010, CURR HIV RES, V8, P172, DOI 10.2174/157016210790442669
   Pradas E., 2012, QUAD PSICOL, V14, P45
   Pulerwitz J, 2000, SEX ROLES, V42, P637, DOI 10.1023/A:1007051506972
   Ramiro-Sanchez T, 2018, SEX RES SOC POLICY, V15, P409, DOI 10.1007/s13178-018-0317-1
   REINA MCM, 2006, MERIDIAM, V38, P52
   Reis M, 2013, INT J CLIN HLTH PSYC, V13, P127, DOI 10.1016/S1697-2600(13)70016-4
   Rodriguez Castro Y., 2010, PSYCHOL AV DISCIP, V4, P11, DOI 10.21500/19002386.1155
   Rudman L. A, 2008, SOCIAL PSYCHOL GENDE, V0, P204
   Sanchez MTR, 2014, CURR HIV RES, V11, P536, DOI 10.2174/1570162X12666140129104001
   Sanchez V, 2017, INT J CLIN HLTH PSYC, V17, P171, DOI 10.1016/j.ijchp.2017.04.001
   Santana MC, 2006, J URBAN HEALTH, V83, P575, DOI 10.1007/s11524-006-9061-6
   Seabrook RC, 2017, PSYCHOL WOMEN QUART, V41, P240, DOI 10.1177/0361684316677028
   Teva I, 2014, CURR HIV RES, V11, P512, DOI 10.2174/1570162X12666140129095811
   Teva I, 2011, AN PSICOL-SPAIN, V27, P35
   Teva I, 2009, SPAN J PSYCHOL, V12, P471, DOI 10.1017/S1138741600001852
   UNAIDS, 2016, PREV GAP REP, V0, P0
   Vannier SA, 2012, J YOUTH ADOLESCENCE, V41, P572, DOI 10.1007/s10964-012-9745-z
   Vega-Gea E, 2016, INT J CLIN HLTH PSYC, V16, P47, DOI 10.1016/j.ijchp.2015.08.002
   Viejo C, 2015, J YOUTH STUD, V18, P1219, DOI 10.1080/13676261.2015.1039967
   World Health Organization WHO, 2016, 110 WHO, V0, P0
   Zeng XL, 2016, PLOS ONE, V11, P0, DOI 10.1371/journal.pone.0166410
NR 53
TC 24
Z9 25
U1 4
U2 35
PU ELSEVIER SCIENCE INC
PI NEW YORK
PA 360 PARK AVE SOUTH, NEW YORK, NY 10010-1710 USA
SN 1697-2600
EI 1576-7329
J9 INT J CLIN HLTH PSYC
JI Int. J. Clin. Health Psychol.
PD SEP-DEC 15
PY 2018
VL 18
IS 3
BP 245
EP 253
DI 10.1016/j.ijchp.2018.04.002
PG 9
WC Psychology, Clinical
SC Psychology
GA GT5AN
UT WOS:000444518400007
PM 30487930
DA 2023-03-20
ER

PT J
AU Ybarra, M
   Price-Feeney, M
   Mwaba, K
AF Ybarra, Michele
   Price-Feeney, Myeshia
   Mwaba, Kelvin
TI Prevalence and correlates of anal sex among secondary school students in Cape Town, South Africa
SO AIDS CARE-PSYCHOLOGICAL AND SOCIO-MEDICAL ASPECTS OF AIDS/HIV
LA English
DT Article
DE HIV prevention; South Africa; adolescents; sexual behaviors; anal sex; youth
ID hiv-risk; condom use; intercourse; behavior; youth; adolescents; hiv/aids; aids; men; transmission
AB Research efforts have overlooked anal sex as a risk factor for adolescents' acquisition of HIV despite the high rates of HIV among South African youth. Here, we report findings from a survey conducted in 2012 among secondary school youth, ages 16-24, in Cape Town. 937 adolescents completed a pencil-and-paper survey. Eleven and 31% of female and male youth, respectively, reported ever having anal sex. By comparison, 59% and 78% of female and male youth reported ever having vaginal sex. The percentage of youth reporting lifetime rates of anal sex increased with age: 32% of 20-to-24 year olds had anal sex compared to 16% of 16-to-17-year olds. When the sample was stratified by sex, this difference appeared to be driven by older male, but not female, sexual behavior. Despite noted differences in prevalence rates by sex, both boys and girls who had anal sex were more likely than their same-sex peers who had vaginal sex to report sexual coercion victimization and perpetration experiences and inconsistent condom use. Interestingly, some differences in HIV motivation, information, and behavioral skills were noted for youth who had vaginal sex versus youth who had never had sex; scores were largely similar for youth who had anal sex versus youth who had never had sex however. Together, these findings suggest that anal sex is not uncommon and may be an important marker for other HIV risk behaviors in at least one lower income South African community. Anal sex needs to be explicitly discussed in adolescent HIV prevention and healthy sexuality programing, incorporating age-relevant scenarios about negotiating condoms and other healthy relationship behaviors (e.g., refusing sex when it is not wanted).
C1 [Ybarra, Michele; Price-Feeney, Myeshia] Ctr Innovat Publ Hlth Res, 555 N El Camino Real A347, San Clemente, CA 92672 USA.
   [Mwaba, Kelvin] Univ Western Cape, Dept Pyschol, Cape Town, South Africa.
C3 University of the Western Cape
RP Ybarra, M (corresponding author), Ctr Innovat Publ Hlth Res, 555 N El Camino Real A347, San Clemente, CA 92672 USA.
EM michele@innovativepublichealth.org
FU National Institute of Mental Health [R03MH094238]
CR Abousselam N, 2016, J MENT HEALTH, V25, P176, DOI 10.3109/09638237.2015.1078884
   Baggaley RF, 2010, INT J EPIDEMIOL, V39, P1048, DOI 10.1093/ije/dyq057
   Baral S, 2011, BMC PUBLIC HEALTH, V11, P0, DOI 10.1186/1471-2458-11-766
   Brody S, 2003, INT J STD AIDS, V14, P431, DOI 10.1258/095646203322025704
   Brook DW, 2006, AIDS EDUC PREV, V18, P259, DOI 10.1521/aeap.2006.18.3.259
   Centers for Disease Control and Prevention, 2017, ORAL SEX HIV RISK, V0, P0
   Duby Z, 2014, J SEX RES, V51, P863, DOI 10.1080/00224499.2013.871624
   Fisher JD, 2002, HEALTH PSYCHOL, V21, P177, DOI 10.1037//0278-6133.21.2.177
   Harrison A, 2012, SEX HEALTH, V9, P178, DOI 10.1071/SH10150
   Hartell CG, 2005, ADOLESCENCE, V40, P171
   Hendriksen ES, 2007, AM J PUBLIC HEALTH, V97, P1241, DOI 10.2105/AJPH.2006.086009
   InterSol Inc, 2010, LANG AFR, V0, P0
   Kalichman SC, 2009, SEX TRANSM INFECT, V85, P411, DOI 10.1136/sti.2008.035287
   Kalichman SC, 2011, BMC PUBLIC HEALTH, V11, P0, DOI 10.1186/1471-2458-11-807
   Katz IT, 2013, AIDS CARE, V25, P258, DOI 10.1080/09540121.2012.701718
   Kiene SM, 2008, JAIDS-J ACQ IMM DEF, V49, P219, DOI 10.1097/QAI.0b013e318184559f
   Lane T, 2006, AIDS, V20, P123, DOI 10.1097/01.aids.0000198083.55078.02
   Lane T, 2011, AIDS BEHAV, V15, P626, DOI 10.1007/s10461-009-9598-y
   LEVY JA, 1993, AM J MED, V95, P86, DOI 10.1016/0002-9343(93)90237-J
   MacPhail C, 2001, SOC SCI MED, V52, P1613, DOI 10.1016/S0277-9536(00)00272-0
   Maynard E, 2009, PERSPECT SEX REPRO H, V41, P142, DOI 10.1363/4114209
   Morar NS, 1998, S AFR MED J, V88, P470
   Moyo W, 2008, AIDS BEHAV, V12, P431, DOI 10.1007/s10461-007-9343-3
   Ndinda C, 2008, CULT HEALTH SEX, V10, P205, DOI 10.1080/13691050600988416
   Pettifor A., 2004, YOUNG PEOPLES SEXUAL, V0, P0
   Pettifor A, 2009, INT PERSPECT SEX R H, V35, P82, DOI 10.1363/3508209
   Ramjee G, 2002, SEX TRANSM DIS, V29, P44, DOI 10.1097/00007435-200201000-00008
   Rehle T, 2007, SAMJ S AFR MED J, V97, P194
   SHISANA O, 2005, S AFRICAN NATL HIV P, V0, P0
   Shisana O, 2014, S AFRICAN NATL HIV P, V0, P0
   Simbayi LC, 2005, AIDS BEHAV, V9, P53, DOI 10.1007/s10461-005-1681-4
   StataCorp, 2009, STAT STAT SOFTW VERS, V0, P0
   Taylor M, 2003, J SCHOOL HEALTH, V73, P97, DOI 10.1111/j.1746-1561.2003.tb03580.x
   Thurston IB, 2014, AM J PUBLIC HEALTH, V104, P1265, DOI 10.2105/AJPH.2013.301865
   Tucker A, 2014, AIDS CARE, V26, P882, DOI 10.1080/09540121.2013.859652
   Ybarra ML, 2013, PLOS ONE, V8, P0, DOI 10.1371/journal.pone.0070083
   Ybarra ML, 2012, AIDS CARE, V24, P1392, DOI 10.1080/09540121.2011.648604
   Zambuko O, 2005, J BIOSOC SCI, V37, P569, DOI 10.1017/S0021932004007084
NR 38
TC 5
Z9 5
U1 0
U2 4
PU ROUTLEDGE JOURNALS, TAYLOR & FRANCIS LTD
PI ABINGDON
PA 2-4 PARK SQUARE, MILTON PARK, ABINGDON OX14 4RN, OXON, ENGLAND
SN 0954-0121
EI 1360-0451
J9 AIDS CARE
JI Aids Care-Psychol. Socio-Med. Asp. Aids-Hiv
PD JUN 15
PY 2018
VL 30
IS 7
BP 821
EP 829
DI 10.1080/09540121.2018.1426824
PG 9
WC Health Policy & Services; Public, Environmental & Occupational Health; Psychology, Multidisciplinary; Respiratory System; Social Sciences, Biomedical
SC Health Care Sciences & Services; Public, Environmental & Occupational Health; Psychology; Respiratory System; Biomedical Social Sciences
GA GG3YK
UT WOS:000432629400003
PM 29388443
DA 2023-03-20
ER

PT J
AU Nwaneri, AC
   Ezike, OC
   Anarado, AN
   Ndubisi, I
   Onyia-Pat, JL
AF Nwaneri, Ada C.
   Ezike, Okwudili C.
   Anarado, Agnes N.
   Ndubisi, Ifeoma
   Onyia-Pat, Jane-Lovena
TI HIV/AIDS KNOWLEDGE AND RISK-TAKING BEHAVIOURS AMONG YOUTHS AT A UNIVERSITY IN ENUGU, NIGERIA
SO AFRICAN JOURNAL OF NURSING AND MIDWIFERY
LA English
DT Article
DE HIV/AIDS risk behaviours; knowledge of HIV/AIDS; socio-economic background; university youths
AB A national sentinel survey of 2006 shows that Enugu State in south-eastern Nigeria is the worst hit by HIV infections. Despite numerous control strategies having been implemented, the state was still reported by another national HIV sentinel survey in 2010 as the worst hit by HIV/AIDS within the zone, and that youths are the most affected. The researchers conducted a cross-sectional descriptive survey to assess the HIV/AIDS knowledge and risk-taking behaviours of youths at a federal university in Enugu, south-eastern Nigeria. They adopted a multistage sampling method to recruit 460 unmarried, consenting students between 15 and 30 years of age, from three faculties of the university. Almost 90 per cent of the university youths had a sound knowledge of key concepts related to HIV/AIDS; despite this, a subset (7.39%) still engaged in risk-taking behaviours. The major risky behaviours identified include having premarital sex, having multiple sexual partners, the sharing of shaving or razor blades, the use of public clippers and tribal marking. Although an analysis of variance demonstrated no significant relationship (t = -0.036) between university youths' knowledge of HIV/AIDS and their related risk-taking behaviour, risky behaviours were found to be more (13%) among respondents who had insufficient or incorrect knowledge of the disease. An analysis of covariance, however, showed that gender and socio-economic backgrounds were not determinants of the HIV/AIDS risk-taking behaviours of these youths. Therefore, factors such as attitude or culture are areas that should be focused on, and should then, along with educational awareness campaigns, help to reduce the spread and prevalence of the disease.
C1 [Nwaneri, Ada C.; Anarado, Agnes N.; Ndubisi, Ifeoma; Onyia-Pat, Jane-Lovena] Univ Nigeria, Enugu Campus, Nsukka, Nigeria.
   [Ezike, Okwudili C.] Fed Med Ctr Asaba, Isieke, Asaba, Nigeria.
C3 University of Nigeria
RP Nwaneri, AC (corresponding author), Univ Nigeria, Enugu Campus, Nsukka, Nigeria.
EM ada.nwaneri@unn.edu.ng; okwycallistus@gmail.com; agnes.anarado@unn.edu.ng; francesmary2003@yahoo.com; jane.onyiapat@unn.edu.ng
CR Abbas I, 2012, EAST AFR J PUBLIC HEALTH, V9, P112
   Abdulrahman G. O., 2007, CONCEPT RISK RISK MA, V0, P0
   Adefuye AS, 2009, BMC PUBLIC HEALTH, V9, P0, DOI 10.1186/1471-2458-9-281
   AVERT, 2016, HIV AIDS NIG, V0, P0
   Danjin M., 2010, INTERNET J HLTH, V11, P1
   Federal Ministry of Health (FMoH) Department of Public Health & National AIDS/STI Control Programme, 2010, NAT HIV SER PREV SEN, V0, P0
   FMOH (Federal Ministry of Health), 2006, NAT HIV SER PREV SEN, V0, P0
   Kumar V., 2014, ROBBINS COTRAN PATHO, V0, P0
   Morrison-Beedy Dianne, 2005, PEDIATR NURS, V31, P508
   Shuttleworth M., 2008, DESCRIPTIVE RES DESI, V0, P0
   Suominen T, 2011, J COMMUN HEALTH, V36, P910, DOI 10.1007/s10900-010-9353-3
   UNAIDS (Joint United Nations Programme on HIV/ AIDS), 2016, FACT SHEETS GLOB HIV, V0, P0
   University Records Department, 2014, POP UND STUD EN CAMP, V0, P0
   World Health Organization, 2015, FACT SHEETS, V0, P0
   Yahaya LA, 2010, J AIDS HIV RES, V2, P138
NR 15
TC 0
Z9 0
U1 0
U2 3
PU UNISA PRESS
PI PRETORIA
PA PO BOX 392, PRETORIA, 0003, SOUTH AFRICA
SN 1682-5055
EI 
J9 AFR J NURS MIDWIFERY
JI Afr. J. Nurs. Midwifery
PD JUN 15
PY 2018
VL 20
IS 1
BP 
EP 
DI 10.25159/2520-5293/3487
PG 16
WC Nursing
SC Nursing
GA HK6WL
UT WOS:000458126600013
DA 2023-03-20
ER

PT J
AU Mbelle, N
   Mabaso, M
   Setswe, G
   Sifunda, S
AF Mbelle, N.
   Mabaso, M.
   Setswe, G.
   Sifunda, S.
TI Predictors of unplanned pregnancies among female students at South African Technical and Vocational Education and Training colleges: Findings from the 2014 Higher Education and Training HIV and AIDS survey
SO SAMJ SOUTH AFRICAN MEDICAL JOURNAL
LA English
DT Article
ID prevalence; women
AB Background. Unplanned pregnancies among college/tertiary female students pose a serious public health concern in South Africa (SA) and are associated with adverse health and social outcomes that impact negatively on educational progress and future career prospects. Objectives. To examine the potential predictors of unplanned pregnancy among female students at Technical and Vocational Education and Training (TVET) colleges in SA. Methods. This analysis used data drawn from the 2014 Higher Education and Training HIV and AIDS survey, which was a nationally representative survey of TVET college students in SA. Associations between unplanned pregnancy and the explanatory variables were assessed using bivariate analysis. Multivariate logistic regression analysis was used to identify the effect of several independent predictors of unplanned pregnancy. Results. Of 1 002 female students who responded to the question on unplanned pregnancy, 74.6% reported having had an unplanned pregnancy. Predictors significantly associated with a reduced likelihood of unplanned pregnancy among female TVET students included living with a husband (odds ratio (OR) 0.28, 95% confidence interval (CI) 0.13 -0.62; p= 0.002), having two (OR 0.45, 95% CI 0.23 -0.88; p= 0.003) or three (OR 0.07, 95% CI 0.01 -0.39; p= 0.003) previous pregnancies, and not having had an abortion (OR 0.16, 95% CI 0.04 -0.62; p= 0.008). Conclusions. The high level of unplanned pregnancies is indicative of the state of women's reproductive health services at SA TVET colleges. The findings suggest that certain groups of female students are at increased risk of unplanned pregnancy and would benefit from targeted family planning interventions tailored to their needs.
C1 [Mbelle, N.; Mabaso, M.; Setswe, G.; Sifunda, S.] Human Sci Res Council, HIV AIDS STIs & TB HAST Programme, Pretoria, South Africa.
C3 Human Sciences Research Council-South Africa
RP Mbelle, N (corresponding author), Human Sci Res Council, HIV AIDS STIs & TB HAST Programme, Pretoria, South Africa.
EM nmbelle@hsrc.ac.za
FU United States Agency for International Development (USAID) through the Sexual HIV Prevention Programme (SHIPP); Global Fund to Fight AIDS, TB and Malaria through the Networking HIV, AIDS Community of South Africa (NACOSA)
CR Abayu H., 2015, J PREG CHILD HLTH, V2, P1, DOI 10.4172/2376-127X.1000137
   Adebayo S, 2013, SCHOLARLY J MED, V3, P124, DOI 10.5923/j.phr.20130305.03
   [Anonymous], 2011, IMPACT CONTRACEPTIVE, V0, P0
   Asiimwe JB, 2014, BMC PUBLIC HEALTH, V14, P0, DOI 10.1186/1471-2458-14-926
   Calvert C, 2013, J FAM PLAN REPROD H, V39, P1, DOI 10.1136/jfprhc-2012-100389
   De Lannoy A., 2015, S AFRICAN CHILD GAUG, V0, P0
   Eliason S, 2014, BMC PREGNANCY CHILDB, V14, P0, DOI 10.1186/1471-2393-14-261
   Exavery A, 2014, REPROD HEALTH, V11, P0, DOI 10.1186/1742-4755-11-63
   Hodes R, 2016, J S AFR STUD, V42, P79, DOI 10.1080/03057070.2016.1133086
   Ikamari L, 2013, BMC PREGNANCY CHILDB, V13, P0, DOI 10.1186/1471-2393-13-69
   Mayondi GK, 2016, BMC PUBLIC HEALTH, V16, P0, DOI 10.1186/s12889-015-2498-3
   Mbelle N, 2014, HIV AIDS RELATED KNO, V0, P0
   Moodley D, 2015, SEX TRANSM DIS, V42, P43, DOI 10.1097/OLQ.0000000000000219
   Oringanje C, 2009, COCHRANE DB SYST REV, V0, P0, DOI DOI 10.1002/14651858.CD005215.pub2
   Reddy P., 2016, TEENAGE PREGNANCY S, V0, P0
   Rozi S., 2016, OPEN J EPIDEMIOL, V6, P95
   Say L, 2014, LANCET GLOB HEALTH, V2, PE323, DOI 10.1016/S2214-109X(14)70227-X
   Sedgh G, 2006, INT FAM PLAN PERSPEC, V32, P175, DOI 10.1363/3217506
   Sibeko P.G., 2012, THESIS, V0, P0
   Skiles MP, 2015, INT PERSPECT SEX R H, V41, P20, DOI 10.1363/4102015
   Sonfield A., 2014, GUTTMACHER I, V0, P0
   Wellings K, 2013, LANCET, V382, P1807, DOI 10.1016/S0140-6736(13)62071-1
   World Health Organization, 2012, EARL MARR AD YOUNG P, V0, P0
NR 23
TC 2
Z9 2
U1 1
U2 12
PU SA MEDICAL ASSOC
PI PRETORIA
PA BLOCK F CASTLE WALK CORPORATE PARK, NOSSOB STREET, ERASMUSKLOOF EXT3, PRETORIA, 0002, SOUTH AFRICA
SN 0256-9574
EI 2078-5135
J9 SAMJ S AFR MED J
JI SAMJ S. Afr. Med. J.
PD JUN 15
PY 2018
VL 108
IS 6
BP 511
EP 516
DI 10.7196/SAMJ.2018.v108i6.12744
PG 6
WC Medicine, General & Internal
SC General & Internal Medicine
GA GH4BP
UT WOS:000433348100021
PM 30004333
DA 2023-03-20
ER

PT J
AU Pineda-Roa, CA
   Campo-Arias, A
AF Alejandro Pineda-Roa, Carlos
   Campo-Arias, Adalberto
TI PSYCHOMETRIC STUDY OF AN ATTITUDE SCALE AGAINST HIV-AIDS IN PSYCHOLOGY STUDENTS FROM TWO COLOMBIAN SCHOOLS
SO DUAZARY
LA Spanish
DT Article
DE Students; Psychology; HIV; Attitudes; Validation studies
ID questionnaire; adolescents; adaptation; validation; infection; alpha
AB Increase in information about the prevention of human immunodeficiency virus (HIV-AIDS) infection has not changed the attitudes towards HIV-AIDS. For this reason, the HIV/AIDS-65 questionnaire was designed to quantify knowledge and attitudes towards infection. The psychometric performance of this instrument has not been lately reviewed. The objective of the study was to analyze the performance of the dimensions that quantify attitudes towards HIV-AIDS. A validation study was designed in 190 students of psychology from two Colombian schools. The students were between 18 and 30 years old, mean = 21.7 (SD = 3.1); 72.1% women and 27.9% men. The students completed the 25 items of the dimensions of HIV-AIDS-65 attitudes (positive attitudes, negative attitudes, attitude towards the condom, susceptibility and self-efficacy). The psychometric performance was assessed by exploratory factor analysis (AFE) and confirmatory (AFC), parallel analysis (ANP), and internal consistency. The AFE, AFC and ANP showed a poor dimensionality. The internal consistency was very low (Cronbach and McDonald < 0.70) for negative attitudes, attitude towards the condom and susceptibility and excessively high (Cronbach and McDonald> 0.95) for positive attitudes and self-efficacy. It is concluded that in students of psychology the dimensions of attitudes of HIV-AIDS-65 present are inadequate.
C1 [Alejandro Pineda-Roa, Carlos] Univ Norte, Barranquilla, Colombia.
   [Alejandro Pineda-Roa, Carlos] Univ Norte, Estadist Aplicada, Barranquilla, Colombia.
   [Alejandro Pineda-Roa, Carlos] Univ Norte, Salud Sexual & Reprod, Barranquilla, Colombia.
   [Alejandro Pineda-Roa, Carlos] Univ Norte, Psicol, Barranquilla, Colombia.
   [Campo-Arias, Adalberto] Univ Magdalena, Santa Marta, Colombia.
   [Campo-Arias, Adalberto] Univ Magdalena, Psiquiatria & Epidemiol, Santa Marta, Colombia.
   [Campo-Arias, Adalberto] Univ Magdalena, Salud Sexual & Reprod, Santa Marta, Colombia.
C3 Universidad del Norte Colombia; Universidad del Norte Colombia; Universidad del Norte Colombia; Universidad del Norte Colombia; Universidad del Magdalena; Universidad del Magdalena; Universidad del Magdalena
RP Pineda-Roa, CA (corresponding author), Univ Norte, Barranquilla, Colombia.; Pineda-Roa, CA (corresponding author), Univ Norte, Estadist Aplicada, Barranquilla, Colombia.; Pineda-Roa, CA (corresponding author), Univ Norte, Salud Sexual & Reprod, Barranquilla, Colombia.; Pineda-Roa, CA (corresponding author), Univ Norte, Psicol, Barranquilla, Colombia.
EM pinedaac@uninorte.edu.co; acampoa@unimagdalena.edu.co
CR Bacchetti P, 2010, BMC MED, V8, P0, DOI 10.1186/1741-7015-8-17
   Bartlett MS, 1950, B J PSYCHOL-STAT SEC, V3, P77, DOI 10.1111/j.2044-8317.1950.tb00285.x
   Bermudez M. P., 2005, ADAPTACION COLOMBIAN, V0, P0
   Bermudez MP, 2003, REV MEX PSICOL, V20, P95
   Campo-Arias Adalberto, 2012, REV.COLOMB.PSIQUIATR., V41, P659, DOI 10.1016/S0034-7450(14)60036-6
   Campo-Arias Adalberto, 2008, REV. SALUD PÚBLICA, V10, P831, DOI 10.1590/S0124-00642008000500015
   Ceballos GA, 2016, DUAZARY REV INT CIEN, V13, P76
   Cronbach LJ, 1951, PSYCHOMETRIKA, V16, P297
   Davis C., 2006, JOURNAL OF HIV/AIDS PREVENTION IN CHILDREN & YOUTH, V7, P29, DOI 10.1300/J499v07n02_03
   Davis C, 1999, EDUC PSYCHOL MEAS, V59, P481, DOI 10.1177/00131649921969992
   Del Castillo A, 2012, REV CIENT ELECT PSIC, V0, P28
   Durojaiye OC., 2013, MEDECINE, V41, P466, DOI 10.1016/j.mpmed.2013.05.006
   Feyissa Garumma Tolu, 2015, JBI DATABASE SYSTEM REV IMPLEMENT REP, V13, P318, DOI 10.11124/jbisrir-2015-2235
   Hays RD, 2000, MED CARE, V38, P28
   HORN JL, 1965, PSYCHOMETRIKA, V30, P179, DOI 10.1007/BF02289447
   Julio Jimunez C., 2011, INTERAM J PSYCHOL, V45, P331
   KAISER HF, 1974, PSYCHOMETRIKA, V39, P31, DOI 10.1007/BF02291575
   Keszei AP, 2010, J PSYCHOSOM RES, V68, P319, DOI 10.1016/j.jpsychores.2010.01.006
   Kirby DB, 2007, J ADOLESCENT HEALTH, V40, P206, DOI 10.1016/j.jadohealth.2006.11.143
   Marino MJ, 2012, POBL SALUD MESOAMER, V9, P6
   MCDONALD RP, 1970, BRIT J MATH STAT PSY, V23, P1, DOI 10.1111/j.2044-8317.1970.tb00432.x
   Montero I, 2007, INT J CLIN HLTH PSYC, V7, P847
   Myers K, 2002, J AM ACAD CHILD PSY, V41, P114, DOI 10.1097/00004583-200202000-00004
   Onsman A., 2010, AUSTRALASIAN J PARAM, V8, P1
   Paniagua F. A., 1997, J HIV AIDS PREVENTIO, V1, P65
   PANIAGUA FA, 1994, J ADOLESCENT RES, V9, P311, DOI 10.1177/074355489493003
   Paniagua FA, 2008, EDUC GERONTOL, V34, P267, DOI 10.1080/03601270701835932
   Bermudez MP, 2012, INT J CLIN HLTH PSYC, V12, P235
   Prieto G, 2010, PAPEL PSICOL, V31, P67
   Reise SP, 2000, PSYCHOL ASSESSMENT, V12, P287, DOI 10.1037//1040-3590.12.3.287
   Reyes N, 2013, CONOCIMIENTO CREENCI, V0, P47
   Reyes N, 2013, INVESTIGACION U, V0, P51
   Sabin CA, 2013, CURR OPIN HIV AIDS, V8, P311, DOI 10.1097/COH.0b013e328361fa66
   Simancas-Pallares MA, 2016, REV CIENC BIOMED, V7, P104
   Sousa VD, 2011, J EVAL CLIN PRACT, V17, P268, DOI 10.1111/j.1365-2753.2010.01434.x
   SPSS, 2013, SPSS SOFTW PACK, V0, P0
   Tavakol M, 2011, INT J MED EDUC, V2, P53, DOI 10.5116/ijme.4dfb.8dfd
   Tobon S, 2014, PSICOL SALUD, V13, P161
   Uribe A. F., 2009, PENSAMIENTO PSICOLOG, V5, P29
   Uribe AF, 2015, REV INVEST UNAD, V13, P189
   Uribe AF, 2011, REV PSICOL U ANTIOQU, V3, P39
   URIBE ANA FERNANDA, 2010, ACT.COLOM.PSICOL., V13, P11
   Uribe Ana Fernanda, 2011, AV.ENFERM., V29, P271
   Uribe Rodríguez Ana Fernanda, 2009, REV.LATINOAM.CIENC.SOC.NIÑEZ JUV, V7, P1513
NR 44
TC 1
Z9 1
U1 1
U2 4
PU UNIV MAGDALENA
PI SANTA MARTA
PA CARRERA 32 NO 22-08, SECTOR SAN PEDRO ALEJANDRO, SANTA MARTA, MAGDALENA 00000, COLOMBIA
SN 1794-5992
EI 2389-783X
J9 DUAZARY
JI Duazary
PD JAN-APR 15
PY 2018
VL 15
IS 1
BP 51
EP 59
DI 10.21676/2389783X.2022
PG 9
WC Medicine, General & Internal
SC General & Internal Medicine
GA GI9KS
UT WOS:000434844400006
DA 2023-03-20
ER

PT J
AU Alves, S
   English, J
AF Alves, Sianne
   English, Jane
TI Female students' preparedness for a male-dominated workplace
SO JOURNAL OF ENGINEERING DESIGN AND TECHNOLOGY
LA English
DT Article
DE Gender; Women; Health; Socialisation; Construction
ID construction-industry; engineering students; professional women; self-efficacy; success; uk
AB Purpose - To provide relevant, appropriate education to the female student population, their perceptions as women and preparedness to work in male-dominated spaces, such as the construction workplace, is essential. The aim of this study, by the Professional Communication Studies and the HIV/AIDS Inclusivity and Change Unit, was to explore whether the students have been appropriately prepared. Design/methodology/approach - A qualitative methodology comprising six semi-structured focus groups was conducted with student cohorts in 2016 and 2017. The focus groups were drawn from different courses in 2016 and 2017 and comprised a total of 17 female students between the ages of 20 and 23 years old. Themes were developed by using NVivo for "literal" (Mason, 1996, p. 56) coding prior to manually coding the data using an interpretive lens. Eight dominant themes emerged from the data, which are discussed in the findings. Findings - Responses were that the students perceived that their gender is advantageous to their entering the profession, as there is legislative support but that the challenge remains that they need to prove their worth more than their male counterparts. The curriculum fails to prepare and/or sensitise students to respond to gender-based challenges, some of which they have already experienced during vacation work. Research limitations/implications - The sample is drawn from one institution. Whilst the university has a diverse student body, it is not confirmed that the sample groups were reflective of the broad base of women employed in the construction field in South Africa. Social implications - The findings were aligned with those from developed countries. Whilst some challenges specific to developing countries were cited, they were not considered to be insurmountable. Originality/value - Gender research is an important topic for countries which, like South Africa, have legislated that employment of women in construction be increased but do not underscore gender in curriculum development of construction courses in universities.
C1 [Alves, Sianne] Univ Cape Town, Inclus & Change Unit, Cape Town, South Africa.
   [English, Jane] Univ Cape Town, Profess Commun Studies, Cape Town, South Africa.
C3 University of Cape Town; University of Cape Town
RP Alves, S (corresponding author), Univ Cape Town, Inclus & Change Unit, Cape Town, South Africa.
EM sianne.alves@uct.ac.za
CR [Anonymous], 2016, GLOBAL GENDER GAB RE, V0, P0
   [Anonymous], 2002, PRACTICE SOCIAL RES, V0, P0
   Babbie E., 2011, ADVENTURES SOCIAL RE, V0, P0
   Basit T. N., 2010, CONDUCTING RES ED CO, V0, P0
   Botes AC, 2003, INTELLECTUAL TOOLS S, V0, P0
   Brice C., 2005, 2 LANGUAGE WRITING R, V0, P0
   Chileshe N, 2016, ENG CONSTR ARCHIT MA, V23, P134, DOI 10.1108/ECAM-06-2014-0087
   CIDB (Construction Industry Development Board), 2006, CONSTR SECT BROAD BA, V0, P0
   Creswell J. W., 2013, RES DESIGN QUALITATI, V0, P0
   CTEq, 2015, WORK BAS LEARN EMPL, V0, P0
   Dainty A.R.J., 2004, J CONSTRUCTION RES, V5, P75, DOI 10.1142/S1609945104000061
   Denzin N.K, 1978, SOCIOLOGICAL METHODS, V0, P0
   Di Maddaloni F, 2018, INT J PROJ MANAG, V36, P542, DOI 10.1016/j.ijproman.2017.11.003
   English J., 2015, 31 INT C ARCOM LINC, V0, P0
   English J., 2016, S AFRICAN J HIGHER E, V30, P5
   English J, 2015, J ENG DES TECHNOL, V13, P144, DOI 10.1108/JEDT-06-2013-0043
   English J, 2012, J PROF ISS ENG ED PR, V138, P145, DOI 10.1061/(ASCE)EI.1943-5541.0000095
   Fernando NG, 2014, J ENG DES TECHNOL, V12, P53, DOI 10.1108/JEDT-04-2012-0018
   Fielden S., 2000, CONSTR MANAG ECON, V18, P113, DOI 10.1080/014461900371004
   Floro MS, 2011, FEM ECON, V17, P33, DOI 10.1080/13545701.2011.614954
   Glick P, 2000, J PERS SOC PSYCHOL, V79, P763, DOI 10.1037/0022-3514.79.5.763
   Hallward-Driemeier M., 2011, IMPROVING LEGAL INVE, V0, P0
   Haupt T, 2012, J ENG DES TECHNOL, V10, P52, DOI 10.1108/17260531211211881
   HEAIDS (Higher Education HIV/AIDS) South Africa, 2009, SUMM REP THE ROL ED, V0, P0
   HIGHER EDUCATION HIV/AIDS PROGRAMME, 2010, HIV PREV REL FACT HI, V0, P0
   HIGHER EDUCATION HIV/AIDS PROGRAMME, 2014, DESKT REV HIV AIDS C, V0, P0
   Horkheimer M., 1982, CRITICAL THEORY, V0, P0
   ILO, 2007, ABC WOM WORK RIGHTS, V2nd, P0
   ILO, 2016, WOM AT WORK TRENDS, V0, P0
   Lourens A, 2014, S AFR J IND ENG, V25, P112
   Madikizela K., 2010, CONSTR ECON BUILD, V10, P1, DOI 10.5130/AJCEB.v10i1-2.1582
   Marra RM, 2009, J ENG EDUC, V98, P27, DOI 10.1002/j.2168-9830.2009.tb01003.x
   Mason, 1996, QUALITATIVE RES, V0, P0
   Mathur-Helm B., 2011, WOMEN MANAGEMENT WOR, V0, P339
   Mckinsey & Company, 2013, 6 WOM MATT STUD, V0, P0
   Merriam S.B., 2019, QUALITATIVE RES PRAC, V0, P0
   Merriam S.B., 1985, J EDUC THOUGHT, V19, P204, DOI https://doi.org/10.11575/jet.v19i3.44167
   Miles M, 1994, QUALITATIVE DATA ANA, V0, P0
   Munakamwe J., 2014, VISIBILITY VOICE UNI, V0, P158
   Myers M. D., 2019, QUALITATIVE RES BUSI, V0, P0
   Navarro-Astor E, 2017, J ENG DES TECHNOL, V15, P199, DOI 10.1108/JEDT-07-2016-0046
   Neuman L. W, 2013, SOCIAL RES METHODS Q, V0, P0
   Patton MQ, 1999, HEALTH SERV RES, V34, P1189
   Seale L., 2013, SA NOT READY FEMALE, V0, P0
   Silverman D., 2011, FEARLESS CONFESSIONS, V0, P0
   Thompson M., 2015, MAIL GUARDIAN, V0, P0
   Yin R. K., 2013, CASE STUDY RES DESIG, V0, P0
NR 47
TC 2
Z9 2
U1 1
U2 10
PU EMERALD GROUP PUBLISHING LTD
PI BINGLEY
PA HOWARD HOUSE, WAGON LANE, BINGLEY BD16 1WA, W YORKSHIRE, ENGLAND
SN 1726-0531
EI 
J9 J ENG DES TECHNOL
JI J. Eng. Des. Technol.
PD JUN 15
PY 2018
VL 16
IS 4
BP 581
EP 595
DI 10.1108/JEDT-03-2018-0039
PG 15
WC Engineering, Multidisciplinary
SC Engineering
GA GS3RS
UT WOS:000443538100004
DA 2023-03-20
ER

PT J
AU Barber, N
AF Barber, Nigel
TI Cross-National Variation in Attitudes to Premarital Sex: Economic Development, Disease Risk, and Marriage Strength
SO CROSS-CULTURAL RESEARCH
LA English
DT Article
DE economic development; disease risk; marriage strength; premarital sex
ID paternal investment; hiv-infection; behavior; sociosexuality; metaanalysis; perspective; parenthood; strategy; virginity; students
AB Sexual behavior responds adaptively to local costs and benefits. It was thus predicted that acceptance of premarital sex would increase with economic development (gross domestic product [GDP]), female labor participation, and births outside wedlock but would decline with marriage strength (marriage rate minus divorce rate), HIV/AIDS incidence, infectious disease risk, and religiosity. Pew Research data on attitudes to premarital sex in 40 countries supported these predictions in correlational analysis (exception HIV/AIDS). Regression analyses found significant effects of GDP, marriage strength, religiosity, and births outside wedlock while women at work was marginally significant (with 82 % of the variance explained). Acceptance of premarital sex increases adaptively with economic development, and declining marriage strength and religiosity, but is not consistently affected by disease risks. Differences in cross-national predictors of premarital sex and casual sex are discussed.
C1 [Barber, Nigel] Bemidji State Univ, Psychol, Bemidji, MN USA.
   [Barber, Nigel] Birmingham Southern Coll, Birmingham, AL USA.
C3 Minnesota State Colleges & Universities; Bemidji State University
RP Barber, N (corresponding author), 107 Pleasant Ave, Portland, ME 04103 USA.
EM barnigel@gmail.com
CR Adamczyk A, 2012, AM SOCIOL REV, V77, P723, DOI 10.1177/0003122412458672
   Barber N, 2003, CROSS-CULT RES, V37, P163, DOI 10.1177/1069397103037002001
   Barber N, 2001, J CROSS CULT PSYCHOL, V32, P259, DOI 10.1177/0022022101032003001
   Barber N., 2008, EVOLUTIONARY PSYCHOL, V6, P217, DOI 10.1177/147470490800600203
   BARBER N, 2002, SCI ROMANCE, V0, P0
   Barber N., 2005, EVOLUTIONARY PSYCHOL, V3, P133
   Barber N, 2008, CROSS-CULT RES, V42, P103, DOI 10.1177/1069397108314587
   Barber N, 2007, CROSS-CULT RES, V41, P123, DOI 10.1177/1069397106298926
   Barber N, 2015, CROSS-CULT RES, V49, P57, DOI 10.1177/1069397114536129
   Brancato G, 1997, AM J PUBLIC HEALTH, V87, P1654, DOI 10.2105/AJPH.87.10.1654
   BROUDE GJ, 1980, BEHAV SCI RES, V15, P181, DOI 10.1177/106939718001500302
   Caplow T., 2001, 1 MEASURED CENTURY I, V0, P0
   CASHDAN E, 1993, ETHOL SOCIOBIOL, V14, P1, DOI 10.1016/0162-3095(93)90014-9
   Central Intelligence Agency, 2015, WORLD FACTBOOK, V0, P0
   De Cock KM, 2012, AIDS, V26, P1205, DOI 10.1097/QAD.0b013e328354622a
   de Visser RO, 2014, SEX HEALTH, V11, P397, DOI 10.1071/SH14099
   Doonwaard S. M., 2015, DEV PSYCHOL, V51, P1476
   Edelman B, 2009, J ECON PERSPECT, V23, P209, DOI 10.1257/jep.23.1.209
   Emlen ST, 1998, P ROY SOC B-BIOL SCI, V265, P2359, DOI 10.1098/rspb.1998.0584
   Essizoglu A, 2011, WOMEN HEALTH, V51, P136, DOI 10.1080/03630242.2011.553157
   Finer LB, 2007, PUBLIC HEALTH REP, V122, P73, DOI 10.1177/003335490712200110
   Fox J., 2019, REGRESSION DIAGNOSTI, V0, P0
   Gallup, 2010, REL HIGH WORLDS POOR, V0, P0
   Gesselman AN, 2017, J SEX RES, V54, P202, DOI 10.1080/00224499.2016.1144042
   Glasman LR, 2006, PSYCHOL BULL, V132, P778, DOI 10.1037/0033-2909.132.5.778
   Goldin C., 1995, 5188 NAT BUR EC RES, V0, P0
   Guttentag M., 1983, TOO MANY WOMEN SEX R, V0, P0
   Ku L, 1998, FAM PLANN PERSPECT, V30, P256, DOI 10.2307/2991500
   Larson C., 2012, BLOOMBERG BUSINESSWE, V0, P0
   Lottes IL, 2011, SEX RES SOC POLICY, V8, P77, DOI 10.1007/s13178-011-0038-1
   LOW BS, 1990, AM ZOOL, V30, P325
   Luquis RR, 2012, J RELIG HEALTH, V51, P601, DOI 10.1007/s10943-011-9527-z
   OECD, 2017, SHAR BIRTHS OUTS MAR, V0, P0
   Pew Research Center, 2014, MOR INT SURV METH, V0, P0
   Pew Research Center, 2014, PREM SEX, V0, P0
   Sanders SA, 1999, JAMA-J AM MED ASSOC, V281, P275, DOI 10.1001/jama.281.3.275
   Schmitt DP, 2005, BEHAV BRAIN SCI, V28, P247, DOI 10.1017/S0140525X05000051
   SIMPSON JA, 1991, J PERS SOC PSYCHOL, V60, P870, DOI 10.1037/0022-3514.60.6.870
   Stockl H, 2013, AM J REPROD IMMUNOL, V69, P27, DOI 10.1111/aji.12043
   Symons D., 1979, EVOLUTION HUMAN SEXU, V0, P0, DOI DOI 10.1017/S0140525X00004386
   United Nations, 2013, UN DEM YB, V0, P0
   Wellings K, 2006, LANCET, V368, P1706, DOI 10.1016/S0140-6736(06)69479-8
   Wells BE, 2005, REV GEN PSYCHOL, V9, P249, DOI 10.1037/1089-2680.9.3.249
   Widmer ED, 1998, J SEX RES, V35, P349, DOI 10.1080/00224499809551953
   World Bank, 2016, WORLD DEV IND, V0, P0
   Zuckerman P, 2007, CAMBR COMPANION PHIL, V0, PP47, DOI 10.1017/CCOL0521842700.004
NR 46
TC 2
Z9 2
U1 1
U2 13
PU SAGE PUBLICATIONS INC
PI THOUSAND OAKS
PA 2455 TELLER RD, THOUSAND OAKS, CA 91320 USA
SN 1069-3971
EI 1552-3578
J9 CROSS-CULT RES
JI Cross-Cult. Res.
PD JUL 15
PY 2018
VL 52
IS 3
BP 259
EP 273
DI 10.1177/1069397117718143
PG 15
WC Social Sciences, Interdisciplinary
SC Social Sciences - Other Topics
GA GI5RP
UT WOS:000434428600001
DA 2023-03-20
ER

PT J
AU Raifman, J
   Beyrer, C
   Arrington-Sanders, R
AF Raifman, Julia
   Beyrer, Chris
   Arrington-Sanders, Renata
TI HIV Education and Sexual Risk Behaviors Among Young Men Who Have Sex with Men
SO LGBT HEALTH
LA English
DT Article
DE education; men who have sex with men; prevention; sexual risk behavior
ID preexposure prophylaxis; public-opinion; infection; surveillance; disparity; adolescents; people; black; gay; us
AB Purpose: Men who have sex with men (MSM) have nearly 80 times the lifetime risk of human immunodeficiency virus (HIV) relative to men who have sex with women only (MSW), and young MSM (YMSM) accounted for 95% of estimated HIV diagnoses among adolescents between 13 and 24 years in 2015. We aimed to evaluate HIV education and sexual risk behaviors among YMSM relative to young MSW (YMSW) and to evaluate the relationship between HIV education and YMSM sexual risk behaviors. Methods: We used Youth Risk Behavior Surveillance System data from 13 states that collected information on sex of sexual contacts and on HIV education in 2011 and/or 2013. We assessed HIV education, number of sexual partners ever and in the past three months, and condom use at last sex in logistic regression analyses controlling for age, race/ethnicity, state, and year. Results: YMSM were less likely to report school-based HIV education and more likely to report sexual risk behaviors relative to YMSW. HIV education was associated with reduced sexual risk behaviors among all students and with significant additional reductions in sexual risk behaviors among YMSM. Conclusion: There is a need for HIV education programs to reach YMSM, who are at increased risk of HIV.
C1 [Raifman, Julia; Beyrer, Chris] Johns Hopkins Bloomberg Sch Publ Hlth, Dept Epidemiol, Baltimore, MD 21205 USA.
   [Raifman, Julia] Boston Univ, Sch Publ Hlth, Dept Hlth Law Policy & Management, 715 Albany St,Room Talbot 242 West, Boston, MA 20118 USA.
   [Arrington-Sanders, Renata] Johns Hopkins Sch Med, Div Gen Pediat & Adolescent Med, Baltimore, MD USA.
C3 Johns Hopkins University; Johns Hopkins Bloomberg School of Public Health; Boston University; Johns Hopkins University; Johns Hopkins Medicine
RP Raifman, J (corresponding author), Boston Univ, Sch Publ Hlth, Dept Hlth Law Policy & Management, 715 Albany St,Room Talbot 242 West, Boston, MA 20118 USA.
EM jraifman@bu.edu
FU NIH [T32AI102623, 5R25MH083620-07]; K23 NICHD [HD074470-02]
CR Arrington-Sanders R, 2014, J ADOLESCENT HEALTH, V54, PS4, DOI 10.1016/j.jadohealth.2013.10.025
   Behavioral Surveillance Team NCHSTP/DHAP-SE/BCSB, 2015, NAT HIV BEH SURV SYS, V0, P0
   Blake SM, 2005, PREV MED, V40, P239, DOI 10.1016/j.ypmed.2004.05.028
   Blake SM, 2001, AM J PUBLIC HEALTH, V91, P940, DOI 10.2105/AJPH.91.6.940
   Bleakley A, 2006, ARCH PEDIAT ADOL MED, V160, P1151, DOI 10.1001/archpedi.160.11.1151
   Centers for Disease Control and Prevention, 2016, COMB YRBS DAT YEARS, V0, P0
   Centers for Disease Control and Prevention, 2014, PREEXP PROPH PREV HI, V0, P0
   Centers for Disease Control and Prevention, 2016, HIV SURV REP DIAGN H, V0, P0
   Centers for Disease Control and Prevention: 2013 YRBS National State and District Combined Datasets Users Guide, 2013, 2013 YRBS NAT STAT D, V0, P0
   Chomsky D, 2010, ANNU REV LAW SOC SCI, V6, P387, DOI 10.1146/annurev-lawsocsci-102209-152825
   Demissie Z., 2015, SCH HLTH PROFILES 20, V0, P0
   Ellen JM, 2013, INT J STD AIDS, V24, P335, DOI 10.1177/0956462412472459
   FISHER JD, 1992, PSYCHOL BULL, V111, P455, DOI 10.1037/0033-2909.111.3.455
   Gallagher KM, 2007, PUBLIC HEALTH REP, V122, P32, DOI 10.1177/00333549071220S106
   Grant RM, 2014, LANCET INFECT DIS, V14, P820, DOI 10.1016/S1473-3099(14)70847-3
   Grant RM, 2010, NEW ENGL J MED, V363, P2587, DOI 10.1056/NEJMoa1011205
   Guttmacher Institute, 2017, STAT LAWS POL SEX HI, V0, P0
   Hess KL, 2017, ANN EPIDEMIOL, V27, P238, DOI 10.1016/j.annepidem.2017.02.003
   Jan T., 2015, BOSTON GLOBE, V0, P0
   Kann L, 2016, MMWR-MORBID MORTAL W, V65, P106, DOI 10.15585/mmwr.mm6505a2
   Kann Laura, 2011, MORBIDITY AND MORTALITY WEEKLY REPORT, V60, P1
   Kim N, 1997, J ADOLESCENT HEALTH, V20, P204, DOI 10.1016/S1054-139X(96)00169-3
   Kirby DB, 2007, J ADOLESCENT HEALTH, V40, P206, DOI 10.1016/j.jadohealth.2006.11.143
   Kohler PK, 2008, J ADOLESCENT HEALTH, V42, P344, DOI 10.1016/j.jadohealth.2007.08.026
   Kubicek K, 2010, HEALTH EDUC BEHAV, V37, P243, DOI 10.1177/1090198109339993
   Link BG, 2001, ANNU REV SOCIOL, V27, P363, DOI 10.1146/annurev.soc.27.1.363
   Liu A, 2014, PLOS MED, V11, P0, DOI 10.1371/journal.pmed.1001613
   McCormack S, 2016, LANCET, V387, P53, DOI 10.1016/S0140-6736(15)00056-2
   Millett GA, 2007, AIDS, V21, P2083, DOI 10.1097/QAD.0b013e3282e9a64b
   Millett GA, 2012, LANCET, V380, P341, DOI 10.1016/S0140-6736(12)60899-X
   Movement Advancement Project, 2016, SAF SCH LAWS ANT LGB, V0, P0
   Mustanski B, 2011, ARCH SEX BEHAV, V40, P289, DOI 10.1007/s10508-009-9596-1
   Oldenburg CE, 2015, AIDS, V29, P837, DOI 10.1097/QAD.0000000000000622
   Pathela P, 2010, PEDIATRICS, V126, P879, DOI 10.1542/peds.2010-0396
   Pew Research Center, 2017, CHANG ATT GAY MARR, V0, P0
   Pingel ES, 2013, SEX RES SOC POLICY, V10, P293, DOI 10.1007/s13178-013-0134-5
   The Institute of Medicine (US) Committee on Lesbian Gay Bisexual and Transgender Health Issues and Research Gaps and Opportunities, 2011, HLTH LESB GAY BIS TR, V0, P0
   Vittinghoff E, 1999, AM J EPIDEMIOL, V150, P306, DOI 10.1093/oxfordjournals.aje.a010003
   Volk JE, 2015, CLIN INFECT DIS, V61, P1601, DOI 10.1093/cid/civ778
   Wejnert C, 2013, PLOS ONE, V8, P0, DOI 10.1371/journal.pone.0076878
   WILEY JA, 1989, J SEX RES, V26, P434, DOI 10.1080/00224498909551526
NR 41
TC 27
Z9 27
U1 3
U2 14
PU MARY ANN LIEBERT, INC
PI NEW ROCHELLE
PA 140 HUGUENOT STREET, 3RD FL, NEW ROCHELLE, NY 10801 USA
SN 2325-8292
EI 2325-8306
J9 LGBT HEALTH
JI LGBT Health
PD MAR 15
PY 2018
VL 5
IS 2
BP 131
EP 138
DI 10.1089/lgbt.2017.0076
EA JAN 2018
PG 8
WC Public, Environmental & Occupational Health
SC Public, Environmental & Occupational Health
GA FY1GM
UT WOS:000419334700001
PM 29297755
DA 2023-03-20
ER

PT J
AU Pillay, D
   Wassenaar, DR
AF Pillay, Diantha
   Wassenaar, Douglas R.
TI Racial differences in willingness to participate in HIV prevention clinical trials among university students in KwaZulu-Natal, South Africa
SO SOUTH AFRICAN JOURNAL OF PSYCHOLOGY
LA English
DT Article
DE Clinical research; HIV prevention; theory of reasoned action; university students; willingness to participate
ID vaccine trials; reasoned action; medical-research; condom use; perceptions; women; determinants; community; behavior; health
AB Students, especially women, are in the highest HIV incidence group in Sub-Saharan Africa. Willingness to participate is a crucial element in recruitment of participants for clinical trials, including HIV prevention trials. There is increasing incidence of HIV among university students, highlighting the importance of evaluating their willingness to participate in prevention trials. Assessment of willingness to participate assists in determining community preparedness for trials. This cross-sectional study aimed to evaluate willingness to participate and explore racial differences and factors associated with willingness to participate in HIV prevention research. The Clinical Research Involvement Scale and demographic questionnaire were administered online to university students aged 18-45years at the University of KwaZulu-Natal in South Africa. The instruments evaluated associations between willingness to participate and age, gender, relationship status, parity, religion, education, student and employment status, and access to private health care. This study enrolled 636 participants, of which 509 records were analysable. Most students were willing to participate in HIV prevention research irrespective of race. However, Black students expressed greater intention to participate compared to White and Indian students. Racial differences in factors that affect intentions to participate were differences in risk perception and seeking access to better quality health care. The Clinical Research Involvement Scale is a reliable instrument in this population. Validity improved with removal of factors, motivation to comply, and outcome evaluations. These findings may not be generalizable to other student populations in Southern Africa.
C1 [Pillay, Diantha] Univ KwaZulu Natal, Sch Family & Publ Hlth Med, Durban, South Africa.
   [Pillay, Diantha] Univ Witwatersrand, Fac Hlth Sci, Wits Reprod Hlth & HIV Inst Wits RHI, Johannesburg, South Africa.
   [Wassenaar, Douglas R.] Univ KwaZulu Natal, Sch Appl Human Sci, SARETI, Private Bag X01, ZA-3209 Pietermaritzburg, South Africa.
C3 University of Kwazulu Natal; University of Witwatersrand; University of Kwazulu Natal
RP Wassenaar, DR (corresponding author), Univ KwaZulu Natal, Sch Appl Human Sci, SARETI, Private Bag X01, ZA-3209 Pietermaritzburg, South Africa.
EM Wassenaar@ukzn.ac.za
FU NIH/Fogarty International Center [5 R25 TW001599-15]
CR Agardh A, 2011, PLOS ONE, V6, P0, DOI 10.1371/journal.pone.0023670
   Anderson KG, 2007, INT FAM PLAN PERSPEC, V33, P98, DOI 10.1363/3309807
   Barsdorf NW, 2005, SOC SCI MED, V60, P1087, DOI 10.1016/j.socscimed.2004.06.039
   Bekker LG, 2017, PLOS MED, V14, P0, DOI 10.1371/journal.pmed.1002241
   Bosompra K, 2001, SOC SCI MED, V52, P1057, DOI 10.1016/S0277-9536(00)00213-6
   Coovadia H, 2009, LANCET, V374, P817, DOI 10.1016/S0140-6736(09)60951-X
   de Oliveira T, 2017, LANCET HIV, V4, PE41, DOI 10.1016/S2352-3018(16)30186-2
   Essack Z, 2014, PUBLIC HEALTH ETH-UK, V7, P195, DOI 10.1093/phe/phu010
   Fishbein M, 1975, BELIEF ATTITUDE INTE, V0, P0
   FISHER WA, 1995, HEALTH PSYCHOL, V14, P255, DOI 10.1037/0278-6133.14.3.255
   Frew Paula M, 2007, CHALLENGE (ATLANTA GA), V13, P61
   Frew PM, 2010, J CLIN EPIDEMIOL, V63, P1110, DOI 10.1016/j.jclinepi.2009.12.002
   Gray GE, 2011, LANCET INFECT DIS, V11, P507, DOI 10.1016/S1473-3099(11)70098-6
   Harrison A, 2010, BMC PUBLIC HEALTH, V10, P0, DOI 10.1186/1471-2458-10-102
   Higher Education HIV/AIDS Programme, 2010, HIV PREV REL FACT HI, V0, P0
   IBM Corporation, 1983, SPSS AMOS 21 0, V0, P0
   Joint United Nations Programme on HIV/AIDS, 2008, REP GLOB HIV AIDS EP, V0, P0
   Joint United Nations Programme on HIV/AIDS (UNAIDS), 2012, ETH CONS BIOM HIV PR, V0, P0
   Kalichman SC, 1996, ANN BEHAV MED, V18, P6, DOI 10.1007/BF02903934
   Karim QA, 2011, TRIALS, V12, P0, DOI 10.1186/1745-6215-12-67
   Karim QA, 2010, SCIENCE, V329, P1168, DOI 10.1126/science.1193748
   Koen J., 2008, S AFRICAN MED J, V98, P0
   MacPhail C, 2012, PATIENT PREFER ADHER, V6, P579, DOI 10.2147/PPA.S30759
   Mah TL, 2011, J INT AIDS SOC, V14, P0, DOI 10.1186/1758-2652-14-33
   Maharaj P, 2005, INT FAM PLAN PERSPEC, V31, P24, DOI 10.1363/3102405
   Mills E, 2004, AIDS, V18, P2235, DOI 10.1097/00002030-200411190-00003
   National Health Research Ethics Council, 2012, PAYM TRIAL PART S AF, V0, P0
   Oguntibeju OO, 2009, W INDIAN MED J, V58, P277
   Pillay R, 2009, HUM RESOUR HEALTH, V7, P0, DOI 10.1186/1478-4491-7-15
   Pomery EA, 2009, PERS SOC PSYCHOL B, V35, P894, DOI 10.1177/0146167209335166
   Shavers VL, 2002, ANN EPIDEMIOL, V12, P248, DOI 10.1016/S1047-2797(01)00265-4
   SHEPPARD BH, 1988, J CONSUM RES, V15, P325, DOI 10.1086/209170
   Shisana O, 2009, S AFRICAN NATL HIV P, V0, P0
   Shisana O, 2013, 6 S AFR AIDS C DURB, V0, P0
   Slack CM, 2014, J EMPIR RES HUM RES, V9, P83, DOI 10.1525/jer.2014.9.1.83
   Smit J, 2006, INT J STD AIDS, V17, P176, DOI 10.1258/095646206775809259
   Stadler JJ, 2008, SOC SCI MED, V66, P189, DOI 10.1016/j.socscimed.2007.08.021
   Statistics South Africa, 2013, MID YEAR POP EST STA, V0, P0
   Suhadev M, 2009, AIDS RES HUM RETROV, V25, P217, DOI 10.1089/aid.2007.0312
   TERRY D, 1993, IN S EX SOC, V28, P1
   Trauth J M, 2000, J HEALTH SOC POLICY, V12, P23
   van Staden A, 2009, CURATIONIS, V32, P19
   Wassenaar DR, 2007, WOMEN HEALTH, V45, P37, DOI 10.1300/J013v45n01_03
NR 43
TC 1
Z9 2
U1 0
U2 8
PU SAGE PUBLICATIONS LTD
PI LONDON
PA 1 OLIVERS YARD, 55 CITY ROAD, LONDON EC1Y 1SP, ENGLAND
SN 0081-2463
EI 2078-208X
J9 S AFR J PSYCHOL
JI South Afr. J. Psychol.
PD MAR 15
PY 2018
VL 48
IS 1
BP 112
EP 128
DI 10.1177/0081246317708094
PG 17
WC Psychology, Multidisciplinary
SC Psychology
GA FV0XL
UT WOS:000424284600010
DA 2023-03-20
ER

PT J
AU Ajayi, AI
   Ismail, KO
   Adeniyi, OV
   Akpan, W
AF Ajayi, Anthony Idowu
   Ismail, Kafayat Olanike
   Adeniyi, Oladele Vincent
   Akpan, Wilson
TI Awareness and use of pre-exposure and postexposure prophylaxes among Nigerian university students Findings from a cross-sectional survey
SO MEDICINE
LA English
DT Article
DE Nigeria university students; postexposure prophylaxis; pre-exposure prophylaxis; preventive strategies
ID new-york-city; emergency contraception; transgender women; hiv prevention; sex; men; risk; prep; perspectives; willingness
AB Despite the recent advances in biomedical preventive strategies, young adults-especially adolescent girls-continue to be disproportionately at risk of acquiring HIV. To avert this trend, it is critical that access to HIV preventive strategies, such as preexposure prophylaxis (PrEP) and postexposure prophylaxis be expanded, especially in sub-Saharan Africa, where young adults are known to engage in risky sexual practices. This study examined awareness levels and use of pre-exposure prophylaxis (PrEP) and postexposure prophylaxis (PEP) among Nigerian university students. A cross-sectional survey was conducted among 800 students selected using stratified random sampling at 2 Nigerian universities. Descriptive and inferential statistics were used for data analysis on 784 complete responses. The levels of awareness of PrEP and PEP were 18.9% and 25.4%, respectively. Ever tested for human immunodeficiency virus [HIV] (AOR: 1.58; 95% CI: 1.04-2.42) and knowledge of partner's HIV status (AOR: 1.87; 95% CI: 1.25-2.79) were the significant determinants of awareness to PrEP. In contrast, only ever tested for HIV (AOR: 1.50; 95% CI: 1.02-2.19), knowledge of partner's HIV status (AOR: 1.55; 95% CI: 1.07-2.24), ever used condoms (AOR: 1.65; 95% CI: 1.04-2.62), and nude exchanges (AOR: 1.62; 95% CI: 1.13-2.31) were independent determinants of awareness of PEP. Only a few students had seen (5.6%) or used (1.5%) any prophylaxes. The study findings indicate a low level of awareness and use of PrEP and PEP. To ensure no one is left behind in the goal of elimination of new HIV infections, intervention to expand access to these preventive strategies is needed in the study settings.
C1 [Ajayi, Anthony Idowu; Akpan, Wilson] Univ Ft Hare, Fac Social Sci & Humanities, Dept Sociol, ZA-5200 East London, South Africa.
   [Ismail, Kafayat Olanike] Univ Ilorin, Dept Sociol, Ilorin, Nigeria.
   [Adeniyi, Oladele Vincent] Univ Ft Hare, Fac Sci & Agr, Dept Microbiol, Alice, South Africa.
C3 University of Fort Hare; University of Ilorin; University of Fort Hare
RP Ajayi, AI (corresponding author), Univ Ft Hare, Fac Social Sci & Humanities, Dept Sociol, ZA-5200 East London, South Africa.
EM ajayianthony@gmail.com
CR Agaba Patricia A, 2012, NIGER MED J, V53, P155, DOI 10.4103/0300-1652.104386
   Agbulu R, 2013, GLOBAL J PURE APPL S, V19, P87
   Ajayi A., 2018, ONLINE J HLTH ALLIED, V16, P1
   Ajayi AI, 2017, BMC HEALTH SERV RES, V17, P0, DOI 10.1186/s12913-017-2328-7
   Ajayi AI, 2016, BMC PUBLIC HEALTH, V16, P0, DOI 10.1186/s12889-016-3707-4
   Ajibola S, 2014, PAN AFR MED J, V19, P0, DOI 10.11604/pamj.2014.19.172.4718
   Alabi OB, 2014, J STUD SOC SCI, V8, P61
   Amu EO, 2014, IOSR J DENT MED SCI, V13, P14
   Auerbach JD, 2015, J INT AIDS SOC, V18, P30, DOI 10.7448/IAS.18.4.19983
   Baeten JM, 2012, NEW ENGL J MED, V367, P399, DOI 10.1056/NEJMoa1108524
   Bako IA, 2017, J US CHINA MED SCI, V14, P116
   Bobashev GV, 2009, J URBAN HEALTH, V86, PS32, DOI 10.1007/s11524-009-9368-1
   Castelletti E, 2007, PLOS ONE, V2, P0, DOI 10.1371/journal.pone.0000969
   Desai M, 2017, BMJ-BRIT MED J, V359, P0, DOI 10.1136/bmj.j5011
   Famutimi EO, 2014, JNHS, V3, P34
   Frankis J, 2016, PLOS ONE, V11, P0, DOI 10.1371/journal.pone.0151385
   Garnett M, 2018, AIDS CARE, V30, P9, DOI 10.1080/09540121.2017.1363364
   Heneine W, 2012, CSH PERSPECT MED, V2, P0, DOI 10.1101/cshperspect.a007419
   HIV/AIDS, 2016, JUNPOGLOB AIDS UPD 2, V0, P0
   Hoagland B, 2017, AIDS BEHAV, V21, P1278, DOI 10.1007/s10461-016-1516-5
   Holt M, 2016, SEX HEALTH, V13, P359, DOI 10.1071/SH15243
   Idele P, 2014, JAIDS-J ACQ IMM DEF, V66, PS144, DOI 10.1097/QAI.0000000000000176
   Jewkes R., 2012, JOURNAL OF AIDS AND CLINICAL RESEARCH, V3, P158
   Jewkes R, 2012, BMC PUBLIC HEALTH, V12, P0, DOI 10.1186/1471-2458-12-325
   Kahle EM, 2018, JMIR PUBLIC HLTH SUR, V4, P162, DOI 10.2196/publichealth.8089
   Kalichman SC, 2003, SEX TRANSM INFECT, V79, P442, DOI 10.1136/sti.79.6.442
   Lebona MA, 2016, ASSESSMENT KNOWLEDGE, V0, P0
   Lozano R, 2012, LANCET, V380, P2095, DOI 10.1016/S0140-6736(12)61728-0
   Misra K, 2017, JAIDS-J ACQ IMM DEF, V76, P132, DOI 10.1097/QAI.0000000000001473
   NACA, 2014, GLOBAL AIDS RESPONSE, V0, P0
   Odinaka KK., 2016, NIGER J PAEDIAT, V43, P193
   Ogaji DS, 2013, J COMMUNITY MED PRIM, V25, P36
   Olowokere AE, 2018, AUST J RURAL HEALTH, V26, P33, DOI 10.1111/ajr.12368
   Owolabi Rotimi S, 2012, J INT ASSOC PHYSICIANS AIDS CARE (CHIC), V11, P179, DOI 10.1177/1545109711401409
   Patrick R, 2017, JAIDS-J ACQ IMM DEF, V75, PS375, DOI 10.1097/QAI.0000000000001414
   Restar AJ, 2017, AIDS EDUC PREV, V29, P141, DOI 10.1521/aeap.2017.29.2.141
   Robinson J, 2011, AM ECON J-APPL ECON, V3, P35, DOI 10.1257/app.3.1.35
   Rosenthal E, 2014, AIDS CARE, V26, P176, DOI 10.1080/09540121.2013.803014
   The Joint United Nations Program on HIV/AIDS, 2017, WOM LEAD CHANG HAPP, V0, P0
   Thigpen MC, 2012, NEW ENGL J MED, V367, P423, DOI 10.1056/NEJMoa1110711
   Thurman TR, 2006, AIDS BEHAV, V10, P627, DOI 10.1007/s10461-006-9104-8
   United Nations Childrens Fund Joint United Nations Programme on HIV/AIDS, 2017, UNICEF W CENTR AFR R, V0, P0
   Vermeer W, 2009, PATIENT EDUC COUNS, V75, P135, DOI 10.1016/j.pec.2008.08.022
   Walker DA, 2018, INT J MED HLTH SCI, V5, P59
   Walters SM, 2017, JAIDS-J ACQ IMM DEF, V75, PS383, DOI 10.1097/QAI.0000000000001415
   WHO, 2013, HIV AD GUID HIV TEST, V0, P0
   WHO, 2013, GLOBAL REPORT UNAIDS, V0, P3
   WHO, 2015, GLOB HLTH SECT RESP, V0, P0
   Yi S, 2017, J INT AIDS SOC, V20, P0, DOI 10.7448/IAS.20.1.21580
   Zuma K, 2016, AJAR-AFR J AIDS RES, V15, P67, DOI 10.2989/16085906.2016.1153491
NR 52
TC 17
Z9 17
U1 0
U2 5
PU LIPPINCOTT WILLIAMS & WILKINS
PI PHILADELPHIA
PA TWO COMMERCE SQ, 2001 MARKET ST, PHILADELPHIA, PA 19103 USA
SN 0025-7974
EI 1536-5964
J9 MEDICINE
JI Medicine (Baltimore)
PD SEP 15
PY 2018
VL 97
IS 36
BP 
EP 
DI 10.1097/MD.0000000000012226
PG 6
WC Medicine, General & Internal
SC General & Internal Medicine
GA HC1PG
UT WOS:000451572400087
PM 30200145
DA 2023-03-20
ER

PT J
AU Khalil, A
   Shaltout, M
   Costa, SA
AF Khalil, Aya
   Shaltout, Mahmoud
   Costa, Sergio A.
TI Identifying Opportunity for Online Education to Address HIV/HCV Knowledge Gaps in Health Professionals and Students in Egypt
SO ANNALS OF GLOBAL HEALTH
LA English
DT Article
ID virus; infection; risk
AB HCV prevalence rates in Egypt are high. While low, HIV prevalence rates may be underreported. Adequate solutions to address these public health challenges are lacking. Stigma, misperceptions, and lack of specialized skills to deal with infection are persistent impediments. To address these challenges, we propose a plan that incorporates the use of online education and hybrid formats to meet the needs in the field. Online education has been used with success elsewhere in the Mediterranean and Middle East. Given the difficult economic conditions in Egypt and physical challenges of traditional formats of education, we propose a plan, curricular elements, and education tracking process as a strategy to improve the knowledge capacity of health professionals and students.
C1 [Khalil, Aya] Cairo Univ, Dept Phys Therapy Biomech, Cairo, Egypt.
   [Shaltout, Mahmoud] Amer Univ Cairo, Core Dept, Cairo, Egypt.
   [Costa, Sergio A.] CUNY, Grad Sch Publ Hlth & Hlth Policy, Ctr Syst & Community Design, New York, NY 10021 USA.
C3 Egyptian Knowledge Bank (EKB); Cairo University; Egyptian Knowledge Bank (EKB); American University Cairo; City University of New York (CUNY) System
RP Costa, SA (corresponding author), CUNY, Grad Sch Publ Hlth & Hlth Policy, Ctr Syst & Community Design, New York, NY 10021 USA.
EM sergio.costa@sph.cuny.edu
CR Abdelhai R, 2012, BMC MED EDUC, V12, P0, DOI 10.1186/1472-6920-12-11
   Abdelrahman Ihab, 2015, J INT ASSOC PROVID AIDS CARE, V14, P141, DOI 10.1177/2325957413488180
   Abdelwahab SF, 2013, J CLIN VIROL, V57, P24, DOI 10.1016/j.jcv.2013.01.005
   Al-Busaidi KA, 2013, BEHAV INFORM TECHNOL, V32, P1168, DOI 10.1080/0144929X.2013.774047
   Amer AA, 2011, 2011 7 INT COMP ENG, V0, PP43, DOI 10.1109/ICENCO.2011.6153931
   Breban R, 2014, LANCET GLOB HEALTH, V2, PE541, DOI 10.1016/S2214-109X(14)70188-3
   Centers for Disease Control and Prevention (CDC), 2012, MMWR MORB MORTAL WKLY REP, V61, P561
   Clark R.C., 2011, E LEARNING SCI INSTR, V0, P0, DOI DOI 10.1002/9781118255971
   El-Khouly M, 2014, COMPUTER SCI INFORM, V2, P179, DOI 10.13189/csit.2014.020307
   Elgharably A, 2017, INT J GEN MED, V10, P1, DOI 10.2147/IJGM.S119301
   Frehywot S, 2013, HUM RESOUR HEALTH, V11, P0, DOI 10.1186/1478-4491-11-4
   Gaber M, 2014, HCV TREATMENT EGYPT, V18, P0
   George PP, 2014, J GLOB HEALTH, V4, P0, DOI 10.7189/jogh.04.010406
   Headar MM, 2013, J MARK HIGH EDUC, V23, P226, DOI 10.1080/08841241.2013.867919
   Kabbash IA, 2018, ENVIRON SCI POLLUT R, V25, P30755, DOI 10.1007/s11356-016-7848-x
   Lohiniva AL, 2016, J ASSOC NURSE AIDS C, V27, P188, DOI 10.1016/j.jana.2015.11.007
   Munier A, 2013, PLOS ONE, V8, P0, DOI 10.1371/journal.pone.0057835
   Nassar MFMA, 2017, CONTINUING PROFESSIO, V0, P0
   Nyblade L, 2013, J INT AIDS SOC, V16, P0, DOI 10.7448/IAS.16.3.18718
   Reker C, 2014, INT J INFECT DIS, V25, P104, DOI 10.1016/j.ijid.2014.02.003
   Rothwell W.J., 2008, MASTERING INSTRUCTIO, V0, P0
   Wahba M., 2012, POLICY BRIEF, V0, P0
NR 24
TC 0
Z9 0
U1 1
U2 3
PU UBIQUITY PRESS LTD
PI LONDON
PA 2N, 6 OSBORNE ST, LONDON, E1 6TD, ENGLAND
SN 2214-9996
EI 
J9 ANN GLOB HEALTH
JI Ann. Glob. Health
PD JUN 15
PY 2018
VL 84
IS 4
BP 580
EP 583
DI 10.29024/aogh.2388
PG 4
WC Public, Environmental & Occupational Health
SC Public, Environmental & Occupational Health
GA HK9LG
UT WOS:000458312400004
PM 30779503
DA 2023-03-20
ER

PT J
AU Aydemir, N
   Yakin, I
   Arslan, HS
AF Aydemir, Nuran
   Yakin, Ibrahim
   Arslan, Hatice Sevgi
TI Developing AIDS Knowledge and AIDS Attitude Scales and Assessing their Reliability and Validity
SO STUDIES IN PSYCHOLOGY-PSIKOLOJI CALISMALARI DERGISI
LA Turkish
DT Article
DE AIDS/HIV; university students; AIDS knowledge scale; AIDS attitude scale
ID university-students; hiv/aids; population; epilepsy; risk
AB The present study aims to develop de novo scales to assess the level of knowledge of and attitude toward acquired immunodeficiency virus (AIDS) among the Turkish population. For this purpose, a 37-item knowledge scale and a 23-item attitude scale were developed and tested by using convenience sampling of undergraduate students (N = 1025) aged >= 17 years from five universities in Izmir. After evaluating item difficulty and item discrimination, 12 items were excluded, and during factor analyses, four additional items were omitted from the knowledge scale. Oblique rotation resulted in three underlying factors that explain 34% of the variance. As a reliability assessment, the Kuder-Richardson-20 coefficient was found to be .76. For the attitude scale, six items were omitted after factor analyses. Oblique rotation showed two underlying components that explained 42.43% of the variance. For internal reliability, Cronbach's alpha was found as. 90. Additionally, to test the relation between the scales, correlation analyses were performed, and it was found that the more knowledge of AIDS people have, the more positive their attitudes are toward it. As a conclusion, both a 21-item AIDS Knowledge scale and a 17-item AIDS Attitude scale have acceptable psychometric values and both can be used in future research.
C1 [Aydemir, Nuran] Izmir Katip Celebi Univ, Sosyal & Beseri Bilimler Fak, Psikol Bolumu, Izmir, Turkey.
   [Yakin, Ibrahim; Arslan, Hatice Sevgi] Izmir Econ Univ, Fen Edebiyat Fak, Psikol Bolumu, Izmir, Turkey.
C3 Izmir Katip Celebi University; Izmir Ekonomi Universitesi
RP Aydemir, N (corresponding author), Izmir Katip Celebi Univ, Sosyal & Beseri Bilimler Fak, Psikol Bolumu, Izmir, Turkey.
EM aydemirn@gmail.com
CR Abdi IA, 2013, J COMMUN HEALTH, V38, P246, DOI 10.1007/s10900-012-9606-4
   Acaroglu R, 2007, J ASSOC NURSE AIDS C, V18, P48, DOI 10.1016/j.jana.2006.11.007
   Akin S, 2013, J CLIN NURS, V22, P3361, DOI 10.1111/jocn.12378
   Avcikurt A. S., 2014, BALIKESIR HLTH SCI J, V3, P81, DOI 10.5505/bsbd.2014.83703
   Aydemir N, 2008, EPILEPSY BEHAV, V12, P84, DOI 10.1016/j.yebeh.2007.07.018
   Aydemir N, 2011, EPILEPSY BEHAV, V20, P286, DOI 10.1016/j.yebeh.2010.09.030
   Bakanligi T. C. Saglik, 2016, BUL HAST DAIR BASK I, V0, P0
   Cimen S., 2005, ZONGULDAK SAGLIK YUK, V1, P1
   Cok F., 2001, CULTURE, V0, P0
   Cuhadaroglu A, 2017, SEX EDUC-SEX SOC LEA, V17, P209, DOI 10.1080/14681811.2016.1164132
   Deacon H, 2006, J COMMUNITY APPL SOC, V16, P418, DOI 10.1002/casp.900
   Fernandes PT, 2007, SEIZURE-EUR J EPILEP, V16, P320, DOI 10.1016/j.seizure.2007.01.008
   Ganczak M, 2007, J ADOLESCENT HEALTH, V40, PCOVER1, DOI 10.1016/j.jadohealth.2007.01.011
   Gokengin D, 2003, J SCHOOL HEALTH, V73, P258
   Haroun D, 2016, PLOS ONE, V11, P0, DOI 10.1371/journal.pone.0149920
   Kasapoglu A, 2008, J GENDER STUD, V17, P359, DOI 10.1080/09589230802473390
   Kelly G. F., 2008, SEXUALITY TODAY, V0, P0
   King BM, 2012, HUMAN SEXUALITY TODA, V0, P0
   Kobeissi L, 2015, ASIA-PAC J PUBLIC HE, V27, PNP734, DOI 10.1177/1010539511431299
   Montazeri A, 2005, PATIENT EDUC COUNS, V57, P199, DOI 10.1016/j.pec.2004.05.014
   Nunnally J. C., 1994, PSYCHOMETRIC THEORY, V0, P0
   Peltzer K, 2017, INT J DERMATOL, V56, P277, DOI 10.1111/ijd.13518
   Petro-Nustas W, 2000, INT J NURS STUD, V37, P423, DOI 10.1016/S0020-7489(00)00022-5
   Rickles NM, 2016, AM J PHARM EDUC, V80, P0, DOI 10.5688/ajpe80345
   Sadeghi M, 2009, J DENT EDUC, V73, P740
   Siyez DM, 2009, TURK J UROL, V35, P49
   Turhan O, 2010, INT J OCCUP MED ENV, V23, P153, DOI 10.2478/v10001-010-0008-5
   UNAIDS, 2017, DAT 2017 REP, V0, P0
   Wilson CM, 2010, JAIDS-J ACQ IMM DEF, V54, PS5, DOI 10.1097/QAI.0b013e3181e243a1
   Yazganoglu KD, 2012, TURKDERM-TURK ARCH D, V46, P20, DOI 10.4274/turkderm.31957
NR 30
TC 4
Z9 4
U1 5
U2 9
PU ISTANBUL UNIV, FAC LETTERS, DEPT PSYCHOLOGY
PI ISTANBUL
PA ISTANBUL UNIV, FAC LETTERS, DEPT PSYCHOLOGY, ISTANBUL, 34459, TURKEY
SN 1304-4680
EI 2602-2982
J9 STUD PSYCHOL-TURKEY
JI Stud. Psychol.
PD JUN 15
PY 2018
VL 38
IS 1
BP 73
EP 93
DI 10.26650/SP409425
PG 21
WC Psychology, Multidisciplinary
SC Psychology
GA GM5UQ
UT WOS:000438208700004
DA 2023-03-20
ER

PT J
AU Leyland, C
AF Leyland, Christopher
TI Resistance as a resource for achieving consensus: adjusting advice following competency-based resistance in L2 writing tutorials at a British University
SO CLASSROOM DISCOURSE
LA English
DT Article
DE Conversation analysis; second language writing tutorials; advice; resistance
ID safer sex; conversation; writers; organization; inquiry; support; hiv
AB While a good deal of interaction-based research has examined the delivery of advice, a smaller but very important body of work has shifted focus to consider the ways in which advice is resisted by its recipients in various contexts, including writing tutorials at universities. The current study builds on this research by further investigating the interactional work undertaken from advice being resisted to participants reaching a joint consensus. This Conversation Analytic study draws from a collection of twenty-one one-to-one L2 writing tutorials for international students at a British university. When resisting the tutor's advice, students reveal orientations towards their own levels of competency, providing self-deprecating resistance or high-competence-based resistance. Such responses become a resource for the tutor to diagnose problems and devise solutions better tailored to the needs of the particular recipient. In achieving a joint consensus, tutors rely on strategies such as adapting their initial advice for a less competent student and invoking broader forms of institutionally-preferred behaviours. Finally, this study discusses the importance of students' knowledge and experience and how resistance can prompt the tutor to engage in important pedagogical work and to act as a 'cultural informant'.
C1 [Leyland, Christopher] Newcastle Univ, Sch Educ Commun & Language Sci, Newcastle Upon Tyne, Tyne & Wear, England.
C3 Newcastle University - UK
RP Leyland, C (corresponding author), Newcastle Univ, Sch Educ Commun & Language Sci, Newcastle Upon Tyne, Tyne & Wear, England.
EM chris.leyland@ncl.ac.uk
CR [Anonymous], 1900, V40, V0, PP33, DOI [10.1080/08351810701331232, DOI 10.1080/08351810701331232]
   ANTAKI C, 1999, DISCOURSE STUDIES, V1, P7, DOI 10.1177/1461445699001001002
   Blau S. R, 2002, WRITING CTR J, V23, P23
   Butler CW, 2010, SOC PSYCHOL QUART, V73, P265, DOI 10.1177/0190272510379838
   HARRIS M, 1995, COLL ENGL, V57, P27, DOI 10.2307/378348
   Hepburn A, 2011, SOC PSYCHOL QUART, V74, P216, DOI 10.1177/0190272511408055
   Heritage J., 1992, TALK WORK INTERACTIO, V0, P358
   Heritage J, 2012, RES LANG SOC INTERAC, V45, P30, DOI 10.1080/08351813.2012.646685
   Hmelo-Silver CE, 2006, RUTG INV SYMP EDUC S, V0, P147
   JEFFERSON G, 1981, J PRAGMATICS, V5, P399, DOI 10.1016/0378-2166(81)90026-6
   Jefferson G, 1990, STUD ETHNOMUSICOL CO, V0, P63
   Kinnell AMK, 1996, J CONTEMP ETHNOGR, V24, P405, DOI 10.1177/089124196024004002
   Koshik I, 2002, J PRAGMATICS, V34, P1851, DOI 10.1016/S0378-2166(02)00057-7
   Nakamaru S, 2010, J SECOND LANG WRIT, V19, P95, DOI 10.1016/j.jslw.2010.01.001
   Nation D., 1997, VOCABULARY DESCRIPTI, V0, P1
   Park I, 2017, CLASSR DISCOURSE, V8, P253, DOI 10.1080/19463014.2017.1307125
   Park I, 2014, LANG EDUC-UK, V28, P362, DOI 10.1080/09500782.2013.873805
   POMERANTZ AM, 1984, J PRAGMATICS, V8, P607, DOI 10.1016/0378-2166(84)90002-X
   Powers J. K., 1993, WRITING CTR J, V13, P39
   Pudlinski C., 2002, DISCOURSE STUD, V4, P481
   Pudlinski C., 1998, COMMUN STUD, V49, P322, DOI 10.1080/10510979809368542
   Quintana C, 2004, J LEARN SCI, V13, P337, DOI 10.1207/s15327809jls1303_4
   SACKS H, 1974, LANGUAGE, V50, P696, DOI 10.2307/412243
   SILVERMAN D, 1992, AIDS CARE, V4, P69, DOI 10.1080/09540129208251621
   Storch N, 2009, J SECOND LANG WRIT, V18, P103, DOI 10.1016/j.jslw.2009.02.003
   Svinhufvud K, 2017, DISCOURSE STUD, V19, P196, DOI 10.1177/1461445617691704
   Taylor V. G., 2007, THESIS, V0, P0
   Vehvilainen S, 2003, DISCOURSE STUD, V5, P389, DOI 10.1177/14614456030053005
   Vehvilainen S, 2001, RES LANG SOC INTERAC, V34, P371, DOI 10.1207/S15327973RLSI34-3_4
   Waring HZ, 2007, J SOCIOLING, V11, P367, DOI 10.1111/j.1467-9841.2007.00328.x
   Waring HZ, 2017, J PRAGMATICS, V110, P20, DOI 10.1016/j.pragma.2017.01.009
   Waring HM, 2005, APPL LINGUIST, V26, P141, DOI 10.1093/applin/amh041
   Williams J, 2004, J SECOND LANG WRIT, V13, P173, DOI 10.1016/j.jslw.2004.04.009
NR 33
TC 8
Z9 8
U1 0
U2 1
PU ROUTLEDGE JOURNALS, TAYLOR & FRANCIS LTD
PI ABINGDON
PA 2-4 PARK SQUARE, MILTON PARK, ABINGDON OX14 4RN, OXON, ENGLAND
SN 1946-3014
EI 1946-3022
J9 CLASSR DISCOURSE
JI Classr. Discourse
PD JUN 15
PY 2018
VL 9
IS 3
BP 267
EP 287
DI 10.1080/19463014.2018.1480966
PG 21
WC Education & Educational Research
SC Education & Educational Research
GA GW2NR
UT WOS:000446721200006
DA 2023-03-20
ER

PT J
AU Browne, FA
   Wechsberg, WM
   Kizakevich, PN
   Zule, WA
   Bonner, CP
   Madison, AN
   Howard, BN
   Turner, LB
AF Browne, Felicia A.
   Wechsberg, Wendee M.
   Kizakevich, Paul N.
   Zule, William A.
   Bonner, Courtney P.
   Madison, Ashton N.
   Howard, Brittni N.
   Turner, Leslie B.
TI mHealth versus face-to-face: study protocol for a randomized trial to test a gender- focused intervention for young African American women at risk for HIV in North Carolina
SO BMC PUBLIC HEALTH
LA English
DT Article
DE HIV testing; Substance use; Alcohol or other drugs (AOD); Key population; Seek and test; Health departments; Young Women's CoOp
ID intimate partner violence; social determinants; college-students; sexual-behaviors; prevention; efficacy; alcohol
AB Background: Disparities in the prevalence of HIV persist in the southern United States, and young African American women have a disproportionate burden of HIV as compared with young women of other racial/ethnic backgrounds. As a result, engaging young African American women in the HIV care continuum through HIV testing is imperative. This study is designed to reach this key population at risk for HIV. The study seeks to test the efficacy of two formats of a gender-focused, evidence-based, HIV-risk reduction intervention-the Young Women's CoOp (YWC)-relative to HIV counseling and testing (HCT) among young African American women between the ages of 18 and 25 who use substances and have not recently been tested for HIV. Methods: Using a seek-and-test framework, this three-arm cross-over randomized trial is being conducted in three county health departments in North Carolina. Each county is assigned to one of three study arms in each cycle: in-person (face-to-face) YWC, mobile Health (mHealth) YWC, or HCT. At study enrollment, participants complete a risk behavior survey via audio computer-assisted self-interview, and drug, alcohol, and pregnancy screening tests, and are then referred to HIV, gonorrhea, and chlamydia testing through their respective health departments. Participants in either of the YWC arms are asked to return approximately 1 week later to either begin the first of two in-person individual intervention sessions or to pick up the mHealth intervention preloaded on a tablet after a brief introduction to using the app. Participants in all arms are asked to return for a 6-month follow-up and 12-month follow-up, and repeat the survey and biological testing from baseline. Discussion: The findings from this study will demonstrate which delivery format (mHealth or face-to-face) is efficacious in reducing substance use and sexual risk behaviors. If found to be efficacious, the intervention has potential for wider dissemination and reach.
C1 [Browne, Felicia A.; Wechsberg, Wendee M.; Zule, William A.; Bonner, Courtney P.; Madison, Ashton N.; Howard, Brittni N.; Turner, Leslie B.] RTI Int, Subst Use Gender & Appl Res Program, Res Triangle Pk, NC 27709 USA.
   [Wechsberg, Wendee M.] Univ North Carolina Chapel Hill, Gillings Sch Global Publ Hlth, Hlth Policy & Management, Chapel Hill, NC USA.
   [Wechsberg, Wendee M.] Duke Univ, Sch Med, Psychiat & Behav Sci, Durham, NC USA.
   [Wechsberg, Wendee M.] North Carolina State Univ, Psychol Publ Interest, Raleigh, NC USA.
   [Kizakevich, Paul N.] RTI Int, Res Comp Div, Res Triangle Pk, NC USA.
C3 Research Triangle Institute; University of North Carolina; University of North Carolina Chapel Hill; University of North Carolina School of Medicine; Duke University; North Carolina State University; Research Triangle Institute
RP Browne, FA (corresponding author), RTI Int, Subst Use Gender & Appl Res Program, Res Triangle Pk, NC 27709 USA.
EM fbrowne@rti.org
FU U.S. National Institutes of Health, National Institute on Drug Abuse (NIDA) [R01DA 041009]
CR [Anonymous], 2017, DETAILED ENG DESIGN, V0, P0
   Browne FA, 2014, VULNERABLE CHILD YOU, V9, P139, DOI 10.1080/17450128.2013.832828
   Centers for Disease Control and Prevention, 2017, HIV AFR AM, V0, P0
   Centers for Disease Control and Prevention, 2016, HIV SURV SUPPL REP 2, V21, P0
   Centers for Disease Control and Prevention, 2015, HIV SURV REP 2015, V2016, P27
   Chow SC, 2002, STAT MED, V21, P629, DOI 10.1002/sim.1056
   Copen Casey E, 2015, NCHS DATA BRIEF, V0, P1
   Copen CE, 2017, 105 NAT CTR HLTH STA, V0, P0
   Davis SK, 2013, J BLACK STUD, V44, P273, DOI 10.1177/0021934713481805
   Eckhoff RP, 2015, JMIR MHEALTH UHEALTH, V3, P0, DOI 10.2196/mhealth.4202
   Epperson MW, 2009, AFFILIA J WOM SOC WO, V24, P257, DOI 10.1177/0886109909337377
   Fortenberry JD, 2002, AM J PUBLIC HEALTH, V92, P378, DOI 10.2105/AJPH.92.3.378
   Harrison DA, 2004, STATA J, V4, P142, DOI 10.1177/1536867X0400400205
   Heads AM, 2017, J HEALTH CARE POOR U, V28, P155, DOI 10.1353/hpu.2017.0058
   Jones R, 2013, NURS OUTLOOK, V61, P205, DOI 10.1016/j.outlook.2013.03.006
   Lang DL, 2011, WEST J EMERG MED, V12, P333
   Lyles CM, 2007, AM J PUBLIC HEALTH, V97, P133, DOI 10.2105/AJPH.2005.076182
   North Carolina HIV/ STD/ Hepatitis Surveillance Unit, 2017, 2016 N CAROLINA HIV, V0, P0
   Office on Womens Health, 2018, HIV AIDS WOM HIV, V0, P0
   Payne NS, 2006, J NATL MED ASSOC, V98, P1912
   Peralta L, 2007, AIDS PATIENT CARE ST, V21, P400, DOI 10.1089/apc.2006.0112
   Robinson R, 2012, HIV AIDS INEQUALITY, V0, P0
   Sales Jessica M, 2012, CURR DRUG ABUSE REV, V5, P117
   Sawyer-Kurian KM, 2012, SAGE OPEN, V2, P0, DOI 10.1177/2158244012464977
   Seth P, 2015, AIDS BEHAV, V19, P1438, DOI 10.1007/s10461-014-0940-7
   Seth P, 2011, WOMEN HEALTH ISS, V21, P130, DOI 10.1016/j.whi.2010.10.005
   Seth P, 2010, SEX HEALTH, V7, P25, DOI 10.1071/SH08075
   Sheoran B, 2014, JMIR MHEALTH UHEALTH, V2, P0, DOI 10.2196/mhealth.3583
   Smith S.G., 2017, NATL INTIMATE PARTNE, V0, P0
   Wechsberg WM, 2017, J CHILD ADOLES SUBST, V26, P205, DOI 10.1080/1067828X.2016.1260511
   Wechsberg WM, 2015, JAIDS-J ACQ IMM DEF, V69, PS128, DOI 10.1097/QAI.0000000000000627
   Wechsberg WM, 2011, SUBST ABUSE REHABIL, V2, P35, DOI 10.2147/SAR.S16370
   Wechsberg Wendee M, 2010, N C MED J, V71, P477
   Wechsberg WM, 2004, AM J PUBLIC HEALTH, V94, P1165, DOI 10.2105/AJPH.94.7.1165
   Wechsberg WM., 1998, REVISED RISK BEHAV 1, V0, P0
   Wingood GM, 1998, AM J COMMUN PSYCHOL, V26, P29, DOI 10.1023/A:1021830023545
   Wingood GM, 1998, AM J PREV MED, V15, P54, DOI 10.1016/S0749-3797(98)00027-0
   Young Margaret B., 2012, MORBIDITY AND MORTALITY WEEKLY REPORT, V61, P1
NR 39
TC 9
Z9 9
U1 2
U2 8
PU BMC
PI LONDON
PA CAMPUS, 4 CRINAN ST, LONDON N1 9XW, ENGLAND
SN 1471-2458
EI 
J9 BMC PUBLIC HEALTH
JI BMC Public Health
PD AUG 6
PY 2018
VL 18
IS 
BP 
EP 
DI 10.1186/s12889-018-5796-8
PG 9
WC Public, Environmental & Occupational Health
SC Public, Environmental & Occupational Health
GA GP9DD
UT WOS:000441216400010
PM 30081868
DA 2023-03-20
ER

PT J
AU Rasberry, CN
   Condron, DS
   Lesesne, CA
   Adkins, SH
   Sheremenko, G
   Kroupa, E
AF Rasberry, Catherine N.
   Condron, D. Susanne
   Lesesne, Catherine A.
   Adkins, Susan Hocevar
   Sheremenko, Ganna
   Kroupa, Elizabeth
TI Associations Between Sexual Risk-Related Behaviors and School-Based Education on HIV and Condom Use for Adolescent Sexual Minority Males and Their Non-Sexual-Minority Peers
SO LGBT HEALTH
LA English
DT Article
DE adolescent; condom; HIV/AIDS; sexual health education; sexual minority; sexually transmitted infections
ID young men; gay; partnership; color; msm
AB Purpose: With HIV and sexually transmitted disease (STD) rates disproportionately high among adolescent sexual minority males (ASMM), it is important to understand how school-based sexual health education may relate to sexual risk-related behavior among this population. This analysis explores reported HIV/AIDS- and condom-related education and sexual risk-related behaviors among ASMM and their adolescent non-sexual-minority male (non-ASMM) peers. Methods: Students (n = 11,681) from seven Florida high schools completed paper-and-pencil questionnaires. A matched analytic sample of ASMM and non-ASMM students was created by using propensity score-matching techniques (n = 572). Logistic regressions controlling for individual and school characteristics examined reporting having been taught about AIDS or HIV in school, having been taught in school about using condoms, condom use at last sex, HIV/STD testing, and associations between these variables. Results: Compared with matched non-ASMM peers, ASMM students were less likely to report having been taught about AIDS or HIV in school (odds ratio [OR] = 0.58, P = 0.04) and having used a condom at last sex (OR = 0.39, P < 0.01), but were more likely to report having been tested for HIV or STDs (OR = 1.88, P = 0.02). There were no significant differences for reporting having been taught in school about using condoms. Among non-ASMM, reporting having been taught in school about using condoms was associated with a greater likelihood of condom use at last sex (OR = 4.78, P < 0.01); this was not seen for ASMM. Conclusions: Differential reports of receiving HIV/AIDS education and differential associations between condom-related education and condom use in ASMM and non-ASMM suggest that sexual health education in schools may not be resonating with ASMM and non-ASMM in the same way.
C1 [Rasberry, Catherine N.; Adkins, Susan Hocevar] Ctr Dis Control & Prevent, Div Adolescent & Sch Hlth, Atlanta, GA USA.
   [Condron, D. Susanne; Lesesne, Catherine A.; Sheremenko, Ganna] ICF, Div Hlth Res Informat & Technol, Atlanta, GA USA.
   [Kroupa, Elizabeth] ICF, Div Hlth Res Informat & Technol, Seattle, WA USA.
   [Condron, D. Susanne] Oakland Univ, Off Inst Res & Assessment, Rochester, MI 48063 USA.
C3 Centers for Disease Control & Prevention - USA; Oakland University
RP Rasberry, CN (corresponding author), Ctr Dis Control & Prevent, Div Adolescent & Sch Hlth, Atlanta, GA USA.
EM crasberry@cdc.gov
FU Centers for Disease Control and Prevention, Division of Adolescent and School Health [HHSS2002013M53944B, 200-2014-F-59670]
CR Abbott K, 2015, J HOMOSEXUAL, V62, P1638, DOI 10.1080/00918369.2015.1078203
   [Anonymous], 2015, R LANG ENV STAT COMP, V0, P0, DOI DOI 10.1890/0012-9658(2002)083[3097:CFHIWS]2.0.CO;2
   [Anonymous], 2017, PUBL HEALTHSEATTLE K, V0, P0
   [Anonymous], 2016, TRUST AM HLTH FURTH, V0, P0
   [Anonymous], 2013, IBM SPSS 22 STAT WIN, V0, P0
   [Anonymous], 2013, STAT STAT SOFTW REL, V0, P0
   Centers for Disease Control and Prevention, 2017, CDC FACT SHEET HIV G, V0, P0
   Centers for Disease Control and Prevention, 2017, CTR DIS CONTR PREV S, V0, P0
   Centers for Disease Control and Prevention, 2016, HIV AMONG YOUTH, V0, P0
   Future of Sex Education Initiative, 2012, NAT SEX ED STAND COR, V0, P0
   Goodenow C, 2002, AM J PUBLIC HEALTH, V92, P203, DOI 10.2105/AJPH.92.2.203
   Gowen LK, 2014, J SEX RES, V51, P788, DOI 10.1080/00224499.2013.806648
   Hergenrather KC, 2016, AIDS EDUC PREV, V28, P252, DOI 10.1521/aeap.2016.28.3.252
   Hidalgo MA, 2015, ARCH SEX BEHAV, V44, P475, DOI 10.1007/s10508-014-0347-6
   Ho DE, 2007, POLIT ANAL, V15, P199, DOI 10.1093/pan/mpl013
   Kann L, 2016, MMWR-MORBID MORTAL W, V65, P106, DOI 10.15585/mmwr.mm6505a2
   Mustanski B, 2014, AIDS BEHAV, V18, P1955, DOI 10.1007/s10461-014-0810-3
   Newcomb ME, 2014, ARCH SEX BEHAV, V43, P61, DOI 10.1007/s10508-013-0207-9
   Newcomb ME, 2013, JAIDS-J ACQ IMM DEF, V62, P329, DOI 10.1097/QAI.0b013e31827e5f8c
   Pingel ES, 2013, SEX RES SOC POLICY, V10, P293, DOI 10.1007/s13178-013-0134-5
   Pound P, 2016, BMJ OPEN, V6, P0, DOI 10.1136/bmjopen-2016-011329
   Randolph J.J., 2014, R PRACT ASSESS RES E, V19, P0
   ROSENBAUM PR, 1984, J AM STAT ASSOC, V79, P516, DOI 10.2307/2288398
   Shelley G, 2017, AIDS EDUC PREV, V29, P24, DOI 10.1521/aeap.2017.29.1.24
   Stein R, 2015, PREV SCI, V16, P1147, DOI 10.1007/s11121-015-0565-8
   United States Census Bureau, 2017, SCH ENR US OCT 2016, V0, P0
NR 26
TC 24
Z9 26
U1 1
U2 8
PU MARY ANN LIEBERT, INC
PI NEW ROCHELLE
PA 140 HUGUENOT STREET, 3RD FL, NEW ROCHELLE, NY 10801 USA
SN 2325-8292
EI 2325-8306
J9 LGBT HEALTH
JI LGBT Health
PD JAN 15
PY 2018
VL 5
IS 1
BP 69
EP 77
DI 10.1089/lgbt.2017.0111
EA DEC 2017
PG 9
WC Public, Environmental & Occupational Health
SC Public, Environmental & Occupational Health
GA FS5FC
UT WOS:000418053200001
PM 29240528
DA 2023-03-20
ER

PT J
AU Irvin, R
   McAdams-Mahmoud, A
   White, J
   Grant, Z
   Falade-Nwulia, O
   Sherman, S
   Beyrer, C
   Sulkowski, M
   Thomas, DL
   Mehta, SH
   Chaisson, R
AF Irvin, Risha
   McAdams-Mahmoud, Ayesha
   White, Jordan
   Grant, Zackiya
   Falade-Nwulia, Oluwaseun
   Sherman, Susan
   Beyrer, Chris
   Sulkowski, Mark
   Thomas, David L.
   Mehta, Shruti H.
   Chaisson, Richard
TI An Education and Field Experience Program to Increase Detection of Human Immunodeficiency Virus and Hepatitis C Virus
SO PROGRESS IN COMMUNITY HEALTH PARTNERSHIPS-RESEARCH EDUCATION AND ACTION
LA English
DT Article
DE HIV/AIDS; curriculum; health promotion; hepatitis; health disparities
AB Background: Baltimore is an urban center that has been highly impacted by human immunodeficiency virus (HIV) and hepatitis C virus (HCV); however, many individuals are unaware of their HIV and/or HCV status. In 2013, the Johns Hopkins Center for AIDS Research (CFAR) developed Generation Tomorrow, an HIV and HCV education, testing, and counseling program with community input and collaboration. Objectives: The aims of Generation Tomorrow are to increase HIV and HCV awareness and detection in Baltimore and engage the next generation of health professionals (students) and community members (peers) in HIV and HCV outreach services. Methods: The Generation Tomorrow educational component includes formal HIV and HCV testing and counseling training, and a lecture series for students and peers. The participants then engage in field assignments and outreach events with Johns Hopkins associated programs or community- based organizations. Results: Generation Tomorrow trained 71 students and peers in three cohorts, 70% of whom reported that they planned to stay in HIV-and/or HCV-related work. From October 2014 to May 2015, which represents the first year that Generation Tomorrow ran with the full academic calendar, Generation Tomorrow students and peers worked with partner organizations to conduct 1,104 HIV rapid antibody tests and found 19 individuals (1.72%) to be HIV positive. Additionally, 778 HCV rapid antibody tests were conducted and 175 individuals (22.5%) were HCV antibody positive. Conclusions: Generation Tomorrow has been successful in engaging students and community peers in HIV and HCV education, testing, and counseling, and has documented HIV and HCV positivity rates well above general community prevalence.
C1 [Irvin, Risha; McAdams-Mahmoud, Ayesha; Grant, Zackiya; Falade-Nwulia, Oluwaseun; Sulkowski, Mark; Thomas, David L.; Chaisson, Richard] Johns Hopkins Univ, Sch Med, Div Infect Dis, Baltimore, MD 21218 USA.
   [White, Jordan] Johns Hopkins Univ, Johns Hopkins Ctr AIDS Res, Baltimore, MD 21218 USA.
   [Sherman, Susan] Johns Hopkins Bloomberg Sch Publ Hlth, Dept Hlth Behav & Soc, Baltimore, MD USA.
   [Beyrer, Chris; Mehta, Shruti H.] Johns Hopkins Bloomberg Sch Publ Hlth, Dept Epidemiol, Baltimore, MD USA.
C3 Johns Hopkins University; Johns Hopkins University; Johns Hopkins University; Johns Hopkins Bloomberg School of Public Health; Johns Hopkins University; Johns Hopkins Bloomberg School of Public Health
RP Irvin, R (corresponding author), Johns Hopkins Univ, Sch Med, Div Infect Dis, Baltimore, MD 21218 USA.
FU Johns Hopkins Center for AIDS Research; Division of Infectious Diseases; Gilead Foundation; Johns Hopkins University Center for AIDS Research [1P30AI094189]; NIDA [R37DA013806/Thomas]; UCLA HIV/AIDS, Substance Abuse, and Trauma Training Program [1R25DA035692-01]
CR Brady JE, 2008, J URBAN HEALTH, V85, P323, DOI 10.1007/s11524-007-9248-5
   Cohen MS, 2011, NEW ENGL J MED, V365, P493, DOI 10.1056/NEJMoa1600693
   Corbin JH, 2008, HEALTH PROMOT INT, V23, P365, DOI 10.1093/heapro/dan029
   Corbin JH, 2015, HEALTH PROMOT PRACT, V16, P345, DOI 10.1177/1524839914558514
   Denniston MM, 2012, HEPATOLOGY, V55, P1652, DOI 10.1002/hep.25556
   Gardner EM, 2014, LANCET INFECT DIS, V14, P5, DOI 10.1016/S1473-3099(13)70272-X
   Irvin R, 2016, J COMMUNITY MED HLTH, V6, P431, DOI 10.4172/2161-0711.1000431
   Maryland Department of Health and Mental Hygiene, 2013, BALT CIT ANN HIV EP, V0, P0
   Yehia BR, 2014, PLOS ONE, V9, P0
NR 13
TC 2
Z9 2
U1 0
U2 1
PU JOHNS HOPKINS UNIV PRESS
PI BALTIMORE
PA JOURNALS PUBLISHING DIVISION, 2715 NORTH CHARLES ST, BALTIMORE, MD 21218-4363 USA
SN 1557-0541
EI 1557-055X
J9 PROG COMM HLTH PARTN
JI Prog. Community Health Partnersh.
PD SPR 15
PY 2018
VL 12
IS 1
BP 101
EP 109
DI 10.1353/cpr.2018.0011
PG 9
WC Public, Environmental & Occupational Health
SC Public, Environmental & Occupational Health
GA GB1DK
UT WOS:000428790900012
PM 29606698
DA 2023-03-20
ER

PT J
AU Denison, HJ
   Bromhead, C
   Grainger, R
   Dennison, EM
   Jutel, A
AF Denison, Hayley J.
   Bromhead, Collette
   Grainger, Rebecca
   Dennison, Elaine M.
   Jutel, Annemarie
TI What influences university students to seek sexually transmitted infection testing?: A qualitative study in New Zealand
SO SEXUAL & REPRODUCTIVE HEALTHCARE
LA English
DT Article
DE Healthcare-seeking behaviour; Young people; Testing behaviour; Sexually transmitted infection; Qualitative
ID young-people; health; men; barriers; sex
AB Objective: Untreated sexually transmitted infections (STIs) can lead to serious health complications, increase susceptibility to contracting further STIs including human immunodefiniceny virus (HIV), and can be transmitted to others. The early diagnosis and treatment of STIs is therefore central to comprehensive STI management and prevention, but this relies on those at risk of STIs presenting for testing. In order to understand STI testing behaviours in view of their improvement, this study aimed to elucidate why people seek STI testing. Methods: Qualitative semi-structured interviews were conducted with 24 university students who had recently had an STI test. Resulting data were analysed employing a qualitative thematic analysis method to produce a final set of themes. Results: Five drivers for STI testing were identified from the data: crisis, partners, clinicians, routines, and previous knowledge. The final driver, previous knowledge, intersected with the previous four, particularly in relation to routines. Many participants acknowledged that the more they knew about StIs the more likely they were to undertake routine tests. However, at the same time, many participants felt they did not have a good knowledge base and that their school-based sex education had been lacking. Conclusion: This study highlights important drivers for STI testing, which may aid the design of public health campaigns. It also underlines that school-based education could provide stronger foundations with regards to STIs and their prevention.
C1 [Denison, Hayley J.] Massey Univ, Ctr Publ Hlth Res, Wellington Campus,POB 756, Wellington 6140, New Zealand.
   [Denison, Hayley J.; Dennison, Elaine M.] Victoria Univ Wellington, Sch Biol Sci, POB 600, Wellington 6140, New Zealand.
   [Bromhead, Collette] Massey Univ, Coll Hlth, Sch Hlth Sci, Wellington Campus,POB 756, Wellington 6140, New Zealand.
   [Grainger, Rebecca] Univ Otago, Dept Med, POB 7393, Wellington 6292, Wellington, New Zealand.
   [Dennison, Elaine M.] Univ Southampton, MRC Lifecourse Epidemiol Unit, Tremona Rd, Southampton SO16 6YD, Hants, England.
   [Jutel, Annemarie] Victoria Univ Wellington, Grad Sch Nursing Midwifery & Hlth, POB 7625, Wellington 6242, New Zealand.
C3 Massey University; Victoria University Wellington; Massey University; University of Otago; University of Southampton; Victoria University Wellington
RP Denison, HJ (corresponding author), Massey Univ, Ctr Publ Hlth Res, Wellington Campus,POB 756, Wellington 6140, New Zealand.
EM h.denison@massey.ac.nz
FU Wellington Medical Research Foundation [E2561]; ESRC [ES/J022497/1] Funding Source: UKRI; MRC [MC_U147585827, MC_UU_12011/2, MC_UP_A620_1015, G0400491, MC_U147585819] Funding Source: UKRI
CR Allen L., 2005, SEX EDUC-SEX SOC LEA, V5, P389
   [Anonymous], 2013, QUALITATIVE CONTENT, V0, P0
   Balfe M, 2012, SEX HEALTH, V9, P120, DOI 10.1071/SH10094
   Balfe M, 2009, BMC PUBLIC HEALTH, V9, P0, DOI 10.1186/1471-2458-9-311
   Barth KR, 2002, J AM COLL HEALTH, V50, P153, DOI 10.1080/07448480209596021
   Blake DR, 2003, ARCH PEDIAT ADOL MED, V157, P523, DOI 10.1001/archpedi.157.6.523
   Bosch FX, 2002, J CLIN PATHOL, V55, P244, DOI 10.1136/jcp.55.4.244
   Chinsembu KC., 2009, OPEN INFECT DIS J, V3, P107, DOI 10.2174/1874279301004010107
   Dennison EM, 2017, AUST NZ J PUBLIC HLT, V0, P0
   Duncan B, 1999, BRIT MED J, V318, P931, DOI 10.1136/bmj.318.7188.931
   Ewert C, 2016, SEX HEALTH, V13, P124, DOI 10.1071/SH15217
   Grello CM, 2006, J SEX RES, V43, P255, DOI 10.1080/00224490609552324
   Haggerty CL, 2010, J INFECT DIS, V201, PS134, DOI 10.1086/652395
   Hall Naomi M, 2014, J HEALTH DISPAR RES PRACT, V7, P2
   Idahl A, 2004, HUM REPROD, V19, P1121, DOI 10.1093/humrep/deh155
   Jackson LJ, 2015, SOC SCI MED, V143, P162, DOI 10.1016/j.socscimed.2015.08.048
   Jutel A, 2013, SOC SCI MED, V99, P49, DOI 10.1016/j.socscimed.2013.10.011
   Lee V, 2006, J FAM PLAN REPROD H, V32, P104, DOI 10.1783/147118906776276440
   Lewis JM, 2009, COLL STUDENT J, V43, P475
   Lim MSC, 2012, J EPIDEMIOL COMMUN H, V66, P69, DOI 10.1136/jech.2009.100396
   Litras A, 2015, SEX HEALTH, V12, P488, DOI 10.1071/SH15055
   Lorimer K, 2014, BMC FAM PRACT, V15, P0, DOI 10.1186/1471-2296-15-127
   Mimiaga MJ, 2007, SEX TRANSM DIS, V34, P113, DOI 10.1097/01.olq.0000225327.13214.bf
   New Zealand Sexual Health Society, 2017, SEX TRANSM INF SUMM, V0, P0
   Organizations WH, 2017, WHORHR1718, V0, P0
   Patton M. Q., 1990, QUALITATIVE EVALUATI, V0, P0
   Pound P, 2016, BMJ OPEN, V6, P0, DOI 10.1136/bmjopen-2016-011329
   Rose SB, 2008, NEW ZEAL MED J, V121, P33
   SANDELOWSKI M, 1995, RES NURS HEALTH, V18, P179, DOI 10.1002/nur.4770180211
   Slater C, 2014, CLIN DERMATOL, V32, P189, DOI 10.1016/j.clindermatol.2013.08.002
   The Institute of Environmental Science and Research Ltd, 2015, ESR ANN SURV REP SEX, V0, P0
   The Institute of Environmental Science and Research Ltd, 2014, SEX TRANSM INF NZ AN, V0, P0
   Ward H, 2010, CURR OPIN HIV AIDS, V5, P305, DOI 10.1097/COH.0b013e32833a8844
   World Health Organization, 2007, GLOB STRAT PREV CONT, V0, P0
   Yeung A, 2015, AUST J PRIM HEALTH, V21, P139, DOI 10.1071/PY13158
NR 35
TC 10
Z9 10
U1 0
U2 14
PU ELSEVIER IRELAND LTD
PI CLARE
PA ELSEVIER HOUSE, BROOKVALE PLAZA, EAST PARK SHANNON, CO, CLARE, 00000, IRELAND
SN 1877-5756
EI 1877-5764
J9 SEX REPROD HEALTHC
JI Sex. Reprod. Healthc.
PD JUN 15
PY 2018
VL 16
IS 
BP 56
EP 60
DI 10.1016/j.srhc.2018.01.004
PG 5
WC Public, Environmental & Occupational Health
SC Public, Environmental & Occupational Health
GA GP4YG
UT WOS:000440877700010
PM 29804776
DA 2023-03-20
ER

PT J
AU Humphries, H
   Osman, F
   Knight, L
   Karim, QA
AF Humphries, Hilton
   Osman, Farzana
   Knight, Lucia
   Karim, Quarraisha Abdool
TI Exploratory analysis of the ecological variables associated with sexual health profiles in high-risk, sexually-active female learners in rural KwaZulu-Natal
SO PLOS ONE
LA English
DT Article
ID sub-saharan africa; high-school-students; reproductive health; south-africa; adolescent health; young-people; hiv-risk; pregnancy; prevalence; women
AB Purpose Young women are at high risk for negative sexual health outcomes. Despite their high risk, many sexually-active women never experience negative sexual health outcomes. This study explored the ecological risk factors associated with the risk profiles of sexually-active female high school-learners in rural KwaZulu-Natal, South Africa. Methods Using baseline data from N = 596 sexually-active school-going women, we explored the ecological factors associated with being sexually-active and managing risk successfully [SARS] or unsuccessfully [SARU]. Generalised estimated equations (GEE) were applied to data collected at multiple levels while adjusting for school and other included variables. GEE were used to calculate probability of being SARU. Results Amongst SARU learners, 21.9% had HIV, 38.6% had HSV-2, 12.5% were pregnant, 28.7% self-reported STI symptoms and 51.9% reported a previous pregnancy. Individual-level factors had the greatest impact on being SARU. Univariate and multivariate analysis highlighted several important partner factors associated with SARU. Age was significantly associated with the risk profiles (p<0.0001), a greater proportion of SARU learners were 18 or older compared to the SARS learners. The odds of being SARU decreased when >= 18 years (aOR = 0.2577, 95% CI 0.1462-0.4542) or if not falling pregnant was important (aOR = 0.6343, 95% CI 0.4218-0.9538). Having >1 HIV test (aOR = 2.2161, 95% CI 1.3964-3.5169) increased the odds a SARU profile. Conclusion Individual and partner level factors are important for the sexual health profile of an adolescent female. While the exploratory findings require further research; managing multiple sexual health outcomes, tailoring responses around a risk profile and including partners is essential for successful interventions.
C1 [Humphries, Hilton; Osman, Farzana; Karim, Quarraisha Abdool] Univ KwaZulu Natal, Nelson R Mandela Sch Med, Ctr AIDS Programme Res South Africa CAPRISA, Durban, South Africa.
   [Knight, Lucia] Univ Western Cape, Sch Publ Hlth, Cape Town, South Africa.
   [Karim, Quarraisha Abdool] Columbia Univ, Dept Epidemiol, Mailman Sch Publ Hlth, New York, NY USA.
   [Humphries, Hilton] Univ KwaZulu Natal, Nelson R Mandela Sch Med, Doris Duke Med Res Inst, Congella, South Africa.
C3 University of Kwazulu Natal; University of the Western Cape; Columbia University; University of Kwazulu Natal
RP Humphries, H (corresponding author), Univ KwaZulu Natal, Nelson R Mandela Sch Med, Ctr AIDS Programme Res South Africa CAPRISA, Durban, South Africa.; Humphries, H (corresponding author), Univ KwaZulu Natal, Nelson R Mandela Sch Med, Doris Duke Med Res Inst, Congella, South Africa.
EM Hilton.humphries@caprisa.org
FU MIET Africa; National Institute of Allergy and Infectious Disease (NIAID), National Institutes of Health (NIH); US Department of Health and Human Services (DHHS) [1 U19 AI51794]; Columbia University Southern African Fogarty AIDS International Training and Research Programme (AITRP) - Fogarty International Center, National Institutes of Health [D43TW00231]
CR Bastien S, 2012, INT J STD AIDS, V23, P761, DOI 10.1258/ijsa.2012.011433
   Bearinger LH, 2007, LANCET, V369, P1220, DOI 10.1016/S0140-6736(07)60367-5
   Bekker L, 2015, J INT AIDS SOC, V18, P0
   Blum R., 2005, WORLD HEAL ORGAN, V0, P155
   Blum RW, 2012, LANCET, V379, P1567, DOI 10.1016/S0140-6736(12)60407-3
   Brewster KL, 2008, J ADOLESCENT HEALTH, V42, P73, DOI 10.1016/j.jadohealth.2007.08.010
   Bronfenbrenner U., 1994, INT ENCY ED, V3, P37, DOI 10.1007/978-0-387-79061-9_437
   Cederbaum JA, 2014, AFR J REPROD HEALTH, V18, P26
   Christofides NJ, 2014, GLOBAL HEALTH ACTION, V7, P1, DOI 10.3402/gha.v7.23719
   Cluver LD, 2014, AIDS, V28, PS389, DOI 10.1097/QAD.0000000000000340
   Cooper D, 2004, REPROD HEALTH MATTER, V12, P70, DOI 10.1016/S0968-8080(04)24143-X
   Cowan F, 2009, CURR OPIN HIV AIDS, V4, P288, DOI 10.1097/COH.0b013e32832c7d10
   de Oliveira T, 2017, LANCET HIV, V4, PE41, DOI 10.1016/S2352-3018(16)30186-2
   Dellar RC, 2015, J INT AIDS SOC, V18, P64, DOI 10.7448/IAS.18.2.19408
   DiClemente RJ, 2007, J PEDIATR PSYCHOL, V32, P888, DOI 10.1093/jpepsy/jsm056
   Fearon E, 2015, SOC SCI MED, V146, P62, DOI 10.1016/j.socscimed.2015.09.039
   Frohlich JA, 2014, SAMJ S AFR MED J, V104, P687, DOI 10.7196/samj.7841
   Frohlich JA, 2015, J ACQ IMMUN DEF SYND, V70, P1
   Ganchimeg T, 2014, BJOG-INT J OBSTET GY, V121, P40, DOI 10.1111/1471-0528.12630
   Harrison A, 2012, SEX HEALTH, V9, P178, DOI 10.1071/SH10150
   Hindin MJ, 2013, B WORLD HEALTH ORGAN, V91, P10, DOI 10.2471/BLT.12.107565
   Huang GZ, 2013, IET CIRC DEVICE SYST, V7, P1, DOI 10.1049/iet-cds.2012.0253
   Humphries, 2017, CAPRISA CLIN TRIALS, V0, P77
   Jewkes R, 2010, J INT AIDS SOC, V13, P0, DOI 10.1186/1758-2652-13-6
   Jewkes R, 2009, CULT HEALTH SEX, V11, P675, DOI 10.1080/13691050902846452
   Jukes M, 2008, AIDS, V22, PS41, DOI 10.1097/01.aids.0000341776.71253.04
   Karim QA, 2017, JAIDS-J ACQ IMM DEF, V75, PS17, DOI 10.1097/qai.0000000000001316
   Karim QA, 2014, SEX TRANSM INFECT, V90, P620, DOI 10.1136/sextrans-2014-051548
   Kaufman CE, 2001, STUD FAMILY PLANN, V32, P147, DOI 10.1111/j.1728-4465.2001.00147.x
   Kharsany ABM, 2012, BMC PUBLIC HEALTH, V12, P0, DOI 10.1186/1471-2458-12-231
   Kulzer JL, 2012, J INT AIDS SOC, V15, P0, DOI 10.1186/1758-2652-15-8
   Kuo C, 2016, AIDS CARE, V121, P1
   Leask K, 2015, J INT AIDS SOC, V18, P44
   Leclerc-Madlala S, 2008, AIDS, V22, PS17, DOI 10.1097/01.aids.0000341774.86500.53
   Looker KJ, 2008, B WORLD HEALTH ORGAN, V86, P805, DOI 10.2471/BLT.07.046128
   MacPhail C, 2007, BMC MED, V5, P0, DOI 10.1186/1741-7015-5-31
   Magnani R, 2005, J ADOLESCENT HEALTH, V36, P289, DOI 10.1016/j.jadohealth.2004.02.025
   Mason-Jones AJ, 2012, SYST REV, V1, P0, DOI 10.1186/2046-4053-1-49
   Michielsen K, 2010, AIDS, V24, P1193, DOI 10.1097/QAD.0b013e3283384791
   Mmari K, 2009, GLOB PUBLIC HEALTH, V4, P350, DOI 10.1080/17441690701664418
   Montague C, 2014, PLOS ONE, V9, P0, DOI 10.1371/journal.pone.0096468
   Musheke M, 2013, BMC PUBLIC HEALTH, V13, P0, DOI 10.1186/1471-2458-13-220
   OSullivan LF, 2006, CULT HEALTH SEX, V8, P99, DOI 10.1080/13691050600665048
   Padian NS, 2011, LANCET, V378, P269, DOI 10.1016/S0140-6736(11)60877-5
   Patton GC, 2016, LANCET, V387, P2423, DOI 10.1016/S0140-6736(16)00579-1
   Patton GC, 2012, LANCET, V379, P1665, DOI 10.1016/S0140-6736(12)60203-7
   Pettifor AE, 2005, AIDS, V19, P1525, DOI 10.1097/01.aids.0000183129.16830.06
   Phillips SJ, 2016, INT J GYNECOL OBSTET, V132, P1, DOI 10.1016/j.ijgo.2015.10.005
   Salam RA, 2016, J ADOLESCENT HEALTH, V59, PS11, DOI 10.1016/j.jadohealth.2016.05.022
   Shisana O., 2012, HUM SCI RES COUNC, V194, P0
   Tanser F, 2009, INT J EPIDEMIOL, V38, P1008, DOI 10.1093/ije/dyp148
   UNAIDS, 2016, UNAIDS GAP REP, V0, P0
   Volpe EM, 2013, J INTERPERS VIOLENCE, V28, P2068, DOI 10.1177/0886260512471082
   Wechsberg W.M., 2010, DRUGS SEX GENDER BAS, V0, P0
NR 54
TC 2
Z9 2
U1 0
U2 2
PU PUBLIC LIBRARY SCIENCE
PI SAN FRANCISCO
PA 1160 BATTERY STREET, STE 100, SAN FRANCISCO, CA 94111 USA
SN 1932-6203
EI 
J9 PLOS ONE
JI PLoS One
PD APR 5
PY 2018
VL 13
IS 4
BP 
EP 
DI 10.1371/journal.pone.0195107
PG 13
WC Multidisciplinary Sciences
SC Science & Technology - Other Topics
GA GB6TQ
UT WOS:000429206800040
PM 29621283
DA 2023-03-20
ER

PT J
AU Haffejee, F
   Ngidi, ND
   Singh, D
AF Haffejee, Firoza
   Ngidi, Ndumiso Daluxolo
   Singh, Deepak
TI Is the HIV epidemic changing views on marriage aspirations? Perspectives ofuniversity students in Durban, South Africa
SO AIDS CARE-PSYCHOLOGICAL AND SOCIO-MEDICAL ASPECTS OF AIDS/HIV
LA English
DT Article
DE HIV; marriage; South Africa; university students; pre-marital HIV testing
ID sub-saharan africa; women; uganda; men
AB Marriage rates in South Africa have dropped to approximately 37% in recent years. This is particularly marked in the Black African population compared to other race groups. In tandem, the prevalence of HIV in this country has risen to 12.7%, with the highest prevalence among Black Africans. However, no data associates marriage decline with high HIV prevalence. We bridge this gap in knowledge by investigating young students' aspirations to marry in the context of high national HIV rates. A cross-sectional study was conducted among university students (n=384) in KwaZulu-Natal, South Africa, between October and November 2014. Quantitative data were collected through self-administered questionnaires. Data was analysed by Likert scale analysis, Chi square test, Fisher's exact test, multivariate regression modelling and calculation of odds ratios. Majority of respondents (85.8%, n=331) indicated that they wished to get married but more than half (53%, n=205, p<0.001) indicated that the high prevalence of HIV has had a negative impact on their marriage aspirations. Students indicated that considering a partner's HIV status prior to marriage was important (p<0.001), marriage did not offer protection from HIV (p<0.001), and testing for HIV prior to marriage was imperative (p<0.001). Considering a partner's HIV status before marriage is important and associated with increased odds (OR=5.62, 95%CI: 1.57-20.05) of wanting to get married. There was a significant relationship between respondents wanting to get married and the future marriage partner being HIV negative (p=0.003). Furthermore, the HIV epidemic has decreased the odds of wanting to get married (OR=0.21; 95%CI: 0.08-0.58). We conclude that while the majority of young students have marriage aspirations, the high prevalence of HIV has resulted in a negative perception of marriage. Although HIV testing prior to marriage is considered important, students recognize that they may not be protected from infection during marriage.
C1 [Haffejee, Firoza] Durban Univ Technol, Fac Heath Sci, Dept Basic Med Sci, Durban, South Africa.
   [Ngidi, Ndumiso Daluxolo] Durban Univ Technol, Dept Management Sci, Durban, South Africa.
   [Singh, Deepak] Durban Univ Technol, Dept Phys, Durban, South Africa.
C3 Durban University of Technology; Durban University of Technology; Durban University of Technology
RP Haffejee, F (corresponding author), Durban Univ Technol, Fac Heath Sci, Dept Basic Med Sci, Durban, South Africa.
EM firozah@dut.ac.za
CR Bongaarts J, 2007, POP STUD-J DEMOG, V61, P73, DOI 10.1080/00324720601048343
   Burgoyne S., 2012, RELATIONSHIP QUALITY, V0, P0
   Carpenter LM, 1999, AIDS, V13, P1083, DOI 10.1097/00002030-199906180-00012
   Clark S, 2004, STUD FAMILY PLANN, V35, P149, DOI 10.1111/j.1728-4465.2004.00019.x
   Clark S, 2006, INT FAM PLAN PERSPEC, V32, P79, DOI 10.1363/3207906
   Garenne M, 2001, J S AFR STUD, V27, P277, DOI 10.1080/03057070120049976
   Haffejee F, 2016, HEALTH SA GESONDHEID, V21, P0, DOI 10.1016/j.hsag.2016.02.001
   Hosegood V, 2009, DEMOGR RES, V20, P279, DOI 10.4054/DemRes.2009.20.13
   Hunter M, 2007, SOC SCI MED, V64, P689, DOI 10.1016/j.socscimed.2006.09.015
   Hurt TR, 2014, MARRIAGE FAM REV, V50, P447, DOI 10.1080/01494929.2014.905816
   Maughan-Brown B, 2014, AIDS BEHAV, V18, P958, DOI 10.1007/s10461-013-0636-4
   Muraco JA, 2012, MARRIAGE FAM REV, V48, P227, DOI 10.1080/01494929.2012.665013
   Newmann S, 2000, INT J STD AIDS, V11, P250, DOI 10.1258/0956462001915796
   Parikh SA, 2007, AM J PUBLIC HEALTH, V97, P1198, DOI 10.2105/AJPH.2006.088682
   Posel D, 2011, AGENDA-EMPOWER WOMEN, V25, P102, DOI 10.1080/10130950.2011.575589
   Shisana O, 2012, AFRICAN NATL HIV P, V0, P0
   Statistics South Africa, 2017, MARR DIV 2015, V0, P0
   Statistics South Africa, 2016, MID POP EST 2016, V0, P0
   Yarbrough MW, 2015, S AFR REV SOCIOL, V46, P5, DOI 10.1080/21528586.2015.1100095
NR 19
TC 1
Z9 1
U1 1
U2 4
PU ROUTLEDGE JOURNALS, TAYLOR & FRANCIS LTD
PI ABINGDON
PA 2-4 PARK SQUARE, MILTON PARK, ABINGDON OX14 4RN, OXON, ENGLAND
SN 0954-0121
EI 1360-0451
J9 AIDS CARE
JI Aids Care-Psychol. Socio-Med. Asp. Aids-Hiv
PD JUN 15
PY 2018
VL 30
IS 7
BP 853
EP 856
DI 10.1080/09540121.2017.1400641
PG 4
WC Health Policy & Services; Public, Environmental & Occupational Health; Psychology, Multidisciplinary; Respiratory System; Social Sciences, Biomedical
SC Health Care Sciences & Services; Public, Environmental & Occupational Health; Psychology; Respiratory System; Biomedical Social Sciences
GA GG3YK
UT WOS:000432629400007
PM 29117713
DA 2023-03-20
ER

PT J
AU Kunguma, O
   Pelser, A
   Tanyi, P
   Muhame, C
AF Kunguma, Olivia
   Pelser, Andre
   Tanyi, Perpetua
   Muhame, Collins
TI Social and structural vulnerability as a barrier in HIV and/or AIDS communication campaigns: Perceptions of undergraduate students at a South African tertiary institution
SO JAMBA-JOURNAL OF DISASTER RISK STUDIES
LA English
DT Article
AB The multicultural nature of a higher academic institution comprising students from different backgrounds can either negatively or positively influence student behaviour. Students might engage in high-risk practices, which in turn can make them vulnerable to HIV infection. Higher academic institutions are then tasked with finding strategies that can help to reduce this risk and vulnerability to HIV and/or AIDS. However, there are many issues and barriers, both from the institution and students, which can impede the success of any communication strategy. The University of the Free State's main campus was selected for this study. A sample of 402 students from a total of 17 591 undergraduate students participated in the study. A structured questionnaire was randomly distributed to the undergraduate students. The sample was compiled across all faculties, as well as on campus and off campus. A transact walk on campus with an observation checklist was also used for triangulation purposes. The observation checklist helped to collect data on the visibility of male and female condoms in toilet facilities, and HIV and/or AIDS information on noticeboards, bins, stationery, billboards, etc. The main finding indicated that students were not knowledgeable about HIV and/or AIDS campaigns rolled out on campus. To support this, the observational transact walk results indicated that there were no visible campaigns on campus. Also, problems with existing communication and organisational barriers were found not only with the students but also with the implementation office. This study recommends that the university needs to engage with the students by identifying the root cause of their vulnerability. The university should explore and make use of all the available resources for a successful intervention, thereby building students' resilience in preventing HIV infection.
C1 [Kunguma, Olivia; Muhame, Collins] Univ Free State, Disaster Management Training & Educ Ctr Africa, Bloemfontein, South Africa.
   [Pelser, Andre; Tanyi, Perpetua] Univ Free State, Dept Sociol, Bloemfontein, South Africa.
C3 University of the Free State; University of the Free State
RP Kunguma, O (corresponding author), Univ Free State, Disaster Management Training & Educ Ctr Africa, Bloemfontein, South Africa.
EM kungumao@ufs.ac.za
CR Aggleton Peter, 2006, SEX DRUGS YOUNG PEOP, V0, P0
   Albrecht T.L., 1987, COMMUNICATING SOCIAL, V0, P0
   Alemu A, 2014, BMC RES NOTES, V7, P162, DOI 10.1186/1756-0500-7-162
   AVERT, 2016, AV HIV AIDS, V0, P0
   Bamidele E. O., 2012, INT JOURNALIST LIFE, V2, P38
   Booysen F., 2005, IMPACT HIV AIDS EPID, V0, P0
   Center for Disease Control and Prevention, 2009, SCH CONN STRAT INCR, V0, P0
   Centre for Teaching and Learning, 2013, CURR DEL INN, V0, P0
   Churcher Sian, 2013, WHO SOUTH EAST ASIA J PUBLIC HEALTH, V2, P12, DOI 10.4103/2224-3151.115829
   Department of Communication and Brand Management, 2017, CORP PROF U FREE STA, V0, P0
   French RS, 2014, BMC PUBLIC HEALTH, V14, P0, DOI 10.1186/1471-2458-14-616
   HEAIDS, 2010, HIGH ED HIV AIDS PRO, V0, P0
   Hops H., 2011, NATL I HLTH, V15, P1
   Hunter K., 2011, LINKING HLTH COMMUNI, V0, P0
   Israel E., 2008, HIV PREVENTION VULNE, V0, P0
   Karim A.S.S., 2005, HIV AIDS S AFRICA, V0, P0
   Keyton J., 2011, COMMUNICATION ORG CU, V0, P0
   Kushal S. J., 2011, BUSINESS COMMUNICATI, V0, P0
   Limaye RJ, 2013, J THER MANAGE HIV IN, V1, P3, DOI 10.12970/2309-0529.2013.01.01.1
   Lunenburg F.C, 2010, J SCH, V1, P1
   Mahajan A., 2008, NATL I HLTH, V22, P1, DOI 10.1097/01.aids.0000327438.13291.62
   Maimaiti N., 2010, GLOBAL J HLTH SCI, V2, P51, DOI 10.5539/GJHS.V2N2P51
   Mazibuko F., 2000, INT C CAP TOWN, V0, P0
   Mbengo F., 2013, FACTORS INFLUENCING, V0, P0
   Mberia H. K., 2011, INT J HUMANITIES SOC, V1, P254
   Merkinaite S, 2010, INT J DRUG POLICY, V21, P112, DOI 10.1016/j.drugpo.2009.11.006
   Mutinta G., 2012, JOURNAL OF HUMAN ECOLOGY, V38, P17
   Mwangi Rose W, 2014, GLOB J HEALTH SCI, V6, P84, DOI 10.5539/gjhs.v6n4p84
   Nelson O, 2016, IMPACTS MEDIA AFRICA, V0, P0
   Ntozi James P M, 2003, AFR HEALTH SCI, V3, P107
   Parker R.G., 2002, HIV AIDS RELATED STI, V0, P0
   Pop C., 2009, HIV AIDS GLOBAL FRON, V0, P0
   Rice R. E., 2012, PUBLIC COMMUNICATION, V0, P3
   ROSA, 2012, NAT STRAT PLAN HIV S, V0, P0
   Saki M, 2015, IRAN RED CRESCENT ME, V17, P0, DOI 10.5812/ircmj.23638v2
   SCHAEFER C, 1981, JOURNAL OF BEHAVIORAL MEDICINE, V4, P381, DOI 10.1007/BF00846149
   Sisk J. E., 1988, EFFECTIVE IS AIDS ED, V0, P0
   UNAIDS UNFPA & UNIFEM, 2013, JOINT REP WOM HIV AI, V0, P0
   UNAIDS & WHO, 2015, GLOB AIDS RESP PROGR, V0, P0
   UNICEF, 2008, GEND HIV AIDS PREV Y, V0, P0
   *UNICEF UNAIDS, 2002, YOUNG PEOPL HIV AIDS, V0, P0
   Unizul, 2010, U ZUL POL HIV AIDS, V0, P0
   Vaghela K., 2015, INT J INDIAN PSYCHOL, V3, P82
   Van Wyk B., 2006, I RESPONSES HIV AIDS, V0, P0
   World Health Organization, 2010, PREV INT PARTN SEX V, V0, P0
NR 45
TC 2
Z9 2
U1 1
U2 1
PU AFRICAN CENTRE DISASTER STUDIES
PI POTCHEFSTROOM
PA INTERNAL BOX 265, NORTH-WEST UNIV, PRIVATE BAG X6001, POTCHEFSTROOM, 2520, SOUTH AFRICA
SN 1996-1421
EI 2072-845X
J9 JAMBA-J DISASTER RIS
JI Jamba-J. Disaster Risk Stud.
PD MAR 27
PY 2018
VL 10
IS 
BP 
EP 
DI 10.4102/jamba.v10i1.407
PG 9
WC Social Sciences, Interdisciplinary
SC Social Sciences - Other Topics
GA GM7AS
UT WOS:000438330900001
PM 29955253
DA 2023-03-20
ER

PT J
AU Aronowitz, T
   Kim, B
   Vu, P
   Bergeron, A
AF Aronowitz, Teri
   Kim, Boram
   Vu, Paul
   Bergeron, Ari
TI Engaging college students in a substance misuse & sexual health intervention using social marketing principles
SO APPLIED NURSING RESEARCH
LA English
DT Article
DE Recruitment; Engagement in research; Social networking sites; College students
ID behaviors
AB Background/purpose: The successful recruitment and retention of participants is integral to the translation of research findings. Recruitment begins once you have defined your focus population and identified where and how to reach them (i.e., targeting). Formative evaluation can provide valuable information on recruitment, given the dynamics of different communities and the potential for certain strategies to work better than others with high-risk groups. The preliminary work of engaging the population of interest is essential to successfully attracting and retaining the involvement of populations of interest. The purpose of this paper is to present methods used to engage college students in a multi-level intervention aimed at preventing substance abuse, HIV and STIs. Theoretical framework: Andreasen's six principles of social marketing were used to develop intervention activities and engage students in these activities. Methods: A multi-method approach was employed using both survey and focus groups for preliminary feedback, post-event surveys and annual evaluations. Results: Pamphlets are not enough to attract potential participants because advertisements need to be engaging and employ social networking sites. Students also enjoy playing both on-line and in person games and are quite competitive. Testing for HIV tripled in the first year. Conclusions & implications: Students became more aware with each subsequent event participation increased over time. Although word of mouth is still very effective in getting students to events, the use of social networking sites greatly improved student participation.
C1 [Aronowitz, Teri; Kim, Boram; Vu, Paul; Bergeron, Ari] Univ Massachusetts, Coll Nursing & Hlth Sci, Boston, MA 02125 USA.
C3 University of Massachusetts System; University of Massachusetts Boston
RP Aronowitz, T (corresponding author), UMass Boston, Coll Nursing & Hlth Sci, 100 Morrissey Blvd, Boston, MA 02125 USA.
EM teri.aronowitz@umb.edu
FU SAMHSA Grant [SP021383]
CR American College Health Association, 2015, REF GROUP EX SUMM 3, V0, P0
   Andreasen AR, 2002, J PUBLIC POLICY MARK, V21, P3, DOI 10.1509/jppm.21.1.3.17602
   Behrendt C, 2011, J MED ETHICS, V37, P74, DOI 10.1136/jme.2010.035485
   Caldwell PHY, 2012, PEDIATRICS, V129, PS118, DOI 10.1542/peds.2012-0055D
   Center for Disease Control and Prevention (CDC), 2014, STDS AD YOUNG AD, V0, P0
   Centers for Disease Control and Prevention (CDC), 2017, HIV SURV REP 2016, V28, P0
   Eisenberg ME, 2014, RES NURS HEALTH, V37, P128, DOI 10.1002/nur.21586
   Eisenberg ME, 2012, J COMMUN HEALTH, V37, P940, DOI 10.1007/s10900-011-9536-6
   FISHER JD, 1992, PSYCHOL BULL, V111, P455, DOI 10.1037/0033-2909.111.3.455
   Grov C, 2009, SUBST USE MISUSE, V44, P1855, DOI 10.3109/10826080802501570
   Hahm HC, 2012, AIDS BEHAV, V16, P179, DOI 10.1007/s10461-011-9885-2
   Hartlieb KB, 2015, PREV CHRONIC DIS, V12, P0, DOI 10.5888/pcd12.140409
   Johnson J. N., 2006, SAGE HDB RES ED ENGA, V0, P263
   Jones J, 2016, AIDS BEHAV, V20, P2772, DOI 10.1007/s10461-016-1342-9
   Scholly K, 2005, J AM COLL HEALTH, V53, P159, DOI 10.3200/JACH.53.4.159-166
   Treweek S., 2010, COCHRANE DB SYST REV, V0, P0, DOI DOI 10.1002/14651858.MR000013.pub3
NR 16
TC 1
Z9 1
U1 0
U2 10
PU W B SAUNDERS CO-ELSEVIER INC
PI PHILADELPHIA
PA 1600 JOHN F KENNEDY BOULEVARD, STE 1800, PHILADELPHIA, PA 19103-2899 USA
SN 0897-1897
EI 1532-8201
J9 APPL NURS RES
JI Appl. Nurs. Res.
PD DEC 15
PY 2018
VL 44
IS 
BP 88
EP 92
DI 10.1016/j.apnr.2018.10.006
PG 5
WC Nursing
SC Nursing
GA HA8LP
UT WOS:000450541400013
PM 30389066
DA 2023-03-20
ER

PT J
AU Mulumeoderhwa, M
AF Mulumeoderhwa, Maroyi
TI "It's not good to eat a candy in a wrapper': male students' perspectives on condom use and concurrent sexual partnerships in the eastern Democratic Republic of Congo
SO SAHARA J-JOURNAL OF SOCIAL ASPECTS OF HIV-AIDS
LA English
DT Article
DE Condoms; concurrent sexual partnerships; girlfriend; young men; HIV/AIDS
ID modern contraceptive use; african-american women; hiv prevention; young-people; south-africa; transmitted infections; rural malawi; gender; risk; violence
AB This paper reports on fieldwork carried out in 2011 with aim to investigate young men's perspectives about condoms use, concurrent sexual partnerships and sex in the context of HIV/AIDS. This study employed a qualitative approach to collect data from 28 boys aged 16-20 from two urban and two rural high schools in South Kivu province. Four focus group discussions and 20 individual interviews were conducted among them. The findings showed that most students identified condoms as unsafe and untrustworthy. Reasons given for the mistrust of condoms were related to the belief that condoms do not give enough protection from Sexually Transmitted Infections, HIV and pregnancies. Most participants believe that condoms have a 'small hole' or are unreliable and are therefore not effective in prevention. They also mentioned that condoms encourage inappropriate sexual activity. They prefer flesh-to-flesh sex rather than protected sex using a condom. However, a few participants acknowledged the importance of condom use. Despite the risk of HIV transmission, boys believe that it is appropriate for them to have concurrent sexual partnerships. They justified the concurrent sexual partnerships as a way of ensuring that they cannot miss a girl to satisfy their sexual desire. Given the boys' failure to use condoms and their strong inclination to concurrent sexual partnerships, there is a need for heath groups and stakeholders within the area to increase awareness about condoms' effectiveness and improve knowledge dissemination on Sexually Transmitted Diseases and how they are prevented.
C1 [Mulumeoderhwa, Maroyi] Univ Free State, Fac Top Management, Inst Reconciliat & Social Justice, POB 339, ZA-9300 Bloemfontein, South Africa.
C3 University of the Free State
RP Mulumeoderhwa, M (corresponding author), Univ Free State, Fac Top Management, Inst Reconciliat & Social Justice, POB 339, ZA-9300 Bloemfontein, South Africa.
EM willmaroyi@gmail.com
CR Ackermann Leane, 2002, HEALTH CARE WOMEN INT, V23, P163, DOI 10.1080/073993302753429031
   Adomako Ampofo Akosua., 2007, BOYS MEN SOCIAL CONS, V0, P50
   Babbie E., 2001, PRACTICE SOCIAL RES, V0, P0
   Bal B, 2010, SUBST USE MISUSE, V45, P1668, DOI 10.3109/10826081003674856
   Barbour, 1999, DEV FOCUS GROUP RES, V0, P0, DOI DOI 10.4135/9781849208857
   Barbour R. S., 1999, DEV FOCUS GROUP RES, V0, P123
   Barker G., 2005, 26 CONFL PREV REC SO, V0, P0
   Becker H., 2002, QUALITATIVE RES ACTI, V6, P200, DOI 10.4135/9781849209656.N9
   Bodgan R., 1992, QUALITATIVE RES ED I, V0, P0
   Bosmans M, 2006, REPROD HEALTH MATTER, V14, P80, DOI 10.1016/S0968-8080(06)28258-2
   Brown S, 2015, CULT HEALTH SEX, V17, P312, DOI 10.1080/13691058.2014.950983
   Brummer D., 2002, LABOR MIGRATION HIV, V0, P0
   *CADRE, 2007, CONC SEX PARTN YOUNG, V0, P0
   Carlos S, 2017, AIDS CARE, V29, P772, DOI 10.1080/09540121.2016.1258450
   Carlos S, 2015, SEX TRANSM INFECT, V91, P334, DOI 10.1136/sextrans-2014-051734
   Chege J., 2005, GENDER CULT RIGHTS A, V1, P114
   Chimbiri AM, 2007, SOC SCI MED, V64, P1102, DOI 10.1016/j.socscimed.2006.10.012
   Clark S, 2006, INT FAM PLAN PERSPEC, V32, P79, DOI 10.1363/3207906
   Clarke V., 2006, QUALITATIVE RES PSYC, V3, P77, DOI 10.1191/1478088706QP063OA
   Congo Democratic Republic DHS, 2013, DEM REP CONG DEM HLT, V0, P0
   Connell R. W., 1987, GENDER POWER SOC PER, V0, P0, DOI DOI 10.1177/0002764205277191
   Crosby RA, 2012, SEX TRANSM INFECT, V88, P484, DOI 10.1136/sextrans-2012-050618
   Crosby RA, 2010, SEX HEALTH, V7, P66, DOI 10.1071/SH09020
   De Santis Joseph P, 2014, J ASSOC NURSES AIDS CARE, V25, PS1, DOI 10.1016/j.jana.2013.10.006
   DePadilla L, 2011, HEALTH PSYCHOL, V30, P310, DOI 10.1037/a0022871
   Ghosh Jayati, 2005, SAHARA J, V2, P320
   Hahm HC, 2012, AIDS BEHAV, V16, P179, DOI 10.1007/s10461-011-9885-2
   HALLMAN K, 2004, POLICY RES DIVISION, V190, P0
   Hardee K, 2014, J INT AIDS SOC, V17, P0, DOI 10.7448/IAS.17.1.18619
   Horton KL, 2013, ADV NURS SCI, V36, P42, DOI 10.1097/ANS.0b013e3182807813
   Hunter Mark, 2002, AFRICAN STUDIES, V61, P99, DOI 10.1080/00020180220140091
   Jewkes R, 2012, SOC SCI MED, V74, P1729, DOI 10.1016/j.socscimed.2011.05.020
   Kandala NB, 2015, J BIOSOC SCI, V47, P345, DOI 10.1017/S0021932014000212
   Kayembe KP, 2008, AIDS BEHAV, V12, P585, DOI 10.1007/s10461-007-9290-z
   Kayembe PK, 2008, SEX TRANSM INFECT, V84, P202, DOI 10.1136/sti.2007.028324
   Kayembe Patrick K, 2008, EAST AFR J PUBLIC HEALTH, V5, P186
   Kidman R, 2015, SOC SCI MED, V133, P2, DOI 10.1016/j.socscimed.2015.03.034
   Langen Tabitha T, 2005, AFR HEALTH SCI, V5, P188
   Lusey H, 2014, SAHARA J-J SOC ASP H, V11, P84, DOI 10.1080/17290376.2014.930695
   MacPhail C, 2001, SOC SCI MED, V52, P1613, DOI 10.1016/S0277-9536(00)00272-0
   Maharaj P, 2004, STUD FAMILY PLANN, V35, P116, DOI 10.1111/j.1728-4465.2004.00013.x
   Masoda M., 2013, SOUTHERN AFRICAN JOURNAL OF EPIDEMIOLOGY & INFECTION, V28, P61
   Maticka-Tyndale E, 2005, CULT HEALTH SEX, V7, P27, DOI 10.1080/13691050410001731080
   Maticka-Tyndale E, 2012, SEX HEALTH, V9, P59, DOI 10.1071/SH11033
   Maticka-Tyndale E, 2010, INT J SEX HEALTH, V22, P234, DOI 10.1080/19317611.2010.491377
   Miles M.B., 1994, HDB QUALITATIVE RES, V0, PP428, DOI 10.1108/03090560610681050
   Montgomery CM, 2008, AIDS CARE, V20, P733, DOI 10.1080/09540120701693974
   Morgan D.L., 1993, SUCCESSFUL FOCUS GRO, V0, P0
   Muanda MF, 2017, CULT HEALTH SEX, V19, P1011, DOI 10.1080/13691058.2017.1286690
   Mulumeoderhwa M., 2014, PEACE CONFLICT REV, V8, P19
   Mulumeoderhwa M, 2013, SOC WORK-MAATSK WERK, V49, P222, DOI 10.15270/49-2-66
   Njue C, 2011, BMC PUBLIC HEALTH, V11, P0, DOI 10.1186/1471-2458-11-635
   Okonkwo AD, 2010, SEX CULT, V14, P270, DOI 10.1007/s12119-010-9074-x
   Parker L, 2013, J HIV-AIDS SOC SERV, V12, P294, DOI 10.1080/15381501.2012.748585
   Peacock D., 2004, INTERNATIONAL JOURNAL OF MENS HEALTH, V3, P173, DOI 10.3149/jmh.0303.173
   Petersen I, 2005, CHILD ABUSE NEGLECT, V29, P1233, DOI 10.1016/j.chiabu.2005.02.012
   Plummer ML, 2006, STUD FAMILY PLANN, V37, P29, DOI 10.1111/j.1728-4465.2006.00081.x
   Poth, 2018, QUAL INQ, V0, P0
   Pulerwitz J, 2002, AIDS CARE, V14, P789, DOI 10.1080/0954012021000031868
   Raiford JL, 2013, J ADOLESCENT HEALTH, V52, P566, DOI 10.1016/j.jadohealth.2012.09.006
   Rakgoasi S. D., 2010, THESIS, V0, P0
   Refugee Council, 2004, GUID CONG CULT SOC N, V0, P0
   Richardson ET, 2014, J INT AIDS SOC, V17, P0, DOI 10.7448/IAS.17.1.19035
   Riley GA, 2012, AIDS CARE, V24, P642, DOI 10.1080/09540121.2011.630348
   Sanders SA, 2012, SEX HEALTH, V9, P81, DOI 10.1071/SH11095
   Steffenson AE, 2011, SEX TRANSM DIS, V38, P459, DOI 10.1097/OLQ.0b013e3182080860
   Tarkang E. E., 2015, J SCI RES REPORTS, V4, P101, DOI 10.9734/JSRR/2015/11334
   Tavory I, 2009, AM SOCIOL REV, V74, P171, DOI 10.1177/000312240907400201
   Teitelman AM, 2011, ADV NURS SCI, V34, P243, DOI 10.1097/ANS.0b013e31822723a3
   Ulin P. R., 2002, QUALITATIVE METHODS, V0, P0
   UNFPA: United Nations Population Fund, 2006, ET LIEUX SIT VIOL SE, V0, P0
   Van Herp M, 2003, DISASTERS, V27, P141, DOI 10.1111/1467-7717.00225
   Van Rossem R, 2001, AIDS EDUC PREV, V13, P252, DOI 10.1521/aeap.13.3.252.19745
   VanderDrift L. E., 2013, DEP PSYCHOL SCI FACU, V0, P0
   Varga C.A., 1997, HLTH TRANSITION R S3, V7, P45
   Versteeg M, 2008, SAHARA J-J SOC ASP H, V5, P83, DOI 10.1080/17290376.2008.9724905
   Vicsek, 2007, INT J QUAL METH, V6, P20, DOI 10.1177/160940690700600402
   Wamoyi J, 2010, REPROD HEALTH, V7, P0, DOI 10.1186/1742-4755-7-6
   Weine S, 2013, WOMEN HEALTH, V53, P56, DOI 10.1080/03630242.2012.739271
   Wingood GM, 2000, HEALTH EDUC BEHAV, V27, P539, DOI 10.1177/109019810002700502
   Wingood GM, 1998, AM J COMMUN PSYCHOL, V26, P29, DOI 10.1023/A:1021830023545
   Wood K, 2008, MED ANTHROPOL, V27, P43, DOI 10.1080/01459740701831427
NR 82
TC 3
Z9 3
U1 0
U2 6
PU TAYLOR & FRANCIS LTD
PI ABINGDON
PA 2-4 PARK SQUARE, MILTON PARK, ABINGDON OR14 4RN, OXON, ENGLAND
SN 1729-0376
EI 1813-4424
J9 SAHARA J-J SOC ASP H
JI Sahara J-J. Soc. Asp. HIV/AIDS
PD AUG 27
PY 2018
VL 15
IS 1
BP 89
EP 102
DI 10.1080/17290376.2018.1516160
PG 14
WC Health Policy & Services; Public, Environmental & Occupational Health
SC Health Care Sciences & Services; Public, Environmental & Occupational Health
GA GR7RR
UT WOS:000442891500001
PM 30149788
DA 2023-03-20
ER

PT J
AU Santos, MJ
   Ferreira, E
   Duarte, J
   Ferreira, M
AF Santos, M. J.
   Ferreira, E.
   Duarte, J.
   Ferreira, M.
TI Risk factors that influence sexual and reproductive health in Portuguese university students
SO INTERNATIONAL NURSING REVIEW
LA English
DT Article
DE Condom; Nursing; Sexual and Reproductive Health; Sexual Risk Behaviour; University Students
ID sensation seeking; college-students; hiv; prevalence; infection; knowledge; behavior; gender
AB BackgroundUniversity students have unprotected sex and associate alcohol and/or drugs with sexual practices. These behaviours are risk factors for influencing sexual and reproductive health that can be targeted by nursing interventions. AimThe aim of this study was to determine the risk and protective factors influencing sexual and reproductive risk-taking behaviours in university students. MethodsWe conducted a cross-sectional and correlational study in a sample of 1946 students. Data were collected using a self-report questionnaire on the individual, environmental, cognitive and psychosocial factors related to knowledge of sexually transmitted infections, attitude for sexual and reproductive health, subjective norms, Condom Use Self-Efficacy and Sexual Sensation Seeking scales. ResultsOlder male students were at higher risk for all risk behaviours studied. Students involved in committed relationships were at risk because of decreased condom use. Individuals who placed high importance on sexual sensation seeking were at increased risk. The higher the importance students placed on peers' opinion, the more protective their behaviours were. ConclusionThe results of this study showed that university students are exposed to sexual risks. Individual, cognitive and psychosocial factors influence the risk-taking behaviours. Implications for nursing and health policyThe findings of this study should be further incorporated into health care with nurses' leadership, adapting healthcare services to the specific needs of this population and promoting educational programmes.
C1 [Santos, M. J.] Univ Tras Os Montes & Alto Douro, Escola Super Enfermagem Vila Real, P-5000801 Folhadela, Vila Real, Portugal.
   [Santos, M. J.] Inst Ciencias Biomedi Abel Salazar, Porto, Portugal.
   [Ferreira, E.] Univ Porto, Fac Psicol & Ciencias Educ, Porto, Portugal.
   [Duarte, J.; Ferreira, M.] Inst Politecn Viseu, Escola Super Saude Viseu, Viseu, Portugal.
   [Duarte, J.; Ferreira, M.] Ctr Estudos Educ Tecnol & Saude CI&DETS, Viseu, Portugal.
C3 University of Tras-os-Montes & Alto Douro; Universidade do Porto; Instituto Politecnico de Viseu
RP Santos, MJ (corresponding author), Univ Tras Os Montes & Alto Douro, Escola Super Enfermagem Vila Real, P-5000801 Folhadela, Vila Real, Portugal.
EM mjsantos@utad.pt
CR Adefuye AS, 2009, BMC PUBLIC HEALTH, V9, P0, DOI 10.1186/1471-2458-9-281
   Asare Matthew, 2015, AM J HEALTH STUD, V30, P43
   Authors Omitted for Anonymity, 2017, REV INT ANDROL, V15, P23, DOI 10. 1016/j-androl. 2016. 06. 002
   Brien T M, 1994, J AM COLL HEALTH, V42, P167
   Castro A, 2016, SEX RES SOC POLICY, V13, P84, DOI 10.1007/s13178-015-0210-0
   CDC, 2014, SEX TRANSM DIS SURV, V0, P0
   Claxton S.E., 2015, OXFORD HDB EMERGING, V0, P0
   Cragg A, 2016, CAN J PUBLIC HEALTH, V107, PE149, DOI 10.17269/CJPH.107.5036
   DirecAo Geral da Saude, 2015, INFECAO VIH SIDA TUB, V0, P0
   ECDC/ WHO, 2014, HIV AIDS SURV EUR 20, V0, P0
   European Centre for Disease Prevention and Control (ECDC), 2016, ANN EP REP 2016 HIV, V0, P0
   GHANDOUR LA, 2014, BMC PUBLIC HEALTH, V14, P0
   Goldstein RL, 2013, J ADOLESCENT HEALTH, V52, P77, DOI 10.1016/j.jadohealth.2012.08.001
   Gullette DL, 2006, J ASSOC NURSE AIDS C, V17, P23, DOI 10.1016/j.jana.2006.07.001
   IPPF European Network, 2007, SEX REPR HLTH RIGHTS, V0, P0
   KALICHMAN SC, 1995, J PERS ASSESS, V65, P586, DOI 10.1207/s15327752jpa6503_16
   Kirby D, 2011, REDUCING ADOLESCENT, V0, P0
   Kritsotakis G, 2016, J ADV NURS, V72, P2098, DOI 10.1111/jan.12981
   Lazarus JV, 2010, CROAT MED J, V51, P74, DOI 10.3325/cmj.2010.51.74
   Ndugwa Kabwama S, 2015, PERSPECT PUBLIC HEAL, V135, P299, DOI 10.1177/1757913915595831
   Parks KA, 2017, ADDICT BEHAV, V65, P258, DOI 10.1016/j.addbeh.2016.08.018
   Reis M, 2013, INT J SEX HEALTH, V25, P115, DOI 10.1080/19317611.2012.728554
   Rowniak S, 2016, J ASSOC NURSE AIDS C, V27, P355, DOI 10.1016/j.jana.2015.11.010
   Sales JM, 2013, SEX HEALTH, V10, P512, DOI 10.1071/SH13005
   Singh S, 2014, COSTS BENEFITS INVES, V0, P0
   Tung WC, 2013, INT NURS REV, V60, P366, DOI 10.1111/inr.12039
NR 26
TC 4
Z9 5
U1 0
U2 10
PU WILEY
PI HOBOKEN
PA 111 RIVER ST, HOBOKEN 07030-5774, NJ USA
SN 0020-8132
EI 1466-7657
J9 INT NURS REV
JI Int. Nurs. Rev.
PD JUN 15
PY 2018
VL 65
IS 2
BP 225
EP 233
DI 10.1111/inr.12387
PG 9
WC Nursing
SC Nursing
GA GI1GU
UT WOS:000434119500014
PM 28617971
DA 2023-03-20
ER

PT J
AU Jones, J
   Tiwari, A
   Salazar, LF
   Crosby, RA
AF Jones, Jamal
   Tiwari, Ashwini
   Salazar, Laura F.
   Crosby, Richard A.
TI Predicting Condom Use Outcomes via the Information Motivation Behavioral Skills Model: An Analysis of Young Black Men
SO INTERNATIONAL JOURNAL OF SEXUAL HEALTH
LA English
DT Article
DE STIs; youth; contraception; information motivation behavioral skills model
ID sexual risk behaviors; imb model; use errors; hiv risk; women; knowledge; students
AB Objectives: This study examines the relationships between information motivation behavioral skills model constructs and their associations with consistent condom use and condom use problems among young Black men. Methods: The authors use baseline data collected from 702 participants in a randomized controlled trial. Analyses involved path modeling and bootstrapped standard errors to estimate associations. Results: Motivation had the largest association with consistent condom use, whereas condom application skills had the largest association with condom use problems. Conclusion: Motivation is the most important predictor of consistent condom use, whereas condom application skills are the most important predictor of condom use problems.
C1 [Jones, Jamal; Tiwari, Ashwini; Salazar, Laura F.] Georgia State Univ, Sch Publ Hlth, Atlanta, GA 30303 USA.
   [Crosby, Richard A.] Univ Kentucky, Coll Publ Hlth, Lexington, KY USA.
C3 University System of Georgia; Georgia State University; University of Kentucky
RP Jones, J (corresponding author), Georgia State Univ, Sch Publ Hlth, Div Hlth Promot & Behav, 1 Pk Pl,Suite 708, Atlanta, GA 30303 USA.
EM jjones158@student.gsu.edu
CR Anderson ES, 2006, ANN BEHAV MED, V31, P70, DOI 10.1207/s15324796abm3101_11
   Bazargan M, 2000, J NATL MED ASSOC, V92, P391
   Brafford L J, 1991, J AM COLL HEALTH, V39, P219
   CDC, 2015, HIV SURV REP, V26, P1
   Centers for Disease Control and Prevention, 2016, HIV AM YOUTH, V0, P0
   Centers for Disease Control and Prevention, 2013, COND EFF COND FACT S, V0, P0
   Centers for Disease Control and Prevention, 2016, HIV SURVEILLANCE S, V21, P1
   Centers for Disease Control and Prevention, 2014, 2013 SEX TRANSM DIS, V0, P0
   Centers for Disease Control and Prevention, 2016, SEX TRANSM DIS SURV, V0, P0
   Crosby R, 2005, SEX TRANSM DIS, V32, P513, DOI 10.1097/01.olq.0000170442.10150.28
   Crosby RA, 2003, AM J PUBLIC HEALTH, V93, P901, DOI 10.2105/AJPH.93.6.901
   Crosby RA, 2002, SEX TRANSM DIS, V29, P552, DOI 10.1097/00007435-200209000-00010
   Crosby RA, 2008, AIDS BEHAV, V12, P412, DOI 10.1007/s10461-007-9264-1
   Crosby RA, 2014, INT J STD AIDS, V25, P943, DOI 10.1177/0956462414526707
   Crosby RA, 2014, AM J PUBLIC HEALTH, V104, P2219, DOI 10.2105/AJPH.2014.302131
   EXNER TM, 1999, AIDS BEHAV, V3, P347, DOI 10.1023/A:1025493503255
   FISHER JD, 1992, PSYCHOL BULL, V111, P455, DOI 10.1037/0033-2909.111.3.455
   Fisher WA, 2014, ADV EXP SOC PSYCHOL, V50, P105, DOI 10.1016/B978-0-12-800284-1.00003-5
   *KAIS FAM FDN, 2004, SURV AM HIV AIDS 3, V0, P0
   Kline R. B., 2011, PRINCIPLES PRACTICE, V0, P0, DOI DOI 10.1002/0470013192.BSA655
   Lauby JL, 2008, ARCH SEX BEHAV, V37, P708, DOI 10.1007/s10508-008-9365-6
   Little TD, 2014, J PEDIATR PSYCHOL, V39, P151, DOI 10.1093/jpepsy/jst048
   Maulsby C, 2013, J HOMOSEXUAL, V60, P51, DOI 10.1080/00918369.2013.735938
   OBrien RF, 2013, PEDIATRICS, V132, P973, DOI 10.1542/peds.2013-2821
   Sacco WP, 1991, PSYCHOL ASSESSMENT J, V3, P265, DOI 10.1037/1040-3590.3.2.265
   Sanders SA, 2012, SEX HEALTH, V9, P81, DOI 10.1071/SH11095
   Scott-Sheldon LAJ, 2010, J HEALTH PSYCHOL, V15, P1093, DOI 10.1177/1359105310364174
   Spikes PS, 2009, AM J PUBLIC HEALTH, V99, P1072, DOI 10.2105/AJPH.2008.144030
   Stanton B, 2009, J HEALTH POPUL NUTR, V27, P406
   Steiner MJ, 1999, SEX TRANSM DIS, V26, P459, DOI 10.1097/00007435-199909000-00007
   Walsh JL, 2011, ANN BEHAV MED, V42, P235, DOI 10.1007/s12160-011-9284-y
   Ybarra ML, 2013, AIDS BEHAV, V17, P1116, DOI 10.1007/s10461-012-0137-x
NR 32
TC 5
Z9 5
U1 0
U2 6
PU ROUTLEDGE JOURNALS, TAYLOR & FRANCIS LTD
PI ABINGDON
PA 2-4 PARK SQUARE, MILTON PARK, ABINGDON OX14 4RN, OXON, ENGLAND
SN 1931-7611
EI 1931-762X
J9 INT J SEX HEALTH
JI Int. J. Sex. Health
PD JUN 15
PY 2018
VL 30
IS 1
BP 1
EP 11
DI 10.1080/19317611.2017.1385560
PG 11
WC Psychology, Clinical; Public, Environmental & Occupational Health; Social Sciences, Interdisciplinary
SC Psychology; Public, Environmental & Occupational Health; Social Sciences - Other Topics
GA GG2UM
UT WOS:000432548400001
DA 2023-03-20
ER

PT J
AU Keogh, SC
   Stillman, M
   Awusabo-Asare, K
   Sidze, E
   Monzon, AS
   Motta, A
   Leong, E
AF Keogh, Sarah C.
   Stillman, Melissa
   Awusabo-Asare, Kofi
   Sidze, Estelle
   Monzon, Ana Silvia
   Motta, Angelica
   Leong, Ellie
TI Challenges to implementing national comprehensive sexuality education curricula in low- and middle-income countries: Case studies of Ghana, Kenya, Peru and Guatemala
SO PLOS ONE
LA English
DT Article
ID sex-education; hiv education; family-life; nigeria
AB School-based comprehensive sexuality education (CSE) can help adolescents achieve their full potential and realize their sexual and reproductive health and rights. This is particularly pressing in low- and middle-income countries (LMICs), where high rates of unintended pregnancy and STIs among adolescents can limit countries' ability to capitalize on the demographic dividend. While many LM ICs have developed CSE curricula, their full implementation is often hindered by challenges around program planning and roll-out at the national and local level. A better understanding of these barriers, and similarities and differences across countries, can help devise strategies to improve implementation; yet few studies have examined these barriers. This paper analyzes the challenges to the implementation of national CSE curricula in four LMICs: Ghana, Kenya, Peru and Guatemala. It presents qualitative findings from in-depth interviews with central and local government officials, civil society representatives, and community level stakeholders ranging from religious leaders to youth representatives. Qualitative findings are complemented by quantitative results from surveys of principals, teachers who teach CSE topics, and students aged 15-17 in a representative sample of 60-80 secondary schools distributed across three regions in each country, for a total of around 3000 students per country. Challenges encountered were strikingly similar across countries. Program planning-related challenges included insufficient and piecemeal funding for CSE; lack of coordination of the various efforts by central and local government, NGOs and development partners; and inadequate systems for monitoring and evaluating teachers and students on CSE. Curriculum implementation-related challenges included inadequate weight given to CSE when integrated into other subjects, insufficient adaptation of the curriculum to local contexts, and limited stakeholder participation in curriculum development. While challenges were similar across countries, the strategies used to overcome them were different, and offer useful lessons to improve implementation for these and other low- and middle-income countries facing similar challenges.
C1 [Keogh, Sarah C.; Stillman, Melissa; Leong, Ellie] Guttmacher Inst, New York, NY 10038 USA.
   [Awusabo-Asare, Kofi] Univ Cape Coast, Dept Populat & Hlth, Cape Coast, Ghana.
   [Sidze, Estelle] African Populat & Hlth Res Ctr, Nairobi, Kenya.
   [Monzon, Ana Silvia] Fac Latinoamer Ciencias Sociales, Ciudad De Guatemala, Guatemala.
   [Motta, Angelica] Univ Peruana Cayetano Heredia, Unidad Salud Sexualidad & Desarrollo Humano, Miraflores Lima, Peru.
C3 University of Cape Coast; African Population & Health Research Centre; Universidad Peruana Cayetano Heredia
RP Keogh, SC (corresponding author), Guttmacher Inst, New York, NY 10038 USA.
EM skeogh@guttmacher.org
FU United Nations Educational, Scientific and Cultural Organization; Dutch Ministry of Foreign Affairs [24590]; Swedish International Development Cooperation Agency [61050130]; Guttmacher Center for Population Research Innovation and Dissemination (NIH) [5 R24 HD074034]
CR African Population Health Research Center, 2013, INC COMPL UNS AB KEN, V0, P0
   Agbemenu K, 2011, J NURS SCHOLARSHIP, V43, P54, DOI 10.1111/j.1547-5069.2010.01382.x
   [Anonymous], 2015, EM EV LESS PRACT COM, V0, P0
   Awusabo-Asare K, 2017, PAPER PRACTICE SEXUA, V0, P0, DOI DOI 10.1371/journal.pone.0185829 29020099
   Biddlecom AE, 2007, PROTECTING NEXT GENE, V0, P0
   C?ceres C., 2017, NORMATIVA PRACTICA P, V0, P0
   Chau K, 2016, SEX EDUC-SEX SOC LEA, V16, P503, DOI 10.1080/14681811.2015.1123148
   CLADEM, 2016, NIN MADR EMB MAT INF, V0, P0
   CONACMI, 2014, MON PROGR PROT SEG I, V0, P0
   DeMaria LM, 2009, REV PANAM SALUD PUBL, V26, P485, DOI 10.1590/S1020-49892009001200003
   Ferrando D., 2006, ABORTO CLANDESTINO P, V0, P0
   Fonner VA, 2014, PLOS ONE, V9, P0, DOI 10.1371/journal.pone.0089692
   Ghana Statistical Service (GSS) International ICF, 2015, GHAN DEM HLTH SURV 2, V0, P0
   Haberland NA, 2015, INT PERSPECT SEX R H, V41, P31, DOI 10.1363/4103115
   Huaynoca S, 2014, SEX EDUC-SEX SOC LEA, V14, P191, DOI 10.1080/14681811.2013.856292
   Hunt F, 2012, AVANCES LATINOAMERIC, V0, P0
   Hunt F., 2015, EVALUACION IMPLEMENT, V0, P0
   INSTITUTO NACIONAL DE ESTADISTICA E INFORMATICA (INEI), 2014, PER ENC DEM SAL FAM, V0, P0
   International Sexuality and HIV Curriculum Working Group, 2011, ITS ALL ON CURR, V0, P0
   Iyer P, 2014, HEALTH EDUC, V114, P118, DOI 10.1108/HE-06-2013-0025
   Kenya Bureau of Statistics Kenya Ministry of Health Kenya national AIDS Control Council, 2015, KEN DEM HLTH SURV 20, V0, P0
   Ketting E, 2016, EUR J CONTRACEP REPR, V21, P68, DOI 10.3109/13625187.2015.1050715
   Kirby D, 2007, EMERGING ANSWERS 200, V0, P0
   Kunnuji MON, 2017, STUD FAMILY PLANN, V48, P359, DOI 10.1111/sifp.12043
   Maviya N. V., 2019, TRAINING COURSE ADOL, V0, P0
   Monzon A. S., 2017, NORMATIVA PRACTICA P, V0, P0
   MSPAS, 2010, ENC NAC SAL MAT INF, V0, P0
   Mujica J., 2011, VIOLACIONES SEXUALES, V0, P0
   National AIDS Control Council, 2014, KEN AIDS RESP PROGR, V0, P0
   Ott MA, 2011, MATERN CHILD HLTH J, V15, P169, DOI 10.1007/s10995-010-0574-y
   Population Council, 2012, SEX ED 10 COUNTR REV, V0, P0
   QSR International, 2020, NVIVO, V0, P0
   Rosen J, 2004, SEXUALITY ED SCH INT, V0, P0
   SEGEPLAN, 2015, INF FIN CUMPL OBJ DE, V0, P0
   Sidze EM., 2017, PAPER PRACTICE SEXUA, V0, P0
   StataCorp, 2016, STAT STAT SOFTW REL, V0, P0
   Udegbe BI, 2015, AFR J REPROD HEALTH, V19, P79
   UN Population Division, 2017, WORLD POP PROSP 2017, V0, P0
   UNAIDS, 2013, UNAIDS REP GLOB AIDS, V0, P0
   UNESCO, 2010, LEV SUCC CAS STUD NA, V0, P0
   UNESCO Joint United Nations Programme on HIV/AIDS United Nations Population Fund United Nations Childrens Fund United Nations Entity for Gender Equality and the Empowerment of Qomen World Health Organization, 2018, INT TECHNICAL GUIDAN, V0, P0
   UNESCO UNFPA and UNAIDS., 2016, FULF OUR PROM YOUNG, V0, P0
   UNFPA (United Nations Population Fund), 2014, OP GUID COMPR SEX ED, V0, P0
   Vanwesenbeeck I, 2016, SEX EDUC-SEX SOC LEA, V16, P471, DOI 10.1080/14681811.2015.1111203
   Wood L, 2014, SEX EDUC-SEX SOC LEA, V14, P525, DOI 10.1080/14681811.2014.918540
   Woog V, 2015, ADOLESCENT WOMENS NE, V0, P0
   Woog V., 2017, SEXUAL REPROD HLTH N, V0, P0
NR 47
TC 40
Z9 40
U1 1
U2 28
PU PUBLIC LIBRARY SCIENCE
PI SAN FRANCISCO
PA 1160 BATTERY STREET, STE 100, SAN FRANCISCO, CA 94111 USA
SN 1932-6203
EI 
J9 PLOS ONE
JI PLoS One
PD JUL 11
PY 2018
VL 13
IS 7
BP 
EP 
DI 10.1371/journal.pone.0200513
PG 18
WC Multidisciplinary Sciences
SC Science & Technology - Other Topics
GA GM7QQ
UT WOS:000438388800078
PM 29995942
DA 2023-03-20
ER

PT J
AU Adeniyi, OV
   Ajayi, AI
   Moyaki, MG
   Ter Goon, D
   Avramovic, G
   Lambert, J
AF Adeniyi, Oladele Vincent
   Ajayi, Anthony Idowu
   Moyaki, Mayowa Gabriel
   Ter Goon, Daniel
   Avramovic, Gordana
   Lambert, John
TI High rate of unplanned pregnancy in the context of integrated family planning and HIV care services in South Africa
SO BMC HEALTH SERVICES RESEARCH
LA English
DT Article
DE Eastern cape; Family planning services; Unplanned pregnancy; Women living with HIV; South Africa
ID risky sexual-behavior; reproductive health; decision-making; infected women; emergency contraception; positive women; prevalence; intentions; students; abortion
AB Background: Integration of family planning services into HIV care was implemented in South Africa as a core strategy aimed at reducing unintended pregnancies among childbearing women living with HIV. However, it is unclear whether this strategy has made any significant impact at the population level. This paper describes the prevalence and correlates of self-reported unplanned pregnancy among HIV-infected parturient women attending three large maternity centres in the Eastern Cape, South Africa. We also compare unplanned pregnancy rates between HIV-infected parturient women already in care (who have benefitted from services' integration) and newly diagnosed parturient women (who have not benefitted from services' integration). Methods: Drawing from the baseline data of the East London Prospective Cohort Study (ELPCS), data of 594 parturient women living with HIV in the Eastern Cape were included. Chi-square statistics and binary logistics regression were employed to determine the correlates of unplanned pregnancy among the cohort. Results: The prevalence of unplanned pregnancy was 71% (n = 422) with a higher rate among parturient women newly diagnosed during the index pregnancy (87%). Unplanned pregnancy was significantly associated with younger age, single status, HIV diagnosis at booking, high parity and previous abortion. Women who reported unplanned pregnancy were more likely to book late and have lower CD4 counts. After adjusting for confounding variables, having one child and five to seven children (AOR = 2.2; CI = 1.3-3.1), age less than 21 years (AOR = 3.3; CI = 1.1-9.8), late booking after 27 weeks (AOR = 2.7; CI = 1.5-5.0), not married (AOR = 4.3; CI = 2.7-6.8) and HIV diagnosis at booking (AOR = 3.0; CI = 1.6-5.8) were the significant correlates of unplanned pregnancy in the cohort. Conclusion: Unplanned pregnancy remains high overall among parturient women living with HIV in the region, however, with significant reduction among those who were exposed to integrated services. The study confirms that integration of HIV care and family planning services is an important strategy to reduce unplanned pregnancy among women living with HIV. The study's findings have significant implications for the elimination of mother-to-child transmission of HIV in South Africa. Innovative interventions are needed to further consolidate and maximise the benefit of the integration of family planning services with HIV care.
C1 [Adeniyi, Oladele Vincent] Walter Sisulu Univ, Cecilia Makiwane Hosp, Dept Family Med & Rural Hlth, East London Hosp Complex, East London, South Africa.
   [Ajayi, Anthony Idowu] Univ Ft Hare, Dept Sociol, 50 Church St, East London, South Africa.
   [Moyaki, Mayowa Gabriel] Univ Ibadan, Dept Sociol, Ibadan, Nigeria.
   [Ter Goon, Daniel] Univ Ft Hare, Fac Hlth Sci, East London, South Africa.
   [Avramovic, Gordana; Lambert, John] Univ Coll Dublin, Mater Misericordiae Univ Hosp, Catherine McAuley Educ & Res Ctr, Dublin, Ireland.
C3 Walter Sisulu University; University of Fort Hare; University of Ibadan; University of Fort Hare; Mater Misericordiae University Hospital; University College Dublin
RP Ajayi, AI (corresponding author), Univ Ft Hare, Dept Sociol, 50 Church St, East London, South Africa.
EM aiajayi@ufh.ac.za
FU ViiV Healthcare Limited; Association of African Universities; Stellenbosch University Collaborative Capacity Enhancement through Engagement with Districts (SUCCEED); Discovery Foundation
CR Adeniyi OV, 2017, PLOS ONE, V12, P0, DOI 10.1371/journal.pone.0181730
   Ajayi AI, 2017, BMC HEALTH SERV RES, V17, P0, DOI 10.1186/s12913-017-2328-7
   Ajayi AI, 2016, BMC PUBLIC HEALTH, V16, P0, DOI 10.1186/s12889-016-3707-4
   Berer M, 2004, HEALTH POLICY PLANN, V19, PI62, DOI 10.1093/heapol/czh046
   Brookman-Amissah E, 2004, REPROD HEALTH MATTER, V12, P227, DOI 10.1016/S0968-8080(04)24026-5
   Brown JL, 2007, ADDICT BEHAV, V32, P2940, DOI 10.1016/j.addbeh.2007.06.011
   Calvert C, 2013, J FAM PLAN REPROD H, V39, P1, DOI 10.1136/jfprhc-2012-100389
   Christofides NJ, 2014, J INT AIDS SOC, V17, P0, DOI 10.7448/IAS.17.1.18585
   Church K, 2009, STUD FAMILY PLANN, V40, P171, DOI 10.1111/j.1728-4465.2009.00201.x
   CLINTON JF, 1993, INT J NURS STUD, V30, P437, DOI 10.1016/0020-7489(93)90053-W
   Cooper D, 2007, SOC SCI MED, V65, P274, DOI 10.1016/j.socscimed.2007.03.019
   Craft SM, 2007, AIDS BEHAV, V11, P927, DOI 10.1007/s10461-007-9219-6
   Crede S, 2012, BMC PUBLIC HEALTH, V12, P0, DOI 10.1186/1471-2458-12-197
   Elgalib A, 2011, HIV MED, V12, P118, DOI 10.1111/j.1468-1293.2010.00878.x
   Ellis BJ, 2003, CHILD DEV, V74, P801, DOI 10.1111/1467-8624.00569
   Finer LB, 2016, NEW ENGL J MED, V374, P843, DOI 10.1056/NEJMsa1506575
   GAZMARARIAN JA, 1995, OBSTET GYNECOL, V85, P1031, DOI 10.1016/0029-7844(95)00057-X
   Govender T, 2014, J INFECTION, V68, PS57, DOI 10.1016/j.jinf.2013.09.015
   Grossman D, 2013, AIDS, V27, PS77, DOI 10.1097/QAD.0000000000000035
   Harrington Elizabeth K, 2012, INFECT DIS OBSTET GYNECOL, V2012, P809682, DOI 10.1155/2012/809682
   Jewkes R, 2012, SOC SCI MED, V74, P1729, DOI 10.1016/j.socscimed.2011.05.020
   Jewkes R, 2012, BMC PUBLIC HEALTH, V12, P0, DOI 10.1186/1471-2458-12-325
   Jewkes R, 2010, J INT AIDS SOC, V13, P0, DOI 10.1186/1758-2652-13-6
   Kanniappan S, 2008, AIDS CARE, V20, P625, DOI 10.1080/09540120701660361
   King R, 2011, BMC PUBLIC HEALTH, V11, P0, DOI 10.1186/1471-2458-11-530
   LaBrie JW, 2014, J SEX RES, V51, P62, DOI 10.1080/00224499.2012.714010
   Loutfy MR, 2012, HIV MED, V13, P107, DOI 10.1111/j.1468-1293.2011.00946.x
   Matthews LT, 2014, BMC PUBLIC HEALTH, V14, P0, DOI 10.1186/1471-2458-14-843
   Mccoy SI, 2014, PLOS ONE, V9, P0, DOI 10.1371/journal.pone.0105320
   Mchunu G, 2012, AFR HEALTH SCI, V12, P426
   Myer L, 2005, REPROD HEALTH MATTER, V13, P136, DOI 10.1016/S0968-8080(05)25185-6
   Myer L, 2007, TROP MED INT HEALTH, V12, P1484, DOI 10.1111/j.1365-3156.2007.01955.x
   Orner P, 2010, SAHARA J-J SOC ASP H, V7, P0
   Ritchwood TD, 2015, CHILD YOUTH SERV REV, V52, P74, DOI 10.1016/j.childyouth.2015.03.005
   Rochat T. J., 2013, HEALTH, V5, P650
   Sarnquist CC, 2013, CURR HIV RES, V11, P160, DOI 10.2174/1570162X11311020008
   Schwartz SR, 2012, PLOS ONE, V7, P0, DOI 10.1371/journal.pone.0036039
   Seth P, 2011, WOMEN HEALTH ISS, V21, P130, DOI 10.1016/j.whi.2010.10.005
   Shisana O, 2014, S AFRICAN NATL HIV P, V0, P0
   Smits AK, 1999, AIDS PATIENT CARE ST, V13, P739, DOI 10.1089/apc.1999.13.739
   Suryavanshi N, 2008, AIDS CARE, V20, P1111, DOI 10.1080/09540120701842753
   Sutton MY, 2014, JAIDS-J ACQ IMM DEF, V65, P350, DOI 10.1097/QAI.0000000000000054
   Wellings K, 2013, LANCET, V382, P1807, DOI 10.1016/S0140-6736(13)62071-1
   Winikoff B, 2012, LANCET, V379, P594, DOI 10.1016/S0140-6736(12)60038-5
   Woldesenbet S, 2015, PLOS ONE, V10, P0, DOI 10.1371/journal.pone.0132425
   WORTH D, 1989, STUD FAMILY PLANN, V20, P297, DOI 10.2307/1966433
   Yanikkerem E, 2013, J OBSTET GYNAECOL RE, V39, P180, DOI 10.1111/j.1447-0756.2012.01958.x
NR 47
TC 50
Z9 50
U1 0
U2 4
PU BMC
PI LONDON
PA CAMPUS, 4 CRINAN ST, LONDON N1 9XW, ENGLAND
SN 
EI 1472-6963
J9 BMC HEALTH SERV RES
JI BMC Health Serv. Res.
PD FEB 27
PY 2018
VL 18
IS 
BP 
EP 
DI 10.1186/s12913-018-2942-z
PG 8
WC Health Care Sciences & Services
SC Health Care Sciences & Services
GA FY0LS
UT WOS:000426503400003
PM 29482587
DA 2023-03-20
ER

PT J
AU Manoli, A
   Hutzler, L
   Regan, D
   Strauss, EJ
   Egol, KA
AF Manoli, Arthur, III
   Hutzler, Lorraine
   Regan, Deirdre
   Strauss, Eric J.
   Egol, Kenneth A.
TI Unreported Sharps Exposures in Orthopedic Surgery Residents A Silent Majority
SO BULLETIN OF THE HOSPITAL FOR JOINT DISEASES
LA English
DT Article
ID health-care workers; medical-students; united-states; injury; blood; needlestick; risk; hiv; transmission; strategy
AB Sharps-related injuries represent a significant occupational hazard to orthopedic surgeons. Despite increased attention and targeted interventions, evidence suggests that the majority of incidents continue to go unreported. The purpose of this study was to examine the incidence, attitudes, and factors that affect the reporting of sharps injuries among orthopedic surgery residents at a large academic teaching hospital in an effort to increase reporting rates and design effective interventions. This study administered an anonymous cross-sectional survey regarding intraoperative sharps exposures to current orthopedic house staff' with an 87% (54/62) response rate. Overall, 76% of surveyed residents (41/54) had at least one sharps exposure during residency. The majority of these incidents (55%) were never reported The most common reason cited for not reporting was a "perception of low risk." Residents whose exposures were witnessed by others on the surgical team were more likely to report the incident (57% vs. 23%, p = 0.043), suggesting that peer pressure acts to improve reporting rates. While the implementation of a "needlestick hotline" and increased education has led to improved reporting rates at our institution, further improvements aimed at reducing unwitnessed incidents, and therefore unreported incidents, could comprise an increased emphasis on surgical team vigilance, positive peer pressure, the incorporation of sharps-spectfic surgical debriefing statements and anonymous tip lines.
C1 [Manoli, Arthur, III; Hutzler, Lorraine; Regan, Deirdre; Strauss, Eric J.; Egol, Kenneth A.] NYU Langone Hlth, NYU Langone Orthoped Hosp, Dept Orthoped Surg, 301 East 17th St, New York, NY 10003 USA.
C3 NYU Langone Medical Center
RP Egol, KA (corresponding author), NYU Langone Hlth, NYU Langone Orthoped Hosp, Dept Orthoped Surg, 301 East 17th St, New York, NY 10003 USA.
EM kenneth.egol@nyumc.org
CR Akduman D, 1999, INFECT CONT HOSP EP, V20, P110, DOI 10.1086/501601
   Bakaeen Faisal, 2006, AM J SURG, V192, Pe18, DOI 10.1016/j.amjsurg.2006.08.013
   Berguer R, 2005, SURG CLIN N AM, V85, P1299, DOI 10.1016/j.suc.2005.09.012
   Bernard JA, 2013, J SURG EDUC, V70, P660, DOI 10.1016/j.jsurg.2013.04.010
   Chung H, 2003, J GASTROENTEROL, V38, P877, DOI 10.1007/s00535-003-1156-1
   Do AN, 2003, INFECT CONT HOSP EP, V24, P86, DOI 10.1086/502178
   Ersozlu S, 2007, ACTA ORTHOP BELG, V73, P760
   Folin AC, 1997, INFECT CONT HOSP EP, V18, P244
   HENDERSON DK, 1990, ANN INTERN MED, V113, P740, DOI 10.7326/0003-4819-113-10-740
   Jagger Janine, 2011, AORN J, V93, P322, DOI 10.1016/j.aorn.2011.01.001
   Kuruuzum Z, 2008, AM J INFECT CONTROL, V36, PE27, DOI 10.1016/j.ajic.2008.05.012
   Lopez RA, 2008, J HAND SURG-EUR VOL, V33E, P661, DOI 10.1177/1753193408090125
   Makary MA, 2007, NEW ENGL J MED, V356, P2693, DOI 10.1056/NEJMoa070378
   Makary MA, 2006, JT COMM J QUAL PATIE, V32, P351, DOI 10.1016/S1553-7250(06)32045-4
   Myers DJ, 2008, INFECT CONT HOSP EP, V29, P1139, DOI 10.1086/592091
   Nelsing S, 1997, EUR J EPIDEMIOL, V13, P387, DOI 10.1023/A:1007369016717
   Panlilio AL, 2004, INFECT CONT HOSP EP, V25, P556, DOI 10.1086/502439
   Pruss-Ustun A, 2005, AM J IND MED, V48, P482, DOI 10.1002/ajim.20230
   RESNIC FS, 1995, ARCH INTERN MED, V155, P75, DOI 10.1001/archinte.155.1.75
   Sibbitt WL, 2011, J BONE JOINT SURG AM, V93A, P1641, DOI 10.2106/JBJS.J.01255
   Sohn JW, 2006, J OCCUP HEALTH, V48, P474, DOI 10.1539/joh.48.474
   Tarantola A, 2006, AM J INFECT CONTROL, V34, P367, DOI 10.1016/j.ajic.2004.11.011
   Tatelbaum M F, 2001, PAIN PHYSICIAN, V4, P193
   Tereskerz PM, 1997, AM J PUBLIC HEALTH, V87, P1558, DOI 10.2105/AJPH.87.9.1558
   Weiss ES, 2005, ANN SURG, V241, P803, DOI 10.1097/01.sla.0000161174.71460.1f
   Worthington MG, 2006, INFECT CONT HOSP EP, V27, P215, DOI 10.1086/501155
   WRIGHT JG, 1993, CLIN ORTHOP RELAT R, V0, P272
NR 27
TC 3
Z9 3
U1 0
U2 1
PU J MICHAEL RYAN PUBLISHING INC
PI BYRAM TOWNSHIP
PA 24 CRESCENT DR N, BYRAM TOWNSHIP, NJ 07821 USA
SN 2328-4633
EI 2328-5273
J9 BULL HOSP JT DIS
JI Bull. Hosp. Jt. Dis.
PD JUN 15
PY 2018
VL 76
IS 2
BP 133
EP 138
DI 
PG 6
WC Orthopedics
SC Orthopedics
GA GJ7HN
UT WOS:000435557100007
PM 29799373
DA 2023-03-20
ER

PT J
AU Muhammad, G
   Mushtaq, K
   Mahmood, F
AF Muhammad, Gul
   Mushtaq, Khadija
   Mahmood, Fatima
TI COMPLIANCE OF DENTAL SURGEONS TO ORAL HYGIENE
SO INDO AMERICAN JOURNAL OF PHARMACEUTICAL SCIENCES
LA English
DT Article
DE Dentists; Oral health; decay; bad smells; caries; oral disease
ID world-health-organization; hiv-infection; global policy; assembly 2007; students; behavior; lesions; care; improvement; dentists
AB Objectives: To find out the standard of oral hygiene amongst dental surgeons of University faculty and study the practices regarding oral care in dental surgeons, themselves. Methodology: This descriptive case study was done on dental surgeons of all cadres at Dental hospital, University of Lahore. The study was completed in 3 months after approval from the department. A total of 50 dental surgeons aged 23 - 48 years of either gender were taken. All data was entered and analyzed using SPSS version 22. Results: The mean age of all participants in this study was 31.70 +/- 7.49 with minimum and maximum age of 23 and 48 years. There were 30(60%) male and 20(40%) females in this study. In this study there were 29(58%) demonstrator, 5(10%) senior demonstrator, 4(8%) were senior registrar, 8(16%) were Asst. Prof, 3(6%) were associate professor and 1(2%) was professor. According to their education most of the participants [ 58%] were BDS while 21(42%) participants had post-graduation qualification. A total of 31(62%) were married and 19(38%) participants were unmarried. A total of 9(18%) subjects were used to brush their teeth once daily, 24(48%) were used to do 2 times while 17(34%) subjects brush their teeth 3 times per day. According to mode of brushing, 43(86%) had tooth brush and 7(14%) had miswak as mode of brushing. A total of 26(52%) dentist reported that they had intact teeth, 12(24%) had filled, 5(10%) had decayed and 7(14%) had missing teeth. Most of the subjects i.e 34(68%) were using floss. Conclusion: This study concludes overall good oral health on oral examination. We found most of the dentist i.e. 26(52%) had intact teeth, only 10(20%) participants had bad smell, 17(34%) participants had deposits and 18(36%) subjects need scaling.
C1 [Muhammad, Gul] Shahida Islam Med & Dent Coll, Lodhran, Pakistan.
   [Mushtaq, Khadija] Punjab Dent Hosp, Lahore, Pakistan.
   [Mahmood, Fatima] Lahore Med & Dent Callege, Lahore, Pakistan.
RP Muhammad, G (corresponding author), Shahida Islam Med & Dent Coll, Lodhran, Pakistan.
CR AINAMO J, 1978, INT DENT J, V28, P427
   Almas Khalid, 2003, J CONTEMP DENT PRACT, V4, P77
   Arendorf TM, 1998, J ORAL PATHOL MED, V27, P176
   Axell T, 1975, ODONTOL REVY, V36, P1
   Bader JD, 2011, J AM DENT ASSOC, V142, P322, DOI 10.14219/jada.archive.2011.0171
   Baseer Mohammad Abdul, 2012, DENT RES J (ISFAHAN), V9, P386
   Bertolami C N, 2001, J DENT EDUC, V65, P725
   Blignaut E, 2007, AIDS CARE, V19, P532, DOI 10.1080/09540120701235636
   Casamassimo PS, 2009, J AM DENT ASSOC, V140, P650, DOI 10.14219/jada.archive.2009.0250
   CAVAILLON JP, 1982, COMMUNITY DENT ORAL, V10, P137, DOI 10.1111/j.1600-0528.1982.tb01338.x
   Christensen GJ, 2002, J AM DENT ASSOC, V133, P1689, DOI 10.14219/jada.archive.2002.0121
   COBB CM, 1988, J PERIODONTOL, V59, P155, DOI 10.1902/jop.1988.59.3.155
   COHEN LK, 1976, INT J HEALTH SERV, V6, P681, DOI 10.2190/LE7A-UGBW-J3NR-Q992
   Cortes Francisco Javier, 2002, J DENT EDUC, V66, P1203
   Dagli Rushabh J, 2008, J ORAL SCI, V50, P267, DOI 10.2334/josnusd.50.267
   Doshi Dolar, 2007, J CONTEMP DENT PRACT, V8, P68
   el-Mostehy M R, 1969, EGYPT DENT J, V15, P104
   Enwonwu CO, 2004, INT DENT J, V54, P344
   Eslamipour F, 2010, EUR J PAEDIATR DENT, V11, P193
   Ghasemi H, 2007, INT DENT J, V57, P237
   Gopinath V, 2010, INDIAN J DENT RES, V21, P195, DOI 10.4103/0970-9290.66636
   Greenspan JS, 2002, ORAL DIS, V8, P34, DOI 10.1034/j.1601-0825.2002.00009.x
   Griffin SO, 2001, J PUBLIC HEALTH DENT, V61, P78, DOI 10.1111/j.1752-7325.2001.tb03370.x
   Gupta RS, 2005, PEDIATRICS, V116, PE499, DOI 10.1542/peds.2005-0467
   Harris NO, 2004, PRIMARY PREVENTIVE D, V0, P605
   Holmes HK, 2002, ORAL DIS, V8, P40, DOI 10.1034/j.1601-0825.2002.00010.x
   Hugoson A, 2008, INT J PAEDIATR DENT, V18, P18, DOI 10.1111/j.1365-263X.2007.00874.x
   IKEDA N, 1995, COMMUNITY DENT ORAL, V23, P49, DOI 10.1111/j.1600-0528.1995.tb00197.x
   Kassak KM, 2001, J AM COLL HEALTH, V50, P15, DOI 10.1080/07448480109595706
   KIGER RD, 1991, J CLIN PERIODONTOL, V18, P681, DOI 10.1111/j.1600-051X.1991.tb00109.x
   KIRKHAM J, 1994, CARIES RES, V28, P9, DOI 10.1159/000261613
   LANG NP, 1977, COMMUNITY DENT ORAL, V5, P237, DOI 10.1111/j.1600-0528.1977.tb01647.x
   Locker D, 1988, COMMUNITY DENT HEALTH, V5, P3
   Maatouk F., 2006, EASTERN MEDITERRANEAN HEALTH JOURNAL, V12, P625
   Macek MD, 2004, J PUBLIC HEALTH DENT, V64, P20, DOI 10.1111/j.1752-7325.2004.tb02721.x
   Majewski R F, 2001, PEDIATR DENT, V23, P198
   Marmot M, 2011, ADV DENT RES, V23, P201, DOI 10.1177/0022034511402079
   MEISTER F, 1980, J PREV DENT, V6, P245
   Noble JM, 2013, CURR NEUROL NEUROSCI, V13, P0, DOI 10.1007/s11910-013-0384-x
   Peneva M, 2008, J IMAB, V14, P71
   Petersen PE, 2010, COMMUNITY DENT HLTH, V27, P129, DOI 10.1922/CDH_2643Petersen08
   Petersen PE, 2005, B WORLD HEALTH ORGAN, V83, P661
   Petersen PE, 2003, COMMUNITY DENT ORAL, V31, P3, DOI 10.1046/j..2003.com122.x
   Petersen PE, 2008, INT DENT J, V58, P115, DOI 10.1922/IDJ_1930Petersen07
   Petersen PE, 2009, COMMUNITY DENT ORAL, V37, P1, DOI 10.1111/j.1600-0528.2008.00448.x
   Pitts N, 2011, ADV DENT RES, V23, P211, DOI 10.1177/0022034511402016
   Rahman B, 2013, EUR J DENT, V7, P22
   Ranganathan K, 2006, ADV DENT RES, V19, P63
   Relf MV, 2009, INT J NURS STUD, V46, P1448, DOI 10.1016/j.ijnurstu.2009.05.001
   Singh MS, 2013, J INT SOC PREV COMMU, V3, P19, DOI 10.4103/2231-0762.115713
   Singh S, 2013, INT J PUBLIC HLTH DE, V3, P9
   Slade GD, 2011, J DENT RES, V90, P1279, DOI 10.1177/0022034511421931
   Sprangers MAG, 1999, SOC SCI MED, V48, P1507, DOI 10.1016/S0277-9536(99)00045-3
   Sudbo J, 2003, J ORAL PATHOL MED, V32, P63, DOI 10.1034/j.1600-0714.2003.00054.x
   Taiwo O, 2005, W AFR J MED, V25, P32
   tenCate JM, 1996, EUR J ORAL SCI, V104, P241
   Thole K, 2010, SPEC CARE DENT, V30, P99, DOI 10.1111/j.1754-4505.2010.00131.x
   Thomson WM, 2014, GERODONTOLOGY, V31, P9, DOI 10.1111/ger.12085
   Tseveenjav B, 2004, ACTA ODONTOL SCAND, V62, P1, DOI 10.1080/00016350310008003
   Vaish S, 2010, J INDIAN DENT ASS, V4, P343
   Varenne B, 2006, INT DENT J, V56, P61
   Wardh I, 2000, SCAND J CARING SCI, V14, P137, DOI 10.1080/02839310050162370
   Warren Paul R., 1996, JOURNAL OF CLINICAL DENTISTRY, V7, P65
   Widstrom E, 2003, ORAL HLTH PREV DENT, V2, P155
   Yee R, 2002, INT DENT J, V52, P1
   Yorty J S, 1999, J DENT EDUC, V63, P745
NR 66
TC 0
Z9 0
U1 0
U2 2
PU SSJ COLL PHARMACY-SSJCP
PI NAGPUR
PA 125B-125 SANTRANJIPURA, TLIPHONE EXCHANGE RD, NAGPUR, 440001, INDIA
SN 2349-7750
EI 
J9 INDO AM J PHARM SCI
JI Indo Am. J. Pharm. Sci.
PD AUG 15
PY 2018
VL 5
IS 8
BP 8191
EP +
DI 10.5281/zenodo.1407147
PG 9
WC Chemistry, Medicinal
SC Pharmacology & Pharmacy
GA GS9MU
UT WOS:000444044400113
DA 2023-03-20
ER

PT J
AU Montjane, K
   Dlamini, S
   Dandara, C
AF Montjane, K.
   Dlamini, S.
   Dandara, C.
TI Truvada (emtricitabine/tenofovir) pre-exposure prophylaxis roll-out among South African university students: Lots of positives, but let us keep an eye on possible surprises
SO SAMJ SOUTH AFRICAN MEDICAL JOURNAL
LA English
DT Article
ID bone-mineral density; antiretroviral therapy; hiv-infection; tenofovir; prevalence; trials; women
AB Antiretroviral therapy (ART) has fundamentally altered the natural history of HIV/AIDS, sharply reducing HIV-related morbidity and prolonging longevity. However, there seems to be a resurgence in HIV infection rates in some parts of the world that has prompted consideration of pre-exposure prophylaxis (pre-EP) and vaccination. Despite their good viral suppression profiles, most drugs used as part of ART also have unwanted adverse drug reactions/effects (ADRs). In this article we acknowledge the utility of pre-EP in combating HIV transmission, but we also highlight the need to prepare for management of other unexpected outcomes such as ADRs and viral resistance, to ensure the success of the programme.
C1 [Montjane, K.; Dandara, C.] Univ Cape Town, Fac Hlth Sci, Pharmacogenet Res Grp, Div Human Genet,Dept Pathol, Rondebosch, South Africa.
   [Montjane, K.; Dandara, C.] Univ Cape Town, Fac Hlth Sci, Inst Infect Dis & Mol Med, Rondebosch, South Africa.
   [Dlamini, S.] Univ Cape Town, Groote Schuur Hosp, Dept Med, Div Infect Dis & HIV Med, Rondebosch, South Africa.
   [Dlamini, S.] Univ Cape Town, Fac Hlth Sci, Rondebosch, South Africa.
C3 University of Cape Town; University of Cape Town; University of Cape Town; University of Cape Town
RP Dandara, C (corresponding author), Univ Cape Town, Fac Hlth Sci, Pharmacogenet Res Grp, Div Human Genet,Dept Pathol, Rondebosch, South Africa.; Dandara, C (corresponding author), Univ Cape Town, Fac Hlth Sci, Inst Infect Dis & Mol Med, Rondebosch, South Africa.
EM collet.dandara@uct.ac.za
FU South African Medical Research Council (SAMRC); National Research Foundation; SAMRC
CR Anderson PL, 2012, SCI TRANSL MED, V4, P0, DOI 10.1126/scitranslmed.3004006
   Bigna JJR, 2016, INFECT DIS POVERTY, V5, P0, DOI 10.1186/s40249-016-0179-9
   Gomez-Olive FX, 2013, AIDS CARE, V25, P1122, DOI 10.1080/09540121.2012.750710
   Johnson LF, 2016, GLOBAL HEALTH ACTION, V9, P0, DOI 10.3402/gha.v9.30314
   Karim QA, 2010, SCIENCE, V329, P1168, DOI 10.1126/science.1193748
   Kates J, 2014, FINANCING RESPONSE H, V0, P0
   Mander M., 2007, S AFRICAN HLTH REV, V2007, P189, DOI 10.10520/EJC35482
   Marrazzo JM, 2015, NEW ENGL J MED, V372, P509, DOI 10.1056/NEJMoa1402269
   Masenyetse LJ, 2015, AIDS RES THER, V12, P0, DOI 10.1186/s12981-015-0044-0
   McComsey GA, 2011, J INFECT DIS, V203, P1791, DOI 10.1093/infdis/jir188
   Nansseu JRN, 2017, INFECT DIS POVERTY, V6, P0, DOI 10.1186/s40249-017-0240-3
   Purdy JB, 2008, J PEDIATR, V152, P582, DOI 10.1016/j.jpeds.2007.12.020
   Shefer T, 2012, CULT HEALTH SEX, V14, P435, DOI 10.1080/13691058.2012.664660
   Shisana O, 2009, S AFRICAN NATL HIV P, V0, P0
   Siemieniuk RA, 2017, BMJ OPEN, V7, P0, DOI 10.1136/bmjopen-2017-019022
   Ustianowski A, 2015, INFECT DIS THER, V4, P145, DOI 10.1007/s40121-015-0070-1
   Van Damme L, 2012, NEW ENGL J MED, V367, P411, DOI 10.1056/NEJMoa1202614
   van der Straten A, 2012, AIDS, V26, PF13, DOI 10.1097/QAD.0b013e3283522272
   Weinrib R, 2017, AIDS BEHAV, V21, P1
   Zuma K, 2016, AJAR-AFR J AIDS RES, V15, P67, DOI 10.2989/16085906.2016.1153491
NR 21
TC 0
Z9 0
U1 0
U2 1
PU SA MEDICAL ASSOC
PI PRETORIA
PA BLOCK F CASTLE WALK CORPORATE PARK, NOSSOB STREET, ERASMUSKLOOF EXT3, PRETORIA, 0002, SOUTH AFRICA
SN 0256-9574
EI 2078-5135
J9 SAMJ S AFR MED J
JI SAMJ S. Afr. Med. J.
PD FEB 15
PY 2018
VL 108
IS 2
BP 79
EP 81
DI 10.7196/SAMJ.2018.v108i2.13035
PG 3
WC Medicine, General & Internal
SC General & Internal Medicine
GA FW3TN
UT WOS:000425233500008
PM 29429434
DA 2023-03-20
ER

PT J
AU Sajjadi, H
   Shushtari, ZJ
   Shati, M
   Salimi, Y
   Dejman, M
   Vameghi, M
   Karimi, S
   Mahmoodi, Z
AF Sajjadi, Homeira
   Shushtari, Zahra Jorjoran
   Shati, Mohsen
   Salimi, Yahya
   Dejman, Masoomeh
   Vameghi, Meroe
   Karimi, Salahedin
   Mahmoodi, Zohreh
TI An indirect estimation of the population size of students with high-risk behaviors in select universities of medical sciences: A network scale-up study
SO PLOS ONE
LA English
DT Article
ID hiv risk
AB Background Network scale-up is one of the most important indirect methods of estimating the size of clandestine populations and people with high-risk behaviors. The present study is an indirect estimation of the population size of students with high-risk behaviors in select universities of medical sciences. Methods A total of 801 students from two University of Medical Sciences at Tehran and Alborz University of Medical Sciences were selected through convenience sampling. Six subgroups of high-risk behaviors were examined in the study, including Tramadol use, cannabis use, opium use, alcohol consumption, extramarital heterosexual intercourse, and heterosexual intercourse in return for money. To estimate the social network size in the study population, each participant was asked to name their close student friends from the two select universities. Data were collected using a checklist designed for this purpose. Results The participants' mean number of close friends from the selected medical universities was C = 8.14 (CI: 7.54-8.75). Within these social networks, friends with extramarital heterosexual intercourse (5.53%) and friends who consumed alcohol (4.92%) had the highest frequency, and friends who used opium (0.33%) had the lowest frequency. The variables of age, gender, marital status, type of residence and academic degree were significantly related to the likelihood of having close friends with certain high-risk behaviors (P<0.001). Conclusion According to the results obtained, alcohol consumption and extramarital heterosexual intercourse are very common among students. Special HIV prevention programs are therefore necessary for this age group.
C1 [Sajjadi, Homeira; Shushtari, Zahra Jorjoran] Univ Social Welf & Rehabil Sci, Social Determinants Hlth Res Ctr, Tehran, Iran.
   [Shati, Mohsen] Univ Social Welf & Rehabil Sci, Dept Aging, Tehran, Iran.
   [Salimi, Yahya] Kermanshah Univ Med Sci, Social Dev & Hlth Promot Res Ctr, Kermanshah, Iran.
   [Salimi, Yahya] Kermanshah Univ Med Sci, Sch Publ Hlth, Dept Epidemiol, Kermanshah, Iran.
   [Dejman, Masoomeh] Johns Hopkins Bloomberg Sch Publ Hlth, Dept Mental Hlth, Baltimore, MD USA.
   [Dejman, Masoomeh; Vameghi, Meroe] Univ Social Welf & Rehabil Sci, Social Welf Management Res Ctr, Tehran, Iran.
   [Karimi, Salahedin] Tabriz Univ Med Sci, Social Determinants Hlth Res Ctr, Tabriz, Iran.
   [Mahmoodi, Zohreh] Alborz Univ Med Sci, Social Determinants Hlth Res Ctr, Karaj, Iran.
C3 Kermanshah University of Medical Sciences; Kermanshah University of Medical Sciences; Johns Hopkins University; Johns Hopkins Bloomberg School of Public Health; Tabriz University of Medical Science
RP Mahmoodi, Z (corresponding author), Alborz Univ Med Sci, Social Determinants Hlth Res Ctr, Karaj, Iran.
EM zohrehmahmoodi2011@gmail.com
CR [Anonymous], 2011, J GORGAN U MED SCI, V13, P53
   [Anonymous], 2015, ISLAMIC REPUBLIC IRA, V0, P0
   Bao Shui-Lian, 2012, ZHONGHUA LIU XING BING XUE ZA ZHI, V33, P1036
   Bayrami M., 2010, URMIA MEDICAL JOURNAL, V21, P215
   Bernard HR, 2010, SEX TRANSM INFECT, V86, PI11, DOI 10.1136/sti.2010.044446
   Ege E, 2011, SEX DISABIL, V29, P229, DOI 10.1007/s11195-011-9205-9
   Ezoe S, 2012, PLOS ONE, V7, P0, DOI 10.1371/journal.pone.0031184
   Farahani Farideh Khalaj Abadi, 2012, J REPROD INFERTIL, V13, P101
   Feehan DM, 2016, SOCIOL METHODOL, V46, P153, DOI 10.1177/0081175016665425
   Feehan DM, 2016, AM J EPIDEMIOL, V183, P747, DOI 10.1093/aje/kwv287
   Guo WW, 2013, PLOS ONE, V8, P0, DOI 10.1371/journal.pone.0070718
   Kadushin C, 2006, J DRUG ISSUES, V36, P417, DOI 10.1177/002204260603600209
   Karami J, 2015, J WOMEN STUDIES SOCI, V13, P129
   Kazemeini T., 2013, J RAFSANJAN U MED SC, V12, P15
   Kazemzadeh Y., 2016, INT J HIGH RISK BEHA, V5, Pe25130, DOI 10.5812/ijhrba.25130
   Killworth PD, 1998, EVALUATION REV, V22, P289, DOI 10.1177/0193841X9802200205
   Mahboubi S., 2017, INT J ADOLESCENT MED, V0, P0
   Mahmoodi N, 2010, J APPL SOCIOLOGY, V21, P35
   McCarty C, 2001, HUM ORGAN, V60, P28, DOI 10.17730/humo.60.1.efx5t9gjtgmga73y
   Paniotto V, 2009, ESTIMATING SIZE POPU, V0, P0
   Ramezani Amitis, 2006, ARCH IRAN MED, V9, P315
   Rastegari Azam, 2013, GLOB J HEALTH SCI, V5, P217, DOI 10.5539/gjhs.v5n4p217
   Rezazadeh M., 2015, J FUNDAMENTALS MENTA, V17, P148, DOI 10.22038/JFMH.2015.4320
   Salganik MJ, 2011, SOC NETWORKS, V33, P70, DOI 10.1016/j.socnet.2010.10.006
   Shati M, 2014, IRAN J PUBLIC HEALTH, V43, P1079
   Sheikhzadeh K, 2016, J SUBST USE, V21, P9, DOI 10.3109/14659891.2014.942401
   Shokoohi M, 2012, INT J PREVENTIVE MED, V3, P471
   Siam S., 2007, DRUG ABUSE PREVALENC, V0, P0
   Smith DJ, 2007, AM J PUBLIC HEALTH, V97, P997, DOI 10.2105/AJPH.2006.088583
   Snyder DK, 2007, PSYCHOL PSYCHOL, V0, P12
   Taghavi M, 2013, SCI Q RES ADDICTION, V7, P9
   Trkulja V, 2003, CROAT MED J, V44, P50
   Varma DS, 2010, J WOMENS HEALTH, V19, P815, DOI 10.1089/jwh.2008.0884
   Zarrabi H., 2009, ACTA MEDICA IRANICA, V47, P473
NR 35
TC 13
Z9 14
U1 0
U2 7
PU PUBLIC LIBRARY SCIENCE
PI SAN FRANCISCO
PA 1160 BATTERY STREET, STE 100, SAN FRANCISCO, CA 94111 USA
SN 1932-6203
EI 
J9 PLOS ONE
JI PLoS One
PD MAY 8
PY 2018
VL 13
IS 5
BP 
EP 
DI 10.1371/journal.pone.0195364
PG 11
WC Multidisciplinary Sciences
SC Science & Technology - Other Topics
GA GF1VY
UT WOS:000431724900003
PM 29738560
DA 2023-03-20
ER

PT J
AU Haghir, E
   Madampage, C
   Mahmood, R
   Moraros, J
AF Haghir, Edris
   Madampage, Claudia
   Mahmood, Razi
   Moraros, John
TI Risk Factors Associated with Self-reported Sexually Transmitted Infections among Postsecondary Students in Canada
SO INTERNATIONAL JOURNAL OF PREVENTIVE MEDICINE
LA English
DT Article
DE Behaviors; Canada; risks; sexually transmitted diseases and human immunodeficiency virus; students
ID heterosexual anal intercourse; university-students; substance use; behavior; women; partners; adolescent; diseases
AB Background: Despite major public health efforts in addressing the burden of disease caused by sexually transmitted infections (STIs), rates among young adults continue to rise in Canada. The purpose of the study was to examine the prevalence and risk factors associated with acquiring STIs among postsecondary students in Canada. Methods: A secondary analysis of the American College Health Association-National College Health Assessment II-C Spring 2016 survey data (n = 43,780) was conducted. Sexually active participants (n = 28,831) were examined for their demographics, sexual behavior, alcohol and marijuana use, testing for human immunodeficiency virus (HIV), and human papillomavirus vaccination history. These factors were analyzed to help identify their possible association with acquiring an STI using logistic regression and multivariate modeling. Results: Among the study participants, 3.88% had an STI, with the highest rates observed among females and individuals aged 21-24 years old. Multivariate logistic analysis showed that participants who engaged in anal intercourse within the past 30 days (odds ratio [OR] = 1.634; 95% confidence interval [CI], 1.343-1.988), had four or more sexual partners in the last 12 months (OR = 4.223; 95% CI, 3.595-4.962), used marijuana within the past 30 days (OR = 1.641; 95% CI, 1.387-1.941), and had ever been tested for HIV (OR = 3.008; 95% CI, 2.607-3.471) had greater odds of acquiring an STI. Conclusions: The findings of this study highlight certain high-risk behaviors that are strongly associated with acquiring an STI among postsecondary students. Thus, efforts to design and deliver relevant educational programming and health promotion initiatives for this particular population are of utmost importance.
C1 [Haghir, Edris; Madampage, Claudia; Mahmood, Razi; Moraros, John] Univ Saskatchewan, Sch Publ Hlth, 104 Clin Pl,E Wing Hlth Sci,Room 3320, Saskatoon, SK S7N 2Z4, Canada.
C3 University of Saskatchewan
RP Moraros, J (corresponding author), Univ Saskatchewan, Sch Publ Hlth, 104 Clin Pl,E Wing Hlth Sci,Room 3320, Saskatoon, SK S7N 2Z4, Canada.
EM john.moraros@usask.ca
CR Abdullah ASM, 2003, PREV MED, V37, P311, DOI 10.1016/S0091-7435(03)00138-5
   Adefuye AS, 2009, BMC PUBLIC HEALTH, V9, P0, DOI 10.1186/1471-2458-9-281
   American College Health Association, 2015, AM COLL HLTH ASS NAT, V0, P0
   American Psychological Association, 2010, HIV AIDS SOC STAT, V0, P0
   [Anonymous], 2014, SURVEILLANCE MANUAL, V0, P0
   [Anonymous], 2011, ENROLMENT, V1, P0
   Baldwin JI, 2000, ARCH SEX BEHAV, V29, P357, DOI 10.1023/A:1001918504344
   Baskin-Sommers A, 2006, J ADOLESCENT HEALTH, V38, P609, DOI 10.1016/j.jadohealth.2005.07.010
   Benson LS, 2015, J SEX MED, V12, P1746, DOI 10.1111/jsm.12961
   Billy JOG, 2009, PERSPECT SEX REPRO H, V41, P74, DOI 10.1363/4107409
   Boyer CB, 2006, J INFECT DIS, V194, P307, DOI 10.1086/506328
   Bursac Z, 2008, SOURCE CODE BIOL MED, V3, P0, DOI 10.1186/1751-0473-3-17
   Cassidy C, 2015, CAN J NURS RES, V47, P18, DOI 10.1177/084456211504700303
   Cavazos-Rehg PA, 2011, AIDS BEHAV, V15, P869, DOI 10.1007/s10461-010-9669-0
   Centers for Disease Control and Prevention, 2011, CDC FACT SHEET 10 WA, V0, P0
   Chanakira E, 2015, INT J STD AIDS, V26, P369, DOI 10.1177/0956462414538950
   Chlamydia (Chlamydia Trachomatis), 2012, REP SEX TRANSM INF C, V0, P0
   Cooper ML, 2002, J STUD ALCOHOL, V0, PP101, DOI 10.15288/jsas.2002.s14.101
   Cragg A., 2014, UNDERSTANDING STI HI, V0, P0
   Fielder RL, 2013, J AM COLL HEALTH, V61, P46, DOI 10.1080/07448481.2012.750610
   Graham CA, 2003, J SEX RES, V40, P325, DOI 10.1080/00224490209552198
   Gravata A, 2016, ACTA MEDICA PORT, V29, P360, DOI 10.20344/amp.6992
   Herold ES, 1998, J SOC PERS RELAT, V15, P502, DOI 10.1177/0265407598154004
   Hosmer DW, 2013, APPL LOGISTIC REGRES, V0, P0, DOI DOI 10.1002/9781118548387
   Islam MM, 2012, AIDS CARE, V24, P1496, DOI 10.1080/09540121.2012.663886
   Kassebaum NJ, 2016, LANCET, V388, P1603, DOI 10.1016/S0140-6736(16)31470-2
   Kerr D, 2015, SUBST USE MISUSE, V50, P340, DOI 10.3109/10826084.2014.980954
   Kingston-Riechers J., 2011, EC COST HIV AIDS CAN, V0, P0
   Milhausen R. R., 2013, CAN J HUM SEX, V22, P142, DOI 10.3138/cjhs.2316
   Paul EL, 2000, J SEX RES, V37, P76, DOI 10.1080/00224490009552023
   Phillips AE, 2010, INT J EPIDEMIOL, V39, P1541, DOI 10.1093/ije/dyq114
   Public Health Agency of Canada, 2015, INF DIS PREV CONTR B, V0, P0
   Public Health Agency of Canada, 2014, HIV AIDS CAN SURV RE, V0, P0
   Santelli JS, 1998, FAM PLANN PERSPECT, V30, P271, DOI 10.2307/2991502
   Sexually Transmitted Infections-A Continued Public Health Concern, 2013, CHIEF PUBL HLTH OFF, V0, P0
   Smith LM, 2015, CAN MED ASSOC J, V187, PE74, DOI 10.1503/cmaj.140900
   Sonnenberg P, 2013, LANCET, V382, P1795, DOI 10.1016/S0140-6736(13)61947-9
   Vasilenko SA, 2014, J ADOLESCENT HEALTH, V55, P491, DOI 10.1016/j.jadohealth.2013.12.025
   Wasik M, 2009, FORMULARY, V44, P78
   World Health Organization (WHO), 2019, SEXUALLY TRANSMITTED, V0, P0
   Yan H, 2009, BMC PUBLIC HEALTH, V9, P0, DOI 10.1186/1471-2458-9-305
   Zhan WH, 2011, SEX TRANSM DIS, V38, P543, DOI 10.1097/OLQ.0b013e318205e449
NR 42
TC 3
Z9 3
U1 0
U2 9
PU WOLTERS KLUWER MEDKNOW PUBLICATIONS
PI MUMBAI
PA WOLTERS KLUWER INDIA PVT LTD , A-202, 2ND FLR, QUBE, C T S  NO 1498A-2 VILLAGE MAROL, ANDHERI EAST, MUMBAI, 400059, INDIA
SN 2008-7802
EI 2008-8213
J9 INT J PREVENTIVE MED
JI Int. J. Preventive Med.
PD JUN 4
PY 2018
VL 9
IS 
BP 
EP 
DI 10.4103/ijpvm.IJPVM_444_17
PG 7
WC Medicine, General & Internal
SC General & Internal Medicine
GA GT3JJ
UT WOS:000444398500001
PM 29963300
DA 2023-03-20
ER

PT J
AU Augsberger, A
   Rivera, AM
   Hahm, CT
   Lee, YA
   Choi, Y
   Hahm, HC
AF Augsberger, Astraea
   Rivera, Alexandra Marie
   Hahm, Christian T.
   Lee, Yerang Anna
   Choi, Yoonsun
   Hahm, Hyeouk Chris
TI Culturally Related Risk Factors of Suicidal Ideation, Intent, and Behavior Among Asian American Women
SO ASIAN AMERICAN JOURNAL OF PSYCHOLOGY
LA English
DT Article
DE suicide; Asian American women; mental health; suicidal ideation; AWARE intervention
ID intergenerational family conflict; intimate partner violence; mental-health; college-students; model minority; self-harm; hiv risk; chinese; scale; adolescents
AB To date, research on suicidality among Asian American women has focused on descriptive statistics and factors associated with suicidal ideation or attempts. As a field, we have little understanding of the precipitants to suicidal ideation, the specificity of intent, the methods contemplated, and the degree of lethality among these women. This mixed-methods study used the Columbia Suicide Severity Rating Scale to assess the suicidal ideation, the specificity of intent, the methods contemplated, and the degree of lethality among 173 Chinese, Korean, and Vietnamese American young women of age 18-35 years (M = 23.3, SD = 3.8) who completed clinical eligibility assessments for the Asian American Women's Action for Resilience and Empowerment intervention. Among the 173 women, quantitative results indicated that 110 participants (63.6%) of age 18-35 years (M = 23.8, SD = 3.9) experienced at least one occurrence of suicidal ideation in their lifetime, and 32 participants (18.5%) reported an intent to commit suicide. Almost half of those participants (43.7%) also described plans of moderate to extremely high lethality. Qualitative results demonstrated that precipitants for suicidal ideation may be culturally relevant and include a pressure to achieve and perform, restrictive and controlling parents, and loss of power in intimate relationships. These results suggest that there is a need to examine interventions that promote family support and provide education on ways to establish healthy romantic relationships as well as decrease the internalized need for perfection.
C1 [Augsberger, Astraea; Hahm, Christian T.; Hahm, Hyeouk Chris] Boston Univ, Sch Social Work, 264 Bay State Rd 222, Boston, MA 02215 USA.
   [Rivera, Alexandra Marie] Native Amer Hlth Ctr, Clin Behav Hlth Dept, Oakland, CA USA.
   [Lee, Yerang Anna] Boston Univ, Sch Educ, Boston, MA 02215 USA.
   [Choi, Yoonsun] Univ Chicago, Sch Social Serv Adm, Chicago, IL 60637 USA.
   [Rivera, Alexandra Marie] Stanford Univ, Counseling & Psychol Serv, Stanford, CA 94305 USA.
C3 Boston University; Boston University; University of Chicago; Stanford University
RP Hahm, HC (corresponding author), Boston Univ, Sch Social Work, 264 Bay State Rd 222, Boston, MA 02215 USA.
EM hahm@bu.edu
FU National Institutes of Health grant from the National Institute of Mental Health [R34MH0999-01A1]
CR Alegria M, 2008, PSYCHIAT SERV, V59, P1264, DOI 10.1176/appi.ps.59.11.1264
   [Anonymous], 2001, MENT HLTH CULT RAC E, V0, P0
   Arnett JJ, 2000, AM PSYCHOL, V55, P469, DOI 10.1037/0003-066X.55.5.469
   Augsberger A, 2015, BMC HEALTH SERV RES, V15, P0, DOI 10.1186/s12913-015-1191-7
   Baca-Garcia E, 2010, MOL PSYCHIATR, V15, P250, DOI 10.1038/mp.2008.98
   Bongiovi-Garcia ME, 2009, J AFFECT DISORDERS, V115, P183, DOI 10.1016/j.jad.2008.07.026
   Brown GK, 2000, J CONSULT CLIN PSYCH, V68, P371, DOI 10.1037/0022-006X.68.3.371
   Cheng AW, 2017, J IMMIGR MINOR HEALT, V19, P572, DOI 10.1007/s10903-016-0440-0
   Cheng JKY, 2010, ASIAN AM J PSYCHOL, V1, P18, DOI 10.1037/a0018799
   Choi JL, 2009, COUNS PSYCHOL, V37, P186, DOI 10.1177/0011000006292256
   Chu JP, 2011, ASIAN AM J PSYCHOL, V2, P25, DOI 10.1037/a0023326
   Creswell JW, 2013, QUALITATIVE INQUIRY, V0, P0
   Curtain S. C, 2016, SUICIDE RATES FEMALE, V0, P0
   Duldulao AA, 2009, ARCH SUICIDE RES, V13, P277, DOI 10.1080/13811110903044567
   Else IRN, 2009, AGGRESS VIOLENT BEH, V14, P470, DOI 10.1016/j.avb.2009.07.009
   Endo K, 2017, J ADOLESCENT HEALTH, V61, P187, DOI 10.1016/j.jadohealth.2017.02.018
   EPIC Project and ProVac Initiative, 2019, SAMPL DES OPT SDO IN, V0, P0
   Gipson PY, 2015, PEDIATR EMERG CARE, V31, P88, DOI 10.1097/PEC.0000000000000225
   Gratz KL, 2006, AM J ORTHOPSYCHIAT, V76, P238, DOI 10.1037/0002-9432.76.2.238
   Hahm HC, 2017, ASIAN AM PARENTING F, V0, PP165, DOI 10.1007/978-3-319-63136-3_8
   Hahm HC, 2017, J CROSS CULT PSYCHOL, V48, P1537, DOI 10.1177/0022022117730815
   Hahm Hyeouk Chris, 2014, RACE SOC PROBL, V6, P56
   Hahm HC, 2013, SUBST USE MISUSE, V48, P1563, DOI 10.3109/10826084.2013.808219
   Hahm HC, 2012, WOMEN HEALTH ISS, V22, PE35, DOI 10.1016/j.whi.2011.07.003
   Hsieh HF, 2005, QUAL HEALTH RES, V15, P1277, DOI 10.1177/1049732305276687
   Kar N, 2014, INDIAN J PSYCHIAT, V56, P337, DOI 10.4103/0019-5545.146512
   Kessler RC, 1999, ARCH GEN PSYCHIAT, V56, P617, DOI 10.1001/archpsyc.56.7.617
   Kim HJ, 2015, PLOS ONE, V10, P0, DOI 10.1371/journal.pone.0127760
   Kroutil L. A, 2015, SUICIDAL THOUGHT AND, V0, P0
   Kuroki Y, 2012, ASIAN AM J PSYCHOL, V3, P17, DOI 10.1037/a0026586
   Lai DWL, 2017, J IMMIGR MINOR HEALT, V19, P755, DOI 10.1007/s10903-016-0490-3
   Lee J, 2012, AIDS EDUC PREV, V24, P549, DOI 10.1521/aeap.2012.24.6.549
   Lee RM, 2001, J COUNS PSYCHOL, V48, P410, DOI 10.1037//0022-0167.48.4.410
   Lee S, 2009, J COMMUN HEALTH, V34, P144, DOI 10.1007/s10900-008-9137-1
   Lee YS, 2009, TRAUMA VIOLENCE ABUS, V10, P143, DOI 10.1177/1524838009334130
   Liao YA, 2011, J CROSS CULT PSYCHOL, V42, P25, DOI 10.1177/0022022110361774
   Maru M, 2018, WOMEN THER, V41, P339, DOI 10.1080/02703149.2018.1430381
   Morrison L L, 2000, CULTUR DIVERS ETHNIC MINOR PSYCHOL, V6, P374, DOI 10.1037/1099-9809.6.4.374
   Muehlenkamp JJ, 2005, J CLIN PSYCHOL, V61, P431, DOI 10.1002/jclp.20051
   National Center for Health Statistics, 2012, HLTH US, V0, P0
   Noh E, 2003, CR-NEW CENTEN REV, V3, P131, DOI 10.1353/ncr.2004.0009
   Noh E, 2007, WOMEN THER, V30, P87, DOI 10.1300/J015v30n03_08
   Posner K., 2016, COLUMBIA SUICIDE SEV, V0, P0
   Posner K, 2011, AM J PSYCHIAT, V168, P1266, DOI 10.1176/appi.ajp.2011.10111704
   Range LM, 1999, AGGRESS VIOLENT BEH, V4, P413, DOI 10.1016/S1359-1789(98)00022-6
   Shiang J, 1998, CLIN PSYCHOL-SCI PR, V5, P182, DOI 10.1111/j.1468-2850.1998.tb00143.x
   Spicer RS, 2000, AM J PUBLIC HEALTH, V90, P1885, DOI 10.2105/AJPH.90.12.1885
   Sue S., 1982, MENTAL HLTH ASIAN AM, V0, P0
   Takeuchi DT, 2007, AM J PUBLIC HEALTH, V97, P84, DOI 10.2105/AJPH.2006.088401
   The Columbia Lighthouse Project, 2017, COL SUIC SEV RAT SCA, V0, P0
   Tsai-Chae AH, 2008, CULT DIVERS ETHN MIN, V14, P205, DOI 10.1037/1099-9809.14.3.205
   Wolford-Clevenger C, 2015, TRAUMA VIOLENCE ABUS, V16, P169, DOI 10.1177/1524838013517562
   Wong YJ, 2017, DEATH STUD, V41, P311, DOI 10.1080/07481187.2016.1275888
   Wong YJ, 2014, ASIAN AM J PSYCHOL, V5, P237, DOI 10.1037/a0033283
   Wong YJ, 2014, J COUNS PSYCHOL, V61, P119, DOI 10.1037/a0034681
   Wong YJ, 2011, J YOUTH ADOLESCENCE, V40, P1453, DOI 10.1007/s10964-011-9701-3
   Wong YJ, 2011, J COLL STUDENT DEV, V52, P396, DOI 10.1353/csd.2011.0057
   Ying YW, 2007, AM J ORTHOPSYCHIAT, V77, P61, DOI 10.1037/0002-9432.77.1.61
   Young CB, 2010, J AFFECT DISORDERS, V125, P379, DOI 10.1016/j.jad.2010.02.124
NR 59
TC 7
Z9 7
U1 0
U2 12
PU EDUCATIONAL PUBLISHING FOUNDATION-AMERICAN PSYCHOLOGICAL ASSOC
PI WASHINGTON
PA 750 FIRST ST, NE, WASHINGTON, DC 20002-4242 USA
SN 1948-1985
EI 1948-1993
J9 ASIAN AM J PSYCHOL
JI Asian Am. J. Psychol.
PD DEC 15
PY 2018
VL 9
IS 4
BP 252
EP 261
DI 10.1037/aap0000146
PG 10
WC Ethnic Studies; Psychology, Multidisciplinary
SC Ethnic Studies; Psychology
GA HE3DO
UT WOS:000453232100002
DA 2023-03-20
ER

PT J
AU Haffejee, F
   Koorbanally, D
   Corona, R
AF Haffejee, Firoza
   Koorbanally, Danielle
   Corona, Rosalie
TI Condom Use Among South African University Students in the Province of KwaZulu-Natal
SO SEXUALITY AND CULTURE
LA English
DT Article
DE Condom; HIV; South Africa; University students
ID sexual risk; hiv; women; gender; prevention; attitudes; health; youth
AB South Africa has one of the highest HIV infection rates in the world, with young people particularly affected. Condoms are an effective preventative method against HIV among sexually active adults. This study assessed the level of condom usage among university students in South Africa and their attitudes towards condom usage, negotiation efficacy and confidence in condom usage. It was a cross-sectional study conducted amongst South African university students living at the university residences. Students were randomly selected and required to complete a self-administered questionnaire. The mean age of participants (n = 441) was 22.7 +/- 4.3 years. The mean age of sexual debut was 17.7 +/- 3.0 years with 1.4 +/- 1.47 (range 0-13) current partners. Less than half of the students used a condom at sexual debut and only 28.5% used condoms during recent sexual activity. Those students who used a condom at first sexual intercourse had marginally more positive attitudes about condom usage than those who did not do so (p = 0.056). Students with a single current partner had more positive attitudes about condom usage than those with multiple current partners (p = 0.021). Only 32.5% (n = 127) of the students were very confident in using condoms. Similarly, only 33.0% (n = 130) of the participants felt that they could definitely negotiate condom use with their partners. We conclude that condom use among South African students is low and that they lack the confidence to use condoms. We recommend that programmes to step up condom use must also incorporate educational interventions on usage.
C1 [Haffejee, Firoza; Koorbanally, Danielle] Durban Univ Technol, Dept Basic Med Sci, Durban, South Africa.
   [Corona, Rosalie] Virginia Commonwealth Univ, Dept Psychol, Box 2018, Richmond, VA 23284 USA.
C3 Durban University of Technology; Virginia Commonwealth University
RP Haffejee, F (corresponding author), Durban Univ Technol, Dept Basic Med Sci, Durban, South Africa.
EM firozah@dut.ac.za
FU National Research Foundation of South Africa [99315]
CR Bandura A., 1986, SOCIAL FDN THOUGHT A, V0, P0
   Beksinska ME, 2012, SEX HEALTH, V9, P51, DOI 10.1071/SH11011
   Bhana A, 2008, VULNERABLE CHILD YOU, V3, P112, DOI 10.1080/17450120701867546
   Boyd K., 2015, J BLACK SEXUALITY RE, V1, P97
   DICLEMENTE RJ, 1995, JAMA-J AM MED ASSOC, V274, P1271, DOI 10.1001/jama.274.16.1271
   Dube N, 2017, SAGE OPEN, V7, P0, DOI 10.1177/2158244016687345
   Exavery A, 2012, BMC PUBLIC HEALTH, V12, P0, DOI 10.1186/1471-2458-12-1097
   Halperin DT, 2004, LANCET, V364, P1913, DOI 10.1016/S0140-6736(04)17487-4
   Hendriksen ES, 2007, AM J PUBLIC HEALTH, V97, P1241, DOI 10.2105/AJPH.2006.086009
   Hitchcock L., 2016, KZN HIGHEST NEW HIV, V0, P0
   Hood KB, 2013, WOMEN HEALTH, V53, P349, DOI 10.1080/03630242.2013.788610
   LoveLife, 2017, OV LOVELIFE, V0, P0
   Maharaj P, 2005, INT FAM PLAN PERSPEC, V31, P24, DOI 10.1363/3102405
   Maharaj P, 2006, REPROD HEALTH MATTER, V14, P104, DOI 10.1016/S0968-8080(06)28253-3
   Mantell JE, 2009, CULT HEALTH SEX, V11, P139, DOI 10.1080/13691050802521155
   McCall S., 2016, J AIDS CLIN RES, V0, P0, DOI DOI 10.4172/2155-6113.1000563
   Mfecane S, 2013, CULT HEALTH SEX, V15, P269, DOI 10.1080/13691058.2012.729159
   Mullinax M, 2017, J SEX RES, V54, P642, DOI 10.1080/00224499.2016.1143440
   Mulwo AK, 2009, AJAR-AFR J AIDS RES, V8, P311, DOI 10.2989/AJAR.2009.8.3.7.928
   Mustanski B, 2014, ARCH SEX BEHAV, V43, P21, DOI 10.1007/s10508-013-0215-9
   Osuafor G. N., 2014, AFRICAN POPULATION S, V28, P538, DOI 10.11564/28-1-506
   Peltzer K, 2000, E AFR MED J, V77, P46
   Pitpitan EV, 2012, PLOS ONE, V7, P0, DOI 10.1371/journal.pone.0045631
   Sheeran P., 1999, PSYCHOSOCIAL CORRELA, V0, P0
   Shisana O, 2009, S AFRICAN NATL HIV P, V0, P0
   Simbayi LC, 2004, AIDS CARE, V16, P605, DOI 10.1080/09540120410001716405
   Society for Family Health, 2015, COND DISTR, V0, P0
   UNAIDS, 2013, UNAIDS UPD AFR TURN, V0, P0
   UNAIDS, 2006, AIDS EP UPD, V0, P1
   Wingood GM, 2000, HEALTH EDUC BEHAV, V27, P539, DOI 10.1177/109019810002700502
NR 30
TC 5
Z9 5
U1 0
U2 2
PU SPRINGER
PI NEW YORK
PA 233 SPRING ST, NEW YORK, NY 10013 USA
SN 1095-5143
EI 1936-4822
J9 SEX CULT
JI Sex. Cult.
PD DEC 15
PY 2018
VL 22
IS 4
BP 1279
EP 1289
DI 10.1007/s12119-018-9523-5
PG 11
WC Social Sciences, Interdisciplinary
SC Social Sciences - Other Topics
GA HA5QD
UT WOS:000450329800014
DA 2023-03-20
ER

PT J
AU Pinyaphong, J
   Srithanaviboonchai, K
   Musumari, PM
   Tangmunkongvorakul, A
   Chariyalertsak, S
   Phornphibul, P
AF Pinyaphong, Jakkrite
   Srithanaviboonchai, Kriengkrai
   Musumari, Patou Masika
   Tangmunkongvorakul, Arunrat
   Chariyalertsak, Suwat
   Phornphibul, Pikul
TI PREDICTORS OF CONDOM USE AMONG HETEROSEXUAL MALE UNIVERSITY STUDENTS IN NORTHERN THAILAND USING A PSYCHOLOGICAL FACTORS MODEL
SO SOUTHEAST ASIAN JOURNAL OF TROPICAL MEDICINE AND PUBLIC HEALTH
LA English
DT Article
DE condom use; HIV prevention; psychological factor model; heterosexual males; university students
ID self-efficacy; barriers; sex; behavior
AB Male university students are vulnerable to HIV and other STIs due to inconsistent condom use. There is little data regarding condom use behaviors among heterosexual male university students in Thailand. The purpose of this study was to identify psychological factors predictive of condom use behavior in this population. We constructed a model to determine psychological factors predictive of condom use behaviors. This model was developed from three psychological theories described in this paper: the Health Belief Model, the Theory of Planned Behavior, and the Social Cognitive Theory. We then developed a computer-based questionnaire asking about condom use behavior and administered to sexually active male university students in northern Thailand. The results of this questionnaire were used to evaluate our newly constructed model. A total of 1,200 students were recruited into the study of whom 1,039 completed the questionnaire completely and whose data was used in the results. The constructed model explained 56% of the variance (R-2 = 0.56). In this model, higher levels of perceived susceptibility, perceived self-efficacy and subjective norms and lower levels of perceived barriers predicted consistent condom use behavior. Of these, perceived barriers to condom use was the strongest predictor (beta = 0.42) of condom use behavior. This model provides information useful for condom promotion programs targeting the study population. Further studies are needed to determine if this model can be applied to other populations and if programs based on the results of this model can indeed be effective in improving condom use behavior among the study population.
C1 [Pinyaphong, Jakkrite; Srithanaviboonchai, Kriengkrai; Chariyalertsak, Suwat] Chiang Mai Univ, Fac Med, Chiang Mai 50200, Thailand.
   [Srithanaviboonchai, Kriengkrai; Tangmunkongvorakul, Arunrat] Chiang Mai Univ, Res Inst Hlth Sci, Chiang Mai, Thailand.
   [Musumari, Patou Masika] Kyoto Univ, Dept Global Hlth & Socioepidemiol, Sch Publ Hlth, Kyoto, Japan.
   [Chariyalertsak, Suwat] Chiang Mai Univ, Fac Publ Hlth, Chiang Mai, Thailand.
   [Phornphibul, Pikul] Chiang Mai Univ, Fac Nursing, Chiang Mai, Thailand.
C3 Chiang Mai University; Chiang Mai University; Kyoto University; Chiang Mai University; Chiang Mai University
RP Srithanaviboonchai, K (corresponding author), Chiang Mai Univ, Fac Med, Chiang Mai 50200, Thailand.
EM kriengkrai.s@cmu.ac.th
FU Chiang Mai University Center of Excellence in HIV/AIDS Research; National Research University Project under Thailand's Office of Higher Education Commission; University of Kyoto's "Strategic Young Research Overseas Visit Program for Accelerating Brain Circulation Program"
CR Adefuye AS, 2009, BMC PUBLIC HEALTH, V9, P0, DOI 10.1186/1471-2458-9-281
   AJZEN I, 1991, ORGAN BEHAV HUM DEC, V50, P179, DOI 10.1016/0749-5978(91)90020-T
   Aurpibul L, 2016, PLOS ONE, V11, P0, DOI 10.1371/journal.pone.0165866
   Bandura A., 1997, SELF EFFICACY ESSENC, V0, P0
   Bureau of Epidemiology, 2016, HIV AIDS SIT THAIL, V0, P0
   Bureau of Epidemiology Thailand Ministry of Public Health, 2015, SEX TRANSM INF ANN E, V0, P103
   Chamratrithirong A, 2012, PLOS ONE, V7, P0, DOI 10.1371/journal.pone.0042009
   Chatchawarn T, 2011, J LIBERAL ARTS, V11, P118
   Espada JP, 2016, BMC PUBLIC HEALTH, V16, P0, DOI 10.1186/s12889-016-2702-0
   Fairchild AJ, 2009, BEHAV RES METHODS, V41, P486, DOI 10.3758/BRM.41.2.486
   Fehr SK, 2015, SEX CULT, V19, P103, DOI 10.1007/s12119-014-9249-y
   de Araujo LF, 2014, INT J CLIN HLTH PSYC, V14, P120, DOI 10.1016/S1697-2600(14)70045-6
   Hounton SH, 2005, BMC PUBLIC HEALTH, V5, P0, DOI 10.1186/1471-2458-5-8
   Iacobucci D, 2010, J CONSUM PSYCHOL, V20, P90, DOI 10.1016/j.jcps.2009.09.003
   Janepanish P, 2011, AIDS CARE, V23, P460, DOI 10.1080/09540121.2010.516336
   Jenkins RA, 2002, AIDS EDUC PREV, V14, P228, DOI 10.1521/aeap.14.3.228.23894
   Kaneko N, 2007, NURS HEALTH SCI, V9, P284, DOI 10.1111/j.1442-2018.2007.00338.x
   Kapadia F, 2012, AIDS EDUC PREV, V24, P27, DOI 10.1521/aeap.2012.24.1.27
   Katikiro E, 2012, ISRN AIDS, V2012, P170739, DOI 10.5402/2012/170739
   Khumsaen N, 2008, J ASSOC NURSE AIDS C, V0, P218
   King KA, 2014, SEX CULT, V18, P649, DOI 10.1007/s12119-013-9214-1
   Knafl GJ, 2007, STAT METHODS MED RES, V16, P77, DOI 10.1177/0962280206070649
   Le LC, 2012, MEDICC REV, V14, P26, DOI 10.37757/MR2012V14.N4.7
   Mehra D, 2014, GLOB HLTH ACTION, V7, P1
   Munro S, 2007, BMC PUBLIC HEALTH, V7, P0, DOI 10.1186/1471-2458-7-104
   Musumari PM, 2016, PLOS ONE, V1, P0
   National AIDS Management Center. Department of Disease Control. Ministry of Health, 2015, THAIL AIDS RESP PROG, V0, P0
   Ralph JD, 1992, ADOLESCENTS AIDS GEN, V0, P0
   Rosenstock IM., 1990, HLTH BEHAV HLTH ED T, V0, P39
   Sheeran P, 1999, PSYCHOL BULL, V125, P90, DOI 10.1037/0033-2909.125.1.90
   Srisuriyawet R, 2006, THAI J NURS RES, V10, P215
   Tafuri S, 2010, EUR J CONTRACEP REPR, V15, P24, DOI 10.3109/13625180903427683
   Tangmunkongvorakul A, 2012, ASIAN POPUL STUD, V8, P39, DOI 10.1080/17441730.2012.646837
   Tangmunkongvorakul A, 2010, SE ASIAN J TROP MED, V41, P1475
   Tarkang EE, 2013, AM J HLTH RES, V1, P42
   Thato R, 2008, J ADV NURS, V62, P457, DOI 10.1111/j.1365-2648.2008.04609.x
   Thato S, 2005, J NURS SCHOLARSHIP, V37, P36, DOI 10.1111/j.1547-5069.2005.00012.x
   Thato S, 2003, J NURS SCHOLARSHIP, V35, P157, DOI 10.1111/j.1547-5069.2003.00157.x
   UNAIDS, 2016, AIDS NUMB AIDS IS NO, V0, P0
   UNAIDS, 2014, THE GAP REP, V0, P0
   Wayuhuerd S, 2010, PAC RIM INT J NURS R, V14, P315
NR 41
TC 3
Z9 6
U1 0
U2 6
PU SOUTHEAST ASIAN MINISTERS EDUC ORGANIZATION
PI BANGKOK
PA SEAMEO-TROPMED, 420-6 RAJVITHI RD,, BANGKOK 10400, THAILAND
SN 0125-1562
EI 
J9 SE ASIAN J TROP MED
JI Southeast Asian J. Trop. Med. Public Health
PD MAY 15
PY 2018
VL 49
IS 3
BP 489
EP 501
DI 
PG 13
WC Public, Environmental & Occupational Health; Infectious Diseases; Tropical Medicine
SC Public, Environmental & Occupational Health; Infectious Diseases; Tropical Medicine
GA GM6YB
UT WOS:000438323800016
DA 2023-03-20
ER

PT J
AU Pinyaphong, J
   Srithanaviboonchai, K
   Chariyalertsak, S
   Phornphibul, P
   Tangmunkongvorakul, A
   Musumari, PM
AF Pinyaphong, Jakkrite
   Srithanaviboonchai, Kriengkrai
   Chariyalertsak, Suwat
   Phornphibul, Pikul
   Tangmunkongvorakul, Arunrat
   Musumari, Patou Masika
TI Inconsistent Condom Use Among Male University Students in Northern Thailand
SO ASIA-PACIFIC JOURNAL OF PUBLIC HEALTH
LA English
DT Article
DE condom use; HIV prevention; university students; sexual risk behavior; psychological factors; developing countries
ID adolescents; behavior; predictors; initiation; barriers; sex
AB University students are at increased risk of HIV infection, but little is known about the determinants of inconsistent condom use among them. The study aims to assess the association of sociodemographic, individual, dyadic, and social factors with inconsistent condom use among male university students. Of 1091 participants, 67.0% had sexual intercourse, though 64.4% had inconsistent condom use. It was found that did not use a condom at first sexual intercourse (adjusted odds ratio [AOR] 6.1; CI, 3.7-10.1), history of STIs (AOR, 2.1; CI, 1.0-4.2), low self-efficacy (AOR, 2.4; CI, 1.3-4.7), perception that condom use reduces pleasure (AOR, 1.4; CI, 1.0-2.1), and high subjective norm (AOR, 1.9; CI, 1.3-2.8) were associated with increased odds of inconsistent condom use. Condom use should be promoted from the onset of sexual activity to establish a habit of safe sex practices and for improvement in self-efficacy of condom use. Emphasis must be laid on pleasure-enhancing benefits of condom use and changing social norms.
C1 [Pinyaphong, Jakkrite; Srithanaviboonchai, Kriengkrai; Chariyalertsak, Suwat; Phornphibul, Pikul; Tangmunkongvorakul, Arunrat] Chiang Mai Univ, Chiang Mai, Thailand.
   [Musumari, Patou Masika] Kyoto Univ, Sch Publ Hlth, Kyoto, Japan.
C3 Chiang Mai University; Kyoto University
RP Srithanaviboonchai, K (corresponding author), Chiang Mai Univ, Dept Community Med, Fac Med, 110 Intavaroros, Chiang Mai 50200, Thailand.
EM kriengkrai.s@cmu.ac.th
CR Adefuye AS, 2009, BMC PUBLIC HEALTH, V9, P0, DOI 10.1186/1471-2458-9-281
   Asante KO, 2016, J COMMUN HEALTH, V41, P97, DOI 10.1007/s10900-015-0073-6
   Chamratrithirong A, 2012, PLOS ONE, V7, P0, DOI 10.1371/journal.pone.0042009
   Chatchawarn T., 2011, J LIBERAL ARTS, V11, P118
   Daniel W.W., 2013, BIOSTATISTICS FDN AN, V10th, P0
   Espada JP, 2016, BMC PUBLIC HEALTH, V16, P0, DOI 10.1186/s12889-016-2702-0
   Fehr SK, 2015, SEX CULT, V19, P103, DOI 10.1007/s12119-014-9249-y
   Giannou FK, 2016, EXPERT REV PHARM OUT, V16, P489, DOI 10.1586/14737167.2016.1102635
   Gullette DL, 2006, J ASSOC NURSE AIDS C, V17, P23, DOI 10.1016/j.jana.2006.07.001
   Hounton SH, 2005, BMC PUBLIC HEALTH, V5, P0, DOI 10.1186/1471-2458-5-8
   Jenkins RA, 2002, AIDS EDUC PREV, V14, P228, DOI 10.1521/aeap.14.3.228.23894
   Katikiro E, 2012, ISRN AIDS, V2012, P170739, DOI 10.5402/2012/170739
   Khumsaen N, 2009, J ASSOC NURSE AIDS C, V20, P218, DOI 10.1016/j.jana.2008.12.006
   LaBrie JW, 2008, ARCH SEX BEHAV, V37, P330, DOI 10.1007/s10508-007-9195-y
   Li JT, 2015, ASIA-PAC J PUBLIC HE, V27, P21S, DOI 10.1177/1010539514549186
   Mehra D, 2014, GLOBAL HEALTH ACTION, V7, P0, DOI 10.3402/gha.v7.22942
   Mensch BS, 2003, DEMOGRAPHY, V40, P247, DOI 10.1353/dem.2003.0017
   National AIDS Management Center. Department of Disease Control. Ministry of Health, 2015, THAIL AIDS RESP PROG, V0, P0
   Pituch K.A, 2016, APPL MULTIVARIATE ST, V6th, P0
   Prat F, 2016, CURR PSYCHOL, V35, P13, DOI 10.1007/s12144-015-9357-3
   Samad SA, 2016, ASIA-PAC J PUBLIC HE, V28, P313, DOI 10.1177/1010539516645158
   Shafii T, 2004, SEX TRANSM DIS, V31, P366, DOI 10.1097/00007435-200406000-00010
   Shlay JC, 2004, SEX TRANSM DIS, V31, P526, DOI 10.1097/01.olq.0000137897.17919.d1
   Srisuriyawet R, 2006, THAI J NURS RES, V10, P215
   Tarkang EE, 2013, AM J HLTH RES, V1, P42
   Thato S, 2003, J NURS SCHOLARSHIP, V35, P157, DOI 10.1111/j.1547-5069.2003.00157.x
   Wayuhuerd S, 2010, PAC RIM INT J NURS R, V14, P315
   Westercamp N, 2010, AIDS BEHAV, V14, P949, DOI 10.1007/s10461-008-9458-1
   White R.C., 2004, SOC ECON STUD, V53, P155
   Yan H, 2009, BMC PUBLIC HEALTH, V9, P0, DOI 10.1186/1471-2458-9-305
NR 30
TC 4
Z9 4
U1 0
U2 9
PU SAGE PUBLICATIONS INC
PI THOUSAND OAKS
PA 2455 TELLER RD, THOUSAND OAKS, CA 91320 USA
SN 1010-5395
EI 1941-2479
J9 ASIA-PAC J PUBLIC HE
JI Asia-Pac. J. Public Health
PD MAR 15
PY 2018
VL 30
IS 2
BP 147
EP 157
DI 10.1177/1010539517753931
PG 11
WC Public, Environmental & Occupational Health
SC Public, Environmental & Occupational Health
GA GC4KU
UT WOS:000429754200007
PM 29409333
DA 2023-03-20
ER

PT J
AU Okonkwo, AD
AF Okonkwo, Amaechi D.
TI Consumerism, Transactional Sex and Some Nigerian Undergraduate Students: More Complex Interrelationships than Alleged
SO SEXUALITY AND CULTURE
LA English
DT Article
DE Nigeria; Consumerism; Transactional sex; Students; Structuration theory
ID qualitative content-analysis; hiv prevention; prostitution; adolescents; university; scripts; women; trafficking; negotiation; experiences
AB Emerging transactional sex literature in Nigeria strongly suggests that consumerism drives female undergraduate students' transactional sex. This assessment is factual but incomplete. Such individualist rendition of causation often informs similarly narrow behaviour change interventions, which are limited in effectiveness. To present a more rigorous account of influences on transactional sex, I synthesize and re-interpret emerging transactional sex literature with theoretical content analysis-sensitised by structuration theory. The objective is to demonstrate how some female undergraduate students' transactional sex is also pre-scripted by their gender socialization and sexualisation, life options/experiences in a male-privileging political-economy, their knowledgeable and purposive actions, and so on. That is, the paper demonstrates how various structural influences, such as the gender structure and political economy, predispose the students toward transactional sex (agency) with older and richer men for money, consumer goods, influence and distinction on campus. The students subsequently draw on, and work on their predispositions toward cross-generational dating and xenocentric goods to engage older and richer males in transactional sex. Xenocentric goods make the students more visible (perhaps alluring) to older and/or richer males in search of younger sexual partners, and orient them to further transactional sex, and so on. Fundamentally therefore, influences on transactional sex are multiple, interdependent and recursive, such that no single influence, for example consumerism, unilaterally determines any student's engagement in transactional sex.
C1 [Okonkwo, Amaechi D.] Univ Saskatchewan, Dept Sociol, Saskatoon, SK S7J 2X3, Canada.
C3 University of Saskatchewan
RP Okonkwo, AD (corresponding author), Univ Saskatchewan, Dept Sociol, Saskatoon, SK S7J 2X3, Canada.
EM amaechi.okonkwo@usask.ca
CR Abdullahi M., 2013, INT J HUMAN SOC SCI, V2, P40
   ActionAid, 2015, CORRUPTION POVERTY N, V0, P0
   Aderinto, 2007, J HUMANITIES SOCIAL, V1, P1
   AfDB. OECD. & UNDP, 2015, AFR EC OULTL, V0, P0
   Aghatise E, 2004, VIOLENCE AGAINST WOM, V10, P1126, DOI 10.1177/1077801204268608
   Ago, 2014, INT J HLTH SCI, V100, P435
   Ankomah A, 2011, ADOLESC HEALTH MED T, V2, P75, DOI 10.2147/AHMT.S23649
   Archer M., 1995, REALIST SOCIAL THEOR, V0, P0, DOI DOI 10.1017/CBO9780511557675
   Archer M. S., 2000, BEING HUMAN PROBLEM, V0, P0
   Arenyeka L., 2014, SEX CITY SHAME CAMP, V0, P0
   Babatunde E. B., 2014, INT J AFRICAN SOC CU, V1, P13
   Bakhari S., 2009, BUYING YOUR WAY HEAV, V0, P0
   Bamgbose U, 2002, INT J OFFENDER THER, V46, P569, DOI 10.1077/030662402236741
   Barnett JP, 2011, J SEX RES, V48, P349, DOI 10.1080/00224499.2010.499523
   Bauman Zugmunt, 2001, CONVERSATIONS ZYGMUN, V0, P0
   Bauman Zygmunt, 1987, LEGISLATORS INTERPRE, V0, P0
   Beck U., 1992, RISK SOC, V0, P0
   BENNETT A, 1999, ACCOUNTING TASTES AU, V0, P0
   Bleicher J., 1980, CONT HERMENEUTICS HE, V0, P0
   Bourdieu P., 1984, DISTINCTION SOCIAL C, V0, P0
   BRAITHWAITE J, 1993, BRIT J CRIMINOL, V33, P1
   Buijzen M, 2003, COMMUN RES, V30, P483, DOI 10.1177/0093650203256361
   Busza J, 2006, SEX CULT HEALTH, V0, P134
   Cadmus E O, 2011, ANN IB POSTGRAD MED, V9, P19
   Cameron D., 1998, LANGUAGE GENDER READ, V0, P271
   Campbel C., 1997, THESIS, V0, P340
   Campbell R, 2003, SOC SCI MED, V56, P671, DOI 10.1016/S0277-9536(02)00064-3
   Choudhry V., 2015, THESIS, V34, P0
   Connell R.W., 1998, MEN MASC, V1, P3, DOI 10.1177/1097184X98001001001
   Connell RaewynW., 2009, GENDER, V0, P0
   Dworkin A., 1997, LIFE DEATH, V0, P0
   Ekpo-Otu M.U., 2013, INKANYISO J HUMANITI, V5, P72
   Elias N., 2008, QUEST EXCITEMENT SPO, V0, P0
   Elias N., 1982, STATE FORMATION CIVI, V0, P0
   Eller A., 2014, WP08 IGIS GEORG WASH, V0, P0
   Emeagwali, 1995, WOMEN PAY PRICE STRU, V0, P0
   Farley M, 2004, VIOLENCE AGAINST WOM, V10, P1087, DOI 10.1177/1077801204268607
   FINE B, 2005, MAKING CONSUMER KNOW, V0, P291
   Flood M, 2008, MEN MASC, V10, P339, DOI 10.1177/1097184X06287761
   Frith H, 2001, THEOR PSYCHOL, V11, P209, DOI 10.1177/0959354301112004
   Gandhi M., 1946, HIND SWARAJ INDIA HO, V0, P0
   Giddens A., 1991, MODERNITY SELF IDENT, V0, P0
   Giddens A., 1984, CONSTITUTION SOC OUT, V0, P0
   Giddens A., 2013, CONSEQUENCES MODERNI, V0, P0
   Graneheim UH, 2004, NURS EDUC TODAY, V24, P105, DOI 10.1016/j.nedt.2003.10.001
   GREGSON N, 1989, SOCIAL THEORY MODERN, V0, PP235, DOI 10.1017/CBO9780511557699.012
   Hartmann Heidi I., 1979, CAP CL, V3, P1
   Helle- Valle J., 2006, RETHINKING SEXUALITI, V0, P195
   Homans G.C., 1974, SOCIAL BEHAV ITS ELE, V0, P0
   Hsieh HF, 2005, QUAL HEALTH RES, V15, P1277, DOI 10.1177/1049732305276687
   Hunter Mark, 2002, AFRICAN STUDIES, V61, P99, DOI 10.1080/00020180220140091
   Ifeanacho M. I., 2010, FUNDAMENTALS SOCIOLO, V0, P0
   Ikpe E. B., 2004, UNDERSTANDING HUMAN, V2, P1
   Izugbara, 2004, UNDERSTANDING HUMAN, V2, P0
   JACKSON S, 1993, WOMENS STUDIES READE, V0, P0
   Jewkes R, 2011, PLOS ONE, V6, P0, DOI 10.1371/journal.pone.0024256
   JOHNSON A. G., 1997, GENDER KNOT UNRAVELL, V0, P0
   Juffer J., 1998, HOME PORNOGRAPHY WOM, V0, P0
   Kamndaya M., 2015, MALAWI GLOBAL PUBLIC, V11, P295
   Kangiwa A. G., 2015, EUROPEAN J RES SOCIA, V3, P70
   Katz-Gerro T, 1999, SOCIOL PERSPECT, V42, P627, DOI 10.2307/1389577
   KPMG, 2012, NIG COUNTR PROF, V0, P0
   Leclerc-Madlala S, 2009, SEX HEALTH, V6, P103, DOI 10.1071/SH08032
   Lefebvre H., 2002, CRITIQUE EVERYDAY LI, V2, P0
   Marcuse H., 1991, ONE DIMENSIONAL MAN, V0, P0
   Masvawure T, 2010, CULT HEALTH SEX, V12, P857, DOI 10.1080/13691050903471441
   Maticka-Tyndale E, 2005, CULT HEALTH SEX, V7, P27, DOI 10.1080/13691050410001731080
   McLennan G., 1984, THEOR CULT SOC, V2, P123
   Miles M, 1994, QUALITATIVE DATA ANA, V0, P0
   Morley L, 2011, CAMB J EDUC, V41, P101, DOI 10.1080/0305764X.2010.549453
   MOUZELIS N, 1989, SOCIOL REV, V37, P613, DOI 10.1111/j.1467-954X.1989.tb00047.x
   Myers Kathy, 1987, LOOKING IMAGES FEMIN, V0, P189
   Naanen B., 1991, AFR STUD REV, V34, P57
   Nairn A., 2007, WATCHING WANTING WEL, V0, P0
   National Bureau of Statistics, 2009, SOC STAT NIG, V0, P0
   Nobelius AM, 2010, J SEX RES, V47, P490, DOI 10.1080/00224499.2010.494776
   Nyanzi S, 2001, AIDS CARE, V13, P83, DOI 10.1080/09540120020018206
   Obiora F., 1998, DIVINE DECEIT BUSINE, V0, P0
   Ojebode A., 2011, INT J SOCIOL FAM, V37, P307
   Okonkwo AD, 2013, SAGE OPEN, V3, P0, DOI 10.1177/2158244012472346
   Okonkwo AD, 2010, SEX CULT, V14, P270, DOI 10.1007/s12119-010-9074-x
   Okonofua FE, 2004, SOC SCI MED, V59, P1315, DOI 10.1016/j.socscimed.2004.01.010
   Okonofua FE, 2009, INT PERSPECT SEX R H, V35, P194, DOI 10.1363/ifpp.35.194.09
   Olaniran AA, 2013, J COMMUNITY MED PRIM, V25, P11
   Olaore IB, 2014, SAHARA J-J SOC ASP H, V11, P20, DOI 10.1080/17290376.2014.910134
   OMOREGIE G, 2003, SEXUAL REPROD HLTH B, V0, P0
   Omorodion FI, 2006, SEX CULT, V10, P96, DOI 10.1007/s12119-006-1017-1
   Osezua C. A., 2013, J INT WOMENS STUDIES, V14, P14
   Oshi SN, 2007, J SOC SCI, V14, P195
   Patton MQ, 2002, QUALITATIVE RES EVAL, V0, P0
   PETERSON R, 1992, CULTIVATING DIFFEREN, V0, P0
   Pogoson I., 2013, 2 INT NONW FASH C LO, V0, P0
   Polit D. F, 2004, NURSING RES PRINCIPL, V0, P0
   Ranganathan M, 2017, BMC PUBLIC HEALTH, V17, P0, DOI 10.1186/s12889-017-4636-6
   Rojek C., 2004, J CONSUM CULT, V4, P291, DOI 10.1177/1469540504046516
   ROSEBERRY W, 1989, ANTHROPOLOGIES HIST, V0, P0
   Scheff T.J., 1990, MICROSOCIOLOGY DISCO, V0, P0
   Smith DJ, 2010, ANTHROPOL QUART, V83, P123, DOI 10.1353/anq.0.0118
   Smith DJ, 2004, CULT HEALTH SEX, V6, P425, DOI 10.1080/13691050410001680528
   Stones, 2005, STRUCTURATION THEORY, V0, P0
   Swidler A., 2006, WORKING PAPER SERIE, V0, P0
   Symons D., 1979, EVOLUTION HUMAN SEXU, V0, P0, DOI DOI 10.1017/S0140525X00004386
   Tade O, 2012, HUM AFF, V22, P239, DOI 10.2478/s13374-012-0020-5
   Thomas J, 2008, BMC MED RES METHODOL, V8, P0, DOI 10.1186/1471-2288-8-45
   Umoh D., 2013, INT J HUMANITIES SOC, V2, P32
   UNAIDS, 2001, REG WORKSH SIT AN SE, V0, P0
   UNDP, 2014, DISC PAP CASH TRANSF, V0, P0
   Wacquant L., 2005, INT ENCY EC SOCIOLOG, V0, P0
   WARD S, 1971, AM BEHAV SCI, V14, P415, DOI 10.1177/000276427101400315
   Warde A., 2005, J CONSUM CULT, V5, P131, DOI 10.1177/1469540505053090
   Warde Alan, 1994, AUTHORITY CONSUMER, V0, P58
   Wellings K, 2006, LANCET, V368, P1706, DOI 10.1016/S0140-6736(06)69479-8
   West Candace, 2002, DOING GENDER DOING D, V0, P3
   Willis Paul E, 1977, LEARNING LABOUR, V0, P0
   Wusu O., 2010, ANN M POP ASS AM APR, V0, P0
   Zaggi H. Y., 2014, THESIS, V0, P0
NR 117
TC 3
Z9 3
U1 2
U2 6
PU SPRINGER
PI NEW YORK
PA 233 SPRING ST, NEW YORK, NY 10013 USA
SN 1095-5143
EI 1936-4822
J9 SEX CULT
JI Sex. Cult.
PD DEC 15
PY 2018
VL 22
IS 4
BP 1112
EP 1136
DI 10.1007/s12119-018-9514-6
PG 25
WC Social Sciences, Interdisciplinary
SC Social Sciences - Other Topics
GA HA5QD
UT WOS:000450329800006
DA 2023-03-20
ER

PT J
AU Jemmott, JB
   O'Leary, A
   Jemmott, LS
   Ngwane, ZP
   Teitelman, AM
   Makiwane, MB
   Bellamy, SL
AF Jemmott, John Barton, III
   O'Leary, Ann
   Jemmott, Loretta Sweet
   Ngwane, Zolani Philemon
   Teitelman, Anne Marie
   Makiwane, Monde Blessing
   Bellamy, Scarlett L.
TI Effect of a Behavioral Intervention on Perpetrating and Experiencing Forced Sex Among South African Adolescents A Secondary Analysis of a Cluster Randomized Trial
SO JAMA NETWORK OPEN
LA English
DT Article
ID risk-reduction intervention; intimate-partner violence; dating violence; prevention program; prevalence rates; national sample; hiv risk; victimization; rape; associations
AB IMPORTANCE Scant research has investigated interventions to reduce forced sexual intercourse among adolescents. The need for such interventions is especially great in South Africa. which has some of the highest rates of sexual assault in the world. OBJECTIVES To determine whether an HIV/sexually transmitted disease risk-reduction intervention that reduced sexual risk behavior and sexually transmitted disease prevalence also reduced the perpetration and experience of forced sex among South African adolescents. DESIGN, SETTING, AND PARTICIPANTS A cluster randomized clinical trial, at schools located in a township and a semirural area, Eastern Cape Province, South Africa. Matched pairs of schools were randomly selected (9 of 17); of 1118 students in sixth grade at these 18 schools who had parent or guardian consent, 1057 (94%) were enrolled, and those not reporting forced sex perpetration before the intervention were included in the analyses (n = 1052). Post hoc secondary analysis of a cluster randomized clinical trial was performed, with baseline and 3-, 6-, 12-, 42-, and 54-month postintervention assessments between October 4, 2004, and June 30, 2010. Generalized estimating equation Poisson regression analyses adjusting for gender and clustering within schools were conducted between August 23, 2017, and April 30, 2018. Recruiters and data collectors, but not intervention facilitators, were blind to the participants' intervention assignment. INTERVENTIONS Theory-based, culturally adapted, 6-session HIV/sexually transmitted disease risk-reduction intervention (Let Us Protect Our Future intervention) and attention-matched, chronic disease prevention control intervention implemented by specially trained man and woman cofacilitators from the community. MAIN OUTCOMES AND MEASURES Study outcomes for this secondary analysis (planned after the data were collected) are self-reports of perpetrating and experiencing forced vaginal intercourse. RESULTS Participants included 1052 adolescents (557 girls [53%]; mean [SD] age, 12.4 [1.2] years) reporting not perpetrating forced sex at baseline. Fewer intervention than control participants reported forced sex perpetration postintervention compared with the control group at 3 months (9 of 561 [2%] vs 20 of 491 [4%]; risk ratio [RR], 0.978; 95% CI, 0.959-0.997), 6 months (17 of 561 [3%] vs 35 of 491 [7%]; RR, 0.964; 95% CI, 0.941-0.988), 12 months (21 of 561 [4%] vs 42 of 491 [9%]; RR, 0.959; 95% Cl. 0.934-0.985), 42 months (41 of 561 [7%] vs 56 of 491 [11%]; RR, 0.967; 95% Cl. 0.937-0.998). and 54 months (52 of 561 [9%] vs 68 of 491 [14%]; RR, 0.964; 95% CI, 0.932-0.997). CONCLUSIONS AND RELEVANCE In settings with high rates of sexual assault, the use of theory- based culturally adapted interventions with early adolescents may reduce rates of perpetrating and experiencing forced sex.
C1 [Jemmott, John Barton, III] Univ Penn, Annenberg Sch Commun, Ctr Hlth Behav & Commun Res, 3901 Walnut St,Ste 503, Philadelphia, PA 19104 USA.
   [Jemmott, John Barton, III; Teitelman, Anne Marie] Univ Penn, Philadelphia, PA 19104 USA.
   [O'Leary, Ann] Ctr Dis Control & Prevent, Atlanta, GA USA.
   [Jemmott, Loretta Sweet; Bellamy, Scarlett L.] Drexel Univ, Philadelphia, PA 19104 USA.
   [Ngwane, Zolani Philemon] Haverford Coll, Haverford, PA 19041 USA.
   [Makiwane, Monde Blessing] Human Sci Res Council, Pretoria, South Africa.
C3 University of Pennsylvania; University of Pennsylvania; Centers for Disease Control & Prevention - USA; Drexel University; Haverford College; Human Sciences Research Council-South Africa
RP Jemmott, JB (corresponding author), Univ Penn, Annenberg Sch Commun, Ctr Hlth Behav & Commun Res, 3901 Walnut St,Ste 503, Philadelphia, PA 19104 USA.
EM jjemmott@asc.upenn.edu
FU National Institutes of Health [R01MH065867, P30MH097488, P30AI045008]
CR AJZEN I, 1991, ORGAN BEHAV HUM DEC, V50, P179, DOI 10.1016/0749-5978(91)90020-T
   Andersson N, 2012, BMJ OPEN, V2, P0, DOI 10.1136/bmjopen-2011-000754
   Bandura A, 1986, SOCIAL FDN THOUGHT A, V0, P0
   Boba R, 2009, VIOLENCE AGAINST WOM, V15, P168, DOI 10.1177/1077801208329146
   Cohen J., 1988, STAT POWER ANAL BEHA, V0, P0
   Cummings P, 2009, ARCH PEDIAT ADOL MED, V163, P438, DOI 10.1001/archpediatrics.2009.31
   De Koker P, 2014, J ADOLESCENT HEALTH, V54, P3, DOI 10.1016/j.jadohealth.2013.08.008
   DeGue S, 2014, AGGRESS VIOLENT BEH, V19, P346, DOI 10.1016/j.avb.2014.05.004
   Donner A., 2000, DESIGN ANAL CLUSTER, V0, P0
   Exner-Cortens D, 2013, PEDIATRICS, V131, P71, DOI 10.1542/peds.2012-1029
   Fitzmaurice G.M., 2004, APPL LONGITUDINAL AN, V0, P0
   Foshee VA, 2005, PREV SCI, V6, P245, DOI 10.1007/s11121-005-0007-0
   Foshee VA, 2004, AM J PUBLIC HEALTH, V94, P619, DOI 10.2105/AJPH.94.4.619
   Grunbaum Jo Anne, 2002, MMWR SURVEILL SUMM, V51, P1
   Hahm HC, 2017, VIOLENCE AGAINST WOM, V23, P671, DOI 10.1177/1077801216647797
   Jemmott JBI, 2001, ANAL FORCED VAGINAL, V0, P0
   Jemmott JBI, 2004, ANAL FORCED VAGINAL, V0, P0
   Jemmott JB, 2015, HEALTH PSYCHOL, V34, P610, DOI 10.1037/hea0000140
   Jemmott JB, 2011, PSYCHOL HEALTH, V26, P167, DOI 10.1080/08870446.2011.531573
   Jemmott JB, 2010, ARCH PEDIAT ADOL MED, V164, P923, DOI 10.1001/archpediatrics.2010.176
   Jemmott LS, 2014, HEALTH EDUC RES, V29, P166, DOI 10.1093/her/cyt072
   Jewkes R, 2002, SOC SCI MED, V55, P1603, DOI 10.1016/S0277-9536(01)00294-5
   Jewkes R, 2002, LANCET, V359, P319, DOI 10.1016/S0140-6736(02)07530-X
   Jewkes R, 2006, SOC SCI MED, V63, P2949, DOI 10.1016/j.socscimed.2006.07.027
   Jewkes R, 2008, BMJ-BRIT MED J, V337, P0, DOI 10.1136/bmj.a506
   Joubert J, 2007, SAMJ S AFR MED J, V97, P725
   Kann L, 2016, MMWR-MORBID MORTAL W, V65, P106, DOI 10.15585/mmwr.mm6505a2
   Krahe B, 2015, CULT HEALTH SEX, V17, P682, DOI 10.1080/13691058.2014.989265
   Krahe B, 2014, AGGRESS VIOLENT BEH, V19, P545, DOI 10.1016/j.avb.2014.07.005
   Leen E, 2013, AGGRESS VIOLENT BEH, V18, P159, DOI 10.1016/j.avb.2012.11.015
   LIANG KY, 1986, BIOMETRIKA, V73, P13, DOI 10.2307/2336267
   Lundgren R, 2015, J ADOLESCENT HEALTH, V56, PS42, DOI 10.1016/j.jadohealth.2014.08.012
   NAGY S, 1995, PEDIATRICS, V96, P944
   OLeary A, 2012, ANN BEHAV MED, V44, P181, DOI 10.1007/s12160-012-9375-4
   Pronyk PM, 2006, LANCET, V368, P1973, DOI 10.1016/S0140-6736(06)69744-4
   Reddy SP., 2003, UMTHENTHE UHLABA USA, V0, P0
   Schneider M, 2007, SAMJ S AFR MED J, V97, P717
   Shrier LA, 1998, ARCH PEDIAT ADOL MED, V152, P57
   Stockman JK, 2013, AIDS BEHAV, V17, P832, DOI 10.1007/s10461-012-0361-4
   Taylor BG, 2013, PREV SCI, V14, P64, DOI 10.1007/s11121-012-0293-2
   Tsai AC, 2011, AM J PUBLIC HEALTH, V101, P1068, DOI 10.2105/AJPH.2010.300060
   Upchurch DM, 2004, WOMEN HEALTH ISS, V14, P75, DOI 10.1016/j.whi.2004.03.006
   Ybarra ML, 2013, JAMA PEDIATR, V167, P1125, DOI 10.1001/jamapediatrics.2013.2629
   Ybarra ML, 2012, AIDS CARE, V24, P1392, DOI 10.1080/09540121.2011.648604
NR 45
TC 13
Z9 13
U1 3
U2 12
PU AMER MEDICAL ASSOC
PI CHICAGO
PA 330 N WABASH AVE, STE 39300, CHICAGO, IL 60611-5885 USA
SN 2574-3805
EI 
J9 JAMA NETW OPEN
JI JAMA Netw. Open
PD AUG 15
PY 2018
VL 1
IS 4
BP 
EP 
DI 10.1001/jamanetworkopen.2018.1213
PG 13
WC Medicine, General & Internal
SC General & Internal Medicine
GA HD6JG
UT WOS:000452643200021
PM 30646113
DA 2023-03-20
ER

PT J
AU Vallejo-Medina, P
   Saavedra-Roa, A
   Gomez-Lugo, M
   Morales, A
   Abello-Luque, D
   Garcia-Montano, E
   Garavito-Zamudio, C
   Espada, JP
AF Vallejo-Medina, Pablo
   Saavedra-Roa, Alejandro
   Gomez-Lugo, Mayra
   Morales, Alexandra
   Abello-Luque, Daniella
   Garcia-Montano, Eileen
   Garavito-Zamudio, Carlos
   Pedro Espada, Jose
TI Adaptation, reliability and validity of a Brief Multicomponent AIDS Phobia Scale (MAPS) in Colombian adolescents
SO REVISTA IBEROAMERICANA DE PSICOLOGIA Y SALUD
LA Spanish
DT Article
DE AIDS phobia; adolescent; adaptation; reliability; psychometric properties; HIV
ID health anxiety inventory; quality-of-life; hiv; validation; spanish; care; knowledge; men
AB The AIDS phobia is a persistent, abnormal and unjustified fear of contracting HIV. The objective of this study was to adapt and validate MAPS in Colombian adolescents. Participants included 856 students aged 14-19 years who responded to the MAPS and other self-reports to analyze its validity (including knowledge about STIs, attitude towards HIV and health anxiety). Factor analysis confirmed the bifactorial structure (F1: fear of infection and F2: fear of others), according to the original version. Evidence of reliability and validity was obtained consistently with the theory. The application of MAPS is appropriate for assessing fear of HIV/AIDS and to study its relationship with sexual risk factors (e.g. condom use, multiple sexual partners) at research and community levels in Colombia. It also can be useful for assessing the impact of social campaigns to reduce stigma towards HIV and prevention programs aimed at promoting healthy sexuality in adolescents through the transmission of adequate knowledge and more favorable attitudes toward people living with HIV
C1 [Vallejo-Medina, Pablo; Saavedra-Roa, Alejandro; Gomez-Lugo, Mayra; Garavito-Zamudio, Carlos] Fdn Univ Konrad Lorenz, Bogota 000001, Colombia.
   [Morales, Alexandra; Pedro Espada, Jose] Univ Miguel Hernandez, Elche, Spain.
   [Abello-Luque, Daniella; Garcia-Montano, Eileen] Univ Costa, Barranquilla, Colombia.
C3 Universidad Miguel Hernandez de Elche; Universidad de la Costa
RP Vallejo-Medina, P (corresponding author), Fdn Univ Konrad Lorenz, Bogota 000001, Colombia.
EM pablo.vallejom@konradlorenz.edu.co
CR Abello-Luque D., 2017, VALIDACION COL UNPUB, V0, P0
   Alonso Gonzalez M, 2010, REV TEMP ACT SAUDE C, V4, P131
   American Educational Research Association American Psychological Association & National Council on Measurement in Education, 2014, AM PSYCH ASS NAT COU, V0, P0
   APA, 2013, DIAGN STAT MAN MENT, V0, P0
   Byrne BM, 2009, TRAIN EDUC PROF PSYC, V3, P94, DOI 10.1037/a0014516
   Carretero-Dios H, 2005, INT J CLIN HLTH PSYC, V5, P521
   Chesney MA, 1999, AM BEHAV SCI, V42, P1162, DOI 10.1177/00027649921954822
   Compte E. J., 2012, REV PSICOLOGIA GEPU, V3, P235
   Earnshaw VA, 2009, AIDS BEHAV, V13, P1160, DOI 10.1007/s10461-009-9593-3
   Elosua P, 2014, REV LAT AM PSICOL, V46, P117, DOI 10.1016/S0120-0534(14)70015-9
   Espada JP, 2013, BEHAV PSYCHOL, V21, P449
   Espada JP, 2013, AN PSICOL-SPAIN, V29, P83, DOI 10.6018/analesps.29.1.132301
   Garcia-Roncallo P., 2018, VALIDACION COL UNPUB, V0, P0
   Gomez-Lugo M., 2018, PROPIEDADES PS UNPUB, V0, P0
   Harrell JP, 1998, J PSYCHOPATHOL BEHAV, V20, P201, DOI 10.1023/A:1023020617248
   Katz MH, 2002, AM J PUBLIC HEALTH, V92, P388, DOI 10.2105/AJPH.92.3.388
   Lorenzo-Seva U., 2013, FACTOR ANAL APLICATI, V0, P0
   Mathers BM, 2010, LANCET, V375, P1014, DOI 10.1016/S0140-6736(10)60232-2
   Merino C., 2009, AN PSICOL-SPAIN, V25, P169, DOI 10.6018/71631
   Morales A, 2015, J HEALTH PSYCHOL, V20, P123, DOI 10.1177/1359105313500095
   Morata-Ramirez M. A., 2013, INT J SOC SCI STUD, V1, P54, DOI 10.11114/IJSSS.V1I1.27
   Muniz J., 2013, PSICOTHEMA, V25, P149
   Myer L, 2008, AIDS PATIENT CARE ST, V22, P147, DOI 10.1089/apc.2007.0102
   Paez D., 1994, REV PSICOL GRAL APLI, V47, P141
   Valencia CP, 2010, COLOMB MEDICA, V41, P206
   Espada JP, 2014, ATEN PRIM, V46, P558, DOI 10.1016/j.aprim.2014.03.007
   Phaladze NA, 2005, J NURS SCHOLARSHIP, V37, P120, DOI 10.1111/j.1547-5069.2005.00023.x
   Pisal H, 2007, J ASSOC NURSE AIDS C, V18, P32, DOI 10.1016/j.jana.2007.06.002
   Programa Conjunto de las Naciones Unidas sobre el VIH/SIDA, 2015, SID CIFR 2015, V0, P0
   Remien RH, 2005, AIDS BEHAV, V9, P167, DOI 10.1007/s10461-005-3898-7
   ROSENSTOCK IM, 1974, HEALTH EDUC QUART, V2, P328, DOI 10.1177/109019817400200403
   Rubio DM, 2003, SOC WORK RES, V27, P94, DOI 10.1093/swr/27.2.94
   Salkovskis PM, 2002, PSYCHOL MED, V32, P843, DOI 10.1017/S0033291702005822
   Sengupta S, 2011, AIDS BEHAV, V15, P1075, DOI 10.1007/s10461-010-9847-0
   Sengupta Sohini, 2010, N C MED J, V71, P113
   Soto Mas F, 1997, REV ESP SALUD PUBLICA, V71, P335
   Stone G., 1982, HDB SOCIAL PSYCHOL, V0, P0
   Thompson SC, 2002, AIDS EDUC PREV, V14, P505, DOI 10.1521/aeap.14.8.505.24115
   Timmerman ME, 2011, PSYCHOL METHODS, V16, P209, DOI 10.1037/a0023353
   UNAIDS, 2017, FACT SHEET LATEST ST, V0, P0
   Uribe Ana Fernanda, 2011, AV.ENFERM., V29, P271
   Uribe-Rodriguez A. F., 2011, REV VIRTUAL U CATOLI, V1, P168
   Vallejo-Medina P, 2017, TER PSICOL, V35, P159, DOI 10.4067/s0718-48082017000200159
   Vinaccia Alpi Stefano, 2008, TER PSICOL, V26, P125
   Vinaccia Stefano, 2007, TER PSICOL, V25, P39
   WHO, 2017, HIV AIDS, V0, P0
   Yang Meei-Horng, 2003, J NURS RES, V11, P217
   Yang-Wallentin F, 2010, STRUCT EQU MODELING, V17, P392, DOI 10.1080/10705511.2010.489003
NR 48
TC 3
Z9 3
U1 1
U2 9
PU SOC UNIV INVESTIGACION PSICOLOGIA & SALUD
PI A CORUNA
PA UNIV A CORUNA, ESCUELA UNIV FISIOTERAPIA, A CORUNA, 15006, SPAIN
SN 2171-2069
EI 1989-9246
J9 REV IBEROAM PSICOL S
JI Rev. Iberoam. Psicol. Salud
PD JAN 15
PY 2018
VL 9
IS 1
BP 42
EP 57
DI 10.23923/j.rips.2018.01.014
PG 16
WC Psychology, Multidisciplinary
SC Psychology
GA FT9EY
UT WOS:000423456100004
DA 2023-03-20
ER

PT J
AU Joe, JR
   Heard, NJ
   Yurcisin, K
AF Joe, J. Richelle
   Heard, Nevin J.
   Yurcisin, Katey
TI Counseling students' perceived challenges for self and families with members living with HIV/AIDS
SO JOURNAL OF FAMILY PSYCHOTHERAPY
LA English
DT Article
DE Counselor training; family counseling; HIV; AIDS
ID structural ecosystems therapy; mental-health; hiv; stigma; aids; education; illness; supervision; programs; women
AB Research has indicated that families affected by Human Immunodeficieny Virus/Acquired Immune Deficiency Syndrome benefit from family counseling services; however, little is known about the perceptions that future counselors have about Human Immunodeficieny Virus/Acquired Immune Deficiency Syndrome and its effect on counselors and the families they serve. A descriptive content analysis of responses by 111 master's level counseling students revealed challenges perceived to confront families living with Human Immunodeficieny Virus/Acquired Immune Deficiency Syndrome: psychological health, interpersonal and systemic changes, healthcare cost, and stigma. Additionally, participants' indicated that they believed counselors would face challenges associated with knowledge and beliefs, Human Immunodeficieny Virus stigma, grief, empathy, and resources and support. Implications for family counseling and counselor preparation are also discussed.
C1 [Joe, J. Richelle; Heard, Nevin J.; Yurcisin, Katey] Univ Cent Florida, Dept Child Family & Community Sci, Orlando, FL 32816 USA.
C3 State University System of Florida; University of Central Florida
RP Joe, JR (corresponding author), POB 161250, Orlando, FL 32816 USA.
EM jacqueline.joe@ucf.edu
CR Acuff C., 1999, MENTAL HEALTH CARE F, V0, P0
   Blancher AT, 2010, J COUNS DEV, V88, P139, DOI 10.1002/j.1556-6678.2010.tb00002.x
   Bogart LM, 2008, AIDS BEHAV, V12, P244, DOI 10.1007/s10461-007-9231-x
   BOR R, 1993, J FAM THER, V15, P187, DOI 10.1111/j.1467-6427.1993.00753.x
[truncated: 514,785 more chars]
