# Supplementary material for: Studies on HIV/AIDS Among Students: Bibliometric Analysis
Source: Interact J Med Res. 2023 Aug 4;12:e46042. doi: 10.2196/46042 (PMC10439465; doi:10.2196/46042)
Supplement: Multimedia Appendix 1 [file ijmr_v12i1e46042_app1.zip › Multimedia Appendix 1/download2019u167.txt]

PT J
AU Ajayi, AI
   Ismail, KO
   Akpan, W
AF Ajayi, Anthony Idowu
   Ismail, Kafayat Olanike
   Akpan, Wilson
TI Factors associated with consistent condom use: a cross-sectional survey of two Nigerian universities
SO BMC PUBLIC HEALTH
LA English
DT Article
DE Condoms; Self-efficacy; Consistent condom use; HIV; Drug use; Alcohol use; Nigeria; University students
ID sexually-transmitted infections; self-efficacy; hiv; prevalence; partners; adolescents; behaviors; patterns; students; ibadan
AB Background Consistent condom use is central to the prevention of transmission of human immunodeficiency virus (HIV) and other sexually transmitted diseases (STDs), especially among young adults. This study drew from a cross-sectional survey of two Nigerian universities to determine the level of consistent condom use, explored the determinants of condom use consistency and reasons for inconsistent condom use. Methods We adopted a descriptive cross-sectional design, which involves the recruitment of 800 male and female students using stratified random sampling. Adjusted and unadjusted logistic regression models were used to examine the factors associated with consistent condom use among a final sample of 498 students who engaged in sex in the last year preceding the study. Results Only 38.6% of sexually active participants (n = 498) used condoms consistently in the previous year. High condom self-efficacy score (AOR: 2.40; 95% CI: 1.58-3.64), discussion of HIV/STIs with sexual partner (AOR: 1.91; 95%CI: 1.29-2.83), knowing partner's HIV status (AOR: 1.48; 95% CI: 1.02-2.16), being students of university located in a high HIV prevalence area (AOR: 2.86; 95% CI: 1.92-4.28) and engaging in sex with only steady partner (AOR: 1.74; 95% CI: 1.17-2.60) were associated with a higher odds of consistent condom use. Trust, unavailability of condoms, dislike of condoms and a perception that condoms reduced sexual pleasure were the main reasons for inconsistent use of condoms. Conclusion The study found a low level of consistent condom use among study participants. Counselling young adults in Nigeria on condom self-efficacy, providing condoms on campuses and encouraging the discussion of sexually transmitted infections with sexual partners are central to improving the level of consistent condom use among Nigerian university students.
C1 [Ajayi, Anthony Idowu] African Populat & Hlth Res Ctr, Populat Dynam & Reprod Hlth Unit, APHRC Campus,Off Kirawa Rd, Nairobi, Kenya.
   [Ismail, Kafayat Olanike] Univ Ilorin, Fac Social Sci, Dept Sociol, Ilorin, Nigeria.
   [Akpan, Wilson] Walter Sisulu Univ, Res & Innovat, Nelson Mandela Dr, Mthatha, South Africa.
C3 African Population & Health Research Centre; University of Ilorin; Walter Sisulu University
RP Ajayi, AI (corresponding author), African Populat & Hlth Res Ctr, Populat Dynam & Reprod Hlth Unit, APHRC Campus,Off Kirawa Rd, Nairobi, Kenya.
EM ajayianthony@gmail.com
FU University of Fort Hare and Govan Mbeki Research Institute
CR Ahmed S, 2001, AIDS, V15, P2171, DOI 10.1097/00002030-200111090-00013
   Ajayi A. I., 2016, AFRICAN JOURNAL FOR PHYSICAL ACTIVITY AND HEALTH SCIENCES, V22, P711
   Ajayi AI, 2017, ONLINE J HLTH ALLIED, V16, P9
   Ajayi AI, 2018, CONTRACTING HIV KNOW, V0, P1
   Ajayi AI, 2019, PLOS ONE, V14, P0, DOI 10.1371/journal.pone.0210349
   Ajayi AI, 2018, MEDICINE, V97, P0, DOI 10.1097/MD.0000000000012226
   Ajayi AI, 2018, BMC PUBLIC HEALTH, V18, P0, DOI 10.1186/s12889-018-5522-6
   Ajayi AI, 2017, BMC HEALTH SERV RES, V17, P0, DOI 10.1186/s12913-017-2328-7
   Ajayi AI, 2016, BMC PUBLIC HEALTH, V16, P0, DOI 10.1186/s12889-016-3707-4
   Awofala AA, 2018, SAUDI J BIOL SCI, V25, P697, DOI 10.1016/j.sjbs.2016.03.006
   Ayoola Oladele David, 2014, ASIAN PACIFIC JOURNAL OF TROPICAL BIOMEDICINE, V4, PS198, DOI 10.12980/APJTB.4.2014C1003
   BANDURA A, 1977, PSYCHOL REV, V84, P191, DOI 10.1037/0033-295X.84.2.191
   Barkley TW, 2000, HEALTH EDUC RES, V15, P485, DOI 10.1093/her/15.4.485
   BRABIN L, 1995, LANCET, V345, P300, DOI 10.1016/S0140-6736(95)90281-3
   Brown JL, 2007, ADDICT BEHAV, V32, P2940, DOI 10.1016/j.addbeh.2007.06.011
   Bryan AEB, 2017, PSYCHOL WOMEN QUART, V41, P100, DOI 10.1177/0361684316668301
   Conserve DF, 2016, J HEALTH CARE POOR U, V27, P131, DOI 10.1353/hpu.2016.0015
   Downs JS, 2018, J PEDIATR ADOL GYNEC, V31, P291, DOI 10.1016/j.jpag.2017.10.008
   Gillespie S, 2007, AIDS, V21, PS5, DOI 10.1097/01.aids.0000300531.74730.72
   Goodman ML, 2016, AFR J REPROD HEALTH, V20, P94
   Imaledo John Abdulrahman, 2012, PAN AFR MED J, V12, P97
   Kadam Prashant, 2010, INT J AYURVEDA RES, V1, P55, DOI 10.4103/0974-7788.59946
   Kwok Q., 2010, J NURS SCI VOL, V28, P23
   Madise Nyovani, 2007, AFR J REPROD HEALTH, V11, P83, DOI 10.2307/25549733
   Mehra D, 2014, GLOBAL HEALTH ACTION, V7, P0, DOI 10.3402/gha.v7.22942
   Mmari KN, 2010, INT PERSPECT SEX R H, V36, P72, DOI 10.1363/ipsrh.36.072.10
   Nesoff ED, 2016, HEALTH EDUC BEHAV, V43, P61, DOI 10.1177/1090198115596168
   Newman L, 2015, PLOS ONE, V10, P0, DOI 10.1371/journal.pone.0143304
   Nielson CM, 2010, J INFECT DIS, V202, P445, DOI 10.1086/653708
   Noubiap Jean Jacques N, 2015, BMC RES NOTES, V8, P635, DOI 10.1186/s13104-015-1638-2
   Nwadike VU, 2015, PAN AFR MED J, V21, P0, DOI 10.11604/pamj.2015.21.222.6056
   Obsa AG, 2017, SE ETHIOPIA GLOBAL J, V0, P0
   Ogaji DS, 2013, J COMMUNITY MED PRIM, V25, P36
   Okonko I. O., 2012, MIDDLE EAST JOURNAL OF SCIENTIFIC RESEARCH, V11, P24
   Oladosu M, 2001, PSI EUROPE, V0, P0
   Olakolu SS, 2011, S AFR FAM PRACT, V53, P63, DOI 10.1080/20786204.2011.10874062
   Olalekan RM, 2017, SCIENCE, V5, P365
   Onayade A A, 2008, NIGER POSTGRAD MED J, V15, P185
   Osazuwa F, 2017, CHRISMED J HLTH RES, V4, P155, DOI 10.4103/2348-3334.201991
   Ritchwood TD, 2015, CHILD YOUTH SERV REV, V52, P74, DOI 10.1016/j.childyouth.2015.03.005
   Roy KP., 2012, INT J PSYCHOL BEHAV, V2, P245, DOI 10.5923/j.ijpbs.20120206.08
   Shai NJ, 2010, AIDS CARE, V22, P1379, DOI 10.1080/09540121003758465
   Simpson R, 2014, CONDOM USE SELF EFFI, V0, P0
   Sunmola AM, 2007, HEALTH EDUC RES, V22, P459, DOI 10.1093/her/cyl100
   Tarkang EE, 2012, J AIDS HIV RES, V5, P214
   The Joint United Nations Program on HIV/AIDS, 2017, WOM LEAD CHANG HAPP, V0, P0
   Van Rossem R, 2001, AIDS EDUC PREV, V13, P252, DOI 10.1521/aeap.13.3.252.19745
   Weiser SD, 2007, PLOS MED, V4, P1589, DOI 10.1371/journal.pmed.0040260
   Westercamp N, 2010, AIDS BEHAV, V14, P949, DOI 10.1007/s10461-008-9458-1
   WHO, 2013, GLOBAL REPORT UNAIDS, V0, P3
   Wong WCW, 2018, INFECT DIS HEALTH, V23, P23, DOI 10.1016/j.idh.2017.08.006
   World Health Organization, 2013, UNS AB GLOB REG EST, V0, P0
   Xu YN, 2017, J ADOLESCENCE, V61, P31, DOI 10.1016/j.adolescence.2017.09.004
   Zhao R, 2008, AIDS CARE, V20, P782, DOI 10.1080/09540120701694030
NR 54
TC 28
Z9 29
U1 0
U2 6
PU BMC
PI LONDON
PA CAMPUS, 4 CRINAN ST, LONDON N1 9XW, ENGLAND
SN 
EI 1471-2458
J9 BMC PUBLIC HEALTH
JI BMC Public Health
PD SEP 2
PY 2019
VL 19
IS 1
BP 
EP 
DI 10.1186/s12889-019-7543-1
PG 11
WC Public, Environmental & Occupational Health
SC Public, Environmental & Occupational Health
GA IU5FI
UT WOS:000483611800009
PM 31477068
DA 2023-03-20
ER

PT J
AU Moreira, PA
   Reis, TD
   Mendes, RB
   Menezes, AF
AF Moreira, Pauliana Alves
   Reis, Tahoane da Silva
   Mendes, Rosemar Barbosa
   Menezes, Andreia Freire
TI HIV vulnerability among adolescents attending to public schools
SO REVISTA DE PESQUISA-CUIDADO E FUNDAMENTAL ONLINE
LA English
DT Article
DE Adolescent; Vulnerability; HIV/AIDS
AB Objective: This study aims to understand the HIV vulnerability in adolescents attending public schools. Methods: This cross-sectional study was carried out in classrooms of public schools with 204 adolescents within the age group from 14 to 18 years old. Firstly, the adolescents were informed about how to participate in the research; after this, they filled out a structured questionnaire about HIV vulnerability among adolescents. Results: According to the results, 62% of the male participants had already started the sexual practice, contrasting with 38% of the female ones. We have found a considerable HIV vulnerability among these adolescents: 67.6% were vulnerable, and 82.9% of them were men. Conclusion: Students of public schools need more assistance from the public health services, offering them information on preventing sexually transmitted diseases.
C1 [Mendes, Rosemar Barbosa; Menezes, Andreia Freire] Univ Fed Sergipe, Nucleo Posgrad Ciencias Saude, Sao Cristovao, SE, Brazil.
C3 Universidade Federal de Sergipe
RP Menezes, AF (corresponding author), Ave Deputado Silvio Teixeira, BR-49025100 Aracaju, Sergipe, Brazil.
EM paulianamoreira@gmail.com; gfsctsr@gmail.com; rosemarbm@uol.com.br; deiamenezes1@hotmail.com
CR Amoras BC, 2015, PRACS REV ELETRON HU, V8, P163
   Araujo TME, 2012, REV ENFERM UERJ, V20, P242
   Brasil. Ministerio da Saude. Departamento de Atencao Basica, 2009, SAUD ESC, V0, P0
   Brasil. Ministerio da Saude. Departamento de DST Aids e Hepatites Virais, 2011, PESQ CONH AT PRAT PO, V0, P0
   Brasil. Ministerio da Saude. Secretaria de Vigilancia em Saude, 2016, B EP HIV AIDS 2016, V0, P0
   Brasil Ministerio da Saude. Secretaria de Vigilancia em Saude. Departamento de DST Aids e Hepatites, 2013, REC AT INT AD JOV VI, V0, P0
   Cabral JVB, 2015, REV UNIARA, V18, P149
   Camara S. M., 2012, THESIS, V0, P0
   Campos CGAPC, 2014, REV MIN ENFERM, V18, P310
   Costa M., 2017, THESIS, V0, P0
   Garcia S, 2010, SAUDE SOC-SAO PAULO, V19, P9, DOI 10.1590/S0104-12902010000600003
   Instituto Brasileiro de Geografia e Estatistica, 2015, PESQ NAC SAUD ESC, V0, P0
   Lopes AOS, 2015, REV ADOLESCENCIA SAU, V12, P42
   Marinho MNASB, 2013, AN 17 SEM NAC PESQ E, V0, P2617
   Reis DC, 2013, REV CIENC CUID SAUDE, V12, P63
   Secretaria de Estado da Saude, 2013, TEMP NAO EXP PREV DS, V0, P0
   Senem C. J., 2014, SALUSVITA, V33, P45
   Silva R.A.R., 2016, J RES FUNDAM CARE, V8, P5054, DOI 10.9789/2175-5361.2016.V8I4.5054-5061
NR 20
TC 1
Z9 2
U1 0
U2 1
PU UNIV FEDERAL ESTADO RIO DE JANEIRO, PROGRAMA POS-GRADUACAO & ENFERMAGEM
PI RIO DE JANEIRO
PA C/O FERNANDO RAMOS PORTO, AV PASTEU 296, URCA, RIO DE JANEIRO, 00000, BRAZIL
SN 2175-5361
EI 
J9 REV PESQUI-CUID FUND
JI Rev. Pesqui.-Cuid. Fundam. Online
PD JUL-SEP 15
PY 2019
VL 11
IS 4
BP 868
EP 872
DI 10.9789/2175-5361.2019.v11i4.868-872
PG 5
WC Nursing
SC Nursing
GA KB2QE
UT WOS:000506343500005
DA 2023-03-20
ER

PT J
AU Ince, N
AF Ince, Nevin
TI Evaluation of Knowledge and Attitudes of Dentists about HIV/AIDS and Oral Lesions
SO KONURALP TIP DERGISI
LA Turkish
DT Article
DE HIV/AIDS; Dentists; Awareness and Attitude
ID dental students knowledge; hiv; aids
AB Objective: Human Immunodeficiency Virus (HIV) is a virus that can cause Infectious Immunodeficiency Syndrome (AIDS) when it infects infections by targeting immune system cells and the infection progresses. The aim of this study was to determine the knowledge level of the dentists about the possible transmission of HIV / AIDS, the body fluids of HIV and the oral symptoms of HIV / AIDS, to determine the means of access to information, and to evaluate their attitudes and awareness towards patients. Methods: A questionnaire with 17 items was developed through Survey Monkey system. The link of this questionnaire was sent to dentists through e-mail, SMS, or social networking sites, and they were asked to fill out the questionnaire. 180 dentists filling out the questionnaire were taken as the data collection group. Results: Of the dentists participating in the study, 73% of them were females, and 43% of them were between 31 and 40 ages. Considering the items on oral lesions of HIV / AIDS patients, 39.8% of them responded as oral candidiasis. In questions that measure the level of HIV / AIDS knowledge; 28.4% knew that HIV and AIDS were not the same definition, 99% were infected with unprotected sexual intercourse, blood contact and stab wounds. A significant proportion of dentists; and urine and saliva, cups, towels, as well as common materials used to be infected (20-40%). When the attitudes of the HIV infected patient were evaluated, more than half of there spondents answered without hesitation. When the patients were asked if they were worried about HIV infection, 40% answered yes. They stated that they got their knowledge about HIV / AIDS mostly in the faculty (85%) and written sources (56.1%). 73.3% of the dentists stated that they did not have enough information about HIV / AIDS and oral lesions and they wanted their information to be updated. Conclusions: Although the knowledge level of the dentists in our study was generally acceptable, it was observed that there was misinformation and attitude about the transmission routes of HIV. It is thought that updating the information about the dentists working in the field after graduation is important.
C1 [Ince, Nevin] Duzce Univ, Tip Fak, Enfeksiyon Hastaliklari & Klin Mikrobiyoloji Anab, Duzce, Turkey.
C3 Duzce University
RP Ince, N (corresponding author), Duzce Univ, Tip Fak, Enfeksiyon Hastaliklari & Klin Mikrobiyoloji Anab, Duzce, Turkey.
EM drnevince@gmail.com
CR Ajayi YO, 2008, J DENT, V36, P374, DOI 10.1016/j.jdent.2008.02.008
   Aleixo RQ, 2010, BRAZ J INFECT DIS, V14, P449, DOI 10.1590/S1413-86702010000500005
   Ali A, 2018, CUREUS, V10, P0, DOI 10.7759/cureus.2426
   Blaser MJ, 2015, MANDELL DOUGLAS BENN, V0, P1483
   Dokmetas I, 2016, TURKIYE KLIN J INF D, V9, P6
   El-Maaytah M, 2005, ORAL DIS, V11, P318, DOI 10.1111/j.1601-0825.2005.01126.x
   Ellepola ANB, 2011, EUR J DENT EDUC, V15, P165, DOI 10.1111/j.1600-0579.2010.00652.x
   Grover Neeraj, 2014, J ORAL MAXILLOFAC PATHOL, V18, P9, DOI 10.4103/0973-029X.131882
   Gunbatan Murat, 1900, P29, V0, P0, DOI DOI 10.5505/yeditepe.2016.54264
   Kopacz DR, 1999, HEALTH EDUC RES, V14, P1, DOI 10.1093/her/14.1.1
   Kumar S, 2018, SAUDI DENT J, V30, P47, DOI 10.1016/j.sdentj.2017.10.003
   Leggat PA, 2007, IND HEALTH, V45, P611, DOI 10.2486/indhealth.45.611
   Lueveswanij S, 2000, COMMUNITY DENT HLTH, V17, P165
   Nasir EF, 2008, BMC PUBLIC HEALTH, V8, P0, DOI 10.1186/1471-2458-8-286
   Oberoi SS, 2014, INT SCH RES NOTICES, V28, P0
   Rungsiyanont S, 2013, J DENT EDUC, V77, P1202
   Sadeghi M, 2009, J DENT EDUC, V73, P740
   Seacat JD, 2009, J DENT EDUC, V73, P437
   Uti OG, 2009, J INFECT DEV COUNTR, V3, P604, DOI 10.3855/jidc.552
NR 20
TC 0
Z9 0
U1 2
U2 3
PU DUZCE UNIV
PI DUZCE
PA KONURALP YERLESKESI, DUZCE, 81620, TURKEY
SN 1309-3878
EI 
J9 KONURALP TIP DERG
JI Konuralp Tip Derg.
PD JUN 15
PY 2019
VL 11
IS 2
BP 202
EP 207
DI 10.18521/ktd.551139
PG 6
WC Medicine, General & Internal
SC General & Internal Medicine
GA IZ8FY
UT WOS:000487340900007
DA 2023-03-20
ER

PT J
AU Murariu, A
   Vasluianu, R
   Forna, DA
   Topoliceanu, C
   Cristian, U
   Bobu, L
AF Murariu, Alice
   Vasluianu, Roxana
   Forna, Doriana Agop
   Topoliceanu, Claudiu
   Cristian, Ungureanu
   Bobu, Livia
TI ROMANIAN DENTAL STUDENT'S KNOWLEDGE TOWARD HIV/AIDS INFECTION
SO ROMANIAN JOURNAL OF ORAL REHABILITATION
LA English
DT Article
DE HIV/AIDS; dental students; knowledge; Iasi
ID behavior
AB The aim of the present study was to evaluate the knowledge of the students attending the Faculty of Dental Medicine in Iasi regarding the HIV/AIDS infection. Material and method: The cross-sectional study included 124 students from the 4th and 6th years who filled in a specially designed questionnaire consisting of 20 questions on two aspects: the first one refers to HIV transmission pathways and the risk of transmission in the dental office, and the second one refers to the oral lesions associated with this disease. The results demonstrate that some of the issues are correctly assimilated by the students of both years of study, as more than 80% of them marked the correct answer (concerning blood, sexual, maternal-fetal transmission routes, as well as the association between fungal infections, Kaposi's sarcoma and AIDS). However, there were questions with a very low correct response rate (below 50%), concerning the transmission via the saliva or via the contact of infected blood with the nasal, oral or ophthalmic mucosa, as well as the herpetic and cytomegalovirus-associated infections as oral lesions manifest in the HIV infected patient. Surprisingly, only 29.5% of the interviewed subjects knew the post-exposure prophylaxis method. In conclusion, the study underlines the need of introducing new programs and lectures on this topic, with an accent on the practical aspects specific to the dental office activity.
C1 [Murariu, Alice] Grigore T Popa UMPh, Fac Dent, Dept Community Dent, Iasi, Romania.
   [Vasluianu, Roxana] Grigore T Popa UMPh, Fac Dent, Dept Prosthodont, Iasi, Romania.
   [Forna, Doriana Agop] Grigore T Popa UMPh, Fac Dent, Dept Dentoalveolar Surg, Iasi, Romania.
   [Topoliceanu, Claudiu] Grigore T Popa UMPh, Fac Dent, Dept Cariol, Iasi, Romania.
   [Bobu, Livia] Grigore T Popa UMPh, Fac Dent, Dept Oral & Dent Prevent, Iasi, Romania.
C3 Grigore T Popa University of Medicine & Pharmacy; Grigore T Popa University of Medicine & Pharmacy; Grigore T Popa University of Medicine & Pharmacy; Grigore T Popa University of Medicine & Pharmacy; Grigore T Popa University of Medicine & Pharmacy
RP Vasluianu, R (corresponding author), Grigore T Popa UMPh, Fac Dent, Dept Prosthodont, Iasi, Romania.; Forna, DA (corresponding author), Grigore T Popa UMPh, Fac Dent, Dept Dentoalveolar Surg, Iasi, Romania.
EM roxana302000@yahoo.com; drdorianaforna@gmail.com
CR Aggarwal A, 2013, J DENT EDUC, V77, P1209
   Ammar N., 2015, J INT SOC PREVENTIVE, V0, P272
   Bobu L, 2017, ROM J ORAL REHABIL, V9, P51
   Ellepola ANB, 2011, J DENT EDUC, V75, P574
   Hoffmann C, 2017, ONCOL RES TREAT, V40, P94, DOI 10.1159/000455971
   Iacob M. C., 2007, APECTE TEORETICE SI, V0, P175
   Institute of Infectious Diseases, 2017, EV INF HIV SIDA ROM, V0, P0
   Li R, 2016, J DENT SCI, V11, P72, DOI 10.1016/j.jds.2015.09.001
   Murariu A, 2013, REV CERCET INTERV SO, V41, P60
   Oliveira ER, 2002, AIDS CARE, V14, P569, DOI 10.1080/09540120220133099
   Rizk M.A.J., 2014, J AIDS CLIN RES, V0, P0, DOI DOI 10.4172/2155-6113.1000i101
   Sharma Gaurav, 2015, J CLIN EXP DENT, V7, Pe419, DOI 10.4317/jced.52127
   [UNAIDS HIV/AIDS JUNPo], 2016, GLOBAL AIDS UPDATE, V0, P0
   Hirata CHW, 2015, BRAZ J OTORHINOLAR, V81, P120, DOI 10.1016/j.bjorl.2014.12.001
NR 15
TC 1
Z9 1
U1 0
U2 2
PU ROMANIAN SOC ORAL REHABILITATION ASSOC
PI IASI
PA KOGALNICEANU ST, NR 2, IASI, 00000, ROMANIA
SN 2066-7000
EI 
J9 ROM J ORAL REHABIL
JI Rom. J. Oral Rehabil.
PD JAN-MAR 15
PY 2019
VL 11
IS 1
BP 59
EP 65
DI 
PG 7
WC Dentistry, Oral Surgery & Medicine
SC Dentistry, Oral Surgery & Medicine
GA HP2HC
UT WOS:000461488000008
DA 2023-03-20
ER

PT J
AU Pittman, DM
   Kaur, P
   Eyler, LT
AF Pittman, Delishia M.
   Kaur, Paramjit
   Eyler, Lisa T.
TI Hidden in Plain Sight: Making a Case for Heterosexual Black College Women Being Identified as a High-Risk Population for HIV Infection
SO CULTURAL DIVERSITY & ETHNIC MINORITY PSYCHOLOGY
LA English
DT Article
DE HIV infection; sexually transmitted infection risk; Black women; college students; sexual health
ID intimate partner violence; alcohol-related mortality; african-american women; condom use; united-states; substance use; suicidal ideation; young-adults; ages 18-24; students
AB Objective: Black emerging adult women (ages 18-25 years) are among the fastest growing demographics of HIV infection, second only to men who have sex with men. Black women account for nine of 10 new HIV cases, whereas 84% of these cases are reported to be from heterosexual contact with infected male partners. Heterosexual black college women (BCW) have been nearly ignored in the HIV literature despite having shared (e.g., risky alcohol use, multiple and concurrent sex partnerships, and inconsistent condom use) and unique (e.g., segregating dating practices and high sexually transmitted infection rates) risk factors when compared with broader college student demographics. Method: This conceptual paper uses a multiple risk factor framework to underscore shared and unique risk factors that may work to increase the potential HIV infection risk burden in this understudied population. Conclusions: Prevention and intervention implications and recommendations for future research that have potential to impact the ways in which colleges, universities, and researchers engage this population are presented.
C1 [Pittman, Delishia M.; Kaur, Paramjit] George Washington Univ, Dept Counseling & Human Dev, Washington, DC 20052 USA.
   [Eyler, Lisa T.] Univ Calif San Diego, Dept Psychiat, San Diego, CA 92103 USA.
   [Eyler, Lisa T.] Vet Affairs San Diego Healthcare Syst, Desert Pacific Mental Illness Res Educ & Clin Ctr, San Diego, CA USA.
C3 George Washington University; University of California System; University of California San Diego; US Department of Veterans Affairs; Veterans Health Administration (VHA); VA San Diego Healthcare System
RP Pittman, DM (corresponding author), George Washington Univ, Dept Counseling & Human Dev, Washington, DC 20052 USA.
EM dmpittman@gwu.edu
CR Adefuye AS, 2009, BMC PUBLIC HEALTH, V9, P0, DOI 10.1186/1471-2458-9-281
   Adimora AA, 2005, J INFECT DIS, V191, PS115, DOI 10.1086/425280
   Adimora AA, 2002, EPIDEMIOLOGY, V13, P707, DOI 10.1097/00001648-200211000-00016
   Adkins Timothy, 2015, SOCIAL CURRENTS, V2, P144, DOI 10.1177/2329496515579763
   Alleyne B, 2008, J HIV-AIDS SOC SERV, V7, P351, DOI 10.1080/15381500802529699
   Annang L., 2009, J HLTH DISPARITIES R, V3, P99
   [Anonymous], 1997, MMWR CDC SURVEILL SUMM, V46, P1
   Aral SO, 2008, LANCET, V372, P337, DOI 10.1016/S0140-6736(08)61118-6
   Boyd DM, 2007, J COMPUT-MEDIAT COMM, V13, P210, DOI 10.1111/j.1083-6101.2007.00393.x
   Brener ND, 1999, J CONSULT CLIN PSYCH, V67, P1004, DOI 10.1037/0022-006X.67.6.1004
   Cafferky BM, 2018, PSYCHOL VIOLENCE, V8, P110, DOI 10.1037/vio0000074
   Calloway DS, 2014, HEALTH PROMOT PRACT, V15, P181, DOI 10.1177/1524839913504757
   *CDC, 2007, HIV AIDS SURV REP CA, V0, P0
   Centers for Disease Control and Prevention (CDC), 2015, 2015 CDC, V27, P0
   Centers for Disease Control and Prevention (CDC), 2012, 2012 CDC, V24, P0
   Centers for Disease Control (CDC), 2014, LEAD CAUS DEATH AG G, V0, P0
   Clayton O., 2003, BLACK FATHERS CONT A, V0, P0
   Cooper M.L., 1994, PSYCHOL ASSESSMENT, V6, P117, DOI 10.1037/1040-3590.6.2.117
   Crosby RA, 2013, AIDS BEHAV, V17, P865, DOI 10.1007/s10461-011-9998-7
   Duncan C, 2002, J NATL MED ASSOC, V94, P944
   El Bcheraoui C, 2013, AIDS CARE, V25, P186, DOI 10.1080/09540121.2012.687864
   Engs RC, 1996, J ALCOHOL DRUG EDUC, V41, P13
   Evans GW, 2010, ANN NY ACAD SCI, V1186, P174, DOI 10.1111/j.1749-6632.2009.05336.x
   Ferguson YO, 2006, AIDS CARE, V18, P323, DOI 10.1080/09540120500162122
   Fleming DT, 1999, SEX TRANSM INFECT, V75, P3, DOI 10.1136/sti.75.1.3
   Foran HM, 2008, CLIN PSYCHOL REV, V28, P1222, DOI 10.1016/j.cpr.2008.05.001
   Ford CA, 2005, ARCH PEDIAT ADOL MED, V159, P657, DOI 10.1001/archpedi.159.7.657
   Foreman FE, 2003, AIDS CARE, V15, P493, DOI 10.1080/0954012031000134737
   Gasman M., 2013, CHANGING FACE HIST B, V0, P0
   Gonzalez VM, 2009, PSYCHOL ADDICT BEHAV, V23, P443, DOI 10.1037/a0015543
   Hairston C.C., 2013, SUPPORTING MEN COLOR, V0, P0
   Hall Naomi M, 2014, J HEALTH DISPAR RES PRACT, V7, P2
   Hall NM, 2014, EMERG ADULTHOOD, V2, P184, DOI 10.1177/2167696813520154
   Henry W. J, 2008, MULTICULTURAL ED, V16, P17
   Hill S. A, 2004, BLACK INTIMACIES GEN, V0, P0
   Hingson RW, 2009, J STUD ALCOHOL DRUGS, V0, PP12, DOI 10.15288/jsads.2009.s16.12
   Hingson RW, 2002, J STUD ALCOHOL, V63, P136, DOI 10.15288/jsa.2002.63.136
   Hou SI, 2009, AIDS CARE, V21, P1050, DOI 10.1080/09540120802626196
   Hurt TR, 2014, PERS RELATIONSHIP, V21, P88, DOI 10.1111/pere.12019
   Institute for Higher Education Policy, 2010, SNAPSH AFR AM HIGH E, V0, P0
   JEMMOTT LS, 1991, NURS RES, V40, P228
   Kantrowitz M., 2011, DISTRIBUTION GRANTS, V0, P0
   Kassel JD, 2000, J STUD ALCOHOL, V61, P332, DOI 10.15288/jsa.2000.61.332
   Klostermann KC, 2006, AGGRESS VIOLENT BEH, V11, P587, DOI 10.1016/j.avb.2005.08.008
   Koumans EH, 2001, SEX TRANSM DIS, V28, P497, DOI 10.1097/00007435-200109000-00004
   Koyama J. P, 2007, TEACH COLL REC, V109, P5
   Lance L., 2001, STUDENT COLL J, V35, P401
   Lane SD, 2004, MED ANTHROPOL Q, V18, P405, DOI 10.1525/maq.2004.18.4.405
   LeBlanc TT, 2014, J HLTH DISPAR RES PR, V7, P38
   Lewis JE, 1997, J AM COLL HEALTH, V45, P147, DOI 10.1080/07448481.1997.9936875
   Lewis JM, 2009, COLL STUDENT J, V43, P475
   Lewis LM, 2000, J AM COLL HEALTH, V49, P19, DOI 10.1080/07448480009596278
   Magnus M, 2009, AIDS, V23, P1277, DOI 10.1097/QAD.0b013e32832b51da
   Mair C, 2016, AIDS BEHAV, V20, PS109, DOI 10.1007/s10461-015-1147-2
   Martin, 2007, CAMPUS SEXUAL ASSAUL, V0, P0
   McDonough P.M., 2004, SCH TO COLL TRANSITI, V0, P0
   McNair LD, 1998, J SEX MARITAL THER, V24, P29, DOI 10.1080/00926239808414666
   MORRIS M, 1995, SOC NETWORKS, V17, P299, DOI 10.1016/0378-8733(95)00268-S
   Mosher W., 2012, NATL HLTH STAT REPOR, V55, P0
   Mulia N, 2008, J STUD ALCOHOL DRUGS, V69, P824, DOI 10.15288/jsad.2008.69.824
   Naimi TS, 2003, JAMA-J AM MED ASSOC, V289, P70, DOI 10.1001/jama.289.1.70
   National Center for Health Statistics, 2007, HLTH US 2007 CHARTB, V0, P0
   Nesoff ED, 2016, HEALTH EDUC BEHAV, V43, P61, DOI 10.1177/1090198115596168
   OSullivan LF, 2010, ARCH SEX BEHAV, V39, P1121, DOI 10.1007/s10508-009-9493-7
   Ohannessian CMCL, 1993, J ADOLESCENT RES, V8, P167, DOI 10.1177/074355489382003
   Owen JJ, 2010, ARCH SEX BEHAV, V39, P653, DOI 10.1007/s10508-008-9414-1
   Park CL, 2002, J STUD ALCOHOL, V63, P486, DOI 10.15288/jsa.2002.63.486
   Patrick ME, 2016, ALCOHOL CLIN EXP RES, V40, P0, DOI 10.1111/acer.13164
   Patrick ME, 2011, ADDICT BEHAV, V36, P270, DOI 10.1016/j.addbeh.2010.11.007
   Paul EL, 2002, J SOC PERS RELAT, V19, P639, DOI 10.1177/0265407502195006
   Paul EL, 2000, J SEX RES, V37, P76, DOI 10.1080/00224490009552023
   Pearson J. A., 2008, DU BOIS REV, V5, P27, DOI 10.1017/S1742058X0808003X
   Perrino T, 2005, WOMEN HEALTH, V42, P37, DOI 10.1300/J013v42n03_03
   Pittman DM, 2019, J ETHN SUBST ABUSE, V18, P257, DOI 10.1080/15332640.2017.1336958
   Pittman DM, 2018, J AM COLL HEALTH, V66, P310, DOI 10.1080/07448481.2018.1440581
   Pittman DM, 2017, CULT DIVERS ETHN MIN, V23, P445, DOI 10.1037/cdp0000135
   Potterat JJ, 1999, AM J EPIDEMIOL, V150, P1331, DOI 10.1093/oxfordjournals.aje.a009965
   Poundstone KE, 2004, EPIDEMIOL REV, V26, P22, DOI 10.1093/epirev/mxh005
   Presley CA, 2006, J STUD ALCOHOL, V67, P324, DOI 10.15288/jsa.2006.67.324
   Quirk P., 2006, COLL STUDENT J, V40, P109
   Roberts ST, 2006, ARCH PSYCHIAT NURS, V20, P32, DOI 10.1016/j.apnu.2005.08.008
   ROTHMAN KJ, 1976, AM J EPIDEMIOL, V104, P587, DOI 10.1093/oxfordjournals.aje.a112335
   Sanders-Phillips K, 2002, PUBLIC HEALTH REP, V117, P0
   Scribner R, 2010, ALCOHOL RES HEALTH, V33, P179
   Shapiro Thomas, 2004, HIDDEN COST BEING AF, V0, P0
   Shegog M., 2010, J HLTH DISPARITIES R, V4, P86
   Shorey RC, 2011, AGGRESS VIOLENT BEH, V16, P541, DOI 10.1016/j.avb.2011.08.003
   Siebert DC, 2003, J AM COLL HEALTH, V52, P123, DOI 10.1080/07448480309595734
   Smith A, 2016, 15 AM ADULTS HAVE US, V0, P0
   Smith A., 2016, FACT TANK, V29, P0
   Stupiansky N, 2010, J ADOLESCENT HEALTH, V46, PS36, DOI 10.1016/j.jadohealth.2009.11.085
   Sumter SR, 2017, TELEMAT INFORM, V34, P67, DOI 10.1016/j.tele.2016.04.009
   Tiemey W. G., 2004, ASSESSING FINANCIAL, V0, P0
   U. S. Department of Education National Center for Education Statistics (NCES), 2015, TABL 302 60 PERC 18, V0, P0
   U. S. Department of Education National Center for Education Statistics (NCES), 2013, TABL 281 FALL ENR DE, V0, P0
   VALDISERRI RO, 1989, AM J PUBLIC HEALTH, V79, P499, DOI 10.2105/AJPH.79.4.499
   Valentine Peggy A, 2003, J ALLIED HEALTH, V32, P173
   WALTER SD, 1980, AM J EPIDEMIOL, V112, P409, DOI 10.1093/oxfordjournals.aje.a113007
   White A, 2013, ALCOHOL RES-CURR REV, V35, P201
   White AM, 2011, J STUD ALCOHOL DRUGS, V72, P774, DOI 10.15288/jsad.2011.72.774
   Wilson WJ., 2012, TRULY DISADVANTAGED, V2, P0
   Wingood GM, 2000, HEALTH EDUC BEHAV, V27, P539, DOI 10.1177/109019810002700502
   Wingood GM., 1993, J BLACK PSYCHOL, V19, P190, DOI 10.1177/00957984930192008
   Wu ZH, 2010, AM J DRUG ALCOHOL AB, V36, P123, DOI 10.3109/00952991003718072
   Younge SN, 2013, J AM COLL HEALTH, V61, P254, DOI 10.1080/07448481.2013.799480
   Zwieg JM, 2002, J ADOLESCENT HEALTH, V31, P343
NR 106
TC 7
Z9 7
U1 0
U2 10
PU EDUCATIONAL PUBLISHING FOUNDATION-AMERICAN PSYCHOLOGICAL ASSOC
PI WASHINGTON
PA 750 FIRST ST, NE, WASHINGTON, DC 20002-4242 USA
SN 1099-9809
EI 1939-0106
J9 CULT DIVERS ETHN MIN
JI Cult. Divers. Ethn. Minor. Psychol.
PD JAN 15
PY 2019
VL 25
IS 1
BP 104
EP 112
DI 10.1037/cdp0000225
PG 9
WC Ethnic Studies; Psychology, Social
SC Ethnic Studies; Psychology
GA HJ8TK
UT WOS:000457472700012
PM 30714772
DA 2023-03-20
ER

PT J
AU Al-Qahtani, SM
   Saquib, SA
   Ibrahim, W
   Othman, A
   Assiri, M
   Al-Shari, H
   Al-Qarni, A
AF Al-Qahtani, Saad M.
   Saquib, Shahabe A.
   Ibrahim, Weam
   Othman, Ali
   Assiri, Mohammed
   Al-Shari, Hamoud
   Al-Qarni, Ali
TI Evaluation of Knowledge, Attitude and Risk Perception about Human Immunodeficiency Virus Infection among Dental Students in Saudi Arabia
SO ANNALS OF MEDICAL AND HEALTH SCIENCES RESEARCH
LA English
DT Article
DE AIDS; Dental students; Knowledge; HIV; Risk perception
ID hiv; hiv/aids; university
AB Introduction: Globally the HIV/AIDS consider being the most serious infection/ disease in the recent decades. The health care workers are considered as a high risk group for diseases transmitted through body fluids. The present study was conducted to evaluate the knowledge and attitude of the dental students and inters regarding dental management of HIV infected patients. Material and methods: A cross-sectional survey was conducted among 722 (324 males, 398 females) dental students and interns at southern and central region of Saudi Arabia. The questionnaire comprised of 16 questions consists of three main domains. Chi-square test was executed to compare the descriptive data by using SPSS (version 20.0, IBM Corporation, USA) to assess the level of knowledge attitude and risk perception towards HIV positive patients. Results: The overall response rate was 91.6%. The overall knowledge and attitude of the participants was acknowledged as poor. The difference in knowledge between the academic levels was significant (p-value<0.05). Female shows more positive attitude and a good level of risk perception as compared to male participants (p-value<0.00). Gradual shift in risk perception was observed among the academic levels, and the difference was statistically significant (p-value<0.00). Conclusion: Over all this study showed a lack in the knowledge and attitude of dental students and interns about HIV infected patients. Extensive courses and training program should be implemented in the curriculum of dental collage to improve their knowledge and attitude.
C1 [Al-Qahtani, Saad M.; Saquib, Shahabe A.; Ibrahim, Weam] King Khalid Univ, Coll Dent, Dept Periodont & Community Dent Sci, Abha, Saudi Arabia.
   [Othman, Ali; Assiri, Mohammed; Al-Shari, Hamoud; Al-Qarni, Ali] King Khalid Univ, Coll Dent, Abha, Saudi Arabia.
C3 King Khalid University; King Khalid University
RP Saquib, SA (corresponding author), King Khalid Univ, Coll Dent, Dept Periodont & Community Dent Sci, Abha, Saudi Arabia.
EM sshahabe@kku.edu.sa
CR Al-Jabri AA, 2003, SAUDI MED J, V24, P273
   Al-Naimi R, 2009, AL RAFIDAIN DENT J, V9, P110
   Alothman AF, 2011, BMC P, V5, P0
   Alsamghan AS, 2012, INT J PUBLIC HLTH EP, V1, P1
   Badahdah A. M., 2010, EASTERN MEDITERRANEAN HEALTH JOURNAL, V16, P901
   Baseer Mohammad Abdul, 2013, DENT RES J (ISFAHAN), V10, P25, DOI 10.4103/1735-3327.111763
   *CDCP, 1998, INFECT CONT HOSP EP, V19, P445
   Coogan MM, 2005, B WORLD HEALTH ORGAN, V83, P700
   Ellepola ANB, 2011, EUR J DENT EDUC, V15, P165, DOI 10.1111/j.1600-0579.2010.00652.x
   Erasmus S, 2005, INT J DENT HYG, V3, P213, DOI 10.1111/j.1601-5037.2005.00137.x
   GILBERT AD, 1994, J DENT, V22, P229, DOI 10.1016/0300-5712(94)90116-3
   Hamershock RA, 2014, J DENT EDUC, V78, P1106
   Haroun D, 2016, PLOS ONE, V11, P0, DOI 10.1371/journal.pone.0149920
   Jian M, 2008, J ORAL HLTH COMM DEN, V2, P30
   KLEIN RS, 1988, NEW ENGL J MED, V318, P86, DOI 10.1056/NEJM198801143180205
   Kumar S, 2018, SAUDI DENT J, V30, P47, DOI 10.1016/j.sdentj.2017.10.003
   McCarthy GM, 2002, ORAL DIS, V8, P126, DOI 10.1034/j.1601-0825.8.s2.3.x
   Nayak SK, 2016, CONTEMP CLIN DENT, V7, P539, DOI 10.4103/0976-237X.194122
   Ogunbodede E O, 2002, SADJ, V57, P469
   Oliveira ER, 2002, AIDS CARE, V14, P569, DOI 10.1080/09540120220133099
   Rani V, 2017, INT J BASIC CLIN PHA, V6, P2646
   Reif S, 2015, J COMMUN HEALTH, V40, P642, DOI 10.1007/s10900-014-9979-7
   Saini Rajiv, 2011, J NAT SCI BIOL MED, V2, P145, DOI 10.4103/0976-9668.92316
   Singh VP, 2017, MALAYS J MED SCI, V24, P73, DOI 10.21315/mjms2017.24.3.9
   Svitlana SS, 2017, INT J CUR RES, V9, P51201
   Tavoosi A, 2004, BMC PUBLIC HEALTH, V4, P0, DOI 10.1186/1471-2458-4-17
   Venu Shan, 2011, HEALTHLINE, V0, P0
   WHO, 2009, HIV AIDS DAT STAT, V0, P0
   World Health Organization, 2017, GLOB HLTH OBS GHO DA, V0, P0
NR 29
TC 2
Z9 3
U1 0
U2 3
PU WOLTERS KLUWER MEDKNOW PUBLICATIONS
PI MUMBAI
PA WOLTERS KLUWER INDIA PVT LTD , A-202, 2ND FLR, QUBE, C T S  NO 1498A-2 VILLAGE MAROL, ANDHERI EAST, MUMBAI, 400059, INDIA
SN 2141-9248
EI 2277-9205
J9 ANN MED HEALTH SCI R
JI Ann. Med. Health Sci. Res.
PD MAR-APR 15
PY 2019
VL 9
IS 2
BP 558
EP 563
DI 
PG 6
WC Health Care Sciences & Services
SC Health Care Sciences & Services
GA IQ5MD
UT WOS:000480795800012
DA 2023-03-20
ER

PT J
AU Wu, JB
   Zhang, LH
   Qian, ZC
   Li, R
AF Wu, Jianbin
   Zhang, Linghao
   Qian, Zhenyu Cheryl
   Li, Rui
TI Applying Storytelling Method into the Flow of User Experience Design to Innovate with Serendipity. A case study on AIDS detection service design among college students
SO DESIGN JOURNAL
LA English
DT Article; Proceedings Paper
DE Storytelling Method; Design Strategy Experience Design; Serendipity
ID participation
AB Story-telling, as one user experience design method, is the carrier of information transmission that helps to induce an emotional resonance with the audience and enhances the sense of substitution. In this study, the story-telling method has been employed in analysis from three perspectives. Firstly, we applied this method to user experience design and explored the association between this method and serendipity. Secondly, a story-telling model based on user experience design was proposed, and was validated by the case of ' college student AIDS selfdetection service design.' Thirdly, the model was further improved on the basis of experimental results, and the three factors of generating serendipity from the storytelling method, including logical framework, trust relationship establishment, and cooperation mode. The investigation into the story-telling method and serendipity would offer researchers a new clue to excavate user demands and diverge the design concepts during user experience design.
C1 [Wu, Jianbin; Zhang, Linghao; Li, Rui] Jiangnan Univ, Sch Design, Wuxi, Jiangsu, Peoples R China.
   [Qian, Zhenyu Cheryl] Purdue Univ, Sch Design Art & Performance, W Lafayette, IN 47907 USA.
C3 Jiangnan University; Purdue University System; Purdue University; Purdue University West Lafayette Campus
RP Wu, JB (corresponding author), Jiangnan Univ, Sch Design, Wuxi, Jiangsu, Peoples R China.
EM wowo.zlh@jiangnan.edu.cn
FU 111 project [B18027]; Jiangnan University Independent Research Key Project Fund
CR Andersen LB, 2015, CODESIGN, V11, P250, DOI 10.1080/15710882.2015.1081246
   Andre P, 2009, C & C 09: PROCEEDINGS OF THE 2009 ACM SIGCHI CONFERENCE ON CREATIVITY AND COGNITION, V0, P305
   Bergeron S, 2009, ENGAGING VIRTUAL LAN, V0, P6
   Bleakley A., 2010, MED EDUC, V39, P534
   Boje D M., 2001, ORGAN STUD, V24, P658
   Bommel S V, 2012, CREATING SCI NARRATI, V0, P217
   Broadley C, 2018, DES J, V21, P395, DOI 10.1080/14606925.2018.1445799
   Buchanan Richard., 1992, DESIGN ISSUES, V8, P5, DOI 10.2307/1511637
   Cohn M., 2004, USER STORIES APPL AG, V0, P0
   Csikszentmihalyi M., 1995, NATURE INSIGHT, V0, PP329, DOI 10.1002/J.2162-6057.1998.TB00816.X
   Delgadillo R, 1999, COLL RES LIBR, V60, P245, DOI 10.5860/crl.60.3.245
   Erdelez S, 2004, INFORM PROCESS MANAG, V40, P1013, DOI 10.1016/j.ipm.2004.02.002
   Evans R., 2009, EMOTIONS SPACE SOC, V2, P111, DOI 10.1016/J.EMOSPA.2009.08.003
   Goodman Elizabeth, 2012, OBSERVING USER EXPER, V0, P0
   Gruen D, 2002, INT J HUM-COMPUT INT, V14, P503, DOI 10.1207/S15327590IJHC143&4_13
   Harte Richard, 2017, JMIR HUM FACTORS, V4, Pe8, DOI 10.2196/humanfactors.5443
   Hassenzahl M, 2006, BEHAV INFORM TECHNOL, V25, P91, DOI 10.1080/01449290500330331
   Lindquist S., 2007, CODESIGNING COMMUNIC, V4500, P99
   MacNairSemands RR, 1996, J COLL STUDENT DEV, V37, P574
   MEYERS MA, 1995, AM J ROENTGENOL, V165, P755, DOI 10.2214/ajr.165.4.7676963
   Patton J., 2014, USER STORY MAPPING D, V0, P0
   Peng Q., 2017, CHI C, V0, P316
   Weissgerber TL, 2016, PLOS BIOL, V14, P0, DOI 10.1371/journal.pbio.1002484
NR 23
TC 1
Z9 1
U1 9
U2 26
PU ROUTLEDGE JOURNALS, TAYLOR & FRANCIS LTD
PI ABINGDON
PA 2-4 PARK SQUARE, MILTON PARK, ABINGDON OX14 4RN, OXON, ENGLAND
SN 1460-6925
EI 1756-3062
J9 DES J
JI Des. J.
PD JUN 15
PY 2019
VL 22
IS 
BP 1787
EP 1806
DI 10.1080/14606925.2019.1594940
PG 20
WC Art
SC Art
GA IB2BC
UT WOS:000470072200123
DA 2023-03-20
ER

PT J
AU Agu, CE
   Uchendu, IK
   Nsonwu, AC
   Okwuosa, CN
   Achukwu, PU
AF Agu, Chidozie Elochukwu
   Uchendu, Ikenna Kingsley
   Nsonwu, Augusta Chinyere
   Okwuosa, Chukwugozie Nwachukwu
   Achukwu, Peter Uwadiegwu
TI Prevalence and associated risk factors of peripheral artery disease in virologically suppressed HIV-infected individuals on antiretroviral therapy in Kwara state, Nigeria: a cross sectional study
SO BMC PUBLIC HEALTH
LA English
DT Article
DE HIV; Antiretroviral therapy; Cardiovascular disease; Metabolic syndrome; Dyslipidemia
ID human-immunodeficiency-virus; intima-media thickness; ankle-brachial index; metabolic syndrome; united-states; cardiovascular-disease; myocardial-infarction; atherosclerosis; mortality; coronary
AB Background The association between HIV and cardiovascular disease (CVD) has been reported in several studies. However, there is paucity of information on the prevalence of subclinical disease as well as its associated risk factors in sub-Saharan African population. The aim of this study was to determine the prevalence and associated risk factors of peripheral artery disease (PAD) among virologically suppressed HIV-infected participants in Kwara State, Nigeria. Methods This study was conducted between July 2018 and December 2018. A total of 150 HIV-infected participants aged between 20 and 55 years and 50 HIV non-infected age-matched controls were randomly recruited in the study. Sociodemographic, anthropometric and clinical data were collected using a well-structured questionnaire. Ankle brachial index (ABI) was measured, PAD was defined as ABI of < 0.9. Cryopreserved serum was used to evaluate lipid profile parameters. Student's t-test and Chi-square were used to compare continuous and categorical variables. Associations of CVD risk factors and clinical data, and lipid profile with low ABI were assessed using logistic regression analysis. Results The study participants had a mean age of 43.73 +/- 8.74, majority were females (72.7%) with a mean duration on ART of 7.73 +/- 3.52 years. Hypertension was present in 15.9%, diabetes 4%, family history of CVD 8.6% and metabolic syndrome 17.3% in the study group. The study participants recorded significantly lower mean values for ABI, HDL-C and significantly higher mean values of TG (P < 0.05) compared to the control group. The prevalence of low ABI (14.6%) was higher in the study group compared to the control group (2%). A significantly negative correlation between ABI and duration on ART (r = - 0.163, P = 0.041) and a positive correlation between viral load and TG were observed in the study group. TC (OR 1.784, P = 0.011), LDL-C (OR 1.824, P = 0.010) and CD4 cell count < 200 cells/mm(3) (OR 2.635, P = 0.364) were associated with low ABI in the participants. Conclusion Viral suppression with combined antiretroviral therapy and long term treatment is associated with dyslipidaemia, with increased risk of PAD. Prevalence of PAD in virologically-suppressed individuals does not differ from the controls in the population studied.
C1 [Agu, Chidozie Elochukwu] Prime Hlth Response Initiat, Global Fund HIV Impact Project, Ilorin, Kwara State, Nigeria.
   [Uchendu, Ikenna Kingsley; Okwuosa, Chukwugozie Nwachukwu; Achukwu, Peter Uwadiegwu] Univ Nigeria, Coll Med, Dept Med Lab Sci, Fac Hlth Sci & Technol, Enugu Campus, Enugu, Nigeria.
   [Nsonwu, Augusta Chinyere] Univ Calabar, Dept Med Lab Sci, Fac Allied Med Sci, Calabar, Cross River Sta, Nigeria.
C3 University of Nigeria; University of Calabar
RP Uchendu, IK (corresponding author), Univ Nigeria, Coll Med, Dept Med Lab Sci, Fac Hlth Sci & Technol, Enugu Campus, Enugu, Nigeria.
EM Ikenna.uchendu@unn.edu.ng
CR Aboyans V, 2007, J VASC SURG, V45, P319, DOI 10.1016/j.jvs.2006.10.032
   Agu C, 2016, SCHOLARS J APPL MED, V4, P1471
   ALBERS JJ, 1978, LIPIDS, V13, P926, DOI 10.1007/BF02533852
   Alberti KGMM, 2006, DIABETIC MED, V23, P469, DOI 10.1111/j.1464-5491.2006.01858.x
   Beckman JA, 2018, CIRCULATION, V138, P255, DOI 10.1161/CIRCULATIONAHA.117.032647
   Berry SA, 2012, JAIDS-J ACQ IMM DEF, V59, P368, DOI 10.1097/QAI.0b013e318246b862
   Bloomfield GS, 2015, JACC-HEART FAIL, V3, P579, DOI 10.1016/j.jchf.2015.05.003
   Cerrato E, 2015, OPEN HEART, V2, P0, DOI 10.1136/openhrt-2014-000174
   da Cunha Joel, 2015, WORLD J VIROL, V4, P56, DOI 10.5501/wjv.v4.i2.56
   Deeks SG, 2011, ANNU REV MED, V62, P141, DOI 10.1146/annurev-med-042909-093756
   Depairon M, 2001, AIDS, V15, P329, DOI 10.1097/00002030-200102160-00005
   Doobay AV, 2005, ARTERIOSCL THROM VAS, V25, P1463, DOI 10.1161/01.ATV.0000168911.78624.b7
   Dubrovsky T, 1998, NEUROLOGY, V51, P560, DOI 10.1212/WNL.51.2.560
   FOSSATI P, 1982, CLIN CHEM, V28, P2077
   FREDRICK.DS, 1967, NEW ENGL J MED, V276, P34, DOI 10.1056/NEJM196701052760107
   French AL, 2009, JAIDS-J ACQ IMM DEF, V51, P399, DOI 10.1097/QAI.0b013e3181acb4e5
   Friedwald WT., 1972, CLIN CHEM, V18, P499, DOI 10.1093/clinchem/18.6.499
   Friis-Moller N, 2003, AIDS, V17, P1179, DOI 10.1097/00002030-200305230-00010
   Friis-Moller N, 2010, EUR J CARDIOV PREV R, V17, P491, DOI 10.1097/HJR.0b013e328336a150
   Groenewald P, 2005, AIDS, V19, P193, DOI 10.1097/00002030-200501280-00012
   Grundy SM, 2004, CIRCULATION, V109, P433, DOI 10.1161/01.CIR.0000111245.75752.C6
   Guerin M, 2001, ARTERIOSCL THROM VAS, V21, P282, DOI 10.1161/01.ATV.21.2.282
   Gutierrez F, 2008, AIDS, V22, P1369, DOI 10.1097/QAD.0b013e3282f7cb88
   Hooi JD, 2004, J CLIN EPIDEMIOL, V57, P294, DOI 10.1016/j.jclinepi.2003.09.003
   Hsue PY, 2004, CIRCULATION, V109, P1603, DOI 10.1161/01.CIR.0000124480.32233.8A
   Ilanne-Parikka P, 2004, DIABETES CARE, V27, P2135, DOI 10.2337/diacare.27.9.2135
   Ingle SM, 2014, CLIN INFECT DIS, V59, P287, DOI 10.1093/cid/ciu261
   Kablak-Ziembicka A, 2004, HEART, V90, P1286, DOI 10.1136/hrt.2003.025080
   Kadar A, 2001, CARDIOVASC SURG, V9, P109, DOI 10.1016/S0967-2109(00)00097-1
   Kaplan RC, 2008, AIDS, V22, P1615, DOI 10.1097/QAD.0b013e328300581d
   Kwiatkowska W, 2014, PLOS ONE, V9, P0, DOI 10.1371/journal.pone.0113857
   Lai WW, 2001, AM HEART J, V141, P661, DOI 10.1067/mhj.2001.113757
   Lewis GF, 2005, CIRC RES, V96, P1221, DOI 10.1161/01.RES.0000170946.56981.5c
   Lima VD, 2007, AIDS, V21, P685, DOI 10.1097/QAD.0b013e32802ef30c
   Luz PM, 2014, BMC INFECT DIS, V14, P0, DOI 10.1186/1471-2334-14-278
   Maggi P, 2000, AIDS, V14, PF123, DOI 10.1097/00002030-200011100-00001
   Maggi P, 2007, CORONARY ARTERY DIS, V18, P23, DOI 10.1097/01.mca.0000236292.86930.e3
   Matsuura E, 2008, AUTOIMMUN REV, V7, P558, DOI 10.1016/j.autrev.2008.04.018
   McDermott MM, 2005, AM J EPIDEMIOL, V162, P33, DOI 10.1093/aje/kwi167
   Mercie P, 2005, HIV MED, V6, P380, DOI 10.1111/j.1468-1293.2005.00324.x
   Mocroft A, 2010, JAIDS-J ACQ IMM DEF, V55, P262, DOI 10.1097/QAI.0b013e3181e9be6b
   Mulligan K, 2000, J ACQ IMMUN DEF SYND, V23, P35, DOI 10.1097/00042560-200001010-00005
   Muronya W, 2011, T ROY SOC TROP MED H, V105, P644, DOI 10.1016/j.trstmh.2011.07.016
   Navab M, 2004, J LIPID RES, V45, P993, DOI 10.1194/jlr.R400001-JLR200
   Norgren L, 2007, J VASC SURG, V45, PS5, DOI 10.1016/j.jvs.2006.12.037
   Nsonwu-Anyanwu AC, 2017, J IMMUNOL MICROBIOL, V2, P34
   OLeary DH, 1999, NEW ENGL J MED, V340, P14, DOI 10.1056/NEJM199901073400103
   Ogden CL, 2006, JAMA-J AM MED ASSOC, V295, P1549, DOI 10.1001/jama.295.13.1549
   Olalla J, 2009, HIV MED, V10, P1, DOI 10.1111/j.1468-1293.2008.00638.x
   Palella FJ, 2006, JAIDS-J ACQ IMM DEF, V43, P27, DOI 10.1097/01.qai.0000233310.90484.16
   Periard D, 2008, CLIN INFECT DIS, V46, P761, DOI 10.1086/527564
   Poredos P, 2007, ANGIOLOGY, V58, P309, DOI 10.1177/0003319707302494
   Potter LK, 2009, J LIPID RES, V50, P2222, DOI 10.1194/jlr.M900015-JLR200
   Reinecke H, 2015, EUR HEART J, V36, P932, DOI 10.1093/eurheartj/ehv006
   Samaras K, 2007, DIABETES CARE, V30, P113, DOI 10.2337/dc06-1075
   Saves M, 2003, CLIN INFECT DIS, V37, P292, DOI 10.1086/375844
   Schienkiewitz A, 2012, BMC PUBLIC HEALTH, V12, P0, DOI 10.1186/1471-2458-12-658
   Triant VA, 2007, J CLIN ENDOCR METAB, V92, P2506, DOI 10.1210/jc.2006-2190
NR 60
TC 7
Z9 7
U1 0
U2 0
PU BMC
PI LONDON
PA CAMPUS, 4 CRINAN ST, LONDON N1 9XW, ENGLAND
SN 
EI 1471-2458
J9 BMC PUBLIC HEALTH
JI BMC Public Health
PD AUG 20
PY 2019
VL 19
IS 1
BP 
EP 
DI 10.1186/s12889-019-7496-4
PG 12
WC Public, Environmental & Occupational Health
SC Public, Environmental & Occupational Health
GA IU1FA
UT WOS:000483321000005
PM 31429736
DA 2023-03-20
ER

PT J
AU Kocemba-Pilarczyk, KA
   Ostrowska, B
   Dudzik, P
   Markiewicz, MJ
   Pegos, DSS
   Lim, C
AF Kocemba-Pilarczyk, Kinga A.
   Ostrowska, Barbara
   Dudzik, Paulina
   Markiewicz, Michal J.
   Pegos, Debora Sotirios Souza
   Lim, Chaewon
TI Application of case study to introduce medical students to molecular biology techniques used in HIV diagnostics
SO BIOCHEMISTRY AND MOLECULAR BIOLOGY EDUCATION
LA English
DT Article
DE Active learning; HIV biochemistry; medical biochemistry; medical education; problem-based learning
ID western-blot
AB Diagnostic molecular biology is a fast developing discipline of laboratory medicine widely used in numerous medical branches such as oncology, hematology, immunology, internal medicine, or infectious diseases, which will certainly have a major impact on clinical medicine in the near future. Nowadays, educational process is forced to face the quickly growing overflow of easily accessible data and properly guide the students not to be lead astray in the information chaos. Hence, in view of the foregoing, it appears obvious that modern medical education should put particular stress on selective acquiring, interpreting, and applying integrated multidisciplinary knowledge rather than on just absorbing and memorizing huge amount of scattered information. The presented case study aims at familiarizing the students with basic molecular biology techniques such as enzyme-linked immunosorbent assay, Western blot, and quantitative reverse transcription-polymerase chain reaction. Importantly, it is not limited only to discussing and learning the principles of the assays mentioned earlier, but it also shows their practical application in a particular diagnostic process and give the guidelines on how to explain and interpret exemplary results. In parallel, the way the case study is constructed allows a tutor to lead students into discussion on clinical aspects related to HIV infection what should eventually create complete picture of a HIV diagnostic process, thereby integrating basic knowledge of molecular biology laboratory techniques, HIV biology, and immunological response. (c) 2019 International Union of Biochemistry and Molecular Biology, 47(3):355-360, 2019.
C1 [Kocemba-Pilarczyk, Kinga A.; Ostrowska, Barbara; Dudzik, Paulina; Markiewicz, Michal J.; Pegos, Debora Sotirios Souza; Lim, Chaewon] Jagiellonian Univ, Chair Med Biochem, Coll Med, Krakow, Poland.
C3 Jagiellonian University; Collegium Medicum Jagiellonian University
RP Kocemba-Pilarczyk, KA (corresponding author), Jagiellonian Univ, Chair Med Biochem, Coll Med, Krakow, Poland.
EM kinga.kocemba@uj.edu.pl
CR Abdollahi Alireza, 2016, IRAN J PATHOL, V11, P89
   Akl P, 2014, LABMEDICINE, V45, P259, DOI 10.1309/LMAAGVXK05LUWOQN
   Alexander TS, 2016, CLIN VACCINE IMMUNOL, V23, P249, DOI 10.1128/CVI.00053-16
   Aydin S, 2015, PEPTIDES, V72, P4, DOI 10.1016/j.peptides.2015.04.012
   Branson BM, 2011, J CLIN VIROL, V52, PS3, DOI 10.1016/j.jcv.2011.09.024
   Branson BM, 2010, JAIDS-J ACQ IMM DEF, V55, PS102, DOI 10.1097/QAI.0b013e3181fbca44
   Cardenas AM, 2013, J CLIN VIROL, V58, PE97, DOI 10.1016/j.jcv.2013.08.021
   Clark S J, 1993, SEMIN IMMUNOL, V5, P149, DOI 10.1006/smim.1993.1018
   Cornett JK, 2013, CLIN INFECT DIS, V57, P712, DOI 10.1093/cid/cit281
   Ibrahim Mutasim E, 2018, ACTA INFORM MED, V26, P119, DOI 10.5455/aim.2018.26.119-124
   Jamjoom GA, 1997, ANN SAUDI MED, V17, P518, DOI 10.5144/0256-4947.1997.518
   Li Yun-chun, 2014, CHINESE MEDICAL SCIENCES JOURNAL, V29, P103
   Liu P, 2016, AIDS RES THER, V13, P0, DOI 10.1186/s12981-015-0086-3
   Nwaiwu CA, 2017, AM J INFECT CONTROL, V45, P896, DOI 10.1016/j.ajic.2017.03.012
   Pellowski JA, 2013, AM PSYCHOL, V68, P197, DOI 10.1037/a0032694
   Silverstein DM, 2004, PEDIATR NEPHROL, V19, P547, DOI 10.1007/s00467-003-1405-9
   Smotrys M., 2018, BMJ CASE REP, V2018, P0
   Torian LV, 2011, J CLIN VIROL, V52, PS41, DOI 10.1016/j.jcv.2011.09.017
   Wesolowski LG, 2011, PLOS ONE, V6, P0, DOI 10.1371/journal.pone.0016538
NR 19
TC 0
Z9 0
U1 2
U2 7
PU WILEY
PI HOBOKEN
PA 111 RIVER ST, HOBOKEN 07030-5774, NJ USA
SN 1470-8175
EI 1539-3429
J9 BIOCHEM MOL BIOL EDU
JI Biochem. Mol. Biol. Educ.
PD MAY-JUN 15
PY 2019
VL 47
IS 3
BP 355
EP 360
DI 10.1002/bmb.21232
PG 6
WC Biochemistry & Molecular Biology; Education, Scientific Disciplines
SC Biochemistry & Molecular Biology; Education & Educational Research
GA HX3EK
UT WOS:000467274300018
PM 30835930
DA 2023-03-20
ER

PT J
AU Morrison-Beedy, D
   Melnyk, BM
AF Morrison-Beedy, Dianne
   Melnyk, Bernadette Mazurek
TI Making a Case for Integrating Evidence-Based Sexual Risk Reduction and Mental Health Interventions for Adolescent Girls
SO ISSUES IN MENTAL HEALTH NURSING
LA English
DT Article
ID skills building intervention; high-school adolescents; hiv prevention; substance use; depressive symptoms; life-styles; physical-activity; college-students; teen program; cope
AB Recently identified as the top concern of teens, mental health issues now compete with sexual health risks as major threats to the well-being of adolescent females. Depression and anxiety can lead to or compound the negative repercussions of sexual behavior choices that result in disproportionately high rates of sexually-transmitted infections (STIs), hetero-sexually acquired HIV, and unplanned pregnancy rates in girls ages 15-19. There are a limited number of CDC- and DHHS-recognized HIV/STI and teen pregnancy evidence-based interventions (EBIs) targeted to adolescent girls of diverse races/ethnicities and none that simultaneously address common mental health disorders. The Health Improvement Project for Teens (HIPTeens), a manualized gender-specific sexual risk reduction intervention, and the Creating Opportunities for Personal Empowerment (COPE) Program, a manualized cognitive-behavioral skills intervention that reduces depression and anxiety, are recognized by national agencies as strong EBIs that have successfully improved their targeted outcomes. Baseline data from the HIPTeens clinical trial revealed that a substantial portion of the more than 700 girls enrolled had moderate to high levels of depressive symptoms as well as other mental health challenges (e.g., binge drinking and eating, cannabis use). Thus, there is an urgent need to combine EBIs, such as HIPTeens and COPE, to curtail these leading public health problems confronting today's adolescents.
C1 [Morrison-Beedy, Dianne] Ohio State Univ, Coll Nursing, Room 223,760 Kinnear, Columbus, OH 43212 USA.
   [Melnyk, Bernadette Mazurek] Ohio State Univ, Coll Nursing, Dept Pediat & Psychiat, Columbus, OH 43212 USA.
   [Melnyk, Bernadette Mazurek] Ohio State Univ, Coll Med, Helene Fuld Hlth Trust, Natl Inst EBP, Columbus, OH 43212 USA.
C3 University System of Ohio; Ohio State University; University System of Ohio; Ohio State University; University System of Ohio; Ohio State University
RP Morrison-Beedy, D (corresponding author), Ohio State Univ, Coll Nursing, Room 223,760 Kinnear, Columbus, OH 43212 USA.
EM morrison-beedy.1@osu.edu
FU NINR NIH HHS [R01 NR008194, R01 NR012171] Funding Source: Medline
CR Abney BGH, 2019, J AM PSYCHIAT NURSES, V25, P89, DOI 10.1177/1078390318779205
   Albert PR, 2015, J PSYCHIATR NEUROSCI, V40, P219, DOI 10.1503/jpn.150205
   [Anonymous], 2008, COPD, V0, P0
   Beck AT, 1979, COGNITIVE THERAPY DE, V0, P0
   Bennett DL, 2000, BMJ-BRIT MED J, V321, P251, DOI 10.1136/bmj.321.7256.251
   Brown LK, 2014, PSYCHIAT SERV, V65, P338, DOI 10.1176/appi.ps.201300095
   Bryan AD, 2009, PEDIATRICS, V124, PE1180, DOI 10.1542/peds.2009-0679
   Buffington BC, 2016, J AM ASSOC NURSE PRA, V28, P181, DOI 10.1002/2327-6924.12359
   BURNAM MA, 1988, MED CARE, V26, P775, DOI 10.1097/00005650-198808000-00004
   CDC, 2016, NATL CENT HIVAIDS VI, V0, P0
   Centers for Disease Control and Prevention, 2017, SEX TRANSM DIS US, V0, P0
   Centers for Disease Control and Prevention, 2013, SEX TRANSM INF YOUNG, V0, P0
   Centers for Disease Control and Prevention, 2019, EVIDENCE BASED INTER, V0, P0
   Centers for Disease Control and Prevention, 2016, SEX TRANSM DIS SURV, V0, P0
   Centre for Community Child Health, 2006, CHILDH MENT HLTH PRO, V0, P0
   Champion JD, 2012, INT J NURS STUD, V49, P138, DOI 10.1016/j.ijnurstu.2011.08.010
   DiClemente RJ, 2009, ARCH PEDIAT ADOL MED, V163, P1112, DOI 10.1001/archpediatrics.2009.205
   Elkington KS, 2010, J YOUTH ADOLESCENCE, V39, P514, DOI 10.1007/s10964-010-9524-7
   Ellis A., 1962, REASON EMOTION PSYCH, V0, P0
   FISHER JD, 1992, PSYCHOL BULL, V111, P455, DOI 10.1037/0033-2909.111.3.455
   Grove L, 2018, SEX DISABIL, V36, P313, DOI 10.1007/s11195-018-9547-7
   Hale DR, 2012, J PUBLIC HEALTH-UK, V34, PI11, DOI 10.1093/pubmed/fdr112
   Hale DR, 2014, AM J PUBLIC HEALTH, V104, PE19, DOI 10.2105/AJPH.2014.301874
   Hamilton Brady E, 2015, NATL VITAL STAT REP, V64, P1
   Harper CR, 2018, SEX TRANSM DIS, V45, P400, DOI 10.1097/OLQ.0000000000000763
   Health USDoHaHSOoA, 2016, TEEN PREGN PREV RES, V0, P0
   Hoffman SD, 2008, KIDS HAVING KIDS EC, V0, P0
   Hoying J, 2016, J SCH NURS, V32, P347, DOI 10.1177/1059840516635713
   Hoying J, 2016, J PEDIATR HEALTH CAR, V30, P65, DOI 10.1016/j.pedhc.2015.02.005
   Jackson JM, 2015, AM J PUBLIC HEALTH, V105, P2137, DOI 10.2105/AJPH.2014.302493
   Kann L, 2016, MMWR SURVEILL SUMM, V65, P1, DOI 10.15585/mmwr.ss6506a1
   Kirby D, 2007, SEXUAL RISK PROTECTI, V0, P0
   Kogan SM, 2012, J ADOLESCENT HEALTH, V51, P164, DOI 10.1016/j.jadohealth.2011.11.022
   Kozlowski JL, 2015, J PEDIATR HEALTH CAR, V29, P274, DOI 10.1016/j.pedhc.2015.01.009
   Lam D., 2005, COGNITIVE BEHAV THER, V0, P29
   Lauby JL, 2010, AIDS EDUC PREV, V22, P402, DOI 10.1521/aeap.2010.22.5.402
   Lewinsohn PM, 1974, BEHAV THERAPY ASSESS, V0, P335
   Lloyd SW, 2012, AIDS EDUC PREV, V24, P41, DOI 10.1521/aeap.2012.24.1.41
   Lusk P, 2018, J AM PSYCHIAT NURSES, V24, P457, DOI 10.1177/1078390317723989
   Lusk P, 2013, J CHILD ADOL PS NURS, V26, P23, DOI 10.1111/jcap.12017
   Lusk Pamela, 2011, J AM PSYCHIATR NURSES ASSOC, V17, P297, DOI 10.1177/1078390311416117
   Lusk Pamela, 2011, J AM PSYCHIATR NURSES ASSOC, V17, P226, DOI 10.1177/1078390311404067
   Martin Joyce A, 2018, NATL VITAL STAT REP, V67, P1
   Martinez G., 2011, VITAL HLTH STAT, V23, P31
   Maruish ME, 2004, USE PSYCHOL TESTING, V3, P363, DOI 10.1037/T29280-000
   Melnyk B.M., 2019, INTERVENTION RES EVI, V2nd ed., P0
   Melnyk BM, 2015, J CHILD ADOL PS NURS, V28, P147, DOI 10.1111/jcap.12119
   Melnyk B, 2014, J AM ASSOC NURSE PRA, V26, P314, DOI 10.1002/2327-6924.12037
   Melnyk BM, 2015, J SCHOOL HEALTH, V85, P861, DOI 10.1111/josh.12342
   Melnyk BM, 2013, AM J PREV MED, V45, P407, DOI 10.1016/j.amepre.2013.05.013
   Melnyk BM, 2014, J CHILD ADOL PS NURS, V27, P3, DOI 10.1111/jcap.12058
   Melnyk BM, 2013, CONTEMP CLIN TRIALS, V36, P41, DOI 10.1016/j.cct.2013.05.013
   Mersky JP, 2013, CHILD ABUSE NEGLECT, V37, P917, DOI 10.1016/j.chiabu.2013.07.011
   Morrison-Beedy D., 2012, J CLIN OUTCOMES MANA, V19, P69
   Morrison-Beedy D, 2008, JOGNN-J OBST GYN NEO, V37, P185, DOI 10.1111/j.1552-6909.2008.00217.x
   Morrison-Beedy D, 2013, J ADOLESCENT HEALTH, V52, P314, DOI 10.1016/j.jadohealth.2012.07.005
   Morrison-Beedy D, 2011, WESTERN J NURS RES, V33, P690, DOI 10.1177/0193945910379220
   Morrison-Beedy D, 2010, J ASSOC NURSE AIDS C, V21, P153, DOI 10.1016/j.jana.2009.11.002
   NIMH, 2018, SUICIDE, V0, P0
   Pew Research Center, 2019, MOB TECHNOL HOME JUN, V0, P1
   Pregnancy TNCtPTaU, 2015, NAT DET TEEN BIRTHS, V0, P0
   Pregnancy TNCtPTaU, 2013, TEEN PAR MOST COMM R, V0, P0
   Pregnancy TNCtPTaU, 2016, FAST FACTS TEEN PREG, V0, P0
   Reyna VF, 2014, J EXP PSYCHOL GEN, V143, P1627, DOI 10.1037/a0036717
   Sanders J, 2015, CHILD ABUSE NEGLECT, V42, P40, DOI 10.1016/j.chiabu.2015.02.006
   SELIGMAN M. E. P., 1975, DEPRESSION DEV DEATH, V0, P0
   Sieving RE, 2014, PERSPECT SEX REPRO H, V46, P91, DOI 10.1363/46e0914
   Skinner B., 1953, SCI HUMAN BEHAV, V0, P0
   Stanger-Hall KF, 2011, PLOS ONE, V6, P0, DOI 10.1371/journal.pone.0024658
   Substance Abuse and Mental Health Services Administration, 2018, RES 2013 NAT SURV DR, V0, P0
   The Henry Kaiser Family Foundation, 2018, BLACK AM HIV AIDS BA, V0, P0
   Traube D, 2013, J STUD ALCOHOL DRUGS, V74, P589, DOI 10.15288/jsad.2013.74.589
   Turner AK, 2011, DRUG ALCOHOL DEPEN, V115, P67, DOI 10.1016/j.drugalcdep.2010.10.012
   Vagi KJ, 2015, JAMA PEDIATR, V169, P474, DOI 10.1001/jamapediatrics.2014.3577
   Villarruel A. M., 2006, ARCH PEDIAT ADOL MED, V160, P1, DOI 10.1001/ARCHPEDI.160.8.772
   Volpe EM, 2013, J INTERPERS VIOLENCE, V28, P2068, DOI 10.1177/0886260512471082
NR 76
TC 2
Z9 2
U1 1
U2 24
PU TAYLOR & FRANCIS INC
PI PHILADELPHIA
PA 530 WALNUT STREET, STE 850, PHILADELPHIA, PA 19106 USA
SN 0161-2840
EI 1096-4673
J9 ISSUES MENT HEALTH N
JI Issues Ment. Health Nurs.
PD NOV 2
PY 2019
VL 40
IS 11
BP 932
EP 941
DI 10.1080/01612840.2019.1639087
EA AUG 2019
PG 10
WC Nursing; Psychiatry
SC Nursing; Psychiatry
GA JJ5XW
UT WOS:000480575000001
PM 31403363
DA 2023-03-20
ER

PT J
AU Mndzebele, S
   Matonyane, LG
AF Mndzebele, Sam
   Matonyane, Lebogang G.
TI Sexual behaviours, awareness and perceptions towards voluntary medical male circumcision among students in Dr Kenneth Kaunda District, South Africa
SO SOUTHERN AFRICAN JOURNAL OF HIV MEDICINE
LA English
DT Article
DE Voluntary medical male circumcision; Sexual-behaviours; Awareness; Perceptions; HIV testing
ID hiv prevention; acceptability; intervention; infection
AB Background: Voluntary Medical Male Circumcision (VMMC) is regarded as the most cost-effective intervention in reducing female-to-male transmission of HIV in countries where heterosexual transmission is the most prevalent mode of infection. Objectives: The aim of the study was to determine the awareness, sexual behaviours and perceptions of college students in Dr Kenneth Kaunda District, South Africa. Method: A cross-sectional design was engaged among a sample of 400 students selected using a stratified random sampling method. Descriptive data analysis was engaged to analyse data using STATA 13. Results: The mean age of the respondents was 23 years. About 50% of the respondents were below the age of 23 years. The majority among the ethnic groups were black people and or African people (87.5%), followed by people of mixed race (8.1%). Most of the students belonged to the Christian religion (94.7%), and about 91.3% were single, while only 6.0% lived with their partners. Among those who were circumcised, a majority (78.0%) had undergone the MMC. About 76.5% of those residing in urban areas, and 80.6% residing in rural areas were circumcised. About 90.3% of the participants had good awareness about VMMC. About 77.3% of the participants disagreed that VMMC reduces the size of the penis, while 57.0% felt that VMMC provides an individual with the status of being a real man in society. Only 14.3% felt that VMMC exposes the penis to environmental hazards. While almost half (47.7%) of the cohort had one sexual partner, about 20.9% had three or more sexual partners. Conclusion: The findings suggest that there is a high level of awareness on VMMC among college students in relation to its positive role towards reducing STIs and the enhancement of penile hygiene.
C1 [Mndzebele, Sam; Matonyane, Lebogang G.] Sefako Makgatho Hlth Sci Univ, Sch Publ Hlth, Pretoria, South Africa.
C3 Sefako Makgatho Health Sciences University
RP Matonyane, LG (corresponding author), Sefako Makgatho Hlth Sci Univ, Sch Publ Hlth, Pretoria, South Africa.
EM 50396587@mylife.unisa.ac.za
CR Avert, 2015, VOL MED MAL CIRC HIV, V0, P0
   Centers for Disease Control and Prevention (CDC), 2012, PROGR VOL MED MAL CI, V0, P0
   Chikutsa A, 2015, BMC PUBLIC HEALTH, V15, P0, DOI 10.1186/s12889-015-1967-z
   Engle KL, 2013, HLTH ED RES, V29, P122, DOI 10.1093/her/cyt103
   Galbraith JS, 2014, JAIDS-J ACQ IMM DEF, V66, PS37, DOI 10.1097/QAI.0000000000000121
   Halperin DT, 2005, SEX TRANSM DIS, V32, P238, DOI 10.1097/01.olq.0000149782.47456.5b
   Higher Education and Training HIV/AIDS Programme (HEAIDS), 2014, HIV AIDS REL KNOWL A, V0, P0
   Jeofrey M, 2013, J HUM SOC SCI, V16, P1, DOI 10.9790/0837-1614549
   Kebaabetswe P, 2003, SEX TRANSM INFECT, V79, P214, DOI 10.1136/sti.79.3.214
   Kibira SPS, 2013, USAID, V100, P1
   Lagarde E, 2003, AIDS, V17, P89, DOI 10.1097/00002030-200301030-00012
   Mattson CL, 2005, AIDS CARE, V17, P182, DOI 10.1080/09540120512331325671
   Mndzebel S. L., 2015, JOURNAL OF PUBLIC HEALTH AND EPIDEMIOLOGY, V7, P6
   Mukama T, 2015, PAN AFR MED J, V22, P0, DOI 10.11604/pamj.2015.22.354.7125
   Naidoo PV, 2012, AFR J PRIM HEALTH CA, V4, P0, DOI 10.4102/phcfm.v4i1.327
   National AIDS and STI Control Program (NASCOP), 2009, KEN AIDS IND SURV 20, V0, P0
   National AIDS Control Council of Kenya (NACCK), 2014, KEN AIDS RESP PROGR, V0, P0
   Nevin PE, 2015, PLOS ONE, V10, P0, DOI 10.1371/journal.pone.0145543
   Pang MG, 2002, BJU INT, V89, P48, DOI 10.1046/j.1464-410X.2002.02545.x
   Peltzer K, 2009, CULT HEALTH SEX, V11, P83, DOI 10.1080/13691050802389777
   Rain-Taljaard RC, 2003, AIDS CARE, V15, P315, DOI 10.1080/0954012031000105379
   SAbreakingnews, 2017, SABREAKINGNEWS, V0, P0
   Scott BE, 2005, AIDS CARE, V17, P304, DOI 10.1080/09540120412331299744
   Skolnik L, 2014, BMC PUBLIC HEALTH, V14, P0, DOI 10.1186/1471-2458-14-1119
   Tarimo EAM, 2012, BMC PUBLIC HEALTH, V12, P0, DOI 10.1186/1471-2458-12-529
   Toefy Y, 2015, PLOS ONE, V10, P0, DOI 10.1371/journal.pone.0133156
   Tsevere M, 2014, INT J INNOVATIVE RES, V3, P236
   U. S. Agency for International Development (USAID), 2010, DEM HLTH SURV 2009, V0, P0
   WHO/UNAIDS, 2007, MAL CIRC GLOB TRENDS, V0, P0
NR 29
TC 0
Z9 0
U1 0
U2 1
PU AOSIS
PI CAPE TOWN
PA POSTNET SUITE 55, PRIVATE BAG X22, TYGERVALLEY, CAPE TOWN, 00000, SOUTH AFRICA
SN 1608-9693
EI 2078-6751
J9 S AFR J HIV MED
JI South. Afr. J. HIV Med.
PD MAY 22
PY 2019
VL 20
IS 1
BP 
EP 
DI 10.4102/sajhivmed.v20i1.846
PG 6
WC Infectious Diseases; Virology
SC Infectious Diseases; Virology
GA HZ3HD
UT WOS:000468738100001
PM 31205775
DA 2023-03-20
ER

PT J
AU Oleribe, OO
   Okojie, OH
   Burstow, NJ
   Taylor-Robinson, SD
AF Oleribe, Obinna Ositadimma
   Okojie, Obehi Hilda
   Burstow, Nicholas Jonathan
   Taylor-Robinson, Simon David
TI Premarital sex and condom use among trainee healthcare workers: an exploratory study of selected healthcare training institutions in Enugu State, Nigeria
SO PAN AFRICAN MEDICAL JOURNAL
LA English
DT Article
DE Premarital sex; healthcare workers; Enugu; Nigeria
ID cross-sectional survey; students; prevalence; university; predictors; clients
AB Introduction: To assess the prevalence and causes of premarital sex and condom use among trainee healthcare workers in selected healthcare institutions in Enugu State, Nigeria; and to proffer solution to challenges identified. Methods: We used a mixed study approach with qualitative and quantitative components. Informed consent was obtained from participants and data collected using self-administered structured questionnaires. Epi info (R) was used for data analysis. Results: A total of 362 respondents (309 unmarried) from four healthcare training institutions participated in the study. Among unmarried respondents, 141 (45.8%) were sexually active. Premarital sex was more common among Pentecostals and sexual activity increased with age (r=0.78; p<0.05). Premarital sexual activity was more common among males and trainee nurses (p<0.005). Although knowledge of condom use was high, actual use was poor (20.1%), with lowest rates among females, Catholics and age-group 30-35 years. Breakages, high failure rates and reduced sexual satisfaction were cited as major factors responsible for poor use. Use of non-specific terms such as "casual sex" and "casual or regular sex partners" hindered consistent, correct condom use. Conclusion: There is a significant gap between knowledge of and actual use of condoms, despite high premarital sexual activity amongst healthcare workers. Furthermore, non-specific terminologies hinders appropriate condom usage. We propose the term: Committed Spousal Partner (CSP) defined as "a sexual partner who commits to fidelity (one sexual partner per time) and whose current HIV status is known through medical testing and is properly documented" in place of all non-specific terminology.
C1 [Oleribe, Obinna Ositadimma] Excellence & Friends Management Care Ctr EFMC, Dutse Abuja Fct, Nigeria.
   [Okojie, Obehi Hilda] Univ Benin, Dept Community Med, Benin, Edo State, Nigeria.
   [Burstow, Nicholas Jonathan; Taylor-Robinson, Simon David] Imperial Coll London, Dept Surg & Canc, Liver Unit, St Marys Hosp Campus,Praed St, London W2 1NY, England.
C3 University of Benin; Imperial College London
RP Oleribe, OO (corresponding author), Excellence & Friends Management Care Ctr EFMC, Dutse Abuja Fct, Nigeria.
FU Wellcome Global Centre; UK National Institute for Healthcare Research at Imperial College London
CR Dada J O, 1997, INT Q COMMUNITY HEALTH EDUC, V17, P255, DOI 10.2190/T27X-JDQH-6T4E-B861
   Hedayati-Moghaddam M R, 2012, INT J STD AIDS, V23, Pe11, DOI 10.1258/ijsa.2009.009447
   Kamath VG, 2016, INT J ADOLESCENT MED, V30, P0
   Lim RBT, 2017, SEX TRANSM INFECT, V93, P118, DOI 10.1136/sextrans-2015-052530
   Ma QQ, 2008, CONTRACEPTION, V77, P108, DOI 10.1016/j.contraception.2007.10.008
   Mayer KH, 2014, PLOS ONE, V9, P0, DOI 10.1371/journal.pone.0087298
   Milhausen R. R., 2013, CAN J HUM SEX, V22, P142, DOI 10.3138/cjhs.2316
   Nikula M, 2009, EUR J CONTRACEP REPR, V14, P17, DOI 10.1080/13625180802635654
   Ramanathan S, 2013, SEX TRANSM INFECT, V89, PA71, DOI 10.1136/sextrans-2013-051184.0217
   Rasamimari A, 2007, J ASSOC NURSE AIDS C, V18, P13, DOI 10.1016/j.jana.2007.08.001
   Regassa T, 2016, ETHIOP J HEALTH SCI, V26, P351, DOI 10.4314/ejhs.v26i4.7
   Saktiawati A., 2013, WORLD J AIDS, V3, P298
   Shaw SY, 2013, SEX TRANSM DIS, V40, P482, DOI 10.1097/OLQ.0b013e3182904a9a
   Tang LJ, 2013, AIDS CARE, V25, P515, DOI 10.1080/09540121.2012.720360
   Urada LA, 2013, AIDS BEHAV, V17, P523, DOI 10.1007/s10461-011-0113-x
   Zhang LY, 2002, SEX TRANSM DIS, V29, P212, DOI 10.1097/00007435-200204000-00005
NR 16
TC 1
Z9 1
U1 0
U2 3
PU AFRICAN FIELD EPIDEMIOLOGY NETWORK-AFENET
PI KAMPALA
PA PO BOX 12874, KAMPALA, 00000, UGANDA
SN 1937-8688
EI 
J9 PAN AFR MED J
JI Pan Afr. Med. J.
PD JAN 4
PY 2019
VL 32
IS 
BP 
EP 
DI 10.11604/pamj.2019.32.7.14749
PG 12
WC Public, Environmental & Occupational Health
SC Public, Environmental & Occupational Health
GA HL1HW
UT WOS:000458448300001
PM 31069000
DA 2023-03-20
ER

PT J
AU Hines, DD
   Laury, ER
   Habermann, B
AF Hines, Dana D.
   Laury, Esther R.
   Habermann, Barbara
TI They Just Don't Get Me: A Qualitative Analysis of Transgender Women's Health Care Experiences and Clinician Interactions
SO JANAC-JOURNAL OF THE ASSOCIATION OF NURSES IN AIDS CARE
LA English
DT Article
DE HIV; minority health; nursing education; transgender health; transgender women; vulnerable populations
ID medical-education; teaching empathy; patient; gay; communication; barriers; gender; knowledge; physician; students
AB Transgender individuals face many barriers when accessing health care, including having to teach clinicians how to care for them to receive appropriate care. We conducted a secondary analysis of qualitative data collected via semistructured interviews with 18 transgender women ranging in age from 21 to 60 years and living with HIV. Data were analyzed using conventional content analysis. Participants encountered two clinician types: Those who get me and Those who don't get me. Clinicians who get me provided gender-affirming care, fostered patient engagement, performed appropriate health screenings, and were willing to learn about transgender health. Clinicians who don't get me were aloof, uninterested, and unwilling to provide care. Clinicians who don't get me and system-level factors such as fragmented care, lack of insurance, and a low volume of transgender-competent clinicians contributed to transgender women's unmet health and education needs. Recommendations for improving transgender health care are provided.
C1 [Hines, Dana D.] George Washington Univ, Sch Nursing, Nursing, Washington, DC 20052 USA.
   [Laury, Esther R.] Univ Penn, Sch Nursing, Philadelphia, PA 19104 USA.
   [Habermann, Barbara] Univ Delaware, Sch Nursing, Nursing, Newark, DE USA.
   [Habermann, Barbara] Univ Delaware, Sch Nursing, Translat Res, Newark, DE USA.
   [Habermann, Barbara] Univ Delaware, Sch Nursing, Newark, DE USA.
C3 George Washington University; University of Pennsylvania; University of Delaware; University of Delaware; University of Delaware
RP Hines, DD (corresponding author), George Washington Univ, Sch Nursing, Nursing, Washington, DC 20052 USA.
EM dana_hines2@gwu.edu
FU Society of General Internal Medicine (Lawrence S. Linn Grant); National Institutes of Health/National Institute of Nursing Research [F31 NR013864-01]
CR [Anonymous], 2017, HCAHPS PAT PERSP CAR, V0, P0
   Batt-Rawden SA, 2013, ACAD MED, V88, P1171, DOI 10.1097/ACM.0b013e318299f3e3
   Bauer GR, 2009, J ASSOC NURSE AIDS C, V20, P348, DOI 10.1016/j.jana.2009.07.004
   Beagan Brenda, 2015, CAN MED EDUC J, V6, P0
   Bertakis KD, 2009, J WOMENS HEALTH, V18, P539, DOI 10.1089/jwh.2008.0969
   Broaddus MR, 2015, AIDS CARE, V27, P1104, DOI 10.1080/09540121.2015.1028882
   Cahill SR, 2016, LGBT HEALTH, V3, P100, DOI 10.1089/lgbt.2015.0136
   California Legislative Information, 2014, AB 496 MED CONT MED, V0, P0
   Centers for Disease Control and Prevention, 2015, IND STAT HLTH PROF, V0, P0
   Cicero EC, 2016, J EMERG NURS, V42, P25, DOI 10.1016/j.jen.2015.08.012
   Creswell J. W., 2013, RES DESIGN QUALITATI, V0, P0
   Deutsch MB, 2013, J AM MED INFORM ASSN, V20, P700, DOI 10.1136/amiajnl-2012-001472
   Flores AR., 2016, RACE ETHNICITY ADULT, V0, P0
   Gay and Lesbian Medical Association, 2006, GUID CAR LESB GAY BI, V0, P0
   Giffort DM, 2016, SOCIOL COMPASS, V10, P999, DOI 10.1111/soc4.12432
   Hines DD, 2017, J ASSOC NURSE AIDS C, V28, P723, DOI 10.1016/j.jana.2017.05.003
   Irwig MS, 2016, ENDOCR PRACT, V22, P832, DOI 10.4158/EP151185.OR
   James SE., 2016, REPORT 2015 US TRANS, V0, P0
   Kaplan RL, 2016, GLOB PUBLIC HEALTH, V11, P824, DOI 10.1080/17441692.2015.1136346
   Kelley KJ, 2013, J NURSES PROF DEV, V29, P321, DOI 10.1097/01.NND.0000436794.24434.90
   Kosenko K, 2013, MED CARE, V51, P819, DOI 10.1097/MLR.0b013e31829fa90d
   Lim F, 2015, NURS EDUC PERSPECT, V36, P144, DOI 10.5480/14-1355
   Logie CH, 2012, J INT AIDS SOC, V15, P0, DOI 10.7448/IAS.15.2.17392
   National LBGT Health Education Center, 2016, AFF CAR TRANSG GEND, V0, P0
   Obedin-Maliver J, 2011, JAMA-J AM MED ASSOC, V306, P971, DOI 10.1001/jama.2011.1255
   Ogbuokiri Justina E, 2010, HIV CLIN, V22, P12
   Riess H, 2014, ACAD MED, V89, P1108, DOI 10.1097/ACM.0000000000000287
   Riess H, 2012, J GEN INTERN MED, V27, P1280, DOI 10.1007/s11606-012-2063-z
   Rounds KE, 2013, CONTEMP NURSE, V44, P99, DOI 10.5172/conu.2013.44.1.99
   Safer JD, 2016, CURR OPIN ENDOCRINOL, V23, P168, DOI 10.1097/MED.0000000000000227
   Sanchez NF, 2009, AM J PUBLIC HEALTH, V99, P713, DOI 10.2105/AJPH.2007.132035
   Sawning S, 2017, EDUC HEALTH, V30, P108, DOI 10.4103/efh.EfH_78_16
   Seelman Kristie L, 2017, TRANSGEND HEALTH, V2, P17, DOI 10.1089/trgh.2016.0024
   Sevelius JM, 2016, GLOB PUBLIC HEALTH, V11, P1060, DOI 10.1080/17441692.2016.1154085
   Sevelius JM, 2014, ANN BEHAV MED, V47, P5, DOI 10.1007/s12160-013-9565-8
   Sevelius JM, 2013, SEX ROLES, V68, P675, DOI 10.1007/s11199-012-0216-5
   Snelgrove JW, 2012, BMC HEALTH SERV RES, V12, P0, DOI 10.1186/1472-6963-12-110
   Street RL, 2008, ANN FAM MED, V6, P198, DOI 10.1370/afm.821
   Strong KL, 2015, J NURS EDUC, V54, P45, DOI 10.3928/01484834-20141224-07
   Thornton RLJ, 2011, PATIENT EDUC COUNS, V85, PE201, DOI 10.1016/j.pec.2011.07.015
   Unger CA, 2015, J WOMENS HEALTH, V24, P114, DOI 10.1089/jwh.2014.4918
   Valin-Bloom S., 2017, NORMALIZING PATIENT, V0, P0
   Webster D, 2010, J NURS EDUC, V49, P87, DOI 10.3928/01484834-20090918-09
   White W, 2015, TEACH LEARN MED, V27, P254, DOI 10.1080/10401334.2015.1044656
NR 44
TC 14
Z9 14
U1 2
U2 6
PU LIPPINCOTT WILLIAMS & WILKINS
PI PHILADELPHIA
PA TWO COMMERCE SQ, 2001 MARKET ST, PHILADELPHIA, PA 19103 USA
SN 1055-3290
EI 1552-6917
J9 J ASSOC NURSE AIDS C
JI J. Assoc. Nurses Aids Care
PD SEP-OCT 15
PY 2019
VL 30
IS 5
BP E82
EP E95
DI 10.1097/JNC.0000000000000023
PG 14
WC Nursing
SC Nursing
GA KG1IR
UT WOS:000509695700002
PM 31461741
DA 2023-03-20
ER

PT J
AU Morales, A
   Espada, JP
   Orgiles, M
AF Morales, Alexandra
   Espada, Jose P.
   Orgiles, Mireia
TI Mediation of an efficacious HIV risk reduction intervention for adolescents: A cluster-randomised controlled trial
SO JOURNAL OF HEALTH PSYCHOLOGY
LA English
DT Article
DE adolescents; cluster-randomised controlled trial; intervention study; mediation; sexual health
ID sexual risk; prevention program; physical-activity; validation; scale; behaviors; health; youth; well
AB The 'Cuidate' programme for adolescents in Spain has proven to be effective for promoting healthy sexuality (N = 626), but the mechanisms underlying its effects are unknown. This study aimed to identify mediators of the intervention's effects compared to a control group. Participants were students from five areas of Spain, who completed baseline, immediate-posttest, 12-month and 24-month follow-up assessments. Mediation analyses revealed that 'Cuidate' positively affected consistent condom use indirectly through knowledge in serial with the intention to use condoms. The findings underscore the importance of targeting knowledge on HIV and sexually transmitted infections to promote condom use intention and consistent condom use.
C1 [Morales, Alexandra; Espada, Jose P.; Orgiles, Mireia] Miguel Hernandez Univ Elche, Ave Univ S-N, Alicante 03202, Spain.
C3 Universidad Miguel Hernandez de Elche
RP Morales, A (corresponding author), Miguel Hernandez Univ Elche, Ave Univ S-N, Alicante 03202, Spain.
EM alexandra.moraless@umh.es
FU Foundation for Research and Prevention of AIDS in Spain [FIPSE 360971/10]; Program VALi+d for research staff training of the Department of Culture, Education and Science of the Valencian Autonomous Government [ACIF/2012/132]
CR AJZEN I, 1991, ORGAN BEHAV HUM DEC, V50, P179, DOI 10.1016/0749-5978(91)90020-T
   Bandura A, 1986, SOCIAL FDN THOUGHT A, V0, P0
   BARON RM, 1986, J PERS SOC PSYCHOL, V51, P1173, DOI 10.1037/0022-3514.51.6.1173
   Baumler E, 2012, AIDS RES TREAT, V2012, P0, DOI 10.1155/2012/298494
   Boyce W, 2006, SOC INDIC RES, V78, P473, DOI 10.1007/s11205-005-1607-6
   Centers for Disease Control and Prevention, 2015, COMP EV INT BEST PRA, V0, P0
   Cohen J., 1988, STAT POWER ANAL BEHA, V0, P0
   Escribano S, 2015, AIDS BEHAV, V19, P1850, DOI 10.1007/s10461-015-1163-2
   Escribano S., 2015, HLTH ADDITIONS, V15, P103
   Espada JP, 2012, ELECTRON J RES EDUC, V10, P355
   Espada JP, 2016, BMC PUBLIC HEALTH, V16, P0, DOI 10.1186/s12889-016-2702-0
   Espada JP, 2015, AIDS CARE, V27, P783, DOI 10.1080/09540121.2014.996516
   Espada JP, 2015, J ADOLESCENT HEALTH, V56, P30, DOI 10.1016/j.jadohealth.2014.08.018
   Espada JP, 2013, AN PSICOL-SPAIN, V29, P83, DOI 10.6018/analesps.29.1.132301
   Espada JP, 2012, AIDS EDUC PREV, V24, P500, DOI 10.1521/aeap.2012.24.6.500
   Espada JP, 2016, EVALUATION HLTH PROF, V0, P0
   FRASER AM, 1995, NEW ENGL J MED, V332, P1113, DOI 10.1056/NEJM199504273321701
   Gallegos EC, 2008, SALUD PUBLICA MEXICO, V50, P59, DOI 10.1590/S0036-36342008000100012
   Hayes A.F., 2013, INTRO MEDIATION MODE, V0, P0
   Jemmott JB, 1999, AM J COMMUN PSYCHOL, V27, P161, DOI 10.1007/BF02503158
   Jemmott JB, 2015, PREV MED, V72, P1, DOI 10.1016/j.ypmed.2014.12.022
   Jemmott JB, 2012, ANN AM ACAD POLIT SS, V640, P150, DOI 10.1177/0002716211426096
   Jemmott JB, 2010, AM J PUBLIC HEALTH, V100, P720, DOI 10.2105/AJPH.2008.140657
   Jemmott LS, 1994, BE PROUD BE RESPONSI, V0, P0
   Leppalahti S, 2013, BMJ OPEN, V3, P0, DOI 10.1136/bmjopen-2013-003225
   MacKinnon, 2008, INTRO STAT MEDIATION, V0, P0
   Marks DF, 2015, HLTH PSYCHOL THEORY, V0, P0
   McEachan RRC, 2011, HEALTH PSYCHOL REV, V5, P97, DOI 10.1080/17437199.2010.521684
   Morales A, 2016, EUR J PUBLIC HEALTH, V26, P35, DOI 10.1093/eurpub/ckv074
   Morales A, 2014, EUR J CONTRACEP REPR, V19, P379, DOI 10.3109/13625187.2014.919445
   Mueller TE, 2009, AIDS EDUC PREV, V21, P164, DOI 10.1521/aeap.2009.21.5_supp.164
   OLeary A, 1992, J AM COLL HEALTH, V40, P254
   OLeary A, 2012, ANN BEHAV MED, V44, P181, DOI 10.1007/s12160-012-9375-4
   Espada JP, 2014, ATEN PRIM, V46, P558, DOI 10.1016/j.aprim.2014.03.007
   Quaresma AM, 2014, HEALTH EDUC RES, V29, P906, DOI 10.1093/her/cyu056
   Romero LM, 2011, AIDS BEHAV, V15, P976, DOI 10.1007/s10461-010-9745-5
   Sinha S, 2007, ETHNIC HEALTH, V12, P423, DOI 10.1080/13557850701616839
   Sniehotta FF, 2014, HEALTH PSYCHOL REV, V8, P1, DOI 10.1080/17437199.2013.869710
   UNAIDS, 2016, PREV GAP REP, V0, P0
   Villarruel AM, 2005, J ASSOC NURSE AIDS C, V16, P23, DOI 10.1016/j.jana.2005.01.001
   Villarruel AM, 2006, ARCH PEDIAT ADOL MED, V160, P772, DOI 10.1001/archpedi.160.8.772
   Villarruel AM, 2010, REV PANAM SALUD PUBL, V27, P345, DOI 10.1590/S1020-49892010000500004
   WHO, 2014, ADOLESCENT PREGNANCY, V0, P0
NR 43
TC 6
Z9 6
U1 0
U2 0
PU SAGE PUBLICATIONS LTD
PI LONDON
PA 1 OLIVERS YARD, 55 CITY ROAD, LONDON EC1Y 1SP, ENGLAND
SN 1359-1053
EI 1461-7277
J9 J HEALTH PSYCHOL
JI J. Health Psychol.
PD NOV 15
PY 2019
VL 24
IS 13
BP 1884
EP 1896
DI 10.1177/1359105317707256
PG 13
WC Psychology, Clinical
SC Psychology
GA IW9BG
UT WOS:000485287700011
PM 28810466
DA 2023-03-20
ER

PT J
AU Hina, I
   Nisar, S
   Nawaz, S
AF Hina, Iram
   Nisar, Sadaf
   Nawaz, Saima
TI OCCURRENCE OF DEPRESSION IN THE PATIENTS SUFFERING FROM CHRONIC INFECTION OF HEPATITIS C VIRUS
SO INDO AMERICAN JOURNAL OF PHARMACEUTICAL SCIENCES
LA English
DT Article
DE Interferon; Treatment; Utilization; HCV Infection; Depression; ELA
ID alpha-induced depression; quality-of-life; interferon-alpha; medical-students; prevalence; ribavirin; expression; symptoms; anxiety
AB Objectives: The aim of this research work is to find out the rate of occurrence of depression in the patients suffering from chronic HCV infection prior to interferon treatment utilizing the CES-D questionnaire. Methodology: The positive patients for antibodies of hepatitis C virus with the utilization of the ELA for duration of more than six months and who did not obtain interferon treatment were the part of this research work after giving their written consent. The patients who were suffering from co-existing infections like hepatitis B &D virus or HIV virus, or the patients available with other co-occurring liver diseases as cirrhosis, auto-immune hepatitis and Wilson disease were not the part of this research work CES-D in Urdu version managed to collect the information. Ascore of greater than ten was the standard for consistent with the availability of depression. Results: Total 96 patients were the part of this research work in which 59.40% patients were available with depression. There were 57.90%males &42.10% females in this research work We saw the high occurrence in the under-graduate's students & there was a positive association with the duration of the HCV infection. Conclusions: The findings of this research work showed that 59.40% patients suffering from HCV infection were available with depression before the start of therapy it necessary to assess and treat this issue before the start of the interferon treatment.
C1 [Hina, Iram; Nisar, Sadaf; Nawaz, Saima] Allied Hosp Faisalabad, Faisalabad, Pakistan.
RP Hina, I (corresponding author), Allied Hosp Faisalabad, Faisalabad, Pakistan.
CR Afsar B, 2009, VACCINE, V27, P5865, DOI 10.1016/j.vaccine.2009.07.055
   Ahmad N, 2007, SAUDI MED J, V28, P390
   Castellvi P, 2009, J CLIN PSYCHIAT, V70, P817, DOI 10.4088/JCP.08m04230
   Coughlan B, 2002, BRIT J HEALTH PSYCH, V7, P105, DOI 10.1348/135910702169394
   Druss BG, 2008, GEN HOSP PSYCHIAT, V30, P20, DOI 10.1016/j.genhosppsych.2007.08.015
   Evon DM, 2009, AM J GASTROENTEROL, V104, P2949, DOI 10.1038/ajg.2009.528
   Falasca K, 2009, CLIN INVEST MED, V32, P0
   Husain N, 2000, PSYCHOL MED, V30, P395, DOI 10.1017/S0033291700001707
   Kenny-Walsh E, 1999, NEW ENGL J MED, V340, P1228, DOI 10.1056/NEJM199904223401602
   Khan Muhammad S., 2006, JPMA JOURNAL OF THE PAKISTAN MEDICAL ASSOCIATION, V56, P583
   Lang CA, 2006, J PAIN SYMPTOM MANAG, V31, P335, DOI 10.1016/j.jpainsymman.2005.08.016
   Lee DH, 1997, DIGEST DIS SCI, V42, P186, DOI 10.1023/A:1018818012378
   Li Yu-long, 2009, ZHONGHUA GAN ZANG BING ZA ZHI, V17, P474
   Loftis JM, 2004, NEUROSCI LETT, V365, P87, DOI 10.1016/j.neulet.2004.04.058
   Majer M, 2008, BRAIN BEHAV IMMUN, V22, P870, DOI 10.1016/j.bbi.2007.12.009
   Pantazis KD, 2008, GASTROENT RES PRACT, V2008, P0, DOI 10.1155/2008/580341
   Rab F., 2008, EASTERN MEDITERRANEAN HEALTH JOURNAL, V14, P126
   RADLOFF L S, 1977, APPLIED PSYCHOLOGICAL MEASUREMENT, V1, P385, DOI 10.1177/014662167700100306
   Raison CL, 2005, BRAIN BEHAV IMMUN, V19, P23, DOI 10.1016/j.bbi.2004.05.001
   Schafer A, 2007, INT J METH PSYCH RES, V16, P186, DOI 10.1002/mpr.229
   Schafer A, 2010, J HEPATOL, V52, P10, DOI 10.1016/j.jhep.2009.10.007
   Sockalingam S, 2009, CAN J PSYCHIAT, V54, P614, DOI 10.1177/070674370905400906
   Van De Putte DEF, 2009, HAEMOPHILIA, V15, P544, DOI 10.1111/j.1365-2516.2008.01940.x
   WALLS MA, 1993, NUCLEIC ACIDS RES, V21, P2921, DOI 10.1093/nar/21.12.2921
   YANG YP, 1994, SCI CHINA SER B, V37, P190
   Zuberi BF, 2009, J LIAQUAT UNIV MED H, V8, P190
NR 26
TC 0
Z9 0
U1 0
U2 0
PU SSJ COLL PHARMACY-SSJCP
PI NAGPUR
PA 125B-125 SANTRANJIPURA, TLIPHONE EXCHANGE RD, NAGPUR, 440001, INDIA
SN 2349-7750
EI 
J9 INDO AM J PHARM SCI
JI Indo Am. J. Pharm. Sci.
PD JUN 15
PY 2019
VL 6
IS 6
BP 13332
EP 13336
DI 10.5281/zenodo.3262151
PG 5
WC Chemistry, Medicinal
SC Pharmacology & Pharmacy
GA IJ0XK
UT WOS:000475623100019
DA 2023-03-20
ER

PT J
AU Kim, YK
   Small, E
   Okumu, M
AF Kim, Youn Kyoung
   Small, Eusebius
   Okumu, Moses
TI School-based HIV/AIDS education, risky sexual behaviors, and HIV testing among high school students in the United States
SO SOCIAL WORK IN HEALTH CARE
LA English
DT Article
DE HIV/AIDS education; HIV testing; risky sexual behaviors; multiple sex partner
ID young-adults; transmitted infections; adolescents; prevalence; health
AB This study assessed the practical value of HIV/AIDS education among at-risk adolescents in the United States. Data were drawn from the 2013 Youth Risk Behavior Surveillance System spanning students in grades 9-12 who have engaged in sexual intercourse. A multivariate hierarchical logistic regression analysis was employed to test: (1) the individual effects of school-based HIV/AIDS education and risky sexual behaviors on the probability of HIV testing and (2) the interaction effects to estimate the degree to which the education effect varied by specific risky sexual behavior. The results indicated that students who engaged in risky sexual activities and received HIV/AIDS education were more likely to test for HIV compared to those who did not receive HIV/AIDS education. The relationship between education and HIV testing also varied according to the number of recent sexual partners. The findings have policy and practice implications. Specifically, HIV/AIDS education that promotes HIV testing should be encouraged particularly with the high-risk student population.
C1 [Kim, Youn Kyoung] Louisiana State Univ, Sch Social Work, 207 Huey P Long Field House, Baton Rouge, LA 70803 USA.
   [Small, Eusebius] Univ Texas Arlington, Sch Social Work, Arlington, TX 76019 USA.
   [Okumu, Moses] Univ Toronto, Factor Inwentash Fac Social Work, Toronto, ON, Canada.
C3 Louisiana State University System; Louisiana State University; University of Texas System; University of Texas Arlington; University of Toronto
RP Kim, YK (corresponding author), Louisiana State Univ, Sch Social Work, 207 Huey P Long Field House, Baton Rouge, LA 70803 USA.
EM ykim@lsu.edu
CR [Anonymous], 1974, HEALTH EDUCATION MONOGRAPH, V2, P324
   Arrington-Sanders R, 2008, SEX TRANSM DIS, V35, P686, DOI 10.1097/OLQ.0b013e31816b1f9b
   Balaji AB, 2012, ARCH PEDIAT ADOL MED, V166, P331, DOI 10.1001/archpediatrics.2011.1131
   Basta TB, 2015, ETHICS BEHAV, V25, P129, DOI 10.1080/10508422.2014.948958
   Bhalakia Avni M, 2018, HOSP PEDIATR, V8, P187, DOI 10.1542/hpeds.2017-0194
   Bogale A, 2014, BIOMED CENT REPROD H, V11, P1, DOI 10.1186/1742-4755-11-1
   Brener ND, 2013, MMWR RECOMM REP, V62, P1
   Cao BL, 2017, J MED INTERNET RES, V19, P0, DOI 10.2196/jmir.7997
   Centers for Disease Control and Prevention, 2016, HIV SURV REP, V28, P0
   Champion VL, 2008, HLTH BEHAV HLTH ED T, V4, P45
   Chen M., 2012, PREVALENCE UNDIAGNOS, V0, P0
   DAngelo LJ, 2012, ARCH PEDIAT ADOL MED, V166, P385, DOI 10.1001/archpediatrics.2011.1555
   Etudo O, 2017, AIDS CARE, V29, P953, DOI 10.1080/09540121.2016.1271936
   Goesling B, 2014, J ADOLESCENT HEALTH, V54, P499, DOI 10.1016/j.jadohealth.2013.12.004
   Guttmacher Institute, 2018, SEX HIV ED, V0, P0
   Hall H Irene, 2017, JMIR PUBLIC HEALTH SURVEILL, V3, Pe8, DOI 10.2196/publichealth.7051
   Hall HI, 2010, JAIDS-J ACQ IMM DEF, V55, P271, DOI 10.1097/QAI.0b013e3181e8f90c
   IBM Corp. Released, 2016, IBM SPSS STAT WIND V, V0, P0
   Kann L, 2016, MMWR SURVEILL SUMM, V65, P1, DOI 10.15585/mmwr.ss6506a1
   Kaufman MR, 2015, AIDS CARE, V27, P213, DOI 10.1080/09540121.2014.963007
   Kelly MJ, 2000, ENCOUNTER HIV AIDS E, V0, P0
   KIRBY D, 1994, PREVENTING AIDS THEO, V0, P117
   Lukolo Linda Ndeshipandula, 2015, GLOBAL J HLTH SCI, V7, P35
   Ma ZQ, 2014, HEALTH EDUC RES, V29, P330, DOI 10.1093/her/cyt110
   Martin EG, 2013, NEW ENGL J MED, V368, P884, DOI 10.1056/NEJMp1214630
   Mirzazadeh A, 2018, PREV SCI, V19, P490, DOI 10.1007/s11121-017-0830-0
   Nguyen TQ, 2006, AM J PUBLIC HEALTH, V96, P1031, DOI 10.2105/AJPH.2005.063248
   Resource Center for Adolescent Pregnancy Prevention, 2018, HLTH BEL MOD HBM THE, V0, P0
   ROSENSTOCK IM, 1974, HEALTH EDUC QUART, V2, P328, DOI 10.1177/109019817400200403
   Rotheram-Borus MJ, 2018, CURR OPIN PEDIATR, V30, P131, DOI 10.1097/MOP.0000000000000580
   Satterwhite CL, 2013, SEX TRANSM DIS, V40, P187, DOI 10.1097/OLQ.0b013e318286bb53
   Schnall R., 2015, HLTH ED Q, V19, P249
   Seth P, 2015, MMWR-MORBID MORTAL W, V64, P87
   Smith PB, 2005, AIDS CARE, V17, P451, DOI 10.1080/09540120412331291788
   Ssebunya RN, 2018, BMC PUBLIC HEALTH, V18, P0, DOI 10.1186/s12889-018-5544-0
   Taris TW, 2000, J GENET PSYCHOL, V161, P169, DOI 10.1080/00221320009596704
   Teferra T. B., 2015, THE PAN AFRICAN MEDI, V20, P1, DOI 10.11604/pamj.2015.20.1.5568
   Tolou-Shams M, 2007, J ADOLESCENT HEALTH, V41, P586, DOI 10.1016/j.jadohealth.2007.06.004
   Van Handel M, 2016, PEDIATRICS, V137, P0, DOI 10.1542/peds.2015-2700
NR 39
TC 12
Z9 12
U1 0
U2 13
PU ROUTLEDGE JOURNALS, TAYLOR & FRANCIS LTD
PI ABINGDON
PA 2-4 PARK SQUARE, MILTON PARK, ABINGDON OX14 4RN, OXON, ENGLAND
SN 0098-1389
EI 1541-034X
J9 SOC WORK HEALTH CARE
JI Soc. Work Health Care
PD JUN 15
PY 2019
VL 58
IS 3
BP 258
EP 273
DI 10.1080/00981389.2018.1558163
PG 16
WC Social Work
SC Social Work
GA HK2OX
UT WOS:000457753600001
PM 30556490
DA 2023-03-20
ER

PT J
AU Wray, TB
   Kahler, CW
   Simpanen, EM
   Operario, D
AF Wray, Tyler B.
   Kahler, Christopher W.
   Simpanen, Erik M.
   Operario, Don
TI A Preliminary Randomized Controlled Trial of Game Plan, A Web Application to Help Men Who Have Sex with Men Reduce Their HIV Risk and Alcohol Use
SO AIDS AND BEHAVIOR
LA English
DT Article
DE Alcohol; Men who have sex with men; HIV risk behavior; Condom use; Brief intervention; Web-based intervention
ID face-to-face; personalized feedback interventions; mandated college-students; timeline follow-back; self-reported use; behavioral interventions; young men; heavy drinking; substance use; primary-care
AB Alcohol use is a key risk factor for HIV infection among men who have sex with men (MSM). Past studies show that brief motivational interventions (BMI) can increase the use of prevention methods (e.g., condoms), reduce alcohol use, and can be adapted for web-based delivery. However, few studies have explored these interventions' effects in MSM. Forty high-risk, heavy drinking MSM who sought rapid HIV testing were randomly assigned to receive either (1) standard post-test counseling (SPC) alone, or (2) SPC plus Game Plan (GP), a tablet tablet-based BMI for alcohol use and HIV risk. Over three months of follow-up, GP participants reported 24% fewer heavy drinking days, 17% fewer alcohol problems, and 50% fewer new anal sex partners than controls. GP participants also reported fewer high-risk condomless anal sex events than controls, but these differences were not significant. These initial results suggest that web-based BMIs may be promising tools to help MSM reduce health risk behaviors.
C1 [Wray, Tyler B.; Kahler, Christopher W.; Simpanen, Erik M.; Operario, Don] Brown Univ, Sch Publ Hlth, Ctr Alcohol & Addict Studies, 121 South Main St, Providence, RI 02912 USA.
C3 Brown University
RP Wray, TB (corresponding author), Brown Univ, Sch Publ Hlth, Ctr Alcohol & Addict Studies, 121 South Main St, Providence, RI 02912 USA.
EM tyler_wray@brown.edu
FU National Institute on Alcohol Abuse and Alcoholism [R34AA023478, L30AA023336]
CR Aharonovich E, 2006, AIDS CARE, V18, P561, DOI 10.1080/09540120500264134
   [Anonymous], 2015, HIV SURV REP, V0, P0
   [Anonymous], 2017, HIV AFR AM GAY BIS M, V0, P0
   [Anonymous], 1996, TIMELINE FOLLOWBACK, V0, P0
   Baliunas D, 2010, INT J PUBLIC HEALTH, V55, P159, DOI 10.1007/s00038-009-0095-x
   Barnett NP, 2006, J STUD ALCOHOL, V67, P754, DOI 10.15288/jsa.2006.67.754
   Barnett NP, 2001, INNOV ADOLESC SUBST, V0, P143
   BIEN TH, 1993, ADDICTION, V88, P315, DOI 10.1111/j.1360-0443.1993.tb00820.x
   Blumenthal J, 2018, C RETR OPP INF CROI, V0, P0
   Branson Bernard M., 2006, MORBIDITY AND MORTALITY WEEKLY REPORT, V55, P1
   Carey KB, 2007, ADDICT BEHAV, V32, P2469, DOI 10.1016/j.addbeh.2007.05.004
   Carey KB, 2016, J CONSULT CLIN PSYCH, V84, P619, DOI 10.1037/a0040275
   Carey KB, 2012, CLIN PSYCHOL REV, V32, P690, DOI 10.1016/j.cpr.2012.08.001
   Carey KB, 2011, ADDICTION, V106, P528, DOI 10.1111/j.1360-0443.2010.03193.x
   Carey MP, 2001, INT J STD AIDS, V12, P365, DOI 10.1258/0956462011923309
   Centers for Disease Control and Prevention, 2016, MAN 185000 NEW HIV I, V0, P0
   Centers for Disease Control and Prevention, 2016, TRENDS HIV DIAGN 200, V0, P0
   Centers for Disease Control and Prevention, 2016, LIF RISK HIV DIAGN A, V0, P0
   Coates TJ, 2008, LANCET, V372, P669, DOI 10.1016/S0140-6736(08)60886-7
   Cohen MS, 2011, NEW ENGL J MED, V365, P493, DOI 10.1056/NEJMoa1600693
   Cooper A., 2007, FACE 3 ESSENTIALS IN, V0, P0
   Garofalo R, 2007, AM J PUBLIC HEALTH, V97, P1113, DOI 10.2105/AJPH.2005.075630
   Gold R.S., 1991, PSYCHOL HEALTH, V5, P259, DOI 10.1080/08870449108400427
   Goodwin K., 2011, DESIGNING DIGITAL AG, V0, P0
   Gutin B, 2008, INT J PEDIATR OBES, V3, P3, DOI 10.1080/17477160801896457
   Hasin DS, 2013, ADDICTION, V108, P1230, DOI 10.1111/add.12127
   Higa DH, 2013, AIDS BEHAV, V17, P1231, DOI 10.1007/s10461-013-0418-z
   Hjorthoj CR, 2012, ADDICTION, V107, P1123, DOI 10.1111/j.1360-0443.2011.03757.x
   Hjorthoj CR, 2012, ADDICT BEHAV, V37, P225, DOI 10.1016/j.addbeh.2011.11.025
   Johnson WD, 2005, AIDS EDUC PREV, V17, P568, DOI 10.1521/aeap.2005.17.6.568
   Kahler CW, 2008, J STUD ALCOHOL DRUGS, V69, P611, DOI 10.15288/jsad.2008.69.611
   Kahler CW, 2018, J CONSULT CLIN PSYCH, V86, P645, DOI 10.1037/ccp0000322
   Kahler CW, 2015, AIDS BEHAV, V19, P422, DOI 10.1007/s10461-014-0896-7
   Kamb ML, 1996, PUBLIC HEALTH REP, V111, P99
   Kellerman SE, 2002, JAIDS-J ACQ IMM DEF, V31, P202, DOI 10.1097/00126334-200210010-00011
   Koblin BA, 2006, AIDS, V20, P731, DOI 10.1097/01.aids.0000216374.61442.55
   Kuerbis AN, 2014, SUBST USE MISUSE, V49, P383, DOI 10.3109/10826084.2013.841247
   Little R, 1996, BIOMETRICS, V52, P1324, DOI 10.2307/2532847
   Lopes LD, 2022, APPL ENVIRON MICROB, V88, P0, DOI 10.1128/aem.00971-22
   Lustria MLA, 2009, PATIENT EDUC COUNS, V74, P156, DOI 10.1016/j.pec.2008.08.023
   MacKellar DA, 2005, JAIDS-J ACQ IMM DEF, V38, P603, DOI 10.1097/01.qai.0000141481.48348.7e
   MacKellar DA, 2007, AIDS BEHAV, V11, P263, DOI 10.1007/s10461-006-9136-0
   Maisto SA, 2012, ARCH SEX BEHAV, V41, P971, DOI 10.1007/s10508-011-9846-x
   Metsch LR, 2013, JAMA-J AM MED ASSOC, V310, P1701, DOI 10.1001/jama.2013.280034
   Miller MB, 2013, PSYCHOL ADDICT BEHAV, V27, P909, DOI 10.1037/a0031174
   Miller W. R., 2001, PERSONAL VALUES CARD, V0, P0
   Miller WR., 1991, PREPARING PEOPLE CHA, V0, P0
   Mimiaga MJ, 2007, SEX TRANSM DIS, V34, P113, DOI 10.1097/01.olq.0000225327.13214.bf
   Monti PM, 2016, J CONSULT CLIN PSYCH, V84, P580, DOI 10.1037/ccp0000097
   Moore CG, 2011, CTS-CLIN TRANSL SCI, V4, P332, DOI 10.1111/j.1752-8062.2011.00347.x
   Moyer A, 2002, ADDICTION, V97, P279, DOI 10.1046/j.1360-0443.2002.00018.x
   Mun EY, 2009, J CONSULT CLIN PSYCH, V77, P88, DOI 10.1037/a0014679
   Noar SA, 2009, AIDS, V23, P107, DOI 10.1097/QAD.0b013e32831c5500
   Noar SM, 2008, AIDS BEHAV, V12, P335, DOI 10.1007/s10461-007-9313-9
   Pedersen ER, 2017, J CONSULT CLIN PSYCH, V85, P459, DOI 10.1037/ccp0000187
   Punyacharoensin N, 2016, LANCET HIV, V3, PE94, DOI 10.1016/S2352-3018(15)00056-9
   Reece M, 2010, J SEX MED, V7, P266, DOI 10.1111/j.1743-6109.2010.02017.x
   Rehm J, 2012, ADDICTION, V107, P51, DOI 10.1111/j.1360-0443.2011.03621.x
   Rooke S, 2010, ADDICTION, V105, P1381, DOI 10.1111/j.1360-0443.2010.02975.x
   Rounsaville BJ, 2001, CLIN PSYCHOL-SCI PR, V8, P133, DOI 10.1093/clipsy/8.2.133
   Sander PM, 2013, AIDS, V27, P815, DOI 10.1097/QAD.0b013e32835cff4b
   Schnall R, 2014, J MED INTERNET RES, V16, P228, DOI 10.2196/jmir.3393
   Schroder KEE, 2007, AIDS BEHAV, V11, P313, DOI 10.1007/s10461-006-9145-z
   Schulz KF, 2010, J CLIN EPIDEMIOL, V63, P834, DOI 10.1186/1741-7015-8-18
   Scott-Sheldon LAJ, 2017, AIDS BEHAV, V21, PS126, DOI 10.1007/s10461-017-1886-3
   Scott-Sheldon LAJ, 2016, AIDS BEHAV, V20, PS19, DOI 10.1007/s10461-015-1108-9
   Shuper PA, 2017, JAIDS-J ACQ IMM DEF, V76, P493, DOI 10.1097/QAI.0000000000001549
   Siegler A, 2018, C RETR OPP INF CROI, V0, P0
   Simons JS, 2015, ADDICT BEHAV, V50, P205, DOI 10.1016/j.addbeh.2015.06.042
   SOBELL LC, 1992, MEASURING ALCOHOL CONSUMPTION, V0, PP41, DOI 10.1007/978-1-4612-0357-5_3
   Spielberg F, 2003, JAIDS-J ACQ IMM DEF, V32, P318, DOI 10.1097/00126334-200303010-00012
   Stewart SH, 2010, ALCOHOL CLIN EXP RES, V34, P488, DOI 10.1111/j.1530-0277.2009.01113.x
   Vasilaki EI, 2006, ALCOHOL ALCOHOLISM, V41, P328, DOI 10.1093/alcalc/agl016
   Viel G, 2012, INT J MOL SCI, V13, P14788, DOI 10.3390/ijms131114788
   Vosburgh HW, 2012, AIDS BEHAV, V16, P1394, DOI 10.1007/s10461-011-0131-8
   Wagener TL, 2012, J SUBST ABUSE TREAT, V43, P260, DOI 10.1016/j.jsat.2011.11.001
   Walters ST, 2005, ADDICT BEHAV, V30, P1168, DOI 10.1016/j.addbeh.2004.12.005
   Walton MA, 2008, J STUD ALCOHOL DRUGS, V69, P550, DOI 10.15288/jsad.2008.69.550
   Whitehead AL, 2016, STAT METHODS MED RES, V25, P1057, DOI 10.1177/0962280215588241
   Wray TB, 2018, AM J DRUG ALCOHOL AB, V0, P0
   Wray TB, 2018, JMIR FORMATIVE RES, V0, P0
   Wray TB, 2016, AIDS BEHAV, V20, P2231, DOI 10.1007/s10461-015-1272-y
NR 82
TC 11
Z9 13
U1 0
U2 5
PU SPRINGER/PLENUM PUBLISHERS
PI NEW YORK
PA 233 SPRING ST, NEW YORK, NY 10013 USA
SN 1090-7165
EI 1573-3254
J9 AIDS BEHAV
JI AIDS Behav.
PD JUN 15
PY 2019
VL 23
IS 6
BP 1668
EP 1679
DI 10.1007/s10461-019-02396-w
PG 12
WC Public, Environmental & Occupational Health; Social Sciences, Biomedical
SC Public, Environmental & Occupational Health; Biomedical Social Sciences
GA HZ9PE
UT WOS:000469188400027
PM 30671682
DA 2023-03-20
ER

PT J
AU Fatimah, V
   Susanti, H
AF Fatimah, Vita
   Susanti, Herni
TI The effectiveness of HIV elective class on attitudes nursing students toward gay & HIV clients in Indonesia
SO ENFERMERIA CLINICA
LA English
DT Article
DE HIV/AIDS; Gay; Nursing students; Attitude
ID knowledge; care
AB Objective: This study aims to determine the differences in the level of attitudes toward gay and HIV/AIDS among nursing students did or did not choose to take HIV elective class. Method: The research was conducted using comparative descriptive design. Research respondents consisted of nursing faculty students of Universitas Indonesia with a total sample of 266 students. Result: The results showed that there were no differences in attitudes toward HIV clients (pvalue =0.298). Additionally, there were differences in attitudes toward gay (p-value =0.001). Conclusion: The results of this study suggest the need for an evaluation of educational curricula and teaching methods to improve effectiveness in learning. In addition, there needs to be a greater psychosocial discussion about reducing negative attitudes among nursing students toward clients who are gay and/or who have HIV/AIDS. (C) 2019 Elsevier Espana, S.L.U. All rights reserved.
C1 [Fatimah, Vita; Susanti, Herni] Univ Indonesia, Fac Nursing, Depok, West Java, Indonesia.
C3 University of Indonesia
RP Susanti, H (corresponding author), Univ Indonesia, Fac Nursing, Depok, West Java, Indonesia.
EM herni-s@ui.ac.id
FU Hibah PITTA - DRPM Universitas Indonesia [1844/UN2, R3.1/HKP.05.00/2018]
CR Agokei RC, 2012, INT J PSYCHOL BEHAV, V2, P226, DOI 10.5923/j.ijpbs.20120206.05
   AIDS Communication Department, 2014, GLOB FACT SHEET HIV, V0, P1
   Asuquo E, 2013, WORLD J AIDS, V3, P231
   Cornelius JB, 2015, NURS EDUC PERSPECT, V36, P176, DOI 10.5480/13-1223
   Courtenay-Quirk C, 2006, AIDS EDUC PREV, V18, P56, DOI 10.1521/aeap.2006.18.1.56
   Ditjen PP, 2017, LAPORAN HIV TW I TAH, V0, P0
   Dunjic-Kostic B, 2012, PSYCHIAT DANUB, V24, P143
   Gaudine A, 2010, INT J NURS STUD, V47, P38, DOI 10.1016/j.ijnurstu.2009.06.004
   Grov C, 2010, AIDS CARE, V22, P630, DOI 10.1080/09540120903280901
   Kementerian Kesehatan RI, 2017, SITUASI PENYAKIT GIN, V0, P10
   Lopes L, 2016, ACTA MEDICA PORT, V29, P684, DOI 10.20344/amp.8009
   Lyons A, 2012, AIDS BEHAV, V16, P2340, DOI 10.1007/s10461-012-0252-8
   Ministry of Health Republic of Indonesia, 2016, EST DAN PROYEKS HIV, V0, P0
   Ng CG, 2015, SEX RES SOC POLICY, V12, P182, DOI 10.1007/s13178-015-0182-0
   Pasaribu M, 2012, THESIS, V0, P0
   PPNI PR, 2005, STAND KOMP PERS PER, V0, P1
   Pretorius JB, 2016, HEALTH SA GESONDHEID, V21, P0, DOI 10.1016/j.hsag.2015.11.005
   Reis C, 2005, PLOS MED, V2, P743, DOI 10.1371/journal.pmed.0020246
   Sanchez NF, 2006, FAM MED, V38, P21
   Sariisik M, 2011, PROCD SOC BEHV, V24, P0, DOI 10.1016/j.sbspro.2011.09.070
   Shah SM, 2014, WESTERN J NURS RES, V36, P1323, DOI 10.1177/0193945914523685
   Stavropoulou A., 2011, HLTH SCI J, V5, P288
   UNAIDS, 2017, FACT SHEET LAT GLOB, V0, P8
   [Universitas Indonesia Fakultas Ilmu Keperawatan], 2012, BUK PED KERJ M UNPUB, V0, P0
   World Health Organization (WHO), 2015, HIV YOUNG MEN WHO HA, V0, P0
NR 25
TC 1
Z9 1
U1 0
U2 3
PU ELSEVIER ESPANA SLU
PI BARCELONA
PA AV JOSEP TARRADELLAS, 20-30, 1ERA PLANTA, BARCELONA, CP-08029, SPAIN
SN 1130-8621
EI 1579-2013
J9 ENFERM CLIN
JI Enferm. Clin.
PD SEP 15
PY 2019
VL 29
IS 
BP 845
EP 849
DI 10.1016/j.enfcli.2019.04.127
PG 5
WC Nursing
SC Nursing
GA JC2GN
UT WOS:000489095200149
PM 31337572
DA 2023-03-20
ER

PT J
AU Saheer, PA
   Fabna, K
   Febeena, PM
   Devika, S
   Renjith, G
   Shanila, AM
AF Saheer, Abdul P.
   Fabna, K.
   Febeena, P. M.
   Devika, S.
   Renjith, G.
   Shanila, A. M.
TI Knowledge and Attitude of Dental Students toward Human Immunodeficiency Virus/Acquired Immunodeficiency Syndrome Patients: A Cross-Sectional Study in Thodupzha, Kerala
SO JOURNAL OF INDIAN ASSOCIATION OF PUBLIC HEALTH DENTISTRY
LA English
DT Article
DE Acquired immunodeficiency syndrome; attitude; dental students; human immunodeficiency virus; knowledge
AB Background: Human immunodeficiency virus (HIV)/acquired immunodeficiency syndrome (AIDS) is a syndrome not only to deal with by the clinician, but also to understand the social implications with proper magnitude. Aim: To assess the knowledge and attitude regarding HIV/AIDS patients among dental students in Thodupuzha, Kerala. Materials and Methods: A cross-sectional study was carried out on 341 dental students studying at a dental college in South Kerala, India. The students completed a predesigned self-administered questionnaire assessing the knowledge, attitude, and willingness to treat HIV/AIDS patients. SPSS software version 20 was used for the analysis. The data were analyzed using Student's t-test and analysis of variance. P < 0.01 was considered statistically significant. Results: More than half of the students (58.67%) had positive knowledge. There was a significant difference in knowledge score between the first-, second-, third-, and final-year students (P < 0.001). The favorable attitude score was reported among 22.22% of the study participants. There was no significant difference in the attitude of the students between the 1st, 2nd, and 3rd years, whereas significant difference was observed between students of final year and remaining batches (P < 0.001). Conclusions: The findings suggest that, although the students had adequate knowledge about HIV/AIDS, their attitude toward this group of people was not favorable.
C1 [Saheer, Abdul P.; Fabna, K.; Febeena, P. M.; Devika, S.; Renjith, G.] Al Azhar Dent Coll, Dept Publ Hlth Dent, Thodupuzha, Kerala, India.
   [Shanila, A. M.] Al Azhar Dent Coll, OMRD, Thodupuzha, Kerala, India.
RP Saheer, PA (corresponding author), B4 ALSA Palm Springs,RC Rd, Kozhikode, Kerala, India.
EM zaheer5475@gmail.com
CR Astrom AN, 2009, BMC HEALTH SERV RES, V9, P0, DOI 10.1186/1472-6963-9-213
   Azodo C, 2007, BENIN J POSTGRAD MED, V9, P1
   Azodo CC, 2010, J DENT EDUC, V74, P446
   Borsum K M, 2004, EUR J DENT EDUC, V8, P105, DOI 10.1111/j.1600-0579.2004.00326.x
   Coogan MM, 2005, B WORLD HEALTH ORGAN, V83, P700
   Kopacz DR, 1999, HEALTH EDUC RES, V14, P1, DOI 10.1093/her/14.1.1
   Lohrmann C, 2000, J ADV NURS, V31, P696, DOI 10.1046/j.1365-2648.2000.01326.x
   Nasir EF, 2008, BMC PUBLIC HEALTH, V8, P0, DOI 10.1186/1471-2458-8-286
   Patil P., 2011, J ED ETHICS DENT, V1, P59, DOI 10.4103/0974-7761.103676
   ROBERT LM, 1994, INFECT DIS CLIN N AM, V8, P319
   Ryalat Soukaina T, 2011, BMC RES NOTES, V4, P191, DOI 10.1186/1756-0500-4-191
   Sadeghi M, 2009, J DENT EDUC, V73, P740
   Seacat JD, 2009, J DENT EDUC, V73, P437
   Sheikh H, 2011, JIADS, V2, P1
   Swaminathan S, 2008, J BIOSCIENCES, V33, P527, DOI 10.1007/s12038-008-0071-2
   Venu Shan, 2011, HEALTHLINE, V0, P0
   Wig Naveet, 2006, INDIAN J MED SCI, V60, P3
NR 17
TC 2
Z9 2
U1 0
U2 0
PU WOLTERS KLUWER MEDKNOW PUBLICATIONS
PI MUMBAI
PA WOLTERS KLUWER INDIA PVT LTD , A-202, 2ND FLR, QUBE, C T S  NO 1498A-2 VILLAGE MAROL, ANDHERI EAST, MUMBAI, Maharashtra, INDIA
SN 2319-5932
EI 2350-0484
J9 J INDIAN ASSOC PUB H
JI J. Indian Assoc. Public Health
PD JAN-MAR 15
PY 2019
VL 17
IS 1
BP 66
EP 69
DI 10.4103/jiaphd.jiaphd_47_18
PG 4
WC Dentistry, Oral Surgery & Medicine
SC Dentistry, Oral Surgery & Medicine
GA VK7ZD
UT WOS:000755065600015
DA 2023-03-20
ER

PT J
AU Liu, YN
   Yang, MH
   Zhao, CS
   Tan, SH
   Tang, K
AF Liu, Yuning
   Yang, Minhui
   Zhao, Chunshan
   Tan, Shihui
   Tang, Kun
TI Self-identified sexual orientations and high-risk sexual behaviours among Chinese youth
SO BMJ SEXUAL & REPRODUCTIVE HEALTH
LA English
DT Article
DE sexual minority groups; high-risk sexual behaviours; sexual transmitted infections; college students
ID bisexual men; gay; women; hiv; disparity; pregnancy; attitudes; students
AB Purpose High-risk sexual behaviour is a factor affecting the health of sexual minority students, yet few related studies have been completed among Chinese students. This article explores the distribution of sexual minority groups and its association with high-risk sexual behaviours and symptoms of sexually transmitted infections(STIs) among Chinese college students. Methods An internet-based questionnaire was applied, and a sample of 17 966 surveys from 130 Chinese colleges was collected. Based on their self-reports, participants were classified into the following groups: homosexual male or female, heterosexual, bisexual, and sexual orientation unknown. High-risk sexual behaviours were defined as having sexual intercourse before the age of 18 years, having one's sexual debut with a non-regular partner, having had more than four sexual partners before investigation, and having mostly had sexual intercourse without using condoms. Logistic regression models were constructed to analyse the associations. Results The proportions of the homosexual males and females, and the bisexual groups were 1.62%, 0.88% and 5.07%, respectively. Homosexual males were more likely to have their sexual debut with a non-regular partner (OR 4.79, 95% CI 3.38 to 6.78), having more than four sexual partners (OR 5.81, 95% CI 4.06 to 8.32), having their sexual debut before the age of 18 years (OR 1.92, 95% CI 1.34 to 2.76), and not using condoms for most episodes of sexual intercourse (OR 1.47, 95% CI 1.00 to 2.17). Similar associations also existed among homosexual females. A positive association between sexual orientation and having symptoms of STIs (OR 1.49, 95% CI 1.02 to 2.18) was found among homosexual males. Conclusions Sexual minority groups among Chinese college students had a greater risk of engaging in high-risk sexual behaviours and having STI symptoms. Future studies and interventions should focus on this population.
C1 [Liu, Yuning] Harvard TH Chan Sch Publ Hlth, Global Hlth & Populat, Boston, MA USA.
   [Liu, Yuning; Yang, Minhui; Tang, Kun] Tsinghua Univ, Res Ctr Publ Hlth, Beijing, Peoples R China.
   [Zhao, Chunshan] Peking Univ, Dept Global Hlth, Sch Publ Hlth, Beijing, Peoples R China.
   [Tan, Shihui] Peking Univ, Sch Basic Med Scieinces, Beijing, Peoples R China.
C3 Harvard University; Harvard T.H. Chan School of Public Health; Tsinghua University; Peking University; Peking University
RP Tang, K (corresponding author), Tsinghua Univ, Res Ctr Publ Hlth, Beijing, Peoples R China.
EM tangk@mail.tsinghua.edu.cn
CR Adam BD, 2007, RISK MANAGEMENT CIRC, V0, P0
   Gerstmann Eva, 2017, SAM SEX MARR CONST, V0, P0
   Greenwood GL, 2002, AM J PUBLIC HEALTH, V92, P1964, DOI 10.2105/AJPH.92.12.1964
   Guo C, 2016, SEX HEALTH, V13, P383, DOI 10.1071/SH15190
   Guttmacher Institute, 2014, AM TEENS SEX REPR HL, V0, P0
   Heintz AJ, 2006, J INTERPERS VIOLENCE, V21, P193, DOI 10.1177/0886260505282104
   Hesketh T, 2008, EMERG HEALTH THREATS J, V1, Pe6, DOI 10.3134/ehtj.08.006
   Hillis SD, 2004, PEDIATRICS, V113, P320, DOI 10.1542/peds.113.2.320
   Huang J, 2005, AIDS PATIENT CARE ST, V19, P769, DOI 10.1089/apc.2005.19.769
   Kim AA, 2002, AIDS, V16, P1425, DOI 10.1097/00002030-200207050-00017
   Li CY, 2017, REPROD HEALTH, V14, P0, DOI 10.1186/s12978-017-0368-4
   Lin P, 2005, AIDS EDUC PREV, V17, P469, DOI 10.1521/aeap.2005.17.5.469
   Ma QQ, 2009, BMC PUBLIC HEALTH, V9, P0, DOI 10.1186/1471-2458-9-111
   McLaughlin KA, 2012, CHILD ABUSE NEGLECT, V36, P645, DOI 10.1016/j.chiabu.2012.07.004
   Patel SA, 2013, DRUG ALCOHOL DEPEN, V127, P53, DOI 10.1016/j.drugalcdep.2012.06.010
   Pinto VM, 2005, AIDS, V19, PS64, DOI 10.1097/01.aids.0000191493.43865.2a
   Saewyc EM, 1998, J ADOLESCENT HEALTH, V23, P238, DOI 10.1016/S1054-139X(98)00016-0
   Schmidt AJ, 2013, SEX TRANSM INFECT, V89, P575, DOI 10.1136/sextrans-2012-050973
   Schwartz SR, 2015, LANCET HIV, V2, PE299, DOI 10.1016/S2352-3018(15)00078-8
   Song DD, 2013, INT J STD AIDS, V24, P780, DOI 10.1177/0956462413482425
   Sun XY, 2013, AIDS CARE, V25, P775, DOI 10.1080/09540121.2012.748875
   van Gelder MMHJ, 2010, AM J EPIDEMIOL, V172, P1292, DOI 10.1093/aje/kwq291
   Wang XF, 2012, CHINESE MED J-PEKING, V125, P2819, DOI 10.3760/cma.j.issn.0366-6999.2012.16.004
   WHO Beijing Office, 2011, 2011 EST HIV AIDS EP, V0, P0
   Xu RZ, 2016, BOUND VALUE PROBL, V0, P0, DOI DOI 10.1186/s13661-016-0722-4
   Yan H, 2009, BMC PUBLIC HEALTH, V9, P0, DOI 10.1186/1471-2458-9-305
   Yu Y, 2006, SURVIVAL STATUS HOMO, V0, P0
   Zhang L, 2012, PLOS ONE, V7, P0, DOI 10.1371/journal.pone.0037211
   Zou HC, 2010, JAIDS-J ACQ IMM DEF, V53, PS81, DOI 10.1097/QAI.0b013e3181c7dd2b
NR 29
TC 2
Z9 5
U1 4
U2 14
PU BMJ PUBLISHING GROUP
PI LONDON
PA BRITISH MED ASSOC HOUSE, TAVISTOCK SQUARE, LONDON WC1H 9JR, ENGLAND
SN 2515-1991
EI 2515-2009
J9 BMJ SEX REPROD HEAL
JI BMJ Sex. Reprod. Health
PD OCT 15
PY 2019
VL 45
IS 4
BP 255
EP 262
DI 10.1136/bmjsrh-2018-200150
PG 8
WC Family Studies; Obstetrics & Gynecology; Social Sciences, Biomedical
SC Family Studies; Obstetrics & Gynecology; Biomedical Social Sciences
GA JP9JA
UT WOS:000498572200007
PM 31413158
DA 2023-03-20
ER

PT J
AU Ajayi, AI
   Somefun, OD
AF Ajayi, Anthony Idowu
   Somefun, Oluwaseyi Dolapo
TI Transactional sex among Nigerian university students: The role of family structure and family support
SO PLOS ONE
LA English
DT Article
ID sub-saharan africa; hiv-infection; risk; adolescents; behavior; women; deprivation; conflict; men; partnerships
AB Background The reasons for the persistence of risky sexual behaviours among adolescents and young adults in sub-Saharan Africa despite the increasing knowledge about the associated risks continue to attract scholarly debates. Drawing from a cross-sectional study conducted among male and female Nigerian university students, we examined the relationship between family structure, family support and transactional sex. Methods A pre-validated questionnaire was administered to 800 male and female students selected using stratified sampling; however, we performed the analysis on 630 participants who had ever engaged in sex. Transactional sex was operationalised as self-reporting of giving or receiving money, gifts or favour in exchange for sex. We fitted a list-wise logistic regression model to examine the relationship between family structure, family support and transactional sex while controlling for essential covariates. Results Of the 630 participants included in the analysis, 17.9% had given and 23.8% had received money, gift or favour in exchange for sex. Our bivariate analysis shows that individuals from polygamous families had higher odds of reporting that they have ever given (AOR: 1.89; CI: 1.05-3.39) or received (AOR: 1.85; CI: 1.85-3.19) money, gift or favour in exchange for sex; however, the relationship was not statistically significant after controlling for relevant covariates. After controlling for essential covariates, the odds of giving or receiving money, gift or favour in exchange for sex was 56% lower in individuals who received adequate family support compared to those who received no or insufficient family support. Conclusion In conclusion, this paper lends support to the assertion that family structure and family support are protective factors against transactional sex among adolescents and young adults. Future surveys need to include a larger sample in order to explore the effect of single-parent and polygamous family on transactional sex in Nigeria where family formation is changing rapidly.
C1 [Ajayi, Anthony Idowu] Univ Ft Hare, Dept Sociol, East London, South Africa.
   [Somefun, Oluwaseyi Dolapo] Univ Witwatersrand, DPS, Johannesburg, South Africa.
C3 University of Fort Hare; University of Witwatersrand
RP Ajayi, AI (corresponding author), Univ Ft Hare, Dept Sociol, East London, South Africa.
EM ajayianthony@gmail.com
CR Ajayi A. I., 2016, AFRICAN JOURNAL FOR PHYSICAL ACTIVITY AND HEALTH SCIENCES, V22, P711
   Ajayi AI, 2018, MEDICINE, V97, P0, DOI 10.1097/MD.0000000000012226
   Akpan, 2018, ONLINE J HLTH ALLIED, V16, P0
   Al-Krenawi A, 2000, J SOC PSYCHOL, V140, P345, DOI 10.1080/00224540009600475
   Al-Krenawi A, 2002, J SOC PSYCHOL, V142, P446, DOI 10.1080/00224540209603911
   Amu EO, 2014, IOSR J DENT MED SCI, V13, P14
   Arunda MO, 2016, GLOBAL HEALTH ACTION, V9, P0, DOI 10.3402/gha.v9.31676
   Atwood KA, 2011, J HEALTH POPUL NUTR, V29, P113
   Bantebya G, 2014, CROSS GENERATIONAL T, V0, P0
   Bene C, 2008, WORLD DEV, V36, P875, DOI 10.1016/j.worlddev.2007.05.010
   Biddlecom A, 2009, INT PERSPECT SEX R H, V35, P72, DOI 10.1363/3507209
   Choudhry V, 2015, GLOBAL HEALTH ACTION, V8, P1, DOI 10.3402/gha.v8.27249
   Cluver L, 2011, JAIDS-J ACQ IMM DEF, V58, P336, DOI 10.1097/QAI.0b013e31822f0d82
   De Wet N, 2014, AJAR-AFR J AIDS RES, V13, P13, DOI 10.2989/16085906.2014.886605
   Defo Barthelemy Kuate, 2012, AFR J REPROD HEALTH, V16, P147
   Dunkle KL, 2007, SOC SCI MED, V65, P1235, DOI 10.1016/j.socscimed.2007.04.029
   Dunkle KL, 2010, PUBLIC HEALTH REP, V125, P90, DOI 10.1177/00333549101250S413
   Edwards JM, 2006, AIDS EDUC PREV, V18, P420, DOI 10.1521/aeap.2006.18.5.420
   Famutimi EO, 2014, JNHS, V3, P34
   Feather NT, 1997, AUST PSYCHOL, V32, P37, DOI 10.1080/00050069708259616
   Fomby P, 2017, J MARRIAGE FAM, V79, P75, DOI 10.1111/jomf.12349
   Greif MJ, 2012, HEALTH PLACE, V18, P400, DOI 10.1016/j.healthplace.2011.12.008
   Hawkins K, 2009, GLOB PUBLIC HEALTH, V4, P169, DOI 10.1080/17441690701589813
   Hunter M., 2002, AFRICAN STUDIES, V61, P1, DOI 10.1080/00020180220140091
   Jewkes R., 2012, JOURNAL OF AIDS AND CLINICAL RESEARCH, V3, P158
   Jewkes R, 2012, BMC PUBLIC HEALTH, V12, P0, DOI 10.1186/1471-2458-12-325
   Kaiser T, 2017, INT J ENV RES PUB HE, V14, P0, DOI 10.3390/ijerph14090981
   Kamndaya M, 2016, GLOB PUBLIC HEALTH, V11, P295, DOI 10.1080/17441692.2015.1014393
   Kumi-Kyereme Akwasi, 2007, AFR J REPROD HEALTH, V11, P133, DOI 10.2307/25549736
   Lanoy E, 2007, ANTIVIR THER, V12, P89
   Lansford JE, 2014, J YOUTH ADOLESCENCE, V43, P1742, DOI 10.1007/s10964-014-0175-y
   Lee D, 2015, AM SOCIOL REV, V80, P738, DOI 10.1177/0003122415592129
   Lee Seh-Ahn., 2018, PARENTS THEIR CHILDR, V0, P43
   Luke N, 2002, CROSS GENERATIONAL T, V0, P0
   Luke N., 2005, SEX CONSENT YOUNG PE, V0, P105
   MacPherson EE, 2012, J INT AIDS SOC, V15, P0, DOI 10.7448/IAS.15.3.17364
   MacQueen KM, 2017, J INT AIDS SOC, V20, P0, DOI 10.7448/IAS.20.1.22267
   Maganja RK, 2007, AIDS CARE, V19, P974, DOI 10.1080/09540120701294286
   Masvawure T, 2010, CULT HEALTH SEX, V12, P857, DOI 10.1080/13691050903471441
   McLanahan S., 1994, GROWING SINGLE PAREN, V0, P0, DOI DOI 10.2307/J.CTV22TNMNN
   Mhele KE, 2017, AFR J REPROD HEALTH, V21, P73
   Mmari K, 2016, PLOS ONE, V11, P0, DOI 10.1371/journal.pone.0166032
   Molla M, 2015, REPROD HEALTH, V12, P0, DOI 10.1186/1742-4755-12-S1-S6
   Mosley WH, 2000, CONSEQUENCES MATERNA, V0, P0
   Mowla S, 2017, CLIN ONCOL, V2, P1366
   Muindia K., 2014, AFRICAN POPULATION STUDIES, V28, P1297, DOI 10.11564/0-0-617
   Muzny CA, 2011, SEX TRANSM DIS, V38, P1118, DOI 10.1097/OLQ.0b013e31822e6179
   Ngom P, 2003, J ADOLESCENT HEALTH, V33, P369, DOI 10.1016/S1054-139X(03)00213-1
   Okigbo CLC, 2014, AFR J REPROD HEALTH, V18, P133
   Othieno CJ, 2015, ANN GEN PSYCHIATR, V14, P0, DOI 10.1186/s12991-015-0054-2
   Pilgrim NA, 2014, VULNERABLE CHILD YOU, V9, P193, DOI 10.1080/17450128.2013.842027
   Plan OYA, 1900, V5, V0, P0
   Reuben J, 2011, J URBAN HEALTH, V88, P342, DOI 10.1007/s11524-010-9539-0
   Ribar DC, 2015, FUTURE CHILD, V25, P11, DOI 10.1353/foc.2015.0010
   Ritchwood TD, 2015, CHILD YOUTH SERV REV, V52, P74, DOI 10.1016/j.childyouth.2015.03.005
   Scott S, 2017, PLOS ONE, V12, P0, DOI 10.1371/journal.pone.0172286
   Siegal M., 1984, J APPLIED DEV PSYCHO, V5, P127
   Somefun OD, 2018, PLOS ONE, V13, P0, DOI 10.1371/journal.pone.0206197
   Stoebenau K, 2016, SOC SCI MED, V168, P186, DOI 10.1016/j.socscimed.2016.09.023
   Stoebenau K, 2013, GLOBALIZATION HEALTH, V9, P0, DOI 10.1186/1744-8603-9-13
   Strassmann B. I., 2017, ADAPTATION HUMAN BEH, V0, P49
   Tade O, 2012, HUM AFF, V22, P239, DOI 10.2478/s13374-012-0020-5
   Thobejane T.D., 2014, MEDITERR J SOC SCI, V5, P1058, DOI 10.5901/mjss.2014.v5n27p1058
   Thurman TR, 2006, AIDS BEHAV, V10, P627, DOI 10.1007/s10461-006-9104-8
   UNAIDS, 2018, MIL GO CLOS GAPS BRE, V0, P0
   UNAIDS, 2018, UNAIDS FACT SHEET 20, V0, P0
   Wamoyi J, 2016, J INT AIDS SOC, V19, P0, DOI 10.7448/IAS.19.1.20992
   Wamoyi J, 2011, ARCH SEX BEHAV, V40, P5, DOI 10.1007/s10508-010-9646-8
   Wamoyi J, 2010, REPROD HEALTH, V7, P0, DOI 10.1186/1742-4755-7-6
   Zhou H, 2016, PLOS ONE, V11, P0, DOI 10.1371/journal.pone.0157122
NR 70
TC 12
Z9 13
U1 2
U2 5
PU PUBLIC LIBRARY SCIENCE
PI SAN FRANCISCO
PA 1160 BATTERY STREET, STE 100, SAN FRANCISCO, CA 94111 USA
SN 1932-6203
EI 
J9 PLOS ONE
JI PLoS One
PD JAN 7
PY 2019
VL 14
IS 1
BP 
EP 
DI 10.1371/journal.pone.0210349
PG 17
WC Multidisciplinary Sciences
SC Science & Technology - Other Topics
GA HG5UW
UT WOS:000455045900065
PM 30615697
DA 2023-03-20
ER

PT J
AU Dzah, SM
   Tarkang, EE
   Lutala, PM
AF Dzah, Seraphine M.
   Tarkang, Elvis E.
   Lutala, Prosper M.
TI Knowledge, attitudes and practices regarding HIV/AIDS among senior high school students in Sekondi-Takoradi metropolis, Ghana
SO AFRICAN JOURNAL OF PRIMARY HEALTH CARE & FAMILY MEDICINE
LA English
DT Article
DE knowledge; attitudes and practice; HIV/AIDS; senior high school students; Sekondi-Takoradi, Ghana
AB Background: In Ghana, youths aged 15-24 years constitute the group most vulnerable to HIV infection. Inadequate knowledge, negative attitudes and risky practices are major hindrances to preventing the spread of HIV. Aim: This study sought to investigate the knowledge, attitudes and practices regarding HIV/AIDS among senior high school (SHS) students. Setting: Sekondi-Takoradi metropolis, Ghana. Methods: A descriptive, cross-sectional design was adopted, using a validated self-administered questionnaire, to collect data from a stratified sample of 294 senior students selected from three participating high schools in August 2017. The data collected were analysed using Stata version 12. Descriptive and inferential statistics were at a significance level of 0.05. Results: Among the participants, 61.6% had good knowledge about HIV/AIDS, 172 (58.5%) showed positive attitudes towards people living with HIV (PLHIV) and 79.1% reported HIV-related risky practices. We found a significant association between age and attitudes (p < 0.05). Poor knowledge was associated with being Muslim (aOR = 1.51 and 1.93; CI 1.19-1.91; p = 0.00) and being a student from school 'F' senior high school (F SHS) (aOR = 1.93; CI 1.71-2.18; p = 0.00). Bad attitude towards PLHIV and HIV was associated with ages 15-19 years (aOR = 3.20[2.58-3.96]; p = 0.03) p confirmed; and single marital status (aOR = 1.79[1.44-2.23]; p = 0.00). Bad practices were associated with ages 15-19 years (aOR = 1.72[1.41-2.11]; p = 0.08), belonging to the Akans ethnic group (aOR = 1.57[1.26-1.97]; p = 0.00) or being single (aOR = 1.79[1.44-2.23]; p = 0.00). Associations between misconceptions and HIV transmission were found: HIV can be transmitted by a handshake (aOR = 3.45[2.34-5.68]; p = 0.000), HIV can be cured (aOR = 2.01[2.12-5.04]; p = 0.004) and HIV/AIDS can be transmitted by witchcraft (aOR = 3.12[3.21-7.26]; p = 0.001). Conclusion: Participants generally had inadequate knowledge regarding HIV/AIDS, manifested negative attitudes towards PLHIV and also engaged in risky practices that might predispose them to HIV transmission. Our findings underscore the need for culturally adapted and age-oriented basic HIV information for youths in the metropolis on misconceptions about HIV transmission, negative attitudes of students towards PLHIV as well as the risky practices of students regarding HIV.
C1 [Dzah, Seraphine M.; Tarkang, Elvis E.] Univ Hlth & Allied Sci, Sch Publ Hlth, Dept Populat & Behav Sci, Ho, Ghana.
   [Tarkang, Elvis E.] HIV AIDS Prevent Res Network, Kumba, Cameroon.
   [Lutala, Prosper M.] Univ Malawi, Coll Med, Sch Publ Hlth & Family Med, Blantyre, Malawi.
C3 University of Malawi
RP Tarkang, EE (corresponding author), Univ Hlth & Allied Sci, Sch Publ Hlth, Dept Populat & Behav Sci, Ho, Ghana.; Tarkang, EE (corresponding author), HIV AIDS Prevent Res Network, Kumba, Cameroon.
EM ebeyang1@yahoo.com
CR Adeleke IT, 2015, AJHR, V3, P61, DOI 10.11648/j.ajhr.s.2015030101.19
   Agyemang S, 2012, J AIDS HIV RES, V4, P241, DOI 10.5897/JAHR12.023
   Aomreore A A, 2004, NIGER J MED, V13, P398
   Appiah-Agyekum NN, 2013, HIV AIDS-RES PALLIAT, V5, P137, DOI 10.2147/HIV.S44735
   Carlos S, 2015, SEX TRANSM INFECT, V91, P334, DOI 10.1136/sextrans-2014-051734
   CDC-Division of HIV/ AIDS Prevention, 2013, HIV WOM, V0, P0
   Chen PF, 2008, ASIA PACIFIC POPULAT, V23, P7
   Christane N. A., 2014, IOSR J HUMANITIES SO, V19, P59, DOI 10.9790/0837-19125965
   Cochran, 1977, SAMPLING TECHNIQUES, V0, P0
   DOKU D, 2012, BMC PUBLIC HEALTH, V12, P0
   Ghana AIDS Commission, 2014, 2014 STAT REP, V0, P0
   Ghana AIDS Commission, 2012, GHAN COUNTR AIDS PRO, V0, P0
   Ghana AIDS Commission, 2016, SUMM 2016 HIV SENT S, V0, P0
   Ghana Statistical Service, 2015, GHAN DEM HLTH SURV 2, V0, P0
   Gudi SK, 2018, INT J SCI REP, V4, P87, DOI 10.18203/issn.2454-2156.IntJSciRep20181392
   Huda MN., 2013, ADV INFECT DIS, V03, P274, DOI 10.4236/aid.2013.34042
   Kharsany Ayesha B M, 2016, OPEN AIDS J, V10, P34, DOI 10.2174/1874613601610010034
   Mansoor Abdul Basir, 2008, SOUTHEAST ASIAN JOURNAL OF TROPICAL MEDICINE AND PUBLIC HEALTH, V39, P404
   Masoda M., 2013, SOUTHERN AFRICAN JOURNAL OF EPIDEMIOLOGY & INFECTION, V28, P61
   Masood MS, 2017, INT J POPUL RES, V2017, P0
   Ministere du Plan et Suivi de la Mise en oeuvre de la Revolution de la Modernite (MPSMRM) Ministere de la Sante Publique (MSP) ICF International, 2014, DEMOGRAPHIC AND HEAL, V0, P0
   Nubed CK, 2016, BMC PUBLIC HEALTH, V16, P0, DOI 10.1186/s12889-016-3516-9
   Pankaj Kumar, 2012, NATIONAL JOURNAL OF COMMUNITY MEDICINE, V3, P74
   Shuttleworth M., 2010, CROSS SECTIONAL STUD, V0, P0
   Stephens Lindsey L, 2012, J AIDS HIV RES, V4, P159
   Tarkang EE, 2009, THESIS, V0, P0
   Tenkorang EY, 2013, CULT HEALTH SEX, V15, P296, DOI 10.1080/13691058.2012.752107
   Thanavanh B, 2013, J INT AIDS SOC, V16, P0, DOI 10.7448/IAS.16.1.17387
   UNAIDS, 2015, ZERO DISCRIMINATION, V0, P0
   UNAIDS, 2013, REPORT ON THE GLOBAL, V0, P0
   UNICEF, 2013, STAT GLANC GHAN, V0, P0
   World Health Organization, 2017, HIV AIDS FACT SHEET, V0, P0
NR 32
TC 13
Z9 14
U1 0
U2 1
PU AOSIS
PI CAPE TOWN
PA POSTNET SUITE 55, PRIVATE BAG X22, TYGERVALLEY, CAPE TOWN, 00000, SOUTH AFRICA
SN 2071-2928
EI 2071-2936
J9 AFR J PRIM HEALTH CA
JI Afr. J. Prim. Health Care Fam. Med.
PD MAY 9
PY 2019
VL 11
IS 1
BP 
EP 
DI 10.4102/phcfm.v11i1.1875
PG 11
WC Primary Health Care
SC General & Internal Medicine
GA IC1AU
UT WOS:000470692100001
PM 31170791
DA 2023-03-20
ER

PT J
AU Morrison-Beedy, D
   Melnyk, BM
AF Morrison-Beedy, Dianne
   Melnyk, Bernadette Mazurek
TI Making a Case for Integrating Evidence-Based Sexual Risk Reduction and Mental Health Interventions for Adolescent Girls
SO ISSUES IN MENTAL HEALTH NURSING
LA English
DT Article; Early Access
ID skills building intervention; high-school adolescents; hiv prevention; substance use; depressive symptoms; life-styles; physical-activity; college-students; teen program; cope
C1 [Morrison-Beedy, Dianne; Melnyk, Bernadette Mazurek] Ohio State Univ, Coll Nursing, Room 223,760 Kinnear, Columbus, OH 43212 USA.
C3 University System of Ohio; Ohio State University
RP Morrison-Beedy, D (corresponding author), Ohio State Univ, Coll Nursing, Room 223,760 Kinnear, Columbus, OH 43212 USA.
EM morrison-beedy.1@osu.edu
CR Abney BGH, 2019, J AM PSYCHIAT NURSES, V25, P89, DOI 10.1177/1078390318779205
   Albert PR, 2015, J PSYCHIATR NEUROSCI, V40, P219, DOI 10.1503/jpn.150205
   [Anonymous], 2008, COPD, V0, P0
   Beck AT, 1979, COGNITIVE THERAPY DE, V0, P0
   Bennett DL, 2000, BMJ-BRIT MED J, V321, P251, DOI 10.1136/bmj.321.7256.251
   Brown LK, 2014, PSYCHIAT SERV, V65, P338, DOI 10.1176/appi.ps.201300095
   Bryan AD, 2009, PEDIATRICS, V124, PE1180, DOI 10.1542/peds.2009-0679
   Buffington BC, 2016, J AM ASSOC NURSE PRA, V28, P181, DOI 10.1002/2327-6924.12359
   BURNAM MA, 1988, MED CARE, V26, P775, DOI 10.1097/00005650-198808000-00004
   Centers for Disease Control and Prevention, 2013, SEX TRANSM INF YOUNG, V0, P0
   Centers for Disease Control and Prevention, 2019, EVIDENCE BASED INTER, V0, P0
   Centers for Disease Control and Prevention, 2017, SEX TRANSM DIS SURV, V0, P0
   Centers for Disease Control and Prevention, 2016, SEX TRANSM DIS SURV, V0, P0
   Centre for Community Child Health, 2006, CHILDH MENT HLTH PRO, V0, P0
   Champion JD, 2012, INT J NURS STUD, V49, P138, DOI 10.1016/j.ijnurstu.2011.08.010
   DiClemente RJ, 2009, ARCH PEDIAT ADOL MED, V163, P1112, DOI 10.1001/archpediatrics.2009.205
   Elkington KS, 2010, J YOUTH ADOLESCENCE, V39, P514, DOI 10.1007/s10964-010-9524-7
   Ellis A., 1962, REASON EMOTION PSYCH, V0, P0
   FISHER JD, 1992, PSYCHOL BULL, V111, P455, DOI 10.1037/0033-2909.111.3.455
   Grove L, 2018, SEX DISABIL, V36, P313, DOI 10.1007/s11195-018-9547-7
   Hale DR, 2012, J PUBLIC HEALTH-UK, V34, PI11, DOI 10.1093/pubmed/fdr112
   Hale DR, 2014, AM J PUBLIC HEALTH, V104, PE19, DOI 10.2105/AJPH.2014.301874
   Hamilton Brady E, 2015, NATL VITAL STAT REP, V64, P1
   Harper CR, 2018, SEX TRANSM DIS, V45, P400, DOI 10.1097/OLQ.0000000000000763
   Health USDoHaHSOoA, 2016, TEEN PREGN PREV RES, V0, P0
   Hoffman N, 2008, LASER SURG MED, V0, P2
   Hoying J, 2016, J SCH NURS, V32, P347, DOI 10.1177/1059840516635713
   Hoying J, 2016, J PEDIATR HEALTH CAR, V30, P65, DOI 10.1016/j.pedhc.2015.02.005
   Jackson JM, 2015, AM J PUBLIC HEALTH, V105, P2137, DOI 10.2105/AJPH.2014.302493
   Kann L, 2016, MMWR SURVEILL SUMM, V65, P1, DOI 10.15585/mmwr.ss6506a1
   Kirby D, 2007, SEXUAL RISK PROTECTI, V0, P0
   Kogan SM, 2012, J ADOLESCENT HEALTH, V51, P164, DOI 10.1016/j.jadohealth.2011.11.022
   Kozlowski JL, 2015, J PEDIATR HEALTH CAR, V29, P274, DOI 10.1016/j.pedhc.2015.01.009
   Lam D., 2005, COGNITIVE BEHAV THER, V0, P29
   Lauby JL, 2010, AIDS EDUC PREV, V22, P402, DOI 10.1521/aeap.2010.22.5.402
   Lewinsohn PM, 1974, BEHAV THERAPY ASSESS, V0, P335
   Lloyd SW, 2012, AIDS EDUC PREV, V24, P41, DOI 10.1521/aeap.2012.24.1.41
   Lusk P, 2018, J AM PSYCHIAT NURSES, V24, P457, DOI 10.1177/1078390317723989
   Lusk P, 2013, J CHILD ADOL PS NURS, V26, P23, DOI 10.1111/jcap.12017
   Lusk Pamela, 2011, J AM PSYCHIATR NURSES ASSOC, V17, P297, DOI 10.1177/1078390311416117
   Lusk Pamela, 2011, J AM PSYCHIATR NURSES ASSOC, V17, P226, DOI 10.1177/1078390311404067
   Martin Joyce A, 2018, NATL VITAL STAT REP, V67, P1
   Martinez G., 2011, VITAL HLTH STAT, V23, P31
   Maruish ME, 2004, USE PSYCHOL TESTING, V3, P363, DOI 10.1037/T29280-000
   Melnyk B.M., 2019, INTERVENTION RES EVI, V2nd ed., P0
   Melnyk BM, 2015, J CHILD ADOL PS NURS, V28, P147, DOI 10.1111/jcap.12119
   Melnyk B, 2014, J AM ASSOC NURSE PRA, V26, P314, DOI 10.1002/2327-6924.12037
   Melnyk BM, 2015, J SCHOOL HEALTH, V85, P861, DOI 10.1111/josh.12342
   Melnyk BM, 2013, AM J PREV MED, V45, P407, DOI 10.1016/j.amepre.2013.05.013
   Melnyk BM, 2014, J CHILD ADOL PS NURS, V27, P3, DOI 10.1111/jcap.12058
   Melnyk BM, 2013, CONTEMP CLIN TRIALS, V36, P41, DOI 10.1016/j.cct.2013.05.013
   Mersky JP, 2013, CHILD ABUSE NEGLECT, V37, P917, DOI 10.1016/j.chiabu.2013.07.011
   Morrison-Beedy D., 2012, J CLIN OUTCOMES MANA, V19, P69
   Morrison-Beedy D, 2008, JOGNN-J OBST GYN NEO, V37, P185, DOI 10.1111/j.1552-6909.2008.00217.x
   Morrison-Beedy D, 2013, J ADOLESCENT HEALTH, V52, P314, DOI 10.1016/j.jadohealth.2012.07.005
   Morrison-Beedy D, 2011, WESTERN J NURS RES, V33, P690, DOI 10.1177/0193945910379220
   Morrison-Beedy D, 2010, J ASSOC NURSE AIDS C, V21, P153, DOI 10.1016/j.jana.2009.11.002
   Pew Research Center, 2019, MOB TECHNOL HOME JUN, V0, P1
   Pregnancy TNCtPTaU, 2016, FAST FACTS TEEN PREG, V0, P0
   Pregnancy TNCtPTaU, 2015, NATL DETAILS TEEN BI, V0, P0
   Reyna VF, 2014, J EXP PSYCHOL GEN, V143, P1627, DOI 10.1037/a0036717
   Sanders J, 2015, CHILD ABUSE NEGLECT, V42, P40, DOI 10.1016/j.chiabu.2015.02.006
   SELIGMAN M. E. P., 1975, DEPRESSION DEV DEATH, V0, P0
   Sieving RE, 2014, PERSPECT SEX REPRO H, V46, P91, DOI 10.1363/46e0914
   Skinner B., 1953, SCI HUMAN BEHAV, V0, P0
   Stanger-Hall KF, 2011, PLOS ONE, V6, P0, DOI 10.1371/journal.pone.0024658
   Substance Abuse and Mental Health Services Administration, 2018, RES 2013 NAT SURV DR, V0, P0
   The Henry Kaiser Family Foundation, 2018, BLACK AM HIV AIDS BA, V0, P0
   Traube D, 2013, J STUD ALCOHOL DRUGS, V74, P589, DOI 10.15288/jsad.2013.74.589
   Turner AK, 2011, DRUG ALCOHOL DEPEN, V115, P67, DOI 10.1016/j.drugalcdep.2010.10.012
   Vagi KJ, 2015, JAMA PEDIATR, V169, P474, DOI 10.1001/jamapediatrics.2014.3577
   Villarruel A. M., 2006, ARCH PEDIAT ADOL MED, V160, P1, DOI 10.1001/ARCHPEDI.160.8.772
   Volpe EM, 2013, J INTERPERS VIOLENCE, V28, P2068, DOI 10.1177/0886260512471082
NR 73
TC 3
Z9 3
U1 3
U2 5
PU TAYLOR & FRANCIS INC
PI PHILADELPHIA
PA 530 WALNUT STREET, STE 850, PHILADELPHIA, PA 19106 USA
SN 0161-2840
EI 1096-4673
J9 ISSUES MENT HEALTH N
JI Issues Ment. Health Nurs.
PD JUN 15
PY 2019
VL 0
IS 
BP 
EP 
DI 10.1080/01612840.2019.1640322
PG 9
WC Nursing; Psychiatry
SC Nursing; Psychiatry
GA JC9HI
UT WOS:000489585100001
PM 31599658
DA 2023-03-20
ER

PT J
AU Shallo, SA
   Mengesha, WW
AF Shallo, Seifadin Ahmed
   Mengesha, Wakeshi Willi
TI Exposure to Sexually Explicit Materials and Its Association with Sexual Behaviors of Ambo University Undergraduate Students, 2018
SO ETHIOPIAN JOURNAL OF HEALTH SCIENCES
LA English
DT Article
DE Sexually explicit materials; risky sexual behaviors; Ambo University
AB BACKGROUND: Among the number of reasons that expose the youth to reproductive health risks, lack of adequate information on sexual and reproductive health issues is of prior concern. Given the lack of readily available information about sexual activity to teens, they turn to media for information about sexual norms and may also use the media as a sexual super-peer that encourages them to be sexually active. Therefore, this study was aimed to assess the association between exposure to sexually explicit materials and sexually risky behaviors among undergraduate students of Ambo University, Ethiopia. METHODS: Institutional based cross-sectional study was conducted among 403 university students in 2018. Study participants were selected by systematic random sampling technique. Self-administered questionnaire was used to collect data. Data were analyzed using SPSS statistical software version 20. Uni-variate, bivariate and multiple logistic regression analyses were done. With 95% CI, the p-value of less than 0.05 was taken as the level of significance. RESULTS: About 55% and 52% of the university students were exposed to sexually explicit electronic materials throughout their life and in the last 12 months prior to data collection period respectively. Searching for sex information was the top reason for why university students resorted to watching sexually explicit materials. Sexually active students, senior students and male students were more likely to engage in watching sexually explicit electronic materials compared to their counterparts. CONCLUSION: A high numbers of university students were being exposed to sexually explicit electronic materials for the sake of searching about sexual and related information. This exposure has a significant association with risky sexual behaviors specifically. We highly recommend that university organize awareness creation forum on the area of sexual health, HIV/ AIDS and STI, and related matters.
C1 [Shallo, Seifadin Ahmed] Ambo Univ, Dept Publ Hlth, Ambo, Ethiopia.
   [Mengesha, Wakeshi Willi] Ambo Univ, Dept Publ Hlth, Coll Med & Hlth Sci, Ambo, Ethiopia.
C3 Ambo University; Ambo University
RP Shallo, SA (corresponding author), Ambo Univ, Dept Publ Hlth, Ambo, Ethiopia.
EM Seifadinahmed8226@gmail.com
FU Ambo University
CR Adeolu J, 2016, INT J ADOLESC MED HL, V30, P0
   Asekun-Olarinmoye OS, 2014, ADOLESC HEALTH MED T, V5, P15, DOI 10.2147/AHMT.S54339
   Berhanu L, 2009, ETHIOP J HEALTH DEV, V23, P183
   Braun-Courville DK, 2009, J ADOLESCENT HEALTH, V45, P156, DOI 10.1016/j.jadohealth.2008.12.004
   Chandra A, 2008, PEDIATRICS, V122, P1047, DOI 10.1542/peds.2007-3066
   Exavery A, 2011, BMC PUBLIC HEALTH, V11, P0, DOI 10.1186/1471-2458-11-490
   Habesha T, 2019, REPROD HLTH, V12, P86
   Hald GM, 2013, J SEX MED, V10, P2986, DOI 10.1111/jsm.12157
   Lou C, 2019, J ADOLESCENT HEALTH, V50, P0
   Mengistu T.S., 2013, SCI J PUBLIC HLTH, V1, P184, DOI 10.11648/J.SJPH.20130104.13
   Mengistu TS, 2013, REPROD HEALTH, V10, P0, DOI 10.1186/1742-4755-10-38
   Peter J, 2006, COMMUN RES, V33, P178, DOI 10.1177/0093650205285369
   Peter J, 2011, ARCH SEX BEHAV, V40, P1015, DOI 10.1007/s10508-010-9644-x
   Romito P, 2011, VIOLENCE AGAINST WOM, V17, P1313, DOI 10.1177/1077801211424555
   Shore Hirbo, 2015, E ETHIO J PUBLIC HLT, V9, P0
   Svedin CG, 2011, J ADOLESCENCE, V34, P779, DOI 10.1016/j.adolescence.2010.04.010
   Wright PJ, 2013, MASS COMMUN SOC, V16, P617, DOI 10.1080/15205436.2012.754045
NR 17
TC 3
Z9 4
U1 2
U2 4
PU JIMMA UNIV, ETHIOPIA
PI JIMMA
PA PO BOX 378, JIMMA, OROMIA 00000, ETHIOPIA
SN 1029-1857
EI 2413-7170
J9 ETHIOP J HEALTH SCI
JI Ethiop. J. Health Sci.
PD JUL 15
PY 2019
VL 29
IS 4
BP 461
EP 470
DI 10.4314/ejhs.v29i4.7
PG 10
WC Health Care Sciences & Services
SC Health Care Sciences & Services
GA IR7PD
UT WOS:000481632200007
PM 31447519
DA 2023-03-20
ER

PT J
AU Hall, WJ
   Erausquin, JT
   Nichols, TR
   Tanner, AE
   Brown-Jeffy, S
AF Hall, Wendasha Jenkins
   Erausquin, Jennifer Toller
   Nichols, Tracy R.
   Tanner, Amanda E.
   Brown-Jeffy, Shelly
TI Relationship intentions, race, and gender: Student differences in condom use during hookups involving vaginal sex
SO JOURNAL OF AMERICAN COLLEGE HEALTH
LA English
DT Article
DE Race; gender; sexual health; relationships
ID historically black-colleges; risk-taking; hiv risk; hooking; behavior; health; women; hiv/aids; culture; intersectionality
AB Objective: To examine the relationship between race, gender, and pre-hookup relationship intentions and college students' participation in condomless vaginal sex. Participants: 3,315 Black and White college students who participated in the Online College Social Life Survey (OCSLS). Methods: Secondary data analysis of the OCSLS using Chi-square and multiple logistic regression analyses. Results: The model revealed that students who did not want a relationship with their hookup partners and students unsure of their relationship intentions were more likely to use condoms during their last vaginal hookup. Further, White and Female students were less likely to have used condoms during their last vaginal hookup. Conclusions: White and female students, as well as students desiring romantic relationships with hookup partners may be at risk for sexually transmitted infections (STIs) due to decreased condom use. However, more research is needed to explore the factors driving STI disparities facing Black students despite higher condom use.
C1 [Hall, Wendasha Jenkins] Georgia State Univ, Georgia Hlth Policy Ctr, POB 3965, Atlanta, GA 30302 USA.
   [Erausquin, Jennifer Toller; Nichols, Tracy R.; Tanner, Amanda E.] Univ N Carolina, Dept Publ Hlth Educ, Greensboro, NC 27412 USA.
   [Brown-Jeffy, Shelly] Univ N Carolina, Dept Sociol, Greensboro, NC 27412 USA.
C3 University System of Georgia; Georgia State University; University of North Carolina; University of North Carolina Greensboro; University of North Carolina; University of North Carolina Greensboro
RP Hall, WJ (corresponding author), Georgia State Univ, Georgia Hlth Policy Ctr, POB 3965, Atlanta, GA 30302 USA.
EM whall14@gsu.edu
CR Adkins Timothy, 2015, SOCIAL CURRENTS, V2, P144, DOI 10.1177/2329496515579763
   Alleyne B, 2010, AFFILIA J WOM SOC WO, V25, P135, DOI 10.1177/0886109910364348
   American College Health Association, 2016, AM COLL HLTH ASS NAT, V0, P0
   Armstrong EA, 2012, AM SOCIOL REV, V77, P435, DOI 10.1177/0003122412445802
   Asare Matthew, 2015, AM J HEALTH STUD, V30, P43
   Bearak JM, 2014, SOC FORCES, V93, P483, DOI 10.1093/sf/sou091
   Bogle K., 2008, HOOKING SEX DATING R, V0, P0
   Bowleg L, 2012, AM J PUBLIC HEALTH, V102, P1267, DOI 10.2105/AJPH.2012.300750
   Bradshaw C, 2010, SEX ROLES, V62, P661, DOI 10.1007/s11199-010-9765-7
   Brimeyer TM, 2012, SOCIOL SPECTRUM, V32, P462, DOI 10.1080/02732173.2012.694799
   Buhi ER, 2010, J AM COLL HEALTH, V58, P337, DOI 10.1080/07448480903501780
   Burdette AM, 2009, J SCI STUD RELIG, V48, P535, DOI 10.1111/j.1468-5906.2009.01464.x
   Centers for Disease Control and Prevention, 2016, SEX TRANSM DIS SURV, V0, P0
   Crenshaw Kimberle., 1989, DEMARGINALIZING INTE, V1, P139
   Davis C, 2007, HEALTH SOC WORK, V32, P211, DOI 10.1093/hsw/32.3.211
   Downing-Matibag TM, 2009, QUAL HEALTH RES, V19, P1196, DOI 10.1177/1049732309344206
   Dworkin J, 2005, J ADOLESCENT RES, V20, P219, DOI 10.1177/0743558404273073
   Dworkin SL, 2005, CULT HEALTH SEX, V7, P615, DOI 10.1080/13691050500100385
   El Bcheraoui C, 2013, AIDS CARE, V25, P186, DOI 10.1080/09540121.2012.687864
   Ellingson S., 2004, SEXUAL ORG CITY, V0, PP3, DOI 10.7208/CHICAGO/9780226470337.003.0001
   Eshbaugh EM, 2008, J SOC PSYCHOL, V148, P77, DOI 10.3200/SOCP.148.1.77-90
   Ferguson YO, 2006, AIDS CARE, V18, P323, DOI 10.1080/09540120500162122
   Fielder RL, 2010, ARCH SEX BEHAV, V39, P1105, DOI 10.1007/s10508-008-9448-4
   Fielder RL, 2010, J SEX MARITAL THER, V36, P346, DOI 10.1080/0092623X.2010.488118
   Foreman FE, 2003, AIDS CARE, V15, P493, DOI 10.1080/0954012031000134737
   Foreman FE, 2003, J BLACK STUD, V33, P637, DOI 10.1177/0021934703033005006
   Garcia JR, 2008, J SOCIAL EVOLUTIONAR, V2, P192, DOI 10.1037/h0099345
   Garcia JR, 2012, REV GEN PSYCHOL, V16, P161, DOI 10.1037/a0027911
   Guttentag M., 1983, TOO MANY WOMEN SEX R, V0, P0
   Hall NM, 2014, EMERG ADULTHOOD, V2, P184, DOI 10.1177/2167696813520154
   Hall WJ, 2016, CULT HEALTH SEX, V18, P1265, DOI 10.1080/13691058.2016.1183046
   Heldman C, 2010, SEX RES SOC POLICY, V7, P323, DOI 10.1007/s13178-010-0024-z
   Hodge M., 2007, CHALLENGE, V13, P13
   Hood KB, 2014, INT J SEX HEALTH, V26, P282, DOI 10.1080/19317611.2014.889060
   Hou SI, 2009, AIDS CARE, V21, P1050, DOI 10.1080/09540120802626196
   Kelly C, 2012, J FEMINIST STUD REL, V28, P27
   LaBrie JW, 2014, J SEX RES, V51, P62, DOI 10.1080/00224499.2012.714010
   Lambert TA, 2003, J SEX RES, V40, P129, DOI 10.1080/00224490309552174
   Lewis MA, 2012, ARCH SEX BEHAV, V41, P1219, DOI 10.1007/s10508-011-9817-2
   Manning WD, 2000, FAM PLANN PERSPECT, V32, P104, DOI 10.2307/2648158
   McCree DH., 2007, BEHAV INTERVENT, V0, PP310, DOI 10.1007/978-0-387-48740-3_13
   Moench TR, 2001, AIDS, V15, P1595, DOI 10.1097/00002030-200109070-00001
   Newsome V. R., 2014, J HLTH DISPARITIE S2, V7, P47
   ODonnell L, 2001, FAM PLANN PERSPECT, V33, P268, DOI 10.2307/3030194
   Owen J, 2011, ARCH SEX BEHAV, V40, P311, DOI 10.1007/s10508-010-9611-6
   Owen JJ, 2010, ARCH SEX BEHAV, V39, P653, DOI 10.1007/s10508-008-9414-1
   Paik A, 2010, SOC SCI RES, V39, P739, DOI 10.1016/j.ssresearch.2010.03.011
   Paul EL, 2000, J SEX RES, V37, P76, DOI 10.1080/00224490009552023
   Reece M, 2010, J SEX MED, V7, P266, DOI 10.1111/j.1743-6109.2010.02017.x
   Reel JJ, 2012, J SPORT PSYCHOL ACTI, V3, P21, DOI 10.1080/21520704.2011.649193
   Rhoads SE, 2012, SOCIETY, V49, P515, DOI 10.1007/s12115-012-9595-z
   Scott-Sheldon LAJ, 2008, J BEHAV MED, V31, P61, DOI 10.1007/s10865-007-9136-1
   Snyder T. D., 2015, DIGEST ED STAT 2013, V0, P0
   Stinson RD, 2010, J COLL STUD PSYCHOTH, V24, P98, DOI 10.1080/87568220903558596
   Thomas PE, 2008, PUBLIC HEALTH REP, V123, P115, DOI 10.1177/00333549081230S314
   Uecker JE, 2010, SOCIOL QUART, V51, P408, DOI 10.1111/j.1533-8525.2010.01177.x
   Walsh JL, 2013, J SEX RES, V50, P128, DOI 10.1080/00224499.2011.642024
   Willoughby BJ, 2009, J AM COLL HEALTH, V58, P241, DOI 10.1080/07448480903295359
   Younge SN, 2013, J AM COLL HEALTH, V61, P254, DOI 10.1080/07448481.2013.799480
NR 59
TC 6
Z9 6
U1 0
U2 3
PU ROUTLEDGE JOURNALS, TAYLOR & FRANCIS LTD
PI ABINGDON
PA 2-4 PARK SQUARE, MILTON PARK, ABINGDON OX14 4RN, OXON, ENGLAND
SN 0744-8481
EI 1940-3208
J9 J AM COLL HEALTH
JI J. Am. Coll. Health
PD NOV 17
PY 2019
VL 67
IS 8
BP 733
EP 742
DI 10.1080/07448481.2018.1506788
PG 10
WC Education & Educational Research; Public, Environmental & Occupational Health
SC Education & Educational Research; Public, Environmental & Occupational Health
GA JM9PR
UT WOS:000496538500002
PM 30265847
DA 2023-03-20
ER

PT J
AU Barnes, SL
   Collins, L
AF Barnes, Sandra L.
   Collins, Leslie
TI I Feel Blacker: Applying a Black Feminist Paradigm to an Intervention Program for Black Men Who Have Sex with Men in the South
SO SEXUALITY & CULTURE-AN INTERDISCIPLINARY JOURNAL
LA English
DT Article
DE HIV; Black men who have sex with men; Non-traditional education programs; Black feminism
ID hiv-infected men; prevention intervention; college-students; opinion leaders; young men; risk; homosexuality; homophobia; community; attitudes
AB Research on black men who have sex with men (BMSM) has tended to focus on HIV-related health disparities. Because the disease disproportionately affects BMSM, this emphasis is important. Yet it is also valuable to consider other dimensions of their lives. This study examines views about race and racial identity for ninety 18-24-year-old BMSM who participated in a culturally-based risk-reduction prevention program in the South. Moreover, based on its dual emphasis on oppression and resistance for marginalized groups, we consider whether and how their sentiments can be better understood using a black feminist lens. Quantitative results suggest tensions around the topic of race, but generally more affirming views about their racial identities and increased knowledge about racial issues. Qualitative findings reflect themes of identity and group affirmation and pragmatic strategies to reduce risk. The possible benefits of culturally-based interventions are discussed.
C1 [Barnes, Sandra L.] Vanderbilt Univ, Dept Human & Org Dev, Peabody 90,230 Appleton Pl, Nashville, TN 37203 USA.
   [Barnes, Sandra L.] Vanderbilt Univ, Divin Sch, Peabody 90,230 Appleton Pl, Nashville, TN 37203 USA.
   [Collins, Leslie] Fisk Univ, Behav Sci & Educ Dept, Pk Johnson Hall 312,1000 17th Ave North, Nashville, TN 37208 USA.
C3 Vanderbilt University; Vanderbilt University; Fisk University
RP Barnes, SL (corresponding author), Vanderbilt Univ, Dept Human & Org Dev, Peabody 90,230 Appleton Pl, Nashville, TN 37203 USA.; Barnes, SL (corresponding author), Vanderbilt Univ, Divin Sch, Peabody 90,230 Appleton Pl, Nashville, TN 37203 USA.
EM sandra.l.barnes@vanderbilt.edu; lecollins@fisk.edu
FU HIV CBI-Department of Health and Human Services: Substance Abuse and Mental Health Services Administration, Center for Substance Abuse Prevention [1H79SP021246-01X]
CR [Anonymous], 2005, GENDER NEW RACISM, V0, P0
   Arnold EA, 2014, CULT HEALTH SEX, V16, P710, DOI 10.1080/13691058.2014.905706
   Badgett M., 2001, MONEY MYTHS CHANGE E, V0, P0
   Balaji AB, 2012, AIDS PATIENT CARE ST, V26, P730, DOI 10.1089/apc.2012.0177
   Barnes S.L., 2013, LIVE LONG PROSPER BL, V0, P0
   Barnes SL, 2013, J HOMOSEXUAL, V60, P1409, DOI 10.1080/00918369.2013.819204
   Battle J., 2010, BLACK SEXUALITIES PR, V0, P0
   Battle J., 2002, SAY IT LOUD BLACK PR, V0, P0
   BAUMRIND D, 1995, DEV PSYCHOL, V31, P130, DOI 10.1037/0012-1649.31.1.130
   Beadle-Holder Michelle, 2011, J AFR AM STUD, V15, P248, DOI 10.1007/S12111-011-9159-0
   Bennett C., 2013, EDGEMEDIANETWORK, V0, P0
   Bernstein M, 2015, AM SOCIOL REV, V80, P1226, DOI 10.1177/0003122415613414
   Berrill K.T., 1990, J INTERPERS VIOLENCE, V5, P274, DOI 10.1177/088626090005003003
   BILLINGSLEY A, 1992, CLIMBING JACOBS LADD, V0, P0
   Blashill Aaron J, 2011, CURR HIV/AIDS REP, V8, P215, DOI 10.1007/s11904-011-0089-1
   Breskin A, 2015, SEX TRANSM DIS, V42, P382, DOI 10.1097/OLQ.0000000000000293
   Carrico AW, 2017, DRUG ALCOHOL DEPEN, V174, P106, DOI 10.1016/j.drugalcdep.2017.01.024
   CDC, 2016, HIV GAY BIS MEN, V0, P0
   CDC, 2015, HIV AFR AM CDC FACT, V0, P0
   CDC, 2016, HIV AFR AM GAY BIS M, V0, P0
   Charre C, 2018, PLOS ONE, V13, P0, DOI 10.1371/journal.pone.0190340
   Chen YT, 2018, SEXUALLY TRANSMITTED, V0, P0
   Choi KH, 2011, AIDS EDUC PREV, V23, P145, DOI 10.1521/aeap.2011.23.2.145
   Choo HY, 2010, SOCIOL THEOR, V28, P129, DOI 10.1111/j.1467-9558.2010.01370.x
   Clark C, 1983, FAILURE TRANSFORM HO, V0, P197
   Collins H., 1990, BLACK FEMINIST THOUG, V0, P0
   COLLINS PH, 1986, SOC PROBL, V33, PS14, DOI 10.1525/sp.1986.33.6.03a00020
   Crenshaw K., 1991, STANF LAW REV VOL, V43, P1241
   Crenshaw K., 2018, KIMBERLE CRENSHAW IN, V0, P0
   Douglas Kelly Brown, 1999, SEXUALITY BLACK CHUR, V0, P0
   Du Bois W. E. B., 1899, PHILADELPHIA NEGRO S, V0, P0
   DuBois W. E. B., 1903, SOULS BLACK FOLK, V0, P0
   Feagin J, 2008, CONTINUING SIGNIFICA, V0, P703
   Garofalo R, 2007, AM J PUBLIC HEALTH, V97, P1113, DOI 10.2105/AJPH.2005.075630
   Gay R., 2014, BAD FEMINIST, V0, P0
   Graham LF, 2009, COMMUNITY MENT HLT J, V45, P272, DOI 10.1007/s10597-009-9186-7
   Hagan H, 2015, AIDS, V29, P2335, DOI 10.1097/QAD.0000000000000834
   Hall HI, 2008, JAMA-J AM MED ASSOC, V300, P520, DOI 10.1001/jama.300.5.520
   Harris-Perry, 2004, BARBERSHOPS BIBLES B, V0, P0
   Harris-Perry M.V., 2011, SISTER CITIZEN SHAME, V0, P0
   Hawkins B. D., 2011, DIVERSE, V0, P16
   Herbst Jeffrey H, 2014, MMWR SUPPL, V63, P21
   Hightow-Weidman L, 2017, PLOS ONE, V12, P0, DOI 10.1371/journal.pone.0179688
   Hooks B, 1999, TALKING BACK THINKIN, V0, P0
   Hooks B, 2015, AINT I WOMAN BLACK W, V0, P2
   Hosek SG, 2015, AIDS CARE, V27, P355, DOI 10.1080/09540121.2014.963016
   Hsieh HF, 2005, QUAL HEALTH RES, V15, P1277, DOI 10.1177/1049732305276687
   Jenkins M, 2009, J BLACK STUD, V39, P589, DOI 10.1177/0021934707299638
   Jones KT, 2008, AM J PUBLIC HEALTH, V98, P1043, DOI 10.2105/AJPH.2007.120337
   Jones KT, 2010, AFRICAN AMERICANS AND HIV/AIDS: UNDERSTANDING AND ADDRESSING THE EPIDEMIC, V0, PP223, DOI 10.1007/978-0-387-78321-5_12
   Kelly JA, 2004, AIDS CARE, V16, P139, DOI 10.1080/09540120410001640986
   KELLY JA, 1991, AM J PUBLIC HEALTH, V81, P168, DOI 10.2105/AJPH.81.2.168
   Krippendorf K., 2013, CONTENT ANAL INTRO I, V0, P0
   Lemelle AJ, 2004, J HOMOSEXUAL, V47, P39, DOI 10.1300/J082v47n01_03
   Maulsby C, 2013, BMC PUBLIC HEALTH, V13, P0, DOI 10.1186/1471-2458-13-625
   McQueen Chelsea, 2017, J POSITIVE SEXUALITY, V3, P22
   Means DR, 2015, J STUD AFF RES PRACT, V52, P11, DOI 10.1080/19496591.2015.1009341
   Millett GA, 2006, AM J PUBLIC HEALTH, V96, P1007, DOI 10.2105/AJPH.2005.066720
   Millett GA, 2012, LANCET, V380, P341, DOI 10.1016/S0140-6736(12)60899-X
   Neuendorf K.A., 2002, CONTENT ANAL GUIDEBO, V0, P0
   Oster AM, 2013, SEX TRANSM DIS, V40, P206, DOI 10.1097/OLQ.0b013e3182840373
   Peterson JL, 2009, AM J PUBLIC HEALTH, V99, P976, DOI 10.2105/AJPH.2008.143214
   Pierceso J, 2013, SAME SEX MARRIAGE US, V0, P0
   Quinn K, 2016, J RELIG HEALTH, V55, P1700, DOI 10.1007/s10943-016-0243-6
   Reisner SL, 2009, AIDS BEHAV, V13, P798, DOI 10.1007/s10461-009-9571-9
   Schueler K, 2019, AIDS BEHAV, V0, P0
   Schueler K, 2019, AIDS BEHAV, V23, P1893, DOI 10.1007/s10461-019-02411-0
   Sidner S., 2015, CNN, V0, P0
   Smith B, 1983, INTRO HOME GIRLS BLA, V0, Pxix
   Strauss A., 1990, BASICS QUALITATIVE R, V0, P0
   Turner M., 2012, NASHVILLE CARES PROM, V0, P0
   Urbanus AT, 2009, AIDS, V23, PF1, DOI 10.1097/QAD.0b013e32832e5631
   van de Laar TJW, 2011, SEX TRANSM DIS, V38, P102, DOI 10.1097/OLQ.0b013e3181ec9de5
   Wahlquist C., 2017, GUARDIAN, V0, P0
   Washington TA, 2015, HEALTHCARE-BASEL, V3, P933, DOI 10.3390/healthcare3040933
   West C., 2017, RACE MATTERS, V0, P0
   White J, 2019, PUBLIC HLTH NURSING, V0, P0
   Wilton L, 2009, AIDS BEHAV, V13, P532, DOI 10.1007/s10461-009-9529-y
NR 78
TC 4
Z9 4
U1 2
U2 5
PU SPRINGER
PI NEW YORK
PA ONE NEW YORK PLAZA, SUITE 4600, NEW YORK, NY, UNITED STATES
SN 1095-5143
EI 1936-4822
J9 SEX CULT
JI Sex. Cult.
PD SEP 15
PY 2019
VL 23
IS 3
BP 862
EP 881
DI 10.1007/s12119-019-09598-3
PG 20
WC Social Sciences, Interdisciplinary
SC Social Sciences - Other Topics
GA IK4JT
UT WOS:000476553900010
DA 2023-03-20
ER

PT J
AU Mahat, G
AF Mahat, Ganga
TI Relationships Between Adolescents' Knowledge, Attitudes, and Fears Related to HIV/AIDS
SO RESEARCH AND THEORY FOR NURSING PRACTICE
LA English
DT Article
DE adolescents; attitude; fear; HIV/AIDS knowledge; nursing; India
AB Aims: To explore adolescents' knowledge, attitudes, and fears of HIV/AIDS and to examine relationships between these variables and demographic variables among female adolescents. Background: HIV/AIDS is one of the major public health concerns all around the world, including India. Although the prevalence of HIV infection is low, it is still considered a high risk among Indian youth because of low and inaccurate HIV/AIDs knowledge, low condom usage and unsafe sexual practice, and lack of access to information. Methods: A descriptive correlational design was used in this study. A convenience sample of 150 adolescents attending one of the girls' high schools completed demographic and HIV/AIDS knowledge and attitude questions in June 2018. The data was analyzed using descriptive statistics and Pearson-product-moment correlation coefficients. Results: The majority of adolescents had a moderate degree of HIV/AIDS knowledge, however; many of them still had misconceptions about modes of HIV/AIDS transmission and prevention of HIV infection. Most of the adolescents had fairly positive attitudes and beliefs toward people with HIV/AIDS. About three-fourths of the participants were afraid of getting HIV/AIDS. The total HIV/AIDS knowledge was positively correlated with age (r = 0.288, p <.000), fathers' education (r = 0.235, p < .003), fear of getting HIV infection (r = 0.222, p < .005), and discussion about sexually transmitted diseases with parents (r = 0.195, p < .01). Conclusion: The findings indicate a need for educating students on HIV/AIDS, which can be accomplished by incorporating information regarding HIV transmission and prevention into their school curriculum. School-based educational program could be beneficial.
C1 [Mahat, Ganga] Rutgers State Univ, Sch Nursing, 180 Univ Ave, Newark, NJ 07029 USA.
C3 Rutgers State University Newark; Rutgers State University New Brunswick
RP Mahat, G (corresponding author), Rutgers State Univ, Sch Nursing, 180 Univ Ave, Newark, NJ 07029 USA.
EM gmahat@sn.rutgers.edu
CR Akande WA, 2011, IRAN J PUBLIC HEALTH, V40, P32
   Baranowski T, 2003, OBES RES, V11, P23S, DOI 10.1038/oby.2003.222
   BETTINGHAUS EP, 1986, PREV MED, V15, P475, DOI 10.1016/0091-7435(86)90025-3
   Bhalla S., 2005, HEALTH AND POPULATION - PERSPECTIVES AND ISSUES, V28, P178
   *CDCP, 2002, MMWR-MORBID MORTAL W, V49, P1
   Fernandez D. M., 2008, ETHNIC DIS, V18, P0
   Guilamo-Ramos V, 2012, QUAL HEALTH RES, V22, P788, DOI 10.1177/1049732311431943
   Huda MN., 2013, ADV INFECT DIS, V03, P274, DOI 10.4236/aid.2013.34042
   Joint United Nations Programme on HIV/AIDS, 2018, INDIA, V0, P0
   Lal SS, 2000, NATL MED J INDIA, V13, P231
   Mahat G, 2011, RES THEOR NURS PRACT, V25, P271, DOI 10.1891/1541-6577.25.4.271
   Mehra Bhanu, 2016, J FAMILY MED PRIM CARE, V5, P187, DOI 10.4103/2249-4863.184665
   Naswa Smriti, 2010, INDIAN J SEX TRANSM DIS AIDS, V31, P1, DOI 10.4103/0253-7184.68993
   National AIDS Control Organization, 2016, YOUTH, V0, P0
   Office of Disease Prevention and Health Promotion, 2016, HIV, V0, P0
   Othman SM, 2015, GLOBAL J HLTH SCI, V7, P16, DOI 10.5539/GJHS.V7N1P16.RETRIEVED
   Pharr JR, 2017, INT J HIGH RISK BEHA, V0, P0, DOI DOI 10.5812/ijhrba.63203
   Swenson RR, 2010, J NATL MED ASSOC, V102, P1173, DOI 10.1016/S0027-9684(15)30772-0
   Thanavanh B, 2013, J INT AIDS SOC, V16, P0, DOI 10.7448/IAS.16.1.17387
   World Bank, 2012, HIV AIDS IND, V0, P0
NR 20
TC 3
Z9 5
U1 0
U2 12
PU SPRINGER PUBLISHING CO
PI NEW YORK
PA 11 WEST 42ND STREET, NEW YORK, NY 10036 USA
SN 1541-6577
EI 1945-7286
J9 RES THEOR NURS PRACT
JI Res. Theory Nurs. Pract.
PD JUN 15
PY 2019
VL 33
IS 3
BP 292
EP 301
DI 10.1891/1541.6577.33.3.292
PG 10
WC Nursing
SC Nursing
GA KA1TE
UT WOS:000505580900009
PM 31615947
DA 2023-03-20
ER

PT J
AU Austin, SRP
   Sullivan, M
AF Austin, Shanii R. P.
   Sullivan, Miriam
TI How are we performing? Evidence for the value of science shows
SO INTERNATIONAL JOURNAL OF SCIENCE EDUCATION PART B-COMMUNICATION AND PUBLIC ENGAGEMENT
LA English
DT Article
ID museum theater play; learning outcm; students; demonstrations; school; tool; engagement
AB Science performances, or science shows, combine scientific content with theatrical techniques for the purpose of engaging audiences with science. Despite the fragmented nature of the evidence on their effectiveness, science shows are commonly used in informal science learning, particularly in science centres, schools and museums. We have collated the literature into a comprehensive review of the history, typology and evidence base for science performance, drawing on a variety of literature including research discussing classroom demonstrations, science shows used in schools and museums, museum theatre and informal science learning. We found there is good qualitative and quantitative evidence to support the use of science shows both in informal science learning and as part of the school curriculum. Science shows that use demonstrations linked by a common theme have successfully produced both cognitive and affective outcomes, and theatrical science shows are frequently used to create awareness and stimulate discussion about complex and controversial science-related issues, such as HIV-AIDS and human cloning. The key features of structure, emotion and audience involvement that are present in good science shows make them a highly valuable and effective tool for both formal and informal science learning. Further research is needed to investigate the long-term impact of science performance.
C1 [Austin, Shanii R. P.; Sullivan, Miriam] Univ Western Australia, Sci Commun, Crawley, WA, Australia.
C3 University of Western Australia
RP Sullivan, M (corresponding author), M092 Univ Western Australia, Sci Commun, 39 Stirling Hwy, Crawley, WA 6009, Australia.
EM miriam.sullivan@uwa.edu.au
CR Adcock L, 2007, AUST J ENVIRON EDUC, V23, P31, DOI 10.1017/S0814062600000690
   Archer L., 2013, ASPIRES REPORT YOUNG, V0, P0
   Baum Lynn, 2001, CURATOR, V44, P355, DOI 10.1111/j.2151-6952.2001.tb01175.x
   Bell T., 2000, COMP SCI C, V0, P0
   BICKNELL S, 1993, VISITOR STUD THEORY, V6, P79, DOI 10.1080/10645579309444682
   Black D. R., 1999, ANN M NAT ASS RES SC, V0, P0
   Carpineti M, 2011, JCOM-J SCI COMMUN, V10, P0, DOI 10.22323/2.10010201
   Chew C., 2009, SCH SCI REV, V91, P77
   Cohn S., 2001, SUITCASE SCI SCI PEO, V0, P0
   Dahlgren P., 2011, 900 COMMUNICATION MA, V6, P87
   Dawson E., 2009, J APPL THEATRE PERFO, V14, P316
   Donkers M, 2016, INT J SCI EDUC PART, V6, P23, DOI 10.1080/21548455.2014.947349
   Evans S, 2013, CURATOR, V56, P189, DOI 10.1111/cura.12019
   Falk JH, 2007, PUBLIC UNDERST SCI, V16, P455, DOI 10.1177/0963662506064240
   Feinstein N, 2011, SCI EDUC, V95, P168, DOI 10.1002/sce.20414
   Fish D, 2017, PUBLIC UNDERST SCI, V26, P806, DOI 10.1177/0963662516642725
   Fredricks JA, 2004, REV EDUC RES, V74, P59, DOI 10.3102/00346543074001059
   Giusti E., 2012, GREAT IMMENSIT UNPUB, V0, P0
   Hatfield E., 1993, CURRENT DIRECTIONS P, V2, P96, DOI 10.1111/1467-8721.EP10770953
   Hughes C., 2008, PERFORMANCE LEARNING, V0, P0
   Hughes Catherine, 1998, J MUS EDUC, V23, P13
   James FAJL, 2002, INTERDISCIPL SCI REV, V27, P225, DOI 10.1179/030801802225003178
   Knight D, 2002, INTERDISCIPL SCI REV, V27, P217, DOI 10.1179/030801802225003277
   Lanza T, 2014, SCI COMMUN, V36, P131, DOI 10.1177/1075547012473841
   Lee O, 2003, TEACH COLL REC, V105, P465, DOI 10.1111/1467-9620.00247
   Lipsky J., 1999, CASE STUDIES MUSEUM, V0, P9
   LOEWENSTEIN G, 1994, PSYCHOL BULL, V116, P75, DOI 10.1037/0033-2909.116.1.75
   Majerich D. M., 2008, COMPENDIUM SCI DEMON, V0, P0
   McCallie E., 2009, MANY EXPERTS MANY AU, V0, P0
   McCrory P., 2013, SCH SCI REV, V95, P81
   McGillion C, 2014, SCI COMMUN, V36, P502, DOI 10.1177/1075547014533663
   Milne C, 2007, SCI EDUC, V91, P523, DOI 10.1002/sce.20203
   Nelson K. R., 2017, EXTREME PLANTS TRAVE, V0, P0
   Peleg R, 2016, RES SCI EDUC, V46, P715, DOI 10.1007/s11165-015-9477-7
   Peleg R, 2017, J SCI EDUC TECHNOL, V26, P561, DOI 10.1007/s10956-017-9698-9
   Peleg R, 2011, J SCI EDUC TECHNOL, V20, P508, DOI 10.1007/s10956-011-9299-y
   Pickard E., 2011, CONTEXT, V8, P63
   Price CA, 2015, J MUS EDUC, V40, P195, DOI 10.1179/1059865015Z.00000000095
   Roth WM, 1997, J RES SCI TEACH, V34, P509, DOI 10.1002/(SICI)1098-2736(199705)34:5<509::AID-TEA6>3.0.CO;2-U
   Royal Institution, 2014, INT TIM M FAR, V0, P0
   Sadler W. J., 2004, EVALUATING SHORT LON, V0, P0
   Schechter R., 2010, AMAZING NANOBROTHERS, V0, P0
   Schmidt SJ, 2012, J FOOD SCI EDUC, V11, P16, DOI 10.1111/j.1541-4329.2011.00138.x
   Sosabowski M. H., 2013, SCH SCI REV, V95, P89
   Sosabowski M. H., 2009, SCH SCI REV, V91, P103
   Tarlton J.L., 2006, J INTERPRETATION RES, V11, P7
   Taylor C. A., 1998, ART SCI LECT DEMONST, V0, P0
   Tourangeau R, 2000, PSYCHOL SURVEY RESPO, V0, P0
   Walker G., 2012, THESIS ANU CANBERRA, V0, P0
   Walker GJ, 2013, INT J SCI EDUC PART, V3, P101, DOI 10.1080/09500693.2011.633939
   Wiseman R., 2007, SKEPTICAL INQUIRER, V31, P46
   Witt PL, 2004, COMMUN MONOGR, V71, P184, DOI 10.1080/036452042000228054
   Wohlin C., 2014, P 18 INT C EVALUATIO, V0, PP1, DOI 10.1145/2601248.2601268
NR 53
TC 3
Z9 3
U1 2
U2 9
PU ROUTLEDGE JOURNALS, TAYLOR & FRANCIS LTD
PI ABINGDON
PA 2-4 PARK SQUARE, MILTON PARK, ABINGDON OX14 4RN, OXON, ENGLAND
SN 2154-8455
EI 2154-8463
J9 INT J SCI EDUC PART
JI Int. J. Sci. Educ. Part B-Commun. Public Engagem.
PD JAN 2
PY 2019
VL 9
IS 1
BP 1
EP 12
DI 10.1080/21548455.2018.1532620
PG 12
WC Education & Educational Research
SC Education & Educational Research
GA HL6YQ
UT WOS:000458883000001
DA 2023-03-20
ER

PT J
AU Pittenger, AL
   Goodroad, B
   Nicol, M
   Durgin, EN
   Eveland, L
   Kaiser, R
   Benbenek, M
   Benson, N
   Rybicki, S
AF Pittenger, Amy L.
   Goodroad, Brian
   Nicol, Melanie
   Durgin, Elise N.
   Eveland, Lindsay
   Kaiser, Robyn
   Benbenek, Mary
   Benson, Nicole
   Rybicki, Sarah
TI Interprofessional Education Within a Pilot HIV-Care Elective Course
SO AMERICAN JOURNAL OF PHARMACEUTICAL EDUCATION
LA English
DT Article
DE HIV/AIDS; Interprofessional; motivational design
ID services
AB Objective. To create an IPE course that improved knowledge related to HIV history, prevention, and therapy, in health professions students and improved their interest and confidence in becoming interprofessional collaborative clinicians, specifically involved in the care of people living with HIV. Methods. A motivational design framework was used to create an interprofessional course that incorporated whole-task complex scenarios, team-based application, and experiential components. Multiple sources of quantitative and qualitative data, including the AIDS Education and Training Center evaluation tool and Interprofessional Collaborative Competency Attainment Scale instrument, as well as assignments and course evaluations, were collected and analyzed. Results. Fifteen students from medicine, nursing, and pharmacy participated in 2017, and 21 students from medicine, nursing, pharmacy, and social work participated in 2018. In both offerings, students rated the course experience positively and self-reported increases in confidence related to interprofessional competencies. Ninety-three percent and 68% of the students in 2017 and 2018, respectively, stated they planned to be involved in HIV care to some degree in the future. Students demonstrated high levels of knowledge of the AIDS Training & Education Center National HIV Curriculum at the end of the 2018 course offering. Conclusion. This educational course design provided an effective interprofessional learning experience and establishes a sustainable interprofessional format for teaching health professions students about HIV.
C1 [Pittenger, Amy L.; Nicol, Melanie; Eveland, Lindsay] Univ Minnesota, Coll Pharm, 308 Harvard St SE, Minneapolis, MN 55455 USA.
   [Goodroad, Brian; Rybicki, Sarah] Midwest AIDS Training & Educ Ctr, Chicago, IL USA.
   [Goodroad, Brian; Benson, Nicole; Rybicki, Sarah] Univ Minnesota, Sch Publ Hlth, Minneapolis, MN 55455 USA.
   [Durgin, Elise N.] Goodrich Pharm, Anoka, MN USA.
   [Kaiser, Robyn] Healthpartners, St Paul, MN USA.
   [Benbenek, Mary] Univ Minnesota, Sch Nursing, Minneapolis, MN 55455 USA.
C3 University of Minnesota System; University of Minnesota Twin Cities; University of Minnesota System; University of Minnesota Twin Cities; University of Minnesota System; University of Minnesota Twin Cities
RP Pittenger, AL (corresponding author), Univ Minnesota, Coll Pharm, 308 Harvard St SE, Minneapolis, MN 55455 USA.
EM alp@umn.edu
FU Health Resources and Services Administration (HRSA) of the US Department of Health and Human Services (HHS) [U1OHA29293]; AIDS Education and Training Centers
CR [Anonymous], 1999, DISCUSSION WAY TEACH, V0, P0
   Archibald D, 2014, J INTERPROF CARE, V28, P553, DOI 10.3109/13561820.2014.917407
   Billett S, 2010, PROF PRACT-BASED LEA, V0, PP1, DOI 10.1007/978-90-481-3939-2_1
   Chu C, 2011, J URBAN HEALTH, V88, P556, DOI 10.1007/s11524-011-9552-y
   Driscoll MP, 2008, HDB RES ED COMMUNICA, V0, P441
   Institute of Medicine, 2015, MEASURING IMPACT INT, V0, P0
   Keller J.M., 1987, J INSTRUCTIONAL DEV, V10, P2, DOI 10.1007/BF02905780
   Merrill MD, 2002, ETR&D-EDUC TECH RES, V50, P43, DOI 10.1007/BF02505024
   NORTHFELT DW, 1988, ANN INTERN MED, V109, P773, DOI 10.7326/0003-4819-109-10-773
   Saag MS, 2009, AIDS READ, V19, P166
   Schottenfeld L., 2016, CREATING PATIENT CTR, V0, P0
   Sherer R, 2002, AIDS CARE, V14, PS31, DOI 10.1080/09540120220149975
   Sweeney S, 2012, SEX TRANSM INFECT, V88, P85, DOI 10.1136/sextrans-2011-050199
   Van Merrienboer J.J.G., 2007, TRENDS ISSUES INSTRU, V0, P72
NR 14
TC 6
Z9 6
U1 0
U2 2
PU AMER ASSOC COLL PHARMACY
PI ALEXANDRIA
PA 1426 PRINCE STREET, ALEXANDRIA, VA 22314-2815 USA
SN 0002-9459
EI 1553-6467
J9 AM J PHARM EDUC
JI Am. J. Pharm. Educ.
PD DEC 1
PY 2019
VL 83
IS 10
BP 2053
EP 2058
DI 10.5688/ajpe7402
PG 6
WC Education, Scientific Disciplines; Pharmacology & Pharmacy
SC Education & Educational Research; Pharmacology & Pharmacy
GA KM5RC
UT WOS:000514195300006
PM 32001877
DA 2023-03-20
ER

PT J
AU Andersen, LMF
AF Andersen, Lisa M. F.
TI "Kids Know What They Are Doing": Peer-Led Sex Education in New York City
SO HISTORY OF EDUCATION QUARTERLY
LA English
DT Article
DE sex education; peer education; New York City; HIV/AIDS education; student activism; pedagogy
AB The reasons for peer education's ascendance as a core pedagogy in sex education are as much historical as they are reasonable or ethical. This article traces the history of peer-led sex education from the 1970s to the 1990s against the backdrop of New York City's financial ruin, social unrest, and a public health crisis. Starting with an analysis of the Student Coalition for Relevant Sex Education's Peer Information Project, founded in 1974, it investigates the application of new pedagogical techniques, the interplay between pedagogy and bureaucracy, and the transformation of school culture. Peer education thrived when educators and activists agreed that young people were more likely to accept advice from other young people, a reasonable contention that was nonetheless underassessed. Yet peer education's least intriguing attribute proved to be its most important characteristic: it could be quickly and inexpensively enacted. When HIV/AIDS began to decimate New York City's adolescent population, and the Board of Education proved slow and contradictory in its actions, the city turned to peer education, henceforth coupling the concepts of sex education and peer education.
C1 [Andersen, Lisa M. F.] Juilliard Sch, Liberal Arts & Hist, New York, NY 10023 USA.
RP Andersen, LMF (corresponding author), Juilliard Sch, Liberal Arts & Hist, New York, NY 10023 USA.
EM landersen@juilliard.edu
CR [Anonymous], 1975, COMMUNICATION 0205, V0, P0
   [Anonymous], 1994, YELL ZINE, V0, P3
   [Anonymous], 1974, COMMUNICATION 0619, V0, P0
   [Anonymous], 1974, COMMUNICATION 1202, V0, P0
   [Anonymous], 1994, YELL ZINE, V0, P0
   [Anonymous], 1991, J BOARD ED CITY NEW, V1, P1122
   [Anonymous], 1975, COMMUNICATION 0425, V0, P0
   [Anonymous], 1995, YELL ZINE, V0, P6
   [Anonymous], 1973, COMMUNICATION 1002, V0, P0
   [Anonymous], 1993, NY TIMES, V0, P42
   [Anonymous], 1992, COMMUNICATION OCT, V0, P0
   [Anonymous], 1974, COMMUNICATION MAY, V0, P0
   [Anonymous], 1975, COMMUNICATION 0618, V0, P0
   [Anonymous], 1974, COMMUNICATION 0912, V0, P0
   [Anonymous], 1974, COMMUNICATION APR, V0, P0
   [Anonymous], 1973, SCRSE NEWSLETTER, V0, P0
   [Anonymous], 1993, COMMUNICATION 1227, V0, P0
   [Anonymous], 1975, COMMUNICATION 0311, V0, P0
   [Anonymous], 1974, COMMUNICATION JUL, V0, P0
   [Anonymous], 1975, COMMUNICATION 0324, V0, P0
   [Anonymous], 1994, COMMUNICATION 0428, V0, P0
   [Anonymous], 1974, COMMUNICATION 0813, V0, P0
   [Anonymous], 1975, COMMUNICATION 0604, V0, P0
   [Anonymous], 2010, COMMUNICATION 0104, V0, P31
   [Anonymous], 1974, COMMUNICATION 1007, V0, P0
   [Anonymous], 1994, COMMUNICATION 0318, V0, P0
   [Anonymous], 1961, TIME, V0, P46
   [Anonymous], 1974, COMMUNICATION MAR, V0, P0
   [Anonymous], 1974, COMMUNICATION 0621, V0, P0
   [Anonymous], 2006, SEX GOES SCH WARRING, V0, P0
   [Anonymous], 1974, COMMUNICATION 0220, V0, P0
   [Anonymous], 2003, COMMUNICATION 0505, V0, P23
   [Anonymous], 1988, NY TIMES, V0, P25
   [Anonymous], 1991, J BOARD ED CITY NEW, V1, P289
   [Anonymous], 1974, COMMUNICATION 0808, V0, P0
   [Anonymous], 1975, COMMUNICATION 1119, V0, P0
   [Anonymous], 1973, COMMUNICATION 1214, V0, P0
   [Anonymous], 1974, COMMUNICATION APR, V0, P0
   [Anonymous], 1975, COMMUNICATION 0612, V0, P0
   [Anonymous], 1993, COMMUNICATION 1018, V0, P0
   [Anonymous], 1992, COMMUNICATION OCT, V0, P0
   [Anonymous], 1973, COMMUNICATION 0719, V0, P0
   [Anonymous], 1991, J BOARD ED CITY NEW, V1, P285
   [Anonymous], 1975, COMMUNICATION 1126, V0, P0
   [Anonymous], 2002, TALK SEX BATTLES SEX, V0, P0
   [Anonymous], 1972, M FORD FDN JUL 7 197, V0, P0
   Auteri Steph, 2017, VICE 0426, V0, P0
   BARBANEL J, 1993, NY TIMES 0127, V0, PA1
   Barnhart Kate, 2004, COMMUNICATION 0321, V0, P11
   Barnhart Kate, 1997, GENDER POLITICS HIV, V0, P78
   Becker Terry, 1973, COMMUNICATION 1114, V0, P0
   Berger Joseph, 1991, NY TIMES, V0, PB1
   Berger Joseph, 1990, NY TIMES, V0, PB1
   Berger Joseph, 1992, NY TIMES, V0, PA1
   Blair Jill F., 1994, FUTURE CHILD, V4, P76
   Boston Womens Health Book Collective, 1973, OUR BOD OURS, V0, P0
   Carroll Tamar W., 2015, MOBILIZING NEW YORK, V0, P152
   Cioffi Jerry, 1974, MONTHLY PROGR REPORT, V0, P0
   Conklin K, 2013, HIST EDUC Q, V53, P335, DOI 10.1111/hoeq.12033
   Danns Dionne, 2003, J AFR AMER HIST, V88, P138
   DICLEMENTE RJ, 1989, J SEX RES, V26, P188, DOI 10.1080/00224498909551505
   Drexler M., 1974, MONTHLY REPORT STUYV, V0, P0
   Drexler M., 1974, MONTHLY REPORT ERASM, V0, P0
   Drexler M., 1974, MONTHLY REPORT CLEVE, V0, P0
   Drexler Martha, 1974, MONTHLY PROGR REPORT, V0, P0
   Dullea Georgia, 1973, NY TIMES, V0, P52
   Elbaz Gilbert, 1997, URBAN REV, V29, P160
   Fennelly Jeffrey, 1990, OUTWEEK 0627, V0, P66
   Fishel Elizabeth, 1971, NEW YORK MAG, V0, P107
   Ford Michael Thomas, 1995, VOICES AIDS 12 UNFOR, V0, P213
   France David, 2013, SURVIVE PLAGUE, V0, P0
   Freeman Susan K., 2008, SEX GOES SCH GIRLS S, V0, P0
   Germain Adrienne, 1974, COMMUNICATION 0508, V0, P0
   Germain Adrienne, 1974, REG M HELD 4 26 74 A, V0, P0
   Germain Adrienne, 2003, COMMUNICATION 0925, V0, P0
   Germain Adrienne, 2003, COMMUNICATION 0619, V0, P0
   Germain Adrienne, 1973, COMMUNICATION 1105, V0, P0
   Gershowitz S., 1974, MONTHLY REPORT T JEF, V0, P0
   Graham Gael, 2006, YOUNG ACTIVISTS AM H, V0, P70
   Hancock Lynnell, 1991, NEW YORK DAILY NEWS, V0, P3
   Hanson Pat, 1974, MONTHLY PROGR REPORT, V0, P0
   Hedgepeth Evonne M., 1996, TEACHING SEXUALITY H, V0, P217
   Hubbard Jim, 2012, UNITED ANGER HIST AC, V0, P0
   Kennedy Asta M., 1987, PHI DELTA KAPPAN, V68, P733
   Kim CR, 2008, INT FAM PLAN PERSPEC, V34, P89, DOI 10.1363/3408908
   Lee Felicia R., 1989, NY TIMES, V0, PB1
   Lovell K, 2016, GEND ISSUES, V33, P71, DOI 10.1007/s12147-016-9155-8
   Lund Caroline, 1971, MILITANT, V35, P5
   Mehlman N, 2007, HIST EDUC Q, V47, P203, DOI 10.1111/j.1748-5959.2007.00089.x
   Moran Jeffrey, 2000, TEACHING SEX SHAPING, V0, P160
   National Commission on Resources for Youth, 1974, NEW ROL YOUTH SCH CO, V0, P0
   Perry M, 1996, U CHICAGO LAW REV, V63, P727, DOI 10.2307/1600240
   Petrzela Natalia Mehlman, 2015, CLASSROOM WARS LANGU, V0, P184
   Phillips-Fein Kim, 2017, FEAR CITY NEW YORKS, V0, P221
   Porton Thomas, 1998, DAILY POINT LIGHT 12, V0, P0
   Powers Ann, 1998, NY TIMES, V0, PG1
   Rafferty Tom, 1991, DAILY NEWS, V0, P0
   Ravitch Diane, 2000, GREAT SCH WARS HIST, V0, P267
   REED S, 1986, PHI DELTA KAPPAN, V67, P494
   Reed Sally, 1987, J BOARD ED CITY NEW, V1, P450
   Rimer Sara, 1986, NY TIMES, V0, PB1
   Rohter Larry, 1985, NY TIMES, V0, PA1
   Roth Benitha, 2017, LIFE DEATH ACT UP LA, V0, P0
   SCALES P, 1981, FAM RELAT, V30, P557, DOI 10.2307/584345
   Schumaker, 2019, TROUBLEMAKERS STUDEN, V0, P0
   Sex Education and Referral Service for High School Students in New York City, 1973, 07300500 BOARD ED CI, V0, P0
   Shapiro Laurie Gwen, 2019, NEW YORKER, V0, P0
   Simkin Linda S., 1993, EVALUATION HIV AIDS, V0, P0
   Surovell Hariette, 1972, PROPOSAL BIRTH CONTR, V0, P9
   Surovell Hariette, 2008, EXQUISITE CORPS 0111, V0, P0
   Teri L., 1993, COMMUNICATION 1031, V0, P0
   Tobin Irwin, 1975, RATIONALE CONTINUATI, V0, P0
   Ward Janie Victoria, 1992, SEXUALITY CURRICULUM, V0, P191
   WELBOURNA, 1975, FAM COORD, V24, P100
   Welbourne Ann, 1974, MONTHLY PROGR REPORT, V0, P0
   Welbourne Ann, 1973, PROGR REPORT, V0, P0
   Zimmerman J, 2015, TOO HOT TO HANDLE: A GLOBAL HISTORY OF SEX EDUCATION, V0, P80
NR 118
TC 1
Z9 1
U1 3
U2 7
PU CAMBRIDGE UNIV PRESS
PI NEW YORK
PA 32 AVENUE OF THE AMERICAS, NEW YORK, NY 10013-2473 USA
SN 0018-2680
EI 1748-5959
J9 HIST EDUC Q
JI Hist. Educ. Q.
PD NOV 15
PY 2019
VL 59
IS 4
BP 501
EP 527
DI 10.1017/heq.2019.41
PG 27
WC Education & Educational Research; History Of Social Sciences
SC Education & Educational Research; Social Sciences - Other Topics
GA KI5QB
UT WOS:000511403600003
DA 2023-03-20
ER

PT J
AU Rahman, F
   Marlinae, L
   Sari, AR
   Ramadhani, MS
   Putri, AO
AF Rahman, Fauzie
   Marlinae, Lenie
   Sari, Ayu Riana
   Ramadhani, Mira Surya
   Putri, Andini Octaviana
TI Human immunodeficiency virus/acquired immunodeficiency syndrome knowledge level and implications for health promotion program on high school students at Banjarbaru city
SO INDIAN JOURNAL OF SEXUALLY TRANSMITTED DISEASES AND AIDS
LA English
DT Article
DE Banjarbaru; health promotion program; human immunodeficiency virus; acquired immunodeficiency syndrome; knowledge; senior high school students
AB Introduction: Human immunodeficiency virus/acquired immunodeficiency syndrome (HIV/AIDS) cases were found in South Kalimantan; until June 2012, based on residence, the cases include 164 people of Banjarmasin, 54 people of Banjarbaru, and 141 people of Tanah Bumbu. Although the number of cases in Banjarbaru is not as high as in the city of Banjarmasin, there remains a concern that the case did not increase and may even be pressed. Aims: This study aimed to describe adolescents' knowledge about HIV-AIDS and the implications on the health promotion program among the senior high school students in Banjarbaru in an effort to prevent HIV-AIDS. Materials and Methods: This research used quantitative design with descriptive statistic test. The respondents were senior high school adolescents in Banjarbaru. Respondents were selected by purposive sampling technique with the inclusion criteria, such as willing to be a respondent, a native person of Banjarbaru, grade XIuXII, can cooperate and communicate well, and physically and mentally healthy. Results: The result of this research showed as many as 308 respondents (96%) had a high level knowledge. Statistical test showed there were no correlation between level of knowledge about HIV /AIDS with attitudes toward people living with HIV/AIDS (PLWHA (p=0,813). Conclusions: Optimal support be required as the efforts to reduce HIV/AIDS cases from various network.
C1 [Rahman, Fauzie; Sari, Ayu Riana] Lambung Mangkurat Univ, Med Fac, Dept Adm Hlth Policy & Hlth Promot, Banjarbaru, Indonesia.
   [Marlinae, Lenie] Lambung Mangkurat Univ, Med Fac, Dept Environm Hlth, Banjarbaru, Indonesia.
   [Ramadhani, Mira Surya] Lambung Mangkurat Univ, Med Fac, Dept Publ Hlth, Banjarbaru, Indonesia.
   [Putri, Andini Octaviana] Lambung Mangkurat Univ, Med Fac, Dept Maternal & Child Hlth, Banjarbaru, Indonesia.
C3 Universitas Lambung Mangkurat; Universitas Lambung Mangkurat; Universitas Lambung Mangkurat; Universitas Lambung Mangkurat
RP Rahman, F (corresponding author), Univ Lambung Mangkurat, Med Fac, Dept Adm Hlth Policy & Hlth Promot, Publ Hlth Program, Banjarbaru, Indonesia.
EM fauzierahmankmpk2010@gmail.com
CR Brannen J., 2017, MIXING METHODS QUALI, V0, P0
   Directorate General of Disease Control and Environmental Health The Ministry of Health of the Repub, 2013, STAT CAS HIV AIDS IN, V0, P0
   Mei TC, 2010, THESIS, V0, P0
   Murtiastutik D, 2008, TXB SEXUALLY TRANSMI, V0, P211
   Sari D, 2011, THESIS, V0, P0
   Supratiwi P, 2012, 45 PEOPLE HIV AIDS I, V0, P0
   Tran MA, 2008, HIV AIDS, V0, P0
   Yuliantini H, 2012, KNOWLEDGE LEVEL HIV, V0, P0
NR 8
TC 0
Z9 0
U1 0
U2 1
PU WOLTERS KLUWER MEDKNOW PUBLICATIONS
PI MUMBAI
PA WOLTERS KLUWER INDIA PVT LTD , A-202, 2ND FLR, QUBE, C T S  NO 1498A-2 VILLAGE MAROL, ANDHERI EAST, MUMBAI, 400059, INDIA
SN 2589-0557
EI 2589-0565
J9 INDIAN J SEX TRANSM
JI Indian J. Sex Transm. Dis. AIDS
PD JAN-JUN 15
PY 2019
VL 40
IS 1
BP 35
EP 41
DI 10.4103/ijstd.IJSTD_28_15
PG 7
WC Infectious Diseases
SC Infectious Diseases
GA IR8ZL
UT WOS:000481732500007
PM 31143858
DA 2023-03-20
ER

PT J
AU Toska, E
   Cluver, L
   Orkin, M
   Bains, A
   Sherr, L
   Berezin, M
   Gulaid, L
AF Toska, Elona
   Cluver, Lucie
   Orkin, Mark
   Bains, Anurita
   Sherr, Lorraine
   Berezin, McKenzie
   Gulaid, Laurie
TI Screening and supporting through schools: educational experiences and needs of adolescents living with HIV in a South African cohort
SO BMC PUBLIC HEALTH
LA English
DT Article
DE HIV; AIDS; Adolescents; Education; Health; Path analyses; South Africa
ID sub-saharan africa; infected children; cape-town; aids; behavior; intervention; country; students; violence; linkage
AB BackgroundMany adolescents living with HIV remain disconnected from care, especially in high-prevalence settings. Slow progressors-adolescents infected perinatally who survive without access to lifesaving treatment-remain unidentified and disconnected from heath systems, especially in high-prevalence settings. This study examines differences in educational outcomes for ALHIV, in order to i) identify educational markers for targeting HIV testing, counselling and linkages to care, and ii) to identify essential foci of educational support for ALHIV.MethodsQuantitative interviews with N=1063 adolescents living with HIV and N=456 HIV-free community control adolescents (10-19year olds) included educational experiences (enrolment, fee-free school, school feeding schemes, absenteeism, achievement), physical health, cognitive difficulties, mental health challenges (depression, stigma, and trauma), missing school to attend clinic appointments, and socio-demographic characteristics. Voluntary informed consent was obtained from adolescents and caregivers (when adolescent <18years old). Analyses included multivariate logistic regressions, controlling for socio-demographic covariates, and structural equation modelling using STATA15.ResultsALHIV reported accessing educational services (enrolment, free schools, school feeding schemes) at the same rates as other adolescents (94, 30, and 92% respectively), suggesting that school is a valuable site for identification. Living with HIV was associated with poorer attendance (aOR=1.7 95%CI1.1-2.6) and educational delay (aOR1.7 95%CI1.3-2.2). Adolescents who reported educational delay were more likely to be older, male, chronically sick and report more cognitive difficulties. A path model with excellent model fit (RMSEA=0.027, CFI 0.984, TLI 0.952) indicated that living with HIV was associated with a series of poor physical, mental and cognitive health issues which led to worse educational experiences.ConclusionSchools may provide an important opportunity to identify unreached adolescents living with HIV and link them into care, focusing on adolescents with poor attendance, frequent sickness, low mood and slow learning. Key school-based markers for identifying unreached adolescents living with HIV may be low attendance, frequent sickness, low mood and slow learning. Improved linkages to care for adolescents living with HIV, in particular educational support services, are necessary to support scholastic achievement and long-term well-being, by helping them to cope with physical, emotional and cognitive difficulties.
C1 [Toska, Elona] Univ Cape Town, AIDS & Soc Res Unit, Cape Town, South Africa.
   [Toska, Elona] Univ Cape Town, Dept Sociol, Cape Town, South Africa.
   [Toska, Elona; Cluver, Lucie; Orkin, Mark; Berezin, McKenzie] Univ Oxford, Dept Social Policy & Intervent, Oxford, England.
   [Cluver, Lucie] Univ Cape Town, Dept Psychiat & Mental Hlth, Cape Town, South Africa.
   [Orkin, Mark] Univ Witwatersrand, Sch Clin Med, MRC NRF Dev Pathways Hlth Res Unit, Johannesburg, South Africa.
   [Bains, Anurita; Gulaid, Laurie] UNICEF Eastern & Southern Africa, Nairobi, Kenya.
   [Bains, Anurita; Gulaid, Laurie] UNICEF Eastern & Southern Africa, Johannesburg, South Africa.
   [Sherr, Lorraine] UCL, Res Dept Global Hlth, London, England.
   [Berezin, McKenzie] NYU, Dept Appl Psychol, New York, NY USA.
C3 University of Cape Town; University of Cape Town; University of Oxford; University of Cape Town; University of Witwatersrand; University of London; University College London; New York University
RP Toska, E (corresponding author), Univ Cape Town, AIDS & Soc Res Unit, Cape Town, South Africa.; Toska, E (corresponding author), Univ Cape Town, Dept Sociol, Cape Town, South Africa.
EM elona.toska@uct.ac.za
FU Nuffield Foundation [CPF/41513]; Evidence for HIV Prevention in Southern Africa (EHPSA); International AIDS Society through the CIPHER grant [155-Hod]; Claude Leon Foundation [F08 559/C]; Oak Foundation [R46194/AA001]; UNICEF Eastern and Southern Africa; John Fell Fund [103/757, 161/033]; Oxford University Clarendon-Green Templeton College Scholarship; European Research Council (ERC) under the European Union's Seventh Framework Programme [FP7/2007-2013]/ERC grant [313421]; Philip Leverhulme Trust [PLP-2014-095]; University of Oxford's ESRC Impact Acceleration Account [IAA-MT13-003, K1311-KEA-004, 1602-KEA-189]; MRC [MR/R022372/1] Funding Source: UKRI
CR Achenbach TM, 2001, J CONSULT CLIN PSYCH, V69, P699, DOI 10.1037/0022-006X.69.4.699
   Amaya-Jackson L., 1995, CHILD PTSD CHECKLIST, V0, P0
   [Anonymous], 1992, MANUAL CHILD BEHAVIO, V0, P0
   [Anonymous], 1900, DOI 10.1186/1471-2458-14-402, V0, P0
   Barbarin OA, 2001, AM J ORTHOPSYCHIAT, V71, P16, DOI 10.1037/0002-9432.71.1.16
   BENJAMINI Y, 1995, J R STAT SOC B, V57, P289, DOI 10.1111/j.2517-6161.1995.tb02031.x
   Boyden J, 2008, YOUNG LIVES INT STUD, V0, P0
   Boyes ME, 2013, CLIN PSYCHOL SCI, V1, P323, DOI 10.1177/2167702613478595
   Boyes ME, 2012, PLOS ONE, V7, P0, DOI 10.1371/journal.pone.0046905
   Cahill N, 2018, LANCET, V391, P870, DOI 10.1016/S0140-6736(17)33104-5
   Chikwari CD, 2018, CURR OPIN HIV AIDS, V13, P257, DOI 10.1097/COH.0000000000000452
   Cluver L, 2007, AIDS CARE, V19, P318, DOI 10.1080/09540120600986578
   Cluver L, 2012, J ADOLESCENT RES, V27, P581, DOI 10.1177/0743558411417868
   Cluver L, 2016, BMC PUBLIC HEALTH, V16, P0, DOI 10.1186/s12889-016-3262-z
   Cluver L, 2009, AIDS CARE, V21, P732, DOI 10.1080/09540120802511885
   Devendra A, 2013, PLOS ONE, V8, P0, DOI 10.1371/journal.pone.0084024
   ECDOH ECD of H, 2013, E CAP DEP HLTH ANN R, V0, P0
   Ferrand RA, 2011, TROP MED INT HEALTH, V16, P349, DOI 10.1111/j.1365-3156.2010.02708.x
   Ferrand RA, 2009, AIDS, V23, P2039, DOI 10.1097/QAD.0b013e32833016ce
   Gall G, 2000, J SCHOOL HEALTH, V70, P292, DOI 10.1111/j.1746-1561.2000.tb07254.x
   Goodman R, 1997, J CHILD PSYCHOL PSYC, V38, P581, DOI 10.1111/j.1469-7610.1997.tb01545.x
   Gorbach PM, 2013, AIDS BEHAV, V17, P790, DOI 10.1007/s10461-012-0302-2
   Govindasamy D, 2015, J INT AIDS SOC, V18, P0, DOI 10.7448/IAS.18.1.20182
   Idele P, 2014, JAIDS J ACQUIR IMMUN, V0, P6
   Jaspan HB, 2007, J ADOLESCENCE, V30, P353, DOI 10.1016/j.adolescence.2006.11.002
   Kamau JW, 2012, AIDS CARE, V24, P836, DOI 10.1080/09540121.2011.644234
   Karim QA, 2014, SEX TRANSM INFECT, V90, P620, DOI 10.1136/sextrans-2014-051548
   Kharsany ABM, 2012, BMC PUBLIC HEALTH, V12, P0, DOI 10.1186/1471-2458-12-231
   Kuo ES, 2013, J CHILD ADOL PS NURS, V26, P42, DOI 10.1111/jcap.12010
   Lawrence E, 2016, SAHARA J-J SOC ASP H, V13, P123, DOI 10.1080/17290376.2016.1222597
   Lowenthal E, 2011, J CHILD ADOLESC MENT, V23, P17, DOI 10.2989/17280583.2011.594245
   Lowenthal ED, 2014, LANCET INFECT DIS, V14, P627, DOI 10.1016/S1473-3099(13)70363-3
   MacPherson P, 2015, TROP MED INT HEALTH, V20, P1015, DOI 10.1111/tmi.12517
   Mahomed H, 2013, PLOS ONE, V8, P0, DOI 10.1371/journal.pone.0059652
   Mathews C, 2016, AIDS BEHAV, V20, P1821, DOI 10.1007/s10461-016-1410-1
   Pantelic M, 2017, J INT AIDS SOC, V20, P0, DOI 10.7448/IAS.20.1.21771
   Pfaff C, 2011, S AFR J HIV MED, V0, P16
   Phillips N, 2016, PEDIATRICS, V138, P0, DOI 10.1542/peds.2016-0893
   Pillay U, 2006, S AFRICAN SOCIAL ATT, V0, P391
   Pufall EL, 2014, AIDS CARE, V26, P1136, DOI 10.1080/09540121.2014.892564
   Romley JA, 2014, HEALTH AFFAIR, V33, P370, DOI 10.1377/hlthaff.2013.0623
   Shanaube K, 2017, AIDS, V31, PS221, DOI 10.1097/QAD.0000000000001530
   Sherr L, 2014, CHILD YOUTH SERV REV, V45, P74, DOI 10.1016/j.childyouth.2014.03.040
   Sherr L, 2009, PSYCHOL HEALTH MED, V14, P387, DOI 10.1080/13548500903012897
   Shisana O, 2014, S AFRICAN NATL HIV P, V0, P0
   Slogrove AL, 2018, CURR OPIN HIV AIDS, V13, P170, DOI 10.1097/COH.0000000000000449
   Statistics South Africa, 2001, S AFR CENS 2001 HOUS, V0, P0
   UNAIDS, 2016, GLOB AIDS UPD S4, V17, P0
   UNICEF, 2015, ANN REP 2015, V0, P0
   Ustero PA, 2017, PLOS ONE, V12, P1
   WHO, 2013, HIV AD GUID HIV TEST, V0, P0
   Wong VJ, 2017, AIDS, V31, PS191, DOI 10.1097/QAD.0000000000001539
   World Health Organization, 2003, ICF CHECKLIST VERS 2, V0, P0
NR 53
TC 23
Z9 23
U1 1
U2 8
PU BMC
PI LONDON
PA CAMPUS, 4 CRINAN ST, LONDON N1 9XW, ENGLAND
SN 1471-2458
EI 
J9 BMC PUBLIC HEALTH
JI BMC Public Health
PD MAR 7
PY 2019
VL 19
IS 
BP 
EP 
DI 10.1186/s12889-019-6580-0
PG 10
WC Public, Environmental & Occupational Health
SC Public, Environmental & Occupational Health
GA HO2ZQ
UT WOS:000460787400004
PM 30841878
DA 2023-03-20
ER

PT J
AU Liuccio, M
   Borgia, C
   Chiappetta, M
   Martino, B
   Giordano, F
AF Liuccio, M.
   Borgia, C.
   Chiappetta, M.
   Martino, B.
   Giordano, F.
TI The condom use among young adults and its determinants: an Italian study"
SO CLINICA TERAPEUTICA
LA English
DT Article
DE sexual behaviours; young adults; condom use; risk perception; university
ID sexual risk behavior; college-students; university-students; optimistic bias; unrealistic optimism; health; hiv; knowledge; attitudes; people
AB Numerous health risk behaviours have been identified as an issue in early adulthood, especially among university students, a particularly high-risk category for sexual and reproductive health. The aim of this study is to examine the condom use and its determinants among young adult in Italy. The hypothesis is that individuals' demographic characteristics (gender, faculty, to have a committed partner, to be resident) and the risk perception may play a role in condom use. The results indicate that the frequency of condom use is related to the magnitude of risk perception of certain STIs and to demographic characteristics. All the STI risks perception and the risk perception of unintended pregnancy are statistically significant associated with frequency of condom use (p<0.001). By contrast the frequency of condom use is not statistically significant associated with the following demographic characteristics: gender, faculty, to have a committed partner, to be resident. Furthermore association with age groups is observed (p=0.030). Findings suggest that universities have an opportunity to access young people's sexual health risk behaviours and at the same time to impact on sexual health promotion. University health educators and staff at student health centers could play an active role in educational campaigns.
C1 [Liuccio, M.; Chiappetta, M.; Martino, B.] Sapienza Univ, Dept Commun & Social Res, Rome, Italy.
   [Borgia, C.] Univ Roma La Sapienza, Dept Commun & Social Res, Via Salaria 113, Rome, Italy.
   [Chiappetta, M.; Giordano, F.] Sapienza Univ, Dept Publ Hlth & Infect Dis, Rome, Italy.
C3 Sapienza University Rome; Sapienza University Rome; Sapienza University Rome
RP Liuccio, M (corresponding author), Univ Roma La Sapienza, Dept Commun & Social Res, Via Salaria 113, Rome, Italy.
EM michaela.liuccio@uniroma1.it
CR Garcia JA, 2016, INT J BUS SOC, V17, P63
   Angelin M, 2015, MED EDUC, V49, P684, DOI 10.1111/medu.12753
   Arnett JJ, 2007, CHILD DEV PERSPECT, V1, P68, DOI 10.1111/j.1750-8606.2007.00016.x
   Asamoah BO, 2017, ARCH SEX BEHAV, V0, P0
   Bajos N, 2010, AIDS, V24, P1185, DOI 10.1097/QAD.0b013e328336ad52
   Ballester-Arnal R, 2017, AIDS BEHAV, V21, P2726, DOI 10.1007/s10461-017-1815-5
   Benotsch EG, 2013, J ADOLESCENT HEALTH, V52, P307, DOI 10.1016/j.jadohealth.2012.06.011
   Bergamini M, 2013, J PREV MED HYG, V54, P114
   Bogle K., 2008, HOOKING SEX DATING R, V0, P0
   Bourdieu P., 1990, REPROD ED SOC CULTUR, V0, P0
   Calafat Amador, 2013, ARCH SEX BEHAV, V42, P603, DOI 10.1007/s10508-012-9979-6
   Carducci A, 2004, ANN IG, V16, P673
   CENSIS Centro Studi Investimenti Sociali, 2014, CENS ANN REP, V0, P0
   Chacon Lopez H, 2016, REV ESPANOLA ORIENTA, V27, P99
   Chanakira E, 2015, INT J STD AIDS, V26, P369, DOI 10.1177/0956462414538950
   Chapin J., 2010, HOWARD J COMMUNICATI, V12, P49
   Cheney AM, 2014, QUAL HEALTH RES, V24, P1451, DOI 10.1177/1049732314548595
   Chock TM, 2011, J NUTR EDUC BEHAV, V43, P331, DOI 10.1016/j.jneb.2010.09.016
   Collazos JCM, 2015, SEMIOTICA DEL DISENO CON ENFOQUE AGENTIVO: CONDICIONES DE SIGNIFICANCIA EN ARTEFACTOS DE USO, V0, PP1, DOI 10.3109/21681805.2015.1076514
   Danielsson M, 2012, SCAND J PUBLIC HEALT, V40, P176, DOI 10.1177/1403494812459600
   Degroote S, 2014, BMC RES NOTES, V0, P7
   Delatorre MZ, 2015, REV SPAGESP, V16, P60
   Donizzetti AR., 2009, PSICOL SALUT, V2, P145, DOI 10.3280/PDS2009-002010
   Downing-Matibag TM, 2009, QUAL HEALTH RES, V19, P1196, DOI 10.1177/1049732309344206
   East L, 2011, J ADV NURS, V67, P77, DOI 10.1111/j.1365-2648.2010.05451.x
   Ellingson L., 2003, CALIFORNIAN J HLTH P, V1, P93, DOI 10.32398/cjhp.v1i3.521
   European Centre for Disease Prevention and Control (ECDC), 2015, SEX TRANSM INF EUR 2, V0, P0
   Fishbein M, 2000, AIDS CARE, V12, P273, DOI 10.1080/09540120050042918
   Fishbein M., 2010, PREDICTING CHANGING, V0, P0, DOI DOI 10.4324/9780203838020
   Folch C, 2015, REV ESP SALUD PUBLIC, V89, P471, DOI 10.4321/S1135-57272015000500005
   Fromme K, 2008, DEV PSYCHOL, V44, P1497, DOI 10.1037/a0012614
   Gavey N, 2001, GENDER SOC, V15, P917, DOI 10.1177/089124301015006008
   Gray NJ, 2005, SOC SCI MED, V60, P1467, DOI 10.1016/j.socscimed.2004.08.010
   Grello CM, 2006, J SEX RES, V43, P255, DOI 10.1080/00224490609552324
   Jerome S, 2009, HEALTH SOC CARE COMM, V17, P350, DOI 10.1111/j.1365-2524.2008.00832.x
   Keller S, 2008, PREV MED, V46, P189, DOI 10.1016/j.ypmed.2007.09.008
   Klaczynski PA, 1996, J YOUTH ADOLESCENCE, V25, P755, DOI 10.1007/BF01537452
   Korhonen T, 2012, J BIOSOC SCI, V44, P661, DOI 10.1017/S0021932012000338
   Kos JM, 2001, HEALTH EDUC RES, V16, P533, DOI 10.1093/her/16.5.533
   Krishan K, 2018, CLIN TER, V169, PE269, DOI 10.7417/CT.2018.2090
   Lally K, 2015, IRISH J MED SCI, V184, P135, DOI 10.1007/s11845-014-1073-8
   Lam AG, 2004, AIDS EDUC PREV, V16, P160, DOI 10.1521/aeap.16.2.160.29396
   Lazarus JV, 2009, PUBLIC HEALTH, V123, P138, DOI 10.1016/j.puhe.2008.10.014
   Lefkowitz ES, 2005, J ADOLESCENT RES, V20, P40, DOI 10.1177/0743558404271236
   Marelich WD, 2004, J AM COLL HEALTH, V53, P109, DOI 10.3200/JACH.53.3.109-116
   MCKENNA FP, 1993, BRIT J PSYCHOL, V84, P39, DOI 10.1111/j.2044-8295.1993.tb02461.x
   Middleton W, 1996, J SOC CLIN PSYCHOL, V15, P68, DOI 10.1521/jscp.1996.15.1.68
   Miles S, 2003, NUTR RES REV, V16, P3, DOI 10.1079/NRR200249
   Mogilevkina I, 2010, J AM COLL HEALTH, V49, P269
   Norton WE, 2012, J AM COLL HEALTH, V60, P574, DOI 10.1080/07448481.2012.721428
   Opt SK, 2004, J PSYCHOL, V138, P389, DOI 10.3200/JRLP.138.5.389-403
   Owen JJ, 2010, ARCH SEX BEHAV, V39, P653, DOI 10.1007/s10508-008-9414-1
   Perloff LS, 1987, COPING NEGATIVE LIFE, V0, P0
   Provenzano S, 2018, CLIN TER, V169, PE242, DOI 10.7417/CT.2018.2086
   Renzi C, 2001, PREV MED, V32, P40, DOI 10.1006/pmed.2000.0778
   Rhodes T, 2000, SOCIOL HEALTH ILL, V22, P1, DOI 10.1111/1467-9566.00189
   Ruthig JC, 2011, J COLL STUDENT DEV, V52, P307, DOI 10.1353/csd.2011.0038
   Shaikh BT, 2006, EDUC HEALTH, V19, P43, DOI 10.1080/13576280500534628
   Signorelli C, 2006, EUR J PUBLIC HEALTH, V16, P498, DOI 10.1093/eurpub/ckl024
   Stenhammar C, 2015, ACTA OBSTET GYN SCAN, V94, P253, DOI 10.1111/aogs.12565
   Stulhofer A, 2013, ARCH SEX BEHAV, V42, P1053, DOI 10.1007/s10508-012-0068-7
   Thompson SC, 1996, J APPL SOC PSYCHOL, V26, P189, DOI 10.1111/j.1559-1816.1996.tb01845.x
   Trieu SL, 2011, J AM COLL HEALTH, V59, P744, DOI 10.1080/07448481.2010.540764
   Tung WC, 2012, J AM COLL HEALTH, V60, P367, DOI 10.1080/07448481.2012.663839
   Uribe J. Isaac, 2012, REV.LATINOAM.CIENC.SOC.NIÑEZ JUV, V10, P481
   Vogtmann E, 2011, HEALTH SOC CARE COMM, V19, P148, DOI 10.1111/j.1365-2524.2010.00954.x
   WEINSTEIN ND, 1980, J PERS SOC PSYCHOL, V39, P806, DOI 10.1037/0022-3514.39.5.806
   WEINSTEIN ND, 1986, J APPL PSYCHOL, V71, P285, DOI 10.1037/0021-9010.71.2.285
   Willig C, 2008, J HEALTH PSYCHOL, V13, P690, DOI 10.1177/1359105307082459
   Yu JP, 2012, HEALTH SOC CARE COMM, V20, P561, DOI 10.1111/j.1365-2524.2011.01054.x
   Yu JP, 2010, HEALTH SOC CARE COMM, V18, P117, DOI 10.1111/j.1365-2524.2009.00906.x
   Zak-Place J, 2004, J AM COLL HEALTH, V52, P229, DOI 10.3200/JACH.52.5.229-236
   Zellner T, 2016, INT J ENV RES PUB HE, V13, P0, DOI 10.3390/ijerph13010051
NR 73
TC 2
Z9 2
U1 0
U2 8
PU SOC EDITRICE UNIV
PI ROME
PA VIA G B MORGAGNI 1, ROME, 10061, ITALY
SN 0009-9074
EI 1972-6007
J9 CLIN TER
JI Clin. Ter.
PD JUL-AUG 15
PY 2019
VL 170
IS 4
BP E278
EP E284
DI 10.7417/CT.2019.2148
PG 7
WC Medicine, General & Internal; Pharmacology & Pharmacy
SC General & Internal Medicine; Pharmacology & Pharmacy
GA IT6YJ
UT WOS:000483022000011
PM 31304516
DA 2023-03-20
ER

PT J
AU Fisher, C
   Mikolajczak, G
   Ezer, P
   Kerr, L
   Bellamy, R
   Brown, G
   Waling, A
   Lucke, J
AF Fisher, Christopher
   Mikolajczak, Gosia
   Ezer, Pauline
   Kerr, Lucille
   Bellamy, Rosalind
   Brown, Graham
   Waling, Andrea
   Lucke, Jayne
TI Study Protocol: 6th National Survey of Australian Secondary Students and Adolescent Sexual Health, 2018
SO FRONTIERS IN PUBLIC HEALTH
LA English
DT Article
DE adolescents; HIV; sexually transmitted infections; sex education; survey
ID condom use; behavior; women; knowledge; virgins; model; men
AB Introduction: Since 1992 the Australian Government has funded a periodic national survey of HIV and Sexually Transmissible Infection (STI) knowledge and sexual risk behavior among secondary school students. Adolescents continue to be a priority population in public health efforts to reduce rates of STIs in Australia. The purpose of the survey is to inform progress on national strategic sexual health priorities. The results are used by federal and state/territory government agencies, youth-serving community organizations and health educators to improve knowledge, promote healthy sexual behaviors and target educational efforts aimed at communicating public health messages to young people. Materials and Equipment: The 6th survey entitled the "National Survey of Secondary Students and Adolescent Sexual Health" was conducted online in 2018 among 14-18 year olds living in Australia. The anonymous self-complete survey contained up to 286 items assessing three primary domains of knowledge, behaviors and education experiences. Factual knowledge measures covered HIV transmission and STI knowledge around transmission and prevention covering gonorrhea, Chlamydia, syphilis, hepatitis, herpes, and HPV. Behavioral measures examined perceived susceptibility, peer norms, protective behaviors, age of onset for various behaviors, reasons for not being sexually active yet, and/or sexual histories with additional detail on most recent sexual event. The 6th survey was completed by 8,400 Australian adolescents a represents a broad cross-section by age, gender, year in school, type of school (e.g., government, Catholic), and state/territory which closely matched census data on these strata. The one-of-a-kind survey instrument, grounded in public health theories, may prove valuable for public health researchers. Expected Impact of the Study on Public Health: Findings from the 6th National Survey of Secondary Students and Adolescent Sexual Health will contribute important insights into current knowledge, behaviors and educational experiences of young people. Results, similar to previous iterations of the survey, will inform public health practitioners, policymakers, educators, and advocates for the sexual health and well-being of young Australians. Results may assist sexual health services to align with broader public health goals articulated in the national HIV and STI strategies aimed to reduce the burden of disease and improve the quality of sexual lives of young Australians.
C1 [Fisher, Christopher; Ezer, Pauline; Kerr, Lucille; Bellamy, Rosalind; Brown, Graham; Waling, Andrea; Lucke, Jayne] La Trobe Univ, Australian Res Ctr Sex Hlth & Soc, Melbourne, Vic, Australia.
   [Mikolajczak, Gosia] Univ Melbourne, Policy Lab, Sch Social & Polit Sci, Melbourne, Vic, Australia.
C3 La Trobe University; University of Melbourne
RP Fisher, C (corresponding author), La Trobe Univ, Australian Res Ctr Sex Hlth & Soc, Melbourne, Vic, Australia.
EM c.fisher2@latrobe.edu.au
FU Australian Government Department of Health
CR Ajzen I, 1985, ACTION CONTROL COGNI, V2, P11, DOI 10.1007/978-3-642-69746-3_2
   Ambrosio J, 2013, EDUC STUD-AESA, V49, P316, DOI 10.1080/00131946.2013.783835
   [Anonymous], 1974, HEALTH EDUCATION MONOGRAPH, V2, P324
   [Anonymous], 2018, HIV TRANSM, V0, P0
   Australian Bureau of Statistics, 2018, AUSTR DEM STAT, V0, P0
   Australian Bureau of Statistics, 2018, 270055005 AUSTR BUR, V0, P0
   Australian Bureau of Statistics, 2015, 41590 AUSTR BUR STAT, V0, P0
   Australian Bureau of Statistics, 2016, CENS POP HOUS CHAR A, V0, P0
   Australian Bureau of Statistics, 2018, STAT TERR COMP COUNT, V0, P0
   Australian Government Department of Health, 2018, 8 NAT HIV STRAT 2018, V0, P0
   Australian Government Department of Health, 2018, 4 NAT SEX TRANSM INF, V0, P0
   Australian Government Department of Health, 2018, 3 NAT HEP B STRAT 20, V0, P0
   Australian Government Department of Health, 2018, 5 NAT HEP C STRAT 20, V0, P0
   Bandura A., 1986, SOCIAL FDN THOUGHT A, V0, P0
   Bethlehem J, 2010, INT STAT REV, V78, P161, DOI 10.1111/j.1751-5823.2010.00112.x
   Brancaleone D, 2011, BRIT J SOCIOL EDUC, V32, P501, DOI 10.1080/01425692.2011.578435
   Breuner CC, 2016, PEDIATRICS, V138, P0, DOI 10.1542/peds.2016-1348
   Centers for Disease Control and Prevention, 2019, SEX TRANSM DIS STDS, V0, P0
   Centers for Disease Control and Prevention, 2017, YOUTH RISK BEH SURV, V0, P0
   Chen ACC, 2010, RES NURS HEALTH, V33, P512, DOI 10.1002/nur.20409
   Davey-Rothwell MA, 2011, AIDS BEHAV, V15, P1654, DOI 10.1007/s10461-011-9943-9
   DiClemente RJ, 2013, SEX TRANSM DIS, V40, P111, DOI 10.1097/OLQ.0b013e3182838474
   DUNNE M, 1993, 1992 HIV RISK SEXUAL, V0, P0
   DUNNE MP, 1994, INT J STD AIDS, V5, P41, DOI 10.1177/095646249400500110
   DUNNE MP, 1994, AUST J PUBLIC HEALTH, V18, P339
   Fishbein M, 1975, BELIEF ATTITUDE INTE, V0, P0
   Flicker S, 2008, J ADOLESCENT HEALTH, V42, P3, DOI 10.1016/j.jadohealth.2007.07.017
   GenIUSS Group, 2014, BEST PRACT ASK QUEST, V0, P0
   Green EC., 2014, WILEY BLACKWELL ENCY, V0, PP766, DOI 10.1002/9781118410868.WBEHIBS410
   Hall KS, 2012, J MIDWIFERY WOM HEAL, V57, P74, DOI 10.1111/j.1542-2011.2011.00110.x
   Hedges LV, 2011, J EDUC BEHAV STAT, V36, P346, DOI 10.3102/1076998610376617
   Herbenick D, 2010, J SEX MED, V7, P255, DOI 10.1111/j.1743-6109.2010.02012.x
   HEROLD ES, 1981, J SCHOOL HEALTH, V51, P496, DOI 10.1111/j.1746-1561.1981.tb05338.x
   Hiltabiddle S J, 1996, J OBSTET GYNECOL NEONATAL NURS, V25, P61, DOI 10.1111/j.1552-6909.1996.tb02514.x
   Janssens ACJW, 2012, PLOS MED, V9, P0, DOI 10.1371/journal.pmed.1001328
   Kirby Institute, 2018, HIV VIR HEP SEX TRAN, V0, P0
   Kuyper L, 2012, ARCH SEX BEHAV, V41, P497, DOI 10.1007/s10508-011-9780-y
   LINDSAY J, 1997, SECONDARY STUDENTS H, V0, P0
   Mahat G, 2010, J HIV-AIDS SOC SERV, V9, P371, DOI 10.1080/15381501.2010.525479
   Mendes R, 2016, GLOB HEALTH PROMOT, V23, P61, DOI 10.1177/1757975914550255
   Miller BC, 1998, J EARLY ADOLESCENCE, V18, P27, DOI 10.1177/0272431698018001002
   Mitchell A, 2014, 5 NATL SURVEY AUSTR, V0, P0
   Mitchell KR, 2013, LANCET, V382, P1817, DOI 10.1016/S0140-6736(13)62366-1
   My Healthy Communities Australian Institute of Health and Welfare., 2019, HPV IMM RAT 2015 16, V0, P0
   National Health and Medical Research Council, 2018, NATL HLTH MEDICAL RE, V0, P0
   Panacek Edward A, 2007, AIR MED J, V26, P75, DOI 10.1016/j.amj.2007.01.001
   Patrick K, 2015, SEX HEALTH, V12, P480, DOI 10.1071/SH15004
   Peterson ZD, 2007, J SEX RES, V44, P256, DOI 10.1080/00224490701443932
   Planty M., 2010, UNDERSTANDING ED IND, V0, P0
   Prochaska JO, 1997, AM J HEALTH PROMOT, V12, P38, DOI 10.4278/0890-1171-12.1.38
   Reece M, 2010, J SEX MED, V7, P243, DOI 10.1111/j.1743-6109.2010.02038.x
   Rotermann M, 2012, HEALTH REP, V23, P41
   Schluter M, 2017, ECOL ECON, V131, P21, DOI 10.1016/j.ecolecon.2016.08.008
   Sensis, 2018, YELL SOC MED REP 2 1, V0, P0
   Sewell KK, 2015, J SEX RES, V52, P507, DOI 10.1080/00224499.2014.888389
   Shaw T, 2015, BRIT EDUC RES J, V41, P229, DOI 10.1002/berj.3137
   Smith A, 2003, SECONDAY STUDENTS SE, V0, P0
   Smith A, 2009, SECONDARY STUDENTS S, V0, P0
   Sprecher S, 1996, J SEX RES, V33, P3, DOI 10.1080/00224499609551810
   Swenson RR, 2010, J NATL MED ASSOC, V102, P1173, DOI 10.1016/S0027-9684(15)30772-0
   Szucs E, 2013, GIRLHOOD STUD, V6, P117, DOI 10.3167/ghs.2013.060109
   Tan Xiaodong, 2007, INT J ENVIRON RES PUBLIC HEALTH, V4, P248, DOI 10.3390/ijerph2007030009
   United Kingdom Government Office for National Statistics., 2017, SEX OR UK 2017, V0, P0
   United Nations Organization for Education Science and Culture, 2009, INT TECHN GUID SEX E, V0, P0
   Viner RM, 2012, LANCET, V379, P1641, DOI 10.1016/S0140-6736(12)60149-4
   Wang KD, 2011, AIDS BEHAV, V15, P1298, DOI 10.1007/s10461-011-0020-1
   Young H, 2016, BMC MED RES METHODOL, V16, P0, DOI 10.1186/s12874-016-0270-8
NR 67
TC 11
Z9 11
U1 2
U2 6
PU FRONTIERS MEDIA SA
PI LAUSANNE
PA AVENUE DU TRIBUNAL FEDERAL 34, LAUSANNE, CH-1015, SWITZERLAND
SN 
EI 2296-2565
J9 FRONT PUBLIC HEALTH
JI Front. Public Health
PD AUG 22
PY 2019
VL 7
IS 
BP 
EP 
DI 10.3389/fpubh.2019.00217
PG 12
WC Public, Environmental & Occupational Health
SC Public, Environmental & Occupational Health
GA IT6OH
UT WOS:000482994000001
PM 31508403
DA 2023-03-20
ER

PT J
AU Rohrbach, LA
   Donatello, RA
   Moulton, BD
   Afifi, AA
   Meyer, KI
   De Rosa, CJ
AF Rohrbach, Louise A.
   Donatello, Robin A.
   Moulton, Bret D.
   Afifi, Abdelmonem A.
   Meyer, Kristin I.
   De Rosa, Christine J.
TI Effectiveness Evaluation of It's Your Game: Keep It Real, a Middle School HIV/Sexually Transmitted Infection/Pregnancy Prevention Program
SO JOURNAL OF ADOLESCENT HEALTH
LA English
DT Article
ID adolescent pregnancy; sexual intercourse; contraceptive use; teen pregnancy; risk-reduction; initiation; interventions; replication; infections
AB Purpose: This study assessed the effectiveness of the HIV/sexually transmitted infection/pregnancy prevention program, It's Your Game: Keep It Real (IYG). Methods: IYG was implemented by classroom teachers in 24 urban middle schools from 2012 to 2015. Using a quasi-experimental design, each year we surveyed ninth-grade students in 10 high schools that were selected based on feeder patterns from project middle schools. We compared two groups of students (n = 4,562): (1) students whose middle school grade cohorts did not receive IYG ("No-IYG"), and (2) students whose middle school grade cohorts received IYG ("IYG"). Multilevel analyses examined differences between the two groups in the initiation of any type of sexual activity (oral, vaginal, or anal sex), presexual behaviors, and psychosocial mediators. Results: Students in the IYG group were less likely to report initiation of sexual activity by ninth grade compared to students in the No-IYG group (odds ratio.77; 95% confidence interval.66-.90). The IYG group was significantly less likely to have engaged in presexual behaviors, including having been on a date, had a boyfriend/girlfriend, and touched or been touched on private body parts. The IYG group had better outcomes on 11 of 19 psychosocial variables, including knowledge; beliefs about abstinence, sex, friends' beliefs, norms, and behaviors; reasons for not having sex; personal limits; exposure to risky situations; self-efficacy; and quality of dating relationships. Conclusions: The results suggest that IYG, when implemented on a large scale by trained classroom teachers in urban public schools, had positive impacts on students' behaviors, beliefs, and knowledge. (c) 2018 Society for Adolescent Health and Medicine. All rights reserved.
C1 [Rohrbach, Louise A.; De Rosa, Christine J.] Univ Southern Calif, Dept Prevent Med, 2001 Soto St,SSB 302K,MC 9239, Los Angeles, CA 90032 USA.
   [Donatello, Robin A.] Calif State Univ Chico, Dept Math & Stat, Chico, CA 95929 USA.
   [Moulton, Bret D.; Meyer, Kristin I.] Los Angeles Cty Dept Publ Hlth, Div HIV & STD Programs, Los Angeles, CA USA.
   [Afifi, Abdelmonem A.] Univ Calif Los Angeles, Fielding Sch Publ Hlth, Los Angeles, CA USA.
C3 University of Southern California; California State University System; California State University Chico; Los Angeles County Department of Public Health; University of California System; University of California Los Angeles
RP Rohrbach, LA (corresponding author), Univ Southern Calif, Dept Prevent Med, 2001 Soto St,SSB 302K,MC 9239, Los Angeles, CA 90032 USA.
EM rohrbach@usc.edu
FU Office of Adolescent Health, U.S. Department of Health and Human Services [TP1AH000079-02-00]
CR Baumler E, 2012, AIDS RES TREAT, V2012, P0, DOI 10.1155/2012/298494
   Bennett DA, 2001, AUST NZ J PUBL HEAL, V25, P464, DOI 10.1111/j.1467-842X.2001.tb00294.x
   Centers for Disease Control Prevention, 2016, SEX TRANSM DIS SURV, V0, P0
   Chin HB, 2012, AM J PREV MED, V42, P272, DOI 10.1016/j.amepre.2011.11.006
   Coyle KK, 2016, AM J PUBLIC HEALTH, V106, PS20, DOI 10.2105/AJPH.2016.303383
   De Rosa CJ, 2010, PERSPECT SEX REPRO H, V42, P197, DOI 10.1363/4219710
   FISHER JD, 1992, PSYCHOL BULL, V111, P455, DOI 10.1037/0033-2909.111.3.455
   Flay BR, 2005, PREV SCI, V6, P151, DOI 10.1007/s11121-005-5553-y
   Goesling B, 2014, J ADOLESCENT HEALTH, V54, P499, DOI 10.1016/j.jadohealth.2013.12.004
   Guilamo-Ramos V, 2005, HEALTH PSYCHOL, V24, P88, DOI 10.1037/0278-6133.24.1.88
   Kappeler EM, 2014, J ADOLESCENT HEALTH, V54, PS3, DOI 10.1016/j.jadohealth.2013.11.020
   Kirby D, 2002, AM J HEALTH BEHAV, V26, P473, DOI 10.5993/AJHB.26.6.8
   Markham CM, 2012, J ADOLESCENT HEALTH, V50, P279, DOI 10.1016/j.jadohealth.2011.07.010
   Marseille E, 2018, PREV SCI, V19, P468, DOI 10.1007/s11121-017-0861-6
   McCoach DB, 2010, GIFTED CHILD QUART, V54, P252, DOI 10.1177/0016986210373475
   McCoach DB, 2010, GIFTED CHILD QUART, V54, P152, DOI 10.1177/0016986210363076
   McGuire W., 1972, NEW HORIZONS PSYCHOL, V0, P219
   MURRAY DM, 1990, J CONSULT CLIN PSYCH, V58, P458, DOI 10.1037/0022-006X.58.4.458
   Potter SC, 2016, AM J PUBLIC HEALTH, V106, PS60, DOI 10.2105/AJPH.2016.303419
   RisleyCurtiss C, 1997, CHILD WELFARE, V76, P475
   Rohrbach LA, 1900, P175, V0, P0
   Romero L, 2016, MMWR-MORBID MORTAL W, V65, P409, DOI 10.15585/mmwr.mm6516a1
   Santelli JS, 2004, J ADOLESCENT HEALTH, V34, P200, DOI 10.1016/j.jadohealth.2003.06.004
   Spoth R, 2013, PREV SCI, V14, P319, DOI 10.1007/s11121-012-0362-6
   Tortolero SR, 2010, J ADOLESCENT HEALTH, V46, P169, DOI 10.1016/j.jadohealth.2009.06.008
   Upchurch DM, 1999, J MARRIAGE FAM, V61, P920, DOI 10.2307/354013
   Valentine JC, 2011, PREV SCI, V12, P103, DOI 10.1007/s11121-011-0217-6
NR 34
TC 8
Z9 8
U1 1
U2 21
PU ELSEVIER SCIENCE INC
PI NEW YORK
PA STE 800, 230 PARK AVE, NEW YORK, NY 10169 USA
SN 1054-139X
EI 1879-1972
J9 J ADOLESCENT HEALTH
JI J. Adolesc. Health
PD MAR 15
PY 2019
VL 64
IS 3
BP 382
EP 389
DI 10.1016/j.jadohealth.2018.09.021
PG 8
WC Psychology, Developmental; Public, Environmental & Occupational Health; Pediatrics
SC Psychology; Public, Environmental & Occupational Health; Pediatrics
GA HN0GO
UT WOS:000459865100017
PM 30509768
DA 2023-03-20
ER

PT J
AU Przybyla, SM
   Parks, K
   Bleasdale, J
   Sawyer, J
   Morse, D
AF Przybyla, Sarahmona M.
   Parks, Kathleen
   Bleasdale, Jacob
   Sawyer, Joshua
   Morse, Diane
TI Awareness, knowledge, and attitudes towards human immunodeficiency virus (HIV) pre-exposure prophylaxis (PrEP) among pharmacy students
SO CURRENTS IN PHARMACY TEACHING AND LEARNING
LA English
DT Article
DE Pharmacy students; Pre-exposure prophylaxis; HIV; Prevention
ID care providers; antiretroviral prophylaxis; united-states; online survey; prescription; perceptions; prevention; strategy; experience; infection
AB Introduction: The purpose of this study was to assess pharmacy students' awareness, knowledge, and perceptions towards human immunodeficiency virus (HIV) pre-exposure prophylaxis (PrEP), confidence and intentions to counsel patients on PrEP, and preferred PrEP training. Methods: A web-based cross-sectional survey was conducted with pharmacy students. Descriptive statistics and multivariate logistic regressions were performed. Results: Ninety-one percent of participants were aware of PrEP and 61% were familiar with PrEP prescription guidelines. In multivariate analysis, greater PrEP knowledge, attitudes towards PrEP, and familiarity with prescribing guidelines were significantly associated with confidence in PrEP counseling (p < 0.01 for all). Males had significantly higher odds of reporting confidence in PrEP counseling relative to their female counterparts (p < 0.01). Relative to fourth year students, second year students were less likely to report confidence in PrEP counseling (p < 0.01). Participants who were familiar with prescribing guidelines had significantly higher odds of PrEP counseling intentions (p < 0.05). Preferred educational topics regarding PrEP included training on side effects and adherence monitoring (65% and 51%, respectively). The most preferred modalities for receiving PrEP education were online education (47%), educational seminars in required courses (43%), and self-study modules (39%). Conclusions: Given the key role played by pharmacists in patient engagement, they may be presented with opportunities to provide PrEP counseling and education. The development of educational modules for pharmacy students in an effort to increase PrEP uptake should consider addressing gaps in knowledge and preferred training modalities.
C1 [Przybyla, Sarahmona M.] SUNY Buffalo, Sch Publ Hlth & Hlth Profess, 3435 Main St,305 Kimball Tower, Buffalo, NY 14214 USA.
   [Parks, Kathleen] SUNY Buffalo, Clin & Res Inst Addict, 1021 Main St, Buffalo, NY 14203 USA.
   [Bleasdale, Jacob] SUNY Buffalo, Sch Publ Hlth & Hlth Profess, 3435 Main St,320 Kimball Tower, Buffalo, NY 14214 USA.
   [Sawyer, Joshua] SUNY Buffalo, Sch Pharm & Pharmaceut Sci, 701 Ellicott St,Room B2-139, Buffalo, NY 14203 USA.
   [Morse, Diane] Univ Rochester, Sch Med & Dent, 2613 West Henrietta Rd, Rochester, NY 14623 USA.
C3 State University of New York (SUNY) System; State University of New York (SUNY) Buffalo; State University of New York (SUNY) System; State University of New York (SUNY) Buffalo; State University of New York (SUNY) System; State University of New York (SUNY) Buffalo; State University of New York (SUNY) System; State University of New York (SUNY) Buffalo; University of Rochester
RP Przybyla, SM (corresponding author), SUNY Buffalo, Sch Publ Hlth & Hlth Profess, 3435 Main St,305 Kimball Tower, Buffalo, NY 14214 USA.
EM mona@buffalo.edu; parks@ria.buffalo.edu; jacobble@buffalo.edu; jrsawyer@buffalo.edu; Diane_Morse@urmc.rochester.edu
FU University of Rochester Center for AIDS Research [P30AI078498]; University of Rochester School of Medicine and Dentistry
CR Adams LM, 2018, HEALTH EDUC BEHAV, V45, P723, DOI 10.1177/1090198117752789
   [Anonymous], 2015, STATA WIND COMP PROG, V0, P0
   Bacon O, 2017, JAIDS-J ACQ IMM DEF, V74, P175, DOI 10.1097/QAI.0000000000001182
   Baeten JM, 2012, NEW ENGL J MED, V367, P399, DOI 10.1056/NEJMoa1108524
   Blackstock OJ, 2017, J GEN INTERN MED, V32, P62, DOI 10.1007/s11606-016-3903-z
   Blanch DC, 2008, PATIENT EDUC COUNS, V72, P374, DOI 10.1016/j.pec.2008.05.021
   Blumenthal J, 2015, AIDS BEHAV, V19, P802, DOI 10.1007/s10461-015-0996-z
   Bruno C, 2012, INT J CLIN PHARM-NET, V34, P803, DOI 10.1007/s11096-012-9709-0
   Calabrese SK, 2018, AIDS BEHAV, V22, P1122, DOI 10.1007/s10461-017-1979-z
   Calabrese SK, 2014, AIDS BEHAV, V18, P226, DOI 10.1007/s10461-013-0675-x
   Centers for Disease Control and Prevention, 2018, HIV SURVEILLANCE S, V0, P0
   Choopanya K, 2013, LANCET, V381, P2083, DOI 10.1016/S0140-6736(13)61127-7
   Desai M, 2016, HIV MED, V17, P133, DOI 10.1111/hiv.12285
   Dubov A, 2018, AIDS BEHAV, V22, P3603, DOI 10.1007/s10461-018-2095-4
   Edelman EJ, 2017, AIDS BEHAV, V21, P1025, DOI 10.1007/s10461-016-1612-6
   Fisher JD, 2006, HEALTH PSYCHOL, V25, P462, DOI 10.1037/0278-6133.25.4.462
   Freeborn K, 2018, J CLIN NURS, V27, P3254, DOI 10.1111/jocn.13990
   Gardner EM, 2011, CLIN INFECT DIS, V52, P793, DOI 10.1093/cid/ciq243
   Grant RM, 2010, NEW ENGL J MED, V363, P2587, DOI 10.1056/NEJMoa1011205
   Hojilla JC, 2018, AIDS BEHAV, V22, P1096, DOI 10.1007/s10461-017-2009-x
   Knapper F., 2021, PREEXP PROPH PREV HI, V12, P0, DOI 10.1016/j.clinpr.2021.100083
   Krakower DS, 2015, DRUGS, V75, P243, DOI 10.1007/s40265-015-0355-4
   McCallister S, 2017, 9 INT AIDS SOC C HIV, V0, P0
   Mullins TLK, 2017, AIDS PATIENT CARE ST, V31, P504, DOI 10.1089/apc.2017.0147
   Parsons JT, 2017, JAIDS-J ACQ IMM DEF, V74, P285, DOI 10.1097/QAI.0000000000001251
   Petroll AE, 2017, AIDS BEHAV, V21, P1256, DOI 10.1007/s10461-016-1625-1
   Ross I, 2017, PLOS ONE, V12, P0, DOI 10.1371/journal.pone.0173057
   Sánchez-Rubio Ferrández Javier, 2016, FARM HOSP., V40, P287, DOI 10.7399/fh.2016.40.4.10489
   Shaeer KM, 2014, J AM PHARM ASSOC, V54, P610, DOI 10.1331/JAPhA.2014.14014
   Smith DK, 2016, PLOS ONE, V11, P0, DOI 10.1371/journal.pone.0156592
   Smith DK, 2015, MMWR-MORBID MORTAL W, V64, P1291, DOI 10.15585/mmwr.mm6446a4
   Theobald J, 2015, ANN INTERN MED, V162, P395, DOI 10.7326/L15-5059
   Unni EJ, 2016, J AM PHARM ASSOC, V56, P527, DOI 10.1016/j.japh.2016.05.004
   Walsh JL, 2017, AM J PREV MED, V52, PE165, DOI 10.1016/j.amepre.2017.01.025
   Weiser J, 2017, OPEN FORUM INFECT DI, V4, P0, DOI 10.1093/ofid/ofx003
   Wood BR, 2018, SEX TRANSM DIS, V45, P452, DOI 10.1097/OLQ.0000000000000781
   Wu H, 2017, CLIN INFECT DIS, V64, P144, DOI 10.1093/cid/ciw701
   Yoong D, 2016, INT J STD AIDS, V27, P608, DOI 10.1177/0956462415589896
NR 38
TC 14
Z9 15
U1 0
U2 5
PU ELSEVIER SCIENCE INC
PI NEW YORK
PA STE 800, 230 PARK AVE, NEW YORK, NY 10169 USA
SN 1877-1297
EI 1877-1300
J9 CURR PHARM TEACH LEA
JI Curr. Pharm. Teach. Learn.
PD APR 15
PY 2019
VL 11
IS 4
BP 352
EP 360
DI 10.1016/j.cptl.2019.01.011
PG 9
WC Education, Scientific Disciplines
SC Education & Educational Research
GA HV7CJ
UT WOS:000466138800005
PM 31040011
DA 2023-03-20
ER

PT J
AU Cortes, CMAC
   Fernandez, CC
AF Cejudo Cortes, Carmen Maria Aranzazu
   Corchuelo Fernandez, Celia
TI The prevention of HIV/AIDS in the university training of teachers and social educators
SO REVISTA DE HUMANIDADES
LA Spanish
DT Article
DE Health promotion; Education professionals; HIV/AIDS; University
ID hiv; barriers; europe
AB This research presents some of the results on University of Huelva Education Degrees students' knowledge towards the HIV/AIDS, regarding the degree and quality of their knowledge of the disease. Thank to them, we have been able to explore and identify the effects of the absence or lack of veracious information and, consequently, to propose educational actions in the University sphere, which is viewed as a health promotion agent. By means of a questionnaire applied to a sample of over six hundred subjects we managed to discover that, half of them have an insufficient result in the knowledge test, the disinformation of fundamental issues - like ways of transmission of the HIV - remains. In short, our analysis evokes the need to elaborate and develop educational proposals, which would improve the students' competencies in this matter, these students being future education professionals in the school and social spheres.
C1 [Cejudo Cortes, Carmen Maria Aranzazu; Corchuelo Fernandez, Celia] Univ Huelva, Huelva, Spain.
C3 Universidad de Huelva
RP Cortes, CMAC (corresponding author), Univ Huelva, Huelva, Spain.
EM carmen.cejudo@dedu.uhu.es; celia.cochuelo@dedu.uhu.es
CR Aramendi Jauregui P., 2014, REV ESP PEDAGOG, V72, P543
   Ramirez JLB, 2017, ARCH MED, V17, P54
   Burkhart Gregor, 2009, REVISTA ESPANOLA DE DROGODEPENDENCIAS, V34, P376
   Cassa C., 2009, ENC FIPSE INV PERSP, V0, P0
   Cava M.J., 2002, CONVIVENCIA ESCUELA, V0, P0
   de Wit JBF, 2008, HIV MED, V9, P20, DOI 10.1111/j.1468-1293.2008.00586.x
   Deblonde J, 2010, EUR J PUBLIC HEALTH, V20, P422, DOI 10.1093/eurpub/ckp231
   Dominguez Ramirez L., 2017, REV MARGENES, V5, P26
   Fernandez L., 2006, EDUC MED-BARCELONA, V9, P0
   Fundacion para la Innovacion y la Prospectiva en Salud en Espana (FIPSE), 2003, INF JOV REL SEX RIES, V0, P0
   Gimenez C., 2009, 2 ENC FIPSE INV SOC, V0, P214
   Gonzalez M., 2009, INNOVACION ED, V19, P247
   Hoyos J., 2011, GAC SANIT, V26, P131
   INJUVE Instituto de la Juventud, 2002, SOND PER OP SIT GENT, V0, P0
   Mahajan AP, 2008, AIDS, V22, PS67, DOI 10.1097/01.aids.0000327438.13291.62
   Martxueta Martxueta A. A., 2014, REOP, V25 25, P121
   Meza-Leon J, 2017, REV MED PANACEA, V6, P104
   Ministerio de Sanidad y Consumo, 2008, PLAN MULT FRENT INF, V0, P0
   Morales A, 2016, PSYCHOSOC INTERV, V25, P135, DOI 10.1016/j.psi.2016.06.002
   Moran L, 2017, 17 C SOC CUB ENF C I, V0, P0
   Moreno M., 2008, CONDUCTAS RELACIONAD, V0, P0
   Moron-Marchena J. A., 2011, SIDA CONOCIMIENTOS A, V0, P35
   ONUSIDA, 2018, HOJ INF, V0, P0
   Organizacion Mundial de la Salud (OMS), 2010, ESC PROM SAL, V0, P0
   Osorio Leyva A., 2017, RIDE REV IBEROAMERIC, V7, P1
   Palomares J., 2014, PROFESORADO, V18, P135
   Peral Perez I, 2013, THESIS, V0, P0
   Prost A, 2008, AIDS BEHAV, V12, P170, DOI 10.1007/s10461-007-9237-4
   Rojas-Murcia C., 2014, REV IBEROAMERICANA P, V6, P28
   Romo N., 2009, TRASTORNOS ADICTIVOS, V11, P51, DOI 10.1016/S1575-0973(09)71380-7
   Salamanca Ramos E, 2017, INVESTIG ENFERM IMAG, V19, P53, DOI 10.11144/Javeriana.ie19-2.ctva
   Salvador T., 2008, INFORME DIAGNOSTICO, V0, P0
   Schenker I., 2002, PREVENCION VIH SIDA, V0, P0
   Tello M., 2009, 2 ENC FIPSE INV SOC, V0, P0
   UNAIDS, 2010, GETT ZER 2011 2015 S, V0, P0
   UNESCO, 2012, ESTR UNESCO VIH SIDA, V0, P0
   Fuente AV, 2015, EDUC XX1, V18, P167, DOI 10.5944/educXX1.18.1.12316
NR 37
TC 0
Z9 0
U1 0
U2 3
PU UNIV NACIONAL EDUCACION DISTANCIA
PI MADRID
PA PO SENDA REY,BRAVO MURILLO 38, MADRID, 7-28040, SPAIN
SN 1130-5029
EI 2340-8995
J9 REV HUMANID
JI Rev. Humanid.
PD JUN 15
PY 2019
VL 0
IS 37
BP 127
EP 148
DI 
PG 22
WC Humanities, Multidisciplinary
SC Arts & Humanities - Other Topics
GA IJ4JG
UT WOS:000475869700005
DA 2023-03-20
ER

PT J
AU Chavalala, L
   Lebese, RT
   Tshivhase, SE
AF Chavalala, Lazaros
   Lebese, Rachel T.
   Tshivhase, Shonisani E.
TI Assessment of knowledge about condom use among high school students in selected schools of Limpopo Province, South Africa
SO HIV & AIDS REVIEW
LA English
DT Article
DE condom use; educational programmes; knowledge; high school students; prevention
ID sexual-behavior; hiv knowledge; hiv/aids
AB Introduction: Condoms safeguard against unplanned pregnancy and sexually transmitted infections (STIs), including human immunodeficiency virus (HIV) among all age groups. The HIV transmission rate increases when condoms are not used properly. The purpose of this study was to determine knowledge of condom use amongst high school students. A cross-sectional study was conducted on high school students to assess their knowledge of condom use. A total of 346 eligible learners from various high schools in Shamavunga circuit of Limpopo were selected from grades 10-12 through systematic random sampling. Material and methods: Grade 12 students were comprised the majority of participants (37.3%, n = 129), followed by grade 11 at 35% and grade 10 at 27.7%. The group included more females than males. Results: A total of 307 (88.7%) students indicated that they had knowledge about the protection that condoms provide against HIV and acquired immunodeficiency syndrome (AIDS), STIs, and pregnancy, whereas 39 (11.3%) students indicated insufficient knowledge. Furthermore, 91.3% of the learners reported that condoms cannot be used repeatedly, and 52% knew that condoms are available at no cost from clinics and hospital. Conclusions: The study found knowledge of condom use among high school students was evident, although some knowledge deficiencies were also noted including unrolling a condom before putting on the penis and using a condom with oil-based lubricant. Therefore, specific educational programmes such as life orientation are recommended to increase knowledge. Furthermore, high school students should be encouraged to make use of condoms to prevent sexually transmitted diseases.
C1 [Chavalala, Lazaros; Tshivhase, Shonisani E.] Univ Venda, Sch Hlth Sci, Dept Publ Hlth, Limpopo, South Africa.
   [Lebese, Rachel T.] Univ Venda, Sch Hlth Sci, Res Off, Limpopo, South Africa.
C3 University of Venda; University of Venda
RP Tshivhase, SE (corresponding author), Univ Venda, Sch Hlth Sci, Res Off, Limpopo, South Africa.
EM tshivhasese@gmail.com
FU University of Venda Research and Innovation Directorate
CR Abdulraheem IS, 2009, J ADOLESCENT RES, V24, P505, DOI 10.1177/0743558409337405
   Adeboye Azeez, 2016, JOURNAL OF HUMAN ECOLOGY, V53, P194
   Ali RA, 2015, INT J SURG MED, V1, P58
   Bankole Akinrinola, 2007, AFR J REPROD HEALTH, V11, P197, DOI 10.2307/25549740
   Beltzer N, 2013, AIDS, V27, P1011, DOI 10.1097/QAD.0b013e32835e1583
   Bryceson DF, 2006, WORLD DEV, V34, P1654, DOI 10.1016/j.worlddev.2006.01.007
   Chaves TDS, 2005, PEDIATR TRANSPLANT, V9, P192, DOI 10.1111/j.1399-3046.2005.00279.x
   Ehlers V J, 2003, INT NURS REV, V50, P229, DOI 10.1046/j.1466-7657.2003.00187.x
   Golden NH, 2015, J ADOLESCENT HEALTH, V56, P121, DOI 10.1016/j.jadohealth.2014.10.259
   Guttmacher Institute, 2016, CONTR US US, V0, P0
   Hartell CG, 2005, ADOLESCENCE, V40, P171
   Ismael Aziz Sulaiman, 2012, GLOB J HEALTH SCI, V4, P27, DOI 10.5539/gjhs.v4n4p27
   Jahanfar S., 2010, SHIRAZ E MEDICAL JOURNAL, V11, P122
   Kabikira F., 2010, THESIS, V0, P0
   Kanda L, 2018, AFR J PRIM HEALTH CA, V10, P0, DOI 10.4102/phcfm.v10i1.1492
   Kelly SL, 2018, LANCET HIV, V5, PE190, DOI 10.1016/S2352-3018(18)30024-9
   Layte R, 2006, IRISH STUDY SEXUAL H, V0, P0
   Mashanda-Tafaune B, 2016, HEALTH SA GESONDHEID, V21, P0, DOI 10.1016/j.hsag.2015.12.002
   Masoda M., 2013, SOUTHERN AFRICAN JOURNAL OF EPIDEMIOLOGY & INFECTION, V28, P61
   Matseke G., 2012, GENDER BEHAV, V10, P4627, DOI 10.10520/EJC128237
   Mavhandu-Mudzusi AH, 2016, HEALTH SA GESONDHEID, V21, P0, DOI 10.1016/j.hsag.2015.11.002
   Mnyipika N., 2014, THESIS, V0, P0
   Mudau IP, 2014, AFRICAN J PHYS HLTH, V0, P266
   Nobukhosi MN, 2014, THESIS, V0, P0
   Nwaokoro J, 2015, GLOB ADV RES J, V4, P132
   Ochieng MA., 2011, ASIAN J MED SCI, V3, P32
   Odu OO, 2008, EUR J CONTRACEP REPR, V13, P90, DOI 10.1080/13625180701617670
   Nicolau AIO, 2012, REV ESC ENFERM USP, V46, P711, DOI 10.1590/S0080-62342012000300025
   Pardes B., 2013, DOING IT RIGHT MAKIN, V0, P0
   Reece M, 2010, J SEX MED, V7, P266, DOI 10.1111/j.1743-6109.2010.02017.x
   Silassie A. G., 2016, JOURNAL OF AIDS AND CLINICAL RESEARCH, V7, P560
   Statistics South Africa, 2015, ANN REP 2014 15, V0, P0
   Tung WC, 2013, INT NURS REV, V60, P366, DOI 10.1111/inr.12039
   WHITESIDE A, 2006, AIDS 21 CENTURY DIS, V0, P0
   World Health Organization, 2016, CONS GUID US ANT DRU, V0, P0
NR 35
TC 0
Z9 0
U1 0
U2 0
PU TERMEDIA PUBLISHING HOUSE LTD
PI POZNAN
PA KLEEBERGA ST 2, POZNAN, 61-615, POLAND
SN 1730-1270
EI 1732-2707
J9 HIV AIDS REV
JI HIV AIDS Rev.
PD JUN 15
PY 2019
VL 18
IS 3
BP 222
EP 227
DI 10.5114/hivar.2019.88267
PG 6
WC Infectious Diseases
SC Infectious Diseases
GA JE7XZ
UT WOS:000490905700010
DA 2023-03-20
ER

PT J
AU Kapanda, L
   Jumbe, V
   Izugbara, C
   Muula, AS
AF Kapanda, Lester
   Jumbe, Vincent
   Izugbara, Chimaraoke
   Muula, Adamson S.
TI Healthcare providers' attitudes towards care for men who have sex with men (MSM) in Malawi
SO BMC HEALTH SERVICES RESEARCH
LA English
DT Article
DE Malawi; HIV prevention; Health care professions; Health professions students; Men who have sex with men (MSM); Sexual health services; Key populations
ID sub-saharan africa; hiv services; epidemiology; stigma; vulnerability; transmission; disparity
AB BackgroundMen who have sex with men (MSM) are a priority group in Malawi's national response to Human Immunodeficiency Virus (HIV) and Acquired Immunodeficiency Syndrome (AIDS). There are limited data on service providers' acceptability to deliver appropriate sexual health services in relation to HIV prevention, care and treatment targeting the MSM. We assessed attitudes of healthcare providers already working, health professions students and faculty at health professions training institutions regarding the provision of MSM focused HIV related health services.MethodsWe conducted a qualitative study between April and May 2017 in Lilongwe, Malawi. We purposively recruited 15 participants (5 health service providers, 5 health professions students and 5 faculty of tertiary health training institutions) among whom individual in-depth interviews were conducted. Interviews were audio recorded, transcribed and analysed thematically.ResultsParticipants recognized MSM as having health needs and rights. Participants generally expressed willingness to deliver appropriate healthcare because they perceived this as their professional responsibility. Participants suggested that it was the responsibility for MSM to disclose their sexual orientation and or preferences when they access care such that healthcare providers better anticipate their care needs. They suggested a need to increase the availability of MSM-centered and friendly health services as well as trained providers that are non-judgmental, non-discriminatory and have respect for people's right to health care access.ConclusionDespite widespread poor attitudes against MSM in Malawi, health service providers and health professions students and faculty accepted and were willing to provide MSM-focused health services. The acceptability and willingness of health service providers, health professions students and faculty to provide health services to MSM offer hope and scope for efforts to strengthen the delivery of health services and quality of care to MSM in Malawi.
C1 [Kapanda, Lester; Muula, Adamson S.] Univ Malawi, Coll Med, Dept Publ Hlth, Sch Publ Hlth & Family Med, Blantyre, Malawi.
   [Jumbe, Vincent] Univ Malawi, Coll Med, Sch Publ Hlth & Family Med, Dept Hlth Syst & Policy, Blantyre, Malawi.
   [Izugbara, Chimaraoke] ICRW, Washington, DC USA.
   [Muula, Adamson S.] Univ Malawi, Coll Med, Africa Ctr Excellence Publ Hlth & Herbal Med ACEP, Blantyre, Malawi.
   [Muula, Adamson S.] Univ Malawi, Chancellor Coll, Dept Math Sci, Zomba, Malawi.
C3 University of Malawi; University of Malawi; University of Malawi; University of Malawi
RP Kapanda, L (corresponding author), Univ Malawi, Coll Med, Dept Publ Hlth, Sch Publ Hlth & Family Med, Blantyre, Malawi.
EM lkapanda@cartafrica.org
FU DFID, United Kingdom as part of Evidence for HIV Prevention in Southern Africa (EHPSA); Malawi government ACE II project; Wellcome Trust (UK) [087547/Z/08/Z]; Department for International Development (DfID) under the Development Partnerships in Higher Education (DelPHE); Carnegie Corporation of New York [B 8606]; Ford Foundation [1100-0399]; Google.org [191994]; Sida [54100029]; Bill and Melinda Gates Foundation [51228]
CR Abara WE, 2017, GLOB PUBLIC HEALTH, V12, P469, DOI 10.1080/17441692.2015.1094107
   Albuquerque GA, 2016, BMC INT HEALTH HUM R, V16, P0, DOI 10.1186/s12914-015-0072-9
   Alvy LM, 2011, J GAY LESBIAN SOC SE, V23, P507, DOI 10.1080/10538720.2011.611114
   [Anonymous], 2012, ACH AIDS FREE GEN GA, V0, P0
   [Anonymous], 2011, GUID PREV TREATM HIV, V0, P0
   Arreola S, 2015, AIDS BEHAV, V19, P227, DOI 10.1007/s10461-014-0869-x
   Ayala George, 2013, J SEX TRANSM DIS, V2013, P953123, DOI 10.1155/2013/953123
   Bandawe C, 2012, CTR DEV PEOPLE CEDEP, V0, P0
   Baral S, 2007, PLOS MED, V4, P0
   Baral S, 2013, AIDS BEHAV, V17, PS60, DOI 10.1007/s10461-012-0202-5
   Baral S, 2012, SAHARA J-J SOC ASP H, V9, P127, DOI 10.1080/17290376.2012.743787
   Baral S, 2009, PLOS ONE, V4, P0, DOI 10.1371/journal.pone.0004997
   Baral SD, 2014, CURR OPIN HIV AIDS, V9, P156, DOI 10.1097/COH.0000000000000037
   Baral SD, 2015, LANCET, V385, P260, DOI 10.1016/S0140-6736(14)60801-1
   Batist E, 2013, J INT AIDS SOC, V16, P0, DOI 10.7448/IAS.16.4.18754
   Beyrer C, 2011, MSM HIV LAW CASE GAY, V0, P0
   Beyrer C, 2014, CURR OPIN INFECT DIS, V27, P1, DOI 10.1097/QCO.0000000000000037
   Beyrer C, 2012, LANCET, V380, P424, DOI 10.1016/S0140-6736(12)61022-8
   Beyrer C, 2012, LANCET, V380, P367, DOI 10.1016/S0140-6736(12)60821-6
   Beyrer C, 2010, SEX TRANSM INFECT, V86, P323, DOI 10.1136/sti.2009.040162
   Braun V., 2012, THEMATIC ANAL, V0, P0, DOI DOI 10.1037/13620-004
   Centre for the Development of people (CEDEP, 2019, MON EV DAT MEN WHO H, V0, P0
   Collier K, 2019, SEXUALITY DISCLOSURE, V0, P0
   Delany-Moretlwe S, 2015, J INT AIDS SOC, V18, P29, DOI 10.7448/IAS.18.2.19833
   Dijkstra M, 2015, INT HEALTH, V7, P151, DOI 10.1093/inthealth/ihu101
   Etikan I., 2016, AM J THEORETICAL APP, V5, P1, DOI 10.11648/J.AJTAS.20160501.11
   Fay H, 2011, AIDS BEHAV, V15, P1088, DOI 10.1007/s10461-010-9861-2
   Kennedy CE, 2013, J INT AIDS SOC, V16, P0, DOI 10.7448/IAS.16.4.18749
   King R, 2013, PLOS ONE, V8, P0, DOI 10.1371/journal.pone.0082937
   Kushwaha S, 2017, BMC PUBLIC HEALTH, V17, P0, DOI 10.1186/s12889-017-4799-1
   Larsson M, 2016, GLOBAL HEALTH ACTION, V9, P1, DOI 10.3402/gha.v9.30790
   Larsson M, 2016, INT J SEX HEALTH, V28, P163, DOI 10.1080/19317611.2016.1158763
   Magesa Daniel J, 2014, TANZAN J HEALTH RES, V16, P118
   Mayer KH, 2013, JAIDS-J ACQ IMM DEF, V63, PS161, DOI 10.1097/QAI.0b013e318298700e
   Mayer KH, 2012, LANCET, V380, P378, DOI 10.1016/S0140-6736(12)60835-6
   Micheni M, 2017, AIDS PATIENT CARE ST, V31, P113, DOI 10.1089/apc.2016.0213
   Muller A, 2013, BMC MED EDUC, V13, P0, DOI 10.1186/1472-6920-13-174
   Muraguri N, 2012, SAHARA J-J SOC ASP H, V9, P137, DOI 10.1080/17290376.2012.744176
   Nordling L, 2014, NATURE, V509, P274, DOI 10.1038/509274a
   Nowell LS, 2017, INT J QUAL METH, V16, P0, DOI 10.1177/1609406917733847
   Ntata P R T, 2008, TANZAN J HEALTH RES, V10, P124
   Nyoni J, 2012, SEX TRANSM INFECT, V88, P483, DOI 10.1136/sextrans-2012-050661
   Risher K, 2013, J INT AIDS SOC, V16, P0, DOI 10.7448/IAS.16.3.18715
   Scheibe AP, 2017, S AFR J HIV MED, V18, P0, DOI 10.4102/sajhivmed.v18i1.673
   Shangani S, 2018, AIDS PATIENT CARE ST, V32, P477, DOI 10.1089/apc.2018.0101
   Shenton A. K., 2004, ED INFORM, V22, P63, DOI 10.3233/EFI-2004-22201
   Smith AD, 2009, LANCET, V374, P416, DOI 10.1016/S0140-6736(09)61118-1
   Stahlman S, 2016, SEX TRANSM INFECT, V92, P292, DOI 10.1136/sextrans-2015-052184
   Stewart M., 2003, PATIENT CENTRED MED, V2nd edition, P0
   Taylor SW, 2013, PSYCHOL HEALTH MED, V18, P576, DOI 10.1080/13548506.2012.756537
   Trapence G, 2012, LANCET, V380, P400, DOI 10.1016/S0140-6736(12)60834-4
   van der Elst EM, 2015, AIDS, V29, PS237, DOI 10.1097/QAD.0000000000000882
   van der Elst EM, 2013, J INT AIDS SOC, V16, P0, DOI 10.7448/IAS.16.4.18741
   Wanyenze RK, 2016, PLOS ONE, V11, P0, DOI 10.1371/journal.pone.0147714
   Wirtz AL, 2017, LANCET HIV, V4, PE260, DOI 10.1016/S2352-3018(17)30042-5
   Wirtz AL, 2014, BMC INT HEALTH HUM R, V14, P0, DOI 10.1186/1472-698X-14-20
   Wirtz AL, 2013, J INT AIDS SOC, V16, P0, DOI 10.7448/IAS.16.4.18742
NR 58
TC 9
Z9 9
U1 0
U2 4
PU BMC
PI LONDON
PA CAMPUS, 4 CRINAN ST, LONDON N1 9XW, ENGLAND
SN 1472-6963
EI 
J9 BMC HEALTH SERV RES
JI BMC Health Serv. Res.
PD MAY 17
PY 2019
VL 19
IS 
BP 
EP 
DI 10.1186/s12913-019-4104-3
PG 9
WC Health Care Sciences & Services
SC Health Care Sciences & Services
GA HY7HD
UT WOS:000468303600001
PM 31101107
DA 2023-03-20
ER

PT J
AU Rana, MM
   Islam, MR
   MoinUddin, S
   Wadood, MA
   Hossain, MG
AF Rana, Md. Masud
   Islam, Md. Rafiqul
   MoinUddin, Sheikh
   Wadood, Md. Abdul
   Hossain, Md. Golam
TI Knowledge of tuberculosis among female sex workers in Rajshahi city, Bangladesh: a cross sectional study
SO BMC INFECTIOUS DISEASES
LA English
DT Article
DE Tuberculosis; Female sex-workers; Rajshahi; Bangladesh; Chi-square test
ID attitudes; students; hiv/aids
AB Background Tuberculosis (TB) is a major public health problem in developing countries like Bangladesh. Female sex workers (FSWs) and their clients are active sources for spreading TB. The purpose of this study was to assess the knowledge of TB among FSWs in Rajshahi city, Bangladesh. Methods It was a cross-sectional study with a sample size of 225 FSWs. The knowledge on TB was measured by six different questions. Chi-square test and multinomial logistic regression model were used in this study to find the associated factors of lack of general knowledge on TB among FSWs. Results Out of 225 FSWs, 43.1, 34.7 and 22.2% came from urban, rural and slum areas respectively. More than 41% FSWs perceived that TB is a non-communicable disease. A large number of FSWs (76.4%) did not know the spread of TB. It was found that more than 90% FSWs did not have knowledge on latent TB. The chi(2)-test demonstrated that FSWs' education, monthly family income, age, currently marital status and sex trading place were significantly associated with their knowledge on TB. A remarkable number of FWSs (42.2%) had poor knowledge on TB. It was found that comparatively higher educated FWSs were more likely to have good or fair knowledge on TB than lower educated ones (p < 0.01). Conclusions This study revealed that near to half of FSWs in Rajshahi city, Bangladesh had poor knowledge on TB. Public health authorities should pay due attention and adopt policy for increasing the knowledge on TB among FSWs to reduce the incidence of TB in Bangladesh. Subsequently, advocacy, communication for social mobilization program is very urgent.
C1 [Rana, Md. Masud; Islam, Md. Rafiqul] Rajshahi Univ, Dept Populat Sci & Human Resource Dev, Rajshahi 6205, Bangladesh.
   [MoinUddin, Sheikh] Damien Fdn, Faridpur TB & Leprosy Control Project, Faridpur, Bangladesh.
   [Wadood, Md. Abdul] Rajshahi Univ, Med Ctr, Rajshahi 6205, Bangladesh.
   [Hossain, Md. Golam] Rajshahi Univ, Dept Stat, Rajshahi 6205, Bangladesh.
C3 University of Rajshahi; University of Rajshahi; University of Rajshahi
RP Hossain, MG (corresponding author), Rajshahi Univ, Dept Stat, Rajshahi 6205, Bangladesh.
EM masud.raj82@gmail.com; hossain95@yahoo.com
CR Akin S, 2011, NURS EDUC TODAY, V31, P774, DOI 10.1016/j.nedt.2010.12.019
   Bangladesh Bureau of Statistics, 2011, RAJSH STAT CENS 2011, V0, P0
   Behnaz F, 2014, J EPIDEMIOL GLOB HEA, V4, P81, DOI 10.1016/j.jegh.2013.09.003
   Chiang SS, 2015, J EPIDEMIOL GLOB HEA, V5, P205, DOI 10.1016/j.jegh.2014.06.002
   Gao Jie, 2015, INT J FAMILY MED, V2015, P546042, DOI 10.1155/2015/546042
   Hassan A O, 2017, TUBERC RES TREAT, V2017, P6309092, DOI 10.1155/2017/6309092
   Laurenti P, 2013, MED SCI MONITOR, V19, P865, DOI 10.12659/MSM.889515
   Mondal MNI, 2014, AFR HEALTH SCI, V14, P0, DOI 10.4314/ahs.v14i4.13
   Montagna MT, 2014, BMC PUBLIC HEALTH, V14, P0, DOI 10.1186/1471-2458-14-970
   Naidoo S, 2013, GLOBAL HEALTH ACTION, V6, P0, DOI 10.3402/gha.v6i0.21699
   Nyasulu P, 2016, J MULTIDISCIP HEALTH, V9, P0, DOI 10.2147/JMDH.S97409
   Paul S, 2015, BMC PUBLIC HEALTH, V15, P0, DOI 10.1186/s12889-015-1390-5
   Rana M, 2015, BMC PUBLIC HEALTH, V15, P0, DOI 10.1186/s12889-015-2071-0
   Renuka M., 2012, AL AMEEN JOURNAL OF MEDICAL SCIENCES, V5, P333
   Rodrigo C, 2009, J GLOB INFECT DIS, V1, P93, DOI 10.4103/0974-777X.56249
   Tanimowo MO, 1999, E AFR MED J, V76, P47
   Tolossa D, 2014, BMC PUBLIC HEALTH, V14, P0, DOI 10.1186/1471-2458-14-804
   Transport against HIV/AIDS, 2009, WORLD BANK GROUP TRA, VTP-25, P0
   Uddin SM, 2014, JPN J INFECT DIS, V67, P191, DOI 10.7883/yoken.67.191
   Viney KA, 2014, BMC PUBLIC HEALTH, V14, P0, DOI 10.1186/1471-2458-14-467
   World Health Organization, 2017, GLOB TUB REP 2017, V0, P0
   Zhao Y, 2013, BMJ OPEN, V3, P0, DOI 10.1136/bmjopen-2013-003454
NR 24
TC 1
Z9 1
U1 0
U2 2
PU BMC
PI LONDON
PA CAMPUS, 4 CRINAN ST, LONDON N1 9XW, ENGLAND
SN 
EI 1471-2334
J9 BMC INFECT DIS
JI BMC Infect. Dis.
PD OCT 11
PY 2019
VL 19
IS 1
BP 
EP 
DI 10.1186/s12879-019-4531-0
PG 10
WC Infectious Diseases
SC Infectious Diseases
GA JD1NP
UT WOS:000489741700001
PM 31604430
DA 2023-03-20
ER

PT J
AU Rubens, M
   Batra, A
   Sebekos, E
   Tanaka, H
   Gabbidon, K
   Darrow, W
AF Rubens, Muni
   Batra, Anamica
   Sebekos, Elena
   Tanaka, Hideaki
   Gabbidon, Kemesha
   Darrow, William
TI Exploring the Determinants of Risky Sexual Behavior Among Ethnically Diverse University Students: the Student Behavioral Health Survey-Web
SO JOURNAL OF RACIAL AND ETHNIC HEALTH DISPARITIES
LA English
DT Article
DE Behavioral intervention; Binge drinking; College students; Health equity; Online survey; Sexual risks
ID college-students; gender-differences; decision-making; peer influence; alcohol-use; hiv; adulthood; hooking; model
AB Universities create policies and develop programs to prevent HIV and other sexually transmitted infections. Unfortunately, most historically Black colleges and Hispanic-serving institutions have limited information about student practices and program effectiveness. This study examined the prevalence and determinants of risky sex among students attending a Hispanic-serving university. A cross-sectional online survey was conducted to obtain sensitive data from a random sample of students. Nearly two-thirds (65.2%) of 632 respondents reported engaging in risky sex. Sexual risk was significantly associated with older age (AOR = 2.16, 95% CI 1.09-4.30), lower self-control (AOR = 0.58, 95% CI 0.34-0.97), and higher alcohol (AOR = 2.10, 95% CI 1.20-3.67) and drug use (AOR = 2.59, 95% CI 1.48-4.50). Most respondents were unaware of university policies and programs. Programs to improve sexual health must influence risk-taking students. Perceptions of self-control and use of alcohol and drugs affected sexual decision-making. These factors should be ascertained and addressed by behavioral interventions aimed at minimizing risky behaviors and limiting the transmission of sexually transmitted infections.
C1 [Rubens, Muni] Baptist Hlth South Florida, Telehlth Ctr Excellence, Coral Gables, FL USA.
   [Batra, Anamica] Jefferson Dent Clin, Dallas, TX USA.
   [Sebekos, Elena; Tanaka, Hideaki; Darrow, William] Florida Int Univ, Robert Stempel Coll Publ Hlth & Social Work, Dept Hlth Promot & Dis Prevent, 11200 SW 8th St,AHC 5 419, Miami, FL 33199 USA.
   [Gabbidon, Kemesha] Univ S Florida, Dept Psychol, St Petersburg, FL 33701 USA.
C3 State University System of Florida; Florida International University; State University System of Florida; University of South Florida
RP Darrow, W (corresponding author), Florida Int Univ, Robert Stempel Coll Publ Hlth & Social Work, Dept Hlth Promot & Dis Prevent, 11200 SW 8th St,AHC 5 419, Miami, FL 33199 USA.
EM darroww@fiu.edu
CR Adam B. D., 2011, CAN J HUM SEX, V20, P11
   Adam PCG, 2008, SEX TRANSM INFECT, V84, P463, DOI 10.1136/sti.2008.031351
   Adefuye AS, 2009, BMC PUBLIC HEALTH, V9, P0, DOI 10.1186/1471-2458-9-281
   Allison R, 2014, SOCIOL PERSPECT, V57, P102, DOI 10.1177/0731121413516608
   American College Health Association, 2016, AM COLL HLTH ASS NAT, V0, P0
   American College Health Association, 2018, AM COLL HLTH ASS NAT, V0, P0
   Arnett JJ, 2007, CHILD DEV PERSPECT, V1, P68, DOI 10.1111/j.1750-8606.2007.00016.x
   Bontempi JB, 2009, AM J HEALTH EDUC, V40, P97, DOI 10.1080/19325037.2009.10599084
   Brown JL, 2007, ADDICT BEHAV, V32, P2940, DOI 10.1016/j.addbeh.2007.06.011
   Busch V, 2014, REV EDUC RES, V84, P245, DOI 10.3102/0034654313518441
   Cardoza VJ, 2012, J PEDIATR ADOL GYNEC, V25, P136, DOI 10.1016/j.jpag.2011.09.011
   Center for Behavioral Health Statistics and Quality, 2018, 2018 NATL SURVEY DRU, V0, P0
   Centers for Disease Control and Prevention ( CDC), 2017, HIV SURV REP, V29, P0
   Chan PA, 2013, AIDS RES HUM RETROV, V29, P25, DOI 10.1089/aid.2012.0130
   Conley TD, 2010, J SEX MED, V7, P794, DOI 10.1111/j.1743-6109.2009.01598.x
   Cooper ML, 2002, J STUD ALCOHOL, V0, PP101, DOI 10.15288/jsas.2002.s14.101
   De Leeuw E.D., 2008, INT HDB SURVEY METHO, V0, P0
   Dittus P, 2004, J CHILD FAM STUD, V3, P5, DOI 10.1023/B:JCFS.0000010487.46007.08
   Downing-Matibag TM, 2009, QUAL HEALTH RES, V19, P1196, DOI 10.1177/1049732309344206
   Duncan GJ, 2005, J ABNORM CHILD PSYCH, V33, P375, DOI 10.1007/s10802-005-3576-2
   Fielder RL, 2010, J SEX MARITAL THER, V36, P346, DOI 10.1080/0092623X.2010.488118
   Fisher T.D., 2011, HDB SEXUALITY RELATE, V0, P0
   Florida Department of Health Bureau of Communicable Diseases., 2018, HIV AIDS SECT EP PRO, V0, P0
   Fortunato L, 2010, J CHILD ADOLES SUBST, V19, P261, DOI 10.1080/1067828X.2010.488965
   Gardner M, 2005, DEV PSYCHOL, V41, P625, DOI 10.1037/0012-1649.41.4.625
   Halpern CT, 2004, PERSPECT SEX REPRO H, V36, P239
   Jenkins RA, 2005, AIDS BEHAV, V9, PS87, DOI 10.1007/s10461-005-3947-8
   KALICHMAN SC, 1995, J PERS ASSESS, V65, P586, DOI 10.1207/s15327752jpa6503_16
   Lewis JM, 2009, COLL STUDENT J, V43, P475
   Lyons HA, 2017, INT J SEX HEALTH, V29, P32, DOI 10.1080/19317611.2016.1210711
   Napper LE, 2016, J SEX RES, V53, P766, DOI 10.1080/00224499.2015.1065951
   OSullivan LF, 2010, ARCH SEX BEHAV, V39, P1121, DOI 10.1007/s10508-009-9493-7
   Peasant C, 2015, J SEX RES, V52, P470, DOI 10.1080/00224499.2013.868861
   Shtarkshall RA, 2007, PERSPECT SEX REPRO H, V39, P116, DOI 10.1363/3911607
   Siegel DM, 1999, J ADOLESCENT HEALTH, V25, P336, DOI 10.1016/S1054-139X(99)00054-3
   Simons JS, 2005, PSYCHOL ADDICT BEHAV, V19, P326, DOI 10.1037/0893-164X.19.3.326
   Skakoon-Sparling S, 2020, J SEX RES, V57, P545, DOI 10.1080/00224499.2019.1579888
   Snell W., 2001, NEW DIRECTIONS PSYCH, V0, P0
   Sniehotta FF, 2005, EUR J SOC PSYCHOL, V35, P565, DOI 10.1002/ejsp.258
   Trepka MJ, 2008, J AM COLL HEALTH, V57, P77, DOI 10.3200/JACH.57.1.77-84
   Turchik JA, 2009, ARCH SEX BEHAV, V38, P936, DOI 10.1007/s10508-008-9388-z
   Tworoger SS, 2011, CANCER RES, V71, P0, DOI 10.1158/1538-7445.AM2011-3730
   Varela A, 2011, J AM COLL HEALTH, V59, P751, DOI 10.1080/07448481.2010.544346
   Wingood GM, 2011, AM J PUBLIC HEALTH, V101, P2245, DOI 10.2105/AJPH.2011.300340
   Zuckerman M, 2007, SENSATION SEEKING RI, V0, P0
   2005, 1900, V53, V0, P199
NR 46
TC 7
Z9 7
U1 1
U2 9
PU SPRINGER INTERNATIONAL PUBLISHING AG
PI CHAM
PA GEWERBESTRASSE 11, CHAM, CH-6330, SWITZERLAND
SN 2197-3792
EI 2196-8837
J9 J RACIAL ETHN HEALTH
JI J. Racial Ethn. Health Disparities
PD OCT 15
PY 2019
VL 6
IS 5
BP 953
EP 961
DI 10.1007/s40615-019-00596-7
PG 9
WC Public, Environmental & Occupational Health
SC Public, Environmental & Occupational Health
GA IY2CN
UT WOS:000486198100011
PM 31087285
DA 2023-03-20
ER

PT J
AU Poteat, VP
   Russell, ST
   Dewaele, A
AF Poteat, V. Paul
   Russell, Stephen T.
   Dewaele, Alexis
TI Sexual Health Risk Behavior Disparities Among Male and Female Adolescents Using Identity and Behavior Indicators of Sexual Orientation
SO ARCHIVES OF SEXUAL BEHAVIOR
LA English
DT Article
DE Lesbian, gay, bisexual, questioning youth; Sexual health behavior; Sexual orientation; Sexually transmitted infections
ID transmitted infections; young men; substance use; reproductive health; women; hiv; sample; partner; gay; associations
AB Sexual minority adolescent sexual risk behavior studies often overlook young women, do not consider behavior- and identity-based sexual orientation indicators in combination, and focus mainly on condomless sex. We examined multiple risk behaviors in a large sample of adolescent young men and women using combined behavior- and identity-based indices. The 2015 Dane County Youth Assessment data included 4734 students in 22 high schools who had ever voluntarily engaged in sexual contact (51.7% male; 76.0% White, non-Hispanic). Items assessed having sex with unfamiliar partners, sex while using substances, using protection, and STI testing. Logistic regressions tested for disparities based on combined identity- and behavior-based sexual orientation indicators. For both young men and women, youth who reported heterosexual or questioning identities-but who had sex with same-sex partners-were at consistently greater risk than heterosexual youth with only different-sex partners. Also, for both young men and women, bisexuals with partners of both sexes more consistently reported higher risk than heterosexual youth than did bisexuals with only different-sex partners. Risk behavior for gay young men who had sex only with men mirrored those in extant literature. Risk levels differed for specific groups of sexual minority young women, thus deserving further attention. Findings underscore the need for sexual health research to consider sexual orientation in a more multidimensional manner.
C1 [Poteat, V. Paul] Boston Coll, Dept Counseling Dev & Educ Psychol, Camp Hall 307,140 Commonwealth Ave, Chestnut Hill, MA 02467 USA.
   [Russell, Stephen T.] Univ Texas Austin, Dept Human Dev & Family Sci, Austin, TX 78712 USA.
   [Dewaele, Alexis] Univ Ghent, Expt Clin & Hlth Psychol, Ghent, Belgium.
C3 Boston College; University of Texas System; University of Texas Austin; Ghent University
RP Poteat, VP (corresponding author), Boston Coll, Dept Counseling Dev & Educ Psychol, Camp Hall 307,140 Commonwealth Ave, Chestnut Hill, MA 02467 USA.
EM PoteatP@bc.edu
CR [Anonymous], 2011, HLTH LESB GAY BISEX, V0, P0
   Bailey JV, 2004, SEX TRANSM INFECT, V80, P244, DOI 10.1136/sti.2003.007641
   Bailey JV, 2003, SEX TRANSM INFECT, V79, P147, DOI 10.1136/sti.79.2.147
   Bauer GR, 2013, J BISEXUALITY, V13, P148, DOI 10.1080/15299716.2013.782260
   Bauer GR, 2010, SEX TRANSM DIS, V37, P531, DOI 10.1097/OLQ.0b013e3181d785f4
   Bauermeister JA, 2011, AIDS BEHAV, V15, P261, DOI 10.1007/s10461-010-9834-5
   Blake SM, 2001, AM J PUBLIC HEALTH, V91, P940, DOI 10.2105/AJPH.91.6.940
   Bostwick WB, 2015, LGBT HEALTH, V2, P121, DOI 10.1089/lgbt.2014.0074
   Celentano DD, 2006, SEX TRANSM DIS, V33, P265, DOI 10.1097/01.olq.0000187207.10992.4e
   Centers for Disease Control and Prevention, 2015, HIV SURV REP 2015, V27, P0
   Centers for Disease Control and Prevention, 2015, YRBSS DAT DOC, V0, P0
   Charlton BM, 2011, J ADOLESCENT HEALTH, V49, P505, DOI 10.1016/j.jadohealth.2011.03.013
   Clatts MC, 2005, SUBST USE MISUSE, V40, P1317, DOI 10.1081/JA-200066898
   Coker TR, 2010, ANNU REV PUBL HEALTH, V31, P457, DOI 10.1146/annurev.publhealth.012809.103636
   Corliss HL, 2009, J WOMENS HEALTH, V18, P2005, DOI 10.1089/jwh.2009.1488
   DAVIS CM, 1998, HDB SEXUALITY RELATE, V0, P0
   Diamant AL, 2000, ARCH FAM MED, V9, P1043, DOI 10.1001/archfami.9.10.1043
   Diamond LM, 2008, DEV PSYCHOL, V44, P5, DOI 10.1037/0012-1649.44.1.5
   Everett BG, 2014, AM J PUBLIC HEALTH, V104, P1107, DOI 10.2105/AJPH.2013.301759
   Everett BG, 2013, ARCH SEX BEHAV, V42, P225, DOI 10.1007/s10508-012-9902-1
   Fethers K, 2000, SEX TRANSM INFECT, V76, P345, DOI 10.1136/sti.76.5.345
   Friedman MR, 2014, PLOS ONE, V9, P0, DOI 10.1371/journal.pone.0087139
   Goldbaum G, 1996, PUBLIC HEALTH REP, V111, P36
   Goodenow C, 2008, AM J PUBLIC HEALTH, V98, P1051, DOI 10.2105/AJPH.2005.080531
   Guzman R, 2005, JAIDS-J ACQ IMM DEF, V38, P82, DOI 10.1097/00126334-200501010-00015
   Huebner AJ, 2003, J ADOLESCENT HEALTH, V33, P71, DOI 10.1016/S1054-139X(03)00141-1
   Laumann EO, 1994, SOCIAL ORG SEXUALITY, V0, P0
   Lindberg LD, 2016, J ADOLESCENT HEALTH, V58, P621, DOI 10.1016/j.jadohealth.2016.02.004
   Logie CH, 2015, SEX TRANSM INFECT, V91, P278, DOI 10.1136/sextrans-2014-051745
   Loosier PS, 2010, J PRIM PREV, V31, P261, DOI 10.1007/s10935-010-0228-2
   Marrazzo JM, 2012, CURR INFECT DIS REP, V14, P204, DOI 10.1007/s11908-012-0244-x
   Mustanski B, 2006, AIDS BEHAV, V10, P753, DOI 10.1007/s10461-006-9098-2
   Mustanski B, 2014, AM J PUBLIC HEALTH, V104, P237, DOI 10.2105/AJPH.2013.301451
   Mustanski BS, 2011, J SEX RES, V48, P218, DOI 10.1080/00224499.2011.558645
   Oshri A, 2014, J ADOLESCENT HEALTH, V55, P100, DOI 10.1016/j.jadohealth.2013.11.009
   Ott MQ, 2011, ARCH SEX BEHAV, V40, P519, DOI 10.1007/s10508-010-9691-3
   Pathela P, 2010, PEDIATRICS, V126, P879, DOI 10.1542/peds.2010-0396
   Riskind RG, 2014, AM J PUBLIC HEALTH, V104, P1957, DOI 10.2105/AJPH.2014.302037
   Rissel CE, 2003, AUST NZ J PUBL HEAL, V27, P118, DOI 10.1111/j.1467-842X.2003.tb00798.x
   Saewyc Elizabeth M, 2008, CAN J HUM SEX, V17, P123
   Sanders S, 2008, SEXUALITIES, V17, P0
   Tat SA, 2015, LGBT HEALTH, V2, P91, DOI 10.1089/lgbt.2014.0124
   Tolman DL, 2011, J RES ADOLESCENCE, V21, P242, DOI 10.1111/j.1532-7795.2010.00726.x
   Tornello SL, 2014, J ADOLESCENT HEALTH, V54, P160, DOI 10.1016/j.jadohealth.2013.08.018
   Varghese B, 2002, SEX TRANSM DIS, V29, P38, DOI 10.1097/00007435-200201000-00007
   Wohl AR, 2002, JAIDS-J ACQ IMM DEF, V31, P354, DOI 10.1097/00126334-200211010-00013
   Young RM, 2005, AM J PUBLIC HEALTH, V95, P1144, DOI 10.2105/AJPH.2004.046714
NR 47
TC 34
Z9 34
U1 2
U2 24
PU SPRINGER/PLENUM PUBLISHERS
PI NEW YORK
PA 233 SPRING ST, NEW YORK, NY 10013 USA
SN 0004-0002
EI 1573-2800
J9 ARCH SEX BEHAV
JI Arch. Sex. Behav.
PD MAY 15
PY 2019
VL 48
IS 4
BP 1087
EP 1097
DI 10.1007/s10508-017-1082-6
PG 11
WC Psychology, Clinical; Social Sciences, Interdisciplinary
SC Psychology; Social Sciences - Other Topics
GA HT7PR
UT WOS:000464757400008
PM 29204816
DA 2023-03-20
ER

PT J
AU Waktole, ZD
   Roro, AG
   Gebretsadik, LA
AF Waktole, Zelalem Desalegn
   Roro, Ameyu Godesso
   Gebretsadik, Lakew Abebe
TI Factors Predicting Responses to HIV/AIDS Prevention Messages among Wollega University Students, Oromia, Ethiopia: A Cross-Sectional Study
SO ETHIOPIAN JOURNAL OF HEALTH SCIENCES
LA English
DT Article
DE HIV/AIDS; Responses; Perceived threat; Efficacy
AB BACKGROUND: Since the first HIV/AIDS cases were reported in 1981, HIV has become one of the world's most serious health and development challenges. Messages should be persuasive and appealing in order to bring the desired effect among the target group. This study aims to assess the factors associated with responses to HIV/AIDS prevention messages among university students. METHODS: A facility based cross-sectional study was conducted using self-administered questionnaire. A total of 710 Wollega University regular students drawn by multi-stage sampling were included. The data were summarized and organized with different descriptive measures and regression analysis using SPSS 16.0. RESULTS: Six hundred ninety-three (693), 429(61.9%) male and 264 (38.1%) female students were participated making a response rate of 97.6%. The mean age of the respondents was (21.27 +/- 1.703) (males = 21.60 +/- 1.618; females = 20.72 +/- 1.701). About 252(36.4%) of the respondents were sexually active, and the mean age of sexual initiation was (18.08 +/- 2.416), male (18.47 +/- 2.294), and female (17.43 +/- 2.491). Perceived severity, perceived self and response efficacy of abstinence significantly predicted the current practice of abstinence (R= 0.304, adjR(2) = 0.087). Perceived self-efficacy of being faithful significantly predicted the current practice of being monogamous (R= 0.218, adjR(2) = 0.042). Perceived self and response efficacy of condom use significantly predicted practice of consistent condom use (R= 0.398, adjR(2) = 0.153). CONCLUSION: Perceived self and response efficacy more predicted HIV/AIDS prevention methods than other variables; so an intervention planned targeting those variables would be more successful on HIV/AIDS prevention in the university.
C1 [Waktole, Zelalem Desalegn] Wollega Univ, Inst Hlth Sci, Dept Publ Hlth, Nekemte, Oromia, Ethiopia.
   [Roro, Ameyu Godesso] Jimma Univ, Coll Social Sci & Law, Dept Sociol, Jimma, Oromia, Ethiopia.
   [Roro, Ameyu Godesso] Jimma Univ, Coll Social Sci & Law, Dept Social Work, Jimma, Oromia, Ethiopia.
   [Gebretsadik, Lakew Abebe] Jimma Univ, Coll Publ Hlth & Med Sci, Dept Hlth Educ, Jimma, Oromia, Ethiopia.
   [Gebretsadik, Lakew Abebe] Jimma Univ, Coll Publ Hlth & Med Sci, Dept Behav Sci, Jimma, Oromia, Ethiopia.
C3 Jimma University; Jimma University; Jimma University; Jimma University
RP Gebretsadik, LA (corresponding author), Jimma Univ, Coll Publ Hlth & Med Sci, Dept Hlth Educ, Jimma, Oromia, Ethiopia.; Gebretsadik, LA (corresponding author), Jimma Univ, Coll Publ Hlth & Med Sci, Dept Behav Sci, Jimma, Oromia, Ethiopia.
EM zolad09@gmail.com
FU Jimma University
CR Adedeji A, 2009, BMC PUBLIC HEALTH, V9, P281
   [Anonymous], 2001, FOC HIV AIDS COMM EV, V0, P0
   Beyane N, 2005, THESIS, V0, P0
   Cherie A., 2000, THESIS, V0, P0
   Exavery A, 2011, BMC PUBLIC HEALTH, V11, P0, DOI 10.1186/1471-2458-11-490
   Governmental N., 2005, HIV AIDS AW STUD FRE, V140, P6
   Kibombo Richard, 2007, AFR J REPROD HEALTH, V11, P168, DOI 10.2307/25549738
   Liskin L, 1989, AIDS ED BEGINNING, VXVII, P1
   Mengistu TS, 2013, REPROD HEALTH, V10, P0, DOI 10.1186/1742-4755-10-38
   Piotrow Kincaid PT, 1996, HLTH COMMUNICATION L, V0, P0
   Population Reference Bureau, 2010, WORLD POP DAT SHEET, V0, P0
   Shiferaw A, 2004, THESIS, V0, P0
   UNAIDS, 2002, REP GLOB HIV AIDS EP, V0, P0
   *UNAIDS, 2004, REP GLOB HIV AIDS EP, V0, P0
   UNAIDS, 2010, REP GLOB HIV AIDS EP, V0, P0
   UNAIDS, 2003, AIDS EP UPD 2003, V0, P0
   WITTE K, 2001, MANAGING FEAR GIVING, V0, P0
NR 18
TC 0
Z9 1
U1 0
U2 0
PU JIMMA UNIV, ETHIOPIA
PI JIMMA
PA PO BOX 378, JIMMA, OROMIA 00000, ETHIOPIA
SN 1029-1857
EI 2413-7170
J9 ETHIOP J HEALTH SCI
JI Ethiop. J. Health Sci.
PD JUL 15
PY 2019
VL 29
IS 4
BP 453
EP 460
DI 10.4314/ejhs.v29i4.6
PG 8
WC Health Care Sciences & Services
SC Health Care Sciences & Services
GA IR7PD
UT WOS:000481632200006
PM 31447518
DA 2023-03-20
ER

PT J
AU Sui, XC
   Reddy, P
   Nyembezi, A
   Naidoo, P
   Chalkidou, K
   Squires, N
   Ebrahim, S
AF Sui, Xincheng
   Reddy, Priscilla
   Nyembezi, Anam
   Naidoo, Pamela
   Chalkidou, Kalipso
   Squires, Neil
   Ebrahim, Shah
TI Cuban medical training for South African students: a mixed methods study
SO BMC MEDICAL EDUCATION
LA English
DT Article
DE Cuba; South Africa; Medical education; Mixed methods; Primary health care; Universal health coverage
ID education; health
AB BackgroundAchieving universal health care coverage will require greater investment in primary health care, particularly in rural and underserved populations in low and middle-income countries. South Africa has invested in training black students from disadvantaged backgrounds in Cuba and large numbers of these Cuban-trained students are now returning for final year and internship training in South Africa. There is controversy about the scheme, the quality and relevance of training received and the place of Cuban-trained doctors in the health care system. Exploring the experiences of Cuban- and South African-trained students, recent graduates and medical school faculty may help understand and resolve the current controversy.MethodsUsing a mixed methods approach, in-depth interviews and a focus group discussion were held with deans of medical schools, senior faculty, and Cuban-trained and South African-trained students and recent graduates. An online structured questionnaire, adapted from the USA medical student survey, was developed and administered to Cuban- and South African-trained students and recent graduates.ResultsSouth African students trained in Cuba have had beneficial experiences which orientate them towards primary health care and prevention. Their subsequent training in South Africa is intended to fill skill gaps related to TB, HIV and major trauma. However this training is ad hoc and variable in duration and demoralizing for some students. Cuban-trained students have stronger aspirations than those trained in South Africa to work in rural and underserved communities from which many of them are drawn.ConclusionAttempts to assimilate returning Cuban-trained students will require a reframing of the current negative narrative by focusing on positive aspects of their training, orientation towards primary care and public health, and their aspirations to work in rural and under-served urban areas. Cuban-trained doctors could be part of the solution to South Africa's health workforce problems.
C1 [Sui, Xincheng] Maastricht Univ, Fac Psychol & Neurosci, Dept Work & Social Psychol, Maastricht, Netherlands.
   [Reddy, Priscilla; Nyembezi, Anam; Naidoo, Pamela] Human Sci Res Council, Populat Hlth Hlth Syst & Innovat, Pretoria, South Africa.
   [Reddy, Priscilla] Univ Western Cape, Fac Community & Hlth Sci, Dept Social Work, Cape Town, South Africa.
   [Chalkidou, Kalipso] Imperial Coll London, Inst Global Hlth Innovat, Global Hlth & Dev, London, England.
   [Squires, Neil] Publ Hlth England, London, England.
   [Ebrahim, Shah] London Sch Hyg & Trop Med, London, England.
C3 Maastricht University; Human Sciences Research Council-South Africa; University of the Western Cape; Imperial College London; Public Health England; University of London; London School of Hygiene & Tropical Medicine
RP Ebrahim, S (corresponding author), London Sch Hyg & Trop Med, London, England.
EM x.sui@maastrichtuniversity.n; shah.ebrahim@lshtm.ac.uk
FU Department of International Development, UK Policy Research Programme [PO 40084868]; MRC [MR/R015600/1] Funding Source: UKRI
CR Adamson J, 2005, HDB HLTH RES METHODS, V0, P0
   Bateman Chris, 2013, SAMJ, V0, P0
   [Anonymous], 2011, BMJ-BRIT MED J, V0, P0, DOI DOI 10.1136/bmj.d7031
   [Anonymous], 2015, EXPL M MED ED S AFR, V0, P0
   [Anonymous], 2011, HUM RES HLTH S AFR 2, V0, P0
   Bola S, 2015, SAMJ, V0, P0
   Chen L, 2004, LANCET, V364, P1984, DOI 10.1016/S0140-6736(04)17482-5
   Cole C, 2018, J MED IC ED TRAINING, V2, P1033
   Donda BM, 2016, BMC MED EDUC, V16, P0, DOI 10.1186/s12909-016-0800-4
   Ferrinho P, 2011, HUM RESOUR HEALTH, V9, P0, DOI 10.1186/1478-4491-9-9
   Frenk J, 2010, LANCET, V376, P1923, DOI 10.1016/S0140-6736(10)61854-5
   Fronteira I, 2014, HUM RESOUR HEALTH, V12, P0, DOI 10.1186/1478-4491-12-63
   Karim SSA, 2004, LANCET, V363, P1395, DOI 10.1016/S0140-6736(04)16056-X
   Mayosi BM, 2014, NEW ENGL J MED, V371, P1344, DOI 10.1056/NEJMsr1405012
   Mjamba-Matshoba NB, 2013, NUMBERS MED STUDENTS, V0, P0
   Motala M, 2016, S AFR FAM PRACT, V58, P74, DOI 10.1080/20786190.2015.1120936
   South Africa. National Department of Health, 2011, HUM RES HLTH S AFR H, V0, P0
   Taylor D, 2012, VOA NEWS, V0, P0
   Tong A, 2007, INT J QUAL HEALTH C, V19, P349, DOI 10.1093/intqhc/mzm042
   van der Merwe L J, 2016, SAMJ, V0, P0
   World Health Organization, 2016, GLOB STRAT HUM RES H, V0, P0
   World Health Organization, 2006, WORLD HLTH REP 2006, V0, P0
NR 26
TC 7
Z9 7
U1 0
U2 3
PU BMC
PI LONDON
PA CAMPUS, 4 CRINAN ST, LONDON N1 9XW, ENGLAND
SN 1472-6920
EI 
J9 BMC MED EDUC
JI BMC Med. Educ.
PD JUN 17
PY 2019
VL 19
IS 
BP 
EP 
DI 10.1186/s12909-019-1661-4
PG 11
WC Education & Educational Research; Education, Scientific Disciplines
SC Education & Educational Research
GA ID7MD
UT WOS:000471866100003
PM 31208423
DA 2023-03-20
ER

PT J
AU Frizelle, K
AF Frizelle, Kerry
TI Body Mapping as a Critical Pedagogical Tool: Orientating Trainee Psychologists Towards Addressing HIV and AIDS
SO EDUCATIONAL RESEARCH FOR SOCIAL CHANGE
LA English
DT Article
DE body mapping; HIV and AIDS; critical pedagogy; social justice education; classroom-based study
ID social-justice
AB This article is the outcome of a classroom-based study that explored whether body mapping, used in a workshop, facilitated a critical analysis of HIV and AIDS amongst a group of trainee psychologists, and orientated them towards addressing some of the factors that drive the epidemic. The article outlines the body mapping exercise and describes how it fits into a broader HIV and AIDS workshop informed by a social justice approach. Key pedagogical insights that emerged about running the body mapping exercise and the workshop as a whole are discussed. The central finding of the study is that body mapping, integrated into a wider social justice workshop, is a useful pedagogical tool that facilitates a critical analysis and orientates students towards addressing HIV and AIDS through their professional practices. However, if this teaching method is to contribute to the kinds of substantial social and systemic change needed to address many of the social issues that drive the epidemic, it needs to be complemented with wider changes in the way in which psychologists are trained.
C1 [Frizelle, Kerry] Univ KwaZulu Natal, Durban, South Africa.
C3 University of Kwazulu Natal
RP Frizelle, K (corresponding author), Univ KwaZulu Natal, Durban, South Africa.
EM frizellek1@ukzn.ac.za
FU University Capacity Development Grant (UCDG)
CR Bell A, 2007, TEACHING DIVERSITY S, V0, P0
   Brett-MacLean P, 2009, CAN MED ASSOC J, V180, P740, DOI 10.1503/cmaj.090357
   Campbell C, 2004, CRITICAL PSYCHOL, V0, P10
   Fassin D, 2003, EMBO REP, V4, PS4, DOI 10.1038/sj.embor.embor856
   Freire Paulo, 2000, PEDAGOGY OPPRESSED, V0, P0
   Giroux H, 2001, THEORY RESISTANCE ED, V0, P0
   Giroux HA, 2006, CULT STUD-CRIT METHO, V6, P21, DOI 10.1177/1532708605282810
   Hackman HW, 2005, EQUITY EXCELL EDUC, V38, P103, DOI 10.1080/10665680590935034
   Hook D, 2004, CRITICAL PSYCHOL, V0, P10
   HSRC, 2018, 5 S AFR NAT HIV PREV, V0, P0
   Kelly K, 2001, SOCIOPOLITICAL PSYCH, V0, P251
   Kostoulas A., 2015, CLASSROOM BASED RES, V0, P0
   Lewis D., 2011, AFRICAN SEXUALITIES, V0, P199
   MacGregor Hayley N, 2009, ANTHROPOL MED, V16, P85, DOI 10.1080/13648470802426326
   MacPhail C, 2001, SOC SCI MED, V52, P1613, DOI 10.1016/S0277-9536(00)00272-0
   McArthur J, 2010, TEACH HIGH EDUC, V15, P493, DOI 10.1080/13562517.2010.491906
   Morgan Jonathan, 2003, LONG LIFE POSITIVE H, V0, P0
   Mpofana N, 2013, SUB TEXTS, V23, P6
   Murray M, 2004, J HEALTH PSYCHOL, V9, P323, DOI 10.1177/1359105304040897
   Nelson G, 2010, COMMUNITY PSYCHOL PU, V0, P3
   Phatlane S.N., 2010, SOC IDENT, V0, P0, DOI DOI 10.1080/1350463032000075344
   Ratts MJ, 2016, J MULTICULT COUNS D, V44, P28, DOI 10.1002/jmcd.12035
   Rohleder P, 2016, PSYCHOANAL PSYCHOTHE, V30, P62, DOI 10.1080/02668734.2015.1107125
   Shisana O, 2014, S AFRICAN NATL HIV P, V0, P0
   Shor I., 1987, J ED, V169, P11, DOI 10.1177/002205748716900303
   Waghid Y, 2004, S AFRICAN J ED, V24, P278
   Waghid Y, 2007, S AFRICAN J HIGHER E, V21, P360
   Walker J, 2016, TEACH HIGH EDUC, V21, P175, DOI 10.1080/13562517.2015.1136280
   Willan S, 2000, CONSIDERING IMPACT H, V0, P0
   Wilson E, 2012, SUSTAINABLE ENERGY A, V0, P1
   Zembylas M, 2015, ETHICS EDUC, V10, P163, DOI 10.1080/17449642.2015.1039274
NR 31
TC 0
Z9 0
U1 0
U2 1
PU NELSON MANDELA METROPOLITAN UNIV, FAC EDUCATION
PI PORT ELIZABETH
PA PO BOX 77000, PORT ELIZABETH, 6031, SOUTH AFRICA
SN 2221-4070
EI 
J9 EDUC RES SOC CHANG
JI Educ. Res. Soc. Chang.
PD SEP 15
PY 2019
VL 8
IS 2
BP 45
EP 60
DI 10.17159/2221-4070/2018/v8i2a4
PG 16
WC Education & Educational Research
SC Education & Educational Research
GA JD1VT
UT WOS:000489765100005
DA 2023-03-20
ER

PT J
AU Bertman, V
   Petracca, F
   Makunike-Chikwinya, B
   Jonga, A
   Dupwa, B
   Jenami, N
   Nartker, A
   Wall, L
   Reason, L
   Kundhlande, P
   Downer, A
AF Bertman, V.
   Petracca, F.
   Makunike-Chikwinya, B.
   Jonga, A.
   Dupwa, B.
   Jenami, N.
   Nartker, A.
   Wall, L.
   Reason, L.
   Kundhlande, P.
   Downer, A.
TI Health worker text messaging for blended learning, peer support, and mentoring in pediatric and adolescent HIV/AIDS care: a case study in Zimbabwe
SO HUMAN RESOURCES FOR HEALTH
LA English
DT Article
DE E-learning; Text messaging; SMS; WhatsApp; HIV; AIDS; Blended learning; Healthcare worker training
ID mobile; hiv
AB BackgroundIn sub-Saharan Africa, shortages of trained healthcare workers and limited resources necessitate innovative and cost-effective approaches for training, supervising, and mentoring. This qualitative case study describes participants' and trainers' perspectives and experiences with a text messaging component of a blended training course in HIV counseling and testing in Zimbabwe, using minimal resources in terms of staff time and equipment requirements. This component included a whole-group discussion forum as well as two-person partner discussions designed to promote reflection and analysis, teamwork, and active learning.Case presentationThe Ministry of Health and Child Care (MoHCC) of Zimbabwe collaborated with the International Training and Education Center for Health (I-TECH) on adaptation of a 5-day in-service training in HIV Testing Services for Children and Adolescents. The new 7-week blended format included in-person sessions, tablet-based self-study, and discussions using the text messaging application, WhatsApp. Between August 2016 and January 2017, 11 cohorts (293 participants in total) were trained with this new curriculum, incorporating text messaging to support peer-to-peer and work-based education.Data collected included training participants' feedback, key informant interviews with the training team, and thematic analysis of WhatsApp messages from full-cohort discussions and a sampling of one-to-one partner discussions.A total of 293 healthcare workers from 233 health facilities across all provinces in Zimbabwe completed the blended learning course. Participants strongly endorsed using WhatsApp groups as part of the training. In the whole-group discussions, the combined cohorts generated over 6300 text messages. Several categories of communication emerged in analysis of group discussions: (1) participants' case experiences and questions; (2) feedback and recommendations for work issues raised; (3) inquiries, comments, and responses about course assignments and specific course content; (4) encouragement; and (5) technical challenges encountered using the blended learning methodology. Case discussions were complex, including patient history, symptoms, medications, and psychosocial issueschild abuse, adherence, and disclosure.ConclusionsUsing text messaging in a communication platform that is an ongoing part of healthcare workers' daily lives can be an effective adjunct to in-service training, minimizing isolation and providing interactivity, supporting students' ability to fully integrate content into new skill attainment.
C1 [Bertman, V.; Petracca, F.; Makunike-Chikwinya, B.; Jonga, A.; Jenami, N.; Reason, L.; Kundhlande, P.; Downer, A.] Univ Washington, Dept Global Hlth, I TECH, Seattle, WA 98195 USA.
   [Dupwa, B.] Zimbabwe Minist Hlth & Child Care, Harare, Zimbabwe.
   [Nartker, A.; Wall, L.] Univ Washington, Dept Global Hlth, E Learning Program, Seattle, WA 98195 USA.
C3 University of Washington; University of Washington Seattle; University of Washington; University of Washington Seattle
RP Bertman, V (corresponding author), Univ Washington, Dept Global Hlth, I TECH, Seattle, WA 98195 USA.
EM vbertman@uw.edu
FU US Centers for Disease Control and Prevention [1 U2GGH001188-02]
CR Alipour S, 2012, ASIAN PAC J CANCER P, V13, P4593, DOI 10.7314/APJCP.2012.13.9.4593
   [Anonymous], 2016, GUIDELINES ANTIRETRO, V0, P0
   Bakshi SG, 2017, KOREAN J ANESTHESIOL, V70, P542, DOI 10.4097/kjae.2017.70.5.542
   Bandason T, 2013, AIDS CARE, V25, P1520, DOI 10.1080/09540121.2013.780120
   Blumenfeld Ofer, 2016, DISASTER MIL MED, V2, P12, DOI 10.1186/s40696-016-0022-7
   Feldacker C, 2017, HUM RESOUR HEALTH, V15, P0, DOI 10.1186/s12960-017-0266-4
   Ferrand RA, 2011, AM J PUBLIC HEALTH, V101, P2325, DOI 10.2105/AJPH.2011.300250
   Forsetlund L, 2009, COCHRANE DB SYST REV, V0, P0, DOI DOI 10.1002/14651858.CD003030.pub2
   Frehywot S, 2013, HUM RESOUR HEALTH, V11, P0, DOI 10.1186/1478-4491-11-4
   Goyal Aditi, 2017, J PATHOL INFORM, V8, P6, DOI 10.4103/2153-3539.201111
   Henry JV, 2016, GLOB HEALTH-SCI PRAC, V4, P311, DOI 10.9745/GHSP-D-15-00386
   Jonas K, 2017, BMC PREGNANCY CHILDB, V17, P0, DOI 10.1186/s12884-017-1268-x
   Joynes C., 2011, DISTANCE LEARNING HL, V0, P0
   Manongi Rachel N, 2006, HUM RESOUR HEALTH, V4, P6, DOI 10.1186/1478-4491-4-6
   Mbuagbaw L, 2015, BMC HEALTH SERV RES, V15, P0, DOI 10.1186/s12913-014-0654-6
   Ministry of Healt and Child Care (MOHCC) Zimbabwe, 2017, ZIMB POP BAS HIV IMP, V0, P0
   Nartker AJ, 2010, HUM RESOUR HEALTH, V8, P0, DOI 10.1186/1478-4491-8-30
   Petros M, 2017, INT J RES EC SOC SCI, V7, P21
   Pimmer C, 2018, NURS EDUC TODAY, V64, P119, DOI 10.1016/j.nedt.2018.01.034
   Surka S, 2014, INT J MED INFORM, V83, P648, DOI 10.1016/j.ijmedinf.2014.06.008
   Tavrow P, 2002, COMPARISON COMPUTER, V0, P0
   Thomas DR, 2006, AM J EVAL, V27, P237, DOI 10.1177/1098214005283748
   USAID Assist Project, 2013, GLOB IMPR FRAM HLTH, V0, P0
   Wenger E, 2002, HARVARD BUSINESS REV, V0, P0
   Zachariah R, 2009, T ROY SOC TROP MED H, V103, P549, DOI 10.1016/j.trstmh.2008.09.019
NR 25
TC 11
Z9 11
U1 2
U2 6
PU BMC
PI LONDON
PA CAMPUS, 4 CRINAN ST, LONDON N1 9XW, ENGLAND
SN 1478-4491
EI 
J9 HUM RESOUR HEALTH
JI Hum. Resour. Health
PD JUN 7
PY 2019
VL 17
IS 
BP 
EP 
DI 10.1186/s12960-019-0364-6
PG 8
WC Health Policy & Services; Industrial Relations & Labor
SC Health Care Sciences & Services; Business & Economics
GA IC5RX
UT WOS:000471027000001
PM 31174543
DA 2023-03-20
ER

PT J
AU Orji, CJ
   Arinze-Onyia, SU
   Obionu, CN
AF Orji, C. J.
   Arinze-Onyia, S. U.
   Obionu, C. N.
TI Parental Verbal Communication and Sexual Knowledge of Senior Secondary School Students in South East, Nigeria
SO ETHIOPIAN JOURNAL OF HEALTH SCIENCES
LA English
DT Article
DE Parents; Verbal communication; Sexual Knowledge; Students; Nigeria
ID adolescents; hiv
AB BACKGROUND: Parental verbal communication may influence the sexual knowledge of senior secondary school students in Enugu State, Nigeria. METHODS: This study utilized a school based cross-sectional study design and was conducted across the six education zones of Enugu State using three-stage sampling technique. A total of 400 respondents completed the interviewer administered questionnaires on their socio-demographics, sexual knowledge and parents' information on verbal communication skills. Obtainable knowledge scores for sexuality ranged between 0-10; scores of 1-5 were classified as poor and 6-10 as good. Data analysis for the quantitative data was done using IBM SPSS; version 22. Chi square test of statistical significance and multivariate analysis using binary logistic regression were used in the analysis, and the level of significance was set at a p value of less than 0.05. RESULTS: Out of the 400 respondents, 55.5% were girls. The mean age (SD) of the respondents was 15.9 +/- 1.3 years. Although 15.5% and 8.8% of the respondents were very comfortable discussing sexually related matters with their mothers and fathers only 34.8% and 16.0% of mothers and fathers were comfortable discussing such matters with the respondents. Less than half of the respondents (42.5%) had good sexual knowledge. Verbal sexual communication between parents and respondents and age above 16 years were found to be predictors of good sexual knowledge. CONCLUSIONS: Poor parental verbal communication led to the poor knowledge of sexuality among the respondents. Parents should be encouraged to discuss sexuality matters with their children.
C1 [Orji, C. J.; Arinze-Onyia, S. U.] ESUCOM Healthcare Res Initiat, Enugu, Nigeria.
   [Orji, C. J.; Arinze-Onyia, S. U.] Enugu State Univ, Coll Med, Enugu, Nigeria.
RP Orji, CJ (corresponding author), ESUCOM Healthcare Res Initiat, Enugu, Nigeria.; Orji, CJ (corresponding author), Enugu State Univ, Coll Med, Enugu, Nigeria.
EM Chinonyelu@yahoo.com
CR Adedimeji AA, 2007, J HEALTH POPUL NUTR, V25, P146
   Adekunle LA, 2009, AFR J REPROD HEALTH, V13, P37
   Adogu P, 2014, NIGERIA J PUB HLTH, V10, P24, DOI 10.12908/SEEJPH-2014-25
   Agunwa CC, 2014, J EXPT RES, V2, P65
   Allen S, 2009, M SEXUAL REPROD HLTH, V0, P0
   Ayalew M, 2014, REPROD HEALTH, V11, P0, DOI 10.1186/1742-4755-11-77
   Biddlecom A, 2009, INT PERSPECT SEX R H, V35, P72, DOI 10.1363/3507209
   Clealand J., 2013, SEX REPR HLTH AD, V0, P0
   Davis AN, 2013, INT J EQUITY HEALTH, V1, P1215
   Ibaya GA, 1996, E AFR MED J, V73, P95
   ICPD. Department of Economic and Social Affairs United Nations (UN), 1994, UN UN POP DEV REP IN, V0, P0
   Kaljee LM, 2011, J ADOLESCENT HEALTH, V48, P268, DOI 10.1016/j.jadohealth.2010.06.021
   Kawai K, 2008, SCAND J PUBLIC HEALT, V36, P879, DOI 10.1177/1403494808094243
   Mathew R. M., 2006, JOURNAL OF MEDICAL SCIENCES (PAKISTAN), V6, P537
   National Agency for the control of AIDS (NACA), 2016, GEND ASS NAT HIV RES, V0, P0
   National Population Commission (NPC) and ICF Macro, 2013, NAT DEM HLTH SURV 20, V0, P0
   Onwasigwe, 2014, OPEN J OBSTET GYNECO, V4, P987, DOI 10.4236/ojog.2014.416139
   Opara P I, 2010, NIGER J MED, V19, P168
   Population Reference Bureau and Center for Population Options, 2014, WORLD DAT SHEET, V0, P0
   The United Nations Population Fund, 2014, STAT WORLD POP POW 1, V0, P0
   United Nations Childrens Fund, 2013, AIDS FREE GEN CHILDR, V0, P11
NR 23
TC 0
Z9 0
U1 0
U2 2
PU JIMMA UNIV, ETHIOPIA
PI JIMMA
PA PO BOX 378, JIMMA, OROMIA 00000, ETHIOPIA
SN 1029-1857
EI 2413-7170
J9 ETHIOP J HEALTH SCI
JI Ethiop. J. Health Sci.
PD JUL 15
PY 2019
VL 29
IS 4
BP 477
EP 486
DI 10.4314/ejhs.v29i4.9
PG 10
WC Health Care Sciences & Services
SC Health Care Sciences & Services
GA IR7PD
UT WOS:000481632200009
PM 31447521
DA 2023-03-20
ER

PT J
AU Mutale, W
   Nzala, S
   Cassell, HM
   Martin, MH
   Chi, BH
   Mukanu, M
   Shankalala, P
   Koethe, JR
   Heimburger, DC
AF Mutale, Wilbroad
   Nzala, Selestine
   Cassell, Holly M.
   Martin, Marie H.
   Chi, Benjamin H.
   Mukanu, Mulenga
   Shankalala, Perfect
   Koethe, John R.
   Heimburger, Douglas C.
TI HIV Research Training Partnership of the University of Zambia and Vanderbilt University: Features and Early Outcomes
SO ANNALS OF GLOBAL HEALTH
LA English
DT Article
ID noncommunicable diseases; health
AB Background: Despite the burden of HIV being highest in sub-Saharan Africa (SSA), research expertise and capacity to address scientific questions regarding complications of HIV and ART, especially chronic non-communicable conditions, is limited in the region. The comorbidities prevalent in persons with HIV are mediated through diverse mechanisms, many of which can be context or region-specific and are yet to be elucidated. The phenotype, risk factors, and effective interventions for these conditions may differ between populations and settings, and therefore there is an urgent need for research to help understand these processes and how to best address them in SSA. Here, we report the research capacity building activities in SSA conducted by the University of Zambia (UNZA)-Vanderbilt Training Partnership for HIVNutrition-Metabolic Research (UVP), drawing lessons and challenges for a wide global health audience. Methods: We reviewed program data and conducted interviews with program leaders and participants to understand and document the progress and outcomes of the partnership. We report the program's early achievements, highlighting drivers and challenges. Results: Between 2015 and 2019, UVP made substantial progress on its goals of training new UNZA PhD scientists to investigate complex nutritional and metabolic factors related to long-term HIV complications and comorbidities. The program has supported 11 UNZA PhD students with dual UNZA-Vanderbilt mentorship; three have graduated, and other candidates are progressing in their PhD studies. The project also supported institutional capacity through UNZA faculty participation in Vanderbilt grant writing workshops, with strong success in obtaining grants among those who participated. UVP also supported development of greater structure to UNZA's PhD program and a mentorship curriculum, both now adopted by UNZA. The major drivers for success included UVP's alignment of goals between UNZA and Vanderbilt, and local institutional ownership. The longstanding history of collaborations between the two institutions contributed substantially to alignment and mutual support of UVP's goals. Several challenges were noted, including limits on direct research funding for students and a relatively small pool of funded investigators at UNZA. Conclusions: Despite some challenges, UVP has achieved positive outcomes over its first four years. Longstanding partnerships and local institutional ownership were the main drivers. We expect the challenges to mitigated as the project continues and produces more UNZA researchers and teams and more funded projects, collectively building the local research community. With continued resources and clear focus, we expect that UNZA's investigators and partners will attract research funding and generate high-impact research outputs across a broad range of studies in HIV as well as newer threats from non-communicable conditions experienced by long-term survivors of HIV and by the general population.
C1 [Mutale, Wilbroad; Nzala, Selestine; Mukanu, Mulenga; Shankalala, Perfect; Heimburger, Douglas C.] Univ Zambia, Lusaka, Zambia.
   [Mutale, Wilbroad; Cassell, Holly M.; Martin, Marie H.; Koethe, John R.; Heimburger, Douglas C.] Vanderbilt Univ, Med Ctr, Nashville, TN 37235 USA.
   [Mutale, Wilbroad; Cassell, Holly M.; Martin, Marie H.; Koethe, John R.; Heimburger, Douglas C.] Vanderbilt Inst Global Hlth, Nashville, TN 37203 USA.
   [Chi, Benjamin H.] Univ N Carolina, Chapel Hill, NC 27515 USA.
C3 University of Zambia; Vanderbilt University; Vanderbilt University; University of North Carolina; University of North Carolina Chapel Hill
RP Mutale, W (corresponding author), Univ Zambia, Lusaka, Zambia.; Mutale, W (corresponding author), Vanderbilt Univ, Med Ctr, Nashville, TN 37235 USA.; Mutale, W (corresponding author), Vanderbilt Inst Global Hlth, Nashville, TN 37203 USA.
EM wmutale@yahoo.com
FU Fogarty International Center of the National Institutes of Health [D43 TW009744]
CR Bates I, 2014, HEALTH RES POLICY SY, V12, P0, DOI 10.1186/1478-4505-12-11
   Bates I, 2006, PLOS MED, V3, P1224, DOI 10.1371/journal.pmed.0030299
   Cole DC, 2014, HEALTH RES POLICY SY, V12, P0, DOI 10.1186/1478-4505-12-17
   Dawson R, 2013, PUBLIC HEALTH ACTION, V3, P4, DOI 10.5588/pha.12.0048
   Dean L, 2017, BMJ OPEN, V7, P0, DOI 10.1136/bmjopen-2017-018718
   Kayamba V, 2018, PAN AFR MED J, V31, P0, DOI 10.11604/pamj.2018.31.128.11850
   Kayamba V, 2017, MALAWI MED J, V29, P212, DOI 10.4314/mmj.v29i2.25
   Kayamba V, 2017, PLOS ONE, V12, P0, DOI 10.1371/journal.pone.0184272
   Kengne AP, 2014, LANCET GLOB HEALTH, V2, PE247, DOI 10.1016/S2214-109X(14)70212-8
   Kumwenda S, 2017, MALAWI MED J, V29, P1, DOI 10.4314/mmj.v29i1.1
   Levitt NS, 2011, AM J CLIN NUTR, V94, P1690S, DOI 10.3945/ajcn.111.019075
   Masenga SK, 2019, CURR HYPERTENS REP, V21, P0, DOI 10.1007/s11906-019-0956-5
   Munkombwe D, 2016, CLIN NUTR ESPEN, V13, PE8, DOI 10.1016/j.clnesp.2016.03.002
   Ngongalah L., 2018, BIORXIV446328, V0, P0, DOI DOI 10.1101/446328
   Omaswa F, 2018, ANN GLOB HEALTH, V84, P160, DOI 10.29024/aogh.8
   Shah SC, 2019, J GLOB ONCOL, V5, P0, DOI 10.1200/JGO.18.00200
   Yarmoshuk AN, 2018, ANN GLOB HEALTH, V84, P139, DOI 10.29024/aogh.20
NR 20
TC 2
Z9 2
U1 1
U2 2
PU UBIQUITY PRESS LTD
PI LONDON
PA 2N, 6 OSBORNE ST, LONDON, E1 6TD, ENGLAND
SN 2214-9996
EI 
J9 ANN GLOB HEALTH
JI Ann. Glob. Health
PD JUN 15
PY 2019
VL 85
IS 1
BP 
EP 
DI 10.5334/aogh.2588
PG 10
WC Public, Environmental & Occupational Health
SC Public, Environmental & Occupational Health
GA JZ6LP
UT WOS:000505214400014
PM 31750078
DA 2023-03-20
ER

PT J
AU Johns, MM
   Poteat, VP
   Horn, SS
   Kosciw, J
AF Johns, Michelle M.
   Poteat, V. Paul
   Horn, Stacey S.
   Kosciw, Joseph
TI Strengthening Our Schools to Promote Resilience and Health Among LGBTQ Youth: Emerging Evidence and Research Priorities from The State of LGBTQ Youth Health and Wellbeing Symposium
SO LGBT HEALTH
LA English
DT Article
DE disparity; gender minority; resilience; schools; sexual minority; youth
ID gay-straight alliances; sexual minority youth; risk behaviors; substance use; transgender persons; perceived discrimination; parents attitudes; gender identity; hiv prevalence; united-states
AB Lesbian, gay, bisexual, transgender, and queer/questioning (LGBTQ) adolescents face well-documented health disparities in suicide risk, substance use, and sexual health. These disparities are known to stem, in part, from stigma directed toward LGBTQ youth in the form of minority stressors such as violence, discrimination, and harassment. Given the proportion of time that LGBTQ students spend in school, schools provide a critical context within which protective factors may be developed and leveraged to improve the health and well-being of these populations. This article provides a summary of key findings from a discussion among researchers, practitioners, and community members who participated in "The State of LGBTQ Youth Health and Wellbeing: Strengthening Schools and Families to Build Resilience," a public symposium held in June 2017. We detail emerging science on and future priorities for school-based research with LGBTQ youth which were identified by attendees at this meeting, with a particular focus on intersectionality, supportive adults in schools, and in-school programs. We call for more school-based research on priority gaps such as how LGBTQ students' intersecting identities affect their in-school experiences, how to design professional development programs that cultivate supportive educators, and how to leverage gay-straight alliances/gender and sexuality alliances as sites of health programming for LGBTQ students.
C1 [Johns, Michelle M.] Ctr Dis Control & Prevent, Div Adolescent & Sch Hlth, 1600 Clifton Rd,MS E-75, Atlanta, GA 30329 USA.
   [Poteat, V. Paul] Boston Coll, Lynch Sch Educ, Boston, MA USA.
   [Horn, Stacey S.] Univ Illinois, Coll Educ, Chicago, IL 60680 USA.
   [Kosciw, Joseph] GLSEN, New York, NY USA.
C3 Centers for Disease Control & Prevention - USA; Boston College; University of Illinois System; University of Illinois Chicago; University of Illinois Chicago Hospital
RP Johns, MM (corresponding author), Ctr Dis Control & Prevent, Div Adolescent & Sch Hlth, 1600 Clifton Rd,MS E-75, Atlanta, GA 30329 USA.
EM mjohns1@cdc.gov
FU Northwestern Institute for Sexual and Gender Minority Health and Wellbeing; National Institute on Drug Abuse [P30DA027828-07S1]
CR Almeida J, 2009, J YOUTH ADOLESCENCE, V38, P1001, DOI 10.1007/s10964-009-9397-9
   American Psychological Association, 2019, RESPECT WORKSHOP, V0, P0
   Armstrong HL, 2016, SEX HEALTH, V13, P311, DOI 10.1071/SH15200
   Baral SD, 2013, LANCET INFECT DIS, V13, P214, DOI 10.1016/S1473-3099(12)70315-8
   Bellinger LB, 2016, INEQUALITY SCH DISCI, V0, P135
   Bochenek M, 2001, HATRED IN THE HALLWA, V0, P0
   Bowleg L, 2012, AM J PUBLIC HEALTH, V102, P1267, DOI 10.2105/AJPH.2012.300750
   Brener ND, 2017, SCHOOL HEALTH PROFIL, V0, P0
   Centers for Disease Control and Prevention, 2015, HIV SURVEILLANCE REP, V0, P0
   Centers for Disease Control and Prevention, 2018, ANTIBULLYING POLICIE, V0, P0
   Clements-Nolle K, 2001, AM J PUBLIC HEALTH, V91, P915, DOI 10.2105/AJPH.91.6.915
   Coburn CE, 2016, EDUC RESEARCHER, V45, P48, DOI 10.3102/0013189X16631750
   Cole ER, 2001, POLIT PSYCHOL, V22, P293, DOI 10.1111/0162-895X.00240
   Crenshaw, 1991, STANFORD LAW REV, V43, P1241, DOI 10.3917/cdge.039.0051
   Davis B, 2014, J AM ACAD CHILD PSY, V53, P1271, DOI 10.1016/j.jaac.2014.09.010
   Day JK, 2017, J ADOLESCENT HEALTH, V61, P729, DOI 10.1016/j.jadohealth.2017.06.024
   Doty ND, 2010, J YOUTH ADOLESCENCE, V39, P1134, DOI 10.1007/s10964-010-9566-x
   Durlak JA, 2011, CHILD DEV, V82, P405, DOI 10.1111/j.1467-8624.2010.01564.x
   Fergus S, 2005, ANNU REV PUBL HEALTH, V26, P399, DOI 10.1146/annurev.publhealth.26.021304.144357
   Galliher RV, 2004, J YOUTH ADOLESCENCE, V33, P235, DOI 10.1023/B:JOYO.0000025322.11510.9d
   GLSEN Inc, 2018, LGBTQ INCLUSIVE CURR, V0, P0
   Goodenow C, 2006, PSYCHOL SCHOOLS, V43, P573, DOI 10.1002/pits.20173
   Gordon AR, 2018, J SCHOOL HEALTH, V88, P306, DOI 10.1111/josh.12606
   Gordon Allegra R, 2007, J LGBT HEALTH RES, V3, P55
   Greytak EA, 2010, YEAR ONE EVALUATION, V0, P0
   Greytak EA, 2016, FROM TEASING TO TORM, V0, P0
   Greytak EA, 2013, J LGBT YOUTH, V10, P45, DOI 10.1080/19361653.2012.718522
   Greytak Emily A., 2013, J SCH VIOLENCE, V12, P80, DOI 10.1080/15388220.2012.731586
   Griffin P., 2004, J GAY LESBIAN ISSUES, V1, P7, DOI 10.1300/J367V01N03_
   Harrison L, 2017, YOUTH SOC, V49, P1023, DOI 10.1177/0044118X15569216
   Hatzenbuehler ML, 2014, CURR DIR PSYCHOL SCI, V23, P127, DOI 10.1177/0963721414523775
   Hatzenbuehler ML, 2013, J ADOLESCENT HEALTH, V53, PS21, DOI 10.1016/j.jadohealth.2012.08.010
   Hatzenbuehler ML, 2013, AM J PUBLIC HEALTH, V103, P813, DOI 10.2105/AJPH.2012.301069
   Hatzenbuehler ML, 2009, PSYCHOL BULL, V135, P707, DOI 10.1037/a0016441
   Heaney C.A., 2008, HLTH BEHAV HLTH ED T, V4, P189
   Heck NC, 2011, SCHOOL PSYCHOL QUART, V26, P161, DOI 10.1037/a0023226
   Herbst JH, 2008, AIDS BEHAV, V12, P1, DOI 10.1007/s10461-007-9299-3
   Horn SS, 2016, HANDBOOK OF CHILDREN, V0, P221
   Johns MM, 2018, LGBT HEALTH, V5, P6, DOI 10.1089/lgbt.2017.0053
   Johns MM, 2019, MMWR-MORBID MORTAL W, V68, P67, DOI 10.15585/mmwr.mm6803a3
   Johns MM, 2018, J PRIM PREV, V39, P263, DOI 10.1007/s10935-018-0508-9
   Kann L, 2018, MMWR SURVEILL SUMM, V67, P1, DOI 10.15585/mmwr.ss6708a1
   Kann L, 2016, MMWR-MORBID MORTAL W, V65, P106, DOI 10.15585/mmwr.mm6505a2
   Kim R, 2009, A REPORT ON THE STAT, V0, P0
   Kitchen J., 2012, ALBERTA J EDUC RES, V58, P444
   Kosciw J. G., 2013, J SCH VIOLENCE, V2, P45, DOI 10.1080/15388220.2012.732546
   Kosciw JG, 2016, THE 2015 NATIONAL SC, V0, P0
   Kosciw JG, 2006, 2005 NATL SCH CLIMAT, V0, P0
   Kosciw JG, 2015, AM J COMMUN PSYCHOL, V55, P167, DOI 10.1007/s10464-014-9642-6
   Kosciw JG, 2009, J YOUTH ADOLESCENCE, V38, P976, DOI 10.1007/s10964-009-9412-1
   Kull RM, 2015, FROM STATEHOUSE TO S, V0, P0
   Kull Ryan M., 2017, RSF-RUS SAGE J SOC S, V20, P13
   Lapointe AA, 2015, J LGBT YOUTH, V12, P144, DOI 10.1080/19361653.2014.969867
   Marshal MP, 2008, ADDICTION, V103, P546, DOI 10.1111/j.1360-0443.2008.02149.x
   Meyer I.H., 2013, HDB PSYCHOL SEXUAL O, V0, PP252, DOI 10.1093/ACPROF:OSO/9780199765218.003.0018
   Mojola SA, 2012, PERSPECT SEX REPRO H, V44, P125, DOI 10.1363/4412512
   National Research Council and Institute of Medicine, 2002, COMMUNITY PROGRAMS P, V0, P0
   OBrien KHM, 2016, LGBT HEALTH, V3, P248, DOI 10.1089/lgbt.2016.0031
   Palmer NA, 2017, SEXUAL ORIENTATION G, V0, P58
   Parra LA, 2018, J SOC PERS RELAT, V35, P854, DOI 10.1177/0265407517699713
   Pascoe EA, 2009, PSYCHOL BULL, V135, P531, DOI 10.1037/a0016059
   Payne E., 2010, ISSUES TEACHER ED, V19, P11
   Perez-Brumer A, 2017, J AM ACAD CHILD PSY, V56, P739, DOI 10.1016/j.jaac.2017.06.010
   Peter CR, 2015, HEALTH EDUC, V115, P71, DOI 10.1108/HE-01-2014-0003
   Poteat VP, 2016, AM EDUC RES J, V53, P1732, DOI 10.3102/0002831216674804
   Poteat VP, 2016, J YOUTH ADOLESCENCE, V45, P1438, DOI 10.1007/s10964-016-0421-6
   Poteat VP, 2015, CHILD DEV, V86, P176, DOI 10.1111/cdev.12289
   Poteat VP, 2013, J RES ADOLESCENCE, V23, P319, DOI 10.1111/j.1532-7795.2012.00832.x
   Reddy R, 2003, DEV PSYCHOPATHOL, V15, P119, DOI 10.1017/S0954579403000075
   Reisner SL, 2015, J SEX RES, V52, P243, DOI 10.1080/00224499.2014.886321
   Richardson GE, 2002, J CLIN PSYCHOL, V58, P307, DOI 10.1002/jclp.10020
   Rogers LO, 2015, CHILD DEV, V86, P407, DOI 10.1111/cdev.12303
   Russell ST, 2001, J ADOLESCENCE, V24, P111, DOI 10.1006/jado.2000.0365
   Russell ST, 2010, CHILD DEV, V24, P0
   Russell ST, 2012, AM J PUBLIC HEALTH, V102, P493, DOI 10.2105/AJPH.2011.300430
   Russell ST, 2009, J YOUTH ADOLESCENCE, V38, P891, DOI 10.1007/s10964-008-9382-8
   Ryan CL, 2013, J LGBT YOUTH, V10, P83, DOI 10.1080/19361653.2012.718540
   Ryan RM., 1994, J EARLY ADOLESCENCE, V14, P226, DOI 10.1177/027243169401400207
   Sadowski M., 2010, ISSUES TEACHER ED, V19, P53
   Sadowski M, 2016, LGBTQ VOICES IN EDUC, V0, P3
   Saewyc EM, 2017, SEXUAL ORIENTATION G, V0, P39
   Saewyc EM, 2014, INT HDB ADOLESCENT P, V0, PP159, DOI 10.1007/978-1-4899-8026-7_8
   Sellers RM, 2006, J RES ADOLESCENCE, V16, P187, DOI 10.1111/j.1532-7795.2006.00128.x
   Singh AA, 2013, SEX ROLES, V68, P690, DOI 10.1007/s11199-012-0149-z
   Snapp SD, 2015, SEX EDUC-SEX SOC LEA, V15, P580, DOI 10.1080/14681811.2015.1042573
   Snapp SD, 2015, EQUITY EXCELL EDUC, V48, P249, DOI 10.1080/10665684.2015.1025614
   Snapp SD, 2015, J ADOLESCENT RES, V30, P57, DOI 10.1177/0743558414557625
   Stephens SC, 2011, AIDS BEHAV, V15, P683, DOI 10.1007/s10461-010-9773-1
   Szalacha LA, 2003, AM J EDUC, V110, P58, DOI 10.1086/377673
   Tasker TB, 2014, SEX RES SOC POLICY, V11, P299, DOI 10.1007/s13178-014-0149-6
   Taylor CG, 2016, J LGBT YOUTH, V13, P112, DOI 10.1080/19361653.2015.1087929
   Taylor RD, 2017, CHILD DEV, V88, P1156, DOI 10.1111/cdev.12864
   The Human Rights Campaign Foundation, 2018, CREATING SAFE AND WE, V0, P0
   Toomey RB, 2017, J GAY LESBIAN MENT H, V21, P3, DOI 10.1080/19359705.2016.1217499
   U. S. Department of Education, 2008, PUBLIC SCHOOL DATA F, V0, P0
   Vigna AJ, 2018, MINDFULNESS, V9, P914, DOI 10.1007/s12671-017-0831-x
   Warner LR, 2013, SEX ROLES, V68, P803, DOI 10.1007/s11199-013-0281-4
   Wilson EC, 2015, AM J PUBLIC HEALTH, V105, PE41, DOI 10.2105/AJPH.2014.302443
NR 98
TC 51
Z9 51
U1 7
U2 33
PU MARY ANN LIEBERT, INC
PI NEW ROCHELLE
PA 140 HUGUENOT STREET, 3RD FL, NEW ROCHELLE, NY 10801 USA
SN 2325-8292
EI 2325-8306
J9 LGBT HEALTH
JI LGBT Health
PD JUN 1
PY 2019
VL 6
IS 4
BP 146
EP 155
DI 10.1089/lgbt.2018.0109
EA APR 2019
PG 10
WC Public, Environmental & Occupational Health
SC Public, Environmental & Occupational Health
GA IC3VW
UT WOS:000463767200001
PM 30958731
DA 2023-03-20
ER

PT J
AU Jabeen, M
   Adrish, A
   Liaquat, A
AF Jabeen, Mah
   Adrish, Ayesha
   Liaquat, Aamna
TI AN INTERVENTIONAL STUDY TO IDENTIFY THE ROLE OF AWARENESS ABOUT ROLE OF VACCINES FOR HIV/AIDS CONTROL PROGRAMS
SO INDO AMERICAN JOURNAL OF PHARMACEUTICAL SCIENCES
LA English
DT Article
DE HIV/AIDS; College Students and Health Education
ID attitudes; knowledge
AB Background: HIV is a very dangerous infection. Its ways of transformation to other persons and its avoidance are not well understood to the younger generation. Objectives: The main purpose of the study was to identify the role of health education for the awareness of the younger generation about the dangerous effects, transformation, and prevention of the disease. Patients and Methods: This interventional research was carried out at Mayo Hospital, Lahore (February to November 2008). The study was conducted in two segments. The basic information of the students about HIV was identified during the first segment. Students belonging to various classes were included in the study. These were 350 in numbers. Then a lecture was given to the students about the information of communication and anticipation of the disorder. The patients who were present in the first segment were called to enter in the second segment for further analysis after 3 months. 314 students became ready to enter into the next segment. SPSS was used to assess the data. Results: Average age of the participants was about (17.44 +/- 1.28) years. The students having experience of 13 or 14 years were well as compare to 11 and 12 years of age. 314 students were included in the second segment of the study. By joining the second segment the knowledge of the participants enhanced to a greater extent. Conclusions: It has been concluded that the students must obtain reasonable information about the communication and anticipation of the infection. Students should be asked to discuss HIV and its various symptoms to each other.
C1 [Jabeen, Mah; Adrish, Ayesha] Bahawal Victoria Hosp, Bahawalpur, Pakistan.
   [Liaquat, Aamna] Shalamar Hosp Lahore, Lahore, Pakistan.
RP Jabeen, M (corresponding author), Bahawal Victoria Hosp, Bahawalpur, Pakistan.
CR Al-Mazrou YY, 2005, SAUDI MED J, V26, P1788
   *CDCP, 2001, HIV AIDS SURVEILLANC, V13, P0
   Irfan A, 2003, PAKISTAN J MED, V42, P0
   Jayakumar M, 2004, INT C AIDS 15 2004 B, V0, P15
   Kyrychenko P, 2006, J ADOLESCENT HEALTH, V39, P900, DOI 10.1016/j.jadohealth.2006.06.006
   Macek M, 2005, CROAT MED J, V46, P320
   *OFF NAT AIDS POL, 1996, YOUTH HIV AIDS AM AG, V0, P0
   Raheel H, 2004, INT C AIDS KNOWL BEL, V0, P0
   *UNAIDS, 2008, 2008 REP GLOB AIDS E, V0, P0
   UNESCO, 2009, STRAT APPR HIV AIDS, V0, P0
   WHO UNAIDS UNICEF, 2009, UN ACC SCAL PRIOR HI, V0, P0
NR 12
TC 0
Z9 0
U1 0
U2 0
PU SSJ COLL PHARMACY-SSJCP
PI NAGPUR
PA 125B-125 SANTRANJIPURA, TLIPHONE EXCHANGE RD, NAGPUR, 440001, INDIA
SN 2349-7750
EI 
J9 INDO AM J PHARM SCI
JI Indo Am. J. Pharm. Sci.
PD MAY 15
PY 2019
VL 6
IS 5
BP 9982
EP 9987
DI 
PG 6
WC Chemistry, Medicinal
SC Pharmacology & Pharmacy
GA II8ZP
UT WOS:000475483200201
DA 2023-03-20
ER

PT J
AU Agamlor, E
   Pencille, L
   Lutala, P
   Akoku, DA
   Tarkang, E
AF Agamlor, Evans
   Pencille, Lilian
   Lutala, Prosper
   Akoku, Derick Akompab
   Tarkang, Elvis
TI Uptake of HIV testing and counseling among tertiary institution students in the Hohoe Municipality, Ghana
SO JOURNAL OF PUBLIC HEALTH IN AFRICA
LA English
DT Article
DE HTC uptake; knowledge; students; tertiary institutions; Hohoe; Ghana
ID sexual risk; stigma; kumasi
AB HIV Testing and Counselling (HTC) is a critical strategy to reduce the rate of new HIV infections and the key entry point to HIV treatment, care and support services. This study aimed to determine the uptake of HTC among students of tertiary institutions in the Hohoe Municipality of Ghana. This was a quantitative cross-sectional study. A structured questionnaire was used to collect data among a proportionate stratified sample of students from tertiary institutions. Chi-square and Logistic regression analyses were performed using Stata version 12.0 at the 0.05 level of significance. Only 30.6% of the total respondents had ever tested for HIV/AIDS of which, only 22.9% tested less than 6 months before the current study. Students above twenty-four years of age were 3 times more likely to go for HTC than those below 20 years [OR 2.56 (95% CI: 1.07-6.11; p=0.034)]; those in the fourth year of study were 3 times more likely get HTC than those in the first year [OR=3.05 (95%CI: 1.10-8.49; p 0.033)]; and those attending THERESCO, the Midwifery training college and MIAS were more than 2 times more likely to get tested for HIV than those attending FRANCO [OR =2.67 (95% CI: 1.14-6.15; p-0.024)], [OR-2.40 (95% CI: 1.04-5.54; p=0.040)] and [OR=2.63 (95% CI: 1.13-6.13; p=0.026)] respectively. The uptake of I ITC among tertiary institution students in Hohoe municipality was considerably low. Policymalcers should design programs and interventions that would increase uptake of HTC among tertiary students, with focus on those aged less than 20 years, those at the lower level of study and those in the non-health related institutions.
C1 [Agamlor, Evans; Tarkang, Elvis] Univ Hlth & Allied Sci, Dept Populat & Behav Sci, Sch Publ, Hlth, Ho, Ghana.
   [Pencille, Lilian; Tarkang, Elvis] HIV AIDS Prevent Res Network Cameroon, Kumba, Cameroon.
   [Lutala, Prosper] Univ Malawi, Coll Med, Sch Publ Hlth & Family Med, Zomba, Malawi.
   [Akoku, Derick Akompab] Community Res & Training Inst, Yaounde, Cameroon.
C3 University of Malawi
RP Tarkang, E (corresponding author), Univ Hlth & Allied Sci, Sch Publ Hlth, PMB 31, Ho, Volta Region, Ghana.
EM ebeyang1@yahoo.com
CR Abiodun Olumide, 2014, BMC RES NOTES, V7, P639, DOI 10.1186/1756-0500-7-639
   Abokyi L V, 2014, GHANA MED J, V48, P43
   Addis Z, 2014, ADV PREV MED, V0, P0
   Andoh-Robertson T, 2018, ADV SOC SCI RES J, V5, P199
   Anhomah A., 1998, AIDS EDUC PREV, V10, P303
   [Anonymous], 1977, SAMPLING TECHNIQUES, V0, P0
   Asante KO, 2013, AFR HEALTH SCI, V13, P270, DOI 10.4314/ahs.v13i2.11
   Asaolu IO, 2016, PLOS ONE, V11, P0, DOI 10.1371/journal.pone.0164052
   Bwambale FM, 2008, BMC PUBLIC HEALTH, V8, P0, DOI 10.1186/1471-2458-8-263
   DRONAMRAJU S, 2013, REPROD HLTH, V100, P17
   Fikadie Getachew, 2014, ADV PREV MED, V2014, P906107, DOI 10.1155/2014/906107
   Ghana AIDS Commission, 2014, 2014 STAT REP, V0, P0
   Ghana Statistical Service, 2014, POP HOUS CENS, V0, P0
   GSS (Ghana Statistical Service) Ghana Health Service (GHS) and ICF Macro, 2009, GHAN DEM HLTH SURV 2, V0, P0
   Gyasi RM, 2018, J HIV-AIDS SOC SERV, V17, P127, DOI 10.1080/15381501.2017.1407730
   Haddison EC, 2012, PAN AFR MED J, V13, P0
   Koku EF, 2011, SEX HEALTH, V8, P110, DOI 10.1071/SH09095
   Longfield K, 2002, 52 PSI REV DIV, V0, P0
   Madiba S, 2016, AIDS RES TREAT, V2016, P0, DOI 10.1155/2016/4842814
   Mohlabane N, 2016, HEALTH SA GESONDHEID, V21, P0, DOI 10.1016/j.hsag.2015.11.001
   Munthali Alister C, 2013, AFR J REPROD HEALTH, V17, P60
   Mwangi Rose W, 2014, GLOB J HEALTH SCI, V6, P84, DOI 10.5539/gjhs.v6n4p84
   National AIDS/STI Control Programme, 2018, HIV SENT SURV, V0, P0
   Onah H E, 2004, NIGER POSTGRAD MED J, V11, P121
   Sanga Z, 2015, BMC PUBLIC HEALTH, V15, P0, DOI 10.1186/s12889-015-1771-9
   Teklehaimanot HD, 2016, BMC PUBLIC HEALTH, V16, P0, DOI 10.1186/s12889-016-2918-z
   Ulasi CI, 2009, HEALTH PLACE, V15, P255, DOI 10.1016/j.healthplace.2008.05.006
   UNICEF, 2014, STAT UPD CHILDR AD A, V0, P0
   Witzel TC, 2017, PLOS ONE, V12, P0, DOI 10.1371/journal.pone.0170588
   World Health Organization, 2015, CONS GUID HIV TEST S, V0, P0
   Wringe A, 2008, TROP MED INT HEALTH, V13, P319, DOI 10.1111/j.1365-3156.2008.02005.x
NR 31
TC 1
Z9 1
U1 1
U2 2
PU PAGEPRESS PUBL
PI PAVIA
PA MEDITGROUP, VIA G BELLI, 4, PAVIA, 27100, ITALY
SN 2038-9922
EI 2038-9930
J9 J PUBLIC HEALTH AFR
JI J. Public Health Africa
PD JUN 15
PY 2019
VL 10
IS 2
BP 95
EP 100
DI 10.4081/jphia.2019.1044
PG 6
WC Public, Environmental & Occupational Health
SC Public, Environmental & Occupational Health
GA KX1LA
UT WOS:000521643100006
PM 32257076
DA 2023-03-20
ER

PT J
AU Letshwenyo-Maruatona, SB
   Madisa, M
   Boitshwarelo, T
   George-Kefilwe, B
   Kingori, C
   Ice, G
   Bianco, JA
   Marape, M
   Haile, ZT
AF Letshwenyo-Maruatona, Sandra B.
   Madisa, Montlenyane
   Boitshwarelo, Thokgamo
   George-Kefilwe, Botho
   Kingori, Caroline
   Ice, Gillian
   Bianco, Joseph A.
   Marape, Marape
   Haile, Zelalem T.
TI Association between HIV/AIDS knowledge and stigma towards people living with HIV/AIDS in Botswana
SO AJAR-AFRICAN JOURNAL OF AIDS RESEARCH
LA English
DT Article
DE BAIS; HIV knowledge; prevention; social stigma; sub-Saharan Africa; transmission
ID hiv; interventions; education; impact; behaviors; students; risk
AB In Botswana, an estimated 350 000 people live with HIV/AIDS. HIV/AIDS testing rates are low, suggesting that many other people remain undiagnosed. Stigma related to HIV/AIDS is prevalent and contributes to low testing rates and under-diagnosis of the virus. Identifying factors that contribute to stigma, such as insufficient or inaccurate knowledge of HIV/AIDS, may be critical in increasing early identification and treatment. This cross-sectional study used nationally representative data from the 2013 Botswana AIDS Impact Survey (BAIS) IV to examine the relationship between HIV/AIDS knowledge and stigmatising attitudes toward people living with HIV/AIDS (PLWHA). The mean (standard error) for stigma towards PLWHA score and HIV/AIDS knowledge score were 0.99 (0.02) and 5.90 (0.03) respectively. HIV/AIDS knowledge score and stigma towards PLWHA score were strongly positively correlated r (4,4045) = 0.415, p < 0.001). After adjusting for potential confounders, HIV/AIDS knowledge score significantly predicted stigma towards PLWHA score [coefficient beta (95% CI)] [-0.25 (-0.29, -0.20), p < 0.001]. These findings imply that programmes and interventions that increase HIV/AIDS knowledge may reduce the pervasive apprehension, blame, and stigmatising attitude held towards PLWHA in Botswana.
C1 [Letshwenyo-Maruatona, Sandra B.; Boitshwarelo, Thokgamo; George-Kefilwe, Botho] Inst Hlth Sci Gaborone, Gaborone, Botswana.
   [Madisa, Montlenyane] Botswana Coll Distance & Open Learning, Gaborone, Botswana.
   [Kingori, Caroline] Ohio Univ, Dept Social & Publ Hlth, Athens, OH 45701 USA.
   [Ice, Gillian; Bianco, Joseph A.] Ohio Univ, Dept Social Med, Heritage Coll Osteopath Med, Athens, OH 45701 USA.
   [Ice, Gillian] Ohio Univ, Coll Hlth Sci & Profess, Athens, OH 45701 USA.
   [Marape, Marape] Marape & Marape Family Med & Publ Hlth Clin, Gaborone, Botswana.
   [Haile, Zelalem T.] Ohio Univ, Heritage Coll Osteopath Med, Dept Social Med, Dublin, OH 43016 USA.
C3 University System of Ohio; Ohio University; University System of Ohio; Ohio University; University System of Ohio; Ohio University; University System of Ohio; Ohio University
RP Haile, ZT (corresponding author), Ohio Univ, Heritage Coll Osteopath Med, Dept Social Med, Dublin, OH 43016 USA.
EM haile@ohio.edu
FU Ohio University College of Health Sciences and Professions; American International Health Alliance
CR Adeomi AA, 2014, AIDS RES TREAT, V2014, P0, DOI 10.1155/2014/131756
   Agyemang S, 2012, J AIDS HIV RES, V4, P241, DOI 10.5897/JAHR12.023
   Airhihenbuwa C, 2009, J BLACK PSYCHOL, V35, P407, DOI 10.1177/0095798408329941
   Asante KO, 2013, REPROD HEALTH, V10, P0, DOI 10.1186/1742-4755-10-17
   Balfour L, 2010, INT J INFECT DIS, V14, PE881, DOI 10.1016/j.ijid.2010.03.021
   Bastawrous A, 2013, J ROY SOC MED, V106, P130, DOI 10.1177/0141076812472620
   Beyene B. M., 2015, PLOS ONE, V10, P0, DOI 10.1371/journal.pone.0140004
   Bigala P., 2015, J SOCIAL DEV AFRICA, V30, P27
   Brinkley-Rubinstein L, 2014, PLOS ONE, V9, P0, DOI 10.1371/journal.pone.0089915
   Brown CW, 2012, INT J HEALTH PROMOT, V50, P61, DOI 10.1080/14635240.2012.661964
   Dahlui M, 2015, PLOS ONE, V10, P0, DOI 10.1371/journal.pone.0143749
   Dinkelman T., 2006, 12418 NAT BUR EC RES, V0, P0
   Earnshaw VA, 2009, AIDS BEHAV, V13, P1160, DOI 10.1007/s10461-009-9593-3
   Fako TT, 2010, J AIDS HIV RES, V2, P116
   Gelaw YA, 2015, AIDS RES THER, V12, P0, DOI 10.1186/s12981-015-0079-2
   Gesesew HA, 2017, PLOS ONE, V12, P0, DOI 10.1371/journal.pone.0173928
   Goffman, 1966, BEHAV PUBLIC PLACES, V0, P0
   Green EC, 2006, AIDS BEHAV, V10, P335, DOI 10.1007/s10461-006-9073-y
   Haroun D, 2016, PLOS ONE, V11, P0, DOI 10.1371/journal.pone.0149920
   Harrison A, 2015, CURR HIV-AIDS REP, V12, P207, DOI 10.1007/s11904-015-0261-0
   Henrickson M, 2015, AUST NZ J PUBL HEAL, V39, P32, DOI 10.1111/1753-6405.12301
   Huda N., 2013, ADV INFECT DIS, V3, P274, DOI 10.4236/aid.2013.34042
   Isaacs S., 2015, BASELINE STUDY TECHN, V0, P0
   Kingori C, 2012, AIDS PATIENT CARE ST, V26, P761, DOI 10.1089/apc.2012.0258
   Kirby D, 2006, WHO TECH REP SER, V938, P103
   Lenhart A, 2015, TEENS SOCIAL MEDIA T, V0, P4
   Majelantle RG, 2014, J GLOB EC, V2, P108
   Muessig KE, 2015, CURR HIV-AIDS REP, V12, P173, DOI 10.1007/s11904-014-0239-3
   Mwamwenda S. T., 2014, J AIDS HIV RES, V6, P28, DOI 10.5897/JAHR2013.0279
   Noar SM, 2012, AIDS CARE, V24, P945, DOI 10.1080/09540121.2012.668167
   Okeke CE, 2012, AFR HEALTH SCI, V12, P291, DOI 10.4314/ahs.v12i3.7
   Oljira L, 2013, J INT AIDS SOC, V16, P0, DOI 10.7448/IAS.16.1.17349
   Othman SM, 2015, GLOBAL J HLTH SCI, V7, P16, DOI 10.5539/GJHS.V7N1P16.RETRIEVED
   Parker R, 2003, SOC SCI MED, V57, P13, DOI 10.1016/S0277-9536(02)00304-0
   Sarma H, 2013, J HEALTH POPUL NUTR, V31, P20
   Setlhare V, 2014, S AFR FAM PRACT, V56, P309, DOI 10.1080/20786190.2014.975484
   Smit M., 2011, USE SOCIAL MED UNPUB, V0, P0
   Statistics Botswana, 2011, 2011 HLTH STAT REP, V0, P0
   Statistics Botswana, 2013, BOTSW AIDS IMP SURV, V0, P0
   UNAIDS, 2008, COR IND NAT AIDS PRO, V0, P0
   van der Maas F, 2009, HEALTH EDUC RES, V24, P547, DOI 10.1093/her/cyn056
   WHO, 2017, GLOB SIT TRENS, V0, P0
   Wong Li-Ping, 2008, MEDSCAPE J MED, V10, P148, DOI 10.1186/1758-2652-10-6-148
   Zhao Q, 2011, AIDS EDUC PREV, V23, P341, DOI 10.1521/aeap.2011.23.4.341
NR 44
TC 20
Z9 22
U1 1
U2 12
PU NATL INQUIRY SERVICES CENTRE PTY LTD
PI GRAHAMSTOWN
PA 19 WORCESTER STREET, PO BOX 377, GRAHAMSTOWN 6140, SOUTH AFRICA
SN 1608-5906
EI 1727-9445
J9 AJAR-AFR J AIDS RES
JI AJAR-Afr. J. Aids Res.
PD JAN 2
PY 2019
VL 18
IS 1
BP 58
EP 64
DI 10.2989/16085906.2018.1552879
PG 7
WC Public, Environmental & Occupational Health
SC Public, Environmental & Occupational Health
GA HP2JE
UT WOS:000461494400007
PM 30880585
DA 2023-03-20
ER

PT J
AU Thapa, R
   Yang, YR
   Nget, M
AF Thapa, Roshna
   Yang, Youngran
   Nget, Manndy
TI Perceptions of Sexual Infidelity in Rural Cambodia: A Qualitative Study of Adolescent Men
SO AMERICAN JOURNAL OF MENS HEALTH
LA English
DT Article
DE Cambodia; adolescents; males; infidelity
ID extramarital sex; risk-factors; hiv; behavior; empowerment; prevention; patterns; nations; health
AB Sexual infidelity plays a significant role in the high rate of spousal transmission of HIV in Cambodia. The sexual beliefs and attitudes of a person begin in childhood and are developed through multiple chains in early adolescence, affecting his or her future sexual behavior and future incidence of HIV. A deeper understanding of the perspectives of adolescents regarding infidelity is critical to effective HIV prevention efforts during adulthood. Using a descriptive qualitative approach, this study explored the perceptions of male adolescents regarding male infidelity. Through the thematic analysis method, themes and subcategories were developed from the responses of 48 male high school students from three provinces. Majority of the participants (n = 33) were found to have liberal attitudes not only toward male infidelity but also toward the high possibility of their own future infidelity (n = 14). Almost 45% (n = 21) of the participants explained that men would fulfill their sexual desires outside, such as in karaoke, when their wives are unable to have sex with them. Participants believed it annoying for men to disclose their extramarital activities to their wives. The study concluded that the participants hold accepting perceptions about infidelity; they are part of the HIV problem and must be part of the solution. Educators and counselors need to deliver age-appropriate, scientifically correct, and culturally relevant messages about sexual health and HIV prevention to growing adolescents.
C1 [Thapa, Roshna; Yang, Youngran] Chonbuk Natl Univ, Res Inst Nursing Sci, Sch Nursing, Jeonju, Baekje Daero, South Korea.
   [Nget, Manndy] Thammasat Univ, Sch Nursing, Bangkok, Thailand.
C3 Jeonbuk National University; Thammasat University
RP Yang, YR (corresponding author), Chonbuk Natl Univ, Res Inst Nursing Sci, Sch Nursing, Sustainable Dev Ctr, Jeonju, South Korea.
EM youngran13@jbnu.ac.kr
FU Global Research Network Program through the Ministry of Education of the Republic of Korea; National Research Foundation of Korea [NRF-2016S1A2A2912566]
CR Achora S, 2018, SEX REPROD HEALTHC, V17, P12, DOI 10.1016/j.srhc.2018.05.002
   AJZEN I, 1991, ORGAN BEHAV HUM DEC, V50, P179, DOI 10.1016/0749-5978(91)90020-T
   Allen ES, 2008, FAM PROCESS, V47, P243, DOI 10.1111/j.1545-5300.2008.00251.x
   Arbuthnott K.D., 2009, INT J SUST HIGHER ED, V10, P152, DOI 10.1108/14676370910945954
   Baranoladi S., 2016, ASIAN SOCIAL SCI, V12, P202, DOI 10.5539/ASS.V12N7P202
   Butovskaya M., 2014, HUMAN ETHOLOGY B, V29, P18
   Clarke V., 2006, QUALITATIVE RES PSYC, V3, P77, DOI 10.1191/1478088706QP063OA
   Coma JC, 2013, DEMOGR RES, V28, P849, DOI 10.4054/DemRes.2013.28.30
   Denzin Norman K., 2008, LANDSCAPE QUALITATIV, V1, P0
   Dworkin SL, 2009, JAIDS-J ACQ IMM DEF, V51, PS111, DOI 10.1097/QAI.0b013e3181aafd78
   Essien E James, 2005, INT J EQUITY HEALTH, V4, P4, DOI 10.1186/1475-9276-4-4
   Fals-Stewart W, 2003, DRUG ALCOHOL DEPEN, V70, P65, DOI 10.1016/S0376-8716(02)00338-1
   Family Health International, 2002, STRONG FIGHT SEX BEH, V0, P0
   Fonner VA, 2014, PLOS ONE, V9, P0, DOI 10.1371/journal.pone.0089692
   Hawkins J D, 1985, J PRIM PREV, V6, P73, DOI 10.1007/BF01325432
   Hewett PC, 2008, AM J EPIDEMIOL, V168, P202, DOI 10.1093/aje/kwn113
   Jahan Y., 2017, INT J COMMUNITY MED, V4, P1379, DOI https://doi.org/10.18203/2394-6040.ijcmph20171506
   Kagesten A, 2016, PLOS ONE, V11, P0, DOI 10.1371/journal.pone.0157805
   Karimi Y., 2005, IRANIAN J ENERGY, V9, P69
   Kim J, 2008, AIDS, V22, PS57, DOI 10.1097/01.aids.0000341777.78876.40
   Kontoyannis M., 2012, HLTH SCI J, V6, P82
   Kouta Christiana, 2008, PROMOT EDUC, V15, P24, DOI 10.1177/1025382308097695
   Lincoln Y. S., 1985, NATURALISTIC INQUIRY, V75, P0
   Lippa RA, 2009, ARCH SEX BEHAV, V38, P631, DOI 10.1007/s10508-007-9242-8
   Macia M, 2011, CULT HEALTH SEX, V13, P1181, DOI 10.1080/13691058.2011.611537
   Marlow HM, 2010, CULT HEALTH SEX, V12, P899, DOI 10.1080/13691058.2010.508843
   Mbonu NC, 2010, BMC PUBLIC HEALTH, V10, P0, DOI 10.1186/1471-2458-10-334
   Ministry of Education Youth and Sport (MoEYS)/Interdepartmental Committee for HIV & AIDS (ICHA), 2007, HIV AIDS ED SECT CAM, V0, P0
   Mtenga SM, 2018, AIDS RES THER, V15, P0, DOI 10.1186/s12981-018-0199-6
   Munsch CL, 2018, AM SOCIOL REV, V83, P833, DOI 10.1177/0003122418780369
   National AIDS Authority, 2015, CAMB COUNTR PROGR RE, V0, P0
   National Institute of Statistics Directorate General for Health ICF International, 2015, CAMB DEM HLTH SURV 2, V0, P0
   Olderbak SG, 2010, PERS INDIV DIFFER, V49, P234, DOI 10.1016/j.paid.2010.03.041
   Onah HE, 2002, INT J GYNECOL OBSTET, V76, P219, DOI 10.1016/S0020-7292(01)00579-3
   Phan H., 1994, MEN ARE GOLD WOMEN A, V0, P0
   Rada C, 2012, REV PSIH, V58, P211
   Rahimi-Naghani S, 2016, J SEX RES, V53, P1153, DOI 10.1080/00224499.2016.1148110
   Ramage I, 2002, STRONG FIGHTING SEXU, V0, P0
   Ravikumar Bc, 2013, INDIAN J DERMATOL, V58, P405, DOI 10.4103/0019-5154.117304
   Saing R, 2018, THESIS, V0, P0
   Samnang P, 2004, INT J STD AIDS, V15, P479, DOI 10.1258/0956462041211315
   Schmitt DP, 2003, J PERS SOC PSYCHOL, V85, P85, DOI 10.1037/0022-3514.85.1.85
   Shrout MR, 2018, J SOC PERS RELAT, V35, P1067, DOI 10.1177/0265407517704091
   Smith DJ, 2007, AM J PUBLIC HEALTH, V97, P997, DOI 10.2105/AJPH.2006.088583
   Sok P, 2008, SEX HEALTH, V5, P353, DOI 10.1071/SH08001
   Sopheab H, 2006, JAIDS-J ACQ IMM DEF, V41, P81, DOI 10.1097/01.qai.0000174654.25535.f7
   Thapa R, 2019, J ASSOC NURSE AIDS C, V30, P563, DOI 10.1097/JNC.0000000000000021
   Thorson R.A., 2014, QUALITATIVE RES REPO, V15, P75, DOI https://doi.org/10.1080/17459435.2014.955595
   UNFPA UNESCO and WHO, 2015, SEX REPR HLTH YOUNG, V0, P0
   Weiser DA, 2017, PERS RELATIONSHIP, V24, P933, DOI 10.1111/pere.12222
   WHO (World Health Organization), 2011, HLTH AD CAMB, V0, P0
   Yang Y., 2012, THESIS, V0, P0
   Yang YR, 2018, J ASSOC NURSE AIDS C, V29, P592, DOI 10.1016/j.jana.2018.02.003
   Yang Y, 2017, AM J MENS HEALTH, V11, P845, DOI 10.1177/1557988317690079
   Yang YR, 2016, CULT HEALTH SEX, V18, P200, DOI 10.1080/13691058.2015.1064164
   Yang YR, 2016, J NURS SCHOLARSHIP, V48, P154, DOI 10.1111/jnu.12193
   Yang Y, 2015, J ASSOC NURSE AIDS C, V26, P580, DOI 10.1016/j.jana.2015.05.008
   Yi S, 2014, AM J PUBLIC HLTH RES, V2, P211, DOI 10.12691/AJPHR-2-5-5
NR 58
TC 0
Z9 0
U1 0
U2 2
PU SAGE PUBLICATIONS INC
PI THOUSAND OAKS
PA 2455 TELLER RD, THOUSAND OAKS, CA 91320 USA
SN 1557-9883
EI 1557-9891
J9 AM J MENS HEALTH
JI Am. J. Mens Health
PD MAY 15
PY 2019
VL 13
IS 3
BP 
EP 
DI 10.1177/1557988319848576
PG 11
WC Public, Environmental & Occupational Health
SC Public, Environmental & Occupational Health
GA HX2PW
UT WOS:000467234900001
PM 31055984
DA 2023-03-20
ER

PT J
AU Khan, A
   Hussain, A
   Haider, WZ
AF Khan, Abdullah
   Hussain, Ahmed
   Haider, Wazir Zeeshan
TI ANALYSIS OF KNOWLEDGE AND ATTITUDE OF MEDICAL STUDENTS TOWARDS HIV/AIDS PATIENTS IN PAKISTAN
SO INDO AMERICAN JOURNAL OF PHARMACEUTICAL SCIENCES
LA English
DT Article
ID injections
AB Introduction: In this contemporary era, Human Immunodeficiency (HIV) and the Acquired Immune Deficiency Syndrome (AIDS) is a most significant public health challenge. Objectives of the study: The main objective of the study is to analyze the knowledge and attitude of dental students towards HIV/AIDS patients in Pakistan. Material and methods: This survey analysis was conducted in Bahawal Victoria hospital, Bahawalpur during November 2018 to April 2019. The data was collected through a questionnaire. The study included a convenience sample comprising dental students of all basic and clinical year. All the questions were anonymous, participant's voluntary took part in the study, and consent was taken from them and no incentive was given for completing the survey. The questionnaire was made up of four parts. The answer to each question about attitude was rated on a five-point Likert scale (strongly agree, agree, neutral, disagree, and strongly disagree). Results: Out of 200 students who were sent the survey, a total of one ninety-three completed the survey. Therefore, the respond rate was 96.5%. These participants were from first, second, third, final professional year and house officers. On question 1 (HIV is same as AIDS), majority of students have inadequate knowledge and were not aware of the fact that HIV is same as AIDS. Regarding question 2 (saliva act as a vehicle of transmission), students from all the professional years and house officers have enough knowledge that saliva can act as vehicle of transmission.
C1 [Khan, Abdullah; Hussain, Ahmed] Bahawal Victoria Hosp, Bahawalpur, Pakistan.
   [Haider, Wazir Zeeshan] Jinnah Hosp, Lahore, Pakistan.
RP Khan, A (corresponding author), Bahawal Victoria Hosp, Bahawalpur, Pakistan.
CR Blignaut E, 1994, J DENT ASSOC S AFR, V49, P113
   Chan R., 1997, ANNALS ACADEMY OF MEDICINE SINGAPORE, V26, P581
   Darling M, 1992, J DENT ASSOC S AFR, V47, P399
   Erasmus S, 2005, INT J DENT HYG, V3, P213, DOI 10.1111/j.1601-5037.2005.00137.x
   Gachigo J N, 2001, SADJ, V56, P587
   Khan AJ, 2000, B WORLD HEALTH ORGAN, V78, P956
   Kitaura H, 1997, J DENT, V25, P279, DOI 10.1016/S0300-5712(96)00030-9
   Kohn W.G., 2003, GUIDELINES INFECT CO, V0, P0
   Luby SP, 1997, EPIDEMIOL INFECT, V119, P349, DOI 10.1017/S0950268897007899
   Moradi Khanghahi Behnam, 2013, J DENT RES DENT CLIN DENT PROSPECTS, V7, P55, DOI 10.5681/joddd.2013.010
   Oliveira ER, 2002, AIDS CARE, V14, P569, DOI 10.1080/09540120220133099
   Ryalat Soukaina T, 2011, BMC RES NOTES, V4, P191, DOI 10.1186/1756-0500-4-191
   Sadeghi M, 2009, J DENT EDUC, V73, P740
NR 13
TC 0
Z9 0
U1 1
U2 1
PU SSJ COLL PHARMACY-SSJCP
PI NAGPUR
PA 125B-125 SANTRANJIPURA, TLIPHONE EXCHANGE RD, NAGPUR, 440001, INDIA
SN 2349-7750
EI 
J9 INDO AM J PHARM SCI
JI Indo Am. J. Pharm. Sci.
PD JUN 15
PY 2019
VL 6
IS 6
BP 12493
EP 12496
DI 10.5281/zenodo.3252112
PG 4
WC Chemistry, Medicinal
SC Pharmacology & Pharmacy
GA IJ0WC
UT WOS:000475619700230
DA 2023-03-20
ER

PT J
AU Tonen-Wolyec, S
   Mbopi-Keou, FX
   Batina-Agasa, S
   Kalla, GCM
   Noubom, M
   Bouassa, RSM
   Longo, JD
   Muwonga, J
   Belec, L
AF Tonen-Wolyec, Serge
   Mbopi-Keou, Francois-Xavier
   Batina-Agasa, Salomon
   Kalla, Ginette Claude Mireille
   Noubom, Michel
   Bouassa, Ralph-Sydney Mboumba
   Longo, Jean De Dieu
   Muwonga, Jeremie
   Belec, Laurent
TI Acceptability of HIV self-testing in African students: a cross-sectional survey in the Democratic Republic of Congo
SO PAN AFRICAN MEDICAL JOURNAL
LA English
DT Article
DE Self-testing; HIV; acceptability; supervised; unsupervised; Democratic Republic of Congo; Central Africa; French-speaking country
AB Introduction: the empowerment of young people aged 15-24 years is a key component of an effective AIDS response. HIV self-testing (HIVST) is progressively being implemented in the Democratic Republic of Congo (DRC). Methods: socio-demographic and behavioural factors associated with acceptability of HIVST were evaluated among university students in Bunia, DRC. A representative cross-sectional study was conducted using a self-administered semi-structured questionnaire. Results: a total of 1,012 students were recruited. Acceptability of unsupervised HIVST was higher in the group of young students as compared with older students and was markedly associated with prior knowledge on HIVST. Conclusion: adapted communication about HIVST appears likely essential to increase the supply and use of HIVST among students in DRC.
C1 [Tonen-Wolyec, Serge; Bouassa, Ralph-Sydney Mboumba] Ecole Doctorale Regionale, Afr Cent Infectiol Tropicale, Franceville, Gabon.
   [Tonen-Wolyec, Serge] Univ Bunia, Fac Med, Bunia, DEM REP CONGO.
   [Tonen-Wolyec, Serge; Batina-Agasa, Salomon] Univ Kisangani, Fac Med & Pharm, Kisangani, DEM REP CONGO.
   [Mbopi-Keou, Francois-Xavier; Kalla, Ginette Claude Mireille] Univ Yaounde I, Fac Med & Biomed Sci, Yaounde, Cameroon.
   [Mbopi-Keou, Francois-Xavier; Kalla, Ginette Claude Mireille; Noubom, Michel] Inst Dev Africa, Yaounde, Cameroon.
   [Noubom, Michel] Univ Dschang, Dschang, Cameroon.
   [Bouassa, Ralph-Sydney Mboumba; Belec, Laurent] Hop Europeen Georges Pompidou, Lab Virol, Paris, France.
   [Bouassa, Ralph-Sydney Mboumba; Belec, Laurent] Univ Paris 05, Paris, France.
   [Longo, Jean De Dieu] Ctr Natl Reference Malad Sexuellement Transmissib, Bangui, Cent Afr Republ.
   [Longo, Jean De Dieu] Fac Sci Sante Bangui, Dept Sante Publ, Unite Rech & Intervent Malad Sexuellement Transmi, Bangui, Cent Afr Republ.
   [Muwonga, Jeremie] Natl AIDS & STI Control Programs Reference Lab, Kinshasa, DEM REP CONGO.
C3 University of Yaounde I; UDICE-French Research Universities; Universite Paris Cite; Assistance Publique Hopitaux Paris (APHP); Hopital Universitaire Europeen Georges-Pompidou - APHP; UDICE-French Research Universities; Universite Paris Cite
RP Mbopi-Keou, FX (corresponding author), Univ Yaounde I, Fac Med & Biomed Sci, Yaounde, Cameroon.
CR Lee VJ, 2007, JAIDS-J ACQ IMM DEF, V45, P449, DOI 10.1097/QAI.0b013e318095a3f3
   Longo JDD, 2018, HLTH SCI DIS, V19, P1
   Madiba S, 2015, BMC PUBLIC HEALTH, V15, P1
   Mokgatle MM, 2017, PLOS ONE, V12, P0, DOI 10.1371/journal.pone.0169765
   Pant Pai Nitika, 2013, PLOS MED, V10, Pe1001414, DOI 10.1371/journal.pmed.1001414
   Tonen Wolyec S, 2018, PLOS ONE, V13, P0
   UNAIDS, 2016, GET FAST TRACK LIF C, V0, P0
   von Elm E, 2007, LANCET, V370, P1453, DOI 10.1016/S0140-6736(07)61602-X
   World Health Organization, 2013, 1 INT S SELF TEST HI, V0, P0
   World Health Organization & Unitaid, 2017, HIV RAP DIAGN TESTS, V0, P0
NR 11
TC 19
Z9 19
U1 0
U2 0
PU AFRICAN FIELD EPIDEMIOLOGY NETWORK-AFENET
PI KAMPALA
PA PO BOX 12874, KAMPALA, 00000, UGANDA
SN 
EI 1937-8688
J9 PAN AFR MED J
JI Pan Afr. Med. J.
PD JUN 4
PY 2019
VL 33
IS 
BP 
EP 
DI 10.11604/pamj.2019.33.83.18586
PG 6
WC Public, Environmental & Occupational Health
SC Public, Environmental & Occupational Health
GA IT0HN
UT WOS:000482527400003
PM 31448045
DA 2023-03-20
ER

PT J
AU Mesic, A
   Halim, N
   MacLeod, W
   Haker, C
   Mwansa, M
   Biemba, G
AF Mesic, Aldina
   Halim, Nafisa
   MacLeod, William
   Haker, Catharine
   Mwansa, Melvin
   Biemba, Godfrey
TI Facilitators and Barriers to Adherence to Antiretroviral Therapy and Retention in Care Among Adolescents Living with HIV/AIDS in Zambia: A Mixed Methods Study
SO AIDS AND BEHAVIOR
LA English
DT Article
DE Adolescents; Adherence; Retention; Continuum of care; Zambia
ID sub-saharan africa; hiv prevention; education-program; health; aids; perspective; disclosure; knowledge; students; outcm
AB Little is known about the factors that contribute to the losses during stages of the HIV continuum of care (CoC) and specifically during the latter stages of antiretroviral (ART) adherence and retention in HIV care among adolescents living with HIV/AIDS (ALHA) in sub-Saharan Africa. We conducted a mixed-methods study: six focus group discussions with 43 ALHA (age 17-19); in-depth interviews with four (age 18-19): and survey-based interviews with 330 ALHA (age 18-19) to identify, understand, and describe factors contributing to the losses in the latter stages of the CoC among ALHA in Zambia. Through focus group discussions and in-depth interviews, ALHA identified barriers at the intrapersonal level (e.g., poverty; lack of adequate nutrition; fear of stigma), interpersonal level (e.g., stigma; disrespectful treatment by providers), institutional/facility level (e.g., lack of adolescent specific services), and community level (e.g., lack of collaboration among organizations; social norms). In quantitative interviews, we found that 46% (101/220) of ALHA reported missing any clinic appointments in the past three months, and about 19% (41/221) reporting missing one or more doses of ART in the last week. Logistic regressions indicate that walking to the site of appointment and being currently employed were predictive of missed visits. Findings highlight the complexity of the multiple factors that are unique to ALHA in Zambia, which should be addressed to improve adherence to ART and retention in HIV.
C1 [Mesic, Aldina] Boston Univ, Sch Publ Hlth, Dept Community Hlth Sci, 801 Massachusetts Ave,4th Floor, Boston, MA 02215 USA.
   [Mesic, Aldina] Innovat Poverty Act, Lusaka, Zambia.
   [Halim, Nafisa; MacLeod, William; Haker, Catharine] Boston Univ, Sch Publ Hlth, Dept Global Hlth, Boston, MA USA.
   [Mwansa, Melvin; Biemba, Godfrey] Zambian Ctr Appl Hlth Res & Dev, Lusaka, Zambia.
   [Biemba, Godfrey] Natl Hlth Res Author, Lusaka, Zambia.
C3 Boston University; Innovations for Poverty Action (IPA); Boston University
RP Mesic, A (corresponding author), Boston Univ, Sch Publ Hlth, Dept Community Hlth Sci, 801 Massachusetts Ave,4th Floor, Boston, MA 02215 USA.; Mesic, A (corresponding author), Innovat Poverty Act, Lusaka, Zambia.
EM amesic@bu.edu
FU United States Agency for International Development [AID-611-A-13-00004]
CR [Anonymous], 2014, JOINT UN PROGR HIV A, V0, P0
   Apinundecha C, 2007, AIDS CARE, V19, P1157, DOI 10.1080/09540120701335204
   Biadgilign S, 2009, SAHARA J-J SOC ASP H, V6, P148, DOI 10.1080/17290376.2009.9724943
   Biemba G, 2016, UNDERSTANDING SITUAT, V0, P0
   Bikaako-Kajura W, 2006, AIDS BEHAV, V10, PS85, DOI 10.1007/s10461-006-9141-3
   Busza J, 2012, J INT AIDS SOC, V15, P0, DOI 10.7448/IAS.15.4.17373
   Chandangoma KP, 2010, ZAMBIAN COUNTRY REPO, V0, P0
   Cluver Lucie D, 2015, AIDS, V29 Suppl 1, PS57, DOI 10.1097/QAD.0000000000000695
   Denison JA, 2018, AIDS BEHAV, V22, P996, DOI 10.1007/s10461-017-1944-x
   DiClemente RJ, 2005, PUBLIC HEALTH, V119, P825, DOI 10.1016/j.puhe.2004.10.015
   Directorate of Clinical Care and Diagnostic Services, 2016, ZAMBIA CONSOLIDATED, V0, P0
   Earnshaw VA, 2009, AIDS BEHAV, V13, P1160, DOI 10.1007/s10461-009-9593-3
   Fawole IO, 1999, HEALTH EDUC RES, V14, P675, DOI 10.1093/her/14.5.675
   Fox MP, 2010, TROP MED INT HEALTH, V15, P1, DOI 10.1111/j.1365-3156.2010.02508.x
   GILL NJ, 1993, CAN J PUBLIC HEALTH, V84, P0
   Govindasamy D, 2012, AIDS, V26, P2059, DOI 10.1097/QAD.0b013e3283578b9b
   Greene K., 2002, COMMUNICATION STUDIE, V53, P297, DOI 10.1080/10510970209388595
   Hudelson C, 2015, AIDS CARE, V27, P805, DOI 10.1080/09540121.2015.1011073
   Kim SH, 2014, AIDS, V28, P1945, DOI 10.1097/QAD.0000000000000316
   Knaus CS, 1999, AIDS EDUC PREV, V11, P525
   Kranzer K, 2012, J INT AIDS SOC, V15, P0, DOI 10.7448/IAS.15.2.17383
   Krauss BJ, 2006, J PEDIATR PSYCHOL, V31, P891, DOI 10.1093/jpepsy/jsj099
   KUHN L, 1994, AIDS CARE, V6, P161, DOI 10.1080/09540129408258627
   Latkin CA, 2005, AIDS CARE, V17, PS102, DOI 10.1080/09540120500121185
   Layer EH, 2014, PLOS ONE, V9, P0, DOI 10.1371/journal.pone.0104961
   Li MS, 2013, JAIDS-J ACQ IMM DEF, V63, PE116, DOI 10.1097/QAI.0b013e31828d2802
   Lueveswanij S, 2000, COMMUNITY DENT HLTH, V17, P165
   Mahajan AP, 2008, AIDS, V22, PS67, DOI 10.1097/01.aids.0000327438.13291.62
   Mavedzenge SMN, 2011, J ADOLESCENT HEALTH, V49, P568, DOI 10.1016/j.jadohealth.2011.02.007
   MCLEROY KR, 1988, HEALTH EDUC QUART, V15, P351, DOI 10.1177/109019818801500401
   Menon A, 2007, JAIDS-J ACQ IMM DEF, V46, P349, DOI 10.1097/QAI.0b013e3181565df0
   Merakou K, 2006, EUR J PUBLIC HEALTH, V16, P128, DOI 10.1093/eurpub/cki162
   Merten S, 2010, TROP MED INT HEALTH, V15, P16, DOI 10.1111/j.1365-3156.2010.02510.x
   Mutumba M, 2017, GLOB PUBLIC HEALTH, V12, P1479, DOI 10.1080/17441692.2016.1170871
   Nachega JB, 2009, JAIDS-J ACQ IMM DEF, V51, P65, DOI 10.1097/QAI.0b013e318199072e
   Norr Kathleen F, 2004, HEALTH CARE WOMEN INT, V25, P210
   Pisal H, 2007, J ASSOC NURSE AIDS C, V18, P32, DOI 10.1016/j.jana.2007.06.002
   Rosen S, 2011, PLOS MED, V8, P0, DOI 10.1371/journal.pmed.1001056
   ROUNDS KA, 1995, RES SOCIAL WORK PRAC, V5, P442, DOI 10.1177/104973159500500405
   Schoni-Affolter F, 2011, PLOS ONE, V6, P0, DOI 10.1371/journal.pone.0027919
   Sengupta S, 2011, AIDS BEHAV, V15, P1075, DOI 10.1007/s10461-010-9847-0
   Serrano C, 2010, ASIA PAC J CLIN NUTR, V19, P68
   Thielman NM, 2014, JAIDS-J ACQ IMM DEF, V65, PE104, DOI 10.1097/01.qai.0000437619.23031.83
   Weiser SD, 2014, AIDS, V28, P115, DOI 10.1097/01.aids.0000433238.93986.35
NR 45
TC 12
Z9 12
U1 0
U2 1
PU SPRINGER/PLENUM PUBLISHERS
PI NEW YORK
PA 233 SPRING ST, NEW YORK, NY 10013 USA
SN 1090-7165
EI 1573-3254
J9 AIDS BEHAV
JI AIDS Behav.
PD SEP 15
PY 2019
VL 23
IS 9
BP 2618
EP 2628
DI 10.1007/s10461-019-02533-5
PG 11
WC Public, Environmental & Occupational Health; Social Sciences, Biomedical
SC Public, Environmental & Occupational Health; Biomedical Social Sciences
GA JA7VX
UT WOS:000488057000035
PM 31093820
DA 2023-03-20
ER

PT J
AU Pakarinen, M
   Kylma, J
   Helminen, M
   Suominen, T
AF Pakarinen, Marja
   Kylma, Jari
   Helminen, Mika
   Suominen, Tarja
TI Vocational school students' self-evaluations of a sexual health promotion intervention
SO SCANDINAVIAN JOURNAL OF CARING SCIENCES
LA English
DT Article
DE adolescence; sexual behaviour; attitudes; knowledge; intervention; sexual health promotion
ID condom availability program; education-programs; impact; implementation; teachers; hiv; metaanalysis; adolescents; knowledge; behavior
AB Sexually transmitted infections (STIs) continue to pose a health risk among adolescents. School is therefore a logical place for promoting sexual health through interventions, but previous research has not examined student's self-evaluations of these interventions. The purpose of this study was to examine students' self-evaluations of a sexual health promotion intervention carried out in four randomly selected vocational schools in Finland in the year 2011. The participants (n = 168) were first-year students aged 15-19 years. The intervention (11 weeks) consisted of three components: (i) a teacher-delivered classroom lesson about sexual health, (ii) information materials about sexual health and (iii) free condom distribution in the school corridors. An electronic questionnaire was developed and administered to the students after the intervention. The participants' evaluations of the intervention were fairly positive. Almost all of the participants were at least partly satisfied with the classroom lesson. They mostly reported learning new information about STIs and sexuality. Information material was also read and participants self-evaluated themselves as having learned from the materials. Free condoms were obtained and the students felt that the condom distribution was useful. Sexual health promotion interventions might in the future include the classroom lesson, information material and free condom distribution components used in this study.
C1 [Pakarinen, Marja; Kylma, Jari; Helminen, Mika; Suominen, Tarja] Tampere Univ, Fac Social Sci, Hlth Sci, PL 100, Tampere 33014, Finland.
   [Helminen, Mika] Tampere Univ Hosp, Res Dev & Innovat Ctr, Tampere, Finland.
C3 Tampere University; Tampere University; Tampere University Hospital
RP Pakarinen, M (corresponding author), Tampere Univ, Fac Social Sci, Hlth Sci, PL 100, Tampere 33014, Finland.
EM marja.pakarinen@tuni.fi
FU University of Tampere; Finnish Ministry of Social Affairs and Health; Finnish AIDS Council; Finnish Foundation for Nursing Education; Sukupuolitautien vastustamisyhdistys ry
CR [Anonymous], 2006, NURSING RES PRINCIPL, V0, P0
   ANTONOVSKY A, 1993, SOC SCI MED, V36, P725, DOI 10.1016/0277-9536(93)90033-Z
   Borawski EA, 2015, J SCHOOL HEALTH, V85, P189, DOI 10.1111/josh.12234
   Centers for Disease Control and Prevention, 2009, NAT YOUTH RISK BEH S, V0, P0
   Charania MR, 2011, AIDS BEHAV, V15, P1283, DOI 10.1007/s10461-010-9812-y
   Craig P, 2008, BMJ-BRIT MED J, V337, P0, DOI 10.1136/bmj.a1655
   De Rosa CJ, 2012, J ADOLESCENT HEALTH, V51, P572, DOI 10.1016/j.jadohealth.2012.03.010
   DiIorio C., 2003, J HIV AIDS PREVENTIO, V5, P7, DOI 10.1300/J129v05n03_02
   Downing J, 2011, HEALTH EDUC RES, V26, P808, DOI 10.1093/her/cyr019
   Francis DB, 2016, HEALTH EDUC J, V75, P998, DOI 10.1177/0017896916648994
   Furstenberg FF, 1997, FAM PLANN PERSPECT, V29, P123, DOI 10.2307/2953334
   Helme DW, 2011, HEALTH COMMUN, V26, P366, DOI 10.1080/10410236.2010.551582
   Henderson M, 2007, BMJ-BRIT MED J, V334, P133, DOI 10.1136/bmj.39014.503692.55
   Herr SW, 2012, J SCHOOL HEALTH, V82, P514, DOI 10.1111/j.1746-1561.2012.00731.x
   Hivpoint, 2019, ORG OFF WEB PAG, V0, P0
   Honkinen PL, 2009, THESIS, V0, P0
   Kirby D, 2002, J SEX RES, V39, P27, DOI 10.1080/00224490209552116
   Kirby D, 2009, CHILD DEV PERSPECT, V3, P21, DOI 10.1111/j.1750-8606.2008.00071.x
   Kirby DB, 2007, J ADOLESCENT HEALTH, V40, P206, DOI 10.1016/j.jadohealth.2006.11.143
   Larsson M, 2006, SCAND J PUBLIC HEALT, V34, P124, DOI 10.1080/14034940510032266
   National Institute for Health and Welfare Finland, 2017, SCH HLTH PROM STUD 2, V0, P0
   National Institute for Health and Welfare Finland, 2016, 152016 NAT I HLTH WE, V0, P0
   Oakley A, 2004, EVALUATION-US, V10, P440, DOI 10.1177/1356389004050220
   Official Statistics of Finland (OSF), 2016, US INF COMM TECHN IN, V0, P0
   Pakarinen M, 2014, HOITOTIEDE, V26, P166
   Pakarinen M, 2017, HOITOTIEDE, V29, P139
   Robin L, 2004, J ADOLESCENT HEALTH, V34, P3, DOI 10.1016/S1054-139X(03)00244-1
   Saunders RP, 2005, HEALTH PROMOT PRACT, V6, P134, DOI 10.1177/1524839904273387
   Schuster MA, 1998, FAM PLANN PERSPECT, V30, P67, DOI 10.2307/2991662
   Song EY, 2000, J SCHOOL HEALTH, V70, P413, DOI 10.1111/j.1746-1561.2000.tb07230.x
   Vivancos R, 2013, PUBLIC HEALTH, V127, P53, DOI 10.1016/j.puhe.2012.09.016
   WHO Regional Office for Europe and BZgA, 2010, STAND SEX ED EUR FRA, V0, P0
   Wiefferink CH, 2005, HEALTH EDUC RES, V20, P323, DOI 10.1093/her/cyg120
   World Health Organization, 2010, MEAS SEX HLTH CONC P, V0, P0
   Wretzel SR, 2011, J ADOLESCENT HEALTH, V49, P324, DOI 10.1016/j.jadohealth.2010.12.011
   Young M, 2012, AM J SEX EDUC, V7, P429, DOI 10.1080/15546128.2012.740952
NR 37
TC 0
Z9 0
U1 0
U2 3
PU WILEY
PI HOBOKEN
PA 111 RIVER ST, HOBOKEN 07030-5774, NJ USA
SN 0283-9318
EI 1471-6712
J9 SCAND J CARING SCI
JI Scand. J. Caring Sci.
PD DEC 15
PY 2019
VL 33
IS 4
BP 857
EP 867
DI 10.1111/scs.12682
PG 11
WC Nursing
SC Nursing
GA JZ7DI
UT WOS:000505266700011
PM 30888080
DA 2023-03-20
ER

PT J
AU Kara, WSK
   Benedicto, M
   Mao, J
AF Kara, Waheeda Shokat K.
   Benedicto, Magreth
   Mao, Jing
TI Knowledge, Attitude, and Practice of Contraception Methods Among Female Undergraduates in Dodoma, Tanzania
SO CUREUS
LA English
DT Article
DE knowledge; attitude; practice; contraception; female university students
ID high-school-students; university-students
AB Introduction Contraception is regarded as an important preventive measure of unintended pregnancies and sexually transmitted diseases, including human immunodeficiency virus infection and acquired immune deficiency syndrome (HIV/AIDS), among youths. This study aimed to assess the knowledge, attitude, and practice of contraception among female undergraduates in Dodoma, Tanzania. Methodology A cross-sectional study was conducted among 347 female undergraduates of St John's University, Dodoma. Descriptive statistics were used for data analysis. Statistical analysis was done using Epi-Info version 7.2.2.6 (Centers for Disease Control and Prevention, Atlanta, Georgia. A p-value of less than 0.05 was considered statistically significant. Results The mean (+/- SD) age of participants was 27.4 (+/- 5.7). The majority (96%) of the participants were aware of contraception. Awareness of contraception was significantly associated with the age (p<0.0001), marital status (p<0.0000I), and religion of the participating students (p=0.02). Slightly less than half (47.4%) of the students reported having ever used at least one type of contraception while feeling embarrassed to buy or ask for contraception (64.6%) and differing religious beliefs (32.3%) were among the reasons reported by students for not using contraception. Conclusion Despite the relatively low utilization of contraception, the majority of the participants had knowledge of contraception. This calls for efforts to advocate the effective utilization of reproductive and sexual health services among youths.
C1 [Kara, Waheeda Shokat K.] Huazhong Univ Sci & Technol, Tongji Med Coll, Epidemiol & Publ Hlth, Wuhan, Hubei, Peoples R China.
   [Benedicto, Magreth] St Johns Univ Tanzania, Psychol, Dodoma, Tanzania.
   [Mao, Jing] Huazhong Univ Sci & Technol, Tongji Med Coll, Nursing, Wuhan, Hubei, Peoples R China.
C3 Huazhong University of Science & Technology; Huazhong University of Science & Technology
RP Kara, WSK (corresponding author), Huazhong Univ Sci & Technol, Tongji Med Coll, Epidemiol & Publ Hlth, Wuhan, Hubei, Peoples R China.
EM wskkara@gmail.com
CR Adinma J I, 1995, WEST AFR J MED, V14, P34
   AGYEI WKA, 1995, J BIOSOC SCI, V27, P47, DOI 10.1017/S0021932000006994
   [Anonymous], 2013, POPULATION HOUSING C, V0, P0
   Calvert C, 2018, BMJ GLOB HEALTH, V3, P0, DOI 10.1136/bmjgh-2017-000692
   Davis AR, 2004, ANN REV SEX RES, V15, P297
   FANTAHUN M, 1995, ETHIOPIAN MED J, V33, P21
   Hagan JE., 2012, J SOCIOL RES, V3, P170
   Hailemariam Tewodros Getachew, 2015, BMC RES NOTES, V8, P112, DOI 10.1186/s13104-015-1070-7
   Harper CC, 2007, INT J GYNECOL OBSTET, V98, P66, DOI 10.1016/j.ijgo.2007.03.009
   Hoque ME, 2013, SAHARA J-J SOC ASP H, V10, P83, DOI 10.1080/17290376.2013.869649
   Kagashe G.A.B., 2013, J APPL PHARM SCI, V3, P66
   Kish L, 1965, SURVEY SAMPLING, V0, P78
   Kolawole TOCA., 2015, ONLINE J NEW HORIZON, V5, P41
   MCEWAN B, 1988, NEW ZEAL MED J, V101, P142
   Mehra D, 2012, GLOBAL HEALTH ACTION, V5, P1, DOI 10.3402/gha.v5i0.18599
   Mfono Z, 1998, INT FAM PLAN PERSPEC, V24, P180, DOI 10.2307/2991977
   Mungongo S. G., 2010, EAST AND CENTRAL AFRICAN JOURNAL OF PHARMACEUTICAL SCIENCES, V13, P43
   Nsubuga H, 2016, BMC WOMENS HEALTH, V16, P0, DOI 10.1186/s12905-016-0286-6
   Ochako R, 2015, BMC PUBLIC HEALTH, V15, P0, DOI 10.1186/s12889-015-1483-1
   Ong J, 2012, BMC PUBLIC HEALTH, V12, P0, DOI 10.1186/1471-2458-12-1108
   Orji EO, 2005, EUR J CONTRACEP REPR, V10, P255, DOI 10.1080/13625180500331259
   Oyedokun AO, 2007, J HUMANITY SOC SCI, V1, P1
   Parey B, 2010, W INDIAN MED J, V59, P650
   Renjhen P, 2010, J TURK-GER GYNECOL A, V11, P78, DOI 10.5152/jtgga.2010.03
   Somba MJ, 2014, BMC WOMENS HEALTH, V14, P0, DOI 10.1186/1472-6874-14-94
   Sweya MN, 2016, ADOLESC HEALTH MED T, V7, P109, DOI 10.2147/AHMT.S108531
   TDHS, 2016, TANZ DEM HLTH SURV M, V0, P0
NR 27
TC 6
Z9 6
U1 1
U2 4
PU CUREUS INC
PI PALO ALTO
PA PO BOX 61002, PALO ALTO, CA 94306 USA
SN 
EI 2168-8184
J9 CUREUS
JI Cureus
PD APR 2
PY 2019
VL 11
IS 4
BP 
EP 
DI 10.7759/cureus.4362
PG 10
WC Medicine, General & Internal
SC General & Internal Medicine
GA HR8AB
UT WOS:000463375400001
PM 31192067
DA 2023-03-20
ER

PT J
AU Brittain, K
   Myer, L
   Phillips, N
   Cluver, LD
   Zar, HJ
   Stein, DJ
   Hoare, J
AF Brittain, Kirsty
   Myer, Landon
   Phillips, Nicole
   Cluver, Lucie D.
   Zar, Heather J.
   Stein, Dan J.
   Hoare, Jacqueline
TI Behavioural health risks during early adolescence among perinatally HIV-infected South African adolescents and same-age, HIV-uninfected peers
SO AIDS CARE-PSYCHOLOGICAL AND SOCIO-MEDICAL ASPECTS OF AIDS/HIV
LA English
DT Article
DE Adolescent HIV; substance use; sexual activity; bullying; suicidality
ID self-report measures; substance-use; antiretroviral therapy; mental-health; medication adherence; school-students; alcohol-use; viral load; cape-town; youth
AB Behavioural health risks, including substance use, early sexual debut, bullying and suicidality, are common during adolescence, but may be complicated among perinatally HIV-infected adolescents. However, there are few data exploring these behaviours in sub-Saharan Africa. We compared behavioural health risks (any self-report of substance use, sexual activity, bullying others or suicidality, or a positive urine toxicology screen) among perinatally-infected adolescents ages 9-14 years to that of an HIV-uninfected comparator group; and explored the effect of behavioural health risks on adolescent and caregiver report of adolescent suboptimal adherence (missed antiretroviral therapy dose(s) on >= 1 day during the preceding 30 days) and elevated HIV viral load (>= 50 and >= 1000 copies/mL in sensitivity analyses) in multivariable logistic regression models. Among 506 HIV-infected and 110 HIV-uninfected adolescents (median age overall: 12 years), 15% and 25% reported any behavioural health risk (p = 0.018), respectively. Tobacco and other drug use was uncommon, while alcohol use was reported by 8% of HIV-infected versus 12% of HIV-uninfected adolescents (p = 0.185). One HIV-infected (0.2%) and 3 HIV-uninfected adolescents (3%) reported any sexual activity (p = 0.019). Among HIV-infected adolescents, report of any behavioural health risk was more common among male adolescents [adjusted odds ratio (aOR): 1.78; 95% confidence interval (CI): 1.08-2.95] and was associated with adolescent report of suboptimal adherence (aOR: 1.66; 95% CI: 0.99-2.78) but not with caregiver report of suboptimal adherence or with elevated viral load. In this group of perinatally-infected youth entering early adolescence, the prevalence of behavioural health risks was lower than that among same-age, HIV-uninfected peers. Longitudinal data are needed to explore the reasons underlying these differences, for example the possibility of more protective caregiving and supportive family environments, or of emotional and physical immaturity, as well as the emergence of risk behaviours over time in this population.
C1 [Brittain, Kirsty; Myer, Landon] Univ Cape Town, Sch Publ Hlth & Family Med, Div Epidemiol & Biostat, Cape Town, South Africa.
   [Brittain, Kirsty; Myer, Landon] Univ Cape Town, Ctr Infect Dis Epidemiol & Res, Sch Publ Hlth & Family Med, Cape Town, South Africa.
   [Phillips, Nicole; Cluver, Lucie D.; Stein, Dan J.; Hoare, Jacqueline] Univ Cape Town, Dept Psychiat & Mental Hlth, Cape Town, South Africa.
   [Cluver, Lucie D.] Univ Oxford, Dept Social Policy & Intervent, Ctr Evidence Based Intervent, Oxford, England.
   [Zar, Heather J.] Univ Cape Town, Dept Paediat & Child Hlth, Cape Town, South Africa.
   [Zar, Heather J.] Med Res Council Unit Child & Adolescent Hlth, Cape Town, South Africa.
C3 University of Cape Town; University of Cape Town; University of Cape Town; University of Oxford; University of Cape Town
RP Brittain, K (corresponding author), Univ Cape Town, Fac Hlth Sci, Sch Publ Hlth & Family Med, Div Epidemiol & Biostat, Falmouth Bldg,Anzio Rd, ZA-7925 Cape Town, South Africa.
EM kirsty.brittain@uct.ac.za
FU Eunice Kennedy Shriver National Institute of Child Health and Human Development (NICHD) [R01HD074051]; South African Medical Research Council under National Health Scholars Programme
CR Alperen J, 2014, J ADOLESCENT HEALTH, V54, P341, DOI 10.1016/j.jadohealth.2013.09.003
   Bridge JA, 2006, J CHILD PSYCHOL PSYC, V47, P372, DOI 10.1111/j.1469-7610.2006.01615.x
   Brittain K, 2018, AIDS BEHAV, V22, P909, DOI 10.1007/s10461-017-2004-2
   Cluver L, 2015, J ADOLESCENT HEALTH, V57, P52, DOI 10.1016/j.jadohealth.2015.03.001
   Cluver LD, 2014, AIDS, V28, PS389, DOI 10.1097/QAD.0000000000000340
   Craig W, 2009, INT J PUBLIC HEALTH, V54, P216, DOI 10.1007/s00038-009-5413-9
   Davidson LL, 2015, NATURE, V527, PS161, DOI 10.1038/nature16030
   Denison JA, 2018, AIDS BEHAV, V22, P996, DOI 10.1007/s10461-017-1944-x
   Dolezal C, 2003, J PEDIATR PSYCHOL, V28, P355, DOI 10.1093/jpepsy/jsg025
   Elkington KS, 2015, J PEDIATR PSYCHOL, V40, P442, DOI 10.1093/jpepsy/jsu103
   Elkington KS, 2012, AIDS PATIENT CARE ST, V26, P411, DOI 10.1089/apc.2012.0005
   Evans SD, 2015, AIDS PATIENT CARE ST, V29, P43, DOI 10.1089/apc.2014.0058
   Farley JJ, 2008, J DEV BEHAV PEDIATR, V29, P377, DOI 10.1097/DBP.0b013e3181856d22
   Hawton K, 2012, LANCET, V379, P2373, DOI 10.1016/S0140-6736(12)60322-5
   Heywood W, 2015, ARCH SEX BEHAV, V44, P531, DOI 10.1007/s10508-014-0374-3
   Jonas K, 2016, REPROD HEALTH, V13, P0, DOI 10.1186/s12978-016-0170-8
   Kaufman ZA, 2014, AIDS BEHAV, V18, P1661, DOI 10.1007/s10461-014-0816-x
   Kim MH, 2017, J INT AIDS SOC, V20, P0, DOI 10.7448/IAS.20.1.21437
   Koenig LJ, 2011, CURR OPIN OBSTET GYN, V23, P321, DOI 10.1097/GCO.0b013e32834a581b
   Kuhns LM, 2016, AIDS PATIENT CARE ST, V30, P185, DOI 10.1089/apc.2015.0328
   Liang HL, 2007, CHILD ABUSE NEGLECT, V31, P161, DOI 10.1016/j.chiabu.2006.08.007
   Lowenthal ED, 2014, LANCET INFECT DIS, V14, P627, DOI 10.1016/S1473-3099(13)70363-3
   Marteleto L, 2008, STUD FAMILY PLANN, V39, P351, DOI 10.1111/j.1728-4465.2008.00180.x
   Mbalinda SN, 2015, REPROD HEALTH, V12, P0, DOI 10.1186/s12978-015-0082-z
   Mellins CA, 2013, J INT AIDS SOC, V16, P0, DOI 10.7448/IAS.16.1.18593
   Mellins CA, 2011, AIDS PATIENT CARE ST, V25, P413, DOI 10.1089/apc.2011.0025
   Morojele NK, 2016, J CHILD ADOLESC MENT, V28, P139, DOI 10.2989/17280583.2016.1200586
   Ng LC, 2015, BRIT J PSYCHIAT, V207, P262, DOI 10.1192/bjp.bp.114.154591
   Nkosi, 2013, SURVEY SUBSTANCE USE, V0, P0
   Olumide AO, 2014, J ADOLESCENT HEALTH, V55, PS39, DOI 10.1016/j.jadohealth.2014.08.024
   Patrick ME, 2009, SUBST USE MISUSE, V44, P647, DOI 10.1080/10826080902810244
   Pettifor A, 2009, INT PERSPECT SEX R H, V35, P82, DOI 10.1363/3508209
   Pluddemann A, 2010, DRUG ALCOHOL DEPEN, V109, P14, DOI 10.1016/j.drugalcdep.2009.11.021
   Ramsoomar L, 2013, GLOBAL HEALTH ACTION, V6, P57, DOI 10.3402/gha.v6i0.19274
   Ramsoomar L, 2012, SAMJ S AFR MED J, V102, P609, DOI 10.7196/SAMJ.5766
   Sandfort TGM, 2008, AM J PUBLIC HEALTH, V98, P155, DOI 10.2105/AJPH.2006.097444
   Sherr L, 2018, AIDS CARE, V30, P92, DOI 10.1080/09540121.2018.1476664
   Shilubane HN, 2013, BMC PUBLIC HEALTH, V13, P0, DOI 10.1186/1471-2458-13-926
   Toska E, 2017, AIDS BEHAV, V21, P2746, DOI 10.1007/s10461-016-1539-y
   Toska E, 2015, AIDS CARE, V27, P47, DOI 10.1080/09540121.2015.1071775
   Usitalo A, 2014, AIDS CARE, V26, P107, DOI 10.1080/09540121.2013.802280
   Vreeman RC, 2017, J INT AIDS SOC, V20, P0, DOI 10.7448/IAS.20.4.21497
   Wild LG, 2004, J CHILD PSYCHOL PSYC, V45, P1454, DOI 10.1111/j.1469-7610.2004.00330.x
   Zuma K, 2016, AJAR-AFR J AIDS RES, V15, P67, DOI 10.2989/16085906.2016.1153491
NR 44
TC 13
Z9 14
U1 0
U2 14
PU ROUTLEDGE JOURNALS, TAYLOR & FRANCIS LTD
PI ABINGDON
PA 2-4 PARK SQUARE, MILTON PARK, ABINGDON OX14 4RN, OXON, ENGLAND
SN 0954-0121
EI 1360-0451
J9 AIDS CARE
JI Aids Care-Psychol. Socio-Med. Asp. Aids-Hiv
PD JAN 2
PY 2019
VL 31
IS 1
BP 131
EP 140
DI 10.1080/09540121.2018.1533233
PG 10
WC Health Policy & Services; Public, Environmental & Occupational Health; Psychology, Multidisciplinary; Respiratory System; Social Sciences, Biomedical
SC Health Care Sciences & Services; Public, Environmental & Occupational Health; Psychology; Respiratory System; Biomedical Social Sciences
GA HB2IX
UT WOS:000450864900021
PM 30340446
DA 2023-03-20
ER

PT J
AU Rennie, TW
   Udjombala, B
   Chipeio, M
   Kraeker, C
   Hunter, CJ
AF Rennie, Timothy W.
   Udjombala, Bubbles
   Chipeio, Melody
   Kraeker, Christian
   Hunter, Christian J.
TI Health students' knowledge and infectious disease exposure: findings from a cross-sectional study in Namibia
SO INTERNATIONAL HEALTH
LA English
DT Article
DE health training; HIV; knowledge; risk prevention; tuberculosis
AB Background: Namibia has recently introduced a number of health training programmes that expose students to infectious disease risks such as human immunodeficiency virus (HIV) and tuberculosis (TB). We explored the knowledge of students in relation to HIV and TB and whether or not there was evidence of exposure. Methods: We conducted two cross-sectional surveys of Namibian health students (medicine and pharmacy) in 2018. Results: There was a strong association between knowledge and exposure to HIV, but not TB (i.e. explicit exposure versus latent). Regression analysis suggested the time-related risk (age/year of study) to be predictive of knowledge in both studies. The training rotation in the respiratory unit predicted TB knowledge and post-exposure prophylaxis predicted HIV knowledge. Conclusions: Knowledge of TB and HIV appears mostly related to the duration of study in health students. Exposure or specific experience may enhance knowledge. Future training in infection control may be better focussed on improving knowledge in earlier years.
C1 [Rennie, Timothy W.] Univ Namibia, Sch Pharm, 340 Mandume Ndemufayo Ave, Windhoek, Namibia.
   [Udjombala, Bubbles; Chipeio, Melody; Kraeker, Christian; Hunter, Christian J.] Univ Namibia, Sch Med, 340 Mandume Ndemufayo Ave, Windhoek, Namibia.
   [Kraeker, Christian] McMaster Univ, Fac Hlth Sci, Div Gen Internal Med, 711 Concess St, Hamilton, ON L8V 1C3, Canada.
C3 University of Namibia; University of Namibia; McMaster University
RP Hunter, CJ (corresponding author), Univ Namibia, Sch Med, 340 Mandume Ndemufayo Ave, Windhoek, Namibia.
EM trennie@unam.na
CR Crisp N, 2014, NEW ENGL J MED, V370, P2247, DOI 10.1056/NEJMra1111610
   Johnson A, 2017, ONCOLOGIST, V22, P1478, DOI 10.1634/theoncologist.2017-0242
   Ministry of Health and Social Services of Namibia ICF Macro, 2010, NAM HLTH FAC CENS 20, V0, P0
   Nishimura T, 2018, J INFECT CHEMOTHER, V24, P921, DOI 10.1016/j.jiac.2018.08.006
   van der Westhuizen H, 2017, SAMJ S AFR MED J, V107, P475, DOI 10.7196/SAMJ.2017.v107i6.12260
NR 5
TC 1
Z9 1
U1 1
U2 7
PU OXFORD UNIV PRESS
PI OXFORD
PA GREAT CLARENDON ST, OXFORD OX2 6DP, ENGLAND
SN 1876-3413
EI 1876-3405
J9 INT HEALTH
JI Int. Health
PD NOV 15
PY 2019
VL 11
IS 6
BP 616
EP 618
DI 10.1093/inthealth/ihz052
PG 3
WC Public, Environmental & Occupational Health
SC Public, Environmental & Occupational Health
GA JU5QT
UT WOS:000501731800027
PM 31260043
DA 2023-03-20
ER

PT J
AU Ingram, LA
   Macauda, M
   Lauckner, C
   Robillard, A
AF Ingram, Lucy A.
   Macauda, Mark
   Lauckner, Carolyn
   Robillard, Alyssa
TI Sexual Behaviors, Mobile Technology Use, and Sexting Among College Students in the American South
SO AMERICAN JOURNAL OF HEALTH PROMOTION
LA English
DT Article
DE mobile technology; sexting; college students; sexual behavior; sexual health
ID young men; hiv risk; internet; association; seeking
AB Purpose: To examine sexual, mobile technology, and sexting behaviors of college students. Design: A cross-sectional study design was employed. Setting: Study sites were 2 universities in the southern United States. Subjects: Data were collected from 254 participants via online survey of college students. Measures: The survey included 268 items inclusive of measures from previously validated sources. Variables for this study included technology ownership/use, online/mobile dating site use, sexting behaviors/attitudes, and sexual behaviors. In particular, the Sexting Attitudes Scale has been previously validated with other researchers providing comparative data. Analysis: Chi-square and Mann-Whitney tests were used for group comparisons. Logistic regression analysis was used to examine predictors of sexting behavior. Results: Of the 254 participants, over 80% had ever had sex, and participants were more likely to use condoms with partners who they were not in a committed relationship compared to those to whom they were committed (chi(2) = 27.324, P = .0001). Seventy percent had ever sexted, and sexting attitudes ranged from approximately 80% agreeing that sexting is "risky" or can leave one "vulnerable" compared to 43% agreeing that sexting is "fun." Sexting was associated with having multiple sexual partners (odds ratio [OR] = 2.47, 95% confidence interval [CI]: 1.36-4.47) and sexually transmitted infection testing history (OR = 2.08, 95% CI: 1.03-4.18). Conclusion: Study findings should be considered as interventionists plan sexual health and risk prevention programs for college students.
C1 [Ingram, Lucy A.; Robillard, Alyssa] Univ South Carolina, Arnold Sch Publ Hlth, Dept Hlth Promot Educ & Behav, 915 Greene St,Suite 563, Columbia, SC 29208 USA.
   [Macauda, Mark] Univ South Carolina, Arnold Sch Publ Hlth, Dept Hlth Promot Educ & Behav, Core Appl Res & Evaluat, Columbia, SC 29208 USA.
   [Lauckner, Carolyn] Univ Georgia, Coll Publ Hlth, Dept Hlth Promot & Behav, Athens, GA 30602 USA.
C3 University of South Carolina System; University of South Carolina Columbia; University of South Carolina System; University of South Carolina Columbia; University System of Georgia; University of Georgia
RP Ingram, LA (corresponding author), Univ South Carolina, Arnold Sch Publ Hlth, Dept Hlth Promot Educ & Behav, 915 Greene St,Suite 563, Columbia, SC 29208 USA.
EM lannang@sc.edu
CR Abara W, 2014, SEX TRANSM INFECT, V90, P596, DOI 10.1136/sextrans-2014-051545
   American college health association, 2015, AM COLL HLTH ASS NAT, V0, P0
   Annang L., 2009, J HLTH DISPARITIES R, V3, P99
   Annang L, 2010, PUBLIC HEALTH REP, V125, P110, DOI 10.1177/00333549101250S415
   [Anonymous], 2015, US SMARTPHONE USE 20, V0, P0
   [Anonymous], 2015, TEENS SOCIAL MEDIA T, V0, P0
   Associated Press and MTV, 2009, 2009 AP MTV DIG AB S, V0, P0
   Bazargan M, 2000, J NATL MED ASSOC, V92, P391
   Benotsch EG, 2013, J ADOLESCENT HEALTH, V52, P307, DOI 10.1016/j.jadohealth.2012.06.011
   Centers for Disease Control and Prevention, 2016, SEX TRANSM DIS SURV, V0, P0
   Chalfen R, 2009, VISUAL STUD, V24, P258, DOI 10.1080/14725860903309203
   Cooper ML, 2002, J STUD ALCOHOL, V0, PP101, DOI 10.15288/jsas.2002.s14.101
   Dake JA, 1900, V7, V0, P1
   Diliberto Gail Mattey, 2009, NASN SCH NURSE, V24, P262
   Ferguson CJ, 2011, PSYCHIAT QUART, V82, P239, DOI 10.1007/s11126-010-9165-8
   Garofalo R, 2007, AM J PUBLIC HEALTH, V97, P1113, DOI 10.2105/AJPH.2005.075630
   Goedel William C, 2015, JMIR PUBLIC HEALTH SURVEILL, V1, Pe4, DOI 10.2196/publichealth.4353
   Gordon-Messer D, 2013, J ADOLESCENT HEALTH, V52, P301, DOI 10.1016/j.jadohealth.2012.05.013
   Greenwood S., 2016, SOCIAL MEDIA UPDATE, V0, P0
   Grosskopf NA, 2014, AM J MENS HEALTH, V8, P510, DOI 10.1177/1557988314527311
   Grov C, 2014, J SEX RES, V51, P390, DOI 10.1080/00224499.2013.871626
   Hampton Keith, 2011, SOCIAL NETWORKING SI, V0, P0
   Heimlich R, 2010, TEXTING ADULTS VS TE, V0, P0
   Henderson L, 2011, MCNAIR SCHOLARS RES, V7, P9
   Holloway Ian W, 2014, CURR ADDICT REP, V1, P220
   Horvath KJ, 2006, HEALTH PSYCHOL, V25, P237, DOI 10.1037/0278-6133.25.2.237
   Jolicoeur M, 2010, 230795 NAT I JUST, V0, P0
   Ostrager B, 2010, FAM COURT REV, V48, P712, DOI 10.1111/j.1744-1617.2010.01345.x
   Oswalt SB, 2014, AM J SEX EDUC, V9, P4, DOI 10.1080/15546128.2013.854009
   Pew Research Center, 2016, SOC MED FACT SHEET, V0, P0
   Princeton Survey Research Associates International for Pew Research Centers Internet, 2015, SCI TECHN PROJ SPRIN, V0, P0
   Rice E, 2012, J AIDS CLIN RES S4, V0, P0
   Rimsza ME, 2005, PEDIATR CLIN N AM, V52, P217, DOI 10.1016/j.pcl.2004.10.010
   Samimi P, 2014, COMPUT HUM BEHAV, V31, P230, DOI 10.1016/j.chb.2013.10.027
   Sex and Tech, 2008, SEX TECH RES SURV TE, V0, P0
   Smith A., 2011, AM TEXT MESSAGING, V0, P0
   Smith LW, 2016, SEX HEALTH, V13, P501, DOI 10.1071/SH16037
   Temple JR, 2014, PEDIATRICS, V134, PE1287, DOI 10.1542/peds.2014-1974
   Weisskirch RS, 2011, COMPUT HUM BEHAV, V27, P1697, DOI 10.1016/j.chb.2011.02.008
   Yeung TH, 2014, SEX HEALTH, V11, P332, DOI 10.1071/SH14032
NR 41
TC 9
Z9 12
U1 0
U2 15
PU SAGE PUBLICATIONS INC
PI THOUSAND OAKS
PA 2455 TELLER RD, THOUSAND OAKS, CA 91320 USA
SN 0890-1171
EI 2168-6602
J9 AM J HEALTH PROMOT
JI Am. J. Health Promot.
PD JAN 15
PY 2019
VL 33
IS 1
BP 87
EP 96
DI 10.1177/0890117118779008
PG 10
WC Public, Environmental & Occupational Health
SC Public, Environmental & Occupational Health
GA HI4YA
UT WOS:000456457200010
PM 29860863
DA 2023-03-20
ER

PT J
AU Luo, Y
   Wu, H
   Zhang, XL
   Li, XT
   Scott, SR
   Chen, JF
   Wu, ZY
AF Luo, Yan
   Wu, Hong
   Zhang, Xing-Liang
   Li, Xi-Ting
   Scott, Sarah Robbins
   Chen, Jun-Fang
   Wu, Zun-You
TI HIV care continuum among newly diagnosed student and non-student youths between 2012 and 2016 in Hangzhou, China
SO CHINESE MEDICAL JOURNAL
LA English
DT Article
DE Human immunodeficiency virus; Antiretroviral therapy; Viral suppression; Student; Non-student; Youths
ID adolescent medicine clinics; positive adolescents; infected adolescents; united-states; young-people; barriers; linkage; prevalence; engagement; linking
AB Background: Youths are disproportionally affected by the human immunodeficiency virus (HIV) infection. We aimed to assess anti-retroviral therapy (ART) initiation and viral suppression rates among student and non-student youths in Hangzhou, China. Methods: Data were taken from the Chinese HIV/acquired immune deficiency syndrome Comprehensive Response Information Management System. Youths aged 15 to 24 years who were newly diagnosed with HIV between 2012 and 2016 and were living in Hangzhou were included in the study. Comparisons between student and non-student youths were made for ART initiation within 30 days, 90 days, and 12 months of HIV diagnosis, and the viral suppression rate at 12 months of HIV diagnosis and at 12 months of ART initiation. Results: A total of 707 cases met inclusion criteria, 29.6% of which were students and 70.4% were non-student youths. The student group had a higher proportion of ART initiation compared with the non-student group within 30 days of diagnosis (45,5% vs. 37.0%, P = 0.044), and a slightly higher but not statistically significant proportion at 90 days (67.0% vs. 62.7%), and 12 months (83.7% vs. 78.5%) of HIV diagnosis. ART initiation within 30 days improved from <15% in 2012 to over 65% in 2016 in both groups, and ART initiation within 90 days improved from <30% in 2012 to >90% in 2016. A smaller proportion of students experienced viral suppression compared with the non-student group (9.6% vs. 17.1%, P = 0.011) at 12 months after HIV diagnosis, but the suppression rate was similar at 12 months of ART initiation (69.9% vs. 71.1%, P = 0.743). Conclusions: ART initiation in both student and non-student youths has significantly improved between 2012 and 2016. However, the viral suppression rate remained unacceptably low at 12 months of HIV diagnosis in both student and non-student groups. Specific intervention strategies must be taken to address this challenge.
C1 [Luo, Yan; Wu, Hong; Zhang, Xing-Liang; Li, Xi-Ting; Chen, Jun-Fang] Hangzhou Ctr Dis Control & Prevent, Hangzhou 310021, Zhejiang, Peoples R China.
   [Scott, Sarah Robbins; Wu, Zun-You] Chinese Ctr Dis Control & Prevent, Natl Ctr AIDS STD Control & Prevent, Beijing 102206, Peoples R China.
C3 Chinese Center for Disease Control & Prevention; National Center for AIDS/STD Control & Prevention, Chinese Center for Disease Control & Prevention
RP Chen, JF (corresponding author), Hangzhou Ctr Dis Control & Prevent, Hangzhou 310021, Zhejiang, Peoples R China.
EM cjf_wang@163.com
FU Hangzhou Science and Technology Development Project [20160533B51]; Hangzhou Health and Family Planning Commission Science and Technology Project [2018A81]; Zhejiang Medical Health Science and Technology Project [2015KYA189, 2018KY638]
CR Avert, 2018, YOUNG PEOPLE HIV AND, V0, P0
   Bain-Brickley D, 2011, COCHRANE DB SYST REV, V0, P0, DOI DOI 10.1002/14651858.CD009513
   Beyrer C, 2012, LANCET, V380, P367, DOI 10.1016/S0140-6736(12)60821-6
   Binagwaho A, 2012, AIDS CARE, V24, P936, DOI 10.1080/09540121.2011.648159
   Buchanan AL, 2012, PEDIATRICS, V129, PE1244, DOI 10.1542/peds.2011-1740
   China Center of Disease Control and Prevention, 2016, CHINA J AIDS STD, V22, P69, DOI 10.13419/J.CNKI.AIDS.2016.02.01
   Glass TR, 2012, PLOS ONE, V7, P0, DOI 10.1371/journal.pone.0029186
   Mao YR, 2010, INT J EPIDEMIOL, V39, PII79, DOI 10.1093/ije/dyq213
   Minniear TD, 2013, AIDS RES HUM RETROV, V29, P99, DOI 10.1089/aid.2012.0267
   Mugavero MJ, 2012, JAIDS-J ACQ IMM DEF, V59, P86, DOI 10.1097/QAI.0b013e318236f7d2
   NAM AIDSMAP, 2018, VIRAL LOAD AND SEXUA, V0, P0
   Pettifor A, 2013, JAIDS-J ACQ IMM DEF, V63, PS155, DOI 10.1097/QAI.0b013e31829871fb
   Philbin MM, 2016, JAIDS-J ACQ IMM DEF, V72, P222, DOI 10.1097/QAI.0000000000000958
   Philbin MM, 2014, AIDS BEHAV, V18, P1501, DOI 10.1007/s10461-013-0650-6
   Philbin MM, 2014, AIDS CARE, V26, P12, DOI 10.1080/09540121.2013.808730
   Setse RW, 2011, PEDIATR INFECT DIS J, V30, P967, DOI 10.1097/INF.0b013e3182326779
   Tang WM, 2015, INT J STD AIDS, V26, P648, DOI 10.1177/0956462414550170
   Tanner AE, 2014, AIDS CARE, V26, P199, DOI 10.1080/09540121.2013.808800
   The Chinese Center for Disease Control and Prevention STD/AIDS Prevention and Control Center, 2010, THE IMPLEMENTATION S, V0, P0
   Wang L, 2012, CHINESE MED J-PEKING, V125, P1857, DOI 10.3760/cma.j.issn.0366-6999.2012.11.003
   World Health Organization, 2018, HIV AND YOUTH MATERN, V0, P0
   Wu ZY., 2015, CHIN J SCH HLTH, V36, P1604, DOI 10.16835/J.CNKI.1000-9817.2015.10.013
   Zhang X, 2017, HIV MED, V18, P141, DOI 10.1111/hiv.12408
   Zhao Y, 2018, CLIN INFECT DIS, V66, P727, DOI 10.1093/cid/cix878
NR 24
TC 1
Z9 1
U1 1
U2 1
PU LIPPINCOTT WILLIAMS & WILKINS
PI PHILADELPHIA
PA TWO COMMERCE SQ, 2001 MARKET ST, PHILADELPHIA, PA 19103 USA
SN 0366-6999
EI 
J9 CHINESE MED J-PEKING
JI Chin. Med. J.
PD JUN 20
PY 2019
VL 132
IS 12
BP 1420
EP 1428
DI 10.1097/CM9.0000000000000264
PG 9
WC Medicine, General & Internal
SC General & Internal Medicine
GA IQ4DP
UT WOS:000480701600006
PM 31205099
DA 2023-03-20
ER

PT J
AU Gudi, SK
   Chhabra, M
   Rashid, M
AF Gudi, Sai Krishna
   Chhabra, Manik
   Rashid, Muhammed
TI Assessment of the impact of pharmacist-led face-to-face counselling on HIV/AIDS among school & college going students, and infected patients in south India
SO CLINICAL EPIDEMIOLOGY AND GLOBAL HEALTH
LA English
DT Article
DE HIV/AIDS; Counselling; Pharmacist; Students; Patients; India
ID knowledge; awareness; aids
AB Problem considered: Over the past decade HIV/AIDS infection has tremendously increased among young people aged 15-24 years in the developing countries like India. By keeping this in mind, pharmacist counselling could be an essential asset that has been associated with improved health outcomes among public and infected patients as well. Aim: To assess the impact of pharmacist-led counselling on HIV/AIDS among school & college going students and infected patients. Methods: A prospective intervention survey was conducted by using the simple random sampling technique. A total of 509 participants were sampled i.e., post-secondary school students (98), college students (364), and infected patients (47) respectively and interviewed by the student pharmacist using a pre-designed, semi-structured questionnaire to assess their knowledge regarding HIV/AIDS pre and post-test respectively. Verbal consent from all the participants was obtained before initiating the study. Responses were scored, analyzed and mean score and percentage were used to determine the level of knowledge pre and post-test. Results: Of the total 509 survey participants, 246 (48.3%) were males, and 263 (51.7%) were females with a mean age and SD of 24.59 years +/- 0.54. The study results noticed that the study participants, especially school students and infected patients were not attentive and conscious about the HIV/AIDS. Conclusion: The study results infer that there is an immense need for health education and prevention awareness camps for HIV/AIDS among school & college going students as well as the infected patients in south India.
C1 [Gudi, Sai Krishna] Univ Manitoba, Rady Fac Hlth Sci, Dept Pharm, Winnipeg, MB, Canada.
   [Chhabra, Manik] Indo Soviet Friendship Coll Pharm, Dept Pharm Practice, Moga, Punjab, India.
   [Rashid, Muhammed] Adichunchanagiri Univ, Sri Adichunchanagiri Coll Pharm, Dept Pharm Practice, Bg Nagara, Karnataka, India.
C3 University of Manitoba; ISF College of Pharmacy
RP Gudi, SK (corresponding author), Univ Manitoba, Rady Fac Hlth Sci, Dept Pharm, Winnipeg, MB, Canada.
EM sknanu06@gmail.com
CR [Anonymous], 2008, EPIDEMIOLOGY PREVENT, V189, P0
   Appiah-Agyekum NN, 2013, HIV AIDS-RES PALLIAT, V5, P137, DOI 10.2147/HIV.S44735
   Asante KO, 2013, AFR HEALTH SCI, V13, P270, DOI 10.4314/ahs.v13i2.11
   Bachani Damodar, 2010, INDIAN J COMMUNITY MED, V35, P469, DOI 10.4103/0970-0218.74341
   Baldo M, 1998, SEX HEALTH EXCH, V0, P1
   Bankole OM, 2008, SCI RES ESSAYS, V3, P245
   Chandrasekhar Reddy Bolla, 2013, INT J RES DEV HLTH, V1, P103
   Chen Y, 2011, PROCEEDINGS OF THE FIFTH INTERNATIONAL SYMPOSIUM ON GREEN HOSPITALITY AND TOURISM MANAGEMENT, V0, P314
   Cocohoba JM, 2012, PATIENT PREFER ADHER, V6, P457, DOI 10.2147/PPA.S30797
   Ethier KA, 2011, J ADOLESCENT HEALTH, V48, P562, DOI 10.1016/j.jadohealth.2011.01.018
   Goldmann DA, 1996, JAMA-J AM MED ASSOC, V275, P234, DOI 10.1001/jama.275.3.234
   Gudi SK, 2018, INT J SCI REP, V4, P87, DOI 10.18203/issn.2454-2156.IntJSciRep20181392
   Outbreak control team, 2005, EURO SURVEILL, V10, P0
   PERSSON E, 1992, ADVANCES IN CONTRACEPTION, V8, P41, DOI 10.1007/BF01849347
   POPOVIC M, 1984, SCIENCE, V224, P497, DOI 10.1126/science.6200935
   Premkumar B, 2013, IND J PHARMA PRACTIC, V6, P42
   Puneet Sandhu, 2015, INT J E PLANN RES, V4, P63
   Saberi P, 2012, PATIENT PREFER ADHER, V6, P297, DOI 10.2147/PPA.S30244
   Sachsenweger M, 2011, GESUNDHEITSWESEN, V73, P54, DOI 10.1055/s-0029-1246200
   Samkange-Zeeb FN, 2011, BMC PUBLIC HEALTH, V11, P0, DOI 10.1186/1471-2458-11-727
   SIEGEL D, 1991, J SCHOOL HEALTH, V61, P160, DOI 10.1111/j.1746-1561.1991.tb01199.x
   SPSS Inc, 2007, SPSS WIND VERS 16 0, V0, P0
NR 22
TC 4
Z9 4
U1 0
U2 4
PU ELSEVIER - DIVISION REED ELSEVIER INDIA PVT LTD
PI NEW DELHI
PA 17-A/1 MAIN RING ROAD, LAJPAT NAGAR IV, NEW DELHI, 110024, INDIA
SN 2452-0918
EI 2213-3984
J9 CLIN EPIDEMIOL GLOB
JI Clin. Epidemiol. Glob. Health
PD DEC 15
PY 2019
VL 7
IS 4
BP 592
EP 595
DI 10.1016/j.cegh.2019.01.006
PG 4
WC Public, Environmental & Occupational Health
SC Public, Environmental & Occupational Health
GA JQ3YM
UT WOS:000498884500013
DA 2023-03-20
ER

PT J
AU Jones, J
   Carter, B
   Wilkerson, R
   Kramer, C
AF Jones, J.
   Carter, B.
   Wilkerson, R.
   Kramer, C.
TI Attitudes toward HIV testing, awareness of HIV campaigns, and using social networking sites to deliver HIV testing messages in the age of social media: a qualitative study of young black men
SO HEALTH EDUCATION RESEARCH
LA English
DT Article
ID transmitted-disease prevention; condom use errors; opinion leaders; sex; barriers
AB This study assessed attitudes toward HIV and awareness of previous HIV prevention campaigns among young black men in the United States of America (USA). The study also ascertained the appropriateness of HIV testing messages for young black men and explored the use of social networking sites to deliver HIV testing messages for social media marketing campaigns. Nineteen (n = 19) black male college students attending a public university in Atlanta, GA, USA from September 2016 to October 2016 participated in three focus groups. The focus groups consisted of a group interview querying experiences with HIV and STI testing, awareness of HIV campaigns, solicited feedback on campaign messages and the use of social networking sites to deliver messages. Data analysis involved the grounded theory approach to identify emergent themes. Fear, stigma and low risk perception were discussed as barriers to HIV testing. HIV prevention, social support and new sexual partners were discussed as reasons for testing. There was a general lack of awareness of existing HIV testing campaigns. Messaging with a universal appeal and disseminated through Twitter, Instagram and Snapchat may counter narratives of fear, stigma and low risk perception to increase HIV testing among young black men.
C1 [Jones, J.; Carter, B.; Wilkerson, R.; Kramer, C.] Georgia State Univ, Sch Publ Hlth, Div Hlth Promot & Behav, 140 Decatur St,Suite 300, Atlanta, GA 30303 USA.
C3 University System of Georgia; Georgia State University
RP Jones, J (corresponding author), Georgia State Univ, Sch Publ Hlth, Div Hlth Promot & Behav, 140 Decatur St,Suite 300, Atlanta, GA 30303 USA.
EM opy3@cdc.gov
FU Georgia State University Dissertation Grant Program
CR BANDURA A, 1993, EDUC PSYCHOL, V28, P117, DOI 10.1207/s15326985ep2802_3
   Bandura A., 1977, SOCIAL LEARNING THEO, V0, P0
   Bauermeister JA, 2014, CURR HIV RES, V11, P520, DOI 10.2174/1570162X12666140129100411
   Centers for Disease Control and Prevention, 2018, HIV US GLANC, V0, P0
   Centers for Disease Control and Prevention, 2016, HIV AFR AM, V0, P0
   Centers for Disease Control and Prevention, 2015, HIV SURV REP, V25, P1
   Conserve DF, 2017, AIDS BEHAV, V21, P492, DOI 10.1007/s10461-016-1452-4
   Corbin J. M., 2007, BASICS QUALITATIVE R, V0, P0
   Crosby R, 2005, SEX TRANSM DIS, V32, P513, DOI 10.1097/01.olq.0000170442.10150.28
   Crosby RA, 2003, AM J PUBLIC HEALTH, V93, P901, DOI 10.2105/AJPH.93.6.901
   Crosby RA, 2002, SEX TRANSM DIS, V29, P552, DOI 10.1097/00007435-200209000-00010
   Crosby RA, 2008, AIDS BEHAV, V12, P412, DOI 10.1007/s10461-007-9264-1
   Crosby RA, 2014, INT J STD AIDS, V25, P943, DOI 10.1177/0956462414526707
   Doshi RK, 2013, AIDS PATIENT CARE ST, V27, P123, DOI 10.1089/apc.2012.0269
   Dowshen N, 2015, AIDS BEHAV, V19, PS106, DOI 10.1007/s10461-014-0991-9
   Friedman AL, 2014, SEX TRANSM DIS, V41, P151, DOI 10.1097/OLQ.0000000000000100
   Gaskin EH, 2012, J MENT HEALTH RES IN, V5, P187, DOI 10.1080/19315864.2012.674871
   Hall Naomi M, 2014, J HEALTH DISPAR RES PRACT, V7, P2
   Jones J, 2016, AIDS BEHAV, V20, P2772, DOI 10.1007/s10461-016-1342-9
   Jones R, 2015, J ASSOC NURSE AIDS C, V26, P368, DOI 10.1016/j.jana.2015.01.004
   Kelly JA, 2004, AIDS CARE, V16, P139, DOI 10.1080/09540120410001640986
   KELLY JA, 1991, AM J PUBLIC HEALTH, V81, P168, DOI 10.2105/AJPH.81.2.168
   Ko NY, 2013, J MED INTERNET RES, V15, P0, DOI 10.2196/jmir.2264
   Mannheimer SB, 2014, JAIDS-J ACQ IMM DEF, V67, P438, DOI 10.1097/QAI.0000000000000334
   Morgan D.L., 1988, FOCUS GROUPS QUALITA, V0, P0
   Muessig KE, 2015, CURR HIV-AIDS REP, V12, P173, DOI 10.1007/s11904-014-0239-3
   Nanin J, 2009, AM J MENS HEALTH, V3, P150, DOI 10.1177/1557988308315154
   Pedrana A, 2013, J MED INTERNET RES, V15, P0, DOI 10.2196/jmir.2334
   Nguyen P, 2013, J ADOLESCENT HEALTH, V53, P98, DOI 10.1016/j.jadohealth.2013.02.007
   Salazar LF, 2015, RES METHODS HLTH PRO, V0, P209
   Steiner MJ, 1999, SEX TRANSM DIS, V26, P459, DOI 10.1097/00007435-199909000-00007
   Washington TA, 2015, HEALTHCARE-BASEL, V3, P933, DOI 10.3390/healthcare3040933
NR 33
TC 12
Z9 12
U1 0
U2 20
PU OXFORD UNIV PRESS
PI OXFORD
PA GREAT CLARENDON ST, OXFORD OX2 6DP, ENGLAND
SN 0268-1153
EI 1465-3648
J9 HEALTH EDUC RES
JI Health Educ. Res.
PD FEB 15
PY 2019
VL 34
IS 1
BP 15
EP 26
DI 10.1093/her/cyy044
PG 12
WC Education & Educational Research; Public, Environmental & Occupational Health
SC Education & Educational Research; Public, Environmental & Occupational Health
GA HQ6TX
UT WOS:000462552000002
PM 30508106
DA 2023-03-20
ER

PT J
AU Zhang, DC
   Wu, ZY
   Scott, SR
AF Zhang, De-Chuan
   Wu, Zun-You
   Scott, Sarah Robbins
TI Factors associated with unprotected anal intercourse among male students who have sex with men in three Northern regions of China
SO CHINESE MEDICAL JOURNAL
LA English
DT Article
DE Students; Men who have sex with men; Unsafe Sex; China
ID hiv-infection; condom use; risk; 1st; partners; black
AB Background: Unprotected anal intercourse (UAI) has previously been associated with human immunodeficiency virus (HIV) infection. Male students who have sex with men (SMSM) are at increased exposure to experience UAI. The aim of this study was to investigate the status of UAI and related factors among SMSM in three northern regions of China. Methods: From November 2018 to January 2019, SMSM, 18 years or older, studying or living in Beijing, Tianjin, or Shijiazhuang, who had anal sex in the past 6 months were recruited by community-based organizations to participate in an unmatched, case-control study. Detailed demographic and behavioral information were collected via self-administrated electronic questionnaires and factors related to UAI were assessed using uni- and multivariate logistic regression analyses. Results: Among the 511 SMSM included in the study, 210 (41.1%) reported UAI in the past 6 months. SMSM who had sexual partners at least 10 years older than themselves (odds ratio [OR] = 2.277, 95% confidence interval [CI]: 1.380-3.756), used vacant capsules before sexual activity (OR = 3.858, 95% CI: 1.472-10.106), had a self-perceived moderate-HIV risk (OR = 2.128, 95% CI: 1.403-3.227), and unprotected, first anal intercourse (OR = 2.236, 95% CI: 1.506-3.320) had increased odds of UAI. Conclusions: Factors associated with increased odds of engaging in UAI in the past 6 months among SMSM included having older sexual partners, using vacant capsules, having a self-perceived moderate risk of HIV, and unprotected, first anal intercourse. Continuing education on risk reduction, including improving condom decision making in age-discordant relationships could help address the sexual risk behaviors among SMSM.
C1 [Zhang, De-Chuan; Wu, Zun-You] Anhui Med Univ, Sch Publ Hlth, Dept Epidemiol & Biostat, Hefei 230032, Anhui, Peoples R China.
   [Zhang, De-Chuan; Wu, Zun-You; Scott, Sarah Robbins] Chinese Ctr Dis Control & Prevent, Natl Ctr AIDS STD Control & Prevent, 155 Changbai Rd, Beijing 102206, Peoples R China.
C3 Anhui Medical University; Chinese Center for Disease Control & Prevention; National Center for AIDS/STD Control & Prevention, Chinese Center for Disease Control & Prevention
RP Wu, ZY (corresponding author), Chinese Ctr Dis Control & Prevent, Natl Ctr AIDS STD Control & Prevent, 155 Changbai Rd, Beijing 102206, Peoples R China.
EM wuzy@263.net
FU National Science and Technology Major Project on Prevention and Treatment of Major Infectious Diseases; AIDS and Viral Hepatitis via the National Health Commission of China [2012ZX10001007, 2018ZX10721102]
CR Alexovitz KA, 2018, AIDS CARE, V30, P81, DOI 10.1080/09540121.2017.1381327
   Arrington-Sanders R, 2013, J ADOLESCENT HEALTH, V52, P682, DOI 10.1016/j.jadohealth.2012.12.011
   Bai JY, 2018, CHIN J AIDS STD, V4, P58, DOI 10.13419/j.cnki.aids.2018.01.16
   Chamberlain N, 2017, AIDS BEHAV, V21, P2526, DOI 10.1007/s10461-017-1699-4
   Ding YY, 2018, AIDS CARE, V30, P305, DOI 10.1080/09540121.2017.1349275
   Fan AP, 2017, CHIN J SCH HLTH, V38, P0, DOI 10.16835/j.cnki.1000-9817.2017.06.007
   [龚卉 Gong Hui], 2017, 中国艾滋病性病 CHINESE JOURNAL OF AIDS & STD, V23, P129
   Huang Q, 2014, PLOS ONE, V9, P0
   Lei Yunxiao, 2016, ZHONGHUA YU FANG YI XUE ZA ZHI, V50, P148, DOI 10.3760/cma.j.issn.0253-9624.2016.02.009
   Li YZ, 2013, PLOS ONE, V8, P0, DOI 10.1371/journal.pone.0069137
   Liu YJ, 2012, EUR J CONTRACEP REPR, V17, P219, DOI 10.3109/13625187.2012.662544
   Liu Y, 2017, AIDS BEHAV, V21, P2913, DOI 10.1007/s10461-017-1677-x
   Newcomb ME, 2016, AIDS BEHAV, V20, P1284, DOI 10.1007/s10461-015-1046-6
   Reissing ED, 2012, J SEX RES, V49, P27, DOI 10.1080/00224499.2010.538951
   Rosenstock IM, 1994, HLTH BELIEF MODEL HI, V0, P5
   Shi A., 2018, CHIN J SCH HLTH, V39, P702, DOI 10.16835/j.cnki.1000-9817.2018.05.018
   Stulhofer A, 2010, SOC SCI MED, V70, P2080, DOI 10.1016/j.socscimed.2010.02.030
   Tittarelli R, 2015, CURR NEUROPHARMACOL, V13, P26, DOI 10.2174/1570159X13666141210222409
   Wang JM, 2017, CHINESE J ORG CHEM, V37, P1426, DOI 10.6023/cjoc201612037
   Wang L, 2012, CHINESE MED J-PEKING, V125, P1857, DOI 10.3760/cma.j.issn.0366-6999.2012.11.003
   Wang Y, 2016, SITUATION SEXUAL FEA, V0, P0
   Wilton J, 2016, J INT AIDS SOC, V19, P0, DOI 10.7448/IAS.19.1.20777
   Wu ZY., 2015, CHIN J SCH HLTH, V36, P1604, DOI 10.16835/J.CNKI.1000-9817.2015.10.013
   Zhang D C, 2018, ZHONGHUA YU FANG YI XUE ZA ZHI, V52, P1234, DOI 10.3760/cma.j.issn.0253-9624.2018.12.008
   Zhang W, 2016, SEX HEALTH, V13, P373, DOI 10.1071/SH16001
   Zhou Y, 2016, LECT N MECH ENG, V0, PP151, DOI 10.1007/978-3-662-48868-3_24
NR 26
TC 2
Z9 2
U1 0
U2 7
PU LIPPINCOTT WILLIAMS & WILKINS
PI PHILADELPHIA
PA TWO COMMERCE SQ, 2001 MARKET ST, PHILADELPHIA, PA 19103 USA
SN 0366-6999
EI 
J9 CHINESE MED J-PEKING
JI Chin. Med. J.
PD JUL 20
PY 2019
VL 132
IS 14
BP 1639
EP 1644
DI 10.1097/CM9.0000000000000311
PG 6
WC Medicine, General & Internal
SC General & Internal Medicine
GA IQ4FC
UT WOS:000480705500001
PM 31268908
DA 2023-03-20
ER

PT J
AU Chandler, R
   Ross, H
   Paul, S
   Shittu, A
   Lescano, C
   Hernandez, N
   Morrison-Beedy, D
AF Chandler, Rasheeta
   Ross, Henry
   Paul, Sudeshna
   Shittu, Adedoyin
   Lescano, Celia
   Hernandez, Natalie
   Morrison-Beedy, Dianne
TI The HIP LADIES: A Pilot Health Improvement Project for HIV Prevention in Black College Women
SO JANAC-JOURNAL OF THE ASSOCIATION OF NURSES IN AIDS CARE
LA English
DT Article
DE Black women; college students; Historically Black Colleges and Universities; HIV prevention; sexual health
ID sexual risk behavior; adolescent girls; intervention; motivation; students; skills; information; reduction; infection; efficacy
AB A disproportionate number of new HIV infections in the United States occur in Black women. We pilot-tested feasibility and acceptability of a manualized HIV prevention intervention developed with and for Black college women. We used a prospective, randomized 2-group design, with 3 data collection times. Participants included 18- to 24-year-old Black women (N-65), who were enrolled at 2 southern universities; 46 completed pre- and post-assessments. We found that participants in the intervention arm had positive changes in HIV knowledge (p < 0001) and behavioral intentions (p = .039) outcomes. There were, however, no significant differences between intervention and control groups when considering motivational factors and behavioral skills that promoted HIV prevention: social norms, condom use self-efficacy, and assertive sexual communication. We found preliminary evidence of efficacy for an HIV prevention intervention tailored to Black college women. Researchers should partner with Black college women to develop and implement HIV prevention interventions.
C1 [Chandler, Rasheeta; Paul, Sudeshna] Emory Univ, Nell Hodgson Woodruff Sch Nursing, Atlanta, GA 30322 USA.
   [Ross, Henry] Rochester Univ, Rochester, NY USA.
   [Shittu, Adedoyin; Lescano, Celia] Univ S Florida, Tampa, FL USA.
   [Hernandez, Natalie] Morehouse Sch Med, Atlanta, GA 30310 USA.
   [Morrison-Beedy, Dianne] Ohio State Univ, Nursing, Columbus, OH 43210 USA.
C3 Emory University; University of Rochester; State University System of Florida; University of South Florida; Morehouse School of Medicine; University System of Ohio; Ohio State University
RP Chandler, R (corresponding author), Emory Univ, Nell Hodgson Woodruff Sch Nursing, Atlanta, GA 30322 USA.
EM r.d.chandler@emory.edu
FU National Institutes of Health, National Institute of Nursing Research (NINR); Mentored Research Scientist Development Award (KO1) [KO1NR013435-01A1]
CR Ashenhurst JR, 2017, ARCH SEX BEHAV, V46, P419, DOI 10.1007/s10508-016-0692-8
   Barroso J, 2014, AIDS PATIENT CARE ST, V28, P489, DOI 10.1089/apc.2014.0014
   Bazargan M, 2000, J NATL MED ASSOC, V92, P391
   Bowen DJ, 2009, AM J PREV MED, V36, P452, DOI 10.1016/j.amepre.2009.02.002
   Brown CW, 2012, INT J HEALTH PROMOT, V50, P61, DOI 10.1080/14635240.2012.661964
   Calloway DS, 2014, HEALTH PROMOT PRACT, V15, P181, DOI 10.1177/1524839913504757
   Carey MP, 2000, HEALTH PSYCHOL, V19, P3, DOI 10.1037/0278-6133.19.1.3
   Carey MP, 1997, J CONSULT CLIN PSYCH, V65, P531, DOI 10.1037/0022-006X.65.4.531
   Carey MP, 2002, AIDS EDUC PREV, V14, P172, DOI 10.1521/aeap.14.2.172.23902
   Centers for Disease Control and Prevention, 2018, HIV WOM FACT SHEET, V0, P0
   Centers for Disease Control and Prevention, 2018, HIV AFR AM, V0, P0
   Centers for Disease Control and Prevention, 2017, HIV SURV REP 2016, V0, P0
   Chandler R, 2016, J ASSOC NURSE AIDS C, V27, P392, DOI 10.1016/j.jana.2016.01.004
   Chandler R, 2013, J ASSOC NURSE AIDS C, V24, P491, DOI 10.1016/j.jana.2012.09.001
   Cohen J., 1988, STAT POWER ANAL BEHA, V0, P0
   Danielson CK, 2014, J WOMENS HEALTH, V23, P413, DOI 10.1089/jwh.2013.4599
   Ferguson YO, 2006, AIDS CARE, V18, P323, DOI 10.1080/09540120500162122
   Fisher JD, 1996, HEALTH PSYCHOL, V15, P114, DOI 10.1037/0278-6133.15.2.114
   FISHER JD, 1992, PSYCHOL BULL, V111, P455, DOI 10.1037/0033-2909.111.3.455
   GALAVOTTI C, 1995, HEALTH PSYCHOL, V14, P570, DOI 10.1037/0278-6133.14.6.570
   Hussar W. J., 2018, REPORT NO 37, V0, P0
   Javier SJ, 2018, HEALTH PROMOT PRACT, V19, P287, DOI 10.1177/1524839916676253
   Johnson J.M., 2017, J AFR AM STUD, V21, P203, DOI 10.1007/s12111-017-9354-8.
   Kalichman SC, 1996, J CONSULT CLIN PSYCH, V64, P687
   Kalichman SC, 2008, J HEALTH PSYCHOL, V13, P680, DOI 10.1177/1359105307082456
   Lima AC, 2018, SEX ROLES, V78, P467, DOI 10.1007/s11199-017-0811-6
   Logan TK, 2002, PSYCHOL BULL, V128, P851, DOI 10.1037//0033-2909.128.6.851
   Mongkuo MY, 2012, GREENER J MED SCI, V2, P38, DOI 10.15580/GJMS.2012.2.GJMS1213
   Morokoff PJ, 1997, J PERS SOC PSYCHOL, V73, P790, DOI 10.1037/0022-3514.73.4.790
   Morrison-Beedy D, 2013, J ADOLESCENT HEALTH, V52, P314, DOI 10.1016/j.jadohealth.2012.07.005
   Morrison-Beedy D, 2011, WESTERN J NURS RES, V33, P690, DOI 10.1177/0193945910379220
   OLeary A, 1992, J AM COLL HEALTH, V40, P254
   Schroder KEE, 2003, ANN BEHAV MED, V26, P76, DOI 10.1207/S15324796ABM2602_02
   The Henry Kaiser Family Foundation, 2018, BLACK AM HIV AIDS BA, V0, P0
   Wingood GM, 2008, JAIDS-J ACQ IMM DEF, V47, PS40, DOI 10.1097/QAI.0b013e3181605df1
   Younge SN, 2013, J AM COLL HEALTH, V61, P254, DOI 10.1080/07448481.2013.799480
   Zimbardo PG, 1999, J PERS SOC PSYCHOL, V77, P1271, DOI 10.1037/0022-3514.77.6.1271
NR 37
TC 2
Z9 2
U1 0
U2 1
PU LIPPINCOTT WILLIAMS & WILKINS
PI PHILADELPHIA
PA TWO COMMERCE SQ, 2001 MARKET ST, PHILADELPHIA, PA 19103 USA
SN 1055-3290
EI 1552-6917
J9 J ASSOC NURSE AIDS C
JI J. Assoc. Nurses Aids Care
PD JUL-AUG 15
PY 2019
VL 30
IS 4
BP 474
EP 487
DI 10.1097/JNC.0000000000000058
PG 14
WC Nursing
SC Nursing
GA IQ3ZQ
UT WOS:000480691000014
PM 31241511
DA 2023-03-20
ER

PT J
AU Zin, NM
   Ishak, I
   Manoharan, K
AF Zin, Noraziah Mohamad
   Ishak, Ismarulyusda
   Manoharan, Kasturi
TI Knowledge, attitude and practice towards sexually transmitted diseases amongst the inmates of women shelters homes at Klang Valley
SO BMC PUBLIC HEALTH
LA English
DT Article
DE Knowledge; Attitude; Practice; Sexually transmitted diseases; Women shelter home
ID students; behavior; sex; adolescents; university; education; partners
AB BackgroundPrevious studies show that there is a changing trend of sexual and reproductive behaviour among youth and this requires more attention and awareness especially on sexually transmitted diseases (STD). This study was carried out to evaluate the knowledge, attitude and practice of sexually transmitted diseases among selected inmates of women shelter homes.MethodsA cross-sectional study was carried out by involving 60 participants whom aged in between 13 to 25years old. The questionnaires were developed in Bahasa Melayu' and it has been anonymous guided questionnaires.ResultsThe result showed that the mean age of the participants was 17.9years old and most of the participants have completed secondary school (91.7%). Overall, the level of knowledge of participants on STDs were classified into three groups; high knowledge' (33.3%), medium knowledge' (35.0%) and low knowledge' (31.7%). The majority have heard of HIV/AIDS (95%) but with respect to other STDs was less well known. Whereas, the mean score for attitude was 23.1 out total 25. Their knowledge level was not influenced by their age (p=0.61) and socio-economic status (p=0.85). However, their attitude was influenced by their age (p<0.05).ConclusionKnowledge on non-HIV STDs is still lacking and risky behaviours have been practiced. Although there were high level of knowledge and attitude among them but their practice on sexuality contradicts it especially on contraceptive use and pre-marital sex.
C1 [Zin, Noraziah Mohamad] Univ Kebangsaan Malaysia, Ctr Hlth Aging & Wellness, Jalan Raja Muda Abdul Aziz, Kuala Lumpur 50300, Malaysia.
   [Ishak, Ismarulyusda; Manoharan, Kasturi] Univ Kebangsaan Malaysia, Ctr Hlth & Appl Sci, Jalan Raja Muda Abdul Aziz, Kuala Lumpur 50300, Malaysia.
C3 Universiti Kebangsaan Malaysia; Universiti Kebangsaan Malaysia
RP Zin, NM (corresponding author), Univ Kebangsaan Malaysia, Ctr Hlth Aging & Wellness, Jalan Raja Muda Abdul Aziz, Kuala Lumpur 50300, Malaysia.
EM noraziah.zin@ukm.edu.my
FU Centre of Research and Innovation Management of The National University of Malaysia (UKM) Bangi; Ministry of Health under the B40 Grand Challenges [CB40R, IDE 2018-01];  [MI-2018-004]
CR Adebayo AK, 2009, BMC CARDIOVASC DISOR, V9, P0, DOI 10.1186/1471-2261-9-52
   Adhikari R, 2010, J INT AIDS SOC, V13, P0, DOI 10.1186/1758-2652-13-7
   [Anonymous], 1997, NATL YOUTH DEV POLIC, V0, P0
   Awang H, 2014, J BIOSOC SCI, V46, P214, DOI 10.1017/S0021932013000114
   Duong LQ, 2008, INT J INFECT DIS, V12, PE179, DOI 10.1016/j.ijid.2008.05.446
   Folasayo A. T., 2017, INT J ENV RES PUB HE, V14, P0
   Harper CC, 2003, AM J OBSTET GYNECOL, V189, P1093, DOI 10.1067/S0002-9378(03)00544-1
   Hogben M, 2010, INT J STD AIDS, V21, P293, DOI 10.1258/ijsa.2010.009589
   Holtzman D, 1995, FAM PLANN PERSPECT, V27, P235, DOI 10.2307/2136175
   Kirby D. B., 2008, SEXUALITY RESEARCH AND SOCIAL POLICY, V5, P18, DOI 10.1525/srsp.2008.5.3.18
   Low W.Y., 2009, J HLTH TRANSL MED, V12, P3, DOI 10.22452/jummec.vol12no1.2
   Manimaran KK, 2017, INT J PUBLIC HLTH CL, V4, P12
   Ministry of Health Malaysia, 2018, NAT HLTH MORB SURV N, V0, P0
   Mustapa MC, 2015, PROCD SOC BEHV, V211, P221, DOI 10.1016/j.sbspro.2015.11.088
   Nik Abdul Rashid N.R., 2015, J PUBLIC HLTH ASPECT, V2, P1, DOI 10.7243/2055-7205-2-1
   Omar K, 2010, INT J GYNECOL OBSTET, V111, P220, DOI 10.1016/j.ijgo.2010.06.023
   Santelli JS, 1998, FAM PLANN PERSPECT, V30, P271, DOI 10.2307/2991502
   Shapiro J, 1999, J COMMUN HEALTH, V24, P29, DOI 10.1023/A:1018713231400
   Sidi H, 2013, ASIA-PAC PSYCHIAT, V5, P103, DOI 10.1111/appy.12053
   Talib J, 2012, PROCD SOC BEHV, V59, P340, DOI 10.1016/j.sbspro.2012.09.284
   Trajman Anete, 2003, CAD. SAÚDE PÚBLICA, V19, P127, DOI 10.1590/S0102-311X2003000100014
   UNICEF, 2002, JOINT UN PROGR HIV A, V0, P0
   Williamson Lisa M, 2009, REPROD HEALTH, V6, P3, DOI 10.1186/1742-4755-6-3
   Wong LP, 2012, BMC PUBLIC HEALTH, V12, P0, DOI 10.1186/1471-2458-12-865
   World Health Organization (WHO), 2019, SEXUALLY TRANSMITTED, V0, P0
   Yan H, 2009, BMC PUBLIC HEALTH, V9, P0, DOI 10.1186/1471-2458-9-305
   Zhang DG, 2013, J INFECT DEV COUNTR, V7, P966, DOI 10.3855/jidc.3872
   Zulkifli S. N., 2002, MED J MALAYSIA, V57, P1
NR 29
TC 5
Z9 4
U1 0
U2 5
PU BMC
PI LONDON
PA CAMPUS, 4 CRINAN ST, LONDON N1 9XW, ENGLAND
SN 1471-2458
EI 
J9 BMC PUBLIC HEALTH
JI BMC Public Health
PD JUN 13
PY 2019
VL 19
IS 
BP 
EP 
DI 10.1186/s12889-019-6863-5
PG 7
WC Public, Environmental & Occupational Health
SC Public, Environmental & Occupational Health
GA ID4OX
UT WOS:000471657300012
PM 31196029
DA 2023-03-20
ER

PT J
AU Cheruiyot, C
   Mogu, D
   Mburugu, P
   Sagwe, D
AF Cheruiyot, Caliph
   Mogu, Dennis
   Mburugu, Patrick
   Sagwe, Daniel
TI Uptake and utilization of institutional voluntary HIV testing and counseling services among students aged 18-24 in Kenya's public Universities
SO AFRICAN HEALTH SCIENCES
LA English
DT Article
DE Higher learning institutions; voluntary counseling and testing; HIV; barriers and uptake
AB Background: Kenya is home to an estimated 1.7 million people living with HIV/AIDS. According to the Kenya AIDS Indicator survey KAIS 2012, HIV prevalence in the age group 15-24 stood at 2.2%. Globally, young people aged 15-24 are a highly vulnerable population with respect to HIV/AIDS infection and transmission. HIV testing and counseling services play a critical role as an entry point to care and treatment. However, uptake of HIV testing and counseling services among the youth in Kenya has been reportedly low. Youths at Universities are among the priority populations in HIV/AIDS programs. Objectives: This study aimed to determine the barriers to uptake and utilization of institution-based voluntary counseling and testing VCT services among students aged 18-24 in selected public universities in Kenya. The specific objectives were to determine the factors associated with uptake and utilization and the association between various socio-demographic factors and service uptake in institutional VCT facilities. Methods: This research utilized a descriptive cross-sectional study design where primarily, data was collected using semi-structured questionnaires and through focus group discussions held with the students in the sampled Universities. Data available at Jomo Kenyatta University of Agriculture and Technology JKUAT Hospital VCT were reviewed for the period 2010 and 2016 to give an insight into service utilization rates among students. Multi-stage sampling technique was utilized to reach a student sample size of 305 from the selected public Universities in Kenya. Results: Uptake of institutional VCT services among University students sampled stood at 45% from a population where 84.4% were aware of the presence of these services on their campuses. More males than females utilized the services. Emerging themes from the study indicated that participants utilized the services for different reasons. Accessibility to test site, testing hours, fear to be seen at site and fear of test result were also identified as factors affecting service uptake. These factors also were also reported when students were asked about their desired characteristics of a VCT facility on campus. Conclusion: This study has unraveled the factors that are associated with testing and counseling in institutional facilities. University students seem to seek and utilize VCT services for different reasons. It is also clear that patterns of services utilization vary from group to another as observed in the case of year of study, gender and age category. Recommendations: It is necessary for policy makers in institutions of higher learning together with those tasked with managing healthcare services in these institutions to adopt approaches that will overcome the barriers to utilization of VCT services among students. With knowledge of the factors associated with uptake and utilization of VCT services in institutional facilities, efforts to tackle the barriers and maximize on enhancers should be utilized fully in order to improve uptake and utilization of services. More research should also focus on the persisting risky sexual behaviors among University students despite the high knowledge they have on HIV/AIDS. Recommendations: It is necessary for policy makers in institutions of higher learning together with those tasked with managing healthcare services in these institutions to adopt approaches that will overcome the barriers to utilization of VCT services among students. With knowledge of the factors associated with uptake and utilization of VCT services in institutional facilities, efforts to tackle the barriers and maximize on enhancers should be utilized fully in order to improve uptake and utilization of services. More research should also focus on the persisting risky sexual behaviors among University students despite the high knowledge they have on HIV/AIDS.
C1 [Cheruiyot, Caliph; Mogu, Dennis] Jomo Kenyatta Univ Agr & Technol, Environm Hlth & Dis Control, Juja, Kenya.
   [Mburugu, Patrick] Jomo Kenyatta Univ Agr & Technol, Paediat & Child Hlth, Juja, Kenya.
   [Sagwe, Daniel] Jomo Kenyatta Univ Agr & Technol, Rehabil Sci, Juja, Kenya.
C3 Jomo Kenyatta University of Agriculture & Technology; Jomo Kenyatta University of Agriculture & Technology; Jomo Kenyatta University of Agriculture & Technology
RP Cheruiyot, C (corresponding author), Jomo Kenyatta Univ Agr & Technol, Environm Hlth & Dis Control, Juja, Kenya.
EM xkirca@yahoo.com
CR Adam Mary B, 2007, J ARIZONA NEVADA ACA, V0, P0
   Angotti NI, 2009, INCREASING ACCEPTABI, V0, P26
   [Anonymous], 2010, REP GLOB AIDS EP, V0, P0
   [Anonymous], 2014, GLOBAL AIDS RESPONSE, V0, P0
   Charles Nzioka, 2000, IMPACT HIV AID UNPUB, V0, P0
   Izugbara CO, 2009, MALE YOUTH VOLUNTARY, V0, P0
   Joint United Nations program on HIV/AIDS UN- AIDS, 2007, ANN REPORT, V0, P0
   Kimanga D O, 2014, PREVALENCE INCIDENCE, V0, P0
   Lawrence Meda, 2013, ASSESSING FACTORS IN, V0, P0
   Magu D G., 2015, ASS SUBSTANCE ABUSE, V0, P0
   Mbengo F., 2013, FACTORS INFLUENCING, V0, P0
   Mkumbo Kitila, 2013, ASSESSMENT HIV AIDS, V0, P0
   National AIDS and STI Control Program NASCOP Ministry of Health Kenya, 2015, KEN HIV TEST COUNS S, V0, P0
   National AIDS Control Council NACC and National AIDS and STI Control Program NASCOP Ministry of Health Kenya, 2014, KENYA HIV ESTIMATES, V0, P0
   Nkomazana Njabulo, 2014, PERCEPTION RISK HIV, V0, P0
   Obermeyer CM, 2007, UTILIZATION TESTING, V0, P0
   Okonkwo KC, 2007, AIDS PATIENT CARE ST, V0, P0
   Othieno Caleb J, 2015, RISKY HIV SEXUAL BEH, V0, P0
   Sambisa W., 2010, AIDS STIG MA OBSTACL, V0, P0
   Shefer Tamara, 2012, NARRATIVES TRANSACTI, V0, P0
   UNAIDS, 2009, ANN REPORT, V0, P0
   UNAIDS, 2014, KEN AIDS RESP PROGR, V0, P0
NR 23
TC 3
Z9 3
U1 0
U2 5
PU MAKERERE UNIV, FAC MED
PI KAMPALA
PA PO BOX 7072, KAMPALA, 00000, UGANDA
SN 1680-6905
EI 1729-0503
J9 AFR HEALTH SCI
JI Afr. Health Sci.
PD DEC 15
PY 2019
VL 19
IS 4
BP 3190
EP 3199
DI 10.4314/ahs.v19i4.42
PG 10
WC Medicine, General & Internal
SC General & Internal Medicine
GA KD6XL
UT WOS:000508008400041
PM 32127896
DA 2023-03-20
ER

PT J
AU He, LP
   Jin, YL
   Ren, XH
   Wang, LH
   Nie, ZH
   Gu, QJ
   Guo, DX
   Lu, W
   Yao, YS
AF He, Lianping
   Jin, Yuelong
   Ren, Xiaohua
   Wang, Linghong
   Nie, Zhonghua
   Gu, Qijun
   Guo, Daoxia
   Lu, Wei
   Yao, Yingshui
TI Sexual Activity and HIV-Related Knowledge among Secondary School Students in China
SO EURASIAN JOURNAL OF MEDICINE
LA English
DT Article
DE Sexual activity; student; HIV; China
ID behavior
AB Objective: The aim of this study was to assess the level of HIV/AIDS knowledge and sexual activity among secondary school students, and to offer specific intervention strategies. Materials and Methods: Random sampling technique was used and cross-sectional study was conducted among 6347 students using self-administered questionnaire. Results: The ages of participants range from 9 to 21 years with a mean of 14.83 +/- 1.63 years. Of 6347 students, 3214 (50.6%) were female. Results showed that 65% of male and 71% of female had been pornography reader. Overall, the prevalence of knowledge on HIV caused by virus was high for male and female. On intimate contact, 25.7% of the male and 17.7% of the female students reported that they had a history of hugging; 11.3% of male and 5.6% of female students reported that they had an experience of kissing; 11.3% of male and 4.0% of female students reported that they had an experience of caressing, 27% of male and 18% of female students reported that they had an experience of sexual intercourse; and 49.5% of male and 58.4% of female students reported to have been forced to have sex. Accordingly, 75.1% of male and 90% of female students heard of HIV. Conclusion: Education of the students on HIV /AIDS seems poorer at the secondary school in certain areas of China; more attention should be paid to those of senior grade students and students from divorced families.
C1 [He, Lianping; Jin, Yuelong; Ren, Xiaohua; Wang, Linghong; Nie, Zhonghua; Gu, Qijun; Guo, Daoxia; Lu, Wei; Yao, Yingshui] Wannan Med Coll, Sch Publ Hlth, Wuhu, Anhui, Peoples R China.
C3 Wannan Medical College
RP Yao, YS (corresponding author), Wannan Med Coll, Sch Publ Hlth, Wuhu, Anhui, Peoples R China.
EM yingshuiyao@163.com
FU secondary - young fund scientific research nature projects of Wannan Medical College [WK201301]; humanities and social science research project of the Education Department of Anhui [2011-sk257]; Anhui College of Humanities and Social Sciences Key Research Base Project [SK2014A110]
CR Ayalew M, 2014, REPROD HEALTH, V11, P0, DOI 10.1186/1742-4755-11-77
   Chen B, 2008, ASIAN J ANDROL, V10, P607, DOI 10.1111/j.1745-7262.2008.00413.x
   Chen Jing-Qi, 2010, ZHONGHUA LIU XING BING XUE ZA ZHI, V31, P866
   Chi XL, 2015, ASIA-PAC J PUBLIC HE, V27, PNP2049, DOI 10.1177/1010539513475655
   Chi XL, 2012, BMC PUBLIC HEALTH, V12, P0, DOI 10.1186/1471-2458-12-972
   Haggstrom-Nordin E, 2002, J ADOLESCENT HEALTH, V30, P288, DOI 10.1016/S1054-139X(01)00401-3
   Kapamadzija A, 2000, MED PREGL, V53, P595
   Li SY, 2013, PLOS ONE, V8, P0, DOI 10.1371/journal.pone.0073797
   Ma QQ, 2009, BMC PUBLIC HEALTH, V9, P0, DOI 10.1186/1471-2458-9-111
   Song Yi, 2013, BEIJING DA XUE XUE BAO YI XUE BAN, V45, P376
   Song Yi, 2011, ZHONGHUA LIU XING BING XUE ZA ZHI, V32, P134
   Yan H, 2010, WOMEN HEALTH, V50, P767, DOI 10.1080/03630242.2010.530926
   Zhang LY, 2002, SEX TRANSM DIS, V29, P212, DOI 10.1097/00007435-200204000-00005
   Zou YL, 2013, EUR J CONTRACEP REPR, V18, P127, DOI 10.3109/13625187.2013.772974
NR 14
TC 4
Z9 4
U1 0
U2 3
PU AVES
PI SISLI
PA BUYUKDERE CAD 105-9, MECIDIYEKOY, SISLI, ISTANBUL 34394, TURKEY
SN 1308-8734
EI 1308-8742
J9 EURASIAN J MED
JI Eurasian J. Med.
PD FEB 15
PY 2019
VL 51
IS 1
BP 49
EP 52
DI 10.5152/eurasianjmed.2019.15057
PG 4
WC Medicine, General & Internal
SC General & Internal Medicine
GA HQ1MB
UT WOS:000462160900011
PM 30911256
DA 2023-03-20
ER

PT J
AU Ukoha, WC
   Dube, M
AF Ukoha, Winifred C.
   Dube, Makhosi
TI Primary health care nursing students' knowledge of and attitude towards the provision of preconception care in KwaZulu-Natal
SO AFRICAN JOURNAL OF PRIMARY HEALTH CARE & FAMILY MEDICINE
LA English
DT Article
DE primary health care; nurses; preconception care; pre-pregnancy counselling; knowledge; attitude
ID provider knowledge; women; conception; hiv; recommendations; prepregnancy; prevention; period; impact
AB Background: Sub-Saharan African countries have been the worst affected by the high incidence of maternal and child mortality rates and HIV/AIDS (human immunodeficiency virus/acquired immunodeficiency syndrome) pandemic. Preventive care is the area that requires serious attention as a lot of maternal and child morbidity and mortality can be averted through rendering comprehensive care to women of child-bearing age. Preconception care (PCC) is recognised as an important factor in improving pregnancy outcome; yet, most primary health care (PHC) nurses lack the necessary resources to render PCC. Aim: To describe the PHC nursing student's knowledge of and attitude towards the provision of PCC. Setting: Higher Education Institution that offers PHC programme at six different sites to nurses working in the PHC clinics in the province. Methods: A quantitative, non-experimental, descriptive study design was used. The total population from three sites selected, based on their geographical location were all invited to participate in the study. Questionnaire was used to collect data which was subsequently analysed using the Statistical Package for Social Sciences (SPSS) version 24. Results: The response rate was approximately 85% (n = 138). The respondents have practised in the PHC clinic for more than 1 year. Study centre, age and area of employment were found to be predictors of knowledge, but no direct association was found between the demographic factor and attitude. Furthermore, a significant difference was found between knowledge and age, and between the area of employment and attitude. Conclusion: PHC nursing students were knowledgeable and had a favourable attitude towards PCC, but the absence of PCC resources in many practices has hindered them to a greater extent. It is recommended that for proper implementation of PCC to occur, health care workers should be provided with the necessary resources.
C1 [Ukoha, Winifred C.; Dube, Makhosi] Univ KwaZulu Natal, Sch Nursing & Publ Hlth, Durban, South Africa.
C3 University of Kwazulu Natal
RP Ukoha, WC (corresponding author), Univ KwaZulu Natal, Sch Nursing & Publ Hlth, Durban, South Africa.
EM winifredchinyere@gmail.com
CR Ahmed K., 2015, BASIC RES J MED CLIN, V4, P5
   Boelig Rupsa C, 2015, INFECT DIS OBSTET GYNECOL, V2015, P240613, DOI 10.1155/2015/240613
   Bortolus R, 2017, BMC PREGNANCY CHILDB, V17, P0, DOI 10.1186/s12884-016-1198-z
   Boulet SL, 2006, MATERN CHILD HLTH J, V10, PS29, DOI 10.1007/s10995-006-0091-1
   Braspenningx S, 2013, FACTS VIEWS VIS OBGY, V5, P13
[truncated: 586,384 more chars]
