# Supplementary material for: Studies on HIV/AIDS Among Students: Bibliometric Analysis
Source: Interact J Med Res. 2023 Aug 4;12:e46042. doi: 10.2196/46042 (PMC10439465; doi:10.2196/46042)
Supplement: Multimedia Appendix 1 [file ijmr_v12i1e46042_app1.zip › Multimedia Appendix 1/download2020u179.txt]

PT J
AU Ashrafi, E
   Kasmaei, P
   Mehrabian, F
   Omidi, S
   Zareban, I
   Karimy, M
   Haryalchi, K
   Rad, HI
   Tonekaboni, NR
AF Ashrafi, Elnaz
   Kasmaei, Parisa
   Mehrabian, Fardin
   Omidi, Saeed
   Zareban, Iraj
   Karimy, Mahmood
   Haryalchi, Katayun
   Rad, Hossein Izadi
   Tonekaboni, Nooshin Rouhani
TI The effect of educational program based on the theory of planned behavior on HIV prevention skills
SO HIV & AIDS REVIEW
LA English
DT Article
DE AIDS; education; students
ID students; impact
AB Introduction: The prevalence of acquired immune deficiency syndrome (AIDS) is dramatically expanding in the world and the only way to deal with it is through health education. This study sought to determine the effect of educational intervention based on the theory of planned behavior (TPB) on AIDS preventive behaviors in nursing and midwifery students. Material and methods: This was a quasi-experimental study conducted in 2016, and included 104 nursing and midwifery students from Guilan University of Medical Sciences. A questionnaire consisted of sections with demographic characteristics, awareness, behaviors, and constructs of the theory of planned behavior, and was provided to every participant. The questionnaire content validity rate was 0.8, content validity index was equal to 0.82, and Cronbach's a coefficient test was 0.9. After collecting data in both groups, educational intervention was conducted within the framework of the theory of planned behavior in the intervention group. Data was collected before the intervention and three months later and was analyzed with SPSS statistics version 21. Results: There was no significant difference between the two groups in terms of demographic variables (p > 0.05). Additionally, no significant differences were noted between the intervention and control groups before the educational intervention in terms of awareness, attitude, subjective norms, perceived behavioral control, behavioral intention, and preventive behaviors (p > 0.05). However, after the implementation of educational program, these variables significantly increased in the intervention group (p < 0.05). Conclusions: The TPB was effective in teaching students in the field of AIDS prevention skills. Therefore, it is recommended to use the theory of planned behavior for human immunodeficiency virus prevention behaviors.
C1 [Ashrafi, Elnaz; Haryalchi, Katayun] Guilan Univ Med Sci, Sch Hlth, Rasht, Iran.
   [Kasmaei, Parisa; Mehrabian, Fardin; Omidi, Saeed; Tonekaboni, Nooshin Rouhani] Guilan Univ Med Sci, Sch Hlth, Res Ctr Hlth & Environm, Dept Hlth Educ & Promot, Realat St, Rasht 4185733411, Iran.
   [Zareban, Iraj; Rad, Hossein Izadi] Zahedan Univ Med Sci, Hlth Promot Res Ctr, Zahedan, Iran.
   [Karimy, Mahmood] Saveh Univ Med Sci, Social Determinants Hlth Res Ctr, Saveh, Iran.
C3 Zahedan University of Medical Sciences
RP Kasmaei, P (corresponding author), Guilan Univ Med Sci, Sch Hlth, Res Ctr Hlth & Environm, Dept Hlth Educ & Promot, Realat St, Rasht 4185733411, Iran.
EM kasmayparisa@yahoo.com
CR Adefolalu AO, 2018, S AFR J HIV MED, V19, P0, DOI 10.4102/sajhivmed.v19i1.762
   Ajzen I., 2006, BEHAV INTERVENTIONS, V0, P0
   Ajzen I, 2011, PSYCHOL HEALTH, V26, P1113, DOI 10.1080/08870446.2011.613995
   Armitage CJ, 2002, BRIT J HEALTH PSYCH, V7, P89, DOI 10.1348/135910702169385
   Bandura A, 1994, ENCY HUMAN BEHAV, V4, P71, DOI 10.1002/9780470479216.CORPSY0836
   Boutayeb A, 2009, BMC PUBLIC HEALTH, V9, P0, DOI 10.1186/1471-2458-9-S1-S3
   Boyle MJ, 2010, BMC MED EDUC, V10, P0, DOI 10.1186/1472-6920-10-71
   Cerqueira-Santos Elder, 2016, UNIV. PSYCHOL., V15, P1, DOI 10.11144/Javeriana.upsy15-4.srbr
   Ebrahimipour S, 2016, J INT SOC PREV COMMU, V6, P584, DOI 10.4103/2231-0762.195514
   Faria NR, 2014, SCIENCE, V346, P56, DOI 10.1126/science.1256739
   Farotimi Adekunbi A, 2015, IRAN J NURS MIDWIFERY RES, V20, P705, DOI 10.4103/1735-9066.170011
   Friedland G, 2016, JAMA-J AM MED ASSOC, V316, P145, DOI 10.1001/jama.2016.9006
   Gao XH, 2012, PLOS ONE, V7, P0, DOI 10.1371/journal.pone.0044881
   Hohmann N, 2018, CURR PHARM TEACH LEA, V10, P1488, DOI 10.1016/j.cptl.2018.08.005
   Huang HT, 2016, INT J ENV RES PUB HE, V13, P0, DOI 10.3390/ijerph13040395
   Jalambadani Z, 2018, ASIA-PAC J ONCOL NUR, V5, P201, DOI 10.4103/apjon.apjon_67_17
   Jalambadani Zeinab, 2017, J MIDLIFE HEALTH, V8, P124, DOI 10.4103/jmh.JMH_44_17
   Joulaee H, 2013, HAKIM RES J, V16, P128
   Jozani ZB, 2019, HIV AIDS REV, V18, P279, DOI 10.5114/hivar.2019.85915
   Karimy M, 2018, INT J HIGH RISK BEHA, V0, P0
   Mbachu C, 2017, BMC WOMENS HEALTH, V17, P0, DOI 10.1186/s12905-017-0399-6
   Mythili D, 2015, NURS J INDIA, V106, P278
   Pakpour Hajiagha A, 2012, IRAN J NURS, V25, P0
   Pickles D, 2009, J ADV NURS, V65, P2262, DOI 10.1111/j.1365-2648.2009.05128.x
   Pooreh S, 2015, IRAN J PUBLIC HEALTH, V44, P839
   Sarma H, 2013, J HEALTH POPUL NUTR, V31, P20
   Soltanian AL, 2012, Q J HLTH SCI AHVAZ J, V3, P65
   West AP, 2014, CELL, V156, P633, DOI 10.1016/j.cell.2014.01.052
NR 28
TC 0
Z9 0
U1 1
U2 3
PU TERMEDIA PUBLISHING HOUSE LTD
PI POZNAN
PA KLEEBERGA 2, POZNAN, 61-615, POLAND
SN 1730-1270
EI 1732-2707
J9 HIV AIDS REV
JI HIV AIDS Rev.
PD JUN 15
PY 2020
VL 19
IS 3
BP 180
EP 186
DI 10.5114/hivar.2020.99689
PG 7
WC Infectious Diseases
SC Infectious Diseases
GA NY9BY
UT WOS:000576680200006
DA 2023-03-20
ER

PT J
AU Mantell, JE
   Exner, TM
   Bai, D
   Leu, CS
   Beksinska, M
   Mabude, Z
   Hoffman, S
   Smit, JA
AF Mantell, Joanne E.
   Exner, Theresa M.
   Bai, Dan
   Leu, Cheng-Shiun
   Beksinska, Mags
   Mabude, Zonke
   Hoffman, Susie
   Smit, Jennifer A.
TI Perceived male partner attitudes toward the female condom predict female university students' use of the female condom
SO INTERNATIONAL JOURNAL OF STD & AIDS
LA English
DT Article
DE Female condom; HIV; STI; university students; South Africa; predictors; male influence
ID commercial sex workers; south-africa; cost-effectiveness; hiv prevention; women; intervention; gender; risk; men; acceptability
AB Female and male condoms are the only methods that prevent both sexually transmitted infections (STIs), including HIV, and unintended pregnancy. Despite continuing high STI rates, few studies investigate factors predicting whether women initiating female condom (FC) use sustain use. Using data from a randomized trial, we examined predictors of sustained FC use at five-month follow-up (FU2) among female university students in South Africa who participated in either a one-session, information-only, group-deliveredMinimal Interventionor a two-session, group-deliveredEnhanced Intervention. In the final multiple logistic regression model, believing one's partner holds positive attitudes toward the FC (aOR = 1.40; p = 0.028), and greater FC use for vaginal sex at previous assessment (aOR) = 1.19; p = 0.008) were associated with greater odds of FC use at FU2. Excluding number of FC-protected occasions at FU1 from the analysis, discussing FC use with partner (aOR = 2.89; p = 0.071) and believing one's partner holds positive attitudes toward the FC (aOR = 1.63; p < 0.001) were associated with greater odds of use at FU2. The FC empowers women to protect themselves from both STIs and unintended pregnancy, but targeted interventions are needed to address men's negative attitudes toward the device. Engaging men as FC champions to support and promote FC use, along with marketing campaigns targeted to men, may expand FC coverage and enhance uptake.
C1 [Mantell, Joanne E.; Exner, Theresa M.; Hoffman, Susie] New York State Psychiat Inst & Hosp, Dept Psychiat, Div Gender Sexual & HIV, HIV Ctr Clin & Behav Studies, New York, NY 10032 USA.
   [Mantell, Joanne E.; Exner, Theresa M.; Hoffman, Susie] Columbia Univ, Irving Med Ctr, New York, NY USA.
   [Bai, Dan; Leu, Cheng-Shiun] Columbia Univ, Mailman Sch Publ Hlth, Dept Biostat, New York, NY USA.
   [Beksinska, Mags; Mabude, Zonke; Smit, Jennifer A.] Univ Witwatersrand, MRU MatCH Res Unit, Dept Obstet & Gynaecol, Durban, South Africa.
   [Hoffman, Susie] Columbia Univ, Mailman Sch Publ Hlth, Dept Epidemiol, New York, NY USA.
   [Mantell, Joanne E.; Exner, Theresa M.; Hoffman, Susie] New York State Psychiat Inst & Hosp, HIV Ctr Clin & Behav Studies, New York, NY 10032 USA.
C3 New York State Psychiatry Institute; Columbia University; NewYork-Presbyterian Hospital; Columbia University; University of Witwatersrand; Columbia University; New York State Psychiatry Institute
RP Mantell, JE (corresponding author), New York State Psychiat Inst & Hosp, HIV Ctr Clin & Behav Studies, New York, NY 10032 USA.; Mantell, JE (corresponding author), Columbia Univ, Irving Med Ctr, Dept Psychiat, Div Gender Sexual & HIV, New York, NY 10027 USA.
EM jem57@cumc.columbia.edu
FU NICHD NIH HHS [R01 HD046351] Funding Source: Medline
CR Baeten JM, 2016, NEW ENGL J MED, V375, P2121, DOI 10.1056/NEJMoa1506110
   Baeten JM, 2012, NEW ENGL J MED, V367, P399, DOI 10.1056/NEJMoa1108524
   Barnabas SL, 2018, INT J STD AIDS, V29, P531, DOI 10.1177/0956462417740487
   Beksinska M, 2008, EUR J CONTRACEP REPR, V13, P400, DOI 10.1080/02713680802347735
   Cecil H, 1999, J HEALTH PSYCHOL, V4, P165, DOI 10.1177/135910539900400211
   Chipfuwa T, 2014, AJAR-AFR J AIDS RES, V13, P75, DOI 10.2989/16085906.2014.901979
   Cohen MS, 2011, NEW ENGL J MED, V365, P493, DOI 10.1056/NEJMoa1600693
   Deese J, 2019, 10 INT AIDS SOC C SC, V0, P0
   Department of Higher Education and Training, 2018, STAT POSTSCHOOL ED T, V0, P0
   Dowdy DW, 2006, AIDS, V20, P2091, DOI 10.1097/01.aids.0000247567.57762.fb
   Ehrhardt AA, 2002, AIDS CARE, V14, P147, DOI 10.1080/09540120220104677
   El-Bassel N, 1998, AIDS EDUC PREV, V10, P465
   Evidence for Contraceptive Options and HIV Outcomes (ECHO) Trial Consortium, 2019, LANCET, V394, P303, DOI 10.1016/S0140-6736(19)31288-7
   Exner TM, 1993, PSYCHOSEXUAL P UNPUB, V0, P0
   Fernandez ML, 2008, EUR J CONTRACEP REPR, V13, P255, DOI 10.1080/13625180802075232
   Fisher JD, 2002, HEALTH PSYCHOL, V21, P177, DOI 10.1037//0278-6133.21.2.177
   Frick M, 2017, HIV TB HCV DRUGS DIA, V0, P0
   Galvao LW, 2005, CONTRACEPTION, V71, P130, DOI 10.1016/j.contraception.2004.08.008
   Harrison A, 2006, J URBAN HEALTH, V83, P709, DOI 10.1007/s11524-006-9077-y
   Hirky AE, 2003, WOMEN HEALTH, V37, P71, DOI 10.1300/J013v37n01_05
   Hoffman S, 2003, AM J PUBLIC HEALTH, V93, P1897, DOI 10.2105/AJPH.93.11.1897
   Holtgrave DR, 2012, AIDS BEHAV, V16, P1115, DOI 10.1007/s10461-012-0174-5
   Kaida A, 2018, BMC INFECT DIS, V18, P0, DOI 10.1186/s12879-018-3380-6
   Koster W, 2015, INT PERSPECT SEX R H, V41, P126, DOI 10.1363/4112615
   Kularatne RS, 2018, PLOS ONE, V13, P0, DOI 10.1371/journal.pone.0205863
   Mantell JE, 2008, AIDS EDUC PREV, V20, P91, DOI 10.1521/aeap.2008.20.2.91
   Mantell JE, 2006, SOC SCI MED, V63, P1998, DOI 10.1016/j.socscimed.2006.05.008
   Mantell JE, 2015, AIDS BEHAV, V19, P1129, DOI 10.1007/s10461-014-0860-6
   Mantell JE, 2011, HEALTH EDUC RES, V26, P859, DOI 10.1093/her/cyr041
   Marseille E, 2001, SOC SCI MED, V52, P135, DOI 10.1016/S0277-9536(00)00282-3
   Masvawure TB, 2014, J SEX RES, V51, P841, DOI 10.1080/00224499.2013.814043
   Mathenjwa T, 2012, EUR J CONTRACEP REPR, V17, P383, DOI 10.3109/13625187.2012.694147
   Mbarushimana V, 2013, RWANDA J HLTH SCI, V2, P16
   Mbelle N, 2017, BAOJ HIV, V4, P0
   Meekers D, 2005, INT FAM PLAN PERSPEC, V31, P30, DOI 10.1363/3103005
   Moore L, 2015, OPEN ACCESS J CONTR, V6, P125, DOI 10.2147/OAJC.S55041
   Neilands TB, 2002, AIDS EDUC PREV, V14, P158, DOI 10.1521/aeap.14.2.158.23903
   Nel A, 2016, NEW ENGL J MED, V375, P2133, DOI 10.1056/NEJMoa1602046
   Obembe Taiwo A, 2017, BMC RES NOTES, V10, P398, DOI 10.1186/s13104-017-2730-6
   Okunlola M A, 2006, J OBSTET GYNAECOL, V26, P353, DOI 10.1080/01443610600613516
   Penman-Aguilar A, 2002, WOMEN HEALTH, V35, P37, DOI 10.1300/J013v35n01_03
   Peters A, 2014, AFR J REPROD HEALTH, V18, P34
   Pulerwitz J, 2000, SEX ROLES, V42, P637, DOI 10.1023/A:1007051506972
   Republic of South Africa DoH, 2015, STRAT PLAN 2014 15 2, V0, P0
   Seal DW, 1999, AIDS EDUC PREV, V11, P93
   Shisana O., 2014, AFRICAN NATL HIV P, V0, P0
   Thigpen MC, 2012, NEW ENGL J MED, V367, P423, DOI 10.1056/NEJMoa1110711
   Tobin-West Charles I, 2014, INT J ADOLESC MED HEALTH, V26, P259, DOI 10.1515/ijamh-2013-0300
   TRUSSELL J, 1994, FAM PLANN PERSPECT, V26, P66, DOI 10.2307/2136004
   UNFPA, 2019, UNFPA PREQ FEM COND, V0, P0
   USAID, 2017, EV S AFR NAT FEM CON, V0, P0
   Van Devanter N, 2002, AM J PUBLIC HEALTH, V92, P109, DOI 10.2105/AJPH.92.1.109
   van Dijk MG, 2013, J ASSOC NURSE AIDS C, V24, P521, DOI 10.1016/j.jana.2012.10.007
   Vijayakumar G, 2006, INT J STD AIDS, V17, P652, DOI 10.1258/095646206780071036
   Weeks MR, 2015, AIDS BEHAV, V19, P1642, DOI 10.1007/s10461-015-1052-8
   Weeks MR, 2013, J WOMENS HEALTH, V22, P26, DOI 10.1089/jwh.2011.3430
   Weeks MR, 2010, AIDS PATIENT CARE ST, V24, P297, DOI 10.1089/apc.2009.0312
   Welsh MJ, 2001, INT J STD AIDS, V12, P469, DOI 10.1258/0956462011923363
   Wingood GM, 2000, HEALTH EDUC BEHAV, V27, P539, DOI 10.1177/109019810002700502
   Witte SS, 2006, PERSPECT SEX REPRO H, V38, P148, DOI 10.1363/3814806
   World Health Organization, 2017, WHOHIV201717, V0, P0
NR 62
TC 3
Z9 3
U1 0
U2 1
PU SAGE PUBLICATIONS LTD
PI LONDON
PA 1 OLIVERS YARD, 55 CITY ROAD, LONDON EC1Y 1SP, ENGLAND
SN 0956-4624
EI 1758-1052
J9 INT J STD AIDS
JI Int. J. STD AIDS
PD JUL 15
PY 2020
VL 31
IS 8
BP 753
EP 762
DI 10.1177/0956462420912986
PG 10
WC Immunology; Infectious Diseases
SC Immunology; Infectious Diseases
GA MG4WF
UT WOS:000546033200005
PM 32631211
DA 2023-03-20
ER

PT J
AU Alem, AT
   Sisay, MM
   Alemayehu, AM
AF Alem, Asaye Tariku
   Sisay, Malede Mequanent
   Alemayehu, Abiy Maru
TI Factors Affecting Voluntary HIV/AIDS Counseling and Testing Service Utilization Among Youth in Gondar City, Northwest Ethiopia
SO HIV AIDS-RESEARCH AND PALLIATIVE CARE
LA English
DT Article
DE youth; VCT utilization; Ethiopia; HIV
ID behavior
AB Background: Voluntary counseling and testing (VCT) is a vital response to human immunodeficiency virus (HIV) infection among adolescents in sub-Saharan Africa. Determining the status of VCT services is important to link HIV care and antiretroviral therapy. Methods: An institutional cross-sectional study design was conducted among 841 young students at Gondar College of Teachers' Education. A self-administered questionnaire was used to gather the data. Descriptive statistics were performed. Bivariate and multivariable binary logistic regressions were used to identify factors associated with the use of VCTs. The adjusted odds ratio (AOR) with 95% confidence was used to report statistical significance. Results: The majority (71%) were aware of VCT services. More than one-third (37.8%, 95% CI: 34.6-41.2) participants had used VCT services. Having peer groups used VCT (AOR=2.04, 95% CI: 1.31-3.20), having partner (AOR: =1.6, 95% CI: 1.04-2.45), desiring to have VCT in the future (AOR=3.58, 95% CI: 1.98-6.50), being aware of VCT (AOR= 1.98, 95% CI: 1.20-3.34), knew infected/dead individuals with HIV/AIDS (AOR=1.67, 95% CI: 1.07-2.61), know test sites (AOR=2.01, 95% CI: 1.29-3.13) were positively associated, whereas being married (AOR=0.36, 95% CI: 0.20-0.63) and fear of confidentiality (AOR=0.23, 95% CI: 0.10-0.52) were major barriers to use. Conclusion: Low use of VCTs, which was far away from the 90:90:90 WHO goal, has been noted. The use of VCT services was associated with having peer groups that used VCT, having a partner, wanting to have VCT in the future, knowing the infected/dead individual with HIV/AIDS, fear of confidentiality of results, knowing the test sites, and having awareness of VCT. Efforts are needed to strengthen the health system that also needs to pay attention to education about HIV and VCT.
C1 [Alem, Asaye Tariku] Amhara Natl Reg Hlth Bur, Cent Gondar Zone Hlth Dept, Publ Hlth Emergency Management Off, Gondar, Ethiopia.
   [Sisay, Malede Mequanent] Univ Gondar, Inst Publ Hlth, Dept Epidemiol & Biostat, Coll Med & Hlth Sci, Gondar, Ethiopia.
   [Alemayehu, Abiy Maru] Univ Gondar, Coll Med & Hlth Sci, Sch Med, Dept Optometry, Gondar, Ethiopia.
C3 University of Gondar; University of Gondar
RP Sisay, MM (corresponding author), Univ Gondar, Inst Publ Hlth, Dept Epidemiol & Biostat, Coll Med & Hlth Sci, Gondar, Ethiopia.
EM maledecsa@gmail.com
CR Addis Z, 2013, BMC PUBLIC HEALTH, V13, P0, DOI 10.1186/1471-2458-13-714
   Andarge A., 2008, DETERMINANTS VOLUNTA, V0, P0
   Arthur G, 2007, SEX TRANSM INFECT, V83, P541, DOI 10.1136/sti.2007.026732
   Bunnell R, 2006, AIDS, V20, P85, DOI 10.1097/01.aids.0000196566.40702.28
   CSACaI, 2016, ETH DEM HLTH SURV, V0, P0
   Endris T., 2017, ASSESSMENT HIV VOLUN, V0, P0
   EPHI Ethiopian Public Health Institution, 2017, HIV RELATED ESTIMATE, V0, P0
   Federal Democratic Republic Of Ethiopia, 2016, DEM HLTH SURV KEY IN, V0, P0
   Ga M, 2017, ANN REPORT, V0, P0
   Getachew Fikadie MB, 2014, PREVALENCE VOLUNTARY, V0, P0
   Joseph A, 2014, ANN MED HLTH SCI RES, V7, P0
   Kwaku OA, 2013, REPROD HLTH, V10, P17
   Mitike MYB, 2009, J REP HLTH, V3, P44
   MOH/HAPCO A CSA and EPHA, 2005, HIV AIDS BEH SURV SU, V0, P0
   Regassa N, 2011, E AFR J PUBLIC HLTH, V2, P828
   Selamawit Dagne EA, 2014, VOLUNTARY COUNSELING, V0, P27
   Singa ZKG, 2014, J BIOMED CTR PUBLIC, V15, P1
   Standard A, 2017, HIV AIDS IS SURG ETH, V0, P0
   Tsegaye GEM, 2011, BMC PUBLIC HEALTH, V13, P243
   UNAIDS, 2018, FACT SHEET HIV AIDS, V0, P0
   *UNAIDS, 2001, IMP VOL COUNS TEST G, V0, P0
   UNAIDS, 2017, UNAIDS 2017 EST, V0, P0
   UNAIDS, 2016, GLOB AIDS UPD, V0, P0
   UNICEF, 2016, AN UNAIDS DAT, V0, P0
   UNICEF, 2016, AD YOUNG PEOPL HLTH, V0, P0
   Vermeer W, 2009, PATIENT EDUC COUNS, V75, P135, DOI 10.1016/j.pec.2008.08.022
   Zeytu G, 2007, KNOWLEDGE ATTITUDE T, V0, P25
NR 29
TC 1
Z9 1
U1 0
U2 0
PU DOVE MEDICAL PRESS LTD
PI ALBANY
PA PO BOX 300-008, ALBANY, AUCKLAND 0752, NEW ZEALAND
SN 1179-1373
EI 
J9 HIV AIDS-RES PALLIAT
JI HIV AIDS-RES. PALLIAT. CARE
PD JUN 15
PY 2020
VL 12
IS 
BP 667
EP 673
DI 10.2147/HIV.S267494
PG 7
WC Infectious Diseases
SC Infectious Diseases
GA OS9DR
UT WOS:000590457700001
PM 33173351
DA 2023-03-20
ER

PT J
AU Pinyaphong, J
   Srithanaviboonchai, K
   Musumari, PM
   Tangmunkongvorakul, A
   Chariyalertsak, S
   Phornphibul, P
AF Pinyaphong, Jakkrite
   Srithanaviboonchai, Kriengkrai
   Musumari, Patou Masika
   Tangmunkongvorakul, Arunrat
   Chariyalertsak, Suwat
   Phornphibul, Pikul
TI EFFECTS OF PEER-EDUCATION INTERVENTION ON CONDOM USE IN HIGH-RISK HETEROSEXUAL MALE UNIVERSITY STUDENTS IN NORTHERN THAILAND
SO SOUTHEAST ASIAN JOURNAL OF TROPICAL MEDICINE AND PUBLIC HEALTH
LA English
DT Article
DE condom use behavior; high-risk heterosexual male; northern Thailand; peer education
ID hiv prevention; college-students; adolescents; program
AB Male university students are vulnerable to HIV and other sexually transmitted diseases (STDs) due to inconsistent condom use. Programs for reducing sexual risk behavior developed on psychological theories and consistent with the needs of this population are scarce. The study tested efficacy of a peer education intervention among high-risk male university students in northern Thailand employing a program based on psychological constructs of psychological theories, namely, health belief model, social cognitive theory and theory of reason action. Six education modules were conducted over a six-week period delivered once a week by peer educators. Primary outcome was "consistent condom use in the past three months", and other outcomes were "condom use during the last sexual intercourse", "condom use with regular and casual partner(s) in the past three months" and psychological variables. Post- intervention assessments were conducted at three months and at six months following intervention program. Among 133 participants (n = 133), after 6 months post- intervention, "consistent condom use" increased 24-46%, "condom use at last sex" 53-79% and "condom use with regular partner" 24-65%, p-value = 0.023. The intervention program also had a positive influence on perceived susceptibility to HIV/STIs, perceived severity of HIV/STIs, perceived benefits of condom use, self-efficacy of condom use, and subjective norm. In conclusion, the study demonstrates the efficacy of a peer education intervention program for promoting condom use and other HIV/ STI behavioral constructs in a population of high-risk heterosexual male students in Thailand.
C1 [Pinyaphong, Jakkrite; Srithanaviboonchai, Kriengkrai; Chariyalertsak, Suwat] Chiang Mai Univ, Fac Med, Chiang Mai 50200, Thailand.
   [Srithanaviboonchai, Kriengkrai; Tangmunkongvorakul, Arunrat] Chiang Mai Univ, Res Inst Hlth Sci, Chiang Mai, Thailand.
   [Musumari, Patou Masika] Kyoto Univ, Dept Global Hlth & Socioepidemiol, Sch Publ Hlth, Kyoto, Japan.
   [Chariyalertsak, Suwat] Chiang Mai Univ, Fac Publ Hlth, Chiang Mai, Thailand.
   [Phornphibul, Pikul] Chiang Mai Univ, Fac Nursing, Chiang Mai, Thailand.
C3 Chiang Mai University; Chiang Mai University; Kyoto University; Chiang Mai University; Chiang Mai University
RP Srithanaviboonchai, K (corresponding author), Chiang Mai Univ, Fac Med, Chiang Mai 50200, Thailand.
EM kriengkrai.s@cmu.ac.th
FU Chiang Mai University Center of Excellence in HIV/AIDS Research; National Research University Project under Thailand's Office of the Higher Education Commission
CR Bandura A., 1986, SOCIAL FDN THOUGHT A, V0, P0
   Borgia P, 2005, J ADOLESCENT HEALTH, V36, P508, DOI 10.1016/j.jadohealth.2004.03.005
   Bunnag R, 2013, J PUBLIC HEALTH-UK, V13, P80
   Campbell C, 2002, SOC SCI MED, V55, P331, DOI 10.1016/S0277-9536(01)00289-1
   Caron F, 2004, HEALTH EDUC RES, V19, P185, DOI 10.1093/her/cyg017
   Chamratrithirong A, 2012, PLOS ONE, V7, P0, DOI 10.1371/journal.pone.0042009
   Chatchawarn T, 2011, J LIBERAL ARTS, V11, P118
   Chernoff RA, 2005, AIDS EDUC PREV, V17, P91, DOI 10.1521/aeap.17.3.91.62902
   Chow SC, 2007, SAMPLE SIZE CALCULAT, V0, P0
   CORTINA JM, 1993, J APPL PSYCHOL, V78, P98, DOI 10.1037/0021-9010.78.1.98
   Hadley W, 2009, AIDS BEHAV, V13, P997, DOI 10.1007/s10461-008-9468-z
   Haque MR, 2009, J HEALTH POPUL NUTR, V27, P772
   Hardeman W, 2002, PSYCHOL HEALTH, V17, P123, DOI 10.1080/08870440290013644a
   Heeren GA, 2013, AIDS BEHAV, V17, P1105, DOI 10.1007/s10461-011-0129-2
   Ibrahim N, 2012, PREV MED, V55, P505, DOI 10.1016/j.ypmed.2012.09.003
   Jahanfar S, 2009, SINGAP MED J, V50, P173
   Janepanish P, 2011, AIDS CARE, V23, P460, DOI 10.1080/09540121.2010.516336
   JANZ NK, 1984, HEALTH EDUC QUART, V11, P1, DOI 10.1177/109019818401100101
   Jenkins RA, 2002, AIDS EDUC PREV, V14, P228, DOI 10.1521/aeap.14.3.228.23894
   Kauth M R, 1991, AIDS EDUC PREV, V3, P207
   Khumsaen N, 2009, J ASSOC NURSE AIDS C, V20, P218, DOI 10.1016/j.jana.2008.12.006
   LaBrie JW, 2008, ARCH SEX BEHAV, V37, P330, DOI 10.1007/s10508-007-9195-y
   Li XM, 2011, HEALTH EDUC RES, V26, P419, DOI 10.1093/her/cyr001
   MAHONEY CA, 1995, AIDS EDUC PREV, V7, P32
   Malow Robert M, 2007, CURR HIV/AIDS REP, V4, P173, DOI 10.1007/s11904-007-0025-6
   Mason-Jones AJ, 2011, HEALTH EDUC RES, V26, P563, DOI 10.1093/her/cyq064
   Maticka-Tyndale E, 2010, EVAL PROGRAM PLANN, V33, P98, DOI 10.1016/j.evalprogplan.2009.07.001
   Medley A, 2009, AIDS EDUC PREV, V21, P181, DOI 10.1521/aeap.2009.21.3.181
   Menna T, 2015, REPROD HEALTH, V12, P0, DOI 10.1186/s12978-015-0077-9
   Ozcebe H, 2004, TURKISH J PEDIATR, V46, P54
   Pinyaphong J, 2018, ASIA-PAC J PUBLIC HE, V30, P147, DOI 10.1177/1010539517753931
   Scott-Sheldon LAJ, 2011, JAIDS-J ACQ IMM DEF, V58, P489, DOI 10.1097/QAI.0b013e31823554d7
   Seangpraw Katekaew, 2017, J AYUB MED COLL ABBOTTABAD, V29, P540
   Sriranganathan G, 2012, HEALTH EDUC J, V71, P62, DOI 10.1177/0017896910386266
   Srisuriyawet R, 2006, THESIS CHIANG MAI U, V0, P0
   Tangmunkongvorakul A, 2012, ASIAN POPUL STUD, V8, P39, DOI 10.1080/17441730.2012.646837
   Tangmunkongvorakul A, 2010, SE ASIAN J TROP MED, V41, P1475
   Thato R, 2008, J ADV NURS, V62, P457, DOI 10.1111/j.1365-2648.2008.04609.x
   Thato R, 2013, J PEDIATR ADOL GYNEC, V26, P58, DOI 10.1016/j.jpag.2012.09.011
   Thato S, 2003, J NURS SCHOLARSHIP, V35, P157, DOI 10.1111/j.1547-5069.2003.00157.x
   Tipwareerom W, 2011, SE ASIAN J TROP MED, V42, P726
NR 43
TC 1
Z9 1
U1 0
U2 3
PU SOUTHEAST ASIAN MINISTERS EDUC ORGANIZATION
PI BANGKOK
PA SEAMEO-TROPMED, 420-6 RAJVITHI RD,, BANGKOK 10400, THAILAND
SN 0125-1562
EI 
J9 SE ASIAN J TROP MED
JI Southeast Asian J. Trop. Med. Public Health
PD MAR 15
PY 2020
VL 51
IS 2
BP 183
EP 195
DI 
PG 13
WC Public, Environmental & Occupational Health; Infectious Diseases; Tropical Medicine
SC Public, Environmental & Occupational Health; Infectious Diseases; Tropical Medicine
GA SI3YG
UT WOS:000654762700006
DA 2023-03-20
ER

PT J
AU Marshall, SA
   Neher, T
   Sockwell, L
   Brown, L
   Zaller, N
AF Marshall, S. Alexandra
   Neher, Taylor
   Sockwell, LaTunja
   Brown, Lee
   Zaller, Nickolas
TI Current HIV Testing & Risk Behaviors among Students at Historically Black Colleges & Universities in a Southern State
SO JOURNAL OF THE NATIONAL MEDICAL ASSOCIATION
LA English
DT Article
DE HIV testing; College students; HBCUs; Condom use; PrEP
ID hiv/aids; women; people; men
AB Background/Purpose: HIV testing prevalence is low among young adults (YA) ages 18-24. Previous research supports routine testing among African-American college students. Historically Black Colleges and Universities (HBCUs) are uniquely situated to support HIV education and prevention efforts. This study aimed to assess current HIV risk behaviors and current knowledge of PrEP among HBCU students. Methods: In collaboration with a partnering organization, we conducted HIV testing events and HIV risk assessment at four HBCUs in a southern state. Results: Among participants (N = 615), most identified as African American (578, 94.8%), female (377, 61.3%) and 18-24 years old (540, 87.9%). Many (42.3%) had never been tested for HIV. Most reported they had been sexually active in the last year (533, 86.8%) with many reporting 2-5 partners (270, 43.9%). Among males (n = 236), 8.6% reported same sex partners. Many participants reported inconsistent condom use during vaginal sex (242, 46%). Most participants had not heard of PrEP (473, 86.2%). Conclusion: Considering most participants had one or multiple HIV related risk behaviors, and many had never been tested for HIV, HBCUs may be important venues to promote HIV risk reduction and regular HIV testing.
C1 [Marshall, S. Alexandra; Neher, Taylor; Zaller, Nickolas] Univ Arkansas Med Sci, Coll Publ Hlth, Dept Hlth Behav & Hlth Educ, Little Rock, AR 72205 USA.
   [Sockwell, LaTunja] Univ Arkansas Med Sci, Coll Med, Dept Family & Prevent Med, Little Rock, AR 72205 USA.
   [Brown, Lee] LinQ Life Inc, Little Rock, AR USA.
C3 University of Arkansas System; University of Arkansas Medical Sciences; University of Arkansas System; University of Arkansas Medical Sciences
RP Marshall, SA (corresponding author), Univ Arkansas Med Sci, Dept Hlth Behav & Hlth Educ, 4301 W Markham St,820, Little Rock, AR 72205 USA.
EM smarshall@uams.edu
FU Gilead Sciences, Inc. [IN-US-276-4261]
CR Adimora AA, 2014, AIDS, V28, P1393, DOI 10.1097/QAD.0000000000000225
   Andrew Prince Onyekachi, 2018, DISEASES, V6, P0, DOI 10.3390/diseases6040098
   Berger BE, 2001, RES NURS HEALTH, V24, P518, DOI 10.1002/nur.10011
   Brown M. C., 2004, PEABODY ED, V76, P31, DOI 10.1207/s15327930pje7601_
   Centers for Disease Control and Prevention, 2018, HIV SURV REP RES LIB, V0, P0
   Centers for Disease Control and Prevention, 2019, COMPL LIST RISK RED, V0, P0
   Elopre L, 2017, JAIDS-J ACQ IMM DEF, V74, P56, DOI 10.1097/QAI.0000000000001165
   Ford D S, 1994, J AM COLL HEALTH, V42, P206
   Haukoos JS, 2012, AM J EPIDEMIOL, V175, P838, DOI 10.1093/aje/kwr389
   Huey M. J., 2018, J AM COLL HEALTH, V9, P1
   Johnson J.M., 2017, J AFR AM STUD, V21, P203, DOI 10.1007/s12111-017-9354-8.
   Koblin BA, 2003, AM J PUBLIC HEALTH, V93, P926, DOI 10.2105/AJPH.93.6.926
   Lewis LM, 2000, J AM COLL HEALTH, V49, P19, DOI 10.1080/07448480009596278
   MacQueen KM, 2015, AM J COMMUN PSYCHOL, V55, P433, DOI 10.1007/s10464-015-9725-z
   Metzger D., 1993, ANN M NAT COOP VACC, V0, P0
   Moore MP, 2019, J RACIAL ETHN HEALTH, V6, P189, DOI 10.1007/s40615-018-0513-y
   Opt S, 2007, J AM COLL HEALTH, V56, P165, DOI 10.3200/JACH.56.2.165-174
   Payne NS, 2006, J NATL MED ASSOC, V98, P1912
   Pittman DM, 2019, CULT DIVERS ETHN MIN, V25, P104, DOI 10.1037/cdp0000225
   Reif S, 2017, J COMMUN HEALTH, V42, P844, DOI 10.1007/s10900-017-0325-8
   Reif SS, 2014, AIDS CARE, V26, P351, DOI 10.1080/09540121.2013.824535
   Rose MA, 2008, J WOMENS HEALTH, V17, P321, DOI 10.1089/jwh.2007.0719
   Sutton MY, 2017, PLOS ONE, V12, P0, DOI 10.1371/journal.pone.0170714
   Sutton MY, 2011, PUBLIC HEALTH REP, V126, P653, DOI 10.1177/003335491112600507
   Synovitz L., 2005, AMERICAN JOURNAL OF HEALTH STUDIES, V20, P47
   Thomas PE, 2008, PUBLIC HEALTH REP, V123, P115, DOI 10.1177/00333549081230S314
   THOMAS SB, 1991, AM J PUBLIC HEALTH, V81, P1498, DOI 10.2105/AJPH.81.11.1498
   Upton R., 2014, BROADENING PARTCIPAT, V2010, P1
   Van Handel M, 2016, PEDIATRICS, V137, P0, DOI 10.1542/peds.2015-2700
NR 29
TC 3
Z9 2
U1 0
U2 3
PU NATL MED ASSOC
PI WASHINGON
PA 1012 10TH ST, N W, WASHINGON, DC 20001 USA
SN 0027-9684
EI 1943-4693
J9 J NATL MED ASSOC
JI J. Natl. Med. Assoc.
PD AUG 15
PY 2020
VL 112
IS 4
BP 374
EP 380
DI 10.1016/j.jnma.2020.04.008
PG 7
WC Medicine, General & Internal
SC General & Internal Medicine
GA NJ2WK
UT WOS:000565908100007
PM 32487358
DA 2023-03-20
ER

PT J
AU Jeremiah, RD
   Castillo, A
   Brown-Smith, V
   Garcia, V
   Taylor, B
   Raygoza, A
   Hernandez, X
   Brandon, C
AF Jeremiah, Rohan D.
   Castillo, Amparo
   Brown-Smith, Valerie
   Garcia, Veronica
   Taylor, Brian
   Raygoza, Adrian
   Hernandez, Xavier
   Brandon, Charles
TI Intersectional health and wellbeing analysis of racial/ethnic sexual gender minority young adults among an urban minority-serving institution campus community
SO JOURNAL OF GAY & LESBIAN SOCIAL SERVICES
LA English
DT Article
DE Racial/ethnic sexual gender minority young adults; minority-serving institution; intersectionality; harm-reduction services
ID substance-abuse prevention; mental-health; hiv care; gay; experiences; students; university; framework; climate; stress
AB This paper features an intersectional SWOT analysis conducted at a minority-serving institution within a US Midwest urban setting, to inform the development of harm-reduction services for racial/ethnic sexual gender minority young adults. Our findings revealed the nuances of structured inequities, environmental challenges that are directly linked to access to resources and reduced opportunities to socialize within affirming spaces for racial/ethnic sexual gender minority young adults. The consequence is that those realities influenced their health and wellbeing. Our revelations rationalized the value of culturally-appropriate harm-reduction services and affirmed the distinct realities of racial/ethnic sexual gender minority young adults within the urban university setting.
C1 [Jeremiah, Rohan D.; Garcia, Veronica; Raygoza, Adrian; Hernandez, Xavier; Brandon, Charles] Univ Illinois, Sch Publ Hlth, Chicago, IL 60612 USA.
   [Castillo, Amparo; Brown-Smith, Valerie] Univ Illinois, Jane Addams Coll Social Work, Midwest Latino Hlth Res Training & Policy Ctr, Chicago, IL 60612 USA.
   [Taylor, Brian] Univ Illinois, Coll Med, Midwest AIDS Training & Educ Ctr, Chicago, IL 60612 USA.
C3 University of Illinois System; University of Illinois Chicago; University of Illinois Chicago Hospital; University of Illinois System; University of Illinois Chicago; University of Illinois Chicago Hospital; University of Illinois System; University of Illinois Chicago; University of Illinois Chicago Hospital
RP Jeremiah, RD (corresponding author), Univ Illinois, Sch Publ Hlth, Community Hlth Sci Div, 1603 West Taylor St,MC 923,Room 658, Chicago, IL 60612 USA.
EM rjerem@uic.edu
FU National Institute on Drug Abuse [R25 DA035692]; US Department of Health and Human Services, Substance Abuse and Mental Health Administration (SAMHSA), Center for Substance Abuse Prevention (CSAP) [H79SP021385]
CR Abern L, 2018, OBSTET GYNECOL, V131, P8S, DOI 10.1097/01.AOG.0000533310.71561.80
   American Holistic Health Association, 2019, PRINCIPLES HOLISTIC, V0, P0
   Anafi, 2016, REPORT 2015 US TRANS, V0, P0
   Arthur MW, 2010, J COMMUNITY PSYCHOL, V38, P245, DOI 10.1002/jcop.20362
   Balsam KF, 2011, CULT DIVERS ETHN MIN, V17, P163, DOI 10.1037/a0023244
   Bowleg L, 2008, SEX ROLES, V59, P312, DOI 10.1007/s11199-008-9400-z
   Bowleg L, 2012, AM J PUBLIC HEALTH, V102, P1267, DOI 10.2105/AJPH.2012.300750
   Brandt E., 1999, DANGEROUS LIAISONS B, V0, P0
   Brown RD, 2004, J COLL STUDENT DEV, V45, P8, DOI 10.1353/csd.2004.0003
   Bumphus W.G., 2016, OVERCOMING ED RACISM, V0, P0
   Centers for Disease Control and Prevention, 2018, HIV SURV REP 2017, V29, P0
   Chiu A., 2005, THESIS, V0, P0
   Choo HY, 2010, SOCIOL THEOR, V28, P129, DOI 10.1111/j.1467-9558.2010.01370.x
   Cohen CathyJ., 1999, BOUNDARIES BLACKNESS, V0, P0
   Cole ER, 2009, AM PSYCHOL, V64, P170, DOI 10.1037/a0014564
   Collins P. H., 2004, BLACK SEXUAL POLITIC, V0, P0, DOI DOI 10.4324/9780203309506
   Conwill WL, 2010, INT J ADV COUNS, V32, P31, DOI 10.1007/s10447-009-9087-z
   Crenshaw K., 1991, STANF LAW REV VOL, V43, P1241
   CSAP, 2002, BUILD STAT SUBST AB, V0, P0
   DAugelli A R, 1993, J PRIM PREV, V13, P245, DOI 10.1007/BF01324561
   DAugelli A R, 1992, J HOMOSEX, V22, P213, DOI 10.1300/J082v22n03_09
   Daniel-McCarter Owen, 2012, CHILDRENS LEGAL RIGH, V32, P5
   DAUGELLI AR, 1992, J INTERPERS VIOLENCE, V7, P383, DOI 10.1177/088626092007003007
   DAUGELLI AR, 1990, J COLL STUDENT DEV, V31, P484
   Davis L. P., 2008, NEGRO ED REV, V59, P192
   Dedoose, 2018, VERS 8 0 42 WEB APPL, V0, P0
   Denzin NK, 2006, INT J QUAL STUD EDUC, V19, P769, DOI 10.1080/09518390600975990
   Doan P.L., 2015, PLANNING LGBTQ COMMU, V0, P0
   Dutcher MV, 2011, AIDS PATIENT CARE ST, V25, P403, DOI 10.1089/apc.2010.0388
   Evans Nancy J, 2002, J LESBIAN STUD, V6, P29, DOI 10.1300/J155v06n03_04
   Flewelling RL, 2005, J COMMUNITY PSYCHOL, V33, P333, DOI 10.1002/jcop.20052
   Friedman C, 2010, PSYCHOL WOMEN QUART, V34, P152, DOI 10.1111/j.1471-6402.2010.01558.x
   Gager PJ, 1997, AM J ORTHOPSYCHIAT, V67, P363, DOI 10.1037/h0080239
   Gamarel KE, 2014, J FAM PSYCHOL, V28, P437, DOI 10.1037/a0037171
   Genberg BL, 2016, AIDS BEHAV, V20, P2452, DOI 10.1007/s10461-016-1307-z
   Greenwald R, 1996, REV EDUC RES, V66, P361, DOI 10.2307/1170528
   Hande S, 2014, ANN MED HEALTH SCI R, V4, P336, DOI 10.4103/2141-9248.133455
   Hatzenbuehler ML, 2009, PSYCHOL BULL, V135, P707, DOI 10.1037/a0016441
   HEREK GM, 1993, J HOMOSEXUAL, V25, P15, DOI 10.1300/J082v25n04_02
   Hughto JMW, 2015, SOC SCI MED, V147, P222, DOI 10.1016/j.socscimed.2015.11.010
   JICK TD, 1979, ADMIN SCI QUART, V24, P602, DOI 10.2307/2392366
   Kellam Sheppard G, 2003, PREV SCI, V4, P137, DOI 10.1023/A:1024693321963
   Krueger R., 2014, FOCUS GROUPS PRACTIC, V0, P0
   Kurttila M., 2000, FOREST POLICY AND ECONOMICS, V1, P41, DOI 10.1016/S1389-9341(99)00004-0
   LORION RP, 1994, J COMMUNITY PSYCHOL, V0, P201
   Maxwell J.A., 2008, SAGE HDB APPL SOCIAL, V2, P214, DOI 10.4135/9781483348858.N7
   Mayer KH, 2008, AM J PUBLIC HEALTH, V98, P989, DOI 10.2105/AJPH.2007.127811
   Mayer KH, 2014, AM J PUBLIC HEALTH, V104, P976, DOI 10.2105/AJPH.2014.301876
   McCall L, 2005, SIGNS, V30, P1771, DOI 10.1086/426800
   Meyer IH, 2008, SOC SCI MED, V67, P368, DOI 10.1016/j.socscimed.2008.03.012
   Mitchell RE, 2002, HEALTH EDUC BEHAV, V29, P620, DOI 10.1177/109019802237029
   MOORE MIGNON R., 2011, INVISIBLE FAMILIES G, V0, P0
   Morrissey E, 1997, EVAL PROGRAM PLANN, V20, P367, DOI 10.1016/S0149-7189(97)00016-5
   Piper D, 2012, EVAL PROGRAM PLANN, V35, P66, DOI 10.1016/j.evalprogplan.2011.07.003
   Rankin SR, 2005, J COLL STUDENT DEV, V46, P43, DOI 10.1353/csd.2005.0008
   Reed C, 2003, ENVIRON PLANN D, V21, P425, DOI 10.1068/d372
   Rhoads RA., 1994, COMING OUT COLL STRU, V0, P0, DOI DOI 10.5860/choice.32-4800
   Rosenberg R, 2017, URBAN GEOGR, V38, P137, DOI 10.1080/02723638.2016.1239498
   Scheibe A, 2017, S AFR J HIGH EDUC, V31, P219, DOI 10.208535/31-4-871
   Schmitz RM, 2018, J HOMOSEXUAL, V65, P197, DOI 10.1080/00918369.2017.1314162
   Sen G, 2008, GLOB PUBLIC HEALTH, V3 Suppl 1, P1, DOI 10.1080/17441690801900795
   Seng JS, 2012, SOC SCI MED, V75, P2437, DOI 10.1016/j.socscimed.2012.09.023
   Sheets RL, 2009, J COUNS PSYCHOL, V56, P152, DOI 10.1037/0022-0167.56.1.152
   Simien EM, 2007, POLIT GENDER, V3, P264, DOI 10.1017/S1743923X07000086
   Strauss A., 1998, BASICS QUALITATIVE R, V0, P0
   Stroumsa D, 2014, AM J PUBLIC HEALTH, V104, PE31, DOI 10.2105/AJPH.2013.301789
   Tovar E, 2015, COMMUNITY COLL REV, V43, P46, DOI 10.1177/0091552114553788
   US Department of the Interior, 2019, MIN SERV I PROGR, V0, P0
   Waldo CR, 1998, AM J COMMUN PSYCHOL, V26, P745, DOI 10.1023/A:1022110031745
   Waldo CR, 1998, AM J COMMUN PSYCHOL, V26, P307, DOI 10.1023/A:1022184704174
   Wandersman A, 2008, AM J COMMUN PSYCHOL, V41, P171, DOI 10.1007/s10464-008-9174-z
   Ward J, 2008, RESPECTABLY QUEER: DIVERSITY CULTURE IN LGBT ACTIVIST ORGANIZATIONS, V0, P1
   Ward J, 2004, GENDER SOC, V18, P82, DOI 10.1177/0891243203259503
   Wazir MS, 2013, REPROD HEALTH, V10, P0, DOI 10.1186/1742-4755-10-60
   Woratanarat T, 2012, MALAYS J MED SCI, V19, P60
   2017, 1900, V107, V0, P230
NR 76
TC 2
Z9 2
U1 0
U2 2
PU ROUTLEDGE JOURNALS, TAYLOR & FRANCIS LTD
PI ABINGDON
PA 2-4 PARK SQUARE, MILTON PARK, ABINGDON OX14 4RN, OXON, ENGLAND
SN 1053-8720
EI 1540-4056
J9 J GAY LESBIAN SOC SE
JI J. Gay Lesbian Soc. Serv.
PD JUN 15
PY 2020
VL 32
IS 1
BP 1
EP 20
DI 10.1080/10538720.2019.1681341
PG 20
WC Social Work
SC Social Work
GA LS9UB
UT WOS:000536722800001
DA 2023-03-20
ER

PT J
AU Kruger, W
   Lebesa, N
   Lephalo, K
   Mahlangu, D
   Mkhosana, M
   Molise, M
   Segopa, P
   Joubert, G
AF Kruger, Willem
   Lebesa, Neo
   Lephalo, Katlego
   Mahlangu, Dumenzile
   Mkhosana, Mpumelelo
   Molise, Motlhoboga
   Segopa, Pretty
   Joubert, Gina
TI HIV-prevention measures on a university campus in South Africa - perceptions, practices and needs of undergraduate medical students
SO AJAR-AFRICAN JOURNAL OF AIDS RESEARCH
LA English
DT Article
DE abstinence; campus health services; female condom; HIV testing; HIV promotional material; male condom
ID condom use; risk perception; interventions; knowledge; colleges; behavior
AB Background:Young adults such as university students are considered to be a key population for HIV-prevention efforts. This study aimed to determine the perceptions, practices and needs of undergraduate medical students regarding HIV-prevention measures available on campus. Methods:The research design was descriptive cross-sectional. Data were collected using an anonymous, self-administered questionnaire distributed to all 745 undergraduate medical students in the School of Clinical Medicine, University of the Free State, South Africa, of whom 470 responded (63.1%). Results:Almost half (45.5%) of all respondents across the five academic years had received information about available HIV-prevention measures on campus. Most reported that information had been received during lectures (59.7%) and only 24.2% from the local health clinic on campus. The findings also revealed that 14.2% of students had used at least one prevention measure in the past, while the majority of students (70.2%) used abstinence as an HIV-prevention measure. A large percentage of all the students (47.6%) had been tested for HIV before the start of the study. Two-thirds (67%) of students indicated that the current HIV-prevention services on campus were not sufficient.Conclusion:Medical students received HIV-prevention information as part of their curriculum but this was deemed not to be sufficient. This study suggests that tertiary education institutions should evaluate the effectiveness of strategies currently in place for the distribution and awareness of HIV-prevention measures and sexual health issues affecting students, using a student-centred approach.
C1 [Kruger, Willem; Lebesa, Neo; Lephalo, Katlego; Mahlangu, Dumenzile; Mkhosana, Mpumelelo; Molise, Motlhoboga; Segopa, Pretty] Univ Free State, Fac Hlth Sci, Dept Community Hlth, Bloemfontein, South Africa.
   [Joubert, Gina] Univ Free State, Fac Hlth Sci, Dept Biostat, Bloemfontein, South Africa.
C3 University of the Free State; University of the Free State
RP Kruger, W (corresponding author), Univ Free State, Fac Hlth Sci, Dept Community Hlth, Bloemfontein, South Africa.
EM gngmwhk@ufs.ac.za
CR Abdela Abdnur, 2016, BMC RES NOTES, V9, P410, DOI 10.1186/s13104-016-2216-y
   American College Health Association, 2018, NAT COLL HLTH ASS 2, V0, P0
   Ananga Mark Kwame, 2017, CONTRACEPTION REPROD, V2, P1
   Berhan Y, 2011, AJAR-AFR J AIDS RES, V10, P225, DOI 10.2989/16085906.2011.626290
   Beson P, 2018, BMC WOMENS HEALTH, V18, P0, DOI 10.1186/s12905-018-0649-2
   Bigala P., 2014, GENDER BEHAV, V12, P6286
   Braeckman L, 2017, J OCCUP ENVIRON MED, V59, PE41, DOI 10.1097/JOM.0000000000000972
   Centers for Disease Control and Prevention, 2019, HIV YOUTH, V0, P0
   Centers for Disease Control and Prevention, 2017, HIV SURV REP, V28, P0
   Cok F., 2001, CULTURE, V0, P0
   Department of Higher Education and Training, 2019, STAT POSTSCH ED TRAI, V0, P0
   El Bcheraoui C, 2013, AIDS CARE, V25, P186, DOI 10.1080/09540121.2012.687864
   Fennie T., 2014, GENDER BEHAV, V12, P6035
   Francis DB, 2016, HEALTH EDUC J, V75, P998, DOI 10.1177/0017896916648994
   Guerra F. M., 2016, FEMALE CONDOMS S AFR, V0, P0
   Igulot P, 2018, AIDS RES TREAT, V2018, P0, DOI 10.1155/2018/7812146
   Isaksen J., 2002, R200210 CMI, V0, P0
   Krishnaratne S, 2016, LANCET HIV, V3, PE307, DOI 10.1016/S2352-3018(16)30038-8
   Lewis JM, 2009, COLL STUDENT J, V43, P475
   Lin Carolyn A, 2017, J COMMUN HEALTHC, V10, P250, DOI 10.1080/17538068.2017.1385575
   Marjadi B., 2017, J INFECT DIS EPIDEMI, V3, P0, DOI 10.23937/2474-3658/1510034
   Mashanda-Tafaune B, 2016, HEALTH SA GESONDHEID, V21, P0, DOI 10.1016/j.hsag.2015.12.002
   Masoda M., 2013, SOUTHERN AFRICAN JOURNAL OF EPIDEMIOLOGY & INFECTION, V28, P61
   Maswanya ES, 1999, HEALTH EDUC RES, V14, P185, DOI 10.1093/her/14.2.185
   McElrath K, 2017, J RACIAL ETHN HEALTH, V4, P112, DOI 10.1007/s40615-016-0208-1
   Mokdad AH, 2016, LANCET, V387, P2383, DOI 10.1016/S0140-6736(16)00648-6
   Mulongeni P, 2019, PLOS ONE, V14, P0, DOI 10.1371/journal.pone.0210937
   Naar S, 2019, JMIR RES PROTOC, V8, P248, DOI 10.2196/11204
   Ndabarora E, 2014, SAHARA J-J SOC ASP H, V11, P202, DOI 10.1080/17290376.2014.986517
   Nubed CK, 2016, BMC PUBLIC HEALTH, V16, P0, DOI 10.1186/s12889-016-3516-9
   Odugbemi B. A., 2017, ANN CLIN SCI, V2, P1
   Padian NS, 2008, LANCET, V372, P585, DOI 10.1016/S0140-6736(08)60885-5
   Prata N, 2006, INT FAM PLAN PERSPEC, V32, P192, DOI 10.1363/3219206
   Pulerwitz J, 2002, AIDS CARE, V14, P789, DOI 10.1080/0954012021000031868
   Sajjadi H, 2018, PLOS ONE, V13, P0, DOI 10.1371/journal.pone.0195364
   Scott-Sheldon LAJ, 2010, AIDS BEHAV, V14, P845, DOI 10.1007/s10461-008-9426-9
   Ssewanyana D, 2018, BIOMED RES INT, V2018, P0, DOI 10.1155/2018/7375831
   Statistics South Africa, 2018, MIDY POP EST 2018 ST, V0, P0
   UNAIDS, 2021, GLOBAL HIV AIDS STAT, V0, P1
   UNAIDS, 2009, HIV AIDS FACT SHEET, V0, P0
   Van Wyk B., 2006, I RESPONESES HIV AID, V0, P0
   World Health Organization, 2017, HIV PREV DIAGN TRATM, V0, P0
NR 42
TC 2
Z9 2
U1 1
U2 1
PU NATL INQUIRY SERVICES CENTRE PTY LTD
PI GRAHAMSTOWN
PA 19 WORCESTER STREET, PO BOX 377, GRAHAMSTOWN 6140, SOUTH AFRICA
SN 1608-5906
EI 1727-9445
J9 AJAR-AFR J AIDS RES
JI AJAR-Afr. J. Aids Res.
PD APR 2
PY 2020
VL 19
IS 2
BP 156
EP 163
DI 10.2989/16085906.2020.1775663
PG 8
WC Public, Environmental & Occupational Health
SC Public, Environmental & Occupational Health
GA NA2ZP
UT WOS:000559683600009
PM 32780679
DA 2023-03-20
ER

PT J
AU Alkaff, FF
   Salamah, S
   Syamlan, AT
   Sukmajaya, WP
   Nugraha, RA
   Jonatan, M
   Sulistiawati, S
AF Alkaff, Firas Farisi
   Salamah, Sovia
   Syamlan, Adila Taufik
   Sukmajaya, William Putera
   Nugraha, Ricardo Adrian
   Jonatan, Michael
   Sulistiawati, Sulistiawati
TI Standard precaution adherence among clinical medical students in HIV and non-HIV ward in Indonesia
SO JOURNAL OF EDUCATION AND HEALTH PROMOTION
LA English
DT Article
DE Human immunodeficiency virus; medical students; social stigma; universal precautions
ID stigma
AB INTRODUCTION: Health-care workers, especially medical intern, are at risk of exposed to blood and other body fluids in the course of their work. To reduce the risk, standard precaution (SP) is introduced. Among all communicable diseases that could be transmitted, human immunodeficiency virus (HIV) is the most stigmatized disease. However, there are some government hospitals that separated adult HIV patients with other patients to prevent additional infection. This study aims to evaluate the impact of ward separation on SP adherence. MATERIALS AND METHODS: This was an observational study conducted in March 2017 in a tertiary referral hospital for the eastern part of Indonesia. The participants were 150 medical students who underwent the past year of their clinical rotation. They were given a three-part questionnaire, consisting of their background, their SP practice in the HIV ward and non-HIV wards, and their perception and attitude regarding SP. McNemar's test and Fisher's exact test were used for the statistical analysis, using SPSS version 23.0 for Windows. RESULTS: Participants were more adhered to SP (hand hygiene, wear mask as indicated, and wear glove as indicated) in the HIV ward compare to non-HIV wards (P = 0.002, P = 0.001, and P = 0.001, respectively). Almost all participants were more careful in implementing SP in the HIV ward than in non-HIV wards and were more concerned of getting needlestick injury in the HIV ward than in non-HIV ward. CONCLUSION: HIV and non-HIV ward separation negatively impact medical students' SP adherence.
C1 [Alkaff, Firas Farisi] Univ Airlangga, Fac Med, Dept Pharmacol, Dr Soetomo Gen Hosp, Surabaya, East Java, Indonesia.
   [Salamah, Sovia; Syamlan, Adila Taufik; Sulistiawati, Sulistiawati] Univ Airlangga, Fac Med, Dept Publ Hlth & Prevent Med, Dr Soetomo Gen Hosp, Surabaya, East Java, Indonesia.
   [Jonatan, Michael] Univ Airlangga, Fac Med, Dept Biomed, Dr Soetomo Gen Hosp, Surabaya, East Java, Indonesia.
   [Nugraha, Ricardo Adrian] Univ Airlangga, Dr Soetomo Gen Hosp, Fac Med, Dept Cardiol & Vasc Med, Surabaya, East Java, Indonesia.
   [Sukmajaya, William Putera] Brawijaya Univ, Fac Med, Dept Orthoped & Traumatol, Malang, Indonesia.
C3 Airlangga University; Dr Soetomo General Hospital Surabaya; Airlangga University; Dr Soetomo General Hospital Surabaya; Airlangga University; Dr Soetomo General Hospital Surabaya; Airlangga University; Dr Soetomo General Hospital Surabaya; Brawijaya University
RP Alkaff, FF (corresponding author), Jl Mayjen,Prof Dr Moestopo 47, Surabaya, East Java, Indonesia.
EM firasfarisialkaff@fk.unair.ac.id
CR Broussard IM, 2019, UNIVERSAL PRECAUTION, V0, P0
   Cheng T, 2017, BONE JOINT RES, V6, P566, DOI 10.1302/2046-3758.69.BJR-2017-0066.R2
   Dean A, 2011, EPI INFO DATABASE ST, V0, P0
   Department of Essential Health Technologies World Health Organization, 2003, HLTH CAR WORK SAF, V0, P0
   Famoroti TO, 2013, BMC MED ETHICS, V14, P0, DOI 10.1186/1472-6939-14-S1-S6
   Haile TG, 2017, J ENVIRON PUBLIC HEA, V2017, P0, DOI 10.1155/2017/2050635
   Harapan H, 2013, MED J INDONES, V22, P22, DOI 10.13181/mji.v22i1.518
   HENRY K, 1992, ANN EMERG MED, V21, P941, DOI 10.1016/S0196-0644(05)82932-4
   Kotwal Anupam, 2010, INDIAN J COMMUNITY MED, V35, P526, DOI 10.4103/0970-0218.74373
   Li L, 2015, AIDS CARE, V27, P1439, DOI 10.1080/09540121.2015.1114990
   Li L, 2011, HEALTH SERV RES, V46, P617, DOI 10.1111/j.1475-6773.2010.01195.x
   Li X, 2017, BMC INFECT DIS, V17, P0, DOI 10.1186/s12879-017-2216-0
   Minister of Health of the Republic of Indonesia, 2017, INF PREV CONTR GUID, V0, P0
   Mukherjee Shuvankar, 2013, OMAN MED J, V28, P141, DOI 10.5001/omj.2013.38
   Okumu E, 2017, FRONT PUBLIC HEALTH, V5, P0, DOI 10.3389/fpubh.2017.00166
   Pati S, 2013, CLIN HLTH PROMOT, V3, P42
   Sari SY, 2011, INT J INFECT CONTROL, V7, P101
   Siegel JD, 2007, AM J INFECT CONTROL, V35, PS65, DOI 10.1016/j.ajic.2007.10.007
   Wada K, 2016, BMC PREGNANCY CHILDB, V16, P0, DOI 10.1186/s12884-016-0822-2
   Waluyo A, 2015, J ASSOC NURSE AIDS C, V26, P69, DOI 10.1016/j.jana.2014.03.001
NR 20
TC 0
Z9 0
U1 0
U2 1
PU WOLTERS KLUWER MEDKNOW PUBLICATIONS
PI MUMBAI
PA WOLTERS KLUWER INDIA PVT LTD , A-202, 2ND FLR, QUBE, C T S  NO 1498A-2 VILLAGE MAROL, ANDHERI EAST, MUMBAI, 400059, INDIA
SN 2277-9531
EI 2319-6440
J9 J EDUC HEALTH PROMOT
JI J. Educ. Health Promot.
PD MAY 15
PY 2020
VL 9
IS 1
BP 
EP 
DI 10.4103/jehp.jehp_45_20
PG 5
WC Education, Scientific Disciplines; Public, Environmental & Occupational Health
SC Education & Educational Research; Public, Environmental & Occupational Health
GA NP5ER
UT WOS:000570199800019
PM 32642478
DA 2023-03-20
ER

PT J
AU Nyblade, L
   Mbuya-Brown, RJ
   Ezekiel, MJ
   Addo, NA
   Sabasaba, AN
   Atuahene, K
   Kiwia, P
   Gyamera, E
   Akyoo, WO
   Vormawor, R
   Manyama, W
   Shoko, S
   Mingkwan, P
   Stewart, C
   Balampama, M
   Bowsky, S
   Jacinthe, S
   Alsoufi, N
   Kraemer, JD
AF Nyblade, Laura
   Mbuya-Brown, Rebecca J.
   Ezekiel, Mangi J.
   Addo, Nii A.
   Sabasaba, Amon N.
   Atuahene, Kyeremeh
   Kiwia, Pfiraeli
   Gyamera, Emma
   Akyoo, Winfrida O.
   Vormawor, Richard
   Manyama, Willbrord
   Shoko, Subira
   Mingkwan, Pia
   Stewart, Christin
   Balampama, Marianna
   Bowsky, Sara
   Jacinthe, Suzie
   Alsoufi, Nabil
   Kraemer, John D.
TI A total facility approach to reducing HIV stigma in health facilities: implementation process and lessons learned
SO AIDS
LA English
DT Article
DE behavioral interventions; discrimination; health facility environment; healthcare delivery; HIV; stigma
ID care settings; reduction intervention; nursing-students; key populations; impact; discrimination; prevention; knowledge; attitudes; barriers
AB Objectives: To describe development and implementation of a three-stage 'total facility' approach to reducing health facility HIV stigma in Ghana and Tanzania, to facilitate replication. Design: HIV stigma in healthcare settings hinders the HIV response and can occur during any interaction between client and staff, between staff, and within institutional processes and structures. Therefore, the design focuses on multiple socio-ecological levels within a health facility and targets all levels of staff (clinical and nonclinical). Methods: The approach is grounded in social cognitive theory principles and interpersonal or intergroup contact theory that works to combat stigma by creating space for interpersonal interactions, fostering empathy, and building efficacy for stigma reduction through awareness, skills, and knowledge building as well as through joint action planning for changes needed in the facility environment. The approach targets actionable drivers of stigma among health facility staff: fear of HIV transmission, awareness of stigma, attitudes, and health facility environment. Results: The results are the three-stage process of formative research, capacity building, and integration into facility structures and processes. Key implementation lessons learned included the importance of formative data to catalyze action and shape intervention activities, using participatory training methodologies, involving facility management throughout, having staff, and clients living with HIV facilitate trainings, involving a substantial proportion of staff, mixing staff cadres and departments in training groups, and integrating stigma-reduction into existing structures and processes. Conclusion: Addressing stigma in health facilities is critical and this approach offers a feasible, well accepted method of doing so. Copyright (C) 2020 The Author(s). Published by Wolters Kluwer Health, Inc.
C1 [Nyblade, Laura; Mingkwan, Pia] RTI Int, Int Dev Grp, Global Hlth Div, Washington, DC USA.
   [Nyblade, Laura; Mbuya-Brown, Rebecca J.; Mingkwan, Pia; Stewart, Christin; Bowsky, Sara] Hlth Policy Plus Project, Washington, DC USA.
   [Mbuya-Brown, Rebecca J.; Bowsky, Sara] Palladium Grp, Washington, DC USA.
   [Ezekiel, Mangi J.; Manyama, Willbrord] Muhimbili Univ Hlth & Allied Sci, Dept Behav Sci, Dar Es Salaam, Tanzania.
   [Addo, Nii A.; Gyamera, Emma; Vormawor, Richard] Educ Assessment Res Ctr, Accra, Ghana.
   [Sabasaba, Amon N.] Muhimbili Univ Hlth & Allied Sci, Dept Epidemiol & Biostat, Dar Es Salaam, Tanzania.
   [Atuahene, Kyeremeh] Ghana AIDS Commiss, Accra, Ghana.
   [Kiwia, Pfiraeli; Akyoo, Winfrida O.] Kimara Peer Educator & Hlth Promoters Trust Fund, Dar Es Salaam, Tanzania.
   [Shoko, Subira; Alsoufi, Nabil] Natl AIDS Control Programme, Dar Es Salaam, Tanzania.
   [Stewart, Christin] RTI Int, Int Dev Grp, Global Hlth Div, Res Triangle Pk, NC USA.
   [Balampama, Marianna] Palladium & HP, Dar Es Salaam, Tanzania.
   [Jacinthe, Suzie; Alsoufi, Nabil] US Agcy Int Dev USAID, Accra, Ghana.
   [Kraemer, John D.] Georgetown Univ, Dept Hlth Syst Adm, Washington, DC USA.
C3 Research Triangle Institute; Muhimbili University of Health & Allied Sciences; Muhimbili University of Health & Allied Sciences; Research Triangle Institute; United States Agency for International Development (USAID); Georgetown University
RP Nyblade, L (corresponding author), RTI Int, 701 13th St NW,Suite 750, Washington, DC 20005 USA.
EM lnyblade@rti.org
FU U.S. Agency for International Development (USAID); U.S. President's Emergency Fund for AIDS Relief (PEPFAR) through the Health Policy Plus (HP+) project [AID-OAA-A-15-00051]; Global Fund to Fight AIDS, Tuberculosis and Malaria; USAID; PEPFAR in Tanzania; PEPFAR in Ghana; Global Fund to Fight AIDS, Tuberculosis, and Malaria
CR Bandura A, 1994, PREVENTING AIDS THEO, V0, PP25, DOI 10.1007/978-1-4899-1193-3_3
   Bandura A., 1977, SOCIAL LEARNING THEO, V0, P0
   Baral S, 2013, BMC PUBLIC HEALTH, V13, P0, DOI 10.1186/1471-2458-13-482
   Batey DS, 2016, AIDS PATIENT CARE ST, V30, P519, DOI 10.1089/apc.2016.0223
   Batson CD, 2003, PERS SOC PSYCHOL B, V29, P1190, DOI 10.1177/0146167203254600
   Batson CD, 1997, J PERS SOC PSYCHOL, V72, P105, DOI 10.1037/0022-3514.72.1.105
   Beyrer C, 2011, JAIDS-J ACQ IMM DEF, V57, PS96, DOI 10.1097/QAI.0b013e31821db944
   BRONFENBRENNER U, 1977, AM PSYCHOL, V32, P513, DOI 10.1037/0003-066x.32.7.513
   Campbell RG, 2004, HEALTH COMMUN, V16, P159, DOI 10.1207/S15327027HC1602_2
   Chan BT, 2017, J INT AIDS SOC, V20, P0, DOI 10.7448/IAS.20.1.21395
   Clay S, 2017, STIGMA FREE HLTH FAC, V0, P0
   Corrigan PW, 2012, PSYCHIAT SERV, V63, P963, DOI 10.1176/appi.ps.201100529
   Crisp RJ, 2009, AM PSYCHOL, V64, P231, DOI 10.1037/a0014718
   Delany-Moretlwe S, 2015, J INT AIDS SOC, V18, P29, DOI 10.7448/IAS.18.2.19833
   Derose KP, 2016, AIDS BEHAV, V20, P1692, DOI 10.1007/s10461-015-1280-y
   Eide M, 2006, PATIENT EDUC COUNS, V60, P146, DOI 10.1016/j.pec.2004.11.014
   Ekstrand ML, 2012, AIDS BEHAV, V16, P700, DOI 10.1007/s10461-011-9888-z
   Ezedinachi ENU, 2002, PUBLIC HEALTH, V116, P106, DOI 10.1038/sj.ph.1900834
   Feyissa GT, 2012, BMC PUBLIC HEALTH, V12, P0, DOI 10.1186/1471-2458-12-522
   Fiseha B, 2005, ADIDIS ABABA ETHIOPI, V0, P0, DOI DOI 10.13140/2.1.3556.7687
   Fritz K, 2012, STRIVE TECHNICAL BRI, V0, P0
   Goffman E., 1963, STIGMA NOTES MANAGEM, V0, P0
   Golub SA, 2013, AIDS PATIENT CARE ST, V27, P621, DOI 10.1089/apc.2013.0245
   Hatzenbuehler ML, 2013, AM J PUBLIC HEALTH, V103, P813, DOI 10.2105/AJPH.2012.301069
   Ikeda DJ, 2019, BMJ GLOB HEALTH, V4, P0, DOI 10.1136/bmjgh-2019-001587
   Katz IT, 2013, J INT AIDS SOC, V16, P0, DOI 10.7448/IAS.16.3.18640
   Kidd R, 2007, REDUCING HIV STIGMA, V0, P0
   Kidd R, 2015, FACILITATORS TRAININ, V0, P0
   Kidd R, 2003, DISENTAGLING HIV AID, V0, P0
   Kidd R, 2003, UNDERSTANDING CHALLE, V0, P0
   Kinsler JJ, 2007, AIDS PATIENT CARE ST, V21, P584, DOI 10.1089/apc.2006.0202
   Li ATW, 2018, AIDS CARE, V30, P739, DOI 10.1080/09540121.2017.1391982
   Li L, 2013, J INT AIDS SOC, V16, P0, DOI 10.7448/IAS.16.3.18710
   Li L, 2013, AM J PUBLIC HEALTH, V103, P286, DOI 10.2105/AJPH.2012.300854
   Link BG, 2001, ANNU REV SOCIOL, V27, P363, DOI 10.1146/annurev.soc.27.1.363
   Lyons CE, 2017, JAIDS-J ACQ IMM DEF, V74, PS52, DOI 10.1097/qai.0000000000001209
   Ma W, 2007, AIDS, V21, PS129, DOI 10.1097/01.aids.0000304708.64294.3f
   Mak WWS, 2017, SOC SCI MED, V188, P30, DOI 10.1016/j.socscimed.2017.06.045
   Manganye BS, 2013, AJAR-AFR J AIDS RES, V12, P33, DOI 10.2989/16085906.2013.815411
   Martinez J, 2012, AIDS PATIENT CARE ST, V26, P108, DOI 10.1089/apc.2011.0178
   Mchome Z, 2015, PLOS ONE, V10, P0, DOI 10.1371/journal.pone.0120822
   McKeever R, 2015, HEALTH COMMUN, V30, P1122, DOI 10.1080/10410236.2014.921969
   MCLEROY KR, 1988, HEALTH EDUC QUART, V15, P351, DOI 10.1177/109019818801500401
   National AIDS Control Programme, 2018, FACILITATORS GUIDE T, V0, P0
   National Institute of Public Health of Mexico (INSP), 2004, MOKEXTEYA RED STIGM, V0, P0
   Nyblade L, 2018, KUELEKEA KWENYE VITU, V0, P0
   Nyblade L, 2019, STIGMA FREE HLTH FAC, V0, P0
   Nyblade L, 2018, UNDERSTANDING RESPON, V0, P0
   Nyblade L, 2020, J INT AIDS SOC, V23, P0, DOI 10.1002/jia2.25483
   Nyblade L, 2018, FRONT PUBLIC HEALTH, V6, P0, DOI 10.3389/fpubh.2018.00165
   Nyblade L, 2013, J INT AIDS SOC, V16, P0, DOI 10.7448/IAS.16.3.18718
   Nyblade L, 2009, J INT AIDS SOC, V12, P0, DOI 10.1186/1758-2652-12-15
   Obermeyer CM, 2007, AM J PUBLIC HEALTH, V97, P1762, DOI 10.2105/AJPH.2006.096263
   Pettigrew TF, 2006, J PERS SOC PSYCHOL, V90, P751, DOI 10.1037/0022-3514.90.5.751
   Pisal H, 2007, J ASSOC NURSE AIDS C, V18, P32, DOI 10.1016/j.jana.2007.06.002
   Placek CD, 2019, HUM NATURE-INT BIOS, V30, P1, DOI 10.1007/s12110-018-09335-z
   Pulerwitz J, 2015, AIDS BEHAV, V19, P246, DOI 10.1007/s10461-014-0935-4
   Pulerwitz J, 2010, PUBLIC HEALTH REP, V125, P272, DOI 10.1177/003335491012500218
   Rahmati-Najarkolaei F, 2010, J INT AIDS SOC, V13, P0, DOI 10.1186/1758-2652-13-27
   Risher K, 2013, J INT AIDS SOC, V16, P0, DOI 10.7448/IAS.16.3.18715
   Sam-Agudu NA, 2016, PEDIATR RES, V79, P838, DOI 10.1038/pr.2016.28
   Shah SM, 2014, WESTERN J NURS RES, V36, P1323, DOI 10.1177/0193945914523685
   Sinai I, 2019, ADOLESCENT HIV TANZA, V0, P0
   Stangl A, 2010, DIR DEV, V0, PP1, DOI 10.1596/978-0-8213-8449-7
   Stangl AL, 2013, J INT AIDS SOC, V16, P0, DOI 10.7448/IAS.16.3.18734
   Thu AN, 2009, HUM RESOUR HEALTH, V7, P0, DOI 10.1186/1478-4491-7-39
   Thuy DH, 2017, PILOT PROJECT REDUCI, V0, P0
   Tsai AC, 2017, AIDS BEHAV, V21, P248, DOI 10.1007/s10461-015-1285-6
   Uys L, 2009, AIDS PATIENT CARE ST, V23, P1059, DOI 10.1089/apc.2009.0085
   Varga CA, 2006, AIDS CARE, V18, P952, DOI 10.1080/09540120500356906
   Wu S, 2008, AIDS PATIENT CARE ST, V22, P513, DOI 10.1089/apc.2007.0198
   Yiu JW, 2010, SOC SCI MED, V71, P38, DOI 10.1016/j.socscimed.2010.02.045
NR 73
TC 14
Z9 14
U1 2
U2 3
PU LIPPINCOTT WILLIAMS & WILKINS
PI PHILADELPHIA
PA TWO COMMERCE SQ, 2001 MARKET ST, PHILADELPHIA, PA 19103 USA
SN 0269-9370
EI 1473-5571
J9 AIDS
JI Aids
PD SEP 1
PY 2020
VL 34
IS 
BP S93
EP S102
DI 10.1097/QAD.0000000000002585
PG 10
WC Immunology; Infectious Diseases; Virology
SC Immunology; Infectious Diseases; Virology
GA QI7TU
UT WOS:000619187000010
PM 32881798
DA 2023-03-20
ER

PT J
AU Inthavong, K
   Ha, LTH
   Anh, LTK
   Sychareun, V
AF Inthavong, Khonesavanh
   Le Thi Hai Ha
   Le Thi Kim Anh
   Sychareun, Vanphanom
TI Knowledge of safe sex and sexually transmitted infections among high school students, Vientiane Prefecture, Lao PDR
SO GLOBAL HEALTH ACTION
LA English
DT Article
DE LEARN: Sexual Reproductive Health; ANC and Nutrition; Adolescence; knowledge; family planning; sexual education; sexually transmitted infections
ID adolescents; communication; talk
AB Background Adolescent knowledge of safe sex and sexually transmitted infections (STIs) can reduce the risk of STIs as well as unplanned pregnancies. Objective To describe the knowledge of safe sex and STIs and to identify related factors among high school students in Vientiane Prefecture, Lao PDR. Method This was an analytical cross-sectional study conducted at one high school from January to February 2019. A self-administered questionnaire was used to collect information from respondents. The questionnaires were completed by 337 respondents who were selected by stratified random sampling. The data collected were entered into and analysed using EpiData and Stata 13.0 software. Descriptive and inferential statistics were applied to determine the factors associated with knowledge of safe sex and STIs. Results The results showed that nearly half of the participants (49.5%) had a good knowledge of safe sex and 51.9% of the respondents had a good knowledge of STIs. Significant positive associations were shown between knowledge of safe sex by students living with other people, those who had studied family planning and had religious beliefs reflecting acceptance to using birth control. Other factors positively associated with knowledge of STIs were students being in Grade 10, and who had studied STIs including HIV/AIDS. Conclusion In this study, approximately half of the participants were aware of safe sex and had knowledge of STIs. There is a need to have comprehensive sexual education, particularly emphasising family planning, STIs, and HIV/AIDS for all grades in school.
C1 [Inthavong, Khonesavanh; Sychareun, Vanphanom] Univ Hlth Sci, Fac Publ Hlth, Samsandthai Rd, Viangchan, Laos.
   [Inthavong, Khonesavanh] Hanoi Univ Publ Hlth, Hanoi, Vietnam.
   [Le Thi Hai Ha] Hanoi Univ Publ Hlth, Minist Hlth, Minist Educ & Training, Fac Social Sci Behav & Hlth Educ, Hanoi, Vietnam.
   [Le Thi Kim Anh] Hanoi Univ Publ Hlth, Minist Hlth, Dept Biostat, Fac Fundamental Sci, Hanoi, Vietnam.
C3 Hanoi University of Public Health; Hanoi University of Public Health; Hanoi University of Public Health
RP Inthavong, K (corresponding author), Univ Hlth Sci, Fac Publ Hlth, Samsandthai Rd, Viangchan, Laos.
EM Khone78@hotmail.com
FU Ministry of Health, Lao PDR; European Union LEARN Project [DCISANTE/2014/342-306]
CR Acharya Dev Raj, 2016, J EDUC HEALTH PROMOT, V5, P18, DOI 10.4103/2277-9531.184560
   Afifi TD, 2008, J ADOLESCENT RES, V23, P689, DOI 10.1177/0743558408323841
   Austria CSR, 2004, REPROD HEALTH MATTER, V12, P96, DOI 10.1016/S0968-8080(04)24152-0
   Bearinger LH, 2007, LANCET, V369, P1220, DOI 10.1016/S0140-6736(07)60367-5
   Chukwu EO, 2017, J RES NURS MIDWIFERY, V6, P16
   EWEC, 2017, TECHN GUID PRIOR AD, V0, P0
   Guilamo-Ramos V, 2011, J ADOLESCENT HEALTH, V48, P159, DOI 10.1016/j.jadohealth.2010.06.007
   Guzman BL, 2003, J HEALTH COMMUN, V8, P583, DOI 10.1080/716100416
   Hattakitpanichakul K, 2019, J HEALTH RES, V33, P280, DOI 10.1108/JHR-09-2018-0090
   Hendrana ARA, 2015, ALTHEA MED J, V2, P66
   Hill NJ, 2014, J RELIG HEALTH, V53, P825, DOI 10.1007/s10943-013-9678-1
   Holman A., 2014, ADOLESCENTS PERCEIVE, V0, P0
   Huebner AJ, 2003, J ADOLESCENT HEALTH, V33, P71, DOI 10.1016/S1054-139X(03)00141-1
   Kaale G, 2017, INT J HLTH, V5, P120
   Kirby D, 2009, CHILD DEV PERSPECT, V3, P21, DOI 10.1111/j.1750-8606.2008.00071.x
   Kotchick BA, 2001, CLIN PSYCHOL REV, V21, P493, DOI 10.1016/S0272-7358(99)00070-7
   McHale SM, 2012, J MARRIAGE FAM, V74, P913, DOI 10.1111/j.1741-3737.2012.01011.x
   Megersa N. D., 2017, JOURNAL OF AIDS AND CLINICAL RESEARCH, V8, P748, DOI 10.4172/2155-6113.1000748
   Mmari K, 2016, PLOS ONE, V11, P0, DOI 10.1371/journal.pone.0166032
   MOH & Lao Statistics Bureau MU UNFPA, 2018, LAO SOC IND SURV, V0, P0
   Munakampe MN, 2018, BMC HEALTH SERV RES, V18, P0, DOI 10.1186/s12913-018-3722-5
   Musa OO, 2013, FACTORS INFLUENCING, V0, P0
   Newport Frank, 2012, GALLUP POLITICS, V0, P0
   Nguyen TT, 2017, KNOWLEDGE CONTRACEPT, V0, P36
   Petrick H, 2016, SOCIAL CULTURAL FACT, V0, P0
   Lan PT, 2009, BMC INFECT DIS, V9, P0, DOI 10.1186/1471-2334-9-85
   Progress GAR, 2014, LAO PDR COUNTR PROGR, V0, P0
   Rogers AA, 2017, ADOLESC RES REV, V2, P293, DOI 10.1007/s40894-016-0049-5
   Sekirime W K, 2001, AFR HEALTH SCI, V1, P16
   Seloilwe E, 2015, J CHILD ADOLESC BEHA, V0, P0
   Sidelinger, 1998, COMMUNICATION Q, V46, P295, DOI 10.1080/01463379809370103
   Sjoqvist A, 2011, KNOWLEDGE ATTITUDES, V0, P0
   Somba MJ, 2014, BMC WOMENS HEALTH, V14, P0, DOI 10.1186/1472-6874-14-94
   Svensson L, 2013, KNOWLEDGE ATTITUDES, V0, P0
   Sychareun V, 2013, GLOB PUBLIC HEALTH, V8, P958, DOI 10.1080/17441692.2013.830755
   Titiloye MA, 2017, J PUBLIC HEALTH AFR, V8, P103, DOI 10.4081/jphia.2017.688
   UNFPA, 2017, COMPR SEX ED LAO PDR, V0, P0
   Visalli G, 2014, J PREV MED HYG, V55, P17
   Vogt JB, 2009, DUPLEX STAINLESS STEELS, V0, P275
   Vongxay V, 2019, PLOS ONE, V14, P0, DOI 10.1371/journal.pone.0209675
   WHO, 2008, HLTH AD LAO PEOPL DE, V0, P0
   Wu LL, 2001, J MARRIAGE FAM, V63, P682, DOI 10.1111/j.1741-3737.2001.00682.x
NR 48
TC 1
Z9 1
U1 1
U2 9
PU TAYLOR & FRANCIS LTD
PI ABINGDON
PA 2-4 PARK SQUARE, MILTON PARK, ABINGDON OR14 4RN, OXON, ENGLAND
SN 
EI 1654-9880
J9 GLOBAL HEALTH ACTION
JI Glob. Health Action
PD JUL 30
PY 2020
VL 13
IS 
BP 
EP 
DI 10.1080/16549716.2020.1785159
PG 8
WC Public, Environmental & Occupational Health
SC Public, Environmental & Occupational Health
GA NA4BK
UT WOS:000559759400012
PM 32741352
DA 2023-03-20
ER

PT J
AU Hernandez, R
AF Hernandez, Rachael
TI (Mis)perceptions of HIV and HPV among female college students: a qualitative study
SO SEXUAL HEALTH
LA English
DT Article
DE sexual health; sexually transmissible infections (STIs)
ID sexually-transmitted infections; human-papillomavirus; condom use; health; knowledge; women; perceptions; sample; risk; intercourse
AB Background: This study aims to investigate college women's misperceptions about the human papillomavirus virus (HPV) and the human immunodeficiency virus (HIV). Methods: Twenty college women from an urban, Midwestern university in the United States were recruited to participate in interviews exploring their beliefs about HIV and HPV. In-depth interviews were conducted and analysed via interpretive methods. Results: The college women in this study often conflated or confused HPV and HIV and revealed misperceptions about the severity and prevalence of HPV and HIV. Conclusion: The results have important implications for understanding college women's sexual risk behaviour and, as a result, can inform the practices of both healthcare providers and public health professionals.
C1 [Hernandez, Rachael] Univ Missouri, Dept Commun, 108 Switzler Hall, Columbia, MO 65211 USA.
C3 University of Missouri System; University of Missouri Columbia
RP Hernandez, R (corresponding author), Univ Missouri, Dept Commun, 108 Switzler Hall, Columbia, MO 65211 USA.
EM rhnyr@missouri.edu
CR [Anonymous], 2018, SEXUAL BEHAV CONTRAC, V0, P0
   [Anonymous], 2016, TIM HIV AIDS, V0, P0
   [Anonymous], 2007, J HISPANIC HIGHER ED, V0, P0, DOI DOI 10.1177/1538192706294949
   Baumle A., 2013, INT HDB DEMOGRAPHY S, V0, PP45, DOI 10.1007/978-94-007-5512-3_4
   Carbone A, 2014, NAT REV CLIN ONCOL, V11, P223, DOI 10.1038/nrclinonc.2014.31
   Centers for Disease Prevention and Control (CDC), 2016, COLL HLTH SAF, V0, P0
   Dillard JP, 2011, J AM COLL HEALTH, V59, P186, DOI 10.1080/07448481.2010.493189
   Downing-Matibag TM, 2009, QUAL HEALTH RES, V19, P1196, DOI 10.1177/1049732309344206
   Eisenberg ME, 2012, SEX RES SOC POLICY, V9, P306, DOI 10.1007/s13178-012-0087-0
   Eisenberg ME, 2008, J ADOLESC HLTH S, V42, P10, DOI 10.1016/j.jadohealth.2007.11.032
   Farmer MA, 2006, ARCH SEX BEHAV, V35, P313, DOI 10.1007/s10508-006-9027-5
   Garland SM, 2016, CLIN INFECT DIS, V63, P519, DOI 10.1093/cid/ciw354
   Gilbert PA, 2011, J LOW GENIT TRACT DI, V15, P83, DOI 10.1097/LGT.0b013e3181f1a960
   Halpern J, 2007, J GEN INTERN MED, V22, P696, DOI 10.1007/s11606-006-0102-3
   Harper CC, 2010, PATIENT EDUC COUNS, V81, P349, DOI 10.1016/j.pec.2010.08.010
   Hirschler C, 2015, AM J SEX EDUC, V10, P298, DOI 10.1080/15546128.2015.1091760
   Inungu Joseph, 2009, J HEALTH HUM SERV ADM, V32, P259
   James TG, 2018, J AM COLL HEALTH, V66, P561, DOI 10.1080/07448481.2018.1432623
   Kaiser Family Foundation, 2000, HPV CERV CANC FACT S, V0, P0
   Kamimura A, 2018, J INFECT PUBLIC HEAL, V11, P120, DOI 10.1016/j.jiph.2017.06.006
   Khan A, 2008, SEX TRANSM INFECT, V84, P150, DOI 10.1136/sti.2007.028050
   KIM YH, 2011, KOREAN J ANDROLOGY, V0029, P00134, DOI 10.5534/kja.2011.29.2.134
   Lambert CC, 2015, J ASSOC NURSE AIDS C, V26, P271, DOI 10.1016/j.jana.2014.11.007
   Moore EW, 2012, J AM COLL HEALTH, V60, P436, DOI 10.1080/07448481.2012.673521
   Oswalt SB, 2013, ARCH SEX BEHAV, V42, P1561, DOI 10.1007/s10508-012-0066-9
   Pulerwitz J, 2002, AIDS CARE, V14, P789, DOI 10.1080/0954012021000031868
   Rissel C, 2014, SEX HEALTH, V11, P406, DOI 10.1071/SH14113
   Roberts ST, 2006, ARCH PSYCHIAT NURS, V20, P32, DOI 10.1016/j.apnu.2005.08.008
   Rosenstock IM, 1994, HLTH BELIEF MODEL HI, V0, P5
   Saraiya M, 2015, JNCI-J NATL CANCER I, V107, P0, DOI 10.1093/jnci/djv086
   Satterwhite CL, 2013, SEX TRANSM DIS, V40, P187, DOI 10.1097/OLQ.0b013e318286bb53
   Schiffner Tiffany, 2006, CULTUR DIVERS ETHNIC MINOR PSYCHOL, V12, P687, DOI 10.1037/1099-9809.12.4.687
   Shapiro J, 1999, J COMMUN HEALTH, V24, P29, DOI 10.1023/A:1018713231400
   Shu C, 2016, PUBLIC HEALTH, V135, P104, DOI 10.1016/j.puhe.2016.01.021
   Smith RA, 2014, WESTERN J COMM, V78, P426, DOI 10.1080/10570314.2013.786120
   Spinner CD, 2016, INFECTION, V44, P151, DOI 10.1007/s15010-015-0850-2
   Sprecher S, 2008, J SEX RES, V45, P17, DOI 10.1080/00224490701629522
   Steers WN, 1996, J SOC PSYCHOL, V136, P99, DOI 10.1080/00224545.1996.9923032
   Tarr ME, 2008, CLIN OBSTET GYNECOL, V51, P306, DOI 10.1097/GRF.0b013e31816d7386
   Tracy S., 2012, QUALITATIVE RES METH, V0, P0, DOI DOI 10.1080/22041451.2019.1688620
   Weinstock H, 2004, PERSPECT SEX REPRO H, V36, P6, DOI 10.1111/j.1931-2393.2004.tb00002.x
NR 41
TC 0
Z9 0
U1 0
U2 1
PU CSIRO PUBLISHING
PI CLAYTON
PA UNIPARK, BLDG 1, LEVEL 1, 195 WELLINGTON RD, LOCKED BAG 10, CLAYTON, VIC 3168, AUSTRALIA
SN 1448-5028
EI 1449-8987
J9 SEX HEALTH
JI Sex Health
PD JUN 15
PY 2020
VL 17
IS 5
BP 414
EP 420
DI 10.1071/SH20054
EA NOV 2020
PG 7
WC Public, Environmental & Occupational Health; Infectious Diseases
SC Public, Environmental & Occupational Health; Infectious Diseases
GA PE8QF
UT WOS:000592492000001
PM 33176907
DA 2023-03-20
ER

PT J
AU Dunbar, W
   Jean-Pierre, MCA
   Raccurt, C
   Pape, JW
   Coppieters, Y
AF Dunbar, Willy
   Jean-Pierre, Marie Colette Alcide
   Raccurt, Christian
   Pape, Jean William
   Coppieters, Yves
TI Attitudes of medical students towards men who have sex with men living with HIV: implications for social accountability
SO INTERNATIONAL JOURNAL OF MEDICAL EDUCATION
LA English
DT Article
DE Haiti; HIV; men who have sex with men; medical student; social accountability
ID education; stigma; discrimination; provision; aids
AB Objectives: To explore the attitudes that medical students in Haiti harbour toward Men who have Sex with Men living with HIV in order to better understand how stigma and other factors may impair healthcare, and to explore suggestions of opportunities in line with the values of social accountability. Methods: This study employed a qualitative design by using a grounded theory approach regarding the context of Haiti. We used purposive sampling to select the 22 research participants. In-depth interviews were conducted, audio-recorded, transcribed and analyzed using an inductive content analysis approach. Results: Although stigmatizing attitudes emerged through the findings, medical students expressed willingness to provide Men who have Sex with Men with adequate health services in relation to HIV care. Their expressions were based on the Men who have Sex with Men's comprehensive right to receive equitable care, the moral responsibility of healthcare professionals, their perception of health disparities and the HIV global risk reduction. Participants pointed out that the medical education curriculum did not consider sexual health and specificities of sexual minorities and suggested a more inclusive and socially accountable training based on equity and quality. Conclusions: The students expressed favourable attitudes regarding health services to Men who have Sex with Men even though some layered stigmatizing attitudes emerged through the discussions. They all lacked skills on how to handle health specificities of sexual minorities. These findings recommend a revision of the medical education curriculum in regard to social accountability principles.
C1 [Dunbar, Willy; Coppieters, Yves] Univ Libre Bruxelles ULB, Sch Publ Hlth, Int Hlth, Hlth Syst & Policies, Brussels, Belgium.
   [Jean-Pierre, Marie Colette Alcide; Raccurt, Christian] Quisqueya Univ, Fac Hlth Sci, Port Au Prince, Haiti.
   [Pape, Jean William] Haitian Study Grp Kaposis Sarcoma & Opportunist I, Port Au Prince, Haiti.
C3 Universite Libre de Bruxelles
RP Dunbar, W (corresponding author), Ecole Sante Publ, Campus Erasme,Batiment A,Route Lennik 808,CP591, B-1070 Brussels, Belgium.
EM wdunbar@ulb.ac.be
FU Universite Quisqueya
CR Abara WE, 2017, GLOB PUBLIC HEALTH, V12, P469, DOI 10.1080/17441692.2015.1094107
   Albuquerque GA, 2016, BMC INT HEALTH HUM R, V16, P0, DOI 10.1186/s12914-015-0072-9
   [Anonymous], 2018, POPUL DEV REV, V44, P189, DOI 10.1111/padr.12135
   [Anonymous], 2020, JOINT UN PROGR HIV A, V0, P0
   Beyrer C, 2016, LANCET, V388, P198, DOI 10.1016/S0140-6736(16)30781-4
   Bikmukhametov DA, 2012, J INT AIDS SOC, V15, P0, DOI 10.7448/IAS.15.2.17372
   Boelen C, 2011, SANTE PUBLIQUE, V23, P247, DOI 10.3917/spub.113.0247
   CARICOM, 2020, 2016 UN POL DECL END, V0, P0
   Castro A, 2005, AM J PUBLIC HEALTH, V95, P53, DOI 10.2105/AJPH.2003.028563
   Chambers LA, 2015, BMC PUBLIC HEALTH, V15, P0, DOI 10.1186/s12889-015-2197-0
   Cypress BS, 2017, DIMENS CRIT CARE NUR, V36, P253, DOI 10.1097/DCC.0000000000000253
   DeVita T, 2018, MED EDUC ONLINE, V23, P0, DOI 10.1080/10872981.2018.1510703
   Elo S, 2008, J ADV NURS, V62, P107, DOI 10.1111/j.1365-2648.2007.04569.x
   FHI 360 LINKAGES, 2017, PROGRAMMATIC MAPPING, V0, P0
   Foley G, 2015, HEALTH SERV RES, V50, P1195, DOI 10.1111/1475-6773.12275
   Geibel S, 2010, PUBLIC HEALTH REP, V125, P316, DOI 10.1177/003335491012500222
   Hakim AJ, 2018, J INT AIDS SOC, V21, P0, DOI 10.1002/jia2.25119
   Hall J, 2019, CAN MED ED J, V10, P0
   Hussen SA, 2013, PLOS ONE, V8, P0, DOI 10.1371/journal.pone.0075382
   Jin H, 2014, AIDS CARE, V26, P1223, DOI 10.1080/09540121.2014.894616
   Kapanda L, 2019, BMC HEALTH SERV RES, V19, P0, DOI 10.1186/s12913-019-4104-3
   Kushwaha S, 2017, BMC PUBLIC HEALTH, V17, P0
   Larkins SL, 2013, MED TEACH, V35, P32, DOI 10.3109/0142159X.2012.731106
   Logie CH, 2017, J INT AIDS SOC, V20, P0, DOI 10.7448/IAS.20.1.21385
   Mac-Seing M, 2019, BMJ GLOB HEALTH, V4, P0, DOI 10.1136/bmjgh-2019-001693
   Matharu K, 2012, BMC MED EDUC, V12, P0, DOI 10.1186/1472-6920-12-71
   Matovu JKB, 2019, BMC INFECT DIS, V19, P0, DOI 10.1186/s12879-019-3713-0
   McFarland W, 2001, JAMA-J AM MED ASSOC, V286, P297
   MCGRORY BJ, 1990, PSYCHOSOMATICS, V31, P426, DOI 10.1016/S0033-3182(90)72139-1
   Morrow MR, 2017, NURS SCI QUART, V30, P361, DOI 10.1177/0894318417724471
   Moser A, 2017, EUR J GEN PRACT, V24, P0, DOI 10.1080/13814788.2017.1375092
   Muntinga ME, 2016, ADV HEALTH SCI EDUC, V21, P541, DOI 10.1007/s10459-015-9650-9
   Orisatoki R, 2010, RETROVIROLOGY, V7, P0
   Rainey S, 2007, COUNS VALUES, V52, P12, DOI 10.1002/j.2161-007X.2007.tb00084.x
   Ross MW, 2015, GLOBAL HEALTH ACTION, V8, P0, DOI 10.3402/gha.v8.26096
   Rouzier V, 2014, ANTIVIR THER, V19, P91, DOI 10.3851/IMP2904
   Sekoni AO, 2016, LGBT HEALTH, V3, P300, DOI 10.1089/lgbt.2015.0061
   Surkan PJ, 2010, AIDS CARE, V22, P803, DOI 10.1080/09540120903443392
   van der Elst EM, 2013, J INT AIDS SOC, V16, P0, DOI 10.7448/IAS.16.4.18748
   Walsh K, 2014, J CLIN DIAGNOSTIC RE, V8, P0
   Woollard B, 2012, MED EDUC, V46, P21, DOI 10.1111/j.1365-2923.2011.04081.x
   Zukoski AP, 2009, AIDS PATIENT CARE ST, V23, P267, DOI 10.1089/apc.2008.0168
   Zuniga J., 2018, J INT ASS PROVID AID, V17, P1
NR 43
TC 0
Z9 0
U1 0
U2 2
PU INT JOURNAL MEDICAL EDUCATION-IJML
PI NOTTINGAM
PA INT JOURNAL MEDICAL EDUCATION-IJML, NOTTINGAM, 00000, ENGLAND
SN 2042-6372
EI 
J9 INT J MED EDUC
JI INT. J. MED. EDUC.
PD OCT 23
PY 2020
VL 11
IS 
BP 233
EP 239
DI 10.5116/ijme.5f87.39c2
PG 7
WC Education, Scientific Disciplines
SC Education & Educational Research
GA OH5JD
UT WOS:000582618300001
PM 33099520
DA 2023-03-20
ER

PT J
AU Chaumaroeng, M
   Panza, A
AF Chaumaroeng, Maneebongkot
   Panza, Alessio
TI Prevalence and factors associated with safe sex behaviors among adolescent vocational students in Nakhon Ratchasima Province, Thailand
SO JOURNAL OF HEALTH RESEARCH
LA English
DT Article
DE Adolescent health; Health belief model; Safe sex behaviours; Thailand
AB Purpose - The purpose of this paper is to describe the prevalence and factors associated with safe sex behavior among vocational students in Nakhon Ratchasima Province, Thailand, and to determine the modifying factors listed as socio-demographic characteristic, the level of HIV and sexually transmitted infections' knowledge, attitude toward reproductive health, and safe sex behavior among vocational students in Nakhon Ratchasima Province, Thailand. Design/methodology/approach - A cross-sectional descriptive research was conducted from August to October 2018. The multistage stratified sampling, combined with purpose and random sampling, was used to select the participants. One vocational college with the highest number from urban, suburban and rural areas was purposely selected. The sample calculation by using Cochran's formula, a random sampling by drawing from each college with male and female, was made to obtain the sample size of 355 students. Inclusion criteria included: vocational students, both male and female, aged between 15 and 19 years, resided in the study area, and volunteered to participate. Ethical consent including waiver of the parent's consent for the participant aged under 18 years for this study was approved by the Institution Review Board for Human Research Ethics, Chulalongkorn University (Certification number JV 823/2561) A self-administered questionnaire was adapted by the principle researcher from the illustrative questionnaire for interview survey with young people (14), and The study of Prevalence of HIV, STD, Drug Use and Risk Behaviors in Adolescents and Young Adults, in Chaing Rai, Thailand (PRAYA) tool (15). All statistical analyses were performed by SPSS version 22. Findings - The finding revealed that 332 participants were male (57.8 percent) and female (42.2 percent) with an average age of 16.8 years (+/- 1.7). Approximately 60 percent of males and 50 percent of females had experience of sexual intercourse, with their first experience of sexual intercourse at the average age of 15. Most respondents 63.1 percent used a condom and 63.6 percent used contraception in their latest sexual intercourse. About 41.9 percent consumed alcohol and 15 percent reported substance abused. Sexual intercourse among adolescents vocational students were significantly associated with high knowledge of contraception (OR = 0.30, 95 %CI = 0.10-0.82). Positive attitude toward reproductive health had a significant association with sexual intercourse (OR = 0.17, 95 %CI = 0.05-0.58). Sexual intercourse among vocational students were also significant associated with low risk behavior (OR = 0.45, 95 %CI = 0.22-0.91) and high risk behaviors (OR = 0.24, 95% CI = 0.10-0.59). Contraceptive used in the latest sexual intercourse had a significant association with cues to action (OR = 0.43, 95% CI = 0.22-0.86). Research limitations/implications - This study used a self-reported questionnaire to collect information from participants about safe sex behaviors, which might contain bias data and socially desirable answers. The time for collecting data did not match vocational students' schedule as they were about to have their final exams. An error in this questionnaire was the absence of condom use as one of the contraception methods. Practical implications - The study showed that both male and female vocational students in Nakhon Ratchasima have a low level of knowledge of HIV, STIs and contraception. This study revealed that females have higher knowledge of all the factors more than males. Males usually received more harassment from peers for being sexually active than females do. Condoms and contraceptive used are inconsistent in all research conducted and have no common ground. Communication related to sex for those who have no partner was poor compared to students who have a partner. The four factors associated with safe sex behaviors should always be considered and surveyed among vocational students, as the study showed that all results vary for a future adolescence study. Social implications - This research aims at government authorities. The policy makers should include reproductive health and rights in the curriculum. The Ministry of Public health and The Ministry of Education should provide training for the trainer program for teachers concerning safe sex behaviors. For future research, in-depth interview and qualitative study should be used to increase the reliability of the result of the inconsistency of using a condom and contraception. The researcher should do further studies into vocational college semester schedules before collecting data and should spend more time in the college, so the students become more acquainted to the researcher and give a more truthful answer. Moreover, condom use should be added as one of the contraception methods. Originality/value - This is the first study among vocational students in Nakhon Ratchasima Province which emphasizes specifically on safe sex behaviors and factors related to it. Regarding the population of vocational students, this study covers almost 80 percent of the population. Sensitive questions for sexual activity status and sexually history were answered by a self-administered questionnaire in order to increase sincere answers on their experiences because participants were not shy to disclose their sexual experiences.
C1 [Chaumaroeng, Maneebongkot; Panza, Alessio] Chulalongkorn Univ, Coll Publ Hlth Sci, Bangkok, Thailand.
C3 Chulalongkorn University
RP Chaumaroeng, M (corresponding author), Chulalongkorn Univ, Coll Publ Hlth Sci, Bangkok, Thailand.
EM bchaumaroeng@yahoo.com
CR Baokhumkong C, 2017, J HEALTH RES, V31, P465, DOI 10.14456/jhr.2017.57
   Downing-Matibag TM, 2009, QUAL HEALTH RES, V19, P1196, DOI 10.1177/1049732309344206
   Khumsaen N, 2009, J ASSOC NURSE AIDS C, V20, P218, DOI 10.1016/j.jana.2008.12.006
   Manopaiboon C, 2003, J ADOLESCENCE, V26, P517, DOI 10.1016/S0140-1971(03)00054-X
   Ministry of Public Health The Bureau of Epidemiology, 2016, ANN REP BUR AIDS TB, V0, P0
   National Statistical Office of Thailand, 2016, POP STAT, V0, P0
   Pellegrini AD, 2002, EDUC PSYCHOL-US, V37, P151, DOI 10.1207/S15326985EP3703_2
   Pimpa N, 2008, EDUC RES POLICY PRAC, V7, P99, DOI 10.1007/s10671-007-9035-9
   Pradubmook-Sherer P., 2009, J SOCIOLOGY SOCIAL W, V36, P9
   Rasamimari A, 2007, J ASSOC NURSE AIDS C, V18, P13, DOI 10.1016/j.jana.2007.08.001
   Roojanavech S, 2016, PEDIAT DIMENS, V1, P34
   Sridawruang C, 2010, SEX REPROD HEALTHC, V1, P181, DOI 10.1016/j.srhc.2010.06.003
   UNFPA UNESCO and WHO, 2015, SEX REPR HLTH YOUNG, V0, P0
   UNICEF, 2015, SIT AN AD PREGN THAI, V0, P0
   United Nations Population Fund [UNICEF], 2016, SIT AN AD THAIL 2015, V0, P0
   Wongtongkam N, 2014, ADDICT BEHAV, V39, P1447, DOI 10.1016/j.addbeh.2014.05.026
   Yamaguchi Y, 2016, UNIVERSAL J PUBLIC H, V4, P8
NR 18
TC 0
Z9 0
U1 1
U2 11
PU COLL PUBLIC HEALTH SCIENCES, CHULALONGKORN UNIV
PI BANGKOK
PA INST BUILDING 3 1011 FLR, CHULALONGKORN SOI 62, PHYATHAI RD, BANGKOK, 10330, THAILAND
SN 0857-4421
EI 2586-940X
J9 J HEALTH RES
JI J. Health Res.
PD JUN 15
PY 2020
VL 34
IS 1
BP 79
EP 87
DI 10.1108/JHR-03-2019-0061
PG 9
WC Health Care Sciences & Services
SC Health Care Sciences & Services
GA KD4RP
UT WOS:000507853900008
DA 2023-03-20
ER

PT J
AU Jin, CX
   Meng, YC
   Du, WZ
   Pei, DD
   Li, A
AF Jin, Chang-Xiong
   Meng, Yu-Chen
   Du, Wen-Zhi
   Pei, Dan-Dan
   Li, Ang
TI Knowledge of Infection Prevention and Attitudes Towards HIV/AIDS Among Chinese Dental Bachelor Interns: An Appeal for Educational Intervention
SO ORAL HEALTH & PREVENTIVE DENTISTRY
LA English
DT Article
DE attitude; dental students; HIV/AIDS; knowledge
ID students knowledge; hiv; dentists; health; risk; refusal; aids
AB Purpose: The present study aimed to assess the current situation of Chinese dental bachelor interns on HIV/AIDS-related knowledge and their attitudes towards HIV/AIDS patients. Materials and Methods: A cross-sectional, paper-based survey involving 147 dental students from three Chinese dental schools was conducted. Students were recruited to complete the questionnaire regarding their knowledge, awareness and attitudes concerning HIV/AIDS anonymously and voluntarily. Results: A total of 144 students responded to the study, generating a response rate of 98.0%. Although 97.0% of the dental students believed dentists were at high risk of HIV infection, 97.2% of students expressed no prejudice towards HIV/AIDS patients and stated their willingness to provide oral healthcare service for such patients. No statistically significant differences in the responses on attitudes and some basic knowledge were found between students who had received the relevant education about infection control and the students who had not. However, regarding most questions about oral manifestations in adult and paediatric patients living with AIDS, the students who received relevant education showed more knowledge than the students who did not (p<0.05). The cognitive level about respecting HIV/AIDS patients' autonomy and privacy was generally low in all the students. Conclusions: Most of the dental students in this survey held positive attitudes towards HIV/AIDS patients and good grasp of some basic knowledge about HIV/AIDS. On the other hand, the questionnaire results reflected gaps in education, such as respecting HIV/AIDS patients' privacy.
C1 [Jin, Chang-Xiong; Meng, Yu-Chen; Pei, Dan-Dan; Li, Ang] Xi An Jiao Tong Univ, Coll Stomatol, Hey Lab Shaanxi Prov Craniofacial Precis Med Res, Xian, Peoples R China.
   [Du, Wen-Zhi; Pei, Dan-Dan; Li, Ang] Xi An Jiao Tong Univ, Coll Stomatol, Dept Prosthodont, Xian, Peoples R China.
C3 Xi'an Jiaotong University; Xi'an Jiaotong University
RP Pei, DD; Li, A (corresponding author), Xi An Jiao Tong Univ, Coll Stomatol, 98 Xiwu Rd, Xian 710004, Peoples R China.
EM peidandan1986@126.com; drliang@xjtu.edu.cn
FU National Natural Science Foundation of China [81870798, 81400551]; Ministry of Education [201801301047]; Fundamental Research Funds for the Central Universities [xjj2017097]; Xi'an Science and Technology Planning Project [201805100YX8SF34-3]
CR Aminde LN, 2015, BMC PUBLIC HEALTH, V15, P0, DOI 10.1186/s12889-015-2468-9
   Arheiam A, 2017, ACTA ODONTOL SCAND, V75, P355, DOI 10.1080/00016357.2017.1316867
   Chauhan AS, 2011, INDAN J COMMUNITY HE, V23, P96
   Dhanya RS, 2017, J INT SOC PREV COMMU, V7, P148, DOI 10.4103/jispcd.JISPCD_57_17
   Ellepola ANB, 2011, EUR J DENT EDUC, V15, P165, DOI 10.1111/j.1600-0579.2010.00652.x
   Gao XH, 2012, PLOS ONE, V7, P0, DOI 10.1371/journal.pone.0044881
   Haroun D, 2016, PLOS ONE, V11, P0, DOI 10.1371/journal.pone.0149920
   Hastreiter R J, 1992, AM J DENT, V5, P160
   Ibrahim N, 2012, PREV MED, V55, P505, DOI 10.1016/j.ypmed.2012.09.003
   Kermode M, 2005, AM J INFECT CONTROL, V33, P34, DOI 10.1016/j.ajic.2004.07.015
   Kopacz DR, 1999, HEALTH EDUC RES, V14, P1, DOI 10.1093/her/14.1.1
   Lee C, 2017, J PUBLIC HEALTH DENT, V77, P30, DOI 10.1111/jphd.12168
   Li R, 2016, J DENT SCI, V11, P72, DOI 10.1016/j.jds.2015.09.001
   McCarthy GM, 1999, AM J PUBLIC HEALTH, V89, P541, DOI 10.2105/AJPH.89.4.541
   McLean AT, 2012, AUST DENT J, V57, P256, DOI 10.1111/j.1834-7819.2012.01715.x
   Moradi Khanghahi Behnam, 2013, J DENT RES DENT CLIN DENT PROSPECTS, V7, P55, DOI 10.5681/joddd.2013.010
   Myers JE, 2012, J DENT EDUC, V76, P479
   Oliveira ER, 2002, AIDS CARE, V14, P569, DOI 10.1080/09540120220133099
   Oljira L, 2013, J INT AIDS SOC, V16, P0, DOI 10.7448/IAS.16.1.17349
   Patton LL, 2014, ORAL DIS, V20, P223, DOI 10.1111/odi.12220
   Patton Lauren L, 2013, DENT CLIN NORTH AM, V57, P673, DOI 10.1016/j.cden.2013.07.005
   Premadasa G, 2015, J INVESTIG CLIN DENT, V6, P147, DOI 10.1111/jicd.12080
   Ramos-Gomez F, 2002, ORAL DIS, V8, P49, DOI 10.1034/j.1601-0825.2002.00012.x
   Roman-Montoya Y, 2013, AIDS CARE, V25, P1051, DOI 10.1080/09540121.2012.748876
   Ryalat Soukaina T, 2011, BMC RES NOTES, V4, P191, DOI 10.1186/1756-0500-4-191
   Sadeghi M, 2009, J DENT EDUC, V73, P740
   Scully C, 2006, J DENT RES, V85, P794, DOI 10.1177/154405910608500903
   Singh VP, 2017, MALAYS J MED SCI, V24, P73, DOI 10.21315/mjms2017.24.3.9
   UNAIDS, 2009, AIDS EP UPD 2009, V0, P0
   Wang LZ, 2015, PLOS ONE, V10, P0, DOI 10.1371/journal.pone.0118553
   Wong LP, 2013, PREV MED, V57, PS60, DOI 10.1016/j.ypmed.2013.03.013
   Yasui Y, 2002, BIOSTATISTICS, V3, P133, DOI 10.1093/biostatistics/3.1.133
   Youngs J, 2016, J MED ETHICS, V42, P95, DOI 10.1136/medethics-2015-102956
NR 34
TC 4
Z9 4
U1 1
U2 9
PU QUINTESSENCE PUBLISHING CO INC
PI HANOVER PARK
PA 4350 CHANDLER DRIVE, HANOVER PARK, IL 60133 USA
SN 1602-1622
EI 1757-9996
J9 ORAL HLTH PREV DENT
JI Oral Health Prev. Dent.
PD MAY-JUN 15
PY 2020
VL 18
IS 3
BP 485
EP 492
DI 10.3290/j.ohpd.a44686
PG 8
WC Dentistry, Oral Surgery & Medicine
SC Dentistry, Oral Surgery & Medicine
GA MG5KM
UT WOS:000546070900013
PM 32515419
DA 2023-03-20
ER

PT J
AU Machowska, A
   Bamboria, BL
   Bercan, C
   Sharma, M
AF Machowska, Anna
   Bamboria, Babu Lal
   Bercan, Courtney
   Sharma, Megha
TI Impact of 'HIV-related stigma-reduction workshops' on knowledge and attitude of healthcare providers and students in Central India: a pre-test and post-test intervention study
SO BMJ OPEN
LA English
DT Article
ID continuing medical-education; nurses; physician; workers
AB Introduction People living with HIV and AIDS (PLWHA) experience stigma and discrimination throughout their life. The consequences of stigma and discrimination are severe when enacted by healthcare providers (HCPs), and result in a delay in or poor adherence to treatment. Studies have demonstrated the presence of stigmatising behaviours among HCPs, yet only a few have presented the impact of interventions on the knowledge and attitude of practising (clinicians and nurses) and future (students) HCPs. Objectives To evaluate knowledge, attitudes and infection risk perceptions related to HIV/AIDS among practising and future HCPs in central India. In addition, the impact of the 'HIV-related stigma-reduction workshop' using a pre-intervention and post-intervention study design was evaluated. Settings and participants The study was conducted in 2016 at two tertiary-care hospitals and three healthcare colleges in central India. Overall, 650 HCPs (75 clinicians and 211 nurses) and students (205 medical, 123 nursing and 36 Diploma in Medical and Laboratory Technology (DMLT)) voluntarily participated in the study. Intervention The educational intervention comprised of training in epidemiology, the transmission and treatment of the HIV infection, the rights of PLWHA, the duties of HCPs and the use of standard precautions. Results At pre-intervention, DMLT students had the lowest and clinicians the highest knowledge scores (24% and 45%, respectively). The stigmatised attitude was reflected in all groups, the lowest among clinicians (21%) and the highest among DMLT students (34%). Improvement in the post-intervention knowledge scores was the highest in medical students (36%) and the lowest among clinicians (16%). The participants' attitudes improved between 3% and 17% across all groups. Conclusions Significant post-intervention improvements were seen in both knowledge and attitudes in all groups. Students had a higher tendency to improve than HCPs. Further long-term studies are needed to evaluate the sustainability of the improvements in knowledge and attitudes of the participants.
C1 [Machowska, Anna; Bercan, Courtney; Sharma, Megha] Karolinska Inst, Dept Global Publ Hlth, Stockholm, Stockholm Count, Sweden.
   [Bamboria, Babu Lal] RD Gardi Med Coll, Dept Med, Ujjain, Madhya Pradesh, India.
   [Sharma, Megha] RD Gardi Med Coll, Dept Pharmacol, Ujjain, Madhya Pradesh, India.
C3 Karolinska Institutet
RP Sharma, M (corresponding author), Karolinska Inst, Dept Global Publ Hlth, Stockholm, Stockholm Count, Sweden.; Sharma, M (corresponding author), RD Gardi Med Coll, Dept Pharmacol, Ujjain, Madhya Pradesh, India.
EM meghasharma27@rediffmail.com
FU Swedish Research Council [2017-01327]
CR Aggarwal S, 2017, AIDS PATIENT CARE ST, V31, P87, DOI 10.1089/apc.2016.0175
   Andersson GZ, 2020, LANCET HIV, V7, PE129, DOI 10.1016/S2352-3018(19)30343-1
   [Anonymous], 2011, EC HUMAN DEV INDICAT, V0, P0
   Bagcchi S, 2017, BMJ-BRIT MED J, V357, P0, DOI 10.1136/bmj.j1973
   Batey DS, 2016, AIDS PATIENT CARE ST, V30, P519, DOI 10.1089/apc.2016.0223
   Chambers LA, 2015, BMC PUBLIC HEALTH, V15, P0, DOI 10.1186/s12889-015-2197-0
   Chaudoir SR, 2013, IMPLEMENT SCI, V8, P0, DOI 10.1186/1748-5908-8-22
   Datta S, 2016, J CLIN DIAGN RES, V10, P0
   DAVIS DA, 1995, JAMA-J AM MED ASSOC, V274, P700
   Doda A, 2018, ASIAN J TRANSF SCI, V12, P21, DOI 10.4103/ajts.AJTS_147_16
   Ekstrand ML, 2013, J INT AIDS SOC, V16, P0, DOI 10.7448/IAS.16.3.18717
   Ganczak M, 2007, J ADOLESCENT HEALTH, V40, PCOVER1, DOI 10.1016/j.jadohealth.2007.01.011
   HIV/AIDS JUNPo, 2003, STIGM DISCR, V0, P0
   Katz IT, 2013, J INT AIDS SOC, V16, P0, DOI 10.7448/IAS.16.3.18640
   Kermode M, 2005, INDIAN J MED RES, V122, P258
   Kumar Nithin, 2017, J INT ASSOC PROVID AIDS CARE, V16, P226, DOI 10.1177/2325957415569309
   Landstedt K, 2017, BMJ OPEN, V7, P0, DOI 10.1136/bmjopen-2016-012974
   Li L, 2013, J INT AIDS SOC, V16, P0, DOI 10.7448/IAS.16.3.18710
   Mazmanian PE, 2002, JAMA-J AM MED ASSOC, V288, P1057, DOI 10.1001/jama.288.9.1057
   Nebhinani Naresh, 2012, INDIAN J PSYCHOL MED, V34, P324, DOI 10.4103/0253-7176.108203
   Nyamathi A, 2008, J ASSOC NURSE AIDS C, V19, P443, DOI 10.1016/j.jana.2008.06.001
   Nyblade L, 2009, J INT AIDS SOC, V12, P0, DOI 10.1186/1758-2652-12-15
   Office of the Registrar General & Census Commissioner, 2011, CENSUS INDIA, V0, P0
   Pisal H, 2007, J ASSOC NURSE AIDS C, V18, P32, DOI 10.1016/j.jana.2007.06.002
   Pulerwitz J, 2015, AIDS BEHAV, V19, P246, DOI 10.1007/s10461-014-0935-4
   Ruotsalainen JH, 2015, COCHRANE DB SYST REV, V0, P0, DOI DOI 10.1002/14651858.CD002892.pub5
   Safreed-Harmon K, 2019, LANCET HIV, V6, PE869, DOI 10.1016/S2352-3018(19)30334-0
   Shah SM, 2014, WESTERN J NURS RES, V36, P1323, DOI 10.1177/0193945914523685
   Sharma M, 2015, BMC HEALTH SERV RES, V15, P0, DOI 10.1186/s12913-015-0840-1
   Srithanaviboonchai K, 2017, BMC PUBLIC HEALTH, V17, P0, DOI 10.1186/s12889-017-4172-4
   Steward Wayne T, 2013, J INT ASSOC PROVID AIDS CARE, V12, P103, DOI 10.1177/1545109711432315
   The WHO, 2015, SUST DEV GOALS, V0, P0
   UNAIDS, 2017, 90 90 90 AN AMB TREA, V0, P0
   UNAIDS, 2017, UN DAT, V0, P0
   USAID, 2006, CAN WE MEASURE HIV A, V0, P0
   Vorasane S, 2017, BMC HEALTH SERV RES, V17, P0, DOI 10.1186/s12913-017-2068-8
   World Health Organization, 2019, GLOB HLTH OBS GHO DA, V0, P0
   Wu S, 2008, AIDS PATIENT CARE ST, V22, P513, DOI 10.1089/apc.2007.0198
NR 38
TC 12
Z9 12
U1 0
U2 1
PU BMJ PUBLISHING GROUP
PI LONDON
PA BRITISH MED ASSOC HOUSE, TAVISTOCK SQUARE, LONDON WC1H 9JR, ENGLAND
SN 2044-6055
EI 
J9 BMJ OPEN
JI BMJ Open
PD APR 15
PY 2020
VL 10
IS 4
BP 
EP 
DI 10.1136/bmjopen-2019-033612
PG 10
WC Medicine, General & Internal
SC General & Internal Medicine
GA LV0RG
UT WOS:000538150800035
PM 32284388
DA 2023-03-20
ER

PT J
AU Andrzejewski, J
   Pampati, S
   Johns, MM
   Sheremenko, G
   Lesesne, C
   Rasberry, CN
AF Andrzejewski, Jack
   Pampati, Sanjana
   Johns, Michelle M.
   Sheremenko, Ganna
   Lesesne, Catherine
   Rasberry, Catherine N.
TI Sexual Behaviors, Referral to Sexual Health Services, and Use of Sexual Health Services Among Transgender High School Students
SO JOURNAL OF SCHOOL HEALTH
LA English
DT Article
DE transgender; gender identity; HIV; AIDS; STDs; adolescence; sexual health services
ID risk behaviors; condom use; hiv risk; care; infection; women; youth; adolescents; states; lives
AB BACKGROUND Transgender adolescents are at increased risk for negative sexual health outcomes compared to their cisgender peers. METHODS Using data from 10,231 students from 7 high schools in a large, urban school district, our analysis compared sexual behaviors, referral to sexual health services by school staff, and use of sexual health services between transgender and cisgender students. We used propensity score matching to create a comparable sample of transgender and cisgender students and logistic regression models to examine how gender identity was associated with aforementioned outcomes. RESULTS Transgender students were more likely to have ever had sex, less likely to have used a condom at last sex, and more likely to have been referred for human immunodeficiency virus (HIV) testing, sexually transmitted disease (STD) testing, and other sexual health services than cisgender students. Transgender students were no more likely than cisgender students to have tested for HIV or STDs. CONCLUSIONS These findings underscore the need for understanding the risk perceptions held by transgender students and for prevention efforts that are inclusive for all gender identities. Research is needed to understand if school-based sexual health interventions such as staff referrals for sexual health services are effective for transgender students.
C1 [Andrzejewski, Jack; Pampati, Sanjana] Oak Ridge Associated Univ, 1600 Clifton Rd MS E-75, Atlanta, GA 30329 USA.
   [Johns, Michelle M.; Rasberry, Catherine N.] US Ctr Dis Control & Prevent, Div Adolescent & Sch Hlth, 1600 Clifton Rd,MS E-75, Atlanta, GA 30329 USA.
   [Sheremenko, Ganna; Lesesne, Catherine] ICF, 2635 Century Ctr Pkwy,Suite 1000, Atlanta, GA 30345 USA.
C3 United States Department of Energy (DOE); Oak Ridge National Laboratory; Centers for Disease Control & Prevention - USA
RP Andrzejewski, J (corresponding author), Oak Ridge Associated Univ, 1600 Clifton Rd MS E-75, Atlanta, GA 30329 USA.
EM jandrzejewski6764@sdsu.edu; mix2@cdc.gov; yrm9@cdc.gov; anna.sheremenko@icf.com; Cathy.Lesesne@icf.com; CRasberry@cdc.gov
FU Centers for Disease Control and Prevention's National Center for HIV/AIDS, Viral Hepatitis, STD, and TB Prevention [HHSD-200-2013-M53944B, 200-2014-F-59670]
CR Andrzejewski J, 2019, AM J HEALTH PROMOT, V33, P457, DOI 10.1177/0890117118791118
   Baral SD, 2013, LANCET INFECT DIS, V13, P214, DOI 10.1016/S1473-3099(12)70315-8
   Bockting WO, 2005, AIDS CARE, V17, P289, DOI 10.1080/09540120412331299825
   Branson Bernard M., 2006, MORBIDITY AND MORTALITY WEEKLY REPORT, V55, P1
   Brener ND, 2002, J ADOLESCENT HEALTH, V31, P336, DOI 10.1016/S1054-139X(02)00339-7
   Charania MR, 2011, AIDS BEHAV, V15, P1283, DOI 10.1007/s10461-010-9812-y
   Clark BA, 2018, FAM PRACT, V35, P302, DOI 10.1093/fampra/cmx112
   De Santis JP, 2009, J ASSOC NURSE AIDS C, V20, P362, DOI 10.1016/j.jana.2009.06.005
   Denson DJ, 2017, JAIDS-J ACQ IMM DEF, V75, PS268, DOI 10.1097/QAI.0000000000001402
   Dittus PJ, 2014, J ADOLESCENT HEALTH, V55, P528, DOI 10.1016/j.jadohealth.2014.04.005
   Dowshen Nadia, 2017, TRANSGEND HEALTH, V2, P81, DOI 10.1089/trgh.2016.0046
   Eisenberg ME, 2017, J ADOLESCENT HEALTH, V61, P521, DOI 10.1016/j.jadohealth.2017.04.014
   FIRTH D, 1993, BIOMETRIKA, V80, P27, DOI 10.2307/2336755
   Garofalo R, 2006, J ADOLESCENT HEALTH, V38, P230, DOI 10.1016/j.jadohealth.2005.03.023
   Harrison J., 2012, LGBTQ PUBLIC POLICY, V2, P13
   Heinze G, 2013, LOGISTF FIRTHS BIAS, V0, P0
   Herbst JH, 2008, AIDS BEHAV, V12, P1, DOI 10.1007/s10461-007-9299-3
   Herman JL., 2014, BEST PRACTICES ASKIN, V0, P0
   Ho D., 2011, J STAT SOFTW, V42, P1, DOI 10.18637/JSS.V042.I08
   Hughto JMW, 2015, SOC SCI MED, V147, P222, DOI 10.1016/j.socscimed.2015.11.010
   Johns MM, 2019, MMWR-MORBID MORTAL W, V68, P67, DOI 10.15585/mmwr.mm6803a3
   Johns MM, 2018, J PRIM PREV, V39, P263, DOI 10.1007/s10935-018-0508-9
   Paz-Bailey G, 2005, ARCH PEDIAT ADOL MED, V159, P536, DOI 10.1001/archpedi.159.6.536
   R Core Team 2009, 2012, R LANG ENV STAT COMP, V0, P0
   Rasberry CN, 2017, J SCH NURS, V33, P143, DOI 10.1177/1059840516658695
   Reisner SL, 2017, AIDS BEHAV, V21, P3312, DOI 10.1007/s10461-017-1938-8
   Reisner SL, 2015, AIDS CARE, V27, P1031, DOI 10.1080/09540121.2015.1020750
   Rider GN, 2018, PEDIATRICS, V141, P0, DOI 10.1542/peds.2017-1683
   The Fenway Institute, 2018, DEL HIV PREV CAR TRA, V0, P0
   US Centers for Disease Control and Prevention, 2015, YOUNG MEN WHO HAV SE, V0, P0
   Wang T, 2018, AIDS BEHAV, V22, P308, DOI 10.1007/s10461-017-1787-5
   Wilson EC, 2015, AM J PUBLIC HEALTH, V105, PE41, DOI 10.2105/AJPH.2014.302443
   Wilson EC, 2012, J ASSOC NURSE AIDS C, V23, P306, DOI 10.1016/j.jana.2011.09.001
   Workowski KA, 2015, MMWR RECOMM REP, V64, P1, DOI 10.15585/mmwr.rr7004a1
NR 34
TC 7
Z9 7
U1 1
U2 4
PU WILEY
PI HOBOKEN
PA 111 RIVER ST, HOBOKEN 07030-5774, NJ USA
SN 0022-4391
EI 1746-1561
J9 J SCHOOL HEALTH
JI J. Sch. Health
PD MAY 15
PY 2020
VL 90
IS 5
BP 349
EP 357
DI 10.1111/josh.12880
EA MAR 2020
PG 9
WC Education & Educational Research; Education, Scientific Disciplines; Health Care Sciences & Services; Public, Environmental & Occupational Health
SC Education & Educational Research; Health Care Sciences & Services; Public, Environmental & Occupational Health
GA KZ0RS
UT WOS:000517751600001
PM 32128830
DA 2023-03-20
ER

PT J
AU Shamu, S
   Khupakonke, S
   Farirai, T
   Slabbert, J
   Chidarikire, T
   Guloba, G
   Nkhwashu, N
AF Shamu, Simukai
   Khupakonke, Sikhulile
   Farirai, Thato
   Slabbert, Jean
   Chidarikire, Thato
   Guloba, Geoffrey
   Nkhwashu, Nkhensani
TI Knowledge, attitudes and practices of young adults towards HIV prevention: an analysis of baseline data from a community-based HIV prevention intervention study in two high HIV burden districts, South Africa
SO BMC PUBLIC HEALTH
LA English
DT Article
DE HIV prevention; HIV knowledge; HIV attitudes; HIV practices; Condom use; Young adults; South Africa
ID intimate partner violence; condom use; hiv/aids; prevalence; reduction; health; media; women; boys; men
AB Background: With an HIV incidence of 1.00 skewed against women (1.51), adolescents in South Africa are at high HIV risk. This paper assesses young adults' (18-24years) knowledge, attitudes and practices regarding HIV prevention in Nkangala and OR Tambo districts. Methods: A cross-sectional household survey was conducted in two districts in 2017/8. Participants completed computer-assisted self-interviews on HIV knowledge, attitudes, behaviour practices, use of social media and condom use at last sex (proxy for high-risk sex). HIV knowledge was assessed using the South African-adapted UNAIDS scale. Descriptive analyses were conducted and logistic regression models were built to assess factors associated with being knowledgeable of HIV and condom use at last sex. Results: One thousand nine hundred fifty-five participants were interviewed (90% response rate). Less than half (44.7%) had correct knowledge of HIV prevention and 73% used a condom at last sex. Social media use predicted high HIV knowledge as higher odds were observed among participants using the print media (aOR1.87; 1.34-2.60), WhatsApp (aOR1.55; 1.26-1.90), radio/television (aOR2.75; 1.15-6.55) although social networking sites' use protected against knowledge acquisition (aOR0.53; 0.34-0.82). Females (aOR0.75; 0.58-0.97) and participants reporting sexual risk were less likely to have HIV knowledge as negative associations were found for having multiple sexual partners in the last 3months (aOR0.63;0.48-0.82) and ever having sex (aOR0.37;0.23-0.61). Participants who abused drugs (aOR1.40; 1.05-1.88) and had attitudes accepting people living with HIV (aOR2.05; 1.14-3.69) had higher odds of having HIV knowledge. Females (aOR0.70; 0.54-0.91), students (aOR0.52; 0.40-0.66) and participants who abused drugs (aOR0.58; 0.43-0.77) were less likely to report condom use at last sex. Conclusions: There is a correlation between media use and HIV knowledge, non-condom use and HIV knowledge, and high-risk sexual behaviours and less HIV knowledge. An aggressive community media campaign utilising locally available, preferred and accessible media platforms among young adults is required for behaviour change.
C1 [Shamu, Simukai; Khupakonke, Sikhulile; Farirai, Thato; Slabbert, Jean; Guloba, Geoffrey; Nkhwashu, Nkhensani] Fdn Profess Dev, Pretoria, South Africa.
   [Shamu, Simukai] Univ Witwatersrand, Sch Publ Hlth, Johannesburg, South Africa.
   [Chidarikire, Thato] Natl Dept Hlth, Pretoria, South Africa.
C3 University of Witwatersrand
RP Shamu, S (corresponding author), Fdn Profess Dev, Pretoria, South Africa.; Shamu, S (corresponding author), Univ Witwatersrand, Sch Publ Hlth, Johannesburg, South Africa.
EM shamuts@yahoo.com
FU KFW programme
CR [Anonymous], 2013, STATA STAT SOFTW REL, V0, P0
   [Anonymous], 2014, GLOB AIDS RESP PROGR, V0, P0
   [Anonymous], 2018, UNAIDS DAT, V2018, P1
   Bertrand JT, 2006, HEALTH EDUC RES, V21, P567, DOI 10.1093/her/cyl036
   Bertrand JT, 2006, TECHNICAL REPORT SER, V0, P0
   Camlin CS, 2003, AIDS EDUC PREV, V15, P231, DOI 10.1521/aeap.15.4.231.23831
   Farr AC, 2005, J HEALTH COMMUN, V10, P225, DOI 10.1080/10810730590934244
   Harris PA., 2012, BMC BIOINFORMATICS, V13, PA15, DOI 10.1186/1471-2105-13-S12-A15
   Harris PA, 2009, J BIOMED INFORM, V42, P377, DOI 10.1016/j.jbi.2008.08.010
   Hendriksen ES, 2007, AM J PUBLIC HEALTH, V97, P1241, DOI 10.2105/AJPH.2006.086009
   Hosmer DW, 2000, APPL LOGISTIC REGRES, V0, P0, DOI DOI 10.1002/0471722146
   HSRC, 2018, 5 S AFR NAT HIV PREV, V0, P0
   Jamieson S, 2004, MED EDUC, V38, P1217, DOI 10.1111/j.1365-2929.2004.02012.x
   Jewkes R, 2012, SOC SCI MED, V74, P1729, DOI 10.1016/j.socscimed.2011.05.020
   Jewkes R, 2015, LANCET, V385, P1580, DOI 10.1016/S0140-6736(14)61683-4
   Jewkes RK, 2003, SOC SCI MED, V56, P125, DOI 10.1016/S0277-9536(02)00012-6
   Johnson L., 2016, THEMBISA VERSION 2 5, V0, P0
   Johnson LF, 2016, GLOBAL HEALTH ACTION, V9, P0, DOI 10.3402/gha.v9.30314
   Johnson S, 2013, 3 NATL HIV COMMUNICA, V0, P0
   Jung M, 2013, PLOS ONE, V8, P0, DOI 10.1371/journal.pone.0068359
   Kharsany ABM, 2018, LANCET HIV, V5, PE427, DOI 10.1016/S2352-3018(18)30104-8
   Kiene SM, 2019, AIDS BEHAV, V23, P2347, DOI 10.1007/s10461-019-02475-y
   Li L, 2009, J HEALTH COMMUN, V14, P424, DOI 10.1080/10810730903032994
   Noar SM, 2009, J HEALTH COMMUN, V14, P15, DOI 10.1080/10810730802592239
   Peacock D, 2014, MEN MASC, V17, P578, DOI 10.1177/1097184X14558240
   Peltzer K, 2012, SCI WORLD J, V0, P0, DOI DOI 10.1100/2012/384608
   Psaros C, 2018, ARCH SEX BEHAV, V47, P1969, DOI 10.1007/s10508-017-1056-8
   SANAC, 2017, S AFR NAT AIDS COUNC, V1, P1
   Shamu S, 2019, PLOS ONE, V14, P0, DOI 10.1371/journal.pone.0217836
   Shamu S, 2016, INT HEALTH, V8, P18, DOI 10.1093/inthealth/ihv068
   Shisana O, 2009, S AFRICAN NATL HIV P, V0, P0
   Shisana O, 2014, S AFRICAN NATL HIV P, V0, P0
   Swann M, 2018, AIDS CARE, V30, P37, DOI 10.1080/09540121.2018.1479029
   UNAIDS, 2013, GLOBAL REPORT UNAIDS, V0, P0
   Zuma K, 2016, AJAR-AFR J AIDS RES, V15, P67, DOI 10.2989/16085906.2016.1153491
NR 35
TC 8
Z9 8
U1 0
U2 3
PU BMC
PI LONDON
PA CAMPUS, 4 CRINAN ST, LONDON N1 9XW, ENGLAND
SN 
EI 1471-2458
J9 BMC PUBLIC HEALTH
JI BMC Public Health
PD AUG 17
PY 2020
VL 20
IS 1
BP 
EP 
DI 10.1186/s12889-020-09356-3
PG 10
WC Public, Environmental & Occupational Health
SC Public, Environmental & Occupational Health
GA NF7XV
UT WOS:000563508500006
PM 32807116
DA 2023-03-20
ER

PT J
AU Chernyshov, PV
AF Chernyshov, Pavel, V
TI Risk Factors for HIV Transmission and HIV Testing Among Medical Students
SO ACTA DERMATOVENEROLOGICA CROATICA
LA English
DT Article
DE HIV; tests; risk factors; students
ID sexual-behavior; university-students; health; infection; injury; exposure; participation; prevalence; hiv/sti
AB Risky behavior in students is not infrequent. The prevalence of HIV in Ukraine is one of the highest in Europe. The aim of this study was to investigate risk factors of HIV transmission and prevalence of HIV testing in medical students from Ukraine. Medical students were invited to answer questions concerning individual risk factors of HIV transmission and HIV testing. Answers were received from 861 4th and 6th year students. Data from 20 received questionnaires was considered invalid and therefore excluded from further analysis. Answers from 841 students were analyzed. 36.94% had undergone HIV testing and only 14.84% were tested more than once. Unprotected vaginal sexual contacts with casual partners including forced contacts were reported by 27.23%. Intravenous drug use was reported by 1.66%. Male students reported higher prevalence of sex-related risky behavior and more frequent HIV testing. Professional injuries with exposed needles were reported by 29.13% of students. It is important to more actively popularize HIV testing in students, explain risk factors of HIV transmission, and to a organize needlestick injury prevention and control program.
C1 [Chernyshov, Pavel, V] Natl Med Univ, Dept Dermatol & Venereol, 13 Bulvar Shevchenko, UA-01601 Kiev, Ukraine.
C3 Bogomolets National Medical University
RP Chernyshov, PV (corresponding author), Natl Med Univ, Dept Dermatol & Venereol, 13 Bulvar Shevchenko, UA-01601 Kiev, Ukraine.
EM chernyshovpavel@ukr.net
CR Arnett JJ, 2000, AM PSYCHOL, V55, P469, DOI 10.1037/0003-066X.55.5.469
   Baggaley RF, 2013, AM J REPROD IMMUNOL, V69, P95, DOI 10.1111/aji.12064
   Blignaut RJ, 2015, SAHARA J, V12, P0
   Boily MC, 2009, LANCET INFECT DIS, V9, P118, DOI 10.1016/S1473-3099(09)70021-0
   Buttram ME, 2018, INT J SEX HEALTH, V30, P12, DOI 10.1080/19317611.2017.1385561
   Coeytaux K, 2014, HIV TESTING US HIGH, V0, P0
   Draughon JE, 2012, ADV EMERG NURS J, V34, P82, DOI 10.1097/TME.0b013e3182439e1a
   Friedman SR, 2008, JAIDS-J ACQ IMM DEF, V49, P440, DOI 10.1097/QAI.0b013e3181893f31
   Hamlyn E, 2007, OCCUP MED-OXFORD, V57, P329, DOI 10.1093/occmed/kqm046
   Jacob C, 2016, CENT EUR J PUBL HEAL, V24, P255, DOI 10.21101/cejph.a4410
   Kebede Awoke, 2018, BMC RES NOTES, V11, P88, DOI 10.1186/s13104-018-3199-7
   Khawcharoenporn T, 2016, BMC PUBLIC HEALTH, V16, P0, DOI 10.1186/s12889-016-3274-8
   Korn L, 2018, SUBST USE MISUSE, V53, P59, DOI 10.1080/10826084.2017.1323924
   Lee Jennifer M, 2005, AAOHN J, V53, P117
   Lee RLT, 2005, PUBLIC HEALTH NURS, V22, P209, DOI 10.1111/j.0737-1209.2005.220304.x
   Likatavicius G, 2007, AIDS, V21, P1011, DOI 10.1097/QAD.0b013e3280b07dd7
   Lindong I, 2017, INT J ENV RES PUB HE, V14, P0, DOI 10.3390/ijerph14020133
   Malyuta R, 2006, EUR J PUBLIC HEALTH, V16, P123, DOI 10.1093/eurpub/cki150
   Mattson CL, 2007, SEX TRANSM DIS, V34, P731, DOI 10.1097/01.olq.0000261335.42480.89
   Moore DL, 2008, PAED CHILD HEALT-CAN, V13, P205, DOI 10.1093/pch/13.3.205
   Murugiah Sera, 2014, J ETHN SUBST ABUSE, V13, P139, DOI 10.1080/15332640.2014.892462
   Ozdemir Ugur, 2008, CHILD ADOLESC PSYCHIATRY MENT HEALTH, V2, P29, DOI 10.1186/1753-2000-2-29
   Paunic Mila, 2014, COLL ANTROPOL, V38, P409
   REINISCH JM, 1995, FAM PLANN PERSPECT, V27, P79, DOI 10.2307/2135910
   Roberts R, 2000, BRIT J HEALTH PSYCH, V5, P289, DOI 10.1348/135910700168928
   Rossouw TM, 2017, J INFECT DEV COUNTR, V11, P65, DOI 10.3855/jidc.8940
   Tan L, 2001, ARCH INTERN MED, V161, P929, DOI 10.1001/archinte.161.7.929
   Tobin-West Charles I, 2014, INT J ADOLESC MED HEALTH, V26, P259, DOI 10.1515/ijamh-2013-0300
   Tolstanov O K, 2014, LIK SPRAVA, V0, P152
   Van Handel M, 2016, PEDIATRICS, V137, P0, DOI 10.1542/peds.2015-2700
   Wu L, 2016, EUR J DENT EDUC, V20, P206, DOI 10.1111/eje.12162
   Zanni GR, 2007, CONSULT PHARM, V22, P400
   Zanni Guido R, 2007, CONSULT PHARM, V22, P995, DOI 10.4140/TCP.n.2007.995
   Zanni Guido R, 2007, CONSULT PHARM, V22, P400, DOI 10.4140/TCP.n.2007.400
NR 34
TC 0
Z9 0
U1 0
U2 1
PU CROATION DERMATOVENEROLOGICAL SOC
PI ZAGREB
PA ZAGREB UNIV HOSPITAL CTR, UNIV DEPT DERMATOLOGY & VENEROLOGY, SALATA 4, ZAGREB, 10000, CROATIA
SN 1330-027X
EI 1847-6538
J9 ACTA DERMATOVENER CR
JI Acta Dermatovenerol. Croat.
PD JUN 15
PY 2020
VL 28
IS 1
BP 2
EP 8
DI 
PG 7
WC Dermatology
SC Dermatology
GA OH6LJ
UT WOS:000582702600001
PM 32650844
DA 2023-03-20
ER

PT J
AU Johnston, D
   McInerney, P
   Miot, J
AF Johnston, Deanne
   McInerney, Patricia
   Miot, Jacqui
TI Volunteering, health and the homeless - the cost of establishing a student-run primary healthcare clinic serving the inner-city homeless in South Africa
SO BMC HEALTH SERVICES RESEARCH
LA English
DT Article
DE Cost analysis; Establishment; Operational; Student-run clinic
ID mortality; tuberculosis; people; hiv
AB Background Those who are homeless are more prone to communicable, respiratory and cardiovascular diseases and are less likely to access healthcare services. In South Africa there are no specific public healthcare services tailored to the needs of these communities, particularly if they are immigrants. Trinity Health Services is a student-run inner-city clinic providing free healthcare to the homeless of Johannesburg, South Africa. The clinic operates two nights per month and provides treatment for mainly acute conditions. The purpose of this study was to determine the costs of establishing and operating a student-run clinic for an indigent population. Methods This costing analysis used a mixed-methods approach combining an ingredients-based and top-down methodology. The costs, capital and recurrent, pertaining to the establishment and operating of the clinic as well as the cost of treatment per patient were identified and quantified from 1st January 2016 - 31st December 2017. Results The capital costs incurred in establishing the clinic were calculated to be 10,968.57 pound (ZAR 214157.08) and included building alterations, equipment purchased, installations, furniture, application for a pharmacy license, consumables and medications. The recurrent costs per annum were estimated at 17,730.72 pound (ZAR 346185.54) and comprised of overheads and maintenance, rental, personnel, pharmacy license, consumables and medication. The cost of treatment per patient, included medication dispensed and consumables used in the consultation, was estimated at 3.54 pound (ZAR 69.05) per visit. Conclusions This study summarised the costs of establishing and operating a student-run clinic providing pertinent information essential to the sustainability of the service. It also provides a model for costs associated with free clinics in faith-based and university settings.
C1 [Johnston, Deanne] Univ Witwatersrand, Dept Pharm & Pharmacol, Fac Hlth Sci, Johannesburg, South Africa.
   [McInerney, Patricia] Univ Witwatersrand, Fac Hlth Sci, Ctr Hlth Sci Educ, Johannesburg, South Africa.
   [Miot, Jacqui] Univ Witwatersrand, Hlth Econ & Epidemiol Res Off, Dept Internal Med, Sch Clin Med,Fac Hlth Sci, Johannesburg, South Africa.
C3 University of Witwatersrand; University of Witwatersrand; University of Witwatersrand
RP Johnston, D (corresponding author), Univ Witwatersrand, Dept Pharm & Pharmacol, Fac Hlth Sci, Johannesburg, South Africa.
EM deanne.johnston@wits.ac.za
CR [Anonymous], 2014, STAND TREATM GUID ES, V0, P0
   Badri M, 2006, PLOS MED, V3, P48, DOI 10.1371/journal.pmed.0030004
   Beck E, 2005, J HEALTH CARE POOR U, V16, P207, DOI 10.1353/hpu.2005.0026
   Beijer U, 2012, LANCET INFECT DIS, V12, P859, DOI 10.1016/S1473-3099(12)70177-9
   Bird Y, 2016, BMC MED EDUC, V16, P0, DOI 10.1186/s12909-016-0547-y
   Birs A, 2016, CUREUS, V8, P0, DOI 10.7759/cureus.500
   Black JD, 2002, J PHYS THER ED, V16, P32, DOI 10.1097/00001416-200207000-00006
   Dalaba MA, 2017, BMC HEALTH SERV RES, V17, P0, DOI 10.1186/s12913-017-2676-3
   Darnell JS, 2010, ARCH INTERN MED, V170, P946, DOI 10.1001/archinternmed.2010.107
   Ellett JD, 2010, FAM MED, V42, P16
   Favara DM, 2012, SAMJ S AFR MED J, V102, P400, DOI 10.7196/SAMJ.5446
   Floyd K, 1997, BRIT MED J, V315, P1407, DOI 10.1136/bmj.315.7120.1407
   Froberg M, 2018, SCAND J PRIM HEALTH, V36, P36, DOI 10.1080/02813432.2018.1426143
   Goodier R, 2015, J INTERPROF CARE, V29, P265, DOI 10.3109/13561820.2014.944258
   Gray A., 2016, SOUTH AFRICAN HEALTH REVIEW, V2016, P3
   Hallin K, 2011, MED TEACH, V33, PE22, DOI 10.3109/0142159X.2011.530314
   Holmqvist M, 2012, J RES INTERPROF PRAC, V2, P3
   Johnston D, 2019, J HEALTH CARE POOR U, V30, P1455, DOI 10.1353/hpu.2019.0093
   Johnston Deanne, 2018, STUDIA HIST. ECC., V44, P1, DOI 10.25159/2412-4265/4701
   Kent F, 2013, J INTERPROF CARE, V27, P336, DOI 10.3109/13561820.2013.767226
   Kothari Miloon, 2005, REPORT SPECIAL RAPPO, V0, P0
   Martinson N, 2009, JAIDS-J ACQ IMM DEF, V50, P327, DOI 10.1097/QAI.0b013e3181958546
   Morrison DS, 2009, INT J EPIDEMIOL, V38, P877, DOI 10.1093/ije/dyp160
   National Department of Health, 2015, NAT HLTH INS S AFR U, V0, P1230
   OConnell JJ, 2005, J PUBLIC HEALTH MAN, V11, P311
   Olufemi O, 1998, ENVIRON URBAN, V10, P223, DOI 10.1177/095624789801000210
   Palombaro KM, 2011, PHYS THER, V91, P1627, DOI 10.2522/ptj.20100437
   Rule-Groenewald, 2015, MORE JUST ROOF UNPAC, V0, P0
   Seager JR, 2010, DEV SO AFR, V27, P63, DOI 10.1080/03768350903519358
   Simpson SA, 2007, J GEN INTERN MED, V22, P352, DOI 10.1007/s11606-006-0073-4
   Smith S, 2014, JAMA-J AM MED ASSOC, V312, P2407, DOI 10.1001/jama.2014.16066
   Statistics South Africa, 2018, Q LAB FORC SURV QLFS, V0, P0
   Statistics South Africa, 2018, CONS PRIC IND, V0, P0
   Statistics South Africa, 2017, PUBL HEALTHC MUCH PE, V0, P0
   Statistics South Africa, 2017, GEN HOUS SURV, V0, P0
   Steinbach A, 2001, ACAD MED, V76, P524, DOI 10.1097/00001888-200105000-00058
   Stenius-Ayoade A, 2017, J EPIDEMIOL COMMUN H, V71, P841, DOI 10.1136/jech-2017-209166
   Stuhlmiller CM, 2015, BMC NURS, V14, P0, DOI 10.1186/s12912-015-0083-9
   Voce A., 2012, AFRICA J NURSING MID, V14, P77
NR 41
TC 1
Z9 1
U1 0
U2 0
PU BMC
PI LONDON
PA CAMPUS, 4 CRINAN ST, LONDON N1 9XW, ENGLAND
SN 
EI 1472-6963
J9 BMC HEALTH SERV RES
JI BMC Health Serv. Res.
PD MAR 12
PY 2020
VL 20
IS 1
BP 
EP 
DI 10.1186/s12913-020-5061-6
PG 10
WC Health Care Sciences & Services
SC Health Care Sciences & Services
GA KW3XB
UT WOS:000521098800013
PM 32164694
DA 2023-03-20
ER

PT J
AU Ke, SY
   Yang, YJ
   Yang, XX
   Qiu, XH
   Qiao, ZX
   Song, XJ
   Zhao, EY
   Wang, WB
   Zhou, JW
   Cheng, YW
AF Ke, Siyuan
   Yang, Yanjie
   Yang, Xiuxian
   Qiu, Xiaohui
   Qiao, Zhengxue
   Song, Xuejia
   Zhao, Erying
   Wang, Wenbo
   Zhou, Jiawei
   Cheng, Yuewu
TI Factors influencing self-concept among adolescents infected with HIV: a cross-sectional survey in China
SO BMJ OPEN
LA English
DT Article
AB Overview The mental health problems of adolescents with human immunodeficiency virus (HIV) are important. It is of great significance to explore which factors can affect the self-evaluation and understanding of adolescents with HIV. Objective We found that adolescents with HIV have a lower level of self-concept than healthy adolescents. This study aimed to determine the factors influencing self-concept among adolescents with HIV in China. Setting A questionnaire was distributed among a total of 290 adolescents in Henan Province, China. One hundred and forty questionnaires were distributed in the case group (adolescents with HIV) and the control group (healthy adolescents) was issued 150 questionnaires.The Piers-Harris Children's Self-concept Scale, the Perceived Stress Scale, the Perceived Social Support Scale and the Simplified Coping Style Questionnaire were adapted for a Chinese population. Differences between the groups were tested for significance using Student's t-test, and analysis of variance was used to test continuous variables. The relationship between environmental personality factors and adolescent self-concept was examined by Pearson correlation analysis. Hierarchical linear regression analysis was used to model the effects of environmental personality factors on self-concept. Results The self-concept total score among adolescents with HIV was significantly lower than healthy adolescents (p<0.05). Hierarchical regression analysis indicated that age (beta=-0.19, t=-2.16, p=0.03), perceived stress (beta=-0.19, t=-2.22, p=0.03), perceived social support (beta=0.26, t=3.25, p=0.00), positive coping style (beta=0.50, t=5.75, p=0.00) and negative coping style (beta=-0.45, t=-5.33, p=0.00) were significantly associated with self-concept total scores. Conclusions The self-concept of adolescents with HIV is related to perceived stress, perceived social support and coping style. These findings underline the significance of self-concept among adolescents infected with HIV.
C1 [Ke, Siyuan; Yang, Yanjie; Yang, Xiuxian; Qiu, Xiaohui; Qiao, Zhengxue; Song, Xuejia; Zhao, Erying; Wang, Wenbo; Zhou, Jiawei] Harbin Med Univ, Publ Hlth Sch, Med Psychol Dept, Harbin, Heilongjiang, Peoples R China.
   [Cheng, Yuewu] Shangcai Ctr Dis Control & Prevent, Zhumadian, Henan, Peoples R China.
RP Yang, YJ (corresponding author), Harbin Med Univ, Publ Hlth Sch, Med Psychol Dept, Harbin, Heilongjiang, Peoples R China.
EM yanjie19650@163.com
CR Al-Yagon M., 2014, J CHILD FAM STUD, V24, P1
   Au A, 2004, AIDS BEHAV, V8, P119, DOI 10.1023/B:AIBE.0000030243.50415.c0
   Barroso J, 1997, WESTERN J NURS RES, V19, P554, DOI 10.1177/019394599701900502
   Bekker Linda-Gail, 2005, J INT ASSOC PHYSICIANS AIDS CARE (CHIC), V4, P93, DOI 10.1177/1545109705284836
   Bogdan R, 2009, PSYCHOL MED, V39, P211, DOI 10.1017/S0033291708003619
   Bokhorst CL, 2010, SOC DEV, V19, P417, DOI 10.1111/j.1467-9507.2009.00540.x
   Chou CC, 2013, AIDS CARE, V25, P1551, DOI 10.1080/09540121.2013.793267
   Civitci A, 2015, EDUC SCI-THEOR PRACT, V15, P565, DOI 10.12738/estp.2015.3.2553
   Cluver L, 2009, J TRAUMA STRESS, V22, P106, DOI 10.1002/jts.20396
   COBB S, 1976, PSYCHOSOM MED, V38, P300, DOI 10.1097/00006842-197609000-00003
   Delahaij R, 2017, PERS INDIV DIFFER, V119, P13, DOI 10.1016/j.paid.2017.06.021
   Demaray MK, 2009, J YOUTH ADOLESCENCE, V38, P13, DOI 10.1007/s10964-007-9258-3
   Firouzan V, 2015, CRESCENT J MED BIOL, V2, P18
   FORMAN EA, 1988, LEARN DISABILITY Q, V11, P115, DOI 10.2307/1510989
   Gilman R, 2006, J YOUTH ADOLESCENCE, V35, P311, DOI 10.1007/s10964-006-9036-7
   Harter S., 1993, SELF ESTEEM PUZZLE L, V0, PP87, DOI 10.1007/978-1-4684-8956-9_5
   Havik T, 2015, SOC PSYCHOL EDUC, V18, P221, DOI 10.1007/s11218-015-9293-y
   HOFFMAN MA, 1988, J YOUTH ADOLESCENCE, V17, P307, DOI 10.1007/BF01537672
   KAPLAN KM, 1986, J PEDIATR-US, V109, P367, DOI 10.1016/S0022-3476(86)80407-3
   Klineberg E, 2006, SOC PSYCH PSYCH EPID, V41, P755, DOI 10.1007/s00127-006-0093-8
   Lichtenstein B, 2002, AIDS PATIENT CARE ST, V16, P27, DOI 10.1089/108729102753429370
   Lixin Yuan LZ, 2007, CHIN J HLTH PSYCHOL, V15, P33
   MANTZICOPOULOS P, 1990, PSYCHOL SCHOOLS, V27, P138, DOI 10.1002/1520-6807(199004)27:2<138::AID-PITS2310270208>3.0.CO;2-8
   Marsh HW, 2004, PSYCHOL ASSESSMENT, V16, P27, DOI 10.1037/1040-3590.16.1.27
   Martinson LE, 2016, J ADOLESCENCE, V52, P154, DOI 10.1016/j.adolescence.2016.08.007
   Masmas TN, 2004, SOC SCI MED, V59, P1231, DOI 10.1016/j.socscimed.2003.12.012
   McCullough G, 2000, PSYCHOL SCHOOLS, V37, P281, DOI 10.1002/(SICI)1520-6807(200005)37:3<281::AID-PITS8>3.3.CO;2-U
   Minkley N, 2014, ANXIETY STRESS COPIN, V27, P303, DOI 10.1080/10615806.2013.848273
   Ntozi J P, 1997, HEALTH TRANSIT REV, V7 Suppl, P23
   Nyambedha EO, 2003, SOC SCI MED, V57, P301, DOI 10.1016/S0277-9536(02)00359-3
   Onyike CU, 2003, AM J EPIDEMIOL, V158, P1139, DOI 10.1093/aje/kwg275
   Orchard TR, 2010, AIDS CARE, V22, P324, DOI 10.1080/09540120903111510
   Pala AN, 2015, J BEHAV MED, V38, P620, DOI 10.1007/s10865-015-9639-0
   Parker JG, 1995, PEER RELATIONSHIPS C, V0, P96
   Pich Jordi, 2015, FRONT NUTR, V2, P14, DOI 10.3389/fnut.2015.00014
   Porter K, 2004, AIDS, V18, PS9, DOI 10.1097/00002030-200406002-00002
   Qian HZ, 2007, AIDS CARE, V19, P1283, DOI 10.1080/09540120701402814
   Sebastian C, 2008, TRENDS COGN SCI, V12, P441, DOI 10.1016/j.tics.2008.07.008
   Sengendo J, 1997, HEALTH TRANSIT REV, V7 Suppl, P105
   Smith Gabig C., 2010, COMMUN DISORD Q, V31, P67, DOI 10.1177/1525740108328410
   Steinhausen HC, 2001, J YOUTH ADOLESCENCE, V30, P259, DOI 10.1023/A:1010471210790
   Tsai MC, 2011, TZU CHI MED J, V23, P37, DOI 10.1016/j.tcmj.2011.04.006
   Vartanian LR, 2000, ADOLESCENCE, V35, P639
   Xinyi HU, 2017, CHIN J HLTH PSYCHOL, V0, P0
   Zhang Manhua., 2011, MED SOC, V0, P0
NR 45
TC 3
Z9 5
U1 1
U2 3
PU BMJ PUBLISHING GROUP
PI LONDON
PA BRITISH MED ASSOC HOUSE, TAVISTOCK SQUARE, LONDON WC1H 9JR, ENGLAND
SN 2044-6055
EI 
J9 BMJ OPEN
JI BMJ Open
PD MAY 15
PY 2020
VL 10
IS 5
BP 
EP 
DI 10.1136/bmjopen-2018-022321
PG 8
WC Medicine, General & Internal
SC General & Internal Medicine
GA VK5WH
UT WOS:000738373200001
PM 32381532
DA 2023-03-20
ER

PT J
AU Kadigiannopoulos, G
   Karavida, M
   Galanopoulou, E
   Galanopoulos, A
AF Kadigiannopoulos, G.
   Karavida, M.
   Galanopoulou, E.
   Galanopoulos, A.
TI Sex education at the secondary education level in Greece
SO ARCHIVES OF HELLENIC MEDICINE
LA Greek
DT Article
DE Greece; Secondary education; Sex education
ID sexuality education; hiv education; intellectual disability; schools; health; programs; students; people; impact; needs
AB OBJECTIVE Investigation of the degree to which sex education programs are being conducted as part of the approved school curriculum of health education at the level of secondary education. METHOD Classification of the approved school programs of health education was performed, using content analysis, with the title of the study program as criterion. In addition, the level, qualifications and certification of the teachers engaged to conduct these programs was investigated. The study was undertaken for the school years 2012-2019 in the secondary education schools of the First region of Athens and in the regions of Iraklion in Crete, Kozani and Evros. These areas were selected because they are the largest in their educational regions. Together they cover 27.9% of the total student population and a 38.33%, of the total teacher population in secondary education. As a result, the survey was based on a sufficiently representative sample of data. Statistical analysis was conducted using the Statistical Package for Social Sciences (SPSS), version 24.0. RESULTS AND CONCLUSIONS The survey showed that in Greek secondary education, the health education programs that have as their main objective to include sexual education in secondary education level are limited in number. The programs are being delivered mostly by teachers who are not certified for sex education and lack the requisite qualifications.
C1 [Kadigiannopoulos, G.] Univ Patra, Dept Primary Educ, Patras, Greece.
   [Karavida, M.] Univ Ioannina, Dept Primary Educ, Ioannina, Greece.
   [Galanopoulou, E.] Hellenic Amer Union, Athens, Greece.
   [Galanopoulos, A.] G Gennimatas Gen Hosp, Dept Hematol, Athens, Greece.
C3 University of Patras; University of Ioannina
RP Galanopoulos, A (corresponding author), 154 Mesoge Ave, Athens 11527, Greece.
EM tgalanop@otenet.gr
CR Acharya D R, 2009, KATHMANDU UNIV MED J (KUMJ), V7, P445
   Apter D, 2012, ENDOCR DEV, V22, P332, DOI 10.1159/000331669
   Barr EM, 2014, J SCHOOL HEALTH, V84, P396, DOI 10.1111/josh.12156
   Berger D, 2015, SANTE PUBLIQUE, V27, P17, DOI 10.3917/spub.151.0017
   Curvino M, 2014, NEW BIOETH, V20, P72, DOI 10.1179/2050287714Z.00000000044
   DENMAN S, 1994, PUBLIC HEALTH, V108, P251, DOI 10.1016/S0033-3506(94)80003-0
   Haberland NA, 2015, INT PERSPECT SEX R H, V41, P31, DOI 10.1363/4103115
   Hayter M, 2008, J ADV NURS, V61, P273, DOI 10.1111/j.1365-2648.2007.04495.x
   KILMANN PR, 1981, ARCH SEX BEHAV, V10, P177, DOI 10.1007/BF01542178
   Kirby D, 2006, WHO TECH REP SER, V938, P103
   Kirby DB, 2007, J ADOLESCENT HEALTH, V40, P206, DOI 10.1016/j.jadohealth.2006.11.143
   Lacey G, 2017, AJAR-AFR J AIDS RES, V16, P193, DOI 10.2989/16085906.2017.1349682
   Landry DJ, 2003, PERSPECT SEX REPRO H, V35, P261, DOI 10.1111/j.1931-2393.2003.tb00179.x
   Layzer C, 2014, J ADOLESCENT HEALTH, V54, PS70, DOI 10.1016/j.jadohealth.2013.12.023
   Lindberg LD, 2016, J ADOLESCENT HEALTH, V58, P621, DOI 10.1016/j.jadohealth.2016.02.004
   Matziou V, 2009, INT NURS REV, V56, P354, DOI 10.1111/j.1466-7657.2009.00727.x
   MCCORMICK N, 1985, ADOLESCENCE, V20, P581
   McElderry Darby H, 2003, INT J ADOLESC MED HEALTH, V15, P3
   Middleman Amy B., 1999, CURRENT OPINION IN PEDIATRICS, V11, P283, DOI 10.1097/00008480-199908000-00002
   Nishioka Emiko, 2018, NIHON EISEIGAKU ZASSHI, V73, P178, DOI 10.1265/jjh.73.178
   Nomoto M, 2011, BIOSCI TRENDS, V5, P61, DOI 10.5582/bst.2011.v5.2.61
   Rijsdijk LE, 2014, HEALTH EDUC RES, V29, P340, DOI 10.1093/her/cyt108
   Rocha AC, 2015, EUR J CONTRACEP REPR, V20, P47, DOI 10.3109/13625187.2014.951996
   Schaafsma D, 2015, J SEX RES, V52, P412, DOI 10.1080/00224499.2014.919373
   Schaafsma D, 2013, J APPL RES INTELLECT, V26, P157, DOI 10.1111/jar.12017
   Seung-Duk K, 2001, ASIA PAC J PUBLIC HEALTH, V13 Suppl, P0
   SONENSTEIN FL, 1984, FAM PLANN PERSPECT, V16, P19, DOI 10.2307/2135119
   Stanger-Hall KF, 2011, PLOS ONE, V6, P0, DOI 10.1371/journal.pone.0024658
   Thammaraksa P, 2014, ASIAN NURS RES, V8, P99, DOI 10.1016/j.anr.2014.04.001
   Tripathi N, 2013, PLOS ONE, V8, P0, DOI 10.1371/journal.pone.0071584
   Vanderberg RH, 2016, J PEDIATR ADOL GYNEC, V29, P69, DOI 10.1016/j.jpag.2015.06.011
   Vuttanont U, 2006, LANCET, V368, P2068, DOI 10.1016/S0140-6736(06)69836-X
   Woo GW, 2011, J PEDIATR ADOL GYNEC, V24, P142, DOI 10.1016/j.jpag.2010.12.005
   Zanatta LF, 2017, GAC SANIT, V31, P246, DOI 10.1016/j.gaceta.2016.07.021
NR 34
TC 0
Z9 0
U1 8
U2 14
PU ATHENS MEDICAL SOC
PI ATHENS
PA 23 MAEANDROU ST, ATHENS, 115 28, GREECE
SN 1105-3992
EI 
J9 ARCH HELL MED
JI Arch. Hell. Med.
PD MAR-APR 15
PY 2020
VL 37
IS 2
BP 267
EP 272
DI 
PG 6
WC Medicine, General & Internal
SC General & Internal Medicine
GA LW2OU
UT WOS:000538984500016
DA 2023-03-20
ER

PT J
AU Pengpid, S
   Peltzer, K
AF Pengpid, Supa
   Peltzer, Karl
TI Associations of physical partner violence and sexual violence victimization on health risk behaviours and mental health among university students from 25 countries
SO BMC PUBLIC HEALTH
LA English
DT Article
DE Physical partner violence victimization; Sexual violence victimization; Risk behaviour; Mental health; University students; Multi-country
ID teen dating violence; adolescent girls; consequences; pregnancy
AB Background The study aimed to investigate the associations between physical partner violence victimization (IPV) and/or sexual violence victimization and various health risk behaviours and mental health in university students in 25 countries. Methods Using a cross-sectional study design, 18,335 university students with a median age of 20 years from 25 countries in Africa, the Americas and Asia, replied to self-reported measures of interpersonal violence, health compromising behaviours, mental health measures and protective factors. Results In adjusted logistic regression analysis, physical IPV and/or sexual violence victimization was associated, among men and/or among women, with sexual risk behaviours (multiple sexual partners, alcohol use in the context of sex, diagnosed with HIV and pregnancy), violence related behaviour (in a physical fight and carrying a weapon), poor mental health (depression, loneliness, post-traumatic stress disorder, sleeping problem and short sleep), addictive behaviour (binge drinking, tobacco and drug use), and other health risk behaviour (skipping breakfast and frequent salt intake). Conclusions We found evidence that physical IPV and/or sexual violence victimization among female and/or male university students was associated with 4 of 5 sexual risk behaviours, 2 violence related behaviours, 5 of 5 poor mental health indicators, 3 of 3 addictive behaviours and 2 of 7 other health risk behaviours.
C1 [Pengpid, Supa] Mahidol Univ, ASEAN Inst Hlth Dev, Phutthamonthon, Nakhon Pathom, Thailand.
   [Pengpid, Supa] Univ Limpopo, Dept Res Adm & Dev, Turfloop, South Africa.
   [Peltzer, Karl] Univ Free State, Dept Psychol, Bloemfontein, South Africa.
C3 Mahidol University; University of Limpopo; University of the Free State
RP Peltzer, K (corresponding author), Univ Free State, Dept Psychol, Bloemfontein, South Africa.
EM kfpeltzer@gmail.com
FU South African Department of Higher Education
CR Alleyne B, 2011, J ADOLESCENCE, V34, P11, DOI 10.1016/j.adolescence.2010.03.006
   ANDRESEN EM, 1994, AM J PREV MED, V10, P77, DOI 10.1016/S0749-3797(18)30622-6
   [Anonymous], 2016, INT PHYS ACT QUEST, V0, P0
   [Anonymous], 2011, YOUTH RISK BEH SURV, V0, P0
   [Anonymous], 2013, QUEST CDC SCH BAS ST, V0, P0
   [Anonymous], 2012, UND ADDR VIOL WOM IN, V0, P0
   Banyard VL, 2008, VIOLENCE AGAINST WOM, V14, P998, DOI 10.1177/1077801208322058
   Basile Kathleen C, 2006, J ADOLESC HEALTH, V39, P0, DOI 10.1016/j.jadohealth.2006.06.001
   Blom H, 2016, EUR J CONTRACEP REPR, V21, P49, DOI 10.3109/13625187.2015.1089227
   Breslau N, 1999, AM J PSYCHIAT, V156, P908, DOI 10.1176/ajp.156.6.908
   Brewer NQ, 2019, SOC WORK HEALTH CARE, V58, P854, DOI 10.1080/00981389.2019.1659905
   Brock DM, 1996, J SOC PERS RELAT, V13, P143, DOI 10.1177/0265407596131008
   Bush K, 1998, ARCH INTERN MED, V158, P1789, DOI 10.1001/archinte.158.16.1789
   Campbell JC, 2002, LANCET, V359, P1331, DOI 10.1016/S0140-6736(02)08336-8
   Craig CL, 2003, MED SCI SPORT EXER, V35, P1381, DOI 10.1249/01.MSS.0000078924.61453.FB
   Dillon Gina, 2013, INT J FAMILY MED, V2013, P313909, DOI 10.1155/2013/313909
   Exner-Cortens D, 2013, PEDIATRICS, V131, P71, DOI 10.1542/peds.2012-1029
   Hall JN, 2009, AM J PREV MED, V36, P402, DOI 10.1016/j.amepre.2009.01.029
   HERMAN JL, 1992, J TRAUMA STRESS, V5, P377, DOI 10.1002/jts.2490050305
   James C, 2020, INT J PSYCHOL, V55, P435, DOI 10.1002/ijop.12613
   Jennings WG, 2017, AGGRESS VIOLENT BEH, V33, P107, DOI 10.1016/j.avb.2017.01.007
   Lagdon S, 2014, EUR J PSYCHOTRAUMATO, V5, P0, DOI 10.3402/ejpt.v5.24794
   Lazarus, 1991, EMOTION ADAPTATION, V0, P0
   Martin-Baena D, 2016, J NURS SCHOLARSHIP, V48, P561, DOI 10.1111/jnu.12239
   Mathew AE, 2012, WEST J EMERG MED, V13, P278, DOI 10.5811/westjem.2012.3.11747
   Nguyen KH, 2019, CHILD ABUSE NEGLECT, V96, P0, DOI 10.1016/j.chiabu.2019.104074
   Peltzer K., 2014, MEDITERRANEAN J SOCI, V5, P998, DOI 10.5901/mjss.2014.v5n27p998
   Peltzer K, 2016, NURS HEALTH SCI, V18, P180, DOI 10.1111/nhs.12242
   Peltzer K, 2016, PSYCHOL HEALTH MED, V21, P208, DOI 10.1080/13548506.2014.998687
   Peltzer K, 2015, J PSYCHOL AFR, V25, P121, DOI 10.1080/14330237.2015.1021512
   Peltzer K, 2015, SLEEP BREATH, V19, P499, DOI 10.1007/s11325-014-1036-3
   Pengpid S, 2019, J HUM BEHAV SOC ENVI, V29, P833, DOI 10.1080/10911359.2019.1610134
   Pengpid S, 2018, INT J ENV RES PUB HE, V15, P0, DOI 10.3390/ijerph15122737
   Randle AA, 2011, PSYCHOL MEN MASCULIN, V12, P97, DOI 10.1037/a0021944
   Reza A, 2009, LANCET, V373, P1966, DOI 10.1016/S0140-6736(09)60247-6
   Richter L, 2014, AIDS BEHAV, V18, P381, DOI 10.1007/s10461-013-0439-7
   Sanz-Barbero B, 2019, PLOS ONE, V14, P0, DOI 10.1371/journal.pone.0221049
   Silverman JG, 2001, JAMA-J AM MED ASSOC, V286, P572, DOI 10.1001/jama.286.5.572
   Silverman JG, 2004, PEDIATRICS, V114, P220, DOI 10.1542/peds.114.2.e220
   Stark L, 2019, PLOS ONE, V14, P0, DOI 10.1371/journal.pone.0219073
   Straus MA, 1996, J FAM ISSUES, V17, P283, DOI 10.1177/019251396017003001
   Taquette Stella R, 2019, J INJ VIOLENCE RES, V11, P137, DOI 10.5249/jivr.v11i2.1061
   Vagi KJ, 2015, JAMA PEDIATR, V169, P474, DOI 10.1001/jamapediatrics.2014.3577
   Van der Kolk BA., 2003, PSYCHOL TRAUMA-US, V0, P0
   WARDLE J, 1991, SOC SCI MED, V33, P925, DOI 10.1016/0277-9536(91)90263-C
   WHO, 2003, WHO TECH REP SER, V916, P1
   WHO, 1998, GUID CONTR MON TOB E, V0, P0
   Wong JYH, 2021, J INTERPERS VIOLENCE, V36, PNP10229, DOI 10.1177/0886260519872985
   Wood L, 2020, J AM COLL HEALTH, V68, P286, DOI 10.1080/07448481.2018.1546710
   Yi SY, 2017, SUBST ABUSE TREAT PR, V12, P0, DOI 10.1186/s13011-017-0096-3
NR 50
TC 13
Z9 13
U1 1
U2 6
PU BMC
PI LONDON
PA CAMPUS, 4 CRINAN ST, LONDON N1 9XW, ENGLAND
SN 
EI 1471-2458
J9 BMC PUBLIC HEALTH
JI BMC Public Health
PD JUL 2
PY 2020
VL 20
IS 1
BP 
EP 
DI 10.1186/s12889-020-09064-y
PG 10
WC Public, Environmental & Occupational Health
SC Public, Environmental & Occupational Health
GA ML0LK
UT WOS:000549168400001
PM 32611321
DA 2023-03-20
ER

PT J
AU Arauz-Ledezma, AB
   Massar, K
   Kok, G
AF Arauz-Ledezma, Ana B.
   Massar, Karlijn
   Kok, Gerjo
TI Behavioural and environmental influences on adolescent decision making in personal relationships: a qualitative multi-stakeholder exploration in Panama
SO HEALTH EDUCATION RESEARCH
LA English
DT Article
ID sexual initiation; job-satisfaction; mental-health; school; pregnancy; education; programs; students; scripts; stress
AB Adolescents in Panama face multiple challenges to their sexual health, rights and well-being such as high rates of teenage pregnancy (similar to 30% of all pregnancies), increased HIV infections and sexual violence. In the absence of sufficient evidence-based data and an ongoing debate in Panamanian society about how to approach adolescents' health problems, the aim of this qualitative study was to explore the perceptions and attitudes of different societal actors, namely governmental employees, NGO employees, academics, members from religious groups, teachers and parents. We conducted in-depth interviews (N = 34) which focused on the behavioural and environmental factors considered to influence adolescents' decision making with regard to love, friendships and family relations. Furthermore, we explored how these stakeholders viewed the role of the education system, and the potential of including social-emotional learning (SEL) in the curriculum to provide skills and capacities, which could encourage adolescents to make better decisions and improve their well-being, in general but also in the context of sexual behaviours. Analysis revealed five central themes, i.e. perceptions towards gender roles and equality, adolescents' love (sexual) relationships, capacity needs regarding prevention of risk behaviours and the role of education, comprehensive sexuality education in schools and the potentiality of SEL in the education system. The findings of the study can enhance understanding on the views of stakeholders regarding the factors influencing adolescents' decision making, as well as regarding the possibilities of introducing SEL in the Panamanian educational curriculum.
C1 [Arauz-Ledezma, Ana B.; Massar, Karlijn; Kok, Gerjo] Maastricht Univ, Fac Psychol & Neurosci, Dept Work & Social Psychol, POB 616, NL-6200 MD Maastricht, Netherlands.
C3 Maastricht University
RP Arauz-Ledezma, AB (corresponding author), Maastricht Univ, Fac Psychol & Neurosci, Dept Work & Social Psychol, POB 616, NL-6200 MD Maastricht, Netherlands.
EM ana.arauzledezma@maastrichtuniversity.nl
CR Ajzen I, 2015, HEALTH PSYCHOL REV, V9, P131, DOI 10.1080/17437199.2014.883474
   Aramburu Maria G, 2012, INT J ADOLESC MED HEALTH, V24, P135, DOI 10.1515/ijamh.2012.020
   Bartholomew L.K., 2016, PLANNING HLTH PROMOT, V0, P0
   Bearinger LH, 2007, LANCET, V369, P1220, DOI 10.1016/S0140-6736(07)60367-5
   Binstock G, 2010, DEBATES SOCIOL, V0, P45
   Caemmerer JM, 2015, J SCHOOL PSYCHOL, V53, P265, DOI 10.1016/j.jsp.2015.05.001
   Coelho VA, 2015, J ADOLESCENCE, V43, P29, DOI 10.1016/j.adolescence.2015.05.009
   Collie RJ, 2015, LEARN INSTR, V39, P148, DOI 10.1016/j.learninstruc.2015.06.002
   Collie RJ, 2012, J EDUC PSYCHOL, V104, P1189, DOI 10.1037/a0029356
   Compero L, 2011, J ADOLESCENCE, V34, P215, DOI 10.1016/j.adolescence.2010.05.010
   Cornwall A, 2015, THIRD WORLD Q, V36, P396, DOI 10.1080/01436597.2015.1013341
   de Castro F, 2018, PLOS ONE, V13, P0, DOI 10.1371/journal.pone.0193780
   DePalma R, 2014, HEALTH EDUC RES, V29, P624, DOI 10.1093/her/cyt117
   Dholakia J., 2012, J GLOBAL HLTH, V2, P21
   Durlak JA, 2011, CHILD DEV, V82, P405, DOI 10.1111/j.1467-8624.2010.01564.x
   Estrada F, 2018, BJOG-INT J OBSTET GY, V125, P1330, DOI 10.1111/1471-0528.15313
   Faisal-Cury A, 2017, INT J WOMENS HEALTH, V9, P43, DOI 10.2147/IJWH.S118911
   Gianella C, 2017, WHAT CAUSES LATIN AM, V0, P16
   Hahn R, 2007, AM J PREV MED, V33, PS114, DOI 10.1016/j.amepre.2007.04.012
   Heilborn ML, 2007, CULT HEALTH SEX, V9, P403, DOI 10.1080/13691050701369441
   Hirsch JA, 2003, COURTSHIP MARRIAGE S, V376, P0
   Hsieh HF, 2005, QUAL HEALTH RES, V15, P1277, DOI 10.1177/1049732305276687
   Ibarraran P, 2012, WORKING PAPER SERIE, V0, P0
   Kelder S., 2015, HLTH BEHAV THEORY RE, V0, P159
   Kimber B, 2008, HEALTH PROMOT INT, V23, P134, DOI 10.1093/heapro/dam046
   Klassen RM, 2010, J EDUC PSYCHOL, V102, P741, DOI 10.1037/a0019237
   Kruger D, 2014, 807 IZA DP, V0, P0
   Krugu JK, 2016, REPROD HEALTH, V13, P0, DOI 10.1186/s12978-016-0161-9
   Lee YM, 2013, PUBLIC HEALTH NURS, V30, P390, DOI 10.1111/phn.12039
   Mayring P., 2010, QUALITATIVE CONTENT, V12th, P0
   MEF (Ministerio de Economia y Finanzas), 2015, POV IN PAN, V0, P0
   Ministerio de Salud de Panama (MINSA), 2017, PROP PREGN TEEN JAN, V0, P0
   Nugent R., 2006, BRIDGE, V0, P0
   PAHO, 2015, VIOL WOM STRAT PLAN, V0, P0
   Pan American Health Organization (PAHO), 2010, AD YOUTH REG STRAT P, V0, P0
   Rico M, 2014, SERIE POLITICAS SOCI, V190, P13
   Ruiz-Canela M, 2012, REV PANAM SALUD PUBL, V31, P54, DOI 10.1590/S1020-49892012000100008
   Seabrook RC, 2017, PSYCHOL WOMEN QUART, V41, P240, DOI 10.1177/0361684316677028
   Singleton R, 2016, CULT HEALTH SEX, V18, P1039, DOI 10.1080/13691058.2016.1142611
   Andrade HHSM, 2009, CAD SAUDE PUBLICA, V25, P1167, DOI 10.1590/S0102-311X2009000500023
   Tobler NS, 2000, J PRIM PREV, V20, P275, DOI 10.1023/A:1021314704811
   UNAIDS, 2016, PREV GAP REP 2016, V0, P0
   UNESCO Joint United Nations Programme on HIV/AIDS United Nations Population Fund United Nations Childrens Fund United Nations Entity for Gender Equality and the Empowerment of Qomen World Health Organization, 2018, INT TECHNICAL GUIDAN, V0, P0
   UNICEF, 2017, FAM FAC VIOL LIV CHI, V0, P0
   United Nations Population Fund (UNFPA), 2015, GIRLH NOT MOTH PREV, V0, P0
   Vasilenko SA, 2016, CULT HEALTH SEX, V18, P582, DOI 10.1080/13691058.2015.1101164
   Weissberg RP, 2004, ANN AM ACAD POLIT SS, V591, P86, DOI 10.1177/0002716203260093
   Wight D, 2000, HEALTH EDUC RES, V15, P25, DOI 10.1093/her/15.1.25
   Wolpert M, 2015, SCHOOL PSYCHOL REV, V44, P117, DOI 10.17105/SPR44-1.117-138
NR 49
TC 4
Z9 4
U1 1
U2 7
PU OXFORD UNIV PRESS
PI OXFORD
PA GREAT CLARENDON ST, OXFORD OX2 6DP, ENGLAND
SN 0268-1153
EI 1465-3648
J9 HEALTH EDUC RES
JI Health Educ. Res.
PD FEB 15
PY 2020
VL 35
IS 1
BP 1
EP 14
DI 10.1093/her/cyz033
PG 14
WC Education & Educational Research; Public, Environmental & Occupational Health
SC Education & Educational Research; Public, Environmental & Occupational Health
GA KS8BE
UT WOS:000518529500001
PM 31711147
DA 2023-03-20
ER

PT J
AU Mekonnen, A
   Collins, JM
   Klinkenberg, E
   Assefa, D
   Aseffa, A
   Ameni, G
   Petros, B
AF Mekonnen, Abiyu
   Collins, Jeffery M.
   Klinkenberg, Eveline
   Assefa, Dawit
   Aseffa, Abraham
   Ameni, Gobena
   Petros, Beyene
TI Tuberculosis knowledge and attitude among non-health science university students needs attention: a cross-sectional study in three Ethiopian universities
SO BMC PUBLIC HEALTH
LA English
DT Article
DE TB; Knowledge and attitude; University students; Ethiopia
ID pulmonary tuberculosis; prevalence
AB BackgroundEthiopia is among the 14 high TB, TB/HIV and MDR-TB burden countries globally. Prior studies indicate students attending universities in Ethiopia may be at increased risk for active tuberculosis (TB) relative to the general population, mainly due to the dramatic increase in expansion of the enrollment scale of universities.This study sought to gain insight about non-health science university students' TB knowledge and attitudes to help develop a strategy for TB education in this population.MethodsA cross-sectional study was conducted from October to December 2018 among non-health science university students at three eastern Ethiopia public universities. Participants were considered having 'good' knowledge on TB when they correctly mentioned the communicability, means of transmission and prevention methods of TB and recognized modern medicine as the best treatment for TB. Participants were considered as having 'acceptable' attitude towards TB when they indicated they would seek immediate care for TB diagnosis, not hide a TB diagnosis and feel compassion to help people with TB.ResultsA total of 1720 non-health science university students participated. Only 614 (35.7%) of the students had 'good' knowledge on TB. This differed significantly between universities, with students from Haramaya and Dire Dawa universities more likely to have 'good' TB knowledge than their counterparts from Jigjiga University [COR (Crude Odds Ratio):1.62 and 1.94, respectively; and 95% Confidence Interval (CI): (1.236, 2.079) and (1.511, 2.483), respectively]. Only a third of students, 555 (32.3%) mentioned 'bacteria' as causing TB, and 836 students (48.6%) had ever heard of Multi Drug Resistant-TB (MDR-TB). An 'acceptable' attitude towards people with TB was observed in 666 students (38.7%). Even though 739 students (43%) felt compassion and desire to help TB patients, 213 (12%) and 382 (22%) mentioned they fear and tend to stay away from TB patients, respectively.ConclusionsThe present study revealed that non-health science university students lack important TB knowledge and have misconceptions about TB in eastern Ethiopia. University administrators and other stakeholders striving against TB should provide due attention to university settings and consider development of student education programs to improve awareness and knowledge of TB disease.
C1 [Mekonnen, Abiyu] Kotebe Metropolitan Univ, Dept Med Lab Sci, Menelik II Coll Med & Hlth Sci, Addis Ababa, Ethiopia.
   [Collins, Jeffery M.] Emory Univ, Sch Med, Dept Med, Div Infect Dis, Atlanta, GA USA.
   [Collins, Jeffery M.] KNCV TB Fdn, Tech Div, The Hague, Netherlands.
   [Klinkenberg, Eveline] Univ Amsterdam, Locat Acad Med Ctr, Med Ctr, Amsterdam Global Hlth, Amsterdam, Netherlands.
   [Klinkenberg, Eveline] Univ Amsterdam, Locat Acad Med Ctr, Med Ctr, Amsterdam Inst Global Hlth & Dev, Amsterdam, Netherlands.
   [Assefa, Dawit] KNCV TB Fdn, Addis Ababa, Ethiopia.
   [Aseffa, Abraham] Armauer Hansen Res Inst, Addis Ababa, Ethiopia.
   [Ameni, Gobena] Addis Ababa Univ, Aklilu Lemma Inst Pathobiol, Addis Ababa, Ethiopia.
   [Petros, Beyene] Addis Ababa Univ, Dept Microbial Cellular & Mol Biol, Addis Ababa, Ethiopia.
C3 Emory University; KNCV Tuberculosis Foundation; University of Amsterdam; University of Amsterdam; KNCV Tuberculosis Foundation; Addis Ababa University; Addis Ababa University
RP Mekonnen, A (corresponding author), Kotebe Metropolitan Univ, Dept Med Lab Sci, Menelik II Coll Med & Hlth Sci, Addis Ababa, Ethiopia.
EM abiyumg@yahoo.com
FU NIH/Fogarty International Center Global Infectious Diseases [D43TW009127]; NIH [T32 AI074492, UL1 TR002378]; United States Agency for International Development, through USAID Challenge TB [AID-OAA-A-14-00029]; 3rd round grant of TB Research Advisory Committee (TRAC); KNCV Tuberculosis Foundation, Ethiopia
CR Adane K, 2017, PLOS ONE, V12, P0, DOI 10.1371/journal.pone.0174692
   Esmael A, 2013, AM J TROP MED HYG, V88, P785, DOI 10.4269/ajtmh.12-0312
   Federal Democratic Republic of Ethiopia Federal Ministry of Education Education Management Informat, 2017, ED STAT ANN ABSTR 20, V0, P0
   Gelaw M, 2001, EAST AFR MED J, V78, P382
   Gele AA, 2009, BMC PUBLIC HEALTH, V9, P0, DOI 10.1186/1471-2458-9-5
   Gimenez-Sanchez F, 2001, CLIN INFECT DIS, V33, P171, DOI 10.1086/321810
   Hassan A O, 2017, TUBERC RES TREAT, V2017, P6309092, DOI 10.1155/2017/6309092
   Khalil A, 2014, INT NURS REV, V61, P237, DOI 10.1111/inr.12085
   Masud R, 2015, BMC PUBLIC HEALTH, V15, P716
   Mekonnen A, 2018, INT J TUBERC LUNG D, V22, P1210, DOI 10.5588/ijtld.18.0029
   Mekonnen Abiyu, 2016, ETHIOP MED J, V54, P189
   Mitike G, 1997, E AFR MED J, V74, P158
   S Kadam, 2012, INT J RES DEV PHARM, V2, P244
   Sagbakken M, 2008, QUAL HEALTH RES, V18, P1356, DOI 10.1177/1049732308322596
   Savicevic AJ, 2008, INT J TUBERC LUNG D, V12, P780
   Calderon CT, 2015, BRAZ J INFECT DIS, V19, P369, DOI 10.1016/j.bjid.2015.04.002
   WHO, 2019, GLOB TUB REP, V0, P0
   World Health Organization, 2008, REPORT NO 9241596171, V0, P0
NR 18
TC 4
Z9 4
U1 2
U2 4
PU BMC
PI LONDON
PA CAMPUS, 4 CRINAN ST, LONDON N1 9XW, ENGLAND
SN 
EI 1471-2458
J9 BMC PUBLIC HEALTH
JI BMC Public Health
PD MAY 6
PY 2020
VL 20
IS 1
BP 
EP 
DI 10.1186/s12889-020-08788-1
PG 9
WC Public, Environmental & Occupational Health
SC Public, Environmental & Occupational Health
GA LP3OM
UT WOS:000534228400011
PM 32375716
DA 2023-03-20
ER

PT J
AU Nigussie, T
   Yosef, T
AF Nigussie, Tadesse
   Yosef, Tewodros
TI Knowledge of sexually transmitted infections and its associated factors among polytechnic college students in Southwest Ethiopia
SO PAN AFRICAN MEDICAL JOURNAL
LA English
DT Article
DE Knowledge; sexually transmitted infections; polytechnic college; Ethiopia
ID university-students; prevalence; diseases; level
AB Introduction: sexually transmitted infections (STIs) are infections that are transmitted from one person to another through sexual contact, and most of them are easily preventable and treatable. Global trends in STIs have increased. Sub-Saharan Africa carries a high burden of STIs, including HIV. Knowledge about STis is very significant for preventing the adverse outcomes of young adult reproductive health. Therefore, this study aimed to assess the knowledge of sexually transmitted diseases and its associated factors among polytechnic college students in Southwest Ethiopia. Methods: a cross-sectional study was conducted among 453 randomly selected students at Mizan-Aman polytechnic college in Southwest Ethiopia from April 1st to 30th , 2018. The data were collected through self-administered structured and pre-tested questionnaire. The collected data were entered using EPI-DATA version 4.2.0.0, and analyzed using SPSS version 20 statistical software. Results: of the 453 participants, 177 (39.1%) had good knowledge about STIs. The study also found that being male (AOR = 1.72, 95% CI [1.12-2.86], P= 0.025), increased year of study (AOR = 3.65, 95% CI [1.69-8.431, P = 0.002), having one or no sexual partner (AOR = 1.53, 95% CI [1.35-3.561, P = 0.005), and source of information from mass media (Television/Radio) (AOR = 2.76, 95% CI [1.78-4.56], 0.013) were factors that associated with an increased level of knowledge about STIs. Conclusion: the proportion of good knowledge about sexually transmitted infections was substantially low. Therefore, strengthening information, education, and communication (IEC) on the issue using health clubs and mass media (Television/Radio) is highly recommended. In addition, inculcating the sexual and reproductive health course in the educational curriculum plays a paramount importance.
C1 [Nigussie, Tadesse; Yosef, Tewodros] Mizan Tepi Univ, Coll Med & Hlth Sci, Dept Publ Hlth, Mizan Teferi, Ethiopia.
C3 University of Gondar
RP Yosef, T (corresponding author), Mizan Tepi Univ, Coll Med & Hlth Sci, Dept Publ Hlth, Mizan Teferi, Ethiopia.
EM tewodrosyosef47@mtu.edu.et
CR Amu E O, 2015, J SEX TRANSM DIS, V2015, P260126, DOI 10.1155/2015/260126
   Andersson-Ellstrom A, 2002, SEX TRANSM INFECT, V78, P339, DOI 10.1136/sti.78.5.339
   Anuja Baruah, 2016, INTERNATIONAL JOURNAL OF MEDICAL SCIENCE AND PUBLIC HEALTH, V5, P2373
   Anwar M, 2010, MED PRIN PRACT, V19, P312, DOI 10.1159/000312719
   Belay A. S., 2018, INT J SCI REPORTS, V4, P68, DOI 10.18203/issn.2454-2156.intjscirep20180793
   CDC, 2017, INF TEENS STAYING HL, V0, P0
   Central Statistical Agency (Federal Democratic Republic of Ethiopia), 2016, ETH DEM HLTH SURV, V0, P0
   Cherie A, 2012, J AIDS CLIN RES, V3, P5
   Cogen O, 2018, INT J CARING SCI, V11, P672
   Demis A., 2017, MOJ PUBLIC HLTH, V5, P142, DOI 10.15406/MOJPH.2017.05.00140
   Dula J, 2017, ADV PHARMACOEPIDEMIO, V6, P216
   Eksi Z, 2014, PROCD SOC BEHV, V122, P465, DOI 10.1016/j.sbspro.2014.01.1374
   Exavery A, 2011, BMC PUBLIC HEALTH, V11, P0, DOI 10.1186/1471-2458-11-490
   Folasayo AT, 2017, INT J ENV RES PUB HE, V14, P0, DOI 10.3390/ijerph14020159
   Genz N, 1900, V26, V0, P1
   Hassan A, 2015, INT J COMPUT MAT SCI, V4, P0, DOI 10.1142/S2047684115500190
   Islam S.M., 2015, INT J ADV MED HLTH R, V2, P9, DOI 10.4103/2349-4220.159118
   Kalar N, 2012, INT J COLLAB RES INT, V4, P1959
   Ketting E., 2018, SEXUALITY ED EUROPE, V0, P0
   Kharsany Ayesha B M, 2016, OPEN AIDS J, V10, P34, DOI 10.2174/1874613601610010034
   Malki BM, 2014, INT J MED SCI PUBLIC, V3, P342
   Masavkar SP, 2016, J CONT MED A, V4, P15
   Mwambete KD, 2014, AFR HEALTH SCI, V6, P165
   Nubed CK, 2016, BMC PUBLIC HEALTH, V16, P0, DOI 10.1186/s12889-016-3516-9
   Nyasulu P, 2018, ADOLESC HEALTH MED T, V9, P189, DOI 10.2147/AHMT.S154401
   Oluyemi JA, 2015, AFR SOCIOL REV, V19, P63
   Reis M, 2013, INT J CLIN HLTH PSYC, V13, P127, DOI 10.1016/S1697-2600(13)70016-4
   Carvalho PMRD, 2015, ACTA PAUL ENFERM, V28, P95, DOI 10.1590/1982-0194201500016
   Sau HN, 2019, INT J ENV RES PUB HE, V16, P1080
   Schonfeld A, 2018, INT J STD AIDS, V29, P251, DOI 10.1177/0956462417723545
   Shiferaw Yitayal, 2011, BMC RES NOTES, V4, P505, DOI 10.1186/1756-0500-4-505
   Shubhangi Nayak, 2016, INTERNATIONAL JOURNAL OF MEDICAL SCIENCE AND PUBLIC HEALTH, V5, P1592
   Silassie AG, 2016, J AIDS CLIN RES, V7, P0
   Trajman Anete, 2003, CAD. SAÚDE PÚBLICA, V19, P127, DOI 10.1590/S0102-311X2003000100014
   Tsadik M, 2019, HIV AIDS-RES PALLIAT, V11, P201, DOI 10.2147/HIV.S210977
   Vikash Kumar KC, 2017, JJIS, V2, P101, DOI 10.3126/jjis.v2i1.18073
   Visalli G, 2014, J PREV MED HYG, V55, P17
   Weaver RD, 2015, WALDEN DISS DR STUD, V0, P0
   Yitbarek K, 2019, PLOS ONE, V14, P0, DOI 10.1371/journal.pone.0216962
   Yohannes B, 2013, INT J SCI TECHNOL RE, V2, P86
   Yosef T, 2019, J AIDS CLIN RES, V10, P803
   Zin NM, 2019, BMC PUBLIC HEALTH, V19, P0, DOI 10.1186/s12889-019-6863-5
NR 42
TC 6
Z9 7
U1 0
U2 2
PU AFRICAN FIELD EPIDEMIOLOGY NETWORK-AFENET
PI KAMPALA
PA PO BOX 12874, KAMPALA, 00000, UGANDA
SN 1937-8688
EI 
J9 PAN AFR MED J
JI Pan Afr. Med. J.
PD SEP 17
PY 2020
VL 37
IS 
BP 
EP 
DI 10.11604/pamj.2020.37.68.22718
PG 11
WC Public, Environmental & Occupational Health
SC Public, Environmental & Occupational Health
GA OV3AI
UT WOS:000592086900001
PM 33244331
DA 2023-03-20
ER

PT J
AU Wang, B
   Deveaux, L
   Lunn, S
   Dinaj-Koci, V
   Ghosh, S
   Li, XM
   Marshall, S
   Rolle, G
   Forbes, N
   Stanton, B
AF Wang, Bo
   Deveaux, Lynette
   Lunn, Sonja
   Dinaj-Koci, Veronica
   Ghosh, Samiran
   Li, Xiaoming
   Marshall, Sharon
   Rolle, Glenda
   Forbes, Nikkiah
   Stanton, Bonita
TI Bahamas National Implementation Project: Proposal for Sustainability of an Evidence-based HIV Prevention Intervention in a School Setting
SO JMIR RESEARCH PROTOCOLS
LA English
DT Article
DE adolescent; HIV prevention; implementation; sustainability; evidence-based intervention
ID sex-education; fidelity; teachers; dissemination; program; trial
AB Background: Sustained implementation of school-based prevention programs is low. Effective strategies are needed to enhance both high-level implementation fidelity and sustainability of prevention programs. Objective: This proposed study aims to determine if the provision of either biweekly monitoring and feedback and site-based assistance and mentorship or both to at-risk and moderate-performing teachers with monitoring through an enhanced decision-making platform by the Ministry of Education (MOE) and Ministry of Health (MOH) based on the real-time implementation data will increase national implementation fidelity and result in sustained implementation over time. Methods: This study will target government schools including 200 grade 6 teachers in 80 primary schools and 100 junior/middle high school teachers (and their classes) on 12 Bahamian islands. Teacher and school coordinator training will be conducted by the MOE in year 1, followed by an optimization trial among teachers in the capital island. Informed by these results, an implementation intervention will be conducted to train using different levels of educational intensity all at-risk and moderate-performing teachers. Subsequently selected training and implementation strategies will be evaluated for the national implementation of Focus on Youth in the Caribbean and Caribbean Informed Parents and Children Together in years 2 to 5. Results: It is hypothesized that a more intensive training and supervision program for at-risk and moderate-performing teachers will enhance their implementation fidelity to the average level of the high-performing group (85%), an HIV prevention program delivered at the national level can be implemented with fidelity in grade 6 and sustained over time (monitored annually), and student outcomes will continue to be highly correlated with implementation fidelity and be sustained over time (assessed annually through grade 9). The proposed study is funded by the National Institute of Child Health and Human Development from August 1, 2018, through May 31, 2023. Conclusions: The study will explore several theory-driven implementation strategies to increase sustained teacher implementation fidelity and thereby increase the general public health impact of evidence-based interventions. The proposed project has potential to make significant contributions to advancing school-based HIV prevention research and implementation science and serve as a global model for the Fast Track strategy.
C1 [Wang, Bo] Univ Massachusetts, Med Sch, Dept Populat & Quantitat Hlth Sci, Worcester, MA 01605 USA.
   [Deveaux, Lynette; Lunn, Sonja; Rolle, Glenda; Forbes, Nikkiah] Minist Hlth, Off HIV AIDS, Nassau, Bahamas.
   [Dinaj-Koci, Veronica; Ghosh, Samiran] Wayne State Univ, Sch Med, Dept Family Med & Publ Hlth Sci, Detroit, MI USA.
   [Li, Xiaoming] Univ South Carolina, Arnold Sch Publ Hlth, Dept Hlth Promot Educ & Behav, Columbia, SC 29208 USA.
   [Marshall, Sharon] Childrens Hosp Michigan, Dept Pediat, Div Adolescent Med, Detroit, MI 48201 USA.
   [Stanton, Bonita] Seton Hall Univ, Hackensack Meridian Sch Med, Nutley, NJ USA.
C3 University of Massachusetts System; University of Massachusetts Worcester; Wayne State University; University of South Carolina System; University of South Carolina Columbia; Children's Hospital of Michigan
RP Wang, B (corresponding author), Univ Massachusetts, Albert Sherman Ctr, Med Sch, Dept Populat & Quantitat Hlth Sci, 368 Plantat St, Worcester, MA 01605 USA.
EM bo.wang@umassmed.edu
CR Aarons GA, 2016, ADM POLICY MENT HLTH, V43, P991, DOI 10.1007/s10488-016-0751-4
   Aarons GA, 2011, ADM POLICY MENT HLTH, V38, P4, DOI 10.1007/s10488-010-0327-7
   Adelman HS, 2003, J EDUC PSYCHOL CONS, V14, P1, DOI 10.1207/S1532768XJEPC1401_01
   [Anonymous], 2014, IMP CONT FIT IMPL EV, V0, P0
   [Anonymous], 2011, POLITICAL DECLARATIO, V0, P0
   [Anonymous], 2014, MILLENIUM DEV GOALS, V0, P0
   [Anonymous], 2014, FAST TRACK ENDING HI, V0, P0
   Bellg AJ, 2004, HEALTH PSYCHOL, V23, P443, DOI 10.1037/0278-6133.23.5.443
   Byrne B.M., 2013, STRUCTURAL EQUATION, V0, P0, DOI DOI 10.4324/9780203807644
   Chang LW, 2013, LANCET INFECT DIS, V13, P65, DOI 10.1016/S1473-3099(12)70273-6
   Children and AIDS, 2014, CHILDR AD AIDS DIG R, V0, P0
   Collins LM, 2016, AIDS BEHAV, V20, PS197, DOI 10.1007/s10461-015-1145-4
   Collins LM, 2011, ANN BEHAV MED, V41, P208, DOI 10.1007/s12160-010-9253-x
   Collins LM, 2009, PSYCHOL METHODS, V14, P202, DOI 10.1037/a0015826
   Crowe M., 2009, SCH MENTAL HLTH, V1, P26, DOI 10.1007/S12310-008-9002-5
   Deveaux Lynette, 2011, J INT ASSOC PHYSICIANS AIDS CARE (CHIC), V10, P316, DOI 10.1177/1545109710397367
   Drake PM, 2015, AM J SEX EDUC, V10, P351, DOI 10.1080/15546128.2015.1091758
   Dusenbury L, 2003, HEALTH EDUC RES, V18, P237, DOI 10.1093/her/18.2.237
   Feldman MB, 2014, AM J COMMUN PSYCHOL, V53, P286, DOI 10.1007/s10464-014-9629-3
   Forman SG, 2013, SCHOOL PSYCHOL QUART, V28, P77, DOI 10.1037/spq0000019
   Forman SG, 2011, PSYCHOL SCHOOLS, V48, P283, DOI 10.1002/pits.20547
   Foy R, 2015, IMPLEMENT SCI, V10, P0, DOI 10.1186/s13012-015-0240-2
   Friedman IA, 1999, EDUC PSYCHOL MEAS, V59, P58, DOI 10.1177/0013164499591005
   Han SS, 2005, J ABNORM CHILD PSYCH, V33, P665, DOI 10.1007/s10802-005-7646-2
   Hu LT, 1999, STRUCT EQU MODELING, V6, P1, DOI 10.1080/10705519909540118
   Kershner S, 2014, J ADOLESCENT HEALTH, V54, PS29, DOI 10.1016/j.jadohealth.2013.11.027
   Li LC, 2009, IMPLEMENT SCI, V4, P0, DOI 10.1186/1748-5908-4-11
   Little MA, 2013, HEALTH EDUC, V113, P281, DOI 10.1108/09654281311329231
   Lyon AR, 2011, ADM POLICY MENT HLTH, V38, P504, DOI 10.1007/s10488-011-0339-y
   Martinez JL, 2014, INFANC APRENDIZ, V37, P117, DOI 10.1080/02103702.2014.881652
   McIntosh K, 2018, EDUC RESEARCHER, V47, P307, DOI 10.3102/0013189X18776975
   Norman CD, 2006, IMPLEMENT SCI, V1, P0, DOI 10.1186/1748-5908-1-20
   Padian NS, 2011, LANCET, V378, P269, DOI 10.1016/S0140-6736(11)60877-5
   Piot P, 2008, LANCET, V372, P845, DOI 10.1016/S0140-6736(08)60888-0
   Porth T, 2014, 2014 20 INT AIDS C M, V0, P0
   Rohrbach LA, 2005, HEALTH EDUC RES, V20, P514, DOI 10.1093/her/cyh008
   Schutte L, 2014, HEALTH EDUC RES, V29, P583, DOI 10.1093/her/cyu021
   Stanton B, 2015, AIDS BEHAV, V19, P1828, DOI 10.1007/s10461-015-1110-2
   Veniegas RC, 2009, AM J PUBLIC HEALTH, V99, PS124, DOI 10.2105/AJPH.2007.124263
   Vermund SH, 2013, JAIDS-J ACQ IMM DEF, V63, PS12, DOI 10.1097/QAI.0b013e31829202a2
   Wang B, 2017, IMPLEMENT SCI, V12, P0, DOI 10.1186/s13012-016-0539-7
   Wang B, 2017, HEALTH EDUC BEHAV, V44, P83, DOI 10.1177/1090198116639242
   Wang B, 2015, IMPLEMENT SCI, V10, P0, DOI 10.1186/s13012-015-0236-y
   Wang B, 2015, PREV SCI, V16, P110, DOI 10.1007/s11121-014-0486-y
   Wang B, 2014, PREV SCI, V15, P340, DOI 10.1007/s11121-013-0397-3
   Wenger E., 1998, COMMUNITIES PRACTICE, V0, P0
NR 46
TC 2
Z9 2
U1 0
U2 0
PU JMIR PUBLICATIONS, INC
PI TORONTO
PA 130 QUEENS QUAY E, STE 1102, TORONTO, ON M5A 0P6, CANADA
SN 1929-0748
EI 
J9 JMIR RES PROTOC
JI JMIR RES. Protoc.
PD AUG 15
PY 2020
VL 9
IS 8
BP 
EP 
DI 10.2196/14816
PG 10
WC Health Care Sciences & Services; Public, Environmental & Occupational Health
SC Health Care Sciences & Services; Public, Environmental & Occupational Health
GA NN3XP
UT WOS:000568724400016
PM 32821065
DA 2023-03-20
ER

PT J
AU Chandler, R
   Hull, S
   Ross, H
   Guillaume, D
   Paul, S
   Dera, N
   Hernandez, N
AF Chandler, Rasheeta
   Hull, Shawnika
   Ross, Henry
   Guillaume, Dominique
   Paul, Sudeshna
   Dera, Nikita
   Hernandez, Natalie
TI The pre-exposure prophylaxis (PrEP) consciousness of black college women and the perceived hesitancy of public health institutions to curtail HIV in black women
SO BMC PUBLIC HEALTH
LA English
DT Article
DE PrEP (pre-exposure prophylaxis); Black women; online education; HIV; College students; Prevention
ID united-states; prevention; risk; students; intervention; perceptions; disparity; knowledge; attitudes; behavior
AB BackgroundConsistent use of Pre-Exposure Prophylaxis (PrEP), a biomedical intervention for HIV seronegative persons, has been shown to significantly decrease HIV acquisition. Black women are a viable population segment to consider for PrEP use as their HIV incidence is overwhelmingly higher than all other women groups.MethodsWe developed and piloted a cultural- and age- appropriate PrEP education intervention to determine Black college women's: 1) perceptions of and receptivity to PrEP use; and 2) preferences for PrEP information delivery.ResultsWe recruited N=43 Black college women. Most of our sample were sophomore and Juniors of whom identified as heterosexual (83%) and single (67%). Over 50% of young women had never been HIV tested and only 28% had been tested in the last 6months; however, 100% of the women believed their HIV status was negative. Prior to participating in the study, most Black college women (67%) had not heard about PrEP and were unsure or apprehensive (72%) to initiate PrEP. The Black college women indicated that our educational intervention was extremely helpful (67%) for understanding and learning about PrEP. Post participating in our PrEP education module, regardless of delivery modality, participants reported being likely (62.55-70%) to initiate PrEP in the future.ConclusionsResults indicate that Black college women would strongly consider PrEP when provided with basic knowledge, regardless of delivery modality. Participants also showed greater appreciation for in-person delivery and found it to be significantly more helpful and of greater quality for learning about PrEP; comprehension or perceived usefulness of PrEP-related content was relatively the same between groups. PrEP content delivery -- via in-person or online methods - is contingent on learning style and presentation.Trial registrationThis study has been registered under the ISRCTN Registry as of July 6, 2020. The trial registration number is ISRCTN14792715. This study was retrospectively registered.
C1 [Chandler, Rasheeta; Guillaume, Dominique; Paul, Sudeshna] Emory Univ, Nell Hodgson Woodruff Sch Nursing NHWSON, 1520 Clifton Rd NE, Atlanta, GA 30322 USA.
   [Hull, Shawnika] George Washington Univ, Prevent & Community Hlth, 1918 F St NW, Washington, DC 20052 USA.
   [Ross, Henry] Univ Rochester, Ctr Community Practice, 601 Elmwood Ave, Rochester, NY 14627 USA.
   [Dera, Nikita; Hernandez, Natalie] Morehouse Sch Med, Community Hlth & Prevent Med, 720 Westview Dr, Atlanta, GA 30310 USA.
C3 Emory University; George Washington University; University of Rochester; Morehouse School of Medicine
RP Chandler, R (corresponding author), Emory Univ, Nell Hodgson Woodruff Sch Nursing NHWSON, 1520 Clifton Rd NE, Atlanta, GA 30322 USA.
EM r.d.chandler@emory.edu
FU Emory University, University Research Committee (URC) grant
CR [Anonymous], 1974, HLTH ED MONOGR, V2, P324, DOI 10.1177/109019817400200401, 10.1177/109019817400200401
   [Anonymous], 2014, WOMEN HIV AIDS US, V0, P0
   [Anonymous], 2016, LIFETIME RISK HIV DI, V0, P0
   Auerbach JD, 2015, AIDS PATIENT CARE ST, V29, P102, DOI 10.1089/apc.2014.0142
   Baeten JM, 2012, NEW ENGL J MED, V367, P399, DOI 10.1056/NEJMoa1108524
   Beyrer C, 2015, LANCET, V385, P1482, DOI 10.1016/S0140-6736(15)60724-3
   Bond Keosha T, 2016, J BLACK SEX RELATSH, V3, P1, DOI 10.1353/bsr.2016.0019
   Bradley ELP, 2019, MMWR-MORBID MORTAL W, V68, P416, DOI 10.15585/mmwr.mm6818a3
   Brown CW, 2012, INT J HEALTH PROMOT, V50, P61, DOI 10.1080/14635240.2012.661964
   Burns DN, 2014, CURR HIV-AIDS REP, V11, P393, DOI 10.1007/s11904-014-0234-8
   Calabrese SK, 2014, AIDS BEHAV, V18, P226, DOI 10.1007/s10461-013-0675-x
   Chandler R, 2016, J ASSOC NURSE AIDS C, V27, P392, DOI 10.1016/j.jana.2016.01.004
   Chandler R, 2013, J ASSOC NURSE AIDS C, V24, P491, DOI 10.1016/j.jana.2012.09.001
   Chandler-Coley R, 2017, J HEALTH COMMUN, V22, P102, DOI 10.1080/10810730.2016.1252817
   Danielson CK, 2014, J WOMENS HEALTH, V23, P413, DOI 10.1089/jwh.2013.4599
   Felsher M, 2018, DONT NEED PREP RIGHT, V0, P0
   Ferguson YO, 2006, AIDS CARE, V18, P323, DOI 10.1080/09540120500162122
   Finer LB, 2006, PERSPECT SEX REPRO H, V38, P90, DOI 10.1363/3809006
   Flash CA, 2017, INT J WOMENS HEALTH, V9, P0, DOI 10.2147/IJWH.S113675
   Golub SA, 2017, AIDS BEHAV, V21, P1229, DOI 10.1007/s10461-015-1129-4
   Halcomb EJ, 2007, J CLIN NURS, V16, P1000, DOI 10.1111/j.1365-2702.2006.01760.x
   Heads AM, 2017, J HEALTH CARE POOR U, V28, P155, DOI 10.1353/hpu.2017.0058
   Hill BS, 2018, J ASSOC NURSE AIDS C, V29, P107, DOI 10.1016/j.jana.2017.06.010
   Huang YLA, 2018, MMWR-MORBID MORTAL W, V67, P1147, DOI 10.15585/mmwr.mm6741a3
   Kay ES, 2020, AM J PUBLIC HEALTH, V110, P61, DOI 10.2105/AJPH.2019.305389
   Lambert CC, 2018, J ASSOC NURSE AIDS C, V29, P835, DOI 10.1016/j.jana.2018.03.005
   Le Blanc TT, 2014, J HLTH DISPAR RES PR, V7, P0
   Leibowitz AA, 2011, AM J PUBLIC HEALTH, V101, P982, DOI 10.2105/AJPH.2010.300066
   Mullins TLK, 2015, AIDS PATIENT CARE ST, V29, P193, DOI 10.1089/apc.2014.0273
   Neale J, 2016, ADDICTION, V111, P1096, DOI 10.1111/add.13314
   Ojikutu BO, 2018, AIDS BEHAV, V22, P3576, DOI 10.1007/s10461-018-2067-8
   Paxton Keisha C, 2013, J AIDS CLIN RES, V4, P221
   Payton FC, 2014, INTERNET RES, V24, P520, DOI 10.1108/IntR-09-2013-0193
   Pinto RM, 2018, AIDS BEHAV, V22, P3681, DOI 10.1007/s10461-018-2184-4
   Reif S, 2017, J COMMUN HEALTH, V42, P844, DOI 10.1007/s10900-017-0325-8
   Roehr B, 2012, BRIT MED J, V345, P0, DOI 10.1136/bmj.e4879
   Sheth AN, 2016, J VIRUS ERAD, V2, P149
   Siegler AJ, 2018, ANN EPIDEMIOL, V28, P841, DOI 10.1016/j.annepidem.2018.06.005
   United States Public Health Service, 2018, PREEXP PROPH PREV HI, V0, P0
   Wingood GM, 2013, JAIDS-J ACQ IMM DEF, V63, PS95, DOI 10.1097/QAI.0b013e3182920126
   Wingood GM, 2011, PSYCHOL HEALTH, V26, P223, DOI 10.1080/08870446.2011.531576
   Wu J.-H., 2008, PACIS 2008 P, V0, P149
   Wu JH, 2010, COMPUT EDUC, V55, P155, DOI 10.1016/j.compedu.2009.12.012
NR 44
TC 18
Z9 17
U1 0
U2 5
PU BMC
PI LONDON
PA CAMPUS, 4 CRINAN ST, LONDON N1 9XW, ENGLAND
SN 
EI 1471-2458
J9 BMC PUBLIC HEALTH
JI BMC Public Health
PD JUL 28
PY 2020
VL 20
IS 1
BP 
EP 
DI 10.1186/s12889-020-09248-6
PG 11
WC Public, Environmental & Occupational Health
SC Public, Environmental & Occupational Health
GA MV3WY
UT WOS:000556293100002
PM 32723313
DA 2023-03-20
ER

PT J
AU Silva-Boghossian, CM
   Boscardini, BAB
   Pereira, CM
   Moreira, EJL
AF Silva-Boghossian, Carina Maciel
   Berrondo Boscardini, Brenda Azzariti
   Pereira, Claudia Maria
   Lima Moreira, Edson Jorge
TI Evaluation of oral care protocols practice by dentists in Rio de Janeiro towards HIV/AIDS individuals
SO BMC ORAL HEALTH
LA English
DT Article
DE Dental professional; Dentist; Oral health; HIV; AIDS
ID dental students knowledge; hiv; attitude; prevalence; lesions
AB Background The aim of this study was to evaluate the dentists' knowledge and practice regarding HIV positive individuals' oral care in Rio de Janeiro State. Methods Dentists from Rio de Janeiro State (n = 242) answered an electronic questionnaire on biosafety procedures, oral manifestations of AIDS, and knowledge of HIV infection. Collected information was stratified by gender, and data were analyzed using Chi-square and t tests. Results From the 14 oral manifestations investigated, oral candidiasis, necrotizing ulcerative gingivitis, and hairy leucoplakia were more associated with HIV, with no differences between the responses from men and women. Above 85% of the participants would be concerned about becoming infected with HIV after a needle/ sharp object injury and more than 80% of them were willing to be tested for HIV. However, significantly more women (98.8%), compared to men (91.3%), said they knew that HIV/ AIDS patients can contaminate dental care professionals, p = 0.007. There was a significant difference in the answers for the questions: "Are there special dental clinics for treatment of HIV/AIDS patients in Brazil?" (p = 0.044), and "Do the negative HIV tests surely indicate that the persons are free of viruses?" (p = 0.005). Significant differences between men and women were also observed regarding use of disposable mask (p = 0.01), and cap (p < 0.0001). Conclusion Most dentists who participated in the study presented a good knowledge on the care of HIV/ AIDS individuals, including biosafety protocols and in terms of the oral manifestations commonly associated to AIDS.
C1 [Silva-Boghossian, Carina Maciel; Berrondo Boscardini, Brenda Azzariti; Pereira, Claudia Maria; Lima Moreira, Edson Jorge] Univ Grande Rio UNIGRANRIO, Sch Dent, Postgrad Program Dent, Rua Prof Jose de Souza Herdy 1160, BR-25071202 Duque De Caxias, RJ, Brazil.
C3 Universidade do Grande Rio
RP Silva-Boghossian, CM (corresponding author), Univ Grande Rio UNIGRANRIO, Sch Dent, Postgrad Program Dent, Rua Prof Jose de Souza Herdy 1160, BR-25071202 Duque De Caxias, RJ, Brazil.
EM carinabogho@unigranrio.edu.br
FU National Foundation for the Development of Private Higher Education
CR Aggarwal A, 2013, J DENT EDUC, V77, P1209
   Albujeer ANH, 2015, J INT SOC PREV COMMU, V5, P372, DOI 10.4103/2231-0762.164788
   [Anonymous], 1998, HEALTH MILLIONS, V24, P3
   [Anonymous], 2010, REP GLOB AIDS EP 201, V0, P0
   [Anonymous], 2018, PROT CLIN DIR TER HI, V0, P0
   [Anonymous], 2016, AIDSINFO FACTSH 2016, V0, P0
   Blignaut E, 1994, J DENT ASSOC S AFR, V49, P133
   Brondani M. A., 2016, J CANADIAN DENT ASS, V82, P1
   Ellepola ANB, 2011, EUR J DENT EDUC, V15, P165, DOI 10.1111/j.1600-0579.2010.00652.x
   FEIGAL DW, 1991, AIDS, V5, P519, DOI 10.1097/00002030-199105000-00007
   Greenspan JS, 1997, ORAL DIS, V3, P1
   Lorosa AH, 2019, EUR J DENT EDUC, V23, P212, DOI 10.1111/eje.12423
   Maia Lizaldo Andrade, 2015, SAÚDE DEBATE, V39, P730, DOI 10.1590/0103-1104201510600030014
   McLean AT, 2012, AUST DENT J, V57, P256, DOI 10.1111/j.1834-7819.2012.01715.x
   Oberoi SS, 2014, INT SCH RES NOTICES, V2014, P0
   Oberoi SS, 2014, INT DENT J, V64, P324, DOI 10.1111/idj.12122
   Oliveira ER, 2002, AIDS CARE, V14, P569, DOI 10.1080/09540120220133099
   Rostamzadeh M, 2018, BMC ORAL HEALTH, V18, P0, DOI 10.1186/s12903-018-0685-1
   Sadeghi M, 2009, J DENT EDUC, V73, P740
   Senna Maria Inês Barreiros, 2005, CAD. SAÚDE PÚBLICA, V21, P217, DOI 10.1590/S0102-311X2005000100024
   Singh VP, 2017, MALAYS J MED SCI, V24, P73, DOI 10.21315/mjms2017.24.3.9
   Tappuni AR, 2001, ORAL SURG ORAL MED O, V92, P623, DOI 10.1067/moe.2001.118902
   UNAIDS, 2017, UNAIDS DATA 2021, V0, P0
   WILLIAMS DM, 1993, J ORAL PATHOL MED, V22, P289, DOI 10.1111/j.1600-0714.1993.tb01074.x
   World Health Organization (WHO), 2019, HIV AIDS KEY FACTS, V0, P0
NR 26
TC 1
Z9 1
U1 0
U2 2
PU BMC
PI LONDON
PA CAMPUS, 4 CRINAN ST, LONDON N1 9XW, ENGLAND
SN 1472-6831
EI 
J9 BMC ORAL HEALTH
JI BMC Oral Health
PD JAN 14
PY 2020
VL 20
IS 1
BP 
EP 
DI 10.1186/s12903-020-0999-7
PG 7
WC Dentistry, Oral Surgery & Medicine
SC Dentistry, Oral Surgery & Medicine
GA KL8TM
UT WOS:000513691100003
PM 31937291
DA 2023-03-20
ER

PT J
AU Tesfaye, Y
   Agenagnew, L
AF Tesfaye, Yonas
   Agenagnew, Liyew
TI Knowledge, Attitude, and Practices of Jimma Teacher Training College Students Toward Risky Sexual Behaviors, Jimma, Ethiopia
SO SEXUAL MEDICINE
LA English
DT Article
DE Unsafe Sexual Practice; Premarital Sex; STIs; Multiple Sexual Partners; Unprotected Sex
ID reproductive health; university-students; substance use; hiv; men
AB Background: College students represent the huge section of teenagers in Ethiopia, and a growing number of them practice unsafe sex and hence face unwanted sexual health outcomes. Despite this, little has been explored about the college students' knowledge, attitude, and practice toward risky sexual behaviors (RSBs) in the study area. Therefore, this study aimed to assess the knowledge, attitude, and the practice of Jimma teacher training college students toward RSBs, Jimma town, southwest Ethiopia, in 2018. Methods: An institution-based quantitative cross-sectional study was conducted. Data were collected through a pretested, structured, and self-administered questionnaire. A total of 395 respondents were selected using a simple random sampling technique. The collected data were checked manually for completeness and consistency, entered into Epi-data, version 3.1, data entry software, and exported to SPSS, version 20, statistical software for analysis. Descriptive statistics were used to summarize the outcome and explanatory variables. Results: Among the total 360 respondents, 140 (38.9%) had poor knowledge of RSBs. The majority 78 (36.6%) of the respondents described radio as their main source of information about RSBs. More than threequarters, 163 (76.6%) respondents define practicing oral and/or anal sex as RSBs and 194 (91%) reported sexually transmitted infections including HIV/AIDS as the main consequence of RSBs. This study also revealed 156 (43.4%) participants had an unfavorable attitude toward RSBs. 60 (16.7%) participants disagree with the idea that condoms prevent HIV/AIDS and nearly all respondents (340 [94.5%]) agreed homosexuality brings sexual risks. Among those who had sexual experience, 83 (32.4%) had 2 or more sexual partners, more than two third (176 [68.8%]) had sexual practice after drinking alcohol, and 90 (35.1%) participants reported they did not use a condom when they had sex. Conclusion: A significant percentage of the students have poor knowledge, attitude, and practice toward RSBs. Tesfaye Y, Agenagnew L. Knowledge, Attitude, and Practices of Jimma Teacher Training College Students Toward Risky Sexual Behaviors, Jimma, Ethiopia. Sex Med 2020;8:554-564. Copyright (c) 2020, The Authors. Published by Elsevier Inc. on behalf of the International Society for Sexual Medicine. This is an open access article under the CC BY-NC-ND license (http://creativecommons.org/licenses/by-nc-nd/4.0/).
C1 [Tesfaye, Yonas; Agenagnew, Liyew] Jimma Univ, Dept Psychiat, POB 378, Jimma, Ethiopia.
C3 Jimma University
RP Tesfaye, Y (corresponding author), Jimma Univ, Dept Psychiat, POB 378, Jimma, Ethiopia.
EM yonastesfaye71@yahoo.com
FU Jimma University, Jimma, Ethiopia
CR Agajie M., 2015, SCI J CLIN MED, V4, P67
   Alamrew Z, 2013, SRN PUBLIC HLTH, V2013, P0
   [Anonymous], 2015, J CHILD ADOLESC BEHA, V3, P2
   [Anonymous], 2008, AFR J REPROD HLTH, V11, P182
   [Anonymous], 1900, V201, V0, P74
   Bakhoum AY, 2014, ADV PUBLIC HLTH, V2014, P1
   Bankole Akinrinola, 2007, AFR J REPROD HEALTH, V11, P28, DOI 10.2307/25549730
   Campus S, 2018, BMC RES NOTES, V11, P7
   Central Statistical Agency, 2016, SURV H, V0, P0
   Cooper ML, 2002, J STUD ALCOHOL, V0, PP101, DOI 10.15288/jsas.2002.s14.101
   Dadi AF, 2014, SCI J PUBLIC HLTH, V2, P410
   Daniel WW, 2004, BIOSTATISTICS FDN AN, V8th, P156
   Degu G., 2006, RES METHODOLOGY, V0, P47
   Demisie AS, 2014, AM J HLTH RES, V2, P260
   Derese A, 2020, SCI J PUBLIC HEAL, V2, P102
   Dida Nagasa, 2015, BMC RES NOTES, V8, P8, DOI 10.1186/s13104-015-0975-5
   Dingeta T, 2012, PAN AFR MED J, V12, P0
   DUBLIN S, 1992, AIDS, V6, P475, DOI 10.1097/00002030-199205000-00006
   Eksi Z, 2014, PROCD SOC BEHV, V122, P465, DOI 10.1016/j.sbspro.2014.01.1374
   Ena L, 2016, J WOMENS HLTH CARE, V5, P297
   Fentahun N, 2014, ETHIOP J HEALTH SCI, V24, P59, DOI 10.4314/ejhs.v24i1.8
   Fetene N, 2018, PLOS ONE, V13, P0, DOI 10.1371/journal.pone.0198657
   Firomsa Hinkosa Tolera, 2019, JOURNAL OF PUBLIC HEALTH AND EPIDEMIOLOGY, V11, P1, DOI 10.5897/JPHE2018.1077
   Folasayo AT, 2017, INT J ENV RES PUB HE, V14, P0, DOI 10.3390/ijerph14020159
   Gebremedhin AT, 2013, JBI DATABASE SYST RE, V11, P59, DOI 10.11124/jbisrir-2013-877
   GRAVES KL, 1995, FAM PLANN PERSPECT, V27, P18, DOI 10.2307/2135972
   Grossman JM, 2018, INT J ENV RES PUB HE, V15, P0, DOI 10.3390/ijerph15010107
   Hall PA, 2004, TOP ADV PRACT NURS, V4, P0
   Hassan A, 2015, INT J COMPUT MAT SCI, V4, P0, DOI 10.1142/S2047684115500190
   Henok A, 2015, J CHILD ADOLESC BEHA, V3, P3
   Islam S.M., 2015, INT J ADV MED HLTH R, V2, P9, DOI 10.4103/2349-4220.159118
   Kebede D, 2005, BMC PUBLIC HEALTH, V5, P0, DOI 10.1186/1471-2458-5-109
   Lorant V, 2013, BMC PUBLIC HEALTH, V13, P0, DOI 10.1186/1471-2458-13-615
   Ma WZ, 2016, J BIOMED RES, V30, P101, DOI 10.7555/JBR.30.20150057
   Mavhandu-Mudzusi AH, 2016, HEALTH SA GESONDHEID, V21, P0, DOI 10.1016/j.hsag.2015.11.002
   Morris JL, 2015, INT J GYNECOL OBSTET, V131, PS40, DOI 10.1016/j.ijgo.2015.02.006
   Mulu W, 2014, REPROD HEALTH, V11, P0, DOI 10.1186/1742-4755-11-84
   Natae SF, 2017, J HLTH MED NURS, V44, P1
   National Alliance of State & Territorial AIDS Directors, 2012, U HIV STI PREV PACK, V0, P0
   Ndongmo Therese Ntigwa, 2017, PAN AFR MED J, V26, P71, DOI 10.11604/pamj.2017.26.71.11312
   Negeri EL, 2014, BMC PUBLIC HEALTH, V14, P0, DOI 10.1186/1471-2458-14-301
   Perera UAP, 2018, REPROD HEALTH, V15, P0, DOI 10.1186/s12978-018-0546-z
   Randolph ME, 2008, ARCH SEX BEHAV, V36, P844
   Regassa N, 2011, E AFR J PUBLIC HLTH, V2, P828
   Regassa Nigatu, 2011, EAST AFR J PUBLIC HEALTH, V8, P141
   Russell TV, 2007, PLOS ONE, V2, P0, DOI 10.1371/journal.pone.0001283
   Shubhangi Nayak, 2016, INTERNATIONAL JOURNAL OF MEDICAL SCIENCE AND PUBLIC HEALTH, V5, P1592
   State R., 2012, PAN AFRICAN MED J, V8688, P1
   Staton M, 1999, HEALTH SOC WORK, V24, P147, DOI 10.1093/hsw/24.2.147
   Students C, 2016, AM J BIOMED LIFE SCI, V3, P91
   Tura G, 2012, ETHIOP J HEALTH SCI, V22, P170
   WHO (World Health Organization), 2002, DEF SEX HLTH SEX HLT, V0, P0
   Xu HH, 2019, BMC PUBLIC HEALTH, V19, P0, DOI 10.1186/s12889-019-6570-2
NR 53
TC 2
Z9 2
U1 0
U2 7
PU ELSEVIER SCI LTD
PI OXFORD
PA THE BOULEVARD, LANGFORD LANE, KIDLINGTON, OXFORD OX5 1GB, OXON, ENGLAND
SN 
EI 2050-1161
J9 SEX MED-UK
JI Sex. Med.
PD SEP 15
PY 2020
VL 8
IS 3
BP 554
EP 564
DI 10.1016/j.esxm.2020.04.006
PG 11
WC Medicine, General & Internal; Urology & Nephrology
SC General & Internal Medicine; Urology & Nephrology
GA NJ0AP
UT WOS:000565707300027
PM 32499211
DA 2023-03-20
ER

PT J
AU Ma, HX
   Loke, AY
AF Ma, Haixia
   Loke, Alice Yuen
TI Knowledge of, attitudes towards, and willingness to care for sex workers: Differences between general and mental health nursing students
SO JOURNAL OF PROFESSIONAL NURSING
LA English
DT Article
DE Knowledge; Attitudes; Willingness to care; Sex workers; Nursing students
ID sexually-transmitted infections; cultural competence; nurses knowledge; stigma; interventions; prostitution; providers; education; hiv/aids; services
AB Background: It is not common in most nursing education programmes to teach students how to care for sex workers. Little is known about whether nursing students are prepared to care for sex workers upon graduation. Objectives: This study aims to explore and compare students in the general and mental health nursing programmes in Hong Kong in terms of their knowledge of, support for the human rights of sex workers; attitudes towards, and willingness to care for sex workers. This study also aims to explore the factors associated with attitudes towards and willingness to care for sex workers among all nursing students, general nursing students, and mental health nursing students. Methods: A cross-sectional study. Undergraduate nursing students were invited to participate in an online survey in 2019. Results: A total of 317 students completed the questionnaire. The students had little knowledge of sex workers, and their attitudes were polarized. Their attitudes towards sex workers and their support for the human rights of sex workers were significantly associated with their willingness to care for sex workers. A perceived need for education relating to caring for sex workers was positively associated with attitudes towards sex workers and a willingness to care for them. Final year students had a more positive attitude towards sex workers than first-year students. Conclusion: The study may contribute to the development of a nursing curriculum for the promotion of non-judgmental care for sex workers or disadvantaged client groups.
C1 [Ma, Haixia; Loke, Alice Yuen] Hong Kong Polytech Univ, Sch Nursing, Hung Hom, Kowloon, GH 525, Hong Kong, Peoples R China.
C3 Hong Kong Polytechnic University
RP Loke, AY (corresponding author), Hong Kong Polytech Univ, Sch Nursing, Hung Hom, Kowloon, GH 525, Hong Kong, Peoples R China.
EM alice.yuen.loke@polyu.edu.hk
CR Aaberg V, 2016, NURS EDUC TODAY, V44, P14, DOI 10.1016/j.nedt.2016.05.009
   Ajzen I, 2005, HANDBOOK OF ATTITUDES, V0, P173
   [Anonymous], 2013, UNC BIAS HIGH ED, V0, P0
   [Anonymous], 2008, ESS BACC ED PROF NUR, V0, P0
   Bekker LG, 2015, LANCET, V385, P72, DOI 10.1016/S0140-6736(14)60974-0
   Carabez R, 2015, J PROF NURS, V31, P323, DOI 10.1016/j.profnurs.2015.01.003
   Chan KY, 2007, AIDS PATIENT CARE ST, V21, P763, DOI 10.1089/apc.2007.0004
   Chiu M. C., 2006, ASIAN J SOC SCI, V34, P547
   Cornelius JB, 2015, NURS EDUC PERSPECT, V36, P176, DOI 10.5480/13-1223
   Dalky HF, 2012, WESTERN J NURS RES, V34, P520, DOI 10.1177/0193945911400638
   Decker MR, 2015, LANCET, V385, P186, DOI 10.1016/S0140-6736(14)60800-X
   Doorenbos AZ, 2005, NURS RES, V54, P324, DOI 10.1097/00006199-200509000-00006
   Doran F, 2017, J CLIN NURS, V26, P2286, DOI 10.1111/jocn.13325
   Dyson S, 2019, ROUTLEDGE INT HDB NU, V0, P0
   Festinger L., 1962, THEORY COGNITIVE DIS, V2, P0
   Gao ES, 2012, J ADOLESCENT HEALTH, V50, PS12, DOI 10.1016/j.jadohealth.2011.12.002
   Hart W, 2009, PSYCHOL BULL, V135, P555, DOI 10.1037/a0015701
   Hatchett L., 2015, ONLINE J HLTH ETHICS, V11, P4
   Heijnders Miriam, 2006, PSYCHOL HEALTH MED, V11, P353, DOI 10.1080/13548500600595327
   Hood JE, 2011, SEX HEALTH, V8, P159, DOI 10.1071/SH10070
   Horton K, 2007, NURS ETHICS, V14, P716, DOI 10.1177/0969733007082112
   Hou Shu-Ying, 2006, KAOHSIUNG JOURNAL OF MEDICAL SCIENCES, V22, P390, DOI 10.1016/S1607-551X(09)70328-6
   Jayanna K, 2010, SEX TRANSM INFECT, V86, P131, DOI 10.1136/sti.2008.035600
   Kleinman A, 2006, PLOS MED, V3, P1673, DOI 10.1371/journal.pmed.0030294
   Kong Government Hong, 2017, HONG KONG CRIM ORD C, V0, P0
   Kwok DK, 2015, INT REV PSYCHIATR, V27, P444, DOI 10.3109/09540261.2015.1083950
   Lai Y., 2015, QUALITATIVE STUDY CO, V0, P0
   Lambrinou E, 2009, NURS EDUC TODAY, V29, P617, DOI 10.1016/j.nedt.2009.01.011
   Leung KM, 2013, HONG KONG MED J, V19, P203, DOI 10.12809/hkmj133917
   Levin L, 2011, RES SOCIAL WORK PRAC, V21, P582, DOI 10.1177/1049731511406451
   Lim A, 2008, ASIA PAC J ANTHROPOL, V9, P319, DOI 10.1080/14442210802449050
   Livingston JD, 2012, ADDICTION, V107, P39, DOI 10.1111/j.1360-0443.2011.03601.x
   Loper K., 2014, PUBLIC ATTITUDES GAY, V0, P0
   Ma PHX, 2018, SEX RES SOC POLICY, V15, P231, DOI 10.1007/s13178-017-0294-9
   Ma PHX, 2017, AIDS BEHAV, V21, P2412, DOI 10.1007/s10461-017-1818-2
   MELBY V, 1992, J ADV NURS, V17, P1068, DOI 10.1111/j.1365-2648.1992.tb02041.x
   Nakagawa J. T., 2014, INT J MED STUDENTS, V2, P0
   Nunnally J. C., 1967, PSYCHOMETRIC THEORY, V0, P0
   Overs C, 2002, SEX WORKERS PART SOL, V0, P0
   Phrasisombath K, 2012, ASIA-PAC J PUBLIC HE, V24, P940, DOI 10.1177/1010539511416223
   Pickles D, 2019, NURS ETHICS, V26, P1087, DOI 10.1177/0969733017738132
   Polit DF, 2007, RES NURS HEALTH, V30, P459, DOI 10.1002/nur.20199
   Ross MW, 2012, SCAND J WORK ENV HEA, V38, P105, DOI 10.5271/sjweh.3184
   Schaffauser T., 2010, GUARDIAN, V0, P23
   Sengupta S, 2011, AIDS BEHAV, V15, P1075, DOI 10.1007/s10461-010-9847-0
   Shaw H. K., 2008, J CULTURAL DIVERSITY, V15, P0
   Stevens J.P., 2012, APPL MULTIVARIATE ST, V0, P0
   Suominen T, 2010, INT J NURS PRACT, V16, P138, DOI 10.1111/j.1440-172X.2010.01822.x
   Sweeny K, 2010, REV GEN PSYCHOL, V14, P340, DOI 10.1037/a0021288
   The Nursing Council of Hong Kong, 2015, COD PROF COND COD ET, V0, P0
   UN Office of the High Commissioner for Human Rights (OHCHR), 2014, REPR RIGHTS AR HUM R, V0, P0
   UNAIDS, 2017, BACKGR NOT ZER DISCR, V0, P0
   Vilela MV, 2010, REV LAT-AM ENFERM, V18, P529, DOI 10.1590/S0104-11692010000700007
   Waltz CF, 2010, MEASUREMENT NURSING, V0, P0
   WHO; UNFPA; UNAIDS; NSWP; World Bank; UNDP, 2013, IMPL COMPR HIV STI P, V0, P19
   Wong HTH, 2015, SEX TRANSM DIS, V42, P185, DOI 10.1097/OLQ.0000000000000257
   Wong WCW, 2011, SOCIOL HEALTH ILL, V33, P50, DOI 10.1111/j.1467-9566.2010.01276.x
   Yen CF, 2007, PUBLIC HEALTH, V121, P73, DOI 10.1016/j.puhe.2006.08.013
   Yip PSF, 2013, BMC PUBLIC HEALTH, V13, P0, DOI 10.1186/1471-2458-13-691
   Yiu JW, 2010, SOC SCI MED, V71, P38, DOI 10.1016/j.socscimed.2010.02.045
NR 60
TC 3
Z9 3
U1 2
U2 9
PU W B SAUNDERS CO-ELSEVIER INC
PI PHILADELPHIA
PA 1600 JOHN F KENNEDY BOULEVARD, STE 1800, PHILADELPHIA, PA 19103-2899 USA
SN 8755-7223
EI 1532-8481
J9 J PROF NURS
JI J. Prof. Nurs.
PD JUL-AUG 15
PY 2020
VL 36
IS 4
BP 264
EP 277
DI 10.1016/j.profnurs.2020.01.002
PG 14
WC Nursing
SC Nursing
GA NK4VS
UT WOS:000566730400015
PM 32819554
DA 2023-03-20
ER

PT J
AU Won, S
   Anderman, EM
   Zimmerman, RS
AF Won, Sungjun
   Anderman, Eric M.
   Zimmerman, Rick S.
TI Longitudinal Relations of Classroom Goal Structures to Students' Motivation and Learning Outcomes in Health Education
SO JOURNAL OF EDUCATIONAL PSYCHOLOGY
LA English
DT Article
DE classroom goal structures; health education; HIV and pregnancy prevention; self-efficacy; task values
ID expectancy-value theory; of-fit index; achievement goals; self-efficacy; competence beliefs; early adolescents; help-seeking; intrinsic motivation; hiv prevention; power analysis
AB Little attention has been paid to goal structures in health education, despite their well-established roles in motivation and learning. The primary goal of this study was to examine the longitudinal relations of classroom goal structures to high school students' (N = 636) motivation and learning outcomes in health education. We incorporated two aspects of motivation: self-efficacy for negotiating condom use and task values for learning new information about HIV and pregnancy prevention. Results revealed that students' perceptions of a mastery goal structure were positively related to their self-efficacy and task values, and also their knowledge and behavioral intentions one year after the health education curriculum had been delivered. In contrast, students' perceptions of an extrinsic goal structure were not related to their motivation and learning outcomes. Our findings suggest that the implementation of instructional practices focusing on mastery may enhance the efficacy of HIV and pregnancy prevention programs.
C1 [Won, Sungjun] Univ Victoria, Dept Educ Psychol & Leadership Studies, 3800 Finnerty Rd, Victoria, BC V8P 5C2, Canada.
   [Anderman, Eric M.] Ohio State Univ, Dept Educ Studies, Columbus, OH 43210 USA.
   [Zimmerman, Rick S.] Louisiana State Univ, Sch Nursing, Baton Rouge, LA 70803 USA.
C3 University of Victoria; University System of Ohio; Ohio State University; Louisiana State University System; Louisiana State University
RP Won, S (corresponding author), Univ Victoria, Dept Educ Psychol & Leadership Studies, 3800 Finnerty Rd, Victoria, BC V8P 5C2, Canada.
EM won.76@osu.edu
FU National Institute of Nursing Research [R01 NR08379-01]
CR AJZEN I, 1991, ORGAN BEHAV HUM DEC, V50, P179, DOI 10.1016/0749-5978(91)90020-T
   AMES C, 1988, J EDUC PSYCHOL, V80, P260, DOI 10.1037/0022-0663.80.3.260
   Anderman E. M., 1999, J RES DEV EDUC, V32, P131
   Anderman EM, 1997, CONTEMP EDUC PSYCHOL, V22, P269, DOI 10.1006/ceps.1996.0926
   Anderman EM, 2004, CONTEMP EDUC PSYCHOL, V29, P499, DOI 10.1016/j.cedpsych.2004.02.002
   Anderman EM, 2019, ETHICS BEHAV, V29, P1, DOI 10.1080/10508422.2017.1373648
   Anderman EM, 2011, J RES ADOLESCENCE, V21, P904, DOI 10.1111/j.1532-7795.2011.00751.x
   Anderman EM, 2009, HEALTH PROMOT PRACT, V10, P597, DOI 10.1177/1524839907309375
   Anderman EM, 2010, J EXP EDUC, V78, P135, DOI 10.1080/00220970903224636
   [Anonymous], 2021, MPLUS USERS GUIDE, V0, P0
   Arens AK, 2019, J EDUC PSYCHOL, V111, P663, DOI 10.1037/edu0000313
   Bandura A, 2004, HEALTH EDUC BEHAV, V31, P143, DOI 10.1177/1090198104263660
   Bandura Albert, 1997, SELF EFFICACY EXERCI, V0, P0
   Barbee AP, 2016, AM J PUBLIC HEALTH, V106, PS85, DOI 10.2105/AJPH.2016.303429
   Barron KE, 2001, J PERS SOC PSYCHOL, V80, P706, DOI 10.1037//0022-3514.80.5.706
   Barth R.B., 1989, REDUCING RISK BUILDI, V0, P0
   Barth R. P., 2015, PROGRAM OVERVIEW RED, V0, P0
   Basen-Engquist K, 1999, HEALTH EDUC RES, V14, P25, DOI 10.1093/her/14.1.25
   BASENENGQUIST K, 1992, HEALTH EDUC QUART, V19, P263, DOI 10.1177/109019819201900209
   Bong M, 2003, EDUC PSYCHOL REV, V15, P1, DOI 10.1023/A:1021302408382
   Bong M, 2015, INTEREST MATH SCI LE, V0, PP33, DOI 10.3102/978-0-935302-42-4_2
   Bong M, 2008, J EXP EDUC, V76, P191, DOI 10.3200/JEXE.76.2.191-217
   Centers for Disease and Control, 2016, SEX RISK BEH HIV STD, V0, P0
   Centers for Disease Control and Prevention (CDC), 2001, HIV AIDS PREV RES SY, V0, P0
   Centers for Disease Control and Prevention (CDC), 2019, REPR HLTH TEEN PREGN, V0, P0
   Centers for Disease Control and Prevention (CDC), 2015, REP STDS US 2014 NAT, V0, P0
   Centers for Disease Control and Prevention (CDC), 2018, COMP EV BAS INT BEST, V0, P0
   Centers for Disease Control and Prevention (CDC), 2018, STAT SCH BAS HLTH ED, V0, P0
   Chen FF, 2007, STRUCT EQU MODELING, V14, P464, DOI 10.1080/10705510701301834
   Cheung GW, 2002, STRUCT EQU MODELING, V9, P233, DOI 10.1207/S15328007SEM0902_5
   Crede M., 2013, INT GUIDE STUDENT AC, V0, P49
   DiCenso A, 2002, BMJ-BRIT MED J, V324, P1426, DOI 10.1136/bmj.324.7351.1426
   DiIorio C, 2001, J ADOLESCENT HEALTH, V29, P208, DOI 10.1016/S1054-139X(00)00200-7
   Dimitrov DM, 2010, MEAS EVAL COUNS DEV, V43, P121, DOI 10.1177/0748175610373459
   Duchesne S, 2012, J EARLY ADOLESCENCE, V32, P681, DOI 10.1177/0272431611419506
   Durik AM, 2006, J EDUC PSYCHOL, V98, P382, DOI 10.1037/0022-0663.98.2.382
   ECCLES J, 1984, J PERS SOC PSYCHOL, V46, P26
   Eccles J. S., 1983, ACHIEVEMENT ACHIEVEM, V0, PP75, DOI 10.1006/CEPS.1999.1015
   Eccles J. S., 2005, HDB COMPETENCE MOTIV, V0, P105
   Eccles JS, 2002, ANNU REV PSYCHOL, V53, P109, DOI 10.1146/annurev.psych.53.100901.135153
   ECCLES JS, 1993, AM PSYCHOL, V48, P90, DOI 10.1037/0003-066X.48.2.90
   Fishbein M., 2010, PREDICTING CHANGING, V0, P0, DOI DOI 10.4324/9780203838020
   Fisher JD., 2000, AIDS PREVENT MENT H, V0, PP3, DOI 10.1007/978-1-4615-4137-0_1
   Gaspard H, 2015, J EDUC PSYCHOL, V107, P663, DOI 10.1037/edu0000003
   Gray DL, 2015, LEARN INDIVID DIFFER, V40, P9, DOI 10.1016/j.lindif.2015.03.025
   Guo JS, 2015, DEV PSYCHOL, V51, P1163, DOI 10.1037/a0039440
   Hamilton R, 2013, PHI DELTA KAPPAN, V94, P34, DOI 10.1177/003172171309400508
   Harackiewicz JM, 2002, J EDUC PSYCHOL, V94, P638, DOI 10.1037//0022-0663.94.3.638
   Hsu C.-S., 2013, B ED PSYCHOL, V45, P63
   Hu LT, 1999, STRUCT EQU MODELING, V6, P1, DOI 10.1080/10705519909540118
   Hulleman CS, 2010, PSYCHOL BULL, V136, P422, DOI 10.1037/a0018947
   Jacobs JE, 2002, CHILD DEV, V73, P509, DOI 10.1111/1467-8624.00421
   Kaplan A, 1999, LEARN INDIVID DIFFER, V11, P187, DOI 10.1016/S1041-6080(00)80005-9
   Kaplan A, 1999, CONTEMP EDUC PSYCHOL, V24, P330, DOI 10.1006/ceps.1999.0993
   KASEN S, 1992, HEALTH EDUC QUART, V19, P187, DOI 10.1177/109019819201900204
   Kaufman MR, 2014, JAIDS-J ACQ IMM DEF, V66, PS250, DOI 10.1097/QAI.0000000000000236
   Kelsey M, 2016, AM J PUBLIC HEALTH, V106, PS45, DOI 10.2105/AJPH.2016.303409
   Kirby D, 2009, CHILD DEV PERSPECT, V3, P21, DOI 10.1111/j.1750-8606.2008.00071.x
   Kirby DB, 2007, J ADOLESCENT HEALTH, V40, P206, DOI 10.1016/j.jadohealth.2006.11.143
   Kuncel NR, 2005, REV EDUC RES, V75, P63, DOI 10.3102/00346543075001063
   Lauermann F, 2017, DEV PSYCHOL, V53, P1540, DOI 10.1037/dev0000367
   Lindberg L, 2016, J ADOLESCENT HEALTH, V58, PS100, DOI 10.1016/j.jadohealth.2015.10.213
   MacCallum RC, 1996, PSYCHOL METHODS, V1, P130, DOI 10.1037/1082-989X.1.2.130
   MacCallum R, 2010, STRUCT EQU MODELING, V17, P23, DOI 10.1080/10705510903438906
   MacKinnon DP, 2007, ANNU REV PSYCHOL, V58, P593, DOI 10.1146/annurev.psych.58.110405.085542
   Maehr M. L., 1996, TRANSFORMING SCH CUL, V0, P0
   MAEHR ML, 1993, ELEM SCHOOL J, V93, P593, DOI 10.1086/461742
   McArdle JJ, 2009, ANNU REV PSYCHOL, V60, P577, DOI 10.1146/annurev.psych.60.110707.163612
   Meece JL, 2006, ANNU REV PSYCHOL, V57, P487, DOI 10.1146/annurev.psych.56.091103.070258
   Midgley C, 1998, CONTEMP EDUC PSYCHOL, V23, P113, DOI 10.1006/ceps.1998.0965
   Midgley C., 2002, GOALS GOAL STRUCTURE, V0, P0
   Miller AD, 2007, CONTEMP EDUC PSYCHOL, V32, P83, DOI 10.1016/j.cedpsych.2006.10.006
   Murayama K, 2009, J EDUC PSYCHOL, V101, P432, DOI 10.1037/a0014221
   Nagengast B, 2016, HANDBOOK OF EDUCATIONAL PSYCHOLOGY, V0, P41
   National Center for Education Statistics, 2001, DIG ED STAT STAT REQ, V0, P0
   Noar SM, 2005, HEALTH EDUC RES, V20, P275, DOI 10.1093/her/cyg113
   Noar SM., 2005, J PSYCHOL HUMAN SEXU, V16, P59
   OLeary A, 2008, HEALTH PSYCHOL, V27, PS180, DOI 10.1037/0278-6133.27.2(Suppl.).S180
   Pajares F, 1996, REV EDUC RES, V66, P543, DOI 10.2307/1170653
   Perez T, 2014, J EDUC PSYCHOL, V106, P315, DOI 10.1037/a0034027
   Pintrich PR, 2000, J EDUC PSYCHOL, V92, P544, DOI 10.1037/0022-0663.92.3.544
   Raykov T, 2005, STRUCT EQU MODELING, V12, P493, DOI 10.1207/s15328007sem1203_8
   Roeser RW, 1996, J EDUC PSYCHOL, V88, P408, DOI 10.1037/0022-0663.88.3.408
   Rohrbach LA, 2015, J ADOLESCENT HEALTH, V57, P399, DOI 10.1016/j.jadohealth.2015.07.004
   Ryan RM, 2000, AM PSYCHOL, V55, P68, DOI 10.1037/0003-066X.55.1.68
   Schenke K, 2015, CONTEMP EDUC PSYCHOL, V41, P133, DOI 10.1016/j.cedpsych.2015.01.003
   Shim SS, 2013, J EDUC RES, V106, P290, DOI 10.1080/00220671.2012.692733
   Simpkins SD, 2006, DEV PSYCHOL, V42, P70, DOI 10.1037/0012-1649.42.1.70
   Sionean C, 2002, J ADOLESCENT HEALTH, V30, P55, DOI 10.1016/S1054-139X(01)00318-4
   Skaalvik EM, 2017, SOC PSYCHOL EDUC, V20, P543, DOI 10.1007/s11218-017-9382-1
   Spinath B, 2008, CHILD DEV, V79, P1555, DOI 10.1111/j.1467-8624.2008.01205.x
   Spinath B, 2012, J EDUC PSYCHOL, V104, P1135, DOI 10.1037/a0028115
   Trautwein U, 2012, J EDUC PSYCHOL, V104, P763, DOI 10.1037/a0027470
   Turner JC, 2002, J EDUC PSYCHOL, V94, P88, DOI 10.1037//0022-0663.94.1.88
   Urdan T, 2004, J EDUC PSYCHOL, V96, P251, DOI 10.1037/0022-0663.96.2.251
   Urdan T, 1998, AM EDUC RES J, V35, P101, DOI 10.2307/1163453
   WALTER HJ, 1992, AM J PUBLIC HEALTH, V82, P528, DOI 10.2105/AJPH.82.4.528
   Wang MT, 2013, LEARN INSTR, V28, P12, DOI 10.1016/j.learninstruc.2013.04.002
   Wang MT, 2012, DEV PSYCHOL, V48, P1643, DOI 10.1037/a0027247
   Watt HMG, 2017, SEX ROLES, V77, P254, DOI 10.1007/s11199-016-0711-1
   Widman L, 2014, HEALTH PSYCHOL, V33, P1113, DOI 10.1037/hea0000112
   Wigfield A, 1997, J EDUC PSYCHOL, V89, P451, DOI 10.1037/0022-0663.89.3.451
   Wigfield A, 2000, CONTEMP EDUC PSYCHOL, V25, P68, DOI 10.1006/ceps.1999.1015
   WIGFIELD A, 1991, DEV PSYCHOL, V27, P552, DOI 10.1037/0012-1649.27.4.552
   Wigfield A., 2009, HDB MOTIVATION SCH, V0, PP55, DOI 10.1006/CEPS.1999.1015
   Wigfield A, 2010, DEV REV, V30, P1, DOI 10.1016/j.dr.2009.12.001
   Williams J, 2008, STRUCT EQU MODELING, V15, P23, DOI 10.1080/10705510701758166
   Wolters CA, 2004, J EDUC PSYCHOL, V96, P236, DOI 10.1037/0022-0663.96.2.236
   Zimmerman RS, 2008, PERSPECT SEX REPRO H, V40, P42, DOI 10.1363/4004208
   Zimmerman RS, 2014, JAIDS-J ACQ IMM DEF, V66, PS285, DOI 10.1097/QAI.0000000000000241
NR 110
TC 9
Z9 8
U1 1
U2 19
PU AMER PSYCHOLOGICAL ASSOC
PI WASHINGTON
PA 750 FIRST ST NE, WASHINGTON, DC 20002-4242 USA
SN 0022-0663
EI 1939-2176
J9 J EDUC PSYCHOL
JI J. Educ. Psychol.
PD JUL 15
PY 2020
VL 112
IS 5
BP 1003
EP 1019
DI 10.1037/edu0000399
PG 17
WC Psychology, Educational
SC Psychology
GA MH3MK
UT WOS:000546636800010
DA 2023-03-20
ER

PT J
AU Wang, HW
   Chang, RJ
   Shen, QM
   Tsamlag, L
   Zhang, SX
   Shi, Y
   Ma, TC
   Wang, ZX
   She, R
   Lau, JTF
   Wang, Y
   Cai, Y
AF Wang, Huwen
   Chang, Ruijie
   Shen, Qiuming
   Tsamlag, Lhakpa
   Zhang, Shuxian
   Shi, Yue
   Ma, Tiecheng
   Wang, Zixin
   She, Rui
   Lau, Joseph T. F.
   Wang, Ying
   Cai, Yong
TI Information-Motivation-Behavioral Skills model of consistent condom use among transgender women in Shenyang, China
SO BMC PUBLIC HEALTH
LA English
DT Article
DE Transgender women; Condom use; Information-motivation-behavioral skills model; HIV; AIDS; China
ID hiv prevention; school-students; united-states; imb model; prevalence; risk; men; health; sex
AB BackgroundThe Information-Motivation-Behavioral Skills (IMB) model has received consistent empirical support in the context of HIV prevention among various key populations, but not yet among transgender women (TGW). None effective interventions has been carried out among TGW so far to control their high prevalence of unprotected anal intercourse. The intent of the current study is to examine the application of the IMB model to clarifying the association between condom use correlates and condom use frequency among TGW in China.MethodsUsing snowball sampling, we recruited 198 self-identified TGW in Shenyang, China from April 2017 to July 2017. Participants were required to complete a questionnaire assessing their background characteristics and IMB model constructs. Structural equation modeling (SEM) was conducted to demonstrate the utility of the IMB model.ResultsThe consistent condom use (CCU) rate was 47.0%. Results of SEM indicated that HIV-preventive motivation (comprising condom use attitude and subjective norms; beta =0.823, P< 0.001) and behavioral skills (including condom use skills and self-efficacy; <beta>=0.979, P=0.004) were related to more frequent condom use, whereas HIV knowledge was unrelated to condom use (beta =0.052, P=0.540).ConclusionsThe low CCU rate suggested that TGW in China were at high risk of HIV infection and transmission and a key intervention population. HIV-preventive interventions for this population should focus on enhancing motivation and strengthening behavioral skills to increase condom use frequency and reduce HIV infection.
C1 [Wang, Huwen; Chang, Ruijie; Shen, Qiuming; Tsamlag, Lhakpa; Zhang, Shuxian; Shi, Yue; Wang, Ying; Cai, Yong] Shanghai Jiao Tong Univ, Sch Publ Hlth, Sch Med, 227 South Chongqing Rd, Shanghai 200025, Peoples R China.
   [Ma, Tiecheng] China Love Aid, Shenyang 110000, Peoples R China.
   [Wang, Zixin; She, Rui; Lau, Joseph T. F.] Chinese Univ Hong Kong, JC Sch Publ Hlth & Primary Care, Ctr Hlth Behav Res, Hong Kong, Peoples R China.
C3 Shanghai Jiao Tong University; Chinese University of Hong Kong
RP Wang, Y; Cai, Y (corresponding author), Shanghai Jiao Tong Univ, Sch Publ Hlth, Sch Med, 227 South Chongqing Rd, Shanghai 200025, Peoples R China.
EM yingwangxun@163.com; caiyong202028@hotmail.com
FU National Natural Science Funds of China [71603166, 71673187]
CR Ajzen I., 1980, UNDERSTANDING ATTITU, V0, P0
   Baral SD, 2013, LANCET INFECT DIS, V13, P214, DOI 10.1016/S1473-3099(12)70315-8
   Becasen JS, 2019, AM J PUBLIC HEALTH, V109, PE1, DOI 10.2105/AJPH.2018.304727
   Bowring A, 2019, 10 IAS C HIV SCI, V0, P0
   Bryan AD, 2000, AIDS, V14, P756, DOI 10.1097/00002030-200004140-00021
   Cai Y, 2016, J INT AIDS SOC, V19, P26, DOI 10.7448/IAS.19.3.20800
   Cai Y, 2013, BMC INFECT DIS, V13, P0, DOI 10.1186/1471-2334-13-262
   Cambou MC, 2014, PLOS ONE, V9, P0, DOI 10.1371/journal.pone.0102894
   Carey MP, 2002, AIDS EDUC PREV, V14, P172, DOI 10.1521/aeap.14.2.172.23902
   China Center of Disease Control and Prevention, 2016, CHINA J AIDS STD, V22, P69, DOI 10.13419/J.CNKI.AIDS.2016.02.01
   Conron KJ, 2012, AM J PUBLIC HEALTH, V102, P118, DOI 10.2105/AJPH.2011.300315
   Dh L., 2006, CHIN J AIDS STD, V84, P271
   Fisher JD, 1996, CLAR SYMP, V0, P100
   FISHER JD, 1994, HEALTH PSYCHOL, V13, P238, DOI 10.1037/0278-6133.13.3.238
   FISHER JD, 1992, PSYCHOL BULL, V111, P455, DOI 10.1037/0033-2909.111.3.455
   Gause NK, 2018, J BEHAV MED, V41, P423, DOI 10.1007/s10865-018-9916-9
   Harman JJ, 2009, AIDS BEHAV, V13, P173, DOI 10.1007/s10461-007-9350-4
   Herbst JH, 2008, AIDS BEHAV, V12, P1, DOI 10.1007/s10461-007-9299-3
   JANZ NK, 1984, HEALTH EDUC QUART, V11, P1, DOI 10.1177/109019818401100101
   Jiang HB, 2019, BMC PUBLIC HEALTH, V19, P0, DOI 10.1186/s12889-019-6593-8
   Jill J, 2007, PSYCHOL HEALTH, V1, P73, DOI 10.1080/08870448708400316
   Kline R.B, 2011, J AM STAT ASSOC, V0, PP101, DOI 10.1002/0470013192.BSA655
   Kuyper L, 2014, ARCH SEX BEHAV, V43, P377, DOI 10.1007/s10508-013-0140-y
   Liu ZH, 2014, PLOS ONE, V9, P0, DOI 10.1371/journal.pone.0108976
   Magnani R, 2005, AIDS, V19, PS67, DOI 10.1097/01.aids.0000172879.20628.e1
   McDonald RP, 2002, PSYCHOL METHODS, V7, P64, DOI 10.1037//1082-989X.7.1.64
   Meerwijk EL, 2017, AM J PUBLIC HEALTH, V107, PE1, DOI 10.2105/AJPH.2016.303578
   Huy NV, 2016, CULT HEALTH SEX, V18, P321, DOI 10.1080/13691058.2015.1084375
   Noar SM, 2002, PSYCHOL HEALTH, V17, P711, DOI 10.1080/0887044021000030580
   Nostlinger C, 2010, AIDS PATIENT CARE ST, V24, P771, DOI 10.1089/apc.2010.0246
   Pinkerton SD, 1997, SOC SCI MED, V44, P1303, DOI 10.1016/S0277-9536(96)00258-4
   Poteat T, 2017, PLOS MED, V14, P0, DOI 10.1371/journal.pmed.1002422
   Scott-Sheldon LAJ, 2010, J HEALTH PSYCHOL, V15, P1093, DOI 10.1177/1359105310364174
   Shan D, 2018, INFECT DIS POVERTY, V7, P0, DOI 10.1186/s40249-018-0508-2
   Sheeran P, 1999, PSYCHOL BULL, V125, P90, DOI 10.1037/0033-2909.125.1.90
   Shen QM, 2019, BMC PUBLIC HEALTH, V19, P0, DOI 10.1186/s12889-019-6541-7
   Smith DK, 2015, JAIDS-J ACQ IMM DEF, V68, P337, DOI 10.1097/QAI.0000000000000461
   Statistics NBo, 2010, 6 NAT POP CENS PEOPL, V0, P0
   Tang SY, 2016, BMC INFECT DIS, V16, P0, DOI 10.1186/s12879-016-1904-5
   Valerio MA, 2016, BMC MED RES METHODOL, V16, P0, DOI 10.1186/s12874-016-0242-z
   Van Caenegem E, 2015, ARCH SEX BEHAV, V44, P1281, DOI 10.1007/s10508-014-0452-6
   Wang Z, 2017, HIV MED, V18, P635, DOI 10.1111/hiv.12500
   Yan ZH, 2019, INFECT DIS POVERTY, V8, P0, DOI 10.1186/s40249-019-0606-9
   Ybarra ML, 2013, AIDS BEHAV, V17, P1116, DOI 10.1007/s10461-012-0137-x
   Zhang H, 2011, BMC PUBLIC HEALTH, V11, P0, DOI 10.1186/1471-2458-11-113
   Zhang J, 2018, AIDS BEHAV, V22, P711, DOI 10.1007/s10461-017-1840-4
NR 46
TC 10
Z9 10
U1 1
U2 18
PU BMC
PI LONDON
PA CAMPUS, 4 CRINAN ST, LONDON N1 9XW, ENGLAND
SN 
EI 1471-2458
J9 BMC PUBLIC HEALTH
JI BMC Public Health
PD MAR 26
PY 2020
VL 20
IS 1
BP 
EP 
DI 10.1186/s12889-020-08494-y
PG 9
WC Public, Environmental & Occupational Health
SC Public, Environmental & Occupational Health
GA KY2OS
UT WOS:000522412700005
PM 32216775
DA 2023-03-20
ER

PT J
AU Nwimo, IO
   Elom, NA
   Ilo, CI
   Ojide, RN
   Ezugwu, UA
   Eke, VU
   Ezugwu, LE
AF Nwimo, Ignatius O.
   Elom, Nwamaka A.
   Ilo, Cajetan I.
   Ojide, Rita N.
   Ezugwu, Uchechukwu A.
   Eke, Vitalis U.
   Ezugwu, Lazaus E.
TI HIV/AIDS knowledge and attitude towards people living with HIV/AIDS (PLWHA): a cross-sectional study of primary school teachers
SO AFRICAN HEALTH SCIENCES
LA English
DT Article
DE HIV; AIDS; attitude; PLWHA; school; teachers
ID college-students; stigma; aids; hiv; prevalence
AB Background: Teachers are in advantage position to propagate correct information with regard to HIV/AIDS thereby influencing attitude towards PLWHA. With correct information stigmatization leading to spread of the scourge might be prevented. Aims & Objectives: The study was conducted to determine knowledge and attitude of primary school teachers towards PLWHA. Methods & Materials: The cross-sectional survey was used to study a sample of 400 primary school teachers in Ebonyi State, Nigeria. The instrument used for data collection was researchers' designed questionnaire. Out of 400 copies of ques-tionnaire administered; 394 representing 98.5% return rate, were used for analysis of data. Results: Results showed respondents had moderate (57.4%) knowledge concerning HIV/AIDS and positive attitude (3.09 +/- 0.98) to PLWHA. Female teachers' dispositions to PLWHA were better than the males based on their attitude scores and the difference was not significant in general knowledge of HIV/AIDS and attitude to PLWHA. Conclusion: Our findings underscore the need for a universal health education programme, focusing on HIV/AIDS educa- tion, in education institutions that train teachers in Nigeria so as to possibly mitigate the discrepancy in knowledge regarding curability of AIDS and any undesirable attitude towards PLWHA that may arise among teachers.
C1 [Nwimo, Ignatius O.; Elom, Nwamaka A.; Ilo, Cajetan I.; Ojide, Rita N.] Ebonyi State Univ, Dept Human Kinet & Hlth Educ, Abakaliki, Nigeria.
   [Ezugwu, Uchechukwu A.] Univ Nigeria, Dept Med Rehabil, Nsukka, Nigeria.
   [Eke, Vitalis U.] Univ Calabar, Dept Vocat & Special Educ, Calabar, Nigeria.
   [Ezugwu, Lazaus E.] Coll Hlth Technol, Oji River, Enugu State, Nigeria.
C3 University of Nigeria; University of Calabar
RP Nwimo, IO (corresponding author), Ebonyi State Univ, Dept Human Kinet & Hlth Educ, Abakaliki, Nigeria.
EM drionwimo@gmail.com; egbanwamaka@yahoo.com; cajetanilo@gmail.com; ritaojide@gmail.com; uchechukwu.ezugwu@unn.edu.ng; vitaliseke@gmail.com; lazaruaeneje@gmail.com
CR ABDOOLKARIM SS, 2000, S AFR J SCI, V96, P262
   Adhikari K., 2015, SAARC JOURNAL OF TUBERCULOSIS, V0, P0
   Agokei RC, 2012, INT J PSYCHOL BEHAV, V2, P226, DOI 10.5923/j.ijpbs.20120206.05
   Al-Rabeei N. A., 2012, EASTERN MEDITERRANEAN HEALTH JOURNAL, V18, P221
   [Anonymous], 2018, LANCET, V0, P0, DOI DOI 10.1016/S0140-6736(18)32279-7
   [Anonymous], 2009, AIDSWORLD HLTH ORG, V0, P0
   Ashur S.S, 1977, EVALUATION PLAN DEV, V0, P0
   Badahdah A. M., 2010, EASTERN MEDITERRANEAN HEALTH JOURNAL, V16, P901
   Bassey Emem A, 2007, AFR HEALTH SCI, V7, P239
   Benin Ministere de la Sante, 2008, RAPPORT SURVEILLANCE, V0, P0
   Bosu W. K., 2009, MODES HIV TRANSMISSI, V0, P0
   Brown L, 2003, AIDS EDUC PREV, V15, P49, DOI 10.1521/aeap.15.1.49.23844
   Chela C, 1996, AIDS ACTION, V29, P83
   Dadkha B., 2008, RESEARCH JOURNAL OF BIOLOGICAL SCIENCES, V3, P28
   Dahlui M, 2015, PLOS ONE, V10, P0, DOI 10.1371/journal.pone.0143749
   Farotimi Adekunbi A, 2015, IRAN J NURS MIDWIFERY RES, V20, P705, DOI 10.4103/1735-9066.170011
   Fee N, 1995, AIDS ACTION, V28, P6
   Garcia-Calleja JM, 2006, SEX TRANSM INFECT, V82, PIII64, DOI 10.1136/sti.2006.019901
   Guan W, 2020, NEW ENGL J MED, V382, P1708, DOI 10.1056/NEJMOA2002032
   Hargreaves JR, 2008, AIDS, V22, P403, DOI 10.1097/QAD.0b013e3282f2aac3
   Ibara JR, 2018, BRAZZAVILLE REPUBLIC, V6, P7
   Janahi EM, 2016, J INFECT DEV COUNTR, V10, P1003, DOI 10.3855/jidc.7665
   Joint United Nations Programme on HIV/AIDS, 2008, REP GLOB AIDS EP, V0, P0
   Joint United Nations Programme on HIV/AIDS, 2000, EPIDEMIOLOGICAL FACT, V0, P0
   Joint United Nations Programme on HIV/AIDS and World Health Organization, 2009, AIDS OUTLOOK 2009, V0, P0
   Joint United Nations Programme on HIV/AIDS/ World Health Organization, 2009, MODES HIV TRANSMISSI, V0, P0
   Kafuko A., 2009, KNOWLEDGE ATTITUDES, V0, P0
   Kilander HF., 1968, SCH HLTH ED, V0, P0
   Macro International, 2014, HIV PREVALENCE ESTIM, V0, P0
   Maimaiti N., 2010, GLOBAL J HLTH SCI, V2, P51, DOI 10.5539/GJHS.V2N2P51
   Maswanya E, 2000, HEALTH EDUC RES, V15, P5, DOI 10.1093/her/15.1.5
   Maughan-Brown BG, 2006, S AFR REV SOCIOL, V37, P165, DOI 10.1080/21528586.2006.10419153
   Mazarurwi P, 2003, CENT AFR J MED, V49, P37
   Ministere du Plan and Macro International, 2008, ENQUETE DEMOGRAPHIQU, V0, P0
   Norman Lisa R, 2005, AIDS PUBLIC POLICY J, V20, P40
   Nwimo IO., 2006, J INT COUNCIL HLTH P, VXLII, P6
   Ogbazi JN, 1996, WRITING RES REPORT G, V0, P0
   Ogunjuyigbe PO., 2009, NIGERIA, V0, P0
   Okafor RU, 1997, HLTH MOVEMENT ED J, V1, P9
   Oyewale TO, 2008, THESIS U S AFR, V0, P0
   Patil P., 2011, J ED ETHICS DENT, V1, P59, DOI 10.4103/0974-7761.103676
   Piot P, 2003, PRESIDENTIAL FELLOWS, V0, P0
   Silverman D, 1989, AIDS SPECIAL REPRESE, V0, P0
   Southern African Development Community, 2000, SO AFRICAN DEV COMMU, V0, P0
   Tavoosi A, 2004, BMC PUBLIC HEALTH, V4, P0, DOI 10.1186/1471-2458-4-17
   Tee Y, 2009, SAHARA J-J SOC ASP H, V6, P179, DOI 10.1080/17290376.2009.9724946
   Tesfaye T, 2018, ARCH PUBLIC HEALTH, V76, P0, DOI 10.1186/s13690-017-0251-3
   UN Dev. Progr, 2008, HUMAN DEV REPORT 200, V0, P0
   United Nations Childrens Fund, 2016, HIVAIDS ANN RESULTS, V0, P0
   United States Agency for International Development, 2007, NIGERIA COUNTRY PROF, V0, P0
   United States Agency for International Development, 2009, HIVAIDS HLTH PROFILE, V0, P0
   Unnikrishnan B, 2010, INDIAN J COMMUNITY MED, V35, P142, DOI 10.4103/0970-0218.62580
   Whiteside Alan, 2000, AIDS CHALLENGE S AFR, V0, P0
   Whiteside AW, 2006, SOCIO EC IMPACT HIVA, V0, P0
   WHO, 1966, TECHNICAL SERIES, V0, P0
   World Bank, 2020, WORLD DEV IND, V0, P0
   World Bank, 1999, INTENSIFICATION ACTI, V0, P0
   World Health Organization, 2010, HIVAIDS SURVEILLANCE, V0, P0
   World Health Organization, 2013, HLTH LIFE EXPECTANCY, V0, P0
   Yenni N, 2011, INT J PUBLIC HLTH RE, V0, P224
   Zainiddinov Hakim, 2019, CENT ASIAN J GLOB HEALTH, V8, P349, DOI 10.5195/cajgh.2019.349
NR 64
TC 1
Z9 1
U1 1
U2 2
PU MAKERERE UNIV, FAC MED
PI KAMPALA
PA PO BOX 7072, KAMPALA, 00000, UGANDA
SN 1680-6905
EI 1729-0503
J9 AFR HEALTH SCI
JI Afr. Health Sci.
PD DEC 15
PY 2020
VL 20
IS 4
BP 1591
EP 1600
DI 10.4314/ahs.v20i4.11
PG 10
WC Medicine, General & Internal
SC General & Internal Medicine
GA RB0QO
UT WOS:000631822500010
PM 34394219
DA 2023-03-20
ER

PT J
AU Zucoloto, ML
   Martinez, EZ
AF Zucoloto, Miriane Lucindo
   Martinez, Edson Zangiacomi
TI High prevalence of blood donor test-seeking behavior among health sciences undergraduate students
SO REVISTA DA SOCIEDADE BRASILEIRA DE MEDICINA TROPICAL
LA English
DT Article
DE Blood donation; Test-seeking behavior; HIV; Students
ID sao-paulo; motivation; attitudes; risk
AB Introduction: This study investigated the prevalence of blood donors' test-seeking behavior and related factors among health sciences undergraduate students. Methods: A total of 750 students were invited. Data regarding sociodemographic and behavioral characteristics, blood donation practices, and test-seeking behavior were collected. Results: Of the invited students, 341 (45.5%) agreed to participate and answered questions regarding test-seeking behavior. The sample comprised 83.1% females, 96.8% singles, 87.2% heterosexuals, and 32.6% of them had previously donated blood. A high prevalence of blood donor test-seeking behavior (14.4%; 95% CI: 10.8%-18.5%) was observed and associated with blood donation practices. Conclusions: Test-seeking behavior was common among the interviewed students, thereby highlighting the importance of developing a better understanding of its determinants to prevent this behavior in key populations.
C1 [Zucoloto, Miriane Lucindo; Martinez, Edson Zangiacomi] Univ Sao Paulo, Fac Med Ribeirao Preto, Dept Med Social, Ribeirao Preto, SP, Brazil.
C3 Universidade de Sao Paulo
RP Zucoloto, ML (corresponding author), Univ Sao Paulo, Fac Med Ribeirao Preto, Dept Med Social, Ribeirao Preto, SP, Brazil.
EM mirianezucoloto@usp.br
CR Bednall TC, 2011, TRANSFUS MED REV, V25, P317, DOI 10.1016/j.tmrv.2011.04.005
   Chiavetta J, 2000, TRANSFUS MED REV, V14, P205, DOI 10.1053/tm.2000.7353
   de Vos AS, 2016, VOX SANG, V111, P274, DOI 10.1111/vox.12422
   Fontes MB, 2017, CIENC SAUDE COLETIVA, V22, P1343, DOI 10.1590/1413-81232017224.12852015
   Goncalez TT, 2015, TRANSFUSION, V55, P1214, DOI 10.1111/trf.13009
   Goncalez TT, 2006, VOX SANG, V90, P170, DOI 10.1111/j.1423-0410.2006.00743.x
   Haile Z, 2017, SEX CULT, V21, P62, DOI 10.1007/s12119-016-9380-z
   Moreno EC, 2019, HEMATOL TRANSF CELL, V41, P229, DOI 10.1016/j.htct.2018.11.002
   Sales Willian Barbosa, 2016, REV. ENF. REF., VserIV, P19, DOI 10.12707/RIV16019
   Saude Md, 2018, B EPIDEMIOLOGICO AID, V0, P0
   Souza JC, 2019, TRANSFUSION, V59, P629, DOI 10.1111/trf.15045
   Spindola T, 2017, REV ENFERMAGEM UFSM, V7, P477
   Truong HHM, 2015, AIDS BEHAV, V19, P1574, DOI 10.1007/s10461-015-1036-8
   Vahidnia F, 2016, TRANSFUSION, V56, P2013, DOI 10.1111/trf.13678
NR 14
TC 1
Z9 1
U1 2
U2 2
PU SOC BRASILEIRA MEDICINA TROPICAL
PI BRASILIA
PA UNIV BRASILIA, NUCLEO MEDICINA TROPICAL E NUTRICAO, CAIXA POSTAL 4356, BRASILIA, DF 70919-970, BRAZIL
SN 0037-8682
EI 
J9 REV SOC BRAS MED TRO
JI Rev. Soc. Bras. Med. Trop.
PD JUN 15
PY 2020
VL 53
IS 
BP 
EP 
DI 10.1590/0037-8682-0476-2019
PG 4
WC Parasitology; Tropical Medicine
SC Parasitology; Tropical Medicine
GA NZ2BD
UT WOS:000576899200001
PM 32321094
DA 2023-03-20
ER

PT J
AU Yuvaraj, A
   Mahendra, VS
   Chakrapani, V
   Yunihastuti, E
   Santella, AJ
   Ranauta, A
   Doughty, J
AF Yuvaraj, Anandi
   Mahendra, Vaishali S.
   Chakrapani, Venkatesan
   Yunihastuti, Evy
   Santella, Anthony J.
   Ranauta, Amitha
   Doughty, Janine
TI HIV and stigma in the healthcare setting
SO ORAL DISEASES
LA English
DT Article; Proceedings Paper
DE dental; HIV; intersectionality; minority ethnic groups; oral health; stigma
ID kothi-identified men; transgender women; attitudes; dentists; sex; knowledge; discrimination; willingness; framework; students
AB People living with HIV (PLHIV) continue to endure stigma and discrimination in the context of health care despite global improvements in health outcomes. HIV stigma persists within healthcare settings, including dental settings, manifesting itself in myriad, intersecting ways, and has been shown to be damaging in the healthcare setting. Stigmatising practices may include excessive personal protective equipment, delaying the provision of care or unnecessary referral of PLHIV to specialist services in order to access care. The workshop entitled "HIV and Stigma in the Healthcare Setting" provided an overview of the concept and manifestation of HIV stigma and explored the disproportionate burden it places on groups that face additional disadvantages in accessing care. The final part of the workshop concluded with a review of institutional and community-based interventions that worked to reduce HIV stigma and group discussion of the ways in which these strategies might be adapted to the dental workforce.
C1 [Yuvaraj, Anandi] Queen Mary Univ London, Barts & London Sch Med & Dent, Inst Dent, London, England.
   [Mahendra, Vaishali S.] Gender Sexual & HIV, New Delhi, India.
   [Chakrapani, Venkatesan] Hofstra Univ, Dept Hlth Profess, Hempstead, NY 11550 USA.
   [Yunihastuti, Evy] Univ Indonesia, Fac Med, Dept Internal Med, Jakarta, Indonesia.
   [Santella, Anthony J.] HIV SRHR & Gender, Coimbatore, Tamil Nadu, India.
   [Ranauta, Amitha] Ctr Sexual & Hlth Res & Policy C SHaRP, Chennai, Tamil Nadu, India.
   [Ranauta, Amitha] Humsafar Trust, DBT Wellcome Trust India Alliance, Mumbai, Maharashtra, India.
   [Doughty, Janine] UCL, NIHR, London, England.
C3 University of London; Queen Mary University London; Hofstra University; University of Indonesia; University of London; King's College London; University College London
RP Doughty, J (corresponding author), UCL, NIHR, London, England.
EM sfaajdo@ucl.ac.uk
CR de Velasquez BLA, 2011, ACTA BIOETH, V17, P265, DOI 10.4067/S1726-569X2011000200013
   Alshouibi EN, 2018, SAUDI MED J, V39, P1148, DOI 10.15537/smj.2018.11.23394
   American Dental Association, 2019, OR HLTH TOP HUM IMM, V0, P0
   Arheiam A, 2017, ACTA ODONTOL SCAND, V75, P355, DOI 10.1080/00016357.2017.1316867
   British Dental Association, 2003, ADV SHEET INF CONTR, V0, PA12
   Brondani M. A., 2016, J CANADIAN DENT ASS, V82, P1
   Campbell C, 2006, J COMMUNITY APPL SOC, V16, P411, DOI 10.1002/casp.901
   Chakrapani V., 2020, LGBTQ MENTAL HLTH IN, V0, P0
   Chakrapani V, 2007, AIDS EDUC PREV, V19, P346, DOI 10.1521/aeap.2007.19.4.346
   Chakrapani Venkatesan, 2022, SOC SCI MED, V295, P112817, DOI 10.1016/j.socscimed.2020.112817
   Chakrapani V, 2019, SSM-POPUL HLTH, V7, P0, DOI 10.1016/j.ssmph.2018.100348
   Chakrapani V, 2019, CULT HEALTH SEX, V21, P416, DOI 10.1080/13691058.2018.1486458
   Chakrapani V, 2017, GLOB PUBLIC HEALTH, V12, P250, DOI 10.1080/17441692.2015.1091024
   Chakrapani V, 2011, AIDS CARE, V23, P1687, DOI 10.1080/09540121.2011.582076
   Chambers LA, 2015, BMC PUBLIC HEALTH, V15, P0, DOI 10.1186/s12889-015-2197-0
   Crossley ML, 2004, BRIT DENT J, V196, P749, DOI 10.1038/sj.bdj.4811382
   Dhanya RS, 2017, J INT SOC PREV COMMU, V7, P148, DOI 10.4103/jispcd.JISPCD_57_17
   Elizondo JE, 2018, GAC SANIT, V32, P262, DOI 10.1016/j.gaceta.2017.04.008
   Elizondo JE, 2015, REV SAUDE PUBL, V49, P0, DOI 10.1590/S0034-8910.2015049005877
   Evans CR, 2019, SOC SCI MED, V226, P249, DOI 10.1016/j.socscimed.2019.01.017
   Feyissa GT, 2012, BMC PUBLIC HEALTH, V12, P0, DOI 10.1186/1471-2458-12-522
   Gesesew HA, 2017, PLOS ONE, V12, P0, DOI 10.1371/journal.pone.0173928
   Heijnders Miriam, 2006, PSYCHOL HEALTH MED, V11, P353, DOI 10.1080/13548500600595327
   Herek and Capitanio, 1999, AIDS STIGMA SEXUAL P, V0, P0, DOI DOI 10.1177/0002764299042007006
   Herek GM, 2003, HEALTH PSYCHOL, V22, P533, DOI 10.1037/0278-6133.22.5.533
   Hibbert M, 2018, AIDS CARE, V30, P836, DOI 10.1080/09540121.2018.1436687
   KHPT ICRW UNDP STRIVE, 2013, GAUR RED HIV REL STI, V0, P0
   Killen M., 2014, HDB MORAL DEV, V2, P340, DOI 10.4324/9780203581957.CH16
   Lazuardi E, 2019, AIDS EDUC PREV, V31, P206, DOI 10.1521/aeap.2019.31.3.206
   Lee C, 2017, J PUBLIC HEALTH DENT, V77, P30, DOI 10.1111/jphd.12168
   Mahamboro DB, 2020, INT J ENV RES PUB HE, V17, P0, DOI 10.3390/ijerph17020636
   Mahendra V S, 2007, SAHARA J, V4, P616
   Mahendra VS, 2006, REDUCING AIDS RELATE, V0, P0
   McMahon SA, 2017, AIDS BEHAV, V21, P317, DOI 10.1007/s10461-016-1505-8
   Odimegwu CO, 2017, AIDS RES TREAT, V2017, P0, DOI 10.1155/2017/5812650
   Okala S, 2018, BRIT DENT J, V225, P143, DOI 10.1038/sj.bdj.2018.530
   Operario D, 2010, JAIDS-J ACQ IMM DEF, V55, PS91, DOI 10.1097/QAI.0b013e3181fbc9ec
   Parish C, 2015, SPEC CARE DENT, V35, P294, DOI 10.1111/scd.12132
   Parker R, 2003, SOC SCI MED, V57, P13, DOI 10.1016/S0277-9536(02)00304-0
   Patel N, 2015, SPEC CARE DENT, V35, P22, DOI 10.1111/scd.12078
   Phelan JC, 2008, SOC SCI MED, V67, P358, DOI 10.1016/j.socscimed.2008.03.022
   Pulerwitz J, 2010, PUBLIC HEALTH REP, V125, P272, DOI 10.1177/003335491012500218
   Sadowsky D, 1996, AIDS CARE, V8, P581, DOI 10.1080/09540129650125533
   Senna Maria Inês Barreiros, 2005, CAD. SAÚDE PÚBLICA, V21, P217, DOI 10.1590/S0102-311X2005000100024
   Sevelius JM, 2013, SEX ROLES, V68, P675, DOI 10.1007/s11199-012-0216-5
   Stangl AL, 2019, BMC MED, V17, P0, DOI 10.1186/s12916-019-1271-3
   Stutterheim SE, 2014, AIDS PATIENT CARE ST, V28, P652, DOI 10.1089/apc.2014.0226
   SWASTI ICRW UNDP and STRIVE, 2013, STIGM BUST EMP EN LO, V0, P0
   Turton M, 2014, ETHN INEEQUAL HLTH S, V7, P49
   Tyer-Viola LA, 2007, JOGNN-J OBST GYN NEO, V36, P398, DOI 10.1111/J.1552-6909.2007.00172.x
   UNAIDS, 2017, MAK SOM NOIS ZER DIS, V0, P0
   UNAIDS, 2007, POL BRIEF GREAT INV, V0, P4
   UNAIDS, 2005, HIV REL STIGM DISCR, V0, P0
   US Agency for International Development (USAID), 2006, BREAK CYCL STIGM DIS, V0, P0
   Van Brakel Wim H, 2006, PSYCHOL HEALTH MED, V11, P307, DOI 10.1080/13548500600595160
   Waluyo A, 2015, J ASSOC NURSE AIDS C, V26, P69, DOI 10.1016/j.jana.2014.03.001
   Wesp LM, 2019, TRANSGENDER HEALTH, V4, P287, DOI 10.1089/trgh.2019.0039
   WHO, 1988, AIDS PREV CONTR INV, V0, P26
   Wilson Y, 2019, AM J BIOETHICS, V19, PW1, DOI 10.1080/15265161.2019.1574318
   Yang LH, 2007, SOC SCI MED, V64, P1524, DOI 10.1016/j.socscimed.2006.11.013
NR 60
TC 16
Z9 17
U1 1
U2 8
PU WILEY
PI HOBOKEN
PA 111 RIVER ST, HOBOKEN 07030-5774, NJ USA
SN 1354-523X
EI 1601-0825
J9 ORAL DIS
JI Oral Dis.
PD SEP 15
PY 2020
VL 26
IS 
BP 103
EP 111
DI 10.1111/odi.13585
PG 9
WC Dentistry, Oral Surgery & Medicine
SC Dentistry, Oral Surgery & Medicine
GA NI5CQ
UT WOS:000565370000015
PM 32862542
DA 2023-03-20
ER

PT J
AU Liu, Y
   Lu, L
   Wang, YY
   Wilkinson, MR
   Ren, YM
   Wang, CC
   Zhang, FB
   Gao, J
   Liu, S
AF Liu, Yan
   Lu, Li
   Wang, Yuan Yuan
   Wilkinson, Meredith R.
   Ren, Yan-Ming
   Wang, Chao-Cai
   Zhang, Fa-Bin
   Gao, Jie
   Liu, Shou
TI Effects of health education on HIV/AIDS related knowledge among first year university students in China
SO AFRICAN HEALTH SCIENCES
LA English
DT Article
DE HIV; AIDS knowledge; awareness; health education; university students; China
ID risky sexual-behavior; college-students; spatial accessibility; school-students; condom use; attitudes; aids; beliefs; intervention; perception
AB Background: The number of new HIV infections has increased and implementation of school-based health education programs on AIDS have been advocated for a long time. Objective: This study aimed to explore the effectiveness of an intervention of HIV/AIDS on the knowledge of HIV/ AIDS prevention and control among first year university students. Methods: An awareness questionnaire was adopted to assess awareness and knowledge of HIV/AIDS pre-and post-health education among first year university students in Qinghai, China. Independent sample t-test, chi-square test, and multiple logistic regression analyses were used. Results: A total of 2,165 and 2,062 first year university students were respectively recruited pre-and post-HIV/AIDS health education. The awareness rate increased significantly after the health education intervention (from 48.59%, 95%CI: 46.47%-50.72% to 76.24%, 95%CI: 74.35%-78.06%). Students from Hui and Tibetan ethnicities, and those holding prej- udices against AIDS patients were less knowledgeable than their counterparts regarding HIV/AIDS related knowledge, whereas urban-dwellers and those with higher paternal education were positively associated with awareness of HIV/AIDS related knowledge (p <0.05). Conclusion: HIV/AIDS awareness among first year university students improved greatly after receiving an education inter- vention, which underscores its utility as part of the approaches of HIV/AIDS control and prevention.
C1 [Liu, Yan; Ren, Yan-Ming; Zhang, Fa-Bin; Liu, Shou] Qinghai Univ, Med Coll, Dept Publ Hlth, Xining, Qinghai, Peoples R China.
   [Lu, Li] Univ Bordeaux, Bordeaux Populat Hlth Res Ctr, Team IETO, INSERM,UMR U1219, Bordeaux, France.
   [Wang, Yuan Yuan; Wilkinson, Meredith R.] De Montfort Univ, Fac Hlth & Life Sci, Dept Psychol, Leicester, Leics, England.
   [Wang, Chao-Cai] Qinghai Ctr Dis Prevent & Control, Xining, Qinghai, Peoples R China.
   [Gao, Jie] Qinghai Inst Hlth Sci, Dept Clin Med, Xining, Qinghai, Peoples R China.
C3 Qinghai University; Institut National de la Sante et de la Recherche Medicale (Inserm); UDICE-French Research Universities; Universite de Bordeaux; De Montfort University
RP Liu, S (corresponding author), Qinghai Univ, Med Coll, Dept Publ Hlth, Xining, Qinghai, Peoples R China.; Lu, L (corresponding author), Univ Bordeaux, Bordeaux, France.
EM liser@outlook.com; liushou2004@aliyun.com
FU "Chunhui" Project of Ministry of Education of China [Z2017050]; Qinghai Province Government on the Plan of Thousands of High Level of Innovative Talents
CR Abiona T, 2014, HEALTH EDUC J, V73, P755, DOI 10.1177/0017896914550943
   Adamczyk A, 2012, AM SOCIOL REV, V77, P723, DOI 10.1177/0003122412458672
   Albujeer ANH, 2015, J INT SOC PREV COMMU, V5, P372, DOI 10.4103/2231-0762.164788
   Ali RA, 2015, INT J SURG MED, V1, P58
   [Anonymous], 2018, CONTEMP NURSE, V54, P640
   Anwar M, 2010, BMC PUBLIC HEALTH, V10, P0, DOI 10.1186/1471-2458-10-47
   Asante KO, 2013, AFR HEALTH SCI, V13, P270, DOI 10.4314/ahs.v13i2.11
   Ayalew M, 2019, BMC RES NOTES, V12, P0, DOI 10.1186/s13104-019-4116-4
   Chambers LA, 2015, BMC PUBLIC HEALTH, V15, P0, DOI 10.1186/s12889-015-2197-0
   DICLEMENTE RJ, 1986, AM J PUBLIC HEALTH, V76, P1443, DOI 10.2105/AJPH.76.12.1443
   Duh E, 2017, FAM MED, V49, P785
   Gallegos EC, 2007, J ASSOC NURSE AIDS C, V18, P28, DOI 10.1016/j.jana.2007.01.007
   Ganczak M, 2007, J ADOLESCENT HEALTH, V40, PCOVER1, DOI 10.1016/j.jadohealth.2007.01.011
   Gao XH, 2012, PLOS ONE, V7, P0, DOI 10.1371/journal.pone.0044881
   Gao Y, 2016, SUSTAINABILITY-BASEL, V8, P0, DOI 10.3390/su8121236
   Goldsberry J, 2016, J AM ASSOC NURSE PRA, V28, P188, DOI 10.1002/2327-6924.12353
   Halstead V, 2018, VIOLENCE VICTIMS, V33, P109, DOI 10.1891/0886-6708.VV-D-16-00162
   Haroun D, 2016, PLOS ONE, V11, P0, DOI 10.1371/journal.pone.0149920
   Hu RS, 2013, INT J EQUITY HEALTH, V12, P0, DOI 10.1186/1475-9276-12-35
   Husaini RP, 2017, INDIAN J PUBLIC HLTH, V8, P332
   Jin SS, 2017, THESIS CHINESE CTR D, V0, P0
   Kalichman SC, 2000, J ACQ IMMUN DEF SYND, V25, P337, DOI 10.1097/00126334-200012010-00007
   Kang J, 2015, CHINESE SCH PUBLIC H, V36, P128
   Knowledge and Attitudes among University Students in Turkey, 1900, V17, V0, P268
   Li XM, 2004, HEALTH PROMOT INT, V19, P345, DOI 10.1093/heapro/dah308
   Lin YJ, 2016, STUD HEALTH TECHNOL, V226, P101, DOI 10.3233/978-1-61499-664-4-101
   Misovich SJ, 1990, WINTER, V2, P322
   Mkumbo K, 2013, GLOB PUBLIC HEALTH, V8, P1168, DOI 10.1080/17441692.2013.837498
   Navaratna S, 2015, AIDS CARE, V27, P387, DOI 10.1080/09540121.2014.963496
   Nicholas L, 1995, PSYCHOL REP, V77, P1328, DOI 10.2466/pr0.1995.77.3f.1328
   Orgocka A, 2004, SEX ED, V4, P255, DOI 10.1080/1468181042000243349
   Oyeyemi YA, 2011, AFR HEALTH SCI, V11, P0
   Rampal L., 2010, SHIRAZ E MED J, V11, P126
   Reddy P, 2011, SAHARA J-J SOC ASP H, V8, P166, DOI 10.1080/17290376.2011.9725000
   Rehan M., 2016, ANN PIMS ISSN, V1815, P2287
   Santos VP, 2017, CIENC SAUDE COLETIVA, V22, P2745, DOI 10.1590/1413-81232017228.25892015
   Sawyer R G, 1993, J AM COLL HEALTH, V42, P111
   Sengupta S, 2011, AIDS BEHAV, V15, P1075, DOI 10.1007/s10461-010-9847-0
   Siuki HA, 2019, J SOC SERV RES, V45, P582, DOI 10.1080/01488376.2018.1481177
   Sun XY, 2013, AIDS CARE, V25, P775, DOI 10.1080/09540121.2012.748875
   Tapert SF, 2001, J ADOLESCENT HEALTH, V28, P181, DOI 10.1016/S1054-139X(00)00169-5
   Thanavanh B, 2013, J INT AIDS SOC, V16, P0, DOI 10.7448/IAS.16.1.17387
   Tung WC, 2015, NURS HEALTH SCI, V17, P263, DOI 10.1111/nhs.12183
   Vos T, 2017, LANCET, V390, P1211, DOI 10.1016/S0140-6736(17)32154-2
   Wang S, 2005, AIDS CARE, V17, P874, DOI 10.1080/09540120500038314
   Ware E, 2018, BMC PUBLIC HEALTH, V18, P0, DOI 10.1186/s12889-018-5405-x
   Warren C, 1999, AIDS EDUC PREV, V11, P364
   Wong Li-Ping, 2008, MEDSCAPE J MED, V10, P148, DOI 10.1186/1758-2652-10-6-148
   Yang XH, 2019, ARCH SEX BEHAV, V48, P2117, DOI 10.1007/s10508-019-1442-5
   Zak-Place J, 2004, J AM COLL HEALTH, V52, P229, DOI 10.3200/JACH.52.5.229-236
NR 54
TC 4
Z9 4
U1 5
U2 13
PU MAKERERE UNIV, COLL HEALTH SCIENCES,SCH MED
PI KAMPALA
PA PO BOX 7072, KAMPALA, 00000, UGANDA
SN 1680-6905
EI 1729-0503
J9 AFR HEALTH SCI
JI Afr. Health Sci.
PD DEC 15
PY 2020
VL 20
IS 4
BP 1582
EP 1590
DI 10.4314/ahs.v20i4.10
PG 9
WC Medicine, General & Internal
SC General & Internal Medicine
GA RB0QO
UT WOS:000631822500009
PM 34394218
DA 2023-03-20
ER

PT J
AU Melendez-Torres, GJ
   Spencer, T
   Ingram, L
   Zimmerman, RS
   Pettengill, R
   Mullman, M
   Otterbein, M
   Stein, R
   Kilburn, C
AF Melendez-Torres, G. J.
   Spencer, Tyler
   Ingram, LaDrea
   Zimmerman, Rick S.
   Pettengill, Ryan
   Mullman, Matthew
   Otterbein, Melissa
   Stein, Rodrigo
   Kilburn, Casey
TI Quasi-Experimental Evaluation of The Grassroot Project, a Sport-Based Sexual Health Promotion Program for Urban Middle School Students
SO AMERICAN JOURNAL OF SEXUALITY EDUCATION
LA English
DT Article
DE School health; health promotion; role models; HIV prevention
ID hiv; education
AB This study evaluated The Grassroot Project, a middle school sexual health promotion program in Washington, DC that uses university-level athlete role models and sports-based games. Seven schools were allocated to immediate (n = 160) or delayed intervention (n = 166). Students were tested before and immediately after the intervention on attitudes and self-efficacy to avoid sexual risk, intentions to avoid or engage in sexual intercourse, HIV stigma, and endorsement of violent behaviors. There was no evidence of differences between groups; however, the intervention has promise in respect of key outcome domains. This research justifies future longitudinal evaluation to assess behavioral and biomedical outcomes.
C1 [Melendez-Torres, G. J.] Univ Exeter, Inst Hlth Res, Exeter, Devon, England.
   [Spencer, Tyler; Pettengill, Ryan; Mullman, Matthew; Otterbein, Melissa; Stein, Rodrigo; Kilburn, Casey] Grassroot Project, Washington, DC 20009 USA.
   [Ingram, LaDrea] Yale Univ, Ctr Interdisciplinary Res AIDS CIRA, Atrium Hlth, New Haven, CT USA.
   [Zimmerman, Rick S.] LSU Hlth Sci Ctr New Orleans, Sch Nursing, New Orleans, LA USA.
C3 University of Exeter; Yale University; Louisiana State University System; Louisiana State University Health Sciences Center New Orleans
RP Spencer, T (corresponding author), Grassroot Project, Washington, DC 20009 USA.
EM tyler@grassrootproject.org
FU Ruddie Memorial Youth Foundation
CR Advocates for Youth, 2017, 2017 YOUTH POL AG, V0, P0
   Basen-Engquist K, 1999, HEALTH EDUC RES, V14, P25, DOI 10.1093/her/14.1.25
   Botcheva L, 2004, GRASSROOT SOCCER FDN, V0, P0
   Bowring AL, 2018, HEALTH PROMOT J AUST, V29, P46, DOI 10.1002/hpja.3
   Centers for Disease Control and Prevention (CDC), 2019, AD SCH HLTH SEX RISK, V0, P0
   Centers for Disease Control and Prevention (CDC), 2017, DIAGN HIV INF US DEP, V29, P0
   DC Office of the State Superintendent of Education, 2016, 2016 HLTH STAND, V0, P0
   Hershow RB, 2015, SPORT SOC, V18, P1009, DOI 10.1080/17430437.2014.997586
   Ingram L., 2018, PROCESS EVALUATION S, V0, P0
   Kantor LM, 2020, AM J PUBLIC HEALTH, V110, P145, DOI 10.2105/AJPH.2019.305320
   KASEN S, 1992, HEALTH EDUC QUART, V19, P187, DOI 10.1177/109019819201900204
   Kim S.T., 2010, THESIS, V0, P0
   Lindley LL, 2010, PUBLIC HEALTH REP, V125, P12, DOI 10.1177/00333549101250S103
   Mason-Jones AJ, 2016, COCHRANE DB SYST REV, V0, P0, DOI DOI 10.1002/14651858.CD006417.pub3
   McDonnell K. A., 2011, ANN M AM PUBL HLTH A, V0, P0
   Meiksin R., 2020, PUBLIC HLTH RES, V8, P1, DOI 10.3310/phr08050
   Melendez-Torres GJ, 2016, INT J DRUG POLICY, V36, P95, DOI 10.1016/j.drugpo.2016.01.007
   Noar SM, 2014, J HEALTH COMMUN, V19, P152, DOI 10.1080/10810730.2013.811318
   Peacock-Villada Paola, 2007, NEW DIR YOUTH DEV, V0, PP141, DOI 10.1002/yd.241
   Pound P, 2016, BMJ OPEN, V6, P0, DOI 10.1136/bmjopen-2016-011329
   Salam RA, 2016, J ADOLESCENT HEALTH, V59, PS11, DOI 10.1016/j.jadohealth.2016.05.022
   Tancred T, 2017, J SCHOOL HEALTH, V87, P807, DOI 10.1111/josh.12554
   Zimmerman RS, 2008, PERSPECT SEX REPRO H, V40, P42, DOI 10.1363/4004208
NR 23
TC 1
Z9 1
U1 1
U2 3
PU ROUTLEDGE JOURNALS, TAYLOR & FRANCIS LTD
PI ABINGDON
PA 2-4 PARK SQUARE, MILTON PARK, ABINGDON OX14 4RN, OXON, ENGLAND
SN 1554-6128
EI 1554-6136
J9 AM J SEX EDUC
JI Am. J. Sex. Educ.
PD OCT 1
PY 2020
VL 15
IS 4
BP 465
EP 475
DI 10.1080/15546128.2020.1796866
EA JUL 2020
PG 11
WC Education & Educational Research
SC Education & Educational Research
GA OY7KO
UT WOS:000556774800001
DA 2023-03-20
ER

PT J
AU Mellors, S
AF Mellors, Sarah
TI The Trouble with Rubbers: A History of Condoms in Modern China
SO NAN NU-MEN WOMEN AND GENDER IN CHINA
LA English
DT Article
DE birth control; condom; contraception; sex; Republican China; People's Republic of China
ID female sex workers; birth-control; prevalence; students
AB In recent years, public health officials and scholars have voiced their concerns about comparatively low condom use in China, citing high rates of abortion and the growing HIV/AIDS crisis. By examining condom use through the lenses of gender and the history of medicine, this article traces heterosexual condom consumption in China from the early twentieth century to the present and situates contemporary attitudes toward condoms within long-term contraceptive patterns. Rather than simply taking for granted the role that men play in family planning decisions, this research takes men and masculinity as a central focus. An eye to the past reveals numerous historical obstacles to condom use, as well as an enduring aversion to condoms grounded in fears of reduced male sexual pleasure, and the gendered assumption that birth control is the sole responsibility of women. Analyzing evolving perceptions of condoms sheds light on constructions of sexuality, gender relations, and the roles of the state, society, and the individual in contraceptive decision-making in China.
C1 [Mellors, Sarah] Missouri State Univ, Springfield, MA 65897 USA.
C3 Missouri State University
RP Mellors, S (corresponding author), Missouri State Univ, Springfield, MA 65897 USA.
EM SarahMellors@MissouriState.edu
CR Abkowitz Alyssa, 2015, WALL STREET J, V0, P0
   [Anonymous], 2016, COMMUNICATION 0831, V0, P0
   [Anonymous], 1931, FUNU SHIJIE, V7, P0
   [Anonymous], 1947, SHENBAO, V6, P0
   [Anonymous], 2017, COMMUNICATION 0113, V0, P0
   [Anonymous], 1929, SHENBAO, V0, P0
   [Anonymous], 2016, COMMUNICATION 0810, V0, P0
   [Anonymous], 2017, COMMUNICATION 1224, V0, P0
   [Anonymous], 1935, GUANGXI WEISHENG XUN, V2, P0
   [Anonymous], 2016, COMMUNICATION 0612, V0, P0
   [Anonymous], 2016, COMMUNICATION 0811, V0, P0
   [Anonymous], 2015, GLOBAL TIMES, V0, P0
   [Anonymous], 2016, COMMUNICATION 0830, V0, P0
   [Anonymous], 2017, COMMUNICATION 0215, V0, P0
   [Anonymous], 2017, COMMUNICATION 1222, V0, P0
   [Anonymous], 2017, COMMUNICATION 0112, V0, P0
   [Anonymous], 1931, FUNU ZAZHI, V1, P14
   [Anonymous], 1937, SHENBAO, V13, P0
   [Anonymous], 2015, COMMUNICATION 0802, V0, P0
   [Anonymous], 2017, ZHONGGUO XINWEN WANG, V0, P0
   Aresu A, 2009, INT J EDUC DEV, V29, P532, DOI 10.1016/j.ijedudev.2009.04.010
   Banister Judith, 1987, CHINAS CHANGING POPU, V0, P192
   Beijing shi gonggong weishengju weisheng jiaoyusuo Beijing shi kexue jishu puji xiehui, 1958, NONGCUN JIHUA SHENGY, V0, P0
   Chen H, 2012, AIDS CARE, V24, P1550, DOI 10.1080/09540121.2012.674093
   China Tiantian, 2009, ETHNOGRAPHIES PROSTI, V0, P0
   Choi SYP, 2007, CULT HEALTH SEX, V9, P489, DOI 10.1080/13691050701220446
   Chung Yuehtsen Juliette, 2002, STRUGGLE NATL SURVIV, V0, P119
   Deng Liqun, 1992, DANGDAI ZHONGGUO DE, V0, P78
   Evans Harriet, 1997, WOMEN SEXUALITY CHIN, V0, P27
   Farrer J, 2006, ROUT STUD CHINA TRAN, V0, P102
   Feng Jiayun, 2017, SUPCHINA 0306, V0, P0
   Fisher Kate, 2006, BIRTH CONTROL SEX MA, V0, P194
   Fisher Kate, 2000, ORAL HIST HLTH WELFA, V0, P249
   Furth Charlotte, 1999, FLOURISHING YIN GEND, V0, P0
   Gamson J, 1990, J HIST SEX, V1, P262
   Gerth Karl, 2003, CHINA MADE CONSUMER, V0, P0
   GREENHALGH S, 1994, AM ETHNOL, V21, P3, DOI 10.1525/ae.1994.21.1.02a00010
   Grossman Atina, 1995, REFORMING SEX GERMAN, V0, P68
   Guojia jihua shengyu weiyuanhui zonghe jihua si, 1983, QUANGUO JIHUA SHENGY, V0, P65
   Gutmann M, 2007, FIXING MEN: SEX, V0, P0
   Han H, 2007, MOD CHINA, V33, P320, DOI 10.1177/0097700407301480
   Harker Margot., 2017, COMMUNICATION 0127, V0, P0
   Hershatter Gail, 1997, DANGEROUS PLEASURES, V0, P463
   Honig E, 2003, MOD CHINA, V29, P143, DOI 10.1177/0097700402250735
   HUANG F, 2012, JINDAISHI YANJIU, V0, P92
   Huang Shu-min, 1998, SPIRAL ROAD CHANGE C, V0, P181
   Hui Mingzeng, 1938, WUFENG BANYUE QIKAN, V2, P15
   Jeong Kim Min, 2017, MATURITAS, V100, P93
   Jung M, 2019, INFECT DIS POVERTY, V8, P0, DOI 10.1186/s40249-019-0516-x
   KAUFMAN J, 1989, POPUL DEV REV, V15, P707, DOI 10.2307/1972596
   Kausas A, 2017, 2017 5TH INTERNATIONAL WORKSHOP ON LOW TEMPERATURE BONDING FOR 3D INTEGRATION (LTB-3D), V0, PP8, DOI 10.23919/LTB-3D.2017.7947404
   King MT, 2017, J WOMENS HIST, V29, P61, DOI 10.1353/jowh.2017.0033
   Kohama Masako, 2010, ZHONGYANG YANJIUYUAN, V68, P97
   Langchao gongzuoshi, 2018, HUXIU 0611, V0, P0
   Lee J., 1999, ONE QUARTER HUMANITY, V0, P0, DOI DOI 10.4159/9780674040052
   Li Bozhong, 2000, HUNYIN JIATING YU RE, V0, P172
   Li JK, 2013, EUR J CONTRACEP REPR, V18, P148, DOI 10.3109/13625187.2013.776673
   Lim Soo Hyun, 2016, OBSTET GYNECOL SCI, V59, P519, DOI 10.5468/ogs.2016.59.6.519
   Liu SS, 2012, AIDS EDUC PREV, V24, P163, DOI 10.1521/aeap.2012.24.2.163
   LOPEZ B, 2008, MATTERS CHOICE PUERT, V0, P59
   Ma Ling, 2016, THESIS, V0, P243
   Ma QQ, 2009, AIDS CARE, V21, P249, DOI 10.1080/09540120801982921
   Ma Qiaoqin, 2007, CHINESE J SCH HLTH, V28, P209
   Martinez Gladys, 2011, VITAL HEALTH STAT 23, V0, P1
   Masako Kohama, 2011, JINDAI ZHONGGUO FUNU, V19, P173
   McKibbin Ross, 1998, CLASSES CULTURES ENG, V0, P305
   McMillan J, 2006, ROUT STUD CHINA TRAN, V0, P124
   Mellors S, 2019, E ASIAN SCI TECH SOC, V13, P367, DOI 10.1215/18752160-7755346
   Min Anchee, 1994, RED AZALEA, V0, P0
   Miyazaki Motonobu, 2003, JOURNAL OF INFECTION AND CHEMOTHERAPY, V9, P248, DOI 10.1007/s10156-003-0257-3
   Mo Yan, 2009, WA, V0, P32
   Norgren Tiana A.E., 2001, ABORTION BIRTH CONTR, V0, P8
   Qian X, 2004, BMC HEALTH SERV RES, V4, P0, DOI 10.1186/1472-6963-4-1
   Ruan YH, 2006, SEX TRANSM DIS, V33, P719, DOI 10.1097/01.olq.0000218881.01437.99
   Scharping Thomas, 2003, BIRTH CONTROL CHINA, V0, P107
   Shandong sheng weisheng ting, 1958, JIEYU XUANCHUAN SHOU, V0, P25
   Shapiro H, 1998, POSITIONS-E ASIA CUL, V6, P551, DOI 10.1215/10679847-6-3-551
   Sommer MH, 2010, LATE IMP CHINA, V31, P97
   Song Geng, 2014, MEN MASCULINITIES CO, V0, P25
   Speton, 1931, FUNU SHIJIE, V17, P0
   Tang LJ, 2013, AIDS CARE, V25, P515, DOI 10.1080/09540121.2012.720360
   Tone A., 2002, HIST TECHNOL, V18, P51
   Uretsky Elanah, 2016, OCCUPATIONAL HAZARDS, V0, P123
   Uretsky Elanah, 2018, SEXUALITY CHINA HIST, V0, P188
   Wang YY, 2014, MOD CHINA, V40, P351, DOI 10.1177/0097700413499732
   Wanli Yang, 2015, CHINA DAILY, V0, P0
   Watts Jonathon, 2004, LANCET, V363, P0
   White Tyrene, 2006, CHINAS LONGEST CAMPA, V0, P22
   Xie K., 2018, J BRIT ASS CHINESE S, V8, P1
   Xu Wancheng, 1941, GUANGXI WEISHENG XUN, V0, P0
   Xue Deyu, 1933, CHANER TIAOJIE ZHI L, V0, P37
   Yang Faxiang, 2003, THESIS, V0, P57
   Yang Rae, 1997, SPIDER EATERS MEMOIR, V0, P262
   Yao Lingxi, 1941, SI WU XIE XIAO JI, V0, P34
   Yu Lianshi, 2008, THESIS, V0, P[258, 288]
   Zhang Everett Yuehong, 2015, IMPOTENCE EPIDEMIC M, V0, P137
   Zhen Ni, 1946, XIN FUNU YUEKAN, V4, P20
   Zheng W, 2017, INT CONF ADV CLOUD B, V0, PP51, DOI 10.1109/CBD.2017.17
   Zhonghua renmin gongheguo huaxue gongye bu, 1963, BUBAN BIAOZHUN BIYUN, V0, P0
   Zhou Efen, 1955, XIN ZHONGGUO FUNU, V74, P26
   Zou HC, 2012, SEX HEALTH, V9, P27, DOI 10.1071/SH11021
   Zurndorfer H, 2016, T ASIAN MASC, V0, P13
NR 102
TC 2
Z9 2
U1 0
U2 5
PU BRILL
PI LEIDEN
PA PLANTIJNSTRAAT 2, P O BOX 9000, 2300 PA LEIDEN, NETHERLANDS
SN 1387-6805
EI 1568-5268
J9 NAN NU
JI Nan Nu
PD JUN 15
PY 2020
VL 22
IS 1
BP 150
EP 178
DI 10.1163/15685268-00221P05
PG 29
WC Asian Studies
SC Asian Studies
GA LY8MO
UT WOS:000540782600005
DA 2023-03-20
ER

PT J
AU Li, W
   Chu, JJ
   Zhu, ZP
   Li, X
   Ge, Y
   He, Y
   Ni, Q
   Musa, T
   Li, XS
   Wei, PM
AF Li, Wei
   Chu, Jinjin
   Zhu, Zhengping
   Li, Xin
   Ge, You
   He, Yan
   Ni, Qian
   Musa, Taha
   Li, Xiaoshan
   Wei, Pingmin
TI Epidemiological characteristics of HIV infection among college students in Nanjing, China: a cross-sectional survey
SO BMJ OPEN
LA English
DT Article
DE epidemiology; HIV & AIDS; public health
ID risk behaviors; men; sex; prevalence; hiv/aids; syphilis
AB Objective This study aimed to investigate the epidemiological characteristics and HIV/AIDS-related knowledge, attitudes and practice (KAP) among HIV-positive college students. Design A cross-sectional study. Setting Five districts of Nanjing, China. Participants A total of 156 college students with newly diagnosed HIV infection between September 2015 and July 2017. Main outcome measures Social-demographic characteristics, mode of HIV acquisition, infection of sexually transmitted diseases, risky sexual behaviours and HIV/AIDS-related KAP were collected by a face-to-face questionnaire administered by trained interviewers. Results About 98.7% (154/156) of HIV-positive college students in our study were men, and 96.1% (148/154) of them were infected by sexual intercourse with men. More than half (52.5%, 82/156) of participants were freshmen or sophomores. Nearly 30% (44/154) of male students did not realise the severe status of the HIV/AIDS epidemic among students who are men who have sex with men (MSM). More than four-fifths of male students did not know if their male regular (83.0%, 93/112) or casual (95.9%, 94/98) sexual partners were HIV-positive, while less than half of them had high-risk perceptions towards HIV infection from male regular and occasional sexual partners. Approximately one-half and four-fifths of male students had more than two regular (54.5%, 61/112) and occasional (79.6%, 78/98) partners during lifetime, respectively. However, only 62.5% (70/112) and 66.3% (65/98) of male students used condoms consistently during sexual intercourse with regular and casual partners, respectively. Geosocial networking apps have become the most dominant way for male students to seek sexual partners. Conclusions This study reported a low level of HIV/AIDS-related knowledge, a high level of exposure to risky sexual behaviours and some valuable epidemiological characteristics among HIV-positive college students, which highlighted the importance of carrying out HIV/AIDS prevention education and risk warning education early and timely towards college students on campus.
C1 [Li, Wei; Chu, Jinjin; Ge, You; He, Yan; Ni, Qian; Musa, Taha; Wei, Pingmin] Southeast Univ, Sch Publ Hlth, Teaching & Res Off Epidemiol & Hlth Stat, Nanjing, Jiangsu, Peoples R China.
   [Zhu, Zhengping; Li, Xin] Nanjing Municipal Ctr Dis Control & Prevent, Sect AIDS & STDs Control & Prevent, Nanjing, Jiangsu, Peoples R China.
   [Li, Xiaoshan] Nanjing Med Univ, Dept Lung Transplant Ctr, Wuxi Peoples Hosp, Wuxi, Jiangsu, Peoples R China.
C3 Southeast University - China; Jiangnan University; Nanjing Medical University
RP Wei, PM (corresponding author), Southeast Univ, Sch Publ Hlth, Teaching & Res Off Epidemiol & Hlth Stat, Nanjing, Jiangsu, Peoples R China.
EM mpw1963@126.com
FU Humanities, and Social Sciences of Ministry of Education Planning Fund of China [16YJA840014]
CR Torres RMC, 2017, BRAZ J INFECT DIS, V21, P596, DOI 10.1016/j.bjid.2017.06.001
   CDC C, 2018, REG NEWS C CHIN NAT, V0, P0
   Chang J, 2014, CHINESE J SCH HLTH, V35, P500
   Chen MJ, 2018, SEX TRANSM DIS, V45, P563, DOI 10.1097/OLQ.0000000000000789
   Chi XL, 2012, BMC PUBLIC HEALTH, V12, P0, DOI 10.1186/1471-2458-12-972
   CHINA MOETPSRO, 2017, ED STAT 2017, V0, P0
   Chun Helen M, 2013, J SEX TRANSM DIS, V2013, P176459, DOI 10.1155/2013/176459
   Cookingham LM, 2015, J PEDIATR ADOL GYNEC, V28, P2, DOI 10.1016/j.jpag.2014.03.001
   Devakumar D, 2018, LANCET INFECT DIS, V18, PE1, DOI 10.1016/s1473-3099(17)30398-5
   Fu L, 2018, CHINESE J SCH HLTH, V39, P585
   [高玉骞 Gao Yuqian], 2011, 中国全科医学 CHINESE GENERAL PRACTICE, V14, P782
   Han J, 2018, ZHONGHUA YU FANG YI XUE ZA ZHI, V52, P1254, DOI 10.3760/cma.j.issn.0253-9624.2018.12.012
   Hu R, 2019, CHIN J SOC MED, V36, P268, DOI 10.3969/j.issn.1673-5625.2019.03.013
   Kann L, 2016, MMWR-MORBID MORTAL W, V65, P106, DOI 10.15585/mmwr.mm6505a2
   Landry Megan, 2017, JMIR PUBLIC HEALTH SURVEILL, V3, Pe28, DOI 10.2196/publichealth.7149
   Li GQ, 2019, SCIENCE, V364, P711, DOI 10.1126/science.aay0799
   Li Ning, 2015, MODERN PREVENTIVE MEDICINE, V42, P1729
   Li S, 2010, INT J STD AIDS, V21, P82, DOI 10.1258/ijsa.2009.008514
   Lichtenstein B, 2016, J INT AIDS SOC, V19, P0, DOI 10.7448/IAS.19.4.20868
   Ma WZ, 2016, J BIOMED RES, V30, P101, DOI 10.7555/JBR.30.20150057
   Nagaddya R, 2017, J ED PRACTICE, V8, P187
   Qi L, 2017, CHINESE J HUMAN SEXU, V26, P154
   Ruan YH, 2009, JAIDS-J ACQ IMM DEF, V52, P604, DOI 10.1097/QAI.0b013e3181b31f5c
   Samkange-Zeeb FN, 2011, BMC PUBLIC HEALTH, V11, P0, DOI 10.1186/1471-2458-11-727
   UNAIDS, 2018, UNAIDS DAT 2018, V0, P0
   UNAIDS, 2017, UNAIDS WARNS HIV REL, V0, P0
   UNICEF, 2016, EV CHILD END AIDS 7, V0, P0
   Wana GW, 2019, PAN AFR MED J, V33, P0, DOI 10.11604/pamj.2019.33.135.18068
   Xu HH, 2019, BMC PUBLIC HEALTH, V19, P0, DOI 10.1186/s12889-019-6570-2
   Xu J, 2014, CHINESE J SCH HLTH, V35, P487
   Xu JJ, 2011, BMC PUBLIC HEALTH, V11, P0, DOI 10.1186/1471-2458-11-287
   Xu JJ, 2018, J MED INTERNET RES, V20, P0, DOI 10.2196/11303
   Xu Y, 2015, CHINESE J AIDS STD, V21, P893
   Xu Y., 2018, CHIN J SCH HLTH, V39, P1202, DOI Sch H16835/j.cnki.1000-9817.2018.08.025
   [杨诗凡 Yang Shifan], 2018, 中国艾滋病性病 CHINESE JOURNAL OF AIDS & STD, V24, P66
   Zhang CM, 2015, NONLINEAR ANAL-HYBRI, V15, P37, DOI 10.1016/j.nahs.2014.07.003
   [朱正平 Zhu Zhengping], 2018, 中华疾病控制杂志 CHINESE JOURNAL OF DISEASE CONTROL & PREVENTION, V22, P1265
   Zou HC, 2018, LANCET INFECT DIS, V18, P16, DOI 10.1016/S1473-3099(17)30711-9
NR 40
TC 12
Z9 13
U1 0
U2 27
PU BMJ PUBLISHING GROUP
PI LONDON
PA BRITISH MED ASSOC HOUSE, TAVISTOCK SQUARE, LONDON WC1H 9JR, ENGLAND
SN 2044-6055
EI 
J9 BMJ OPEN
JI BMJ Open
PD JUN 15
PY 2020
VL 10
IS 5
BP 
EP 
DI 10.1136/bmjopen-2019-035889
PG 8
WC Medicine, General & Internal
SC General & Internal Medicine
GA NQ7LS
UT WOS:000571051700003
PM 32404394
DA 2023-03-20
ER

PT J
AU Low, CYS
   Kim, SB
   Liu, C
   Stormon, N
AF Low, Chui Yi Sarah
   Kim, Sung-Beom
   Liu, Cyril
   Stormon, Nicole
TI Exploring dental students' knowledge of HIV and attitudes towards saliva screening for HIV
SO EUROPEAN JOURNAL OF DENTAL EDUCATION
LA English
DT Article
DE attitudes; dental students; human immunodeficiency virus; knowledge; saliva screening
ID determinants; antibody; stigma; care
AB Introduction Early detection of human immunodeficiency virus (HIV) allows antiretroviral therapy to commence, improving patient outcomes. Screening for HIV with saliva can be undertaken by dental practitioners. Research has found the procedure to be better accepted by patients than traditional blood testing. However, lack of knowledge and time constraints were identified as barriers to implementation for dental practitioners. This study aimed to explore dental students' knowledge of HIV and their attitudes towards implementing saliva screening for HIV in a dental setting. Methods Convenience sampling was used to recruit four focus groups of six to nine dentistry students from the University of Queensland. Participants also completed a questionnaire prior to the focus group. Results Thirty-three students participated in the focus groups. Students recognised their knowledge of HIV was limited, and 46% (n = 15) reported having treated a HIV-positive patient in the last year. Three key themes emerged from discussions; knowledge and experience of HIV; barriers and enablers; and scope of practice. Students identified stigma, lack of training, cost and time restraints as barriers to implementing saliva screening for HIV. Opinions varied on if screening was within a dental practitioner's scope of practice. Conclusions Whilst students were open to conducting saliva screening for HIV, they identified prominent barriers limiting its implementation within a dental setting. Education on saliva screening for HIV, patient counselling and referral pathways could be integrated into dentistry curriculums to reduce these barriers. Further investigation is needed into the cost-effectiveness of implementing screening for HIV in a dental setting.
C1 [Low, Chui Yi Sarah; Kim, Sung-Beom; Liu, Cyril; Stormon, Nicole] Univ Queensland, UQ Oral Hlth Ctr, Sch Dent, Brisbane, Qld, Australia.
C3 University of Queensland
RP Stormon, N (corresponding author), Oral Hlth Ctr, 288 Herston Rd, Brisbane, Qld 4006, Australia.
EM n.stormon@uq.edu.au
FU University of Queensland School of Dentistry Research Grant; Colgate-Palmolive
CR Abbott Dennis M, 2013, COMPEND CONTIN EDUC DENT, V34, P741
   Alexander TS, 2016, CLIN VACCINE IMMUNOL, V23, P249, DOI 10.1128/CVI.00053-16
   Alzahem AM, 2011, EUR J DENT EDUC, V15, P8, DOI 10.1111/j.1600-0579.2010.00640.x
   BAGG J, 1991, ARCH ORAL BIOL, V36, P221, DOI 10.1016/0003-9969(91)90089-D
   Baile W F, 2000, ONCOLOGIST, V5, P302, DOI 10.1634/theoncologist.5-4-302
   Bert F, 2018, HEALTH POLICY, V122, P533, DOI 10.1016/j.healthpol.2018.03.007
   Chan D, 2015, MED J AUSTRALIA, V202, P251, DOI 10.5694/mja14.01292
   Chen MY, 2010, INT J STD AIDS, V21, P428, DOI 10.1258/ijsa.2010.009552
   Clarke V., 2006, QUALITATIVE RES PSYC, V3, P77, DOI 10.1191/1478088706QP063OA
   Curtin S, 2012, J DENT EDUC, V76, P360
   Debattista J, 2007, SEX HEALTH, V4, P105, DOI 10.1071/SH07014
   Gronholm PC, 2017, SOC PSYCH PSYCH EPID, V52, P249, DOI 10.1007/s00127-017-1341-9
   Gurtler L, 2016, TRANSFUS MED HEMOTH, V43, P203, DOI 10.1159/000445852
   Hamershock RA, 2014, J DENT EDUC, V78, P1106
   Hodinka RL, 1998, CLIN DIAGN LAB IMMUN, V5, P419, DOI 10.1128/CDLI.5.4.419-426.1998
   Leber W, 2015, LANCET HIV, V2, PE229, DOI 10.1016/S2352-3018(15)00059-4
   Li SF, 2017, BMJ OPEN, V7, P0, DOI 10.1136/bmjopen-2016-014601
   Maartens G, 2014, LANCET, V384, P258, DOI 10.1016/S0140-6736(14)60164-1
   McLean AT, 2012, AUST DENT J, V57, P256, DOI 10.1111/j.1834-7819.2012.01715.x
   Moir S, 2011, ANNU REV PATHOL-MECH, V6, P223, DOI 10.1146/annurev-pathol-011110-130254
   Monden Kimberley R, 2016, PROC (BAYL UNIV MED CENT), V29, P101
   Mortimer P P, 1994, CLIN DIAGN VIROL, V2, P231, DOI 10.1016/0928-0197(94)90048-5
   Nangendo J, 2017, PLOS ONE, V12, P0, DOI 10.1371/journal.pone.0182050
   Nasir EF, 2008, BMC PUBLIC HEALTH, V8, P0, DOI 10.1186/1471-2458-8-286
   Nkenfou Celine Nguefeu, 2013, AFR J INFECT DIS, V7, P27
   Parikh R, 2008, INDIAN J OPHTHALMOL, V56, P45, DOI 10.4103/0301-4738.37595
   Parish C, 2015, SPEC CARE DENT, V35, P294, DOI 10.1111/scd.12132
   Porter K, 2003, LANCET, V362, P1267, DOI 10.1016/S0140-6736(03)14570-9
   Santella AJ, 2016, AUST DENT J, V61, P270, DOI 10.1111/adj.12371
   Santella AJ, 2013, INT J DENT HYG, V11, P287, DOI 10.1111/idh.12022
   Staszewski S, 1999, AIDS, V13, P951, DOI 10.1097/00002030-199905280-00011
   The Kirby Institute, 2018, HIV AUSTR ANN SURV S, V0, P82
   Thornicroft G, 2007, BRIT J PSYCHIAT, V190, P192, DOI 10.1192/bjp.bp.106.025791
NR 34
TC 0
Z9 0
U1 0
U2 2
PU WILEY
PI HOBOKEN
PA 111 RIVER ST, HOBOKEN 07030-5774, NJ USA
SN 1396-5883
EI 1600-0579
J9 EUR J DENT EDUC
JI Eur. J. Dent. Educ.
PD AUG 15
PY 2020
VL 24
IS 3
BP 483
EP 490
DI 10.1111/eje.12526
EA APR 2020
PG 8
WC Dentistry, Oral Surgery & Medicine; Education, Scientific Disciplines
SC Dentistry, Oral Surgery & Medicine; Education & Educational Research
GA ML9FD
UT WOS:000523249400001
PM 32157759
DA 2023-03-20
ER

PT J
AU Milic, M
   Gazibara, T
   Stevanovic, J
   Parlic, M
   Nicholson, D
   Mitic, K
   Lazic, D
   Dotlic, J
AF Milic, Marija
   Gazibara, Tatjana
   Stevanovic, Jasmina
   Parlic, Milan
   Nicholson, Desmond
   Mitic, Katarina
   Lazic, Dragoslav
   Dotlic, Jelena
TI Patterns of condom use in a university student population residing in a high-risk area for HIV infection
SO EUROPEAN JOURNAL OF CONTRACEPTION AND REPRODUCTIVE HEALTH CARE
LA English
DT Article
DE Condom use; HIV; knowledge; Kosovo; students
ID college-students; sexual intercourse; 1st-year students; united-states; knowledge; interventions; prevention; behaviors; hiv/aids; adults
AB Objective: The study objective was to investigate factors associated with condom use among university students. Methods: During the 2013-2014 academic year, 1017 first and fourth year students from the University of Pristina temporarily seated in Kosovska Mitrovica, northern Kosovo, completed a questionnaire on sociodemographic data, HIV-related knowledge, attitudes and risky behaviours. Results: Condom use during the most recent sexual encounter and with casual partners was reported by just over half of participants. Factors associated with condom use during the most recent sexual encounter were: being male (35.1%), using medical sources of information about HIV (35.7%), having a positive approach to HIV testing (40.1%) and a positive attitude towards sex workers (17.7%), as well as not having had a sexually transmitted infection in the past year (54.2%). Factors associated with more frequent condom use with casual partners were: being single (28.9%), not living in a rented apartment or own home (32.1%), frequenting night clubs at the weekend (35.3%), not using drugs/opioids (54.1%), not being sure whether to keep a contact after learning of their HIV-positive status (10.1%), and having stronger opinions (either positive or negative) on homosexual individuals (15.5% and 32.1%, respectively), sex workers (18.7% and 23.9%, respectively) and drug users (13.2% and 36.5%, respectively). Conclusion: Condom use among students in northern Kosovo was low. Strategies for HIV prevention should be focussed on promoting healthy behaviours, especially among female students and students who live alone while at university. Moreover, sexuality education should be carried out in schools and primary health care centres to provide support and enable young people to negotiate safe sex.
C1 [Milic, Marija; Stevanovic, Jasmina; Parlic, Milan] Univ Pristina, Fac Med, Dept Epidemiol, Kosovska Mitrovica, Kosovo, Serbia.
   [Gazibara, Tatjana] Univ Belgrade, Fac Med, Inst Epidemiol, Belgrade, Serbia.
   [Nicholson, Desmond] Minist Publ Hlth, Dept Reg Hlth Serv Reg Five, Georgetown, Guyana.
   [Mitic, Katarina] SOS Childrens Villages, Emergency Relief ProjectSolidar, Belgrade, Serbia.
   [Lazic, Dragoslav] Univ Pristina, Fac Med, Dept Dent, Kosovska Mitrovica, Kosovo, Serbia.
   [Dotlic, Jelena] Univ Belgrade, Clin Ctr Serbia, Clin Gynaecol & Obstet, Belgrade, Serbia.
   [Dotlic, Jelena] Univ Belgrade, Fac Med, Belgrade, Serbia.
C3 Universiteti i Prishtines; University of Belgrade; Universiteti i Prishtines; Clinical Centre of Serbia; University of Belgrade; University of Belgrade
RP Dotlic, J (corresponding author), Clin Ctr Serbia, Clin Gynaecol & Obstet, Dr Koste Todorovica 26, Belgrade 11000, Serbia.
EM drenadot@gmail.com
CR Adeboye Azeez, 2016, JOURNAL OF HUMAN ECOLOGY, V54, P78
   Antic L, 2013, SRP ARK CELOK LEK, V141, P794, DOI 10.2298/SARH1312794A
   Bernardi Laura, 2002, AFR J AIDS RES, V1, P111, DOI 10.2989/16085906.2002.9626551
   Bjekic M, 2018, ACTA DERMATOVENER CR, V26, P58
   Blignaut RJ, 2015, SAHARA J-J SOC ASP H, V12, P39, DOI 10.1080/17290376.2015.1086275
   Burrell CN, 2019, J AM OSTEOPATH ASSOC, V119, P289, DOI 10.7556/jaoa.2019.050
   Chen H, 2012, AIDS CARE, V24, P1550, DOI 10.1080/09540121.2012.674093
   Downing-Matibag TM, 2009, QUAL HEALTH RES, V19, P1196, DOI 10.1177/1049732309344206
   Eisenberg M, 2001, ARCH SEX BEHAV, V30, P575, DOI 10.1023/A:1011958816438
   Ek S, 2015, HEALTH PROMOT INT, V30, P736, DOI 10.1093/heapro/dat063
   El Bcheraoui C, 2013, AIDS CARE, V25, P186, DOI 10.1080/09540121.2012.687864
   Ethier KA, 2018, MMWR-MORBID MORTAL W, V66, P1393, DOI 10.15585/mmwr.mm665152a1
   Facente A C, 2001, J SCH NURS, V17, P198
   Gokengin D, 2018, INT J INFECT DIS, V70, P121, DOI 10.1016/j.ijid.2018.03.007
   Government of the Republic of Serbia, 2018, NAT STRAT PREV CONTR, V0, P0
   Gselassie G, 2013, ARCH PUBLIC HEALTH, V71, P0, DOI 10.1186/0778-7367-71-23
   Gullette DL, 2006, J ASSOC NURSE AIDS C, V17, P23, DOI 10.1016/j.jana.2006.07.001
   Institute of Public Health of Serbia. Results of the national health survey of Serbia, 2013, RES NAT HLTH SURV SE, V0, P0
   Kanda L, 2018, AFR J PRIM HEALTH CA, V10, P0, DOI 10.4102/phcfm.v10i1.1492
   Kelly JD, 2017, JAIDS-J ACQ IMM DEF, V75, P399, DOI 10.1097/QAI.0000000000001418
   Ketting E., 2018, SEXUALITY ED EUROPE, V0, P0
   Landripet I, 2011, CROAT MED J, V52, P458, DOI 10.3325/cmj.2011.52.458
   Liu SY, 2010, BMC PUBLIC HEALTH, V10, P0, DOI 10.1186/1471-2458-10-250
   MACDONALD NE, 1990, JAMA-J AM MED ASSOC, V263, P3155, DOI 10.1001/jama.263.23.3155
   Medley A, 2009, AIDS EDUC PREV, V21, P181, DOI 10.1521/aeap.2009.21.3.181
   Ministry of Health Republic of Serbia, 2012, STRAT HIV INF AIDS, V0, P0
   Organization for Security and Cooperation in Europe Mission in Kosovo. Kosovo communities profiles, 2010, KOS COMM PROF 2010, V0, P0
   Ramirez-Correa P, 2018, INT J ENV RES PUB HE, V15, P0, DOI 10.3390/ijerph15081689
   Rasevic M, 2009, EUR J CONTRACEP REPR, V14, P385, DOI 10.3109/13625180903215422
   Ross LL, 2010, J AM COLL HEALTH, V59, P116
   Serlo K, 2008, THESIS, V0, P0
   Stephenson R, 2009, AIDS CARE, V21, P403, DOI 10.1080/09540120802290365
   Tagoe Michael, 2009, J HEALTH HUM SERV ADM, V32, P51
   Thapa S, 2018, BMC PUBLIC HEALTH, V18, P0, DOI 10.1186/s12889-018-6156-4
   Tschann JM, 2010, J ADOLESCENT HEALTH, V47, P254, DOI 10.1016/j.jadohealth.2010.01.018
   Uecker JE, 2015, SOC SCI RES, V52, P59, DOI 10.1016/j.ssresearch.2015.01.005
   UNAIDS, 2015, KOS NARR REP 2015, V0, P0
   Whiting W, 2019, HEALTH EDUC BEHAV, V46, P877, DOI 10.1177/1090198119853008
   World Health Organization, 2014, HIV AIDS SURV EUR, V0, P0
   World Health Organization, 2011, GEND MAINSTR HLTH MA, V0, P0
   Xiao ZW, 2010, AIDS CARE, V22, P332, DOI 10.1080/09540120903193609
NR 45
TC 4
Z9 4
U1 0
U2 8
PU TAYLOR & FRANCIS LTD
PI ABINGDON
PA 2-4 PARK SQUARE, MILTON PARK, ABINGDON OR14 4RN, OXON, ENGLAND
SN 1362-5187
EI 1473-0782
J9 EUR J CONTRACEP REPR
JI Eur. J. Contracept. Reprod. Health Care
PD JUL 3
PY 2020
VL 25
IS 4
BP 269
EP 278
DI 10.1080/13625187.2020.1766674
EA MAY 2020
PG 10
WC Public, Environmental & Occupational Health; Obstetrics & Gynecology
SC Public, Environmental & Occupational Health; Obstetrics & Gynecology
GA MR8NV
UT WOS:000538321600001
PM 32436747
DA 2023-03-20
ER

PT J
AU Du, X
   He, QS
   Yang, TL
   Wang, Y
   Xu, HF
   Hao, C
   Zhou, K
   Gu, J
   Hao, YT
AF Du, Xuan
   He, Qiangsheng
   Yang, Tinglong
   Wang, Yu
   Xu, Huifang
   Hao, Chun
   Zhou, Kai
   Gu, Jing
   Hao, Yuantao
TI Intention to start ART after the launch of expanded treatment strategy among people living with HIV in China: a behavioral theory-based cross-sectional study
SO AIDS CARE-PSYCHOLOGICAL AND SOCIO-MEDICAL ASPECTS OF AIDS/HIV
LA English
DT Article
DE Human immunodeficiency virus; antiretroviral therapy; treatment as Prevention; behavioral theory; China
ID early antiretroviral therapy; peer education-program; health belief model; reasoned action; self-efficacy; adherence; hiv/aids; prevention; students; trial
AB This study investigated the prevalence of intention to start antiretroviral therapy (ART) immediately among people living with HIV (PLWH) in China and associated perceptions toward ART based on behavioral theories. The study was initiated after the launch of an expanded ART strategy. A cross-sectional study was conducted among 450 PLWH who were ART naive in the city of Guangzhou, China, from June 2016 to February 2017. Among the participants, 311 (69.1%) showed intention to start ART immediately. The summary logistic regression analysis indicated that intention to start ART immediately was significantly associated with perceived severity [multivariate odds ratios (ORm) = 1.62, 95%CI = 1.15-2.28, p < 0.01], perceived barriers (ORm=0.56, 95%CI = 0.38-0.84, p < 0.01), self-efficacy (ORm=2.90, 95%CI = 2.05-4.09, p < 0.001), and subjective norms (ORm=1.95, 95%CI = 1.17-3.25, p < 0.05). The intention to start ART immediately among PLWH in Guangzhou was below the 90-90-90 target. Further promotion research should focus on these perceptional factors.
C1 [Du, Xuan; He, Qiangsheng; Yang, Tinglong; Wang, Yu; Hao, Chun; Zhou, Kai; Gu, Jing; Hao, Yuantao] Sun Yat Sen Univ, Sch Publ Hlth, Dept Med Stat, 74 Zhongshan Rd II, Guangzhou 510080, Guangdong, Peoples R China.
   [Du, Xuan] Training & Evaluat Ctr Guangdong Power Grid Co Lt, Guangzhou, Guangdong, Peoples R China.
   [Wang, Yu; Hao, Chun; Gu, Jing; Hao, Yuantao] Sun Yat Sen Univ, Sun Yat Sen Global Hlth Inst, Inst State Governance, Guangzhou, Guangdong, Peoples R China.
   [Xu, Huifang] Guangzhou Ctr Dis Prevent & Control, Dept HIV AIDS Prevent & Control, Guangzhou, Guangdong, Peoples R China.
C3 Sun Yat Sen University; Sun Yat Sen University
RP Gu, J (corresponding author), Sun Yat Sen Univ, Sch Publ Hlth, Dept Med Stat, 74 Zhongshan Rd II, Guangzhou 510080, Guangdong, Peoples R China.
EM gujing5@mail.sysu.edu.cn
FU Guangzhou Science and Technology Project [201607010368]; Guangdong Science and Technology Project [2017A020212006]; National Natural Science Foundation of China [71774178]; Comprehensive Prevention and Treatment of AIDS, Viral Hepatitis and Tuberculosis Communities Project of Guangdong Province [2018ZX10715004]
CR AJZEN I, 1991, ORGAN BEHAV HUM DEC, V50, P179, DOI 10.1016/0749-5978(91)90020-T
   Albarracin D, 2001, PSYCHOL BULL, V127, P142, DOI 10.1037//0033-2909.127.1.142
   Arbuthnott A, 2009, PATIENT EDUC COUNS, V77, P60, DOI 10.1016/j.pec.2009.03.022
   Asare M, 2013, J HEALTH CARE POOR U, V24, P120, DOI 10.1353/hpu.2013.0020
   Bertrand JT, 2006, WHO TECH REP SER, V938, P205
   Buldeo P, 2015, AJAR-AFR J AIDS RES, V14, P209, DOI 10.2989/16085906.2015.1052527
   Calloway DS, 2014, HEALTH PROMOT PRACT, V15, P181, DOI 10.1177/1524839913504757
   Chen Wei-Ti, 2013, J AIDS CLIN RES, V4, P256
   China National Center for AIDS/STD Control and Prevention Chinese Center for Disease Control and Prevention, 2013, CHIN J AIDS STD, V19, P85
   Cohen MS, 2011, NEW ENGL J MED, V365, P493, DOI 10.1056/NEJMoa1600693
   Cornelius JB, 2013, J ASSOC NURSE AIDS C, V24, P256, DOI 10.1016/j.jana.2012.06.005
   Cox LE, 2009, HEALTH SOC WORK, V34, P257, DOI 10.1093/hsw/34.4.257
   Danel C, 2015, NEW ENGL J MED, V373, P808, DOI 10.1056/NEJMoa1507198
   Holt M, 2014, PLOS ONE, V9, P0, DOI 10.1371/journal.pone.0112349
   Jean K, 2014, J INFECT DIS, V209, P431, DOI 10.1093/infdis/jit470
   Johnson MO, 2006, AIDS PATIENT CARE ST, V20, P258, DOI 10.1089/apc.2006.20.258
   Kelly JD, 2014, J ASSOC NURSE AIDS C, V25, P405, DOI 10.1016/j.jana.2013.12.002
   Kiertiburanakul S, 2014, J INT AIDS SOC, V17, P0, DOI 10.7448/IAS.17.1.18804
   Kurth AE, 2012, JAIDS-J ACQ IMM DEF, V61, PE65, DOI 10.1097/QAI.0b013e31826a184c.
   Latkin CA, 2016, AIDS BEHAV, V20, P2782, DOI 10.1007/s10461-016-1408-8
   Layzer C, 2014, J ADOLESCENT HEALTH, V54, PS70, DOI 10.1016/j.jadohealth.2013.12.023
   Maek-a-nantawat W, 2014, AIDS CARE, V26, P1298, DOI 10.1080/09540121.2014.911810
   Mahat G, 2011, RES THEOR NURS PRACT, V25, P271, DOI 10.1891/1541-6577.25.4.271
   Mayer RE, 1998, INSTR SCI, V26, P49, DOI 10.1023/A:1003088013286
   Murray LK, 2009, AIDS CARE, V21, P78, DOI 10.1080/09540120802032643
   Ncaids N, 2017, CHIN J AIDS STD, V23, P93
   Nothling J, 2013, AJAR-AFR J AIDS RES, V12, P141, DOI 10.2989/16085906.2013.863214
   Parkes-Ratanshi R, 2010, TROP MED INT HEALTH, V15, P1347, DOI 10.1111/j.1365-3156.2010.02620.x
   PROCHASKA JO, 1994, HEALTH PSYCHOL, V13, P39, DOI 10.1037/0278-6133.13.1.39
   Rodger AJ, 2014, PLOS ONE, V9, P0, DOI 10.1371/journal.pone.0097340
   ROSENSTOCK IM, 1974, HEALTH EDUC QUART, V2, P328, DOI 10.1177/109019817400200403
   Sheeran P, 1999, J APPL SOC PSYCHOL, V29, P1624, DOI 10.1111/j.1559-1816.1999.tb02045.x
   Sloan NM, 2005, SAMJ S AFR MED J, V95, P261
   Sterne JAC, 2009, LANCET, V373, P1352, DOI 10.1016/S0140-6736(09)60612-7
   The Central Peoples Government of the Peoples Republic of China, 2016, MIN HLTH NATL POP FA, V0, P0
   UNAIDS, 2014, 90 90 90 AN AMB TREA, V0, P0
   van Empelen P, 2003, SOC SCI MED, V57, P1593, DOI 10.1016/S0277-9536(02)00557-9
   Vitalis D, 2017, INT J STD AIDS, V28, P756, DOI 10.1177/0956462416665989
   Wan LH, 2016, J ADV NURS, V72, P3195, DOI 10.1111/jan.13095
   WHO, 2012, ANT TREATM PREV TASP, V0, P0
   World Health Organization, 2015, GUID START ANT THER, V0, P0
   World Health Organization, 2016, PEOPL LIV HIV WHO RE, V0, P0
   Zhang Q, 2015, AIDS CARE, V27, P669, DOI 10.1080/09540121.2014.983042
   Zhao JZ, 2012, PLOS ONE, V7, P0, DOI 10.1371/journal.pone.0049542
NR 44
TC 10
Z9 13
U1 0
U2 3
PU ROUTLEDGE JOURNALS, TAYLOR & FRANCIS LTD
PI ABINGDON
PA 2-4 PARK SQUARE, MILTON PARK, ABINGDON OX14 4RN, OXON, ENGLAND
SN 0954-0121
EI 1360-0451
J9 AIDS CARE
JI Aids Care-Psychol. Socio-Med. Asp. Aids-Hiv
PD SEP 1
PY 2020
VL 32
IS 9
BP 1182
EP 1190
DI 10.1080/09540121.2019.1686601
EA NOV 2019
PG 9
WC Health Policy & Services; Public, Environmental & Occupational Health; Psychology, Multidisciplinary; Respiratory System; Social Sciences, Biomedical
SC Health Care Sciences & Services; Public, Environmental & Occupational Health; Psychology; Respiratory System; Biomedical Social Sciences
GA NE3TF
UT WOS:000494406500001
PM 31690087
DA 2023-03-20
ER

PT J
AU Khumalo, S
   Taylor, M
   Makusha, T
   Mabaso, M
AF Khumalo, Sinakekelwe
   Taylor, Myra
   Makusha, Tawanda
   Mabaso, Musawenkosi
TI Intersectionality of cultural norms and sexual behaviours: a qualitative study of young Black male students at a university in KwaZulu-Natal, South Africa
SO REPRODUCTIVE HEALTH
LA English
DT Article
DE Culture; Norms; Sexual behaviour; Sexual risks; Male students; University; South Africa
ID hiv risk; masculinity; men; socialization; gender; manhood; health; boys
AB Background Sexual risk behaviours that occur among young men are based on dominant notions and practices that prevail in cultural contexts. As such, understanding the intersection of cultural norms and sexual risk behaviours among young men is very important. Methods The study used a qualitative design and conducted four focus group discussions with 36 male students who were purposively selected from different levels of study at the University of KwaZulu-Natal. Data were analysed through line-by-line coding, and grouped into emerging themes and sub-themes facilitated by the use of Atlas.ti. Result The findings emphasize that socialisation agents such as the family, peers and community play an important role in prescribing acceptable and unacceptable sexual behaviour of young men. Some of the young men seemed to adhere to prescribed gender norms of what it means to be a man while some rejected them for alternative versions of being a man. In the context of the university environment, these findings reveal that male students cannot make informed decisions regarding condom use when they are intoxicated, and thus expose themselves to sexually transmitted infections and other risks. Conclusion University sexual risk reduction programs should be developed considering the specific cultural context, using strategies that empower young men to challenge the widely accepted cultural norms that may predispose them to sexual risks. Plain English summary Sexual behaviours and cultural norms are interconnected, it is through culture that people learn how to behave and understand the world around them. In many cultural contexts, young men are taught from a very young age how to behave based on dominant notions of what it means to be a man in that particular context. As such, in some cultural context sexual risk-taking such as having multiple sexual partners and unprotected sex are perceived as normal behaviour for men. Some young men embrace such normalised sexual behaviours which often has negative implications on their future. This study explored the influence of cultural norms on the sexual behaviour of young men. This qualitative study was conducted at the University of KwaZulu-Natal. Four focus group discussions were conducted among first-year students to postgraduate students who were between the ages of 18 to 30 years. Our findings revealed that there other influences on the sexual behaviours of the young men, which included family, community and peers. It also emerged that gender norms regarding what it means to be a man still prevailed which some of the young men in the study adhered to, notably such notions seemed to be rejected by some of them. The university setting appeared to be space where a lot of sexual risk-taking took place, which potentially exposed the young men in the study to many sexual risks. In conclusion, targeted programs for the university setting should aim to challenge gender norms that expose young men to sexual risks.
C1 [Khumalo, Sinakekelwe; Taylor, Myra] Univ KwaZulu Natal, Sch Nursing & Publ Hlth Med, Discipline Publ Hlth, Durban, South Africa.
   [Khumalo, Sinakekelwe; Makusha, Tawanda; Mabaso, Musawenkosi] Human Sci Res Council, Human & Social Capabil Res Programme, Durban, South Africa.
C3 University of Kwazulu Natal; Human Sciences Research Council-South Africa
RP Khumalo, S (corresponding author), Univ KwaZulu Natal, Sch Nursing & Publ Hlth Med, Discipline Publ Hlth, Durban, South Africa.
EM 210535743@stu.ukzn.ac.za
FU DSI-NRF Centre of Excellence in Human Development; College of Health Sciences of the University of KwaZulu-Natal
CR Allen Q, 2016, ETHNIC RACIAL STUD, V39, P1831, DOI 10.1080/01419870.2015.1110608
   Amin A, 2018, J ADOLESCENT HEALTH, V62, PS3, DOI 10.1016/j.jadohealth.2017.06.022
   Asekun-Olarinmoye E, 2011, INT J CHILD HLTH HUM, V4, P307
   Avruch K., 2009, CONFLICT RESOLUTION, V1, P45
   Barker G., 2005, YOUNG MEN CONSTRUCTI, V0, P0
   Bicchieri Cristina, 2006, GRAMMAR SOC NATURE D, V0, P0
   Bingenheimer JB, 2015, STUD FAMILY PLANN, V46, P1, DOI 10.1111/j.1728-4465.2015.00012.x
   Braun V, 2006, USING THEMATIC ANAL, V0, P1
   Chanakira E, 2014, BMC PUBLIC HEALTH, V14, P0, DOI 10.1186/1471-2458-14-1055
   CIALDINI RB, 1991, ADV EXP SOC PSYCHOL, V24, P201
   Eaton L, 2003, SOC SCI MED, V56, P149, DOI 10.1016/S0277-9536(02)00017-5
   Etikan I., 2016, AM J THEORETICAL APP, V5, P1, DOI 10.11648/J.AJTAS.20160501.11
   Fields EL, 2015, AM J PUBLIC HEALTH, V105, P122, DOI 10.2105/AJPH.2013.301866
   Fishbein M, 2011, PREDICTING AND CHANGING BEHAVIOR: THE REASONED ACTION APPROACH, V0, P1
   Gibbs A, 2018, MEN MASC, V21, P501, DOI 10.1177/1097184X17696173
   Graaff K, 2017, MASCULINITIES GENDER, V0, P0
   Hamlall V, 2018, SOC DYNAMICS, V44, P306, DOI 10.1080/02533952.2018.1481686
   Heeren GA, 2013, AIDS BEHAV, V17, P1105, DOI 10.1007/s10461-011-0129-2
   Idang GE, 2015, PHRONIMON, V16, P97
   Ifeanyi Brian AJ, 2016, ADV REPROD SCI, V04, P87
   John NA, 2017, INNOCENT RES BR, V0, P1
   Jones SL, 2001, SEXUAL SCRIPT THEORY, V0, P0
   Juma M, 2014, BMC PUBLIC HEALTH, V14, P0, DOI 10.1186/1471-2458-14-84
   Khalaf Z. F., 2013, BMC PUBLIC HLTH, V13, P1
   Kite J, 2017, INSIGHTS CONDUCTING, V6, P0
   Landry Megan, 2017, JMIR PUBLIC HEALTH SURVEILL, V3, Pe28, DOI 10.2196/publichealth.7149
   Langa M, 2010, NEW VOICES PSYCHOL, V6, P76
   Lawoyin Olusheyi O, 2010, AFR J REPROD HEALTH, V14, P55
   Lynch I, 2010, CULT HEALTH SEX, V12, P15, DOI 10.1080/13691050903082461
   Mack N., 2005, FAMILY HLTH INT FHI, V0, P0
   Mackie G., 2015, WHAT ARE SOCIAL NORM, V0, P0
   Malebranche DJ, 2009, MEN MASC, V12, P90, DOI 10.1177/1097184X07309504
   Mavhandu-Mudzusi AH, 2016, HEALTH SA GESONDHEID, V21, P0, DOI 10.1016/j.hsag.2015.11.002
   McDonald RI, 2015, CURR OPIN BEHAV SCI, V3, P147, DOI 10.1016/j.cobeha.2015.04.006
   Mfecane S, 2018, SOC DYNAMICS, V44, P291, DOI 10.1080/02533952.2018.1481683
   Mincey K, 2014, AM J MENS HEALTH, V8, P387, DOI 10.1177/1557988313515900
   Mohajan H.K., 2018, J EC DEV ENV PEOPLE, V7, P23
   Mollen S, 2010, HEALTH COMMUN, V25, P544, DOI 10.1080/10410236.2010.496704
   Morrell R, 1998, J S AFR STUD, V24, P605, DOI 10.1080/03057079808708593
   Morrell R, 2012, MEN MASC, V15, P11, DOI 10.1177/1097184X12438001
   Ngidi ND, 2016, SAHARA J-J SOC ASP H, V13, P96, DOI 10.1080/17290376.2016.1218792
   Njikam PR, 2005, AFRICAN POPULATION S, V20, P0, DOI 10.11564/20-1-387
   Othero D M, 2009, EAST AFR MED J, V86, P11
   Ragnarsson A, 2010, GLOBAL HEALTH ACTION, V3, P0, DOI 10.3402/gha.v3i0.5092
   Ricardo C, 2009, MEN MASCULINITIES SE, V0, P0
   Shoveller JA, 2004, SOC SCI MED, V59, P473, DOI 10.1016/j.socscimed.2003.11.017
   Smith JR, 2009, SOC PERSONAL PSYCHOL, V3, P19, DOI 10.1111/j.1751-9004.2008.00161.x
   Stewart-Brown S, 2000, J PUBLIC HEALTH MED, V22, P492, DOI 10.1093/pubmed/22.4.492
   Ubillos S, 2000, PSICOTHEMA, V12, P70
   Uwah C., 2012, WORLD J AIDS, V2, P17, DOI https://doi.org/10.4236/wja.2012.21003
   van Staden A, 2009, CURATIONIS, V32, P19
   Vincent L, 2008, CULT HEALTH SEX, V10, P431, DOI 10.1080/13691050701861447
   Wallace D. M., 2007, JOURNAL OF PAN AFRIC, V1, P11
   Yamin P, 2019, SUSTAINABILITY-BASEL, V11, P0, DOI 10.3390/su11205847
NR 54
TC 3
Z9 3
U1 0
U2 1
PU BMC
PI LONDON
PA CAMPUS, 4 CRINAN ST, LONDON N1 9XW, ENGLAND
SN 
EI 1742-4755
J9 REPROD HEALTH
JI Reprod. Health
PD DEC 24
PY 2020
VL 17
IS 1
BP 
EP 
DI 10.1186/s12978-020-01041-3
PG 10
WC Public, Environmental & Occupational Health
SC Public, Environmental & Occupational Health
GA OW0YT
UT WOS:000592624400001
PM 33234147
DA 2023-03-20
ER

PT J
AU Vara, PA
   Buhulula, LS
   Mohammed, FA
   Njau, B
AF Vara, Proches Arobogast
   Buhulula, Luyeye Sostenes
   Mohammed, Fatma Aziz
   Njau, Bernard
TI Level of knowledge, acceptability, and willingness to use oral fluid HIV self-testing among medical students in Kilimanjaro region, Tanzania: a descriptive cross-sectional study
SO AIDS RESEARCH AND THERAPY
LA English
DT Article
DE Knowledge; Acceptability; Willingness; HIV self-test; Medical students; Tanzania; Sub saharan Africa
ID populations
AB Background HIV Self-Testing (HIVST) is universally accepted as an innovative strategy complimenting existing HIV testing services to archive the UNAIDS, 95-95-95 goals by 2030. However, the adoption of HIVST is lagging in most sub-Saharan countries, including Tanzania. This study aimed to determine the level of knowledge, acceptability, and willingness to use HIVST among Medical students in Kilimanjaro region, Tanzania. Methods A descriptive cross-sectional study using a self-administered, semi-structured questionnaire was conducted from May to June 2019 among 271 medical students aged 18-44 years enrolled in a degree of Medicine course at Kilimanjaro Christian Medical University College. Results A total of 271 participants were enrolled (response rate of 100%). The mean age was 23.9 (SD 2.9), the majority (91%) were Christians, being single (92%), and a half (50.2%) were males. More than half (55.7%) was sexually active, 67.5% reported the age of first sexual debut at 19 years and above. The majority (81.5%) reported that they had one sexual partner, 37% used condoms during the last sexual act. The majority (98.7%) had never had a sexually transmitted disease during the past 3 months, 22.5% reported using alcohol when having sex. More than three-quarters (79%) ever tested for HIV, and 41.6% tested for HIV in the past year. More than two-thirds (67.9%) had a high level of knowledge on oral fluid HIV self-test. Being a female was related with high level of knowledge (P = 0.225). The acceptability of HIVST was 62.7%, and about two-thirds showed a willingness to buy a self-test kit if available for public use. Conclusions The high level of knowledge on oral fluid HIV self-testing, acceptability and willingness to buy self-test kit if available for public use among sexually active medical students underscores the importance of introducing HIVST as a complementary approach for existing HIV testing services in this setting. To make HIVST effective, interventionist should address concerns associated with self-testing, such as lack of pre and post-test counseling, suicidal risks after receiving HIV positive results, perceived risks of inaccurate HIVST test results, lack of linkage to care of individuals receiving HIV positive results, perceived risks of intimate partner violence, coercive testing of a female partner, and perceived high cost of buying self-test kits.
C1 [Vara, Proches Arobogast; Buhulula, Luyeye Sostenes; Mohammed, Fatma Aziz] Kilimanjaro Christian Med Univ Coll, Box 2240, Moshi, Tanzania.
   [Njau, Bernard] Kilimanjaro Christian Med Ctr, Box 3010, Moshi, Tanzania.
C3 Kilimanjaro Christian Medical Centre
RP Njau, B (corresponding author), Kilimanjaro Christian Med Ctr, Box 3010, Moshi, Tanzania.
EM biesein2007@gmail.com
CR Abiodun Olumide, 2014, BMC RES NOTES, V7, P639, DOI 10.1186/1756-0500-7-639
   Ahmed S, 2013, AIDS CARE, V25, P85, DOI 10.1080/09540121.2012.686597
   [Anonymous], 2016, KCMUCO HIV AIDS POL, V0, P0
   [Anonymous], 2016, IEEE-ASME T MECH, VPP, P1, DOI 10.1109/IEEESTD.2016.7460875
   Asante KO, 2013, REPROD HEALTH, V10, P0, DOI 10.1186/1742-4755-10-17
   Ayalew A., 2015, J HLTH ED RES DEV, V3, P151
   Bizu DA., 2015, INT J CLIN MED, V6, P521, DOI 10.4236/ijcm.2015.68070
   Bizuayehu HM, 2015, SCI J PUBLIC HEAL, V3, P10, DOI 10.11648/j.sjph.20150301.13
   Brown AN, 2014, AIDS BEHAV, V18, PS445, DOI 10.1007/s10461-014-0831-y
   Brown B, 2015, GLOB PUBLIC HEALTH, V10, P354, DOI 10.1080/17441692.2014.947303
   Charles MP, 2009, BMC PUBLIC HEALTH, V9, P0, DOI 10.1186/1471-2458-9-128
   Choko AT, 2015, PLOS MED, V12, P0, DOI 10.1371/journal.pmed.1001873
   Choko AT, 2011, PLOS MED, V8, P0, DOI 10.1371/journal.pmed.1001102
   Cowan F., 2016, 21 INT AIDS C 2016 D, V0, P0
   Dacombe RJ, 2019, J INT AIDS SOC, V22, P0, DOI 10.1002/jia2.25229
   Estem KS, 2016, CURR HIV-AIDS REP, V13, P107, DOI 10.1007/s11904-016-0307-y
   Figueroa C, 2015, AIDS BEHAV, V19, P1949, DOI 10.1007/s10461-015-1097-8
   Gagnon M, 2018, BMC INT HEALTH HUM R, V18, P0, DOI 10.1186/s12914-018-0146-6
   Gaydos CA, 2011, ANN EMERG MED, V58, PS74, DOI 10.1016/j.annemergmed.2011.03.029
   Hatzold K, 2019, J INT AIDS SOC, V22, P0, DOI 10.1002/jia2.25244
   Hector J, 2018, PLOS ONE, V13, P0, DOI 10.1371/journal.pone.0195391
   Hlongwa M, 2020, BMC PUBLIC HEALTH, V20, P0, DOI 10.1186/s12889-020-8184-0
   Jennings Larissa, 2017, J AIDS CLIN RES, V8, P0, DOI 10.4172/2155-6113.1000725
   Johnson CC, 2017, J INT AIDS SOC, V20, P0, DOI 10.7448/IAS.20.1.21594
   Kalibala S, 2014, AIDS BEHAV, V18, PS405, DOI 10.1007/s10461-014-0830-z
   Kassa GM, 2014, GLOBAL J MED RES, V14, P3
   Kassahun EA, 2019, BMC PUBLIC HEALTH, V19, P0, DOI 10.1186/s12889-019-6682-8
   Kisa R, 2019, AIDS RES THER, V16, P0, DOI 10.1186/s12981-019-0243-1
   Kumwenda M, 2014, AIDS BEHAV, V18, PS396, DOI 10.1007/s10461-014-0817-9
   Madiba S, 2015, BMC PUBLIC HEALTH, V15, P0, DOI 10.1186/s12889-015-1746-x
   Makusha T, 2015, PLOS ONE, V10, P0, DOI 10.1371/journal.pone.0122783
   Marston M, 2014, PREDICTORS SEXUAL DE, V39, P22
   Matovu JKB, 2018, GLOBAL HEALTH ACTION, V11, P0, DOI 10.1080/16549716.2018.1503784
   Merchant RC, 2017, PUBLIC HEALTH, V145, P7, DOI 10.1016/j.puhe.2016.12.002
   Ministry of Health CD Gender Elderly and Children (MoHCDGEC), 2018, TANZ HIV IMP SURV TH, V0, P0
   Mokgatle MM, 2017, PLOS ONE, V12, P0, DOI 10.1371/journal.pone.0169765
   Mugo PM, 2017, PLOS ONE, V12, P0, DOI 10.1371/journal.pone.0170868
   Mukolo A, 2013, SAHARA J-J SOC ASP H, V10, P119, DOI 10.1080/17290376.2014.885847
   Mukolo A, 2013, AIDS BEHAV, V17, P5, DOI 10.1007/s10461-011-0097-6
   Mullu Kassa G., 2015, SCI J CLIN MED, V4, P80, DOI 10.11648/j.sjcm.20150405.11
   Mulu W, 2014, REPROD HEALTH, V11, P0, DOI 10.1186/1742-4755-11-84
   Musheke M, 2013, BMC PUBLIC HEALTH, V13, P0, DOI 10.1186/1471-2458-13-220
   Njau B, 2019, BMC PUBLIC HEALTH, V19, P0, DOI 10.1186/s12889-019-7685-1
   Njau B, 2016, SYST REV-LONDON, V5, P0, DOI 10.1186/s13643-016-0230-8
   Njau B, 2014, BMC PUBLIC HEALTH, V14, P0, DOI 10.1186/1471-2458-14-838
   Ostermann J, 2014, PLOS ONE, V9, P0, DOI 10.1371/journal.pone.0092100
   Pai NP, 2013, PLOS ONE, V8, P0, DOI 10.1371/journal.pone.0079772
   Pant Pai N, 2014, AIDS RES TREAT, V2014, P0
   Paulin HN, 2015, BMC PUBLIC HEALTH, V15, P0, DOI 10.1186/s12889-015-1388-z
   Perez GM, 2016, TROP MED INT HEALTH, V21, P759, DOI 10.1111/tmi.12703
   Richter ML, 2012, S AFR J HIV MED, V0, PP186, DOI 10.7196/SAJHIVMED.858
   Sarkar A, 2016, J INT AIDS SOC, V19, P0, DOI 10.7448/IAS.19.1.20993
   Sharma M, 2015, NATURE, V528, PS77, DOI 10.1038/nature16044
   Suthar AB, 2013, PLOS MED, V10, P0, DOI 10.1371/journal.pmed.1001496
   Tilahun M, 2013, BMC PUBLIC HEALTH, V13, P0, DOI 10.1186/1471-2458-13-622
   Tonen-Wolyec S, 2018, PLOS ONE, V13, P0, DOI 10.1371/journal.pone.0189475
   Tsegay G, 2013, BMC PUBLIC HLTH, V13, P1
   UNAIDS, 2018, GLOB AIDS UPD MIL GO, V0, P0
   United Republic of Tanzania, 2017, UN REP TANZ MIN HLTH, V0, P1
   van Rooyen H, 2015, J INT AIDS SOC, V18, P0, DOI 10.7448/IAS.18.1.19445
   World Health Organization (WHO), 2018, HIV SELF TEST STRAT, V0, P0
   Zanolini A, 2018, AIDS RES HUM RETROV, V34, P254, DOI 10.1089/aid.2017.0156
NR 64
TC 5
Z9 6
U1 2
U2 6
PU BMC
PI LONDON
PA CAMPUS, 4 CRINAN ST, LONDON N1 9XW, ENGLAND
SN 1742-6405
EI 
J9 AIDS RES THER
JI Aids Res. Ther.
PD SEP 9
PY 2020
VL 17
IS 1
BP 
EP 
DI 10.1186/s12981-020-00311-1
PG 10
WC Infectious Diseases
SC Infectious Diseases
GA NR6MJ
UT WOS:000571676500001
PM 32907586
DA 2023-03-20
ER

PT J
AU Sekera, JC
   Preis, J
   Pazdiora, P
AF Sekera, J. C.
   Preis, J.
   Pazdiora, P.
TI Health literacy on HIV infection among adolescents in the Czech Republic: a case study of two Czech cities Plzen and Ceske Budejovice
SO EPIDEMIOLOGIE MIKROBIOLOGIE IMUNOLOGIE
LA English
DT Article
DE health literacy; descriptive cross-sectional study; HIV/AIDS; students; czech republic
ID sexual-behavior; knowledge; hiv/aids
AB Despite health literacy being an important assumption for maintaining a healthy population, there are not many studies focusing on health literacy concerning HIV infection among adolescents in the Czech Republic and among Czech authors. In contrast, there are plenty of scientific papers and researches focused on awareness and susceptibility of adolescents in most affected regions of the world, Sub-Saharan Africa and India particularly. Adolescents belong to a high-risk group of the population. Education is one of the most important factors that influence the level of risk of HIV infection. However, increasing health literacy is only implemented in some types of secondary schools in the Czech Republic. The goal of this study is to verify health literacy concerning HIV infection among adolescents in two types of Czech secondary schools (grammar school and vocational school) in two Czech regional cities (Plzen and Ceske Budejovice). To determine the level of health literacy of HIV infection, a questionnaire (13 open and 9 closed questions) was compiled. A descriptive cross-sectional study was implemented among students (N = 1 942) of 16 chosen schools in two cities of the Czech Republic in 2015. The questionnaire was pre-tested and it took about 15 minutes to complete. The association was tested by a chi-square test, the averages were then compared with an independent t-test, the p-value (0,05) was used in all tests. Most of the students (67,3%) had good health literacy about HIV/AIDS, statistically significant differences were found between students of grammar schools and vocational schools (p = 0,012). Differences were also found between men and women (p = 0,037). The respondents showed the best knowledge about transmission (94,3%), the poorest about epidemiological questions (18,3%). Gender and the type of school had a statistically significant influence on the level of knowledge (gender x2; p = 0,042, types of a school x2; p = 0,031). In this cross-sectional study, women studying at grammar schools had the best knowledge of HIV/AIDS. In contrast, the lowest level of knowledge was found in men studying in vocational schools. The school types and gender had a statistically significant influence on the level of knowledge. However - knowledge is not enough. To reduce infection risk potential will mean to help adolescents to transform knowledge into diminishing of their risky behaviour. The implementation of prevention in all types of schools is crucial for the reduction of exposure from HIV infection. We consider educating adolescents about sexually transmitted diseases important. Despite that our research showed differences among schools and gender. Those differences can make a particular group be more at risk of being infected. Based on the findings, it would be suitable to unify and improve the approach to the education of this topic in all types of schools and to target preventive and educational techniques to boys more, since men are the biggest group of the HIV positive people in the Czech Republic.
C1 [Sekera, J. C.] Charles Univ Prague, Fac Sci, Prague, Czech Republic.
   [Preis, J.] Univ West Bohemia, Fac Econ, Plzen, Czech Republic.
   [Pazdiora, P.] Charles Univ Prague, Fac Med Pilsen, Plzen, Czech Republic.
C3 Charles University Prague; University of West Bohemia Pilsen; Charles University Prague
RP Preis, J (corresponding author), Fak Ekon ZCU, Katedra Geog, Univ 22, Plzen 30100, Czech Republic.
EM jpreis@kge.zcu.cz
CR Alhasawi A, 2019, MED PRIN PRACT, V28, P470, DOI 10.1159/000500307
   [Anonymous], 2019, ROCNI ZPRAVY VYSKYTU, V0, P0
   [Anonymous], 2015, COUNTRY PROGR REPORT, V0, P0
   Bamise OF, 2011, NIGER J CLIN PRACT, V14, P338, DOI 10.4103/1119-3077.86780
   Gao XH, 2012, PLOS ONE, V7, P0, DOI 10.1371/journal.pone.0044881
   Gupta Pratibha, 2013, N AM J MED SCI, V5, P119, DOI 10.4103/1947-2714.107531
   He LP, 2019, EURASIAN J MED, V51, P49, DOI 10.5152/eurasianjmed.2019.15057
   Kirby DB, 2007, J ADOLESCENT HEALTH, V40, P206, DOI 10.1016/j.jadohealth.2006.11.143
   Kucera Z, 1998, INT J ADOLESCENT MED, V10, P129
   Louda P., 2011, THESIS, V0, P0
   Miculkova V., 2018, THESIS, V0, P0
   MSMT, 2009, RAMC VZDEL PROGR STR, V0, P0
   MSMT, 2017, RAMCOVY VZDELAVACI P, V0, P0
   MSMT, 2007, RAMCOVY VZDELAVACI P, V0, P0
   Odeigah L, 2019, AFR HEALTH SCI, V19, P1467, DOI 10.4314/ahs.v19i1.20
   Oljira L, 2013, J INT AIDS SOC, V16, P0, DOI 10.7448/IAS.16.1.17349
   Othman SM, 2015, GLOBAL J HLTH SCI, V7, P16, DOI 10.5539/GJHS.V7N1P16.RETRIEVED
   Pankaj Kumar, 2012, NATIONAL JOURNAL OF COMMUNITY MEDICINE, V3, P74
   Rabusic L, 2003, REVIJA SOCIOLOGIJU, V34, P189
   RotheramBorus MJ, 1997, J ADOLESCENT HEALTH, V20, P216, DOI 10.1016/S1054-139X(96)00156-5
   Sajdlova M., 2012, THESIS, V0, P0
   Shiferaw Yitayal, 2011, BMC RES NOTES, V4, P505, DOI 10.1186/1756-0500-4-505
   Sikand A, 1996, J ADOLESCENT HEALTH, V18, P325, DOI 10.1016/1054-139X(95)00228-K
   Sikolova V, 2015, VYSLEDKY DOTAZNIKOVE, V0, P0
   Swenson RR, 2010, J NATL MED ASSOC, V102, P1173, DOI 10.1016/S0027-9684(15)30772-0
   Tapia-Aguirre V, 2004, ARCH MED RES, V35, P334, DOI 10.1016/j.arcmed.2004.05.002
   Thanavanh B, 2013, J INT AIDS SOC, V16, P0, DOI 10.7448/IAS.16.1.17387
NR 27
TC 1
Z9 1
U1 0
U2 6
PU CESKA LEKARSKA SPOLECNOST J  EV  PURKYNE
PI PRAGUE
PA SOKOLSKA 31, PRAGUE, 00000, CZECH REPUBLIC
SN 1210-7913
EI 
J9 EPIDEMIOL MIKROBI IM
JI Epidemiol. Mikrobiol. Imunol.
PD JUN 15
PY 2020
VL 69
IS 4
BP 182
EP 188
DI 
PG 7
WC Immunology; Microbiology
SC Immunology; Microbiology
GA PX7KB
UT WOS:000611531300004
PM 33445942
DA 2023-03-20
ER

PT J
AU Jahic, R
   Porobic-Jahic, H
   Zepic, D
   Piljic, D
   Petrovic, J
   Custovic, A
AF Jahic, Rahima
   Porobic-Jahic, Humera
   Zepic, Denis
   Piljic, Dilista
   Petrovic, Jasminka
   Custovic, Amer
TI Knowledge, attitude and stigma towards HIV patients: a survey among medical students in Tuzla, Bosnia and Herzegovina
SO JOURNAL OF INFECTION IN DEVELOPING COUNTRIES
LA English
DT Article
DE Knowledge; attitude; HIV; discrimination; students
ID hiv/aids; perception; aids
AB Introduction: This survey aims to assess knowledge, attitude and stigma towards HIV patients, among medical students in Tuzla, Bosnia and Herzegovina. We also aimed to assess potential risk factors for HIV infection among fourth year medical students. Methodology: Data were collected from specific questionnaire that was completed by 171 students of the Faculty of Medicine, University of Tuzla. A multivariable logistic regression was performed. Results: Majority of students (79%) had a good knowledge of HIV, (median value of correct answers was 9 (95%) with at least 6 correct responses). Also, majority of students (73.6%) had a positive attitude towards HIV patients and the median positive value was 6 (95% CI: 6-7). More than a third of students considered that all hospitalized patients should be tested for HIV. Total of 81% of students considered that they should inform the sexual partner of HIV positive patient, although she/he disagrees. 61.4% of students had a discriminatory attitude towards HIV, with the median values of 3 (95% CI: 3-3). Multivariate regression analysis identified positive attitude towards HIV patients as an independent predictor for a non-discriminatory attitude. Moreover, an overall attitude towards HIV patients defines student's determination to work with AIDS population. Male gender, and older age, were identified as predictors of risky behavior. Conclusions: Preventive measures, including better HIV education, are crucial. Knowledge can increase awareness of HIV infection, decrease the incidence and reduce stigma towards HIV patients.
C1 [Jahic, Rahima; Porobic-Jahic, Humera; Zepic, Denis; Piljic, Dilista; Petrovic, Jasminka] Univ Clin Ctr Tuzla, Clin Infect Dis, Ul Prof Dr Ibre Pasica, Tuzla 75000, Bosnia & Herceg.
   [Custovic, Amer] Univ Clin Ctr Tuzla, Dept Epidemiol, Tuzla, Bosnia & Herceg.
C3 University of Sarajevo; University of Tuzla; University of Tuzla
RP Porobic-Jahic, H (corresponding author), Univ Clin Ctr Tuzla, Clin Infect Dis, Ul Prof Dr Ibre Pasica, Tuzla 75000, Bosnia & Herceg.
EM humera.jahic@ukctuzla.ba
CR Al-Rabeei N. A., 2012, EASTERN MEDITERRANEAN HEALTH JOURNAL, V18, P221
   Centers for Disease Control and Prevention, 2001, MMWR RECOMM REP, V50, P1
   Bamidele EO, 2012, INT J LIFE SCI PHARM, V2, P0
   Banerjee P., 2015, GLOBAL J HLTH ED PRO, V16, P51, DOI 10.18666/GJHEP-2015-V16-I2-6084
   Baytner-Zamir Rotem, 2014, BMC RES NOTES, V7, P168, DOI 10.1186/1756-0500-7-168
   Bruce KE, 2001, AIDS EDUC PREV, V13, P428, DOI 10.1521/aeap.13.5.428.24140
   Chemtob D, 2006, ISRAEL MED ASSOC J, V8, P610
   Jaganjac N., 2005, HIV AIDS W BALKANS P, V0, P0, DOI DOI 10.1596/0-8213-6394-8
   Johnson LF, 2013, PLOS MED, V10, P0, DOI 10.1371/journal.pmed.1001418
   Karim A.S.S., 2005, HIV AIDS S AFRICA, V0, P0
   Khan F, 2015, PROCD SOC BEHV, V172, P81, DOI 10.1016/j.sbspro.2015.01.339
   Lonn E, 2007, AIDS PATIENT CARE ST, V21, P48, DOI 10.1089/apc.2006.0063
   Mahajan AP, 2008, AIDS, V22, PS67, DOI 10.1097/01.aids.0000327438.13291.62
   Maimaiti N., 2010, GLOBAL J HLTH SCI, V2, P51, DOI 10.5539/GJHS.V2N2P51
   Mitchell B, 1999, AUST ELECT J NURS ED, V4, P0
   Nelson O, 2016, IMPACTS MEDIA AFRICA, V0, P0
   Ruotsalainen JH, 2015, COCHRANE DB SYST REV, V0, P0, DOI DOI 10.1002/14651858.CD002892.pub5
   Said N, 2018, ENVIRON-BEHAV PROC J, V3, P153, DOI 10.21834/e-bpj.v3i7.1273
   Shaikh Mohsin, 2010, NATIONAL JOURNAL OF COMMUNITY MEDICINE, V1, P146
   Sohn Aeree, 2012, OSONG PUBLIC HEALTH RES PERSPECT, V3, P24, DOI 10.1016/j.phrp.2012.01.004
   Tan Xiaodong, 2007, INT J ENVIRON RES PUBLIC HEALTH, V4, P248, DOI 10.3390/ijerph2007030009
   Tesic V, 2006, COLLEGIUM ANTROPOL, V30, P89
   The University of Zululand, 2007, POL HIV AIDS DRAFT R, V0, P0
   Townsend T, 2007, HANDBOOK OF TEACHER EDUCATION, V0, PP3, DOI 10.1007/1-4020-4773-8_1
   UNAIDS, 2016, PREV GAP REP, V0, P0
   United Nations Kosovo Team, 2008, KNOWL ATT PRACT BEH, V0, P0
   Zefi V, 2015, PSYCHOLOGY, V6, P191, DOI 10.4236/psych.2015.63018
NR 27
TC 1
Z9 1
U1 2
U2 4
PU J INFECTION DEVELOPING COUNTRIES
PI TRAMANIGLIO
PA JIDC CENT OFF PORTO CONTE RICERCHE RES CTR, S P 55, PORTO CONTE CAPO CACCIA KM 8.400 LOC, TRAMANIGLIO, 07041, ITALY
SN 1972-2680
EI 
J9 J INFECT DEV COUNTR
JI J. Infect. Dev. Ctries.
PD SEP 15
PY 2020
VL 14
IS 9
BP 1019
EP 1026
DI 10.3855/jidc.12526
PG 8
WC Infectious Diseases
SC Infectious Diseases
GA OC1CA
UT WOS:000578899400015
PM 33031091
DA 2023-03-20
ER

PT J
AU Kendrick, M
   Namazzi, E
   Becker-Zayas, A
   Tibwamulala, EN
AF Kendrick, Maureen
   Namazzi, Elizabeth
   Becker-Zayas, Ava
   Tibwamulala, Esther Nancy
TI Closing the HIV and AIDS "Information Gap" Between Children and Parents: An Exploration of Makerspaces in a Ugandan Primary School
SO EDUCATION SCIENCES
LA English
DT Article
DE makerspaces; multimodal literacies; visual methodologies; HIV/AIDS education; Uganda; primary schools
ID hiv/aids
AB In this study, we address the research question: "How might child-created billboards about HIV and AIDS help facilitate more open discussions between parents and children?" The premise of our study is that there may be considerable potential for using multimodal forms of representation in makerspaces with young children to create more open dialogue with parents about culturally sensitive information. Drawing on multimodal literacies and visual methodologies, we designed a makerspace in a grade 5 classroom (with students aged 9-10) in a Ugandan residential primary school. Our makerspace included soliciting students' knowledge about HIV and AIDS as part of a class discussion focused on billboards in the local community and providing art materials for students to explore their understandings of HIV and AIDS through the creation of billboards as public service announcements. Parents were engaged in the work as audience members during a public exhibition at the school. Data sources include the billboards as artifacts, observations within the makerspace, and interviews with parents and children following the public exhibition. The findings show that, for parents and children, the billboards enhanced communication; new understandings about HIV and AIDS were gained; and real-life concerns about HIV and AIDS were made more visible. Although these more open conversations may depend to some degree on family relationships more broadly, we see great potential for makerspaces to serve as a starting point for closing the HIV and AIDS information gap between children and parents.
C1 [Kendrick, Maureen; Becker-Zayas, Ava] Univ British Columbia, Language & Literacy Educ Dept, Vancouver, BC V6T 1Z2, Canada.
   [Namazzi, Elizabeth] Uganda Martyrs Univ, Sch Postgrad Studies, Masaka, Uganda.
   [Tibwamulala, Esther Nancy] Masaka Secondary Sch, Masaka, Uganda.
C3 University of British Columbia; Uganda Martyrs University
RP Kendrick, M (corresponding author), Univ British Columbia, Language & Literacy Educ Dept, Vancouver, BC V6T 1Z2, Canada.
EM maureen.kendrick@ubc.ca; enamazzi@umu.ac.ug; ava.becker@alumni.ubc.ca; esthertibwamulala@gmail.com
FU University of British Columbia Humanities and Social Sciences (HSS) Research Fund [F16-02814]
CR [Anonymous], 2015, VISION REPORTER CHIL, V0, P0
   Baynham M, 1995, LITERACY PRACTICES I, V0, P0
   Becker-Zayas A, 2018, APPL LINGUIST REV, V9, P365, DOI 10.1515/applirev-2016-1059
   Freeman A., 2015, NMC HORIZON REPORT 2, V0, P0
   Heath S. B., 1983, WAYS WORDS LANGUAGE, V0, P0
   Hetland L., 2013, STUDIO THINKING 2 RE, V0, P0
   Jewitt Cs, 2003, MULTIMODAL LITERACY, V0, P0
   Kendrick M, 2016, ROUTL RES LIT, V0, P1
   Kress G., 1997, BEFORE WRITING, V0, P0
   Kron J., 2012, NY TIMES, V0, P0
   Marsh Jackie, 2018, MULTIMODAL TECHNOLOGIES AND INTERACTION, V2, P0, DOI 10.3390/mti2030050
   Meuser M, 2009, RES METHODS SER, V0, P17
   Mitchell C., 2011, DOING VISUAL RES, V0, P0
   Mutonyi H, 2007, INT J SCI EDUC, V29, P1363, DOI 10.1080/09500690601028925
   Mutonyi H, 2011, VISUAL COMMUN-US, V10, P231, DOI 10.1177/1470357211398447
   Mutonyi H, 2010, RES SCI EDUC, V40, P573, DOI 10.1007/s11165-009-9134-0
   Mutonyi H, 2010, CRIT LANG LIT STUD, V0, P38
   Namazzi E.B., 2015, THESIS, V0, P0
   Ninsiima AB, 2018, INT J ENV RES PUB HE, V15, P0, DOI 10.3390/ijerph15020193
   Nwokah E., 2007, GAMES TOYS PASTIMES, V0, P127
   Rose G, 1996, J GEOGR HIGHER EDUC, V20, P281, DOI 10.1080/03098269608709373
   Rose G, 2016, VISUAL METHODOLOGIES, V0, P0
   Sheridan KM, 2014, HARVARD EDUC REV, V84, P505, DOI 10.17763/haer.84.4.brr34733723j648u
   Smythe S, 2009, LANG EDUC-UK, V23, P37, DOI 10.1080/09500780802152887
   Street BrianV., 1983, LITERACY THEORY PRAC, V0, P0
   van Leeuwen T, 1996, READING IMAGES GRAMM, V0, P0
   Warburton T., 1998, CARTOONS TEACHERS ME, V0, P252
NR 28
TC 1
Z9 1
U1 0
U2 4
PU MDPI
PI BASEL
PA ST ALBAN-ANLAGE 66, CH-4052 BASEL, SWITZERLAND
SN 
EI 2227-7102
J9 EDUC SCI
JI Educ. Sci.
PD AUG 15
PY 2020
VL 10
IS 8
BP 
EP 
DI 10.3390/educsci10080193
PG 16
WC Education & Educational Research
SC Education & Educational Research
GA NM6MY
UT WOS:000568210900001
DA 2023-03-20
ER

PT J
AU Akpotor, ME
   Ajao, EO
   Okwuikpo, MI
   Leslie, TA
AF Akpotor, Mudiaga Eugene
   Ajao, Ezekiel Olasunkanmi
   Okwuikpo, Margaret Ihunanya
   Leslie, Tabitha Amere
TI Personal dispositions as predictors of student nurses' prejudice, stereotyping, and discrimination against human immunodeficiency virus-infected persons in Osun State, Nigeria
SO NURSING AND MIDWIFERY STUDIES
LA English
DT Article
DE Human immunodeficiency virus; Knowledge; Perception; Personal dispositions; Prejudice; Stereotyping; Stigma mechanism; Student nurses
ID hiv; attitudes; stigma
AB Background: Human immunodeficiency virus (HIV)/AIDS is a disease that is stigmatized as a result of its origin and outcome. HIV stigma may occur in the form of prejudice, stereotyping, and discrimination, collectively called HIV stigma mechanism. While studies have shown that student nurses are among persons who stigmatize, little is known about the role of their personal dispositions in the stigma process. Objective: This study aimed to examine the role of personal dispositions on their HIV stigma mechanism against HIV-infected persons. Methods: We employed a cross-sectional descriptive design involving 395 students across Osun State, Nigeria, using a modified Health Care Provider HIV/AIDS Stigma Scale instrument. Four personal dispositions (age, study level, HIV knowledge, and perception) serving as the independent variable, were of interest as well as the HIV stigma mechanism (prejudice, stereotyping, and discrimination) serving as the dependent variable in this study. Data were analyzed using mean and multiple linear regression analysis. Results: The mean scores of the categorical variables of knowledge about AIDS and perception of HIV-infected persons, measured on scales of 0-9 and 0-15, revealed moderate knowledge about HIV (5.90 +/- 1.26) and negative perception (10.61 +/- 2.47). For the dependent variables, the mean scores were 17.97 +/- 4.07 for prejudice, 13.84 +/- 3.34 for stereotyping, and 10.47 +/- 3.22 for discrimination, which indicated that student nurses stigmatized HIV-infected patients. However, the core finding of this study revealed that, of all the predictors of HIV stigma mechanism, perception was the most significant. Conclusions: Personal dispositions are contributory factors to the enactment of HIV stigma mechanism. Future planning for intervention studies to reduce HIV stigma among health profession students should take cognizance of this.
C1 [Akpotor, Mudiaga Eugene] Edo Univ, Fac Basic Med Sci, Dept Nursing Sci, Iyamho, Edo State, Nigeria.
   [Ajao, Ezekiel Olasunkanmi; Okwuikpo, Margaret Ihunanya; Leslie, Tabitha Amere] Babcock Univ, Sch Nursing Sci, Ilishan Remo, Ogun State, Nigeria.
RP Akpotor, ME (corresponding author), Edo Univ, Fac Basic Med Sci, Dept Nursing Sci, Iyamho, Edo State, Nigeria.
EM meut83@yahoo.com
CR Abolfotouh MA, 2013, INT J NURSING, V2, P13
   AWOLEYE OJ, 2015, J AIDS HIV RES, V7, P117
   Baytner-Zamir Rotem, 2014, BMC RES NOTES, V7, P168, DOI 10.1186/1756-0500-7-168
   Dharmalingam M, 2015, INT J ADV MED HEALTH, V2, P22
   Earnshaw VA, 2009, AIDS BEHAV, V13, P1160, DOI 10.1007/s10461-009-9593-3
   Farotimi Adekunbi A, 2015, IRAN J NURS MIDWIFERY RES, V20, P705, DOI 10.4103/1735-9066.170011
   Feyissa GT, 2012, BMC PUBLIC HEALTH, V12, P0, DOI 10.1186/1471-2458-12-522
   Hoffart S, 2012, MED TEACH, V34, P254, DOI 10.3109/0142159X.2012.652710
   Jain A, 2015, MEASURING HIV STIGMA, V0, P0
   Joint United Nations Programme On HIV/AIDS, 2014, HIV AIDS FACT SHEET, V0, P0
   Lui PSC, 2014, ISRN PUBLIC HLTH, V2014, P0
   Nakakis K., 2012, HLTH SCI J, V6, P129
   Parker R, 2003, SOC SCI MED, V57, P13, DOI 10.1016/S0277-9536(02)00304-0
   Rickles NM, 2016, AM J PHARM EDUC, V80, P0, DOI 10.5688/ajpe80345
   Stangl AL, 2012, MEASURING HIV STIGMA, V0, P0
   Suominen T, 2015, BMC NURS, V14, P0, DOI 10.1186/s12912-014-0053-7
   Wagner AC, 2014, AIDS BEHAV, V18, P2397, DOI 10.1007/s10461-014-0834-8
NR 17
TC 0
Z9 0
U1 0
U2 2
PU WOLTERS KLUWER MEDKNOW PUBLICATIONS
PI MUMBAI
PA WOLTERS KLUWER INDIA PVT LTD , A-202, 2ND FLR, QUBE, C T S  NO 1498A-2 VILLAGE MAROL, ANDHERI EAST, MUMBAI, 400059, INDIA
SN 2322-1488
EI 2322-1674
J9 NURS MIDWIFERY STUD
JI Nurs. Midwifery Stud.
PD JAN-MAR 15
PY 2020
VL 9
IS 1
BP 21
EP 28
DI 10.4103/nms.nms_60_19
PG 8
WC Nursing
SC Nursing
GA KE2GP
UT WOS:000508377000004
DA 2023-03-20
ER

PT J
AU Lopez, S
   Aranda, V
AF Lopez, Sonia
   Aranda, Veronica
TI Off to a Good Start: A Practical Tool for Sexual Health Education
SO JOURNAL OF EXTENSION
LA English
DT Article
DE sex education; puberty; HIV/STIs; healthful relationships; healthful lifestyles
AB The Off to a Good Start: Physical, Emotional, and Sexual Development of Youth Grades 5-8 (OTAGS) curriculum provides students with a foundation for future sex education. The curriculum consists of three modules covering puberty, healthful relationships, and HIV and sexually transmitted infections. University of Illinois Extension educators taught OTAGS at 15 schools in Chicago and the surrounding suburbs. Evaluation results were favorable, indicating knowledge improvement. OTAGS complements other Extension programs, lays a foundation for future sex education, and provides others in Extension with the opportunity to play a role in making timely and accurate sex education accessible to youths.
C1 [Lopez, Sonia; Aranda, Veronica] Univ Illinois Extens, Urbana, IL 61801 USA.
C3 University of Illinois System
RP Lopez, S (corresponding author), Univ Illinois Extens, Urbana, IL 61801 USA.
EM slopez2@illinois.edu; arandav@illinois.edu
CR Brener N.D., 2017, SCH HLTH PROFILES 20, V0, P0
   Future of Sex Education Initiative, 2012, SPECIAL PUBLICATION, V0, P0
   Hockersmith L., 2013, J EXTENSION, V51, P0
   Howard J., 2018, RATES 3 STDS US REAC, V0, P0
   Sexuality Information and Education Council of the United States, 2018, ADV SEX ED, V0, P0
   Wallace HS, 2018, J EXT, V56, P0
NR 6
TC 0
Z9 0
U1 0
U2 3
PU UNIV OF WISCONSIN EXTENSION JOURNAL INC
PI MADISON
PA 605 EXTENSION BLDG 432 NORTH LAKE ST, MADISON, WI 53706 USA
SN 0022-0140
EI 1077-5315
J9 J EXT
JI J. Ext.
PD AUG 15
PY 2020
VL 58
IS 4
BP 
EP 
DI 
PG 5
WC Education & Educational Research
SC Education & Educational Research
GA ND0CU
UT WOS:000561577300027
DA 2023-03-20
ER

PT J
AU Quazi Syed, Z
   Gaidhane, A
   Gaidhane, S
   Khatib, MN
   Zodpey, S
AF Quazi Syed, Zahiruddin
   Gaidhane, Abhay
   Gaidhane, Shilpa
   Khatib, Mahalaqua Nazli
   Zodpey, Sanjay
TI Cultural competency framework for Masters of Public Health (MPH) Program: Calling for Action
SO MEDICAL SCIENCE
LA English
DT Article
DE Cultural competency; Masters of Public Health (MPH) program; Public Health Education; Curriculum
ID capacity building initiatives; type-2 diabetes-mellitus; serum-lipid profile; rural backdrop; ghrelin; opportunity; disparity; hiv/aids; students; quality
AB Cultural diversity is viewed as one of the factors responsible for health inequality. Providing efficient health care to culturally diverse population is a challenge. This study was conducted to assess the extent to which curriculum of MPH programs incorporate cultural competencies and to develop a cultural competency framework for inclusion in MPH curriculum. Curriculum scan of MPH programs, literature review and Focus Group Discussions (FGDs) with key stakeholders were conducted for data collection and designing framework of cultural competencies. Thirty-one institutions offer MPH programs in India. The curriculum is variable with very limited focus on cultural competencies. Literature review indicated a felt need for incorporating culture competencies in MPH curriculum and to equip graduates to provide health services to culturally diverse group and reduce health disparity. Public health graduates and professionals experience several challenges due to lack of understanding and skills to provide health services to culturally diverse population groups. Desired cultural competencies across three learning domains were identified. Institutes need to redesign curriculum, sensitize their faculty to deliver cultural competency framework to graduates and undertake assessment with focus on cultural competencies. It is the responsibility of schools of public health to incorporate cultural competency frameworks in their MPH programs and ensure that graduates have all desired knowledge; skills and attitude to address needs of diverse populations and function successfully in a multicultural work environment.
C1 [Quazi Syed, Zahiruddin] Datta Meghe Inst Med Sci, Community Med, JN Med Coll, Wardha, Maharashtra, India.
   [Gaidhane, Abhay] Datta Meghe Inst Med Sci, Head Community Med, JN Med Coll, Wardha, Maharashtra, India.
   [Gaidhane, Shilpa] Datta Meghe Inst Med Sci, JN Med Coll, Wardha, Maharashtra, India.
   [Khatib, Mahalaqua Nazli] Datta Meghe Inst Med Sci, JN Med Coll, Physiol, Wardha, Maharashtra, India.
   [Zodpey, Sanjay] Publ Hlth Fdn India, Publ Hlth Educ, New Delhi, India.
C3 Datta Meghe Institute of Medical Sciences - Deemed to be University; Jawaharlal Nehru Medical College Wardha; Datta Meghe Institute of Medical Sciences - Deemed to be University; Jawaharlal Nehru Medical College Wardha; Datta Meghe Institute of Medical Sciences - Deemed to be University; Jawaharlal Nehru Medical College Wardha; Datta Meghe Institute of Medical Sciences - Deemed to be University; Jawaharlal Nehru Medical College Wardha; Public Health Foundation of India
RP Gaidhane, A (corresponding author), Datta Meghe Inst Med Sci, Head Community Med, JN Med Coll, Wardha, Maharashtra, India.
EM zahirquazi@gmail.com; abhaygaidhane@gmail.com; sanjay.zodpey@phfi.org
CR Agrawal A, 2009, J CANC RES THER, V5, P43, DOI 10.4103/0973-1482.48769
   Angotti T., 2011, CULTURAL COMPETENCE, V0, P0
   [Anonymous], 2002, RFOR, V15, P1
   Basak S, 2014, PARASITOL RES, V113, P261, DOI 10.1007/s00436-013-3652-4
   Beamon CJ, 2006, GUIDE INCORPORATING, V0, P1
   Betancourt JR, 2003, PUBLIC HEALTH REP, V118, P293, DOI 10.1093/phr/118.4.293
   Betencourt J, 2002, COMMONW FUND, V576, P2
   Borle R, 2019, MED SCI, V23, P1031
   Campinha-Bacote J., 2007, J TRANSCULT NURS, V13, P181
   Cushman LF, 2015, AM J PUBLIC HEALTH, V105, PS132, DOI 10.2105/AJPH.2014.302506
   DePalma J., 2000, HOME HLTH CARE MANAG, V12, P61
   Dixit A, 2020, MED SCI, V24, P1
   Fenza P, 2010, MATHER LIFE WAYS, V0, P2
   Gaidhane AM, 2008, AIDS CARE, V20, P1098, DOI 10.1080/09540120701808820
   Gaidhane Abhay M, 2013, INDIAN J DENT RES, V24, P199, DOI 10.4103/0970-9290.116677
   Gaidhane AM, 2008, VULNERABLE CHILD YOU, V3, P42, DOI 10.1080/17450120701843166
   Gaidhane S, 2015, INT J DIABETES DEV C, V35, P14, DOI 10.1007/s13410-014-0199-6
   Genat B, 2009, FDN COMPETENCIES MAS, V0, P1
   Gondivkar SM, 2011, J FORENSIC LEG MED, V18, P310, DOI 10.1016/j.jflm.2011.06.007
   Hassan TU, 2018, INT J SCI RES PUBL, V8, P0
   Horowitz CR, 2000, HEALTH CARE FINANC R, V21, P57
   Kakkar M, 2011, T ROY SOC TROP MED H, V105, P254, DOI 10.1016/j.trstmh.2011.02.002
   Kamaka Martina L, 2010, HAWAII MED J, V69, P31
   Kennedy TJT, 2009, MED EDUC, V43, P645, DOI 10.1111/j.1365-2923.2009.03382.x
   Khanam N, 2013, INDAN J COMMUNITY HE, V25, P432
   Khanam N, 2019, INDAN J COMMUNITY HE, V31, P213
   Khatib M, 2018, COCHRANE COLLAB, V0, P1
   Khatib MN, 2018, CELL PHYSIOL BIOCHEM, V48, P2172, DOI 10.1159/000492559
   Khatib MN, 2015, PLOS ONE, V10, P0, DOI 10.1371/journal.pone.0126697
   Khatib MN, 2015, J CLIN DIAGN RES, V9, PLE1, DOI 10.7860/JCDR/2015/9787.5514
   Khatib MN, 2014, ANN TROP MED PUBLIC, V7, P30, DOI 10.4103/1755-6783.145008
   Khatib N, 2014, DIABETES TECHNOL THE, V16, P0
   Khatib N, 2014, J CLIN DIAGN RES, V8, PMC13, DOI 10.7860/JCDR/2014/9863.4767
   Khatib NM, 2008, INT J DIABETES DEV C, V28, P79, DOI 10.4103/0973-3930.44077
   Khauv KB, 2012, J CHIPROPR EDUC, V26, P169, DOI 10.7899/JCE-11-027
   Kundapur Rashmi, 2017, INDIAN J COMMUNITY MED, V42, P147, DOI 10.4103/ijcm.ijcm_41_16
   Kuphal S, 2009, J PATHOL, V219, P400, DOI 10.1002/path.2617
   Lohe VK, 2010, J ORAL PATHOL MED, V39, P141, DOI 10.1111/j.1600-0714.2009.00828.x
   Martin BC, 2009, INT J HEALTH CARE Q, V22, P340, DOI 10.1108/09526860910964816
   Mittal V, 2018, J CLIN DIAGNOSTIC RE, V12, P0
   OConnell MB, 2013, PHARMACOTHERAPY, V33, P0
   Puri S, 2017, BMC PUBLIC HEALTH, V17, P0, DOI 10.1186/s12889-017-4339-z
   Quazi Syed Z, 2016, CURR RES NUTR FOOD S, V4, P48, DOI 10.12944/CRNFSJ.4.1.06
   Quazi Syed Z, 2011, ANN TROP MED PUBLIC, V4, P74, DOI 10.4103/1755-6783.85756
   Quazi Syed Z, 2010, AUSTRALAS MED J, V3, P349, DOI 10.4066/AMJ.2010.236
   Regmi PR, 2019, INT J ENV RES PUB HE, V16, P0, DOI 10.3390/ijerph16193655
   Selokar D, 2011, AUSTRALAS MED J, V4, P114, DOI 10.4066/AMJ.2011.562
   Sharma K, 2013, ASIA-PAC J HEALTH MA, V8, P45
   Sharma K, 2013, NATL MED J INDIA, V26, P344
   Sharma K, 2013, ANN TROP MED PUBLIC, V6, P30, DOI 10.4103/1755-6783.115176
   Sharma K, 2013, J PUBLIC HEALTH MAN, V19, P30, DOI 10.1097/PHH.0b013e318241da5d
   Sharma K, 2011, AUSTRALAS MED J, V4, P638, DOI 10.4066/AMJ.2011.85
   Sharma Kavya, 2011, INDIAN J COMMUNITY MED, V36, P178, DOI 10.4103/0970-0218.86516
   Shivakumar KM, 2017, J KRISHNA INST MED S, V6, P55
   Shrivastava P, 2020, MED SCI, V24, P12
   SIMPSON AS, 1972, BRIT MED J, V2, P230, DOI 10.1136/bmj.2.5807.230-a
   Singhal S, 2009, J INFECT DEV COUNTR, V3, P860, DOI 10.3855/jidc.608
   Tambekar A, 2020, FOLDSCOPE ASSISTED M, V24, P24
   Thow AM, 2017, BMC PUBLIC HLTH S2, V17, P0
   Tiwari Ritika, 2018, WHO SOUTH EAST ASIA J PUBLIC HEALTH, V7, P29, DOI 10.4103/2224-3151.228425
   Value THE, 2005, PRACTICES G, V0, P10021
   Vinaya Bhat SMS, 2017, CONT CLIN DENT, V8, P538
   Zodpey S, 2018, J HEALTH MANAG, V20, P151, DOI 10.1177/0972063418763651
NR 63
TC 5
Z9 5
U1 0
U2 1
PU DISCOVERY PUBLICATION
PI TAMILNADU
PA KANYAKUMARI DISTRICT, TAMILNADU, 00000, INDIA
SN 2321-7359
EI 2321-7367
J9 MED SCI
JI Med. Sci.
PD MAR-APR 15
PY 2020
VL 24
IS 102
BP 776
EP 785
DI 
PG 10
WC Medicine, Research & Experimental
SC Research & Experimental Medicine
GA KK7GP
UT WOS:000512907300044
DA 2023-03-20
ER

PT J
AU Avina, RM
   Mullen, M
   Mshigeni, S
   Becerra, MB
AF Avina, Robert M.
   Mullen, Mathew
   Mshigeni, Salome
   Becerra, Monideepa B.
TI "I Actually Don't Know What HIV Is": A Mixed Methods Analysis of College Students' HIV Literacy
SO DISEASES
LA English
DT Article
DE HIV; literacy; prevention; STIs; college students; self-efficacy; knowledge; attitude
ID preexposure prophylaxis; knowledge
AB Objective: Human immunodeficiency virus (HIV) remains a major public health issue with young adults facing a disproportionately higher rate of the burden. Our goal was to address the current literacy related to HIV, including biomedical prevention methods and barriers to care, such as cultural factors, from a sample of college students. Methods: We conducted a convergent parallel mixed methods analysis where both qualitative and quantitative data were collected and analyzed separately. A thematic analysis was conducted to assess qualitative results, while descriptive statistics were conducted to assess quantitative survey results. Results: HIV literacy was limited, with several participants reporting that they did not understand what HIV meant. While the majority knew the use of condoms, knowledge of other biomedical prevention methods was limited, as was the understanding the risk factors of HIV, with participants noting sharing a toilet seat and promiscuity as risk factors. Self-efficacy for HIV prevention was low among participants with many reporting that cultural barriers prevented discussion of risky behaviors and prevention methods in their families and social groups. Conclusion: Targeted, culturally sensitive, health education initiatives are needed to understand the high, low, or no risks of HIV as well as address stigmas related to HIV.
C1 [Avina, Robert M.; Mullen, Mathew] Calif State Univ San Bernardino, Dept Hlth Sci & Human Ecol, 5500 Univ Pkwy, San Bernardino, CA 92407 USA.
   [Mshigeni, Salome; Becerra, Monideepa B.] Calif State Univ San Bernardino, Ctr Hlth Equ, Dept Hlth Sci & Human Ecol, 5500 Univ Pkwy, San Bernardino, CA 92407 USA.
C3 California State University System; California State University San Bernardino; California State University System; California State University San Bernardino
RP Becerra, MB (corresponding author), Calif State Univ San Bernardino, Ctr Hlth Equ, Dept Hlth Sci & Human Ecol, 5500 Univ Pkwy, San Bernardino, CA 92407 USA.
EM mbecerra@csusb.edu
FU Office of Student Research at California State University, San Bernardino
CR Arnold T, 2018, HIV AIDS REV, V17, P98, DOI 10.5114/hivar.2018.76370
   Burns MJ, 2005, J BLACK PSYCHOL, V31, P172, DOI 10.1177/0095798404268288
   Centers for Disease Control and Prevention, 2019, HIV YOUTH, V0, P0
   Ivankova NV, 2006, FIELD METHOD, V18, P3, DOI 10.1177/1525822X05282260
   Liu AY, 2008, JAIDS-J ACQ IMM DEF, V47, P241, DOI 10.1097/QAI.0b013e31815e4041
   Mongkuo MY, 2010, J AIDS HIV RES, V2, P032
   Swenson RR, 2010, J NATL MED ASSOC, V102, P1173, DOI 10.1016/S0027-9684(15)30772-0
   Tung WC, 2013, J IMMIGR MINOR HEALT, V15, P788, DOI 10.1007/s10903-012-9716-1
NR 18
TC 4
Z9 4
U1 0
U2 2
PU MDPI
PI BASEL
PA ST ALBAN-ANLAGE 66, CH-4052 BASEL, SWITZERLAND
SN 
EI 2079-9721
J9 DISEASES-BASEL
JI Diseases
PD MAR 15
PY 2020
VL 8
IS 1
BP 
EP 
DI 10.3390/diseases8010001
PG 10
WC Medicine, Research & Experimental
SC Research & Experimental Medicine
GA TY8EM
UT WOS:000684012600001
PM 31906556
DA 2023-03-20
ER

PT J
AU Jimah, T
   Fenny, AP
   Ogunseitan, OA
AF Jimah, Tamara
   Fenny, Ama P.
   Ogunseitan, Oladele A.
TI Antibiotics stewardship in Ghana: a cross-sectional study of public knowledge, attitudes, and practices among communities
SO ONE HEALTH OUTLOOK
LA English
DT Article
DE Antibiotic resistance; Attitudes; Ghana; Knowledge; Stewardship
ID antimicrobial resistance; self-medication; students
AB Background Antibiotic resistance is a major contributing factor to global morbidity and mortality and is associated with inappropriate medication use. However, the level of antibiotic consumption and knowledge about antibiotic resistance in Ghana is inadequately quantified. Our study identifies strategies for improved stewardship of antibiotics to prevent the proliferation of resistant pathogens by assessing the level of antibiotic knowledge, attitudes, and consumption behaviors by region, gender, age, and education in rural and urban Ghana. Methods A cross-sectional study was conducted in 12 communities in the urban Greater Accra and rural Upper West regions of Ghana. A questionnaire survey was administered to 400 individuals aged 18 years and older in selected locations during September-October 2018 to collect data on individual knowledge, attitudes, and practices concerning antibiotics and antibiotic resistance. Multivariate analysis was used to investigate the association between demographic characteristics and knowledge, attitudes, and related behaviors. Results Over 30% (125/400) had not received a doctor's prescription during their last illness. Seventy percent (278/400) had taken at least one antibiotic in the year prior to the survey. The top five frequently used antibiotics were Amoxicillin, Amoxicillin-clavulanic acid, Ampicillin, Ciprofloxacin, and Metronidazole. Women and older adults had higher knowledge compared to their respective counterparts (p < 0.01). Furthermore, prudent antibiotic use was significantly more prevalent in women than men (p < 0.05). Although no regional differences were found in overall knowledge, compared to urban residents, individuals residing in rural settings exhibited higher knowledge about the ineffectiveness of antibiotics for viruses like the cold and HIV/AIDS (p < 0.001). Two hundred and fifty-two (63%) respondents were unaware of antibiotic resistance. There was generally a low level of self-efficacy among participants regarding their role in preserving the effectiveness of antibiotics. Conclusion Antibiotic knowledge, attitudes, and use varied significantly across demographics, suggesting a context-specific approach to developing effective community interventions.
C1 [Jimah, Tamara; Ogunseitan, Oladele A.] Univ Calif Irvine, Dept Populat Hlth & Dis Prevent, Anteater Instruct & Res Bldg,653 E Peltason Dr, Irvine, CA 92697 USA.
   [Fenny, Ama P.] Univ Ghana, Inst Stat Social & Econ Res, Legon, Accra, Ghana.
C3 University of California System; University of California Irvine; University of Ghana
RP Ogunseitan, OA (corresponding author), Univ Calif Irvine, Dept Populat Hlth & Dis Prevent, Anteater Instruct & Res Bldg,653 E Peltason Dr, Irvine, CA 92697 USA.
EM Oladele.ogunseitan@uci.edu
FU Department of Population Health & Disease Prevention at the University of California, Irvine
CR Church J, 2014, BMC MED, V12, P0, DOI 10.1186/1741-7015-12-31
   Demore B, 2017, INFECTION, V45, P513, DOI 10.1007/s15010-017-1015-2
   Donkor ES, 2012, INT J ENV RES PUB HE, V9, P3519, DOI 10.3390/ijerph9103519
   Forzley Michele, 2017, HEALTH SECUR, V15, P312, DOI 10.1089/hs.2017.0013
   Ghana Statistical Service, 2013, 2010 POP HOUS CENS N, V0, P0
   Gu JR, 2015, TROP MED INT HEALTH, V20, P1815, DOI 10.1111/tmi.12602
   Gualano MR, 2015, PHARMACOEPIDEM DR S, V24, P2, DOI 10.1002/pds.3716
   Gupta I, 2010, B WORLD HEALTH ORGAN, V88, P199, DOI 10.2471/BLT.09.065540
   Gyansa-Lutterodt M, 2013, LANCET INFECT DIS, V13, P1006, DOI 10.1016/S1473-3099(13)70196-8
   Hawkey PM, 2015, J HOSP INFECT, V89, P241, DOI 10.1016/j.jhin.2015.01.008
   Holmes AH, 2016, LANCET, V387, P176, DOI 10.1016/S0140-6736(15)00473-0
   Institute for Health Metrics and Evaluation, 2017, GHAN I HLTH METR EV, V0, P0
   Kotwani A, 2011, BMC INFECT DIS, V11, P0, DOI 10.1186/1471-2334-11-99
   Laxminarayan R, 2016, PLOS MED, V13, P0, DOI 10.1371/journal.pmed.1001974
   Lv B, 2014, TROP MED INT HEALTH, V19, P769, DOI 10.1111/tmi.12322
   MacPherson DW, 2009, EMERG INFECT DIS, V15, P1727, DOI 10.3201/eid1511.090419
   Maltha J, 2014, PLOS ONE, V9, P0, DOI 10.1371/journal.pone.0089103
   McNulty CAM, 2007, J ANTIMICROB CHEMOTH, V60, PI63, DOI 10.1093/jac/dkm161
   McNulty CAM, 2007, J ANTIMICROB CHEMOTH, V59, P727, DOI 10.1093/jac/dkl558
   Naghavi M, 2015, LANCET, V385, P117, DOI 10.1016/S0140-6736(14)61682-2
   Nielsen MV, 2012, PLOS ONE, V7, P0, DOI 10.1371/journal.pone.0044063
   Okeke IN, 2005, LANCET INFECT DIS, V5, P568, DOI 10.1016/S1473-3099(05)70217-6
   ONeill J, 2014, ANTIMICROBIAL RESIST, V0, P0
   Opintan JA, 2015, INFECT DRUG RESIST, V8, P379, DOI 10.2147/IDR.S88725
   Prestinaci F, 2015, PATHOG GLOB HEALTH, V109, P309, DOI 10.1179/2047773215Y.0000000030
   Prigitano A, 2018, J INFECT PUBLIC HEAL, V11, P30, DOI 10.1016/j.jiph.2017.02.010
   Saba CKS, 2017, ANTIMICROB RESIST IN, V6, P0, DOI 10.1186/s13756-017-0203-2
   Travis DA, 2014, ANN NY ACAD SCI, V1334, P26, DOI 10.1111/nyas.12601
   Versporten A, 2018, LANCET GLOB HEALTH, V6, PE619, DOI 10.1016/S2214-109X(18)30186-4
   World Bank FAO and IFAD, 2015, AGR GLOB PRACT, V0, P1
   Yevutsey SK, 2017, BMC PUBLIC HEALTH, V17, P0, DOI 10.1186/s12889-017-4910-7
   Zarb P, 2012, REV SCI TECH OIE, V31, P121
NR 34
TC 14
Z9 14
U1 0
U2 2
PU BMC
PI LONDON
PA CAMPUS, 4 CRINAN ST, LONDON N1 9XW, ENGLAND
SN 2524-4655
EI 
J9 ONE HEALTH OUTLOOK
JI One Health Outlook
PD AUG 18
PY 2020
VL 2
IS 1
BP 
EP 
DI 10.1186/s42522-020-00021-8
PG 10
WC Public, Environmental & Occupational Health; Infectious Diseases; Microbiology
SC Public, Environmental & Occupational Health; Infectious Diseases; Microbiology
GA WL6ZF
UT WOS:000710550700001
PM 33829133
DA 2023-03-20
ER

PT J
AU Hill, SV
   Westfall, AO
   Coyne-Beasley, T
   Simpson, T
   Elopre, L
AF Hill, Samantha, V
   Westfall, Andrew O.
   Coyne-Beasley, Tamera
   Simpson, Tina
   Elopre, Latesha
TI Identifying Missed Opportunities for Human Immunodeficiency Virus Pre-exposure Prophylaxis During Preventive Care and Reproductive Visits in Adolescents in the Deep South
SO SEXUALLY TRANSMITTED DISEASES
LA English
DT Article
ID hiv prevention; men; sex; infection; prescribe; students; gender; youth; prep
AB Background Pre-exposure prophylaxis (PrEP) for individuals at significant risk for Human Immunodeficiency Virus acquisition is approved for individuals weighing at least 35 kg by the Food and Drug Administration. This cross-sectional study analyzed indications for PrEP in a clinical setting. Methods There were 429 charts reviewed from adolescents between 15 and 21 years old seen for preventive care visits at an adolescent primary care center in the Deep South during a 1-year timeframe. Univariate and multivariable regression analyses were completed to identify factors associated with indications for PrEP. Results Forty-four percent of 429 adolescents (between 15 and 21 years) had a PrEP indication; 77% were women and 95% heterosexual. Significant factors associated with an indication for PrEP included living with a nonparent or nonrelative and polysubstance use. No adolescents with an indication for PrEP were prescribed PrEP. A sensitivity analysis comparing indications for PrEP between the 2014 and 2017 The Centers for Disease Control and Prevention Guidelines revealed no significant differences in percent with an indication (44.5% vs. 42.8%) or factors associated with indications. Conclusions Pre-exposure prophylaxis as a biomedical tool for adolescents and young adults (AYAs) may remain underutilized. A key factor in improving utilization involves providers being able to recognize AYAs who may have an indication for PrEP with a specific focus on those AYAs who do not live in households with parents or a surrogate family member and those who are polysubstance users.
C1 [Hill, Samantha, V; Coyne-Beasley, Tamera; Simpson, Tina] Univ Alabama Birmingham, Dept Pediat, Sch Med, Birmingham, AL 35233 USA.
   [Westfall, Andrew O.] Univ Alabama Birmingham, Dept Biostat, Sch Publ Hlth, Birmingham, AL 35233 USA.
   [Elopre, Latesha] Univ Alabama Birmingham, Dept Med, Sch Med, Birmingham, AL 35233 USA.
C3 University of Alabama System; University of Alabama Birmingham; University of Alabama System; University of Alabama Birmingham; University of Alabama System; University of Alabama Birmingham
RP Hill, SV (corresponding author), Univ Alabama Birmingham, CPPI 310,1600 7th Ave S, Birmingham, AL 35233 USA.
EM shill@peds.uab.edu
FU Health Resources and Services Administration (HRSA) of the U.S. Department of Health and Human Services (HHS) University of Alabama at Birmingham Leadership Education in Adolescent Health Training Program [T71MC24209]
CR Adams LM, 2016, AIDS CARE, V28, P1154, DOI 10.1080/09540121.2016.1153595
   Benoit E, 2012, CULT HEALTH SEX, V14, P975, DOI 10.1080/13691058.2012.709640
   Bosse JD, 2016, J CLIN NURS, V25, P3665, DOI 10.1111/jocn.13419
   Centers for Disease Control and Prevention, 2016, HIV SURV REP DIAGN H, V0, P0
   Cooper ML, 2002, J STUD ALCOHOL, V0, PP101, DOI 10.15288/jsas.2002.s14.101
   Eisenberg David L, 2012, INFECT DIS OBSTET GYNECOL, V2012, P717163, DOI 10.1155/2012/717163
   El Ayadi AM, 2017, PREV MED, V94, P1, DOI 10.1016/j.ypmed.2016.10.015
   Grant RM, 2010, NEW ENGL J MED, V363, P2587, DOI 10.1056/NEJMoa1011205
   Green CA, 1999, SOC SCI MED, V48, P1363, DOI 10.1016/S0277-9536(98)00440-7
   Hosek S, 2016, J INT AIDS SOC, V19, P0, DOI 10.7448/IAS.19.7.21107
   Hosek SG, 2017, JAMA PEDIATR, V171, P1063, DOI 10.1001/jamapediatrics.2017.2007
   Khanna AS, 2017, ANN EPIDEMIOL, V27, P176, DOI 10.1016/j.annepidem.2016.11.006
   Koechlin FM, 2017, AIDS BEHAV, V21, P1325, DOI 10.1007/s10461-016-1627-z
   Lindong I, 2017, INT J ENV RES PUB HE, V14, P0, DOI 10.3390/ijerph14020133
   Mullins TLK, 2017, AIDS PATIENT CARE ST, V31, P504, DOI 10.1089/apc.2017.0147
   Steiner RJ, 2016, JAMA PEDIATR, V170, P428, DOI 10.1001/jamapediatrics.2016.0007
   U.S. Preventive Services Task Force, 2019, FIN REC STAT PREV HU, V0, P0
   VanDevanter N, 2011, AIDS PATIENT CARE ST, V25, P113, DOI 10.1089/apc.2010.0100
   Wimberly YH, 2006, J NATL MED ASSOC, V98, P1924
   Winter VR, 2016, CHILD YOUTH SERV REV, V64, P1, DOI 10.1016/j.childyouth.2016.02.023
   Zablotska IB, 2017, CURR HIV-AIDS REP, V14, P201, DOI 10.1007/s11904-017-0367-7
   Zhan W, 2017, INT J ADOLESC MED HL, V31, P0, DOI pii: /j/ijamh.2019.31.issue-2/ijamh-2016-0155/ijamh-2016-0155.xml
NR 28
TC 5
Z9 5
U1 0
U2 5
PU LIPPINCOTT WILLIAMS & WILKINS
PI PHILADELPHIA
PA TWO COMMERCE SQ, 2001 MARKET ST, PHILADELPHIA, PA 19103 USA
SN 0148-5717
EI 1537-4521
J9 SEX TRANSM DIS
JI Sex. Transm. Dis.
PD FEB 15
PY 2020
VL 47
IS 2
BP 88
EP 95
DI 10.1097/OLQ.0000000000001104
PG 8
WC Infectious Diseases
SC Infectious Diseases
GA KE9ZQ
UT WOS:000508909500004
PM 31934955
DA 2023-03-20
ER

PT J
AU Sanabria-Mazo, JP
   Hoyos-Hernandez, PA
   Bravo, F
AF Sanabria-Mazo, Juan P.
   Andrea Hoyos-Hernandez, Paula
   Bravo, Fabian
TI Psychosocial factors associated with HIV testing in Colombian university students
SO ACTA COLOMBIANA DE PSICOLOGIA
LA English
DT Article
DE HIV; HIV testing; screening; students; barriers
ID sexual risk behaviors; adolescents; barriers; program; facilitators; prevalence; predictors; diagnosis; services; insights
AB The objectives of this research were: (a) to relate sexual risk, knowledge, and attitudes towards HIV testing in Colombian university students; and (b) to describe the perceived barriers in those who had not been tested, analyzing the differences according to sex. A cross-sectional study was carried out, in which 1057 Colombian university students participated. The instruments applied were the Cuestionario Confidencial Vida Sexual Activa (CCVSA, for its Spanish acronym), the tests Barreras Hacia la Prueba del VIH, Escala de Actitudes hacia el VIH-Sida and an ad hoc questionnaire on knowledge about the test. The students who were tested (n = 214) reported a lower age of sexual initiation (p < .01), a higher number of sexual partners (p = .01), and a lower use of condoms in the first (p = .02) and last (p = .04) sexual intercourse. They also reported more knowledge about HIV testing (p < .001). The main barriers were associated with low risk perception of the disease (29.8 %), trust in sexual partners (29.2 %), and lack of offer of the test (25.2 %). In conclusion, being tested for HIV is related to exposure to risky sexual behaviors and to knowledge about the test, but not to attitudes towards it. The identification of the associated psychosocial factors could contribute to the design of interventions aimed at the prevention and timely treatment of the disease.
C1 [Sanabria-Mazo, Juan P.; Andrea Hoyos-Hernandez, Paula; Bravo, Fabian] Pontificia Univ Javeriana, Cali, Colombia.
C3 Pontificia Universidad Javeriana
RP Sanabria-Mazo, JP (corresponding author), Fac Humanidades & Ciencias Sociales, Calle 18 118-250, Cali, Colombia.
EM juan.sanabria@javerianacali.edu.co
CR Hoyos-Hernandez PA, 2019, SAUDE SOC-SAO PAULO, V28, P227, DOI 10.1590/S0104-12902019180586
   Arrivillaga M, 2012, INT J STD AIDS, V23, P815, DOI 10.1258/ijsa.2012.011468
   Begley K., 2008, CLIN PSYCHOL, V12, P9, DOI 10.1080/13284200802069043
   Belza MJ, 2014, INT J INFECT DIS, V25, P196, DOI 10.1016/j.ijid.2014.03.1379
   Bilardi JE, 2013, AIDS BEHAV, V17, P2093, DOI 10.1007/s10461-012-0395-7
   Black S, 2014, CHILD YOUTH SERV REV, V45, P98, DOI 10.1016/j.childyouth.2014.03.025
   Bolsewicz K, 2015, AIDS CARE, V27, P570, DOI 10.1080/09540121.2014.986050
   Bradley H, 2011, AIDS BEHAV, V15, P725, DOI 10.1007/s10461-010-9765-1
   Brooks RA, 2011, INT J STD AIDS, V22, P19, DOI 10.1258/ijsa.2010.010178
   Castel AD, 2012, AIDS, V26, P345, DOI 10.1097/QAD.0b013e32834de5fe
   Cohen J., 1988, STAT POWER ANAL BEHA, V0, P0
   Cooney N, 2015, AIDS CARE, V27, P561, DOI 10.1080/09540121.2014.986049
   Dai SY, 2015, J MED VIROL, V87, P970, DOI 10.1002/jmv.24066
   Deblonde J, 2010, EUR J PUBLIC HEALTH, V20, P422, DOI 10.1093/eurpub/ckp231
   Decker MR, 2015, AIDS CARE, V27, P555, DOI 10.1080/09540121.2014.986048
   del Pilar Baptista MarYa., 2010, METODOLOGIA INVESTIG, V0, P76
   Encuesta Nacional de Demografia y Salud [ENDS], 2015, CON ITS VIH SID FORM, V0, P0
   Espada JP, 2017, EVAL HEALTH PROF, V40, P483, DOI 10.1177/0163278716652217
   Espada JP, 2015, AIDS CARE, V27, P783, DOI 10.1080/09540121.2014.996516
   Espada JP, 2013, AN PSICOL-SPAIN, V29, P83, DOI 10.6018/analesps.29.1.132301
   Flowers P, 2013, HIV MED, V14, P92, DOI 10.1111/j.1468-1293.2012.01041.x
   Fuster-Ruiz de Apodaca María José, 2014, PSYCHOSOCIAL INTERVENTION, V23, P177, DOI 10.1016/j.psi.2014.07.011
   García de Olalla P., 2012, REV. ESP. SANID. PENIT., V14, P28, DOI 10.1590/S1575-06202012000100005
   Hampanda K, 2014, AIDS CARE, V26, P1209, DOI 10.1080/09540121.2014.894612
   Hoyos J, 2013, J INT AIDS SOC, V16, P0, DOI 10.7448/IAS.16.1.18560
   Hoyos J, 2012, GAC SANIT, V26, P131, DOI 10.1016/j.gaceta.2011.07.009
   Hyden C, 2014, HEALTH PROMOT PRACT, V15, P173, DOI 10.1177/1524839913499347
   Infosida, 2016, PREG FREC VIH, V0, P0
   JANZ NK, 1984, HEALTH EDUC QUART, V11, P1, DOI 10.1177/109019818401100101
   Kaai S, 2012, PATIENT EDUC COUNS, V88, P4, DOI 10.1016/j.pec.2011.11.011
   Kall MM, 2012, EUR J GEN PRACT, V18, P181, DOI 10.3109/13814788.2012.685069
   Kurth AE, 2015, J INT AIDS SOC, V18, P23, DOI 10.7448/IAS.18.2.19433
   Lopera MM, 2010, REV GERENC POLIT SAL, V10, P81
   Ministerio de Salud, 1997, CCVSA CUEST CONF VID, V0, P0
   Ministerio de Salud y Proteccion Social, 2015, GUIA MAN VIG SID BAS, V0, P0
   Morales A, 2016, PSYCHOSOC INTERV, V25, P135, DOI 10.1016/j.psi.2016.06.002
   Newman CE, 2013, SEX HEALTH, V10, P193, DOI 10.1071/SH12157
   Organizacion Mundial de la Salud [OMS], 2012, OR CLIN APL LARG TOD, V0, P0
   Peralta L, 2007, AIDS PATIENT CARE ST, V21, P400, DOI 10.1089/apc.2006.0112
   Profamilia, 2017, PREG RESP VIH, V0, P0
   Schnall R, 2015, J ASSOC NURSE AIDS C, V26, P246, DOI 10.1016/j.jana.2014.08.005
   Sevilla Teresita María, 2016, PAIDÉIA (RIBEIRÃO PRETO), V26, P139, DOI 10.1590/1982-43272664201601
   White Becky L, 2015, J INT ASSOC PROVID AIDS CARE, V14, P127, DOI 10.1177/2325957414524025
NR 43
TC 1
Z9 1
U1 0
U2 4
PU UNIV CATOLICA COLOMBIA, FAC DISENO
PI BOGOTA D C
PA CARRERA 13 NO 47-49, BOGOTA D C, 00000, COLOMBIA
SN 0123-9155
EI 1909-9711
J9 ACTA COLOMB PSICOL
JI Acta Colomb. Psicol.
PD JAN-JUN 15
PY 2020
VL 23
IS 1
BP 158
EP 168
DI 10.14718/ACP.2020.23.1.8
PG 11
WC Psychology, Clinical
SC Psychology
GA MW3DX
UT WOS:000556923200008
DA 2023-03-20
ER

PT J
AU Keto, T
   Tilahun, A
   Mamo, A
AF Keto, Terefe
   Tilahun, Ayele
   Mamo, Aklilu
TI Knowledge, attitude and practice towards risky sexual behaviors among secondary and preparatory students of Metu town, south western Ethiopia
SO BMC PUBLIC HEALTH
LA English
DT Article
DE Adolescents; Attitude; Knowledge; Practice; Risky sexual behaviors; Metu
AB sBackgroundSexual risk behaviors are defined as sexual activities that may make an individual liable to the risk of sexually transmitted infections including Human Immunodeficiency virus (HIV) and unplanned pregnancies. Adolescents are at high risk of developing sexual risk behavior. The rate of risky sexual behaviors and the spread of STIs continue to be increase among the adolescent population. Therefore this study aimed to assess Metu secondary and preparatory school adolescent knowledge, attitude, and practice of risky sexual behaviors.MethodsInstitution based descriptive cross sectional study was conducted among Metu secondary and preparatory school students from 04 Feb 2019-07 June 2019. The study participants were selected through systematic random sampling techniques and the data was collected through self-administered questionnaires. A Total of 361 study subjects were included in the study. Data was entered in EpiData and analyzed by using SPSS version 21.ResultsThree hundred sixty one respondents participated in this study. Of those, 75.9% of them have awareness about risky sexual behaviors and about 76.5. % of them has awareness on consequences of unsafe sex. Among the total study participants, about 22.7% of them had previously practiced in sexual activity; of these 61.7% of respondents had more than one sexual partner. From the respondents who had practiced sex, 19.8% of them had always used condom during their sexual intercourse with their partners, while 58% of them never used condom during sexual intercourse.ConclusionsEven though the majority of the students have an awareness regarding sexual risk behaviors, a considerable number of students have practiced risky sexual behaviors that might predispose them for different sexual and reproductive health problems and peer pressure was revealed as a major factor that influences the respondents towards their first sexual intercourse. Peers have greater influence on the positive and negative behavior of their friends. Therefore the school should emphasize on promoting peer educators and peer discussion to protect adolescents and youth from risky sexual behaviors.
C1 [Keto, Terefe; Mamo, Aklilu] Mizan Aman Hlth Sci Coll, Dept Comprehens Clin Nursing, Mizan, Ethiopia.
   [Tilahun, Ayele] Mizan Tepi Univ, Dept Nursing, Coll Hlth Sci, Mizan, Ethiopia.
RP Keto, T (corresponding author), Mizan Aman Hlth Sci Coll, Dept Comprehens Clin Nursing, Mizan, Ethiopia.
EM tereedzaze@gmail.com
FU Mizan Tepi University
CR Abera A, 2012, THESIS ADDIS ABABA, V0, P0
   Adegoke AA, 2003, ADOLESCENT AFRICA RE, V0, P0
   AJ O, 2013, RISKY SEXUAL BEHAV A, V0, P0
   [Anonymous], 2014, SOCIAL EC STUD, V0, P0
   [Anonymous], 2010, FAST FACTS YOUTH SEX, V0, P0
   Bogale A, 2014, REPROD HEALTH, V11, P0, DOI 10.1186/1742-4755-11-49
   Chukwunonye AE, 2015, EUR J PREV MED, V3, P26, DOI 10.11648/j.ejpm.20150302.13
   Crossette B, 2011, STATE WORLD POPULATI, V0, P0
   Daka D, 2014, J PUBLIC HLTH EPIDEM, V6, P211, DOI 10.5897/JPHE2014.0639
   Darroch JE., 2016, ADDING IT COSTS BENE, V0, P0
   Eshetu F., 1997, ETHIOPIAN JOURNAL OF HEALTH DEVELOPMENT, V11, P7
   Feleke W, 2008, MODULE ADOLESCENT RE, V0, P0
   Folayan MO, 2014, REPROD HEALTH, V11, P0, DOI 10.1186/1742-4755-11-83
   Kann L, 2014, MMWR SURVEILL SUMM, V63, P1
   Kasahun AW, 2017, IJPHS, V6, P257
   Kau M, 1991, SEXUAL BEHAV KNOWLED, V0, P37
   Lankamo EH, 2016, J WOMENS HLTH CARE, V5, P1
   Menda M, 2006, ASSESSMENT SEXUAL BE, V0, P1
   Montgomery MR., 2013, CITIES TRANSFORMED D, V0, P0
   Mullu K, 1900, V2016, V0, P0, DOI DOI 10.1155/2016/4315729
   Nilu T, 1900, V4, V0, P0
   Rwenge M, 2000, INT FAM PLAN PERSPEC, V26, P118, DOI 10.2307/2648300
   Worku A., 2002, ETHIOPIAN J HLTH DEV, V16, P335, DOI 10.4314/ejhd.v16i3.9801
   World Health Organization, 2007, 12 WHO, V0, P0
NR 24
TC 7
Z9 7
U1 2
U2 7
PU BMC
PI LONDON
PA CAMPUS, 4 CRINAN ST, LONDON N1 9XW, ENGLAND
SN 
EI 1471-2458
J9 BMC PUBLIC HEALTH
JI BMC Public Health
PD SEP 14
PY 2020
VL 20
IS 1
BP 
EP 
DI 10.1186/s12889-020-09371-4
PG 8
WC Public, Environmental & Occupational Health
SC Public, Environmental & Occupational Health
GA NT7AB
UT WOS:000573087800001
PM 32928174
DA 2023-03-20
ER

PT J
AU Iliyasu, BZ
   Amole, TG
   Galadanci, HS
   Abdullahi, SS
   Iliyasu, Z
   Aliyu, MH
AF Iliyasu, Bilkisu Z.
   Amole, Taiwo G.
   Galadanci, Hadiza S.
   Abdullahi, Shahida S.
   Iliyasu, Zubairu
   Aliyu, Muktar H.
TI Occupational Exposure to Blood and Body Fluids and Knowledge of HIV Post-Exposure Prophylaxis among Medical and Allied Health Students in Northern Nigeria
SO INTERNATIONAL JOURNAL OF OCCUPATIONAL AND ENVIRONMENTAL MEDICINE
LA English
DT Article
DE Knowledge; Occupational exposure; Blood-borne pathogens; Post-exposure prophylaxis; HIV; Nigeria
ID care workers; needlestick injury; risk; virus
AB Background: Clinical students are at increased risk of exposure to blood-borne pathogens. However, little has been documented about their exposure to blood and body fluids and their knowledge of post-exposure prophylaxis (PEP) in high-HIV burden settings, such as Nigeria. Objective: To determine the prevalence and predictors of BBF exposure and knowledge about PEP among medical and allied health students in northern Nigeria. Methods: In a cross-sectional study, 273 clinical students were asked to complete structured questionnaires. The prevalence of BBF exposure was determined. Binary logistic regression was used to determine the independent predictors of BBF exposure. Results: The majority of the respondents (98.2%) had heard about PEP; 26.0% (n=71) had adequate knowledge about PEP. 76 (27.8%) of the 273 respondents reported accidental exposure to HIV. 230 (84.2%) respondents had positive attitude toward HIV PEP. Of those who had had accidental exposure to HIV (n=76), only 13% (n=10) received PEP. The level of knowledge about PEP was predicted by previous training (aOR 0.43, 95% CI 0.23 to 0.80 ["no" vs "yes"]), year of training (aOR 4.10, 95% CI 1.60 to 10.47 [6th vs 4th year]), course of study (aOR 4.69, 95% CI 2.06 to 10.68 ["allied health" vs "clinical medicine"]) and religion (aOR 5.39, 95% CI 1.40 to 20.71 ["non-Muslim" vs "Muslim"]). Similarly, accidental exposure was independently predicted by respondents' sex (aOR 2.55, 95% CI1.36 to 4.75 ["female" vs "male"]), age (aOR 2.54, 95% CI 1.06 to 6.15 ["25-29" vs "20-24" years]), ethnicity (aOR 2.15, 95% CI1.10 to 5.14 ["others" vs "Hausa/Fulani"]), course of study (aOR 0.06, 95% CI 0.01 to 0.38 ["allied health" vs "clinical medicine"]), and previous PEP training (aOR 0.39, 95% CI 0.20 to 0.78 ["no" vs "yes"]). Conclusion: One in four clinical students reported exposure to BBF. Most students expressed a positive attitude toward PEP, but knowledge and uptake of PEP was sub-optimal. We recommend strengthening training curricula for infection control and prevention and enhancing protocols for timely post-exposure evaluation and follow up for all exposure incidents.
C1 [Iliyasu, Bilkisu Z.; Amole, Taiwo G.; Iliyasu, Zubairu] Bayero Univ, Dept Community Med, Kano, Nigeria.
   [Galadanci, Hadiza S.] Bayero Univ, Dept Obstet & Gynecol, Kano, Nigeria.
   [Galadanci, Hadiza S.] Bayero Univ, Dept Family Med, Kano, Nigeria.
   [Iliyasu, Bilkisu Z.; Amole, Taiwo G.; Iliyasu, Zubairu] Aminu Kano Teaching Hosp, Dept Community Med, Kano, Nigeria.
   [Galadanci, Hadiza S.] Aminu Kano Teaching Hosp, Dept Obstet & Gynecol, Kano, Nigeria.
   [Abdullahi, Shahida S.] Aminu Kano Teaching Hosp, Dept Family Med, Kano, Nigeria.
   [Aliyu, Muktar H.] Vanderbilt Univ, Med Ctr, Dept Hlth Policy, Nashville, TN USA.
   [Aliyu, Muktar H.] Vanderbilt Univ, Med Ctr, Inst Global Hlth, Nashville, TN USA.
C3 Bayero University; Bayero University; Bayero University; Vanderbilt University; Vanderbilt University
RP Iliyasu, Z (corresponding author), Bayero Univ, Dept Community Med, Kano, Nigeria.
EM ziliyasu@yahoo.com
CR Abubakar Salisu, 2018, J INFECT PREV, V19, P184, DOI 10.1177/1757177417746733
   Agaba Patricia A, 2012, NIGER MED J, V53, P155, DOI 10.4103/0300-1652.104386
   Ahmed SI, 2009, AM J PHARM EDUC, V73, P0, DOI 10.5688/aj730115
   Ajayi AI, 2018, MEDICINE, V97, P0, DOI 10.1097/MD.0000000000012226
   Ajibola S, 2014, PAN AFR MED J, V19, P0, DOI 10.11604/pamj.2014.19.172.4718
   Akhuleh OZ, 2019, J NURS MIDWIFERY SCI, V6, P204, DOI 10.4103/JNMS.JNMS_25_19
   Aminde LN, 2015, BMC PUBLIC HEALTH, V15, P0, DOI 10.1186/s12889-015-2468-9
   Aminde LN, 2015, PLOS ONE, V10, P0, DOI 10.1371/journal.pone.0124416
   Anteneh B, 2019, BMC HEALTH SERV RES, V19, P0, DOI 10.1186/s12913-019-4611-2
   Babanawo F., 2018, J GLOB HEALTH REP, V2, P0, DOI 10.29392/joghr.2.e2018028
   Bareki P, 2018, PAN AFR MED J, V30, P0, DOI 10.11604/pamj.2018.30.233.10556
   Cardo DM, 1997, NEW ENGL J MED, V337, P1485, DOI 10.1056/NEJM199711203372101
   CDC, 2013, PROPH, V0, P24
   Dilie A, 2017, J ENVIRON PUBLIC HEA, V2017, P0, DOI 10.1155/2017/2438713
   Ezhil RJ, 2017, INT J BASIC CLIN PHA, V6, P2408, DOI 10.18203/2319-2003.IJBCP2017436818
   Hosmer DW, 2013, APPL LOGISTIC REGRES, V0, P0, DOI DOI 10.1002/9781118548387
   Iloanusi Sorochi H, 2019, INT J MCH AIDS, V8, P101, DOI 10.21106/ijma.287
   Isara AR, 2015, ANN MED HEALTH SCI R, V5, P392, DOI 10.4103/2141-9248.177973
   Katz H.M., 2011, MULTIVARIABLE ANAL P, V0, P0
   Kermode M, 2005, AM J INFECT CONTROL, V33, P34, DOI 10.1016/j.ajic.2004.07.015
   Kim Hae-Young, 2017, RESTOR DENT ENDOD, V42, P152, DOI 10.5395/rde.2017.42.2.152
   Kuhar DT, 2013, INFECT CONT HOSP EP, V34, P875, DOI 10.1086/672271
   Kumar A, 2019, INT J COMMUNITY MED, V6, P303
   LAMICHANNE J, 2012, NEPAL INT J PHARM BI, V3, P1394
   Lwanga SK LS, 1991, SAMPLE SIZE DETERMIN, V0, P29
   Mathewos B, 2013, BMC PUBLIC HEALTH, V13, P0, DOI 10.1186/1471-2458-13-508
   Mill J., 2014, INT J AFRICA NURS SC, V1, P11, DOI 10.1016/j.ijans.2014.05.003
   Mossburg S, 2019, OCCUPATIONAL HAZARDS, V85, P1
   Oche Oche Mansur, 2018, J FAMILY MED PRIM CARE, V7, P340, DOI 10.4103/jfmpc.jfmpc_32_17
   Odinaka KK., 2016, NIGER J PAEDIAT, V43, P193
   Owolabi Rotimi S, 2012, J INT ASSOC PHYSICIANS AIDS CARE (CHIC), V11, P179, DOI 10.1177/1545109711401409
   Patel P, 2014, AIDS, V28, P1509, DOI 10.1097/QAD.0000000000000298
   RIOSA FC, 2016, PROCEDIA ENG, V14, P662
   Ryalat Soukaina T, 2011, BMC RES NOTES, V4, P191, DOI 10.1186/1756-0500-4-191
   Sagoe-Moses C, 2001, NEW ENGL J MED, V345, P538, DOI 10.1056/NEJM200108163450711
   Sendo E.G., 2014, J HIV CLIN SCI RES, V1, P1, DOI 10.17352/2455-3786.000001
   Sherman GG, 2004, SAMJ S AFR MED J, V94, P289
   Shi SY, 2016, BIOACT MATER, V1, P109, DOI 10.1016/j.bioactmat.2016.09.004
   Singh AK, 2012, INT J PREVENTIVE MED, V3, P435
   Singh G, 2015, OCCUP MED HLTH AFF, V3, P208
   Sultan B, 2014, HIV AIDS-RES PALLIAT, V6, P147, DOI 10.2147/HIV.S46585
   WHO, 2010, WHO ILO UNAIDS JOINT, V0, P0
   Wilburn SQ, 2004, INT J OCCUP ENV HEAL, V10, P451, DOI 10.1179/oeh.2004.10.4.451
NR 43
TC 1
Z9 1
U1 0
U2 1
PU NATL IRANIAN OIL CO-NIOC POLYCLINICS
PI SHIRAZ
PA ERAM BLVD, SHIRAZ, 71438, IRAN
SN 2008-6520
EI 2008-6814
J9 INT J OCCUP ENV MED
JI Int. J. Occup. Environ. Med.
PD OCT 15
PY 2020
VL 11
IS 4
BP 196
EP 209
DI 10.34172/ijoem.2020.2094
PG 14
WC Public, Environmental & Occupational Health
SC Public, Environmental & Occupational Health
GA OF1NL
UT WOS:000580983600005
PM 33098404
DA 2023-03-20
ER

PT J
AU Stephen, N
   Gusen, NJ
   Kumzhi, PR
   Gaknung, B
   Auta, DA
   Bulndi, LB
   Mbursa, C
   Kumari, VP
   Nanvyat, N
AF Stephen, Nanbur
   Gusen, Nanle Joseph
   Kumzhi, Patience Ringkat
   Gaknung, Bonji
   Auta, Dauda Abimiku
   Bulndi, Lydia B.
   Mbursa, Champion
   Kumari, Vasantha P.
   Nanvyat, Nannim
TI Effectiveness of structured teaching programme on transmission and prevention of human immunodeficiency virus/acquired immune deficiency syndrome among adolescent girls in Lowry Memorial High School, Bengaluru
SO INDIAN JOURNAL OF SEXUALLY TRANSMITTED DISEASES AND AIDS
LA English
DT Article
DE Adolescent girls; knowledge; structured teaching programme; transmission and prevention of human immunodeficiency virus/acquired immune deficiency syndrome
ID hiv/aids educational intervention; knowledge; students
AB Background: Adolescence is a critical stage in human development. Most young people become sexually active during adolescence and are more likely to have multipartner and unprotected sex with high-risk behavior that predisposes them to sexually transmitted infections such as human immunodeficiency virus (HIV). Objectives: The objective of the study was to evaluate the effectiveness of a structured teaching programme on transmission and prevention of HIV/acquired immune deficiency syndrome (HIV/AIDS) among adolescent girls. Methods: An evaluative research approach was adopted, in which a preexperimental, one group pre- and post-test research design was used to evaluate the effectiveness of the structured teaching programme on transmission and prevention of HIV/AIDS among adolescent girls studying at Lowry Memorial High School, Bengaluru. A self-administered structured questionnaire was used for data collection. Data were presented in frequency tables and statistical graphs (bar charts) and analyzed using descriptive statistics (mean, standard deviation) and inferential statistical methods (Chi-square and paired "t"-tests) using SPSS version 21. Results: The findings of the study revealed that the mean percentage difference in the pre- and post-test knowledge scores was statistically significant at 5% level (P < 0.05). The overall mean post-test knowledge score of adolescent girls on transmission and prevention of HIV/AIDS was 88.83%. It is apparently higher compared to the pretest knowledge score, which was 67.67% with enhancement of 21.16%. This implies that the structured teaching programme was effective in gaining knowledge of adolescent girls regarding transmission and prevention of HIV/AIDS. Conclusion: Our study suggests that structured teaching programme enhanced the knowledge of the adolescent girls on transmission and prevention of HIV/AIDS. We, therefore, recommend that structured teaching programmes on transmission and prevention of HIV/AIDS should be encouraged among adolescents and youths to reduce the spread of HIV infection.
C1 [Stephen, Nanbur; Gusen, Nanle Joseph; Kumzhi, Patience Ringkat; Gaknung, Bonji] Univ Jos, Fac Med Sci, Dept Nursing Sci, PMB 2084, Jos, Plateau State, Nigeria.
   [Auta, Dauda Abimiku] Univ Benin, Teaching Hosp, Dept Nursing Sci, Benin, Nigeria.
   [Nanvyat, Nannim] Univ Jos, Fac Nat Sci, Appl Parasitol Unit, Dept Zool, Jos, Plateau State, Nigeria.
   [Bulndi, Lydia B.] Lincoln Univ Coll, Dept Nursing Sci, Kota Baharu 47301, Selangor, Malaysia.
   [Mbursa, Champion; Kumari, Vasantha P.] Rajiv Gandhi Univ Hlth Sci, Fac Nursing Sci, Dept Paediat Nursing, Bengaluru, Karnataka, India.
C3 University of Jos; University of Benin; University of Jos; Lincoln University College
RP Stephen, N (corresponding author), Univ Jos, Fac Med Sci, Dept Nursing Sci, PMB 2084, Jos, Plateau State, Nigeria.
EM snanbur@gmail.com
CR Agarwal HK, 2015, J INDIAN PEDIAT, V45, P38
   Aghanwa HS, 2009, SAHARA J-J SOC ASP H, V6, P1
   Akpabio II, 2014, J ADOLESCENT HEALTH, V44, P118
   [Anonymous], 2007, JOINT PUBL KARN STAT, V0, P[4, 10]
   Arnett JJ, 2007, CHILD DEV PERSPECT, V1, P68, DOI 10.1111/j.1750-8606.2007.00016.x
   Barss P, 2009, JAIDS-J ACQ IMM DEF, V52, P86, DOI 10.1097/QAI.0b013e31819c153f
   Farid-Ul-Hasnian S, 2014, J BMC INFECT DIS, V26, P38
   Gunndling F, 2007, HLTH ACTION, V102, P37
   Jodati AR, 2007, INT J STD AIDS, V18, P407, DOI 10.1258/095646207781024829
   Joensuu H, 2012, LANCET ONCOL, V13, P265, DOI 10.1016/S1470-2045(11)70299-6
   Karnataka AIDS Prevention Society, 2010, HIV SENT SURV, V0, P0
   Kyrychenko P, 2006, J ADOLESCENT HEALTH, V39, P900, DOI 10.1016/j.jadohealth.2006.06.006
   Li S, 2009, INT J STD AIDS, V20, P561, DOI 10.1258/ijsa.2008.008433
   Mahat G, 2013, J ADOLESCENT HEALTH, V16, P175
   Minaya Jasmin, 2008, INT J ADOLESC MED HEALTH, V20, P275
   Park K., 2014, TXB PREVENTIVE SOCIA, V0, P[264, 298]
   Pradhan BK, 2006, SOCIOECONOMIC IMPACT, V0, P256
   Pramanik S, 2013, ADOLESC HLTH, V47, P202
   Rahman M Mizanur, 2009, J AYUB MED COLL ABBOTTABAD, V21, P3
   Raizada N, 2004, INDIAN J COMM MED, V29, P29
   Ruth PV, 2008, MIDWIFERY, V24, P503, DOI 10.1016/j.midw.2007.01.003
   Saleh MA, 1999, E MEDITERR HEALTH J, V14, P357
   Sankaranarayan Shantha, 1996, SOUTHEAST ASIAN JOURNAL OF TROPICAL MEDICINE AND PUBLIC HEALTH, V27, P692
   Srivastava GS, 2012, BULL MATH ANAL APPL, V4, P83
   Visser Maretha J, 2007, SAHARA J, V4, P678
   Wagbatsoma V A, 2006, AFR J REPROD HEALTH, V10, P76
   WHO, 2008, TOP OV HIV AIDS, V0, P0
   Wong LP, 2013, MEDSCAPE J MED, V10, P148
NR 28
TC 0
Z9 0
U1 0
U2 2
PU WOLTERS KLUWER MEDKNOW PUBLICATIONS
PI MUMBAI
PA WOLTERS KLUWER INDIA PVT LTD , A-202, 2ND FLR, QUBE, C T S  NO 1498A-2 VILLAGE MAROL, ANDHERI EAST, MUMBAI, 400059, INDIA
SN 2589-0557
EI 2589-0565
J9 INDIAN J SEX TRANSM
JI Indian J. Sex Transm. Dis. AIDS
PD JAN-JUN 15
PY 2020
VL 41
IS 1
BP 73
EP 82
DI 10.4103/ijstd.IJSTD_102_17
PG 10
WC Infectious Diseases
SC Infectious Diseases
GA ME9XR
UT WOS:000545008100014
PM 33062987
DA 2023-03-20
ER

PT J
AU Swetha, TV
   Mathew, MG
AF Swetha, Vinaya T.
   Mathew, Mebin George
TI Knowledge and Awareness About Oral Lesions in HIV Patients Among Dental Students
SO BIOSCIENCE BIOTECHNOLOGY RESEARCH COMMUNICATIONS
LA English
DT Article
DE ORAL LESIONS; CANDIDIASIS; HIV; AIDS; LYMPHOCYTES
ID hiv/aids
AB Infection with Human Immunodeficiency Virus Type 1 (HIV-1) and the resultant Acquired Immune Deficiency Syndrome (AIDS) is a major public health challenge in modern times. The oral health care setting has become a helpful environment for the early detection of HIV infection because most of its lesions present orally during the first stages of the disease. The aim of the study is to assess knowledge and awareness about oral lesions in HIV patients among dental students. It is an online based questionnaire study in which 10 questions were circulated through an online forum through google forms and results were analysed using SPSS. In this study nearly 78% of the dental students are aware that HIV patients can be suspected from oral lesion and about 78% of the dental students are aware that pseudomembranous candidiasis is the common oral manifestation seen in HIV patients and 89% of the students are aware that oral examination is an essential component for early diagnosis of HIV. Nearly 78% of the dental students are aware of oral lesions in HIV patients and still 22% of them are unaware of the oral lesions. Hence, it is important to create awareness among dental students.
C1 [Swetha, Vinaya T.] Saveetha Univ, Saveetha Inst Med & Tech Sci, Saveetha Dent Coll & Hosp, Chennai, Tamil Nadu, India.
   [Mathew, Mebin George] Saveetha Univ, Saveetha Inst Med & Tech Sci, Saveetha Dent Coll & Hosp, Dept Pediat & Prevent Dent, Chennai, Tamil Nadu, India.
C3 Saveetha Institute of Medical & Technical Science; Saveetha Dental College & Hospital; Saveetha Institute of Medical & Technical Science; Saveetha Dental College & Hospital
RP Mathew, MG (corresponding author), Saveetha Univ, Saveetha Inst Med & Tech Sci, Saveetha Dent Coll & Hosp, Dept Pediat & Prevent Dent, Chennai, Tamil Nadu, India.
EM mebingeorgem.sdc@saveetha.com
CR Adurogbangba MI, 2004, ORAL DIS, V10, P319, DOI 10.1111/j.1601-0825.2004.01036.x
   Alanazi A. O., 2019, SAUDI DENT J, V0, PPS4, DOI 10.1016/j. 2019.01.014.
   [Anonymous], 1998, INFECT CONT HOSP EP, V0, PP493, DOI [10.1086/647852, DOI 10.1086/647852]
   [Anonymous], 2015, J EVOLUTION MED DENT, V0, PP10023, DOI [10.14260/jemds/2015/1450., DOI 10.14260/JEMDS/2015/1450]
   Arendorf TM, 1998, J ORAL PATHOL MED, V27, P176
   Berberi A., 2015, BRITISH JOURNAL OF MEDICINE AND MEDICAL RESEARCH, V6, P859, DOI 10.9734/BJMMR/2015/15394
   Berberi Antoine, 2015, J INT ORAL HEALTH, V7, P20
   Bunn B, 2015, OR SURG OR MED OR PA, V120, P725, DOI 10.1016/j.oooo.2015.06.028
   Cecaro M., 2015, OCCUPATIONAL MED HLT, V0, P0, DOI DOI 10.4172/2329-6879.1000e108.
   Erasmus S, 2005, INT J DENT HYG, V3, P213, DOI 10.1111/j.1601-5037.2005.00137.x
   Holmes HK, 2002, ORAL DIS, V8, P40, DOI 10.1034/j.1601-0825.2002.00010.x
   Jones G. T., 1994, J ORAL MAXILLOFACIAL, V0, PP648, DOI 10.1016/0278- 2391(94)90111-2.
   Kahabuka F, 2007, AJAR-AFR J AIDS RES, V6, P91, DOI 10.2989/16085900709490403
   KOLOKOTRONIS A, 1994, ORAL SURG ORAL MED O, V78, P41, DOI 10.1016/0030-4220(94)90115-5
   Lorosa AH, 2019, EUR J DENT EDUC, V23, P212, DOI 10.1111/eje.12423
   MONIACI D, 1990, J ORAL PATHOL MED, V19, P477, DOI 10.1111/j.1600-0714.1990.tb00790.x
   Mwangosi IEAT, 2012, INT DENT J, V62, P197, DOI 10.1111/j.1875-595X.2011.00108.x
   Ogunbodede EO, 2005, TROP DOCT, V35, P147, DOI 10.1258/0049475054620707
   Ramirez-Amador V, 2003, MEDICINE, V82, P39, DOI 10.1097/00005792-200301000-00004
   Sadeghi M, 2009, J DENT EDUC, V73, P740
   Vigneswaran N, 2014, ORAL MAXIL SURG CLIN, V26, P123, DOI 10.1016/j.coms.2014.01.001
NR 21
TC 0
Z9 0
U1 0
U2 1
PU SOC SCIENCE & NATURE
PI BHOPAL
PA C-52 HOUSING BOARD COLONY, KOHE FIZA, BHOPAL, MADHYA PRADESH 462 001, INDIA
SN 0974-6455
EI 
J9 BIOSCI BIOTECH RES C
JI Biosci. Biotechnol. Res. Commun.
PD JUN 15
PY 2020
VL 13
IS 8
BP 131
EP 136
DI 10.21786/bbrc/13.8/125
PG 6
WC Biotechnology & Applied Microbiology
SC Biotechnology & Applied Microbiology
GA ON3RP
UT WOS:000586622800025
DA 2023-03-20
ER

PT J
AU Khazaeian, S
   Navidian, A
   Sanavi, FS
   Hadipoor, L
AF Khazaeian, Somayyeh
   Navidian, Ali
   Sanavi, Fariba Shahraki
   Hadipoor, Lila
TI Investigating the effect of education on man immunodeficiency virus/acquired immune deficiency syndrome preventive behaviors in vulnerable women living in peripheral neighborhoods: Applications of the health belief model
SO JOURNAL OF EDUCATION AND HEALTH PROMOTION
LA English
DT Article
DE Health education; human immunodeficiency virus; vulnerable populations; women
ID intimate partner violence; self-efficacy; hiv prevention; condom use; perceived barriers; hiv/aids knowledge; risk behaviors; sex; students; men
AB INTRODUCTION: Acquired immune deficiency syndrome (AIDS) is a pervasive disease, and its epidemic is spreading around the world. The only way to effectively fight against human immunodeficiency virus (HIV)/AIDS is good-quality health. The present study aimed to investigate the effect of an educational intervention program on HIV/AIDS preventive behaviors based on the Health Belief Model (HBM) in vulnerable women residing in peripheral neighborhoods. MATERIALS AND METHODS: This study was a quasi-experimental research conducted among 200 vulnerable women, randomly selected from four community health centers in peripheral neighborhoods in 2019 in Zahedan, Iran. The data were collected using a researcher-made questionnaire, containing demographic information, HIV knowledge, and the HBM constructs. Besides, the data were collected before, immediately after, and 1 month after the intervention in both groups. Data analysis was performed in SPSS (version 24) using descriptive statistics, Chi-square test, independent t-test, repeated-measures analysis of variance, and multivariate linear regression. RESULTS: The findings revealed no significant difference in the mean scores of knowledge and the HBM constructs before the educational intervention (P > 0.05). However, after the intervention, this difference was significant in three time intervals (P < 0.05). Despite the effectiveness of the educational intervention in the mean scores of knowledge and the HBM constructs in the intervention group compared with the controls, the largest effect size was observed, respectively, in knowledge (d = 0.762) and perceived barriers (d = 0.612), and the smallest effect size was reported in cues to action (d = 0.421). As well, the F-statistic ratio (0.847) demonstrated that the selected demographic variables had failed to explain variations in knowledge mean scores (P = 0.497). CONCLUSION: HBM-based training interventions were positive for HIV/AIDS prevention behaviors. However, training alone does not seem to have enough effect on behavior persistence. Therefore, further research is recommended to investigate the role of predictive factors, especially social determinants of health and their relationship to different parts of the model, to take more effective measures for behavioral stability at the same time as training.
C1 [Khazaeian, Somayyeh] Zahedan Univ Med Sci, Pregnancy Hlth Res Ctr, Dept Midwifery, Zahedan, Iran.
   [Navidian, Ali] Zahedan Univ Med Sci, Pregnancy Hlth Res Ctr, Dept Counseling, Zahedan, Iran.
   [Sanavi, Fariba Shahraki] Zahedan Univ Med Sci, Hlth Promot Res Ctr, Zahedan, Iran.
   [Hadipoor, Lila] Zahedan Univ Med Sci, Sch Nursing & Midwifery, Midwifery Counseling, Zahedan, Iran.
C3 Zahedan University of Medical Sciences; Zahedan University of Medical Sciences; Zahedan University of Medical Sciences; Zahedan University of Medical Sciences
RP Khazaeian, S (corresponding author), Zahedan Univ Med Sci, Pregnancy Hlth Res Ctr, Dept Midwifery, Zahedan, Iran.
EM m_khazaiyan@yahoo.com
CR Abebe A, 2009, ETHIOP J HEALTH DEV, V23, P148
   [Anonymous], 2021, GLOB PROGR REP HIV V, V0, P0
   Ashrafi E, 2019, DRUG INVENT TODAY, V12, P239
   Ayodele O, 2017, AM J HEALTH BEHAV, V41, P147, DOI 10.5993/AJHB.41.2.5
   Baiden P, 2011, SAHARA J-J SOC ASP H, V8, P46, DOI 10.1080/17290376.2011.9724985
   Baker DP, 2011, AIDS BEHAV, V15, P1319, DOI 10.1007/s10461-010-9717-9
   BANDURA A, 1990, EVAL PROGRAM PLANN, V13, P9, DOI 10.1016/0149-7189(90)90004-G
   Bauermeister JA, 2014, AIDS BEHAV, V18, P69, DOI 10.1007/s10461-013-0481-5
   Biradar MK, 2014, INDIAN J PHARM BIOL, V2, P36
   Coleman CL, 2007, APPL NURS RES, V20, P110, DOI 10.1016/j.apnr.2007.04.003
   Crosby RA, 2013, AIDS BEHAV, V17, P865, DOI 10.1007/s10461-011-9998-7
   Ebrahimipour H., 2015, IRANIAN J OBSTET GYN, V18, P19
   Eshrati B, 2008, HARM REDUCT J, V5, P0, DOI 10.1186/1477-7517-5-21
   Garcia K, 2003, J HEALTH PSYCHOL, V8, P347, DOI 10.1177/1359105303008003005
   Ghanbari A, 2019, REPROD HEALTH, V16, P0, DOI 10.1186/s12978-019-0766-x
   Ghys PD, 2018, PLOS MED, V15, P0, DOI 10.1371/journal.pmed.1002678
   Gielen AC, 2007, TRAUMA VIOLENCE ABUS, V8, P178, DOI 10.1177/1524838007301476
   Glanz K., 2008, HLTH BEHAV HLTH ED T, V0, P0
   Gullette DL, 2006, J ASSOC NURSE AIDS C, V17, P23, DOI 10.1016/j.jana.2006.07.001
   Haroun D, 2016, PLOS ONE, V11, P0, DOI 10.1371/journal.pone.0149920
   Heidary M, 2016, CLIN INFECT DIS, V63, P846, DOI 10.1093/cid/ciw361
   Hounton SH, 2005, BMC PUBLIC HEALTH, V5, P0, DOI 10.1186/1471-2458-5-8
   Jeihooni AK, 2018, INT J PEDIATR-MASSHA, V6, P7285, DOI 10.22038/ijp.2017.27226.2343
   Kafami V., 2014, J ED COMMUNITY HLTH, V1, P1, DOI 10.20286/jech-01011
   Kaneko N, 2007, NURS HEALTH SCI, V9, P284, DOI 10.1111/j.1442-2018.2007.00338.x
   Karimi M, 2009, GILLAN J U MED SCI H, V70, P6
   Khan H, 2019, INT J COMMUNITY MED, V6, P3496
   Kharazi SS, 2017, HLTH SYST RES, V13, P14
   Khazaeian S, 2019, SHIRAZ E MED J, V20, P1
   Khumsaen N, 2017, AIDS EDUC PREV, V29, P175, DOI 10.1521/aeap.2017.29.2.175
   Klein H, 2014, AM J MENS HEALTH, V8, P190, DOI 10.1177/1557988313492172
   Lee YH, 2016, AIDS EDUC PREV, V28, P77, DOI 10.1521/aeap.2016.28.1.77
   LEWIS O, 1966, SCI AM, V215, P19, DOI 10.1038/scientificamerican1066-19
   Li XM, 2004, HEALTH PROMOT INT, V19, P345, DOI 10.1093/heapro/dah308
   Mahat G, 2016, J PEDIATR NURS, V31, PE63, DOI 10.1016/j.pedn.2015.06.015
   Mantell JE, 2011, HEALTH EDUC RES, V26, P859, DOI 10.1093/her/cyr041
   Mir heydari M., 2014, SJSPH, V12, P93
   Montanaro EA, 2014, HEALTH PSYCHOL, V33, P1251, DOI 10.1037/a0033969
   Phillips Deborah Y, 2014, J ASSOC NURSES AIDS CARE, V25, PS36, DOI 10.1016/j.jana.2012.12.006
   Pirzadeh A., 2012, JOURNAL OF GORGAN UNIVERSITY OF MEDICAL SCIENCES, V14, P66
   Rahmati Najarkolaei F, 2009, J IRANIAN I HLTH SCI, V8, P349
   Reisner SL, 2017, AIDS BEHAV, V21, P3299, DOI 10.1007/s10461-017-1768-8
   Saberifar R., 2018, MEDICAL JOURNAL OF MASHHAD UNIVERSITY OF MEDICAL SCIENCES, V61, P1025
   Sarafian I, 2012, SOC SCI MED, V75, P668, DOI 10.1016/j.socscimed.2011.09.003
   Solhi M., 2014, J RES HLTH, V4, P592
   Swan H, 2012, J INTERPERS VIOLENCE, V27, P775, DOI 10.1177/0886260511423240
   UNAIDS, 2018, MIL GO GLOB AIDS UPD, V0, P0
   Villegas N, 2013, J ASSOC NURSE AIDS C, V24, P27, DOI 10.1016/j.jana.2012.03.004
   Zarei E, 2018, EPIDEMIOL HEALTH, V40, P0, DOI 10.4178/epih.e2018037
   Zareiyan A, 2015, MILITARY CARING SCI, V2, P63
NR 50
TC 1
Z9 1
U1 0
U2 1
PU WOLTERS KLUWER MEDKNOW PUBLICATIONS
PI MUMBAI
PA WOLTERS KLUWER INDIA PVT LTD , A-202, 2ND FLR, QUBE, C T S  NO 1498A-2 VILLAGE MAROL, ANDHERI EAST, MUMBAI, 400059, INDIA
SN 2277-9531
EI 2319-6440
J9 J EDUC HEALTH PROMOT
JI J. Educ. Health Promot.
PD NOV 15
PY 2020
VL 9
IS 1
BP 
EP 
DI 10.4103/jehp.jehp_325_20
PG 9
WC Education, Scientific Disciplines; Public, Environmental & Occupational Health
SC Education & Educational Research; Public, Environmental & Occupational Health
GA PW2ZO
UT WOS:000610543000008
PM 33426106
DA 2023-03-20
ER

PT J
AU Garcia, AR
   Jimenez, OJ
   Hurtado, MAR
AF Ruiz Garcia, Antonio
   Jimenez Jimenez, Oliver
   Rando Hurtado, Miguel Angel
TI BRIEF SEXUALITY EDUCATION INTERVENTION PROGRAM FROM THE BIOGRAPHICAL MODEL IN SECONDARY SCHOOL ADOLESCENTS: A PILOT STUDY
SO REVISTA ESPANOLA DE ORIENTACION Y PSICOPEDAGOGIA
LA Spanish
DT Article
DE Erotophilia; Brief intervention program; Sex education; Adolescents; Educational orientation
ID spanish version; psychometric property; opinion survey; attitudes; sex; erotophilia; validation; predictors; validity; gender
AB Comprehensive sex education continues to be a pending subject in Spain, not without difficulties for its implementation and development on many occasions. Although there are initiatives for training in this area, not all of them provide objective evidence of their effectiveness. Therefore, the objectives of the study were: to promote open values and attitudes about sexual activity (erotophilia), to reduce myths about masturbation, to improve sexual fantasies and to increase knowledge and protective behaviours in sexual relations against STI/HIV. A quasi -experimental design with pre-post evaluation was carried out in a sample of 32 students of 4th grade of ESO from a public high school in the province of Malaga, with 18 males and 14 females (M=15.5; SD=.62). Sociodemographic and sexual protection or risk behaviour data were recorded, constructed ad hoc, as well as the EROS, SFQ, NAMI and ECI questionnaires. The intervention was carried out in 4 sessions, one per week, with a total duration of one month, being the theoretical and practical content so that through explanations, debates and group dynamics the objectives were worked on. Statistically significant differences were found after the intervention. Therefore, a brief intervention program in sexual education could be a relevant tool for the improvement of attitudes and sexual knowledge of adolescents, being these promising results to consider brief interventions as a way to improve sexual attitudes and knowledge.
C1 [Ruiz Garcia, Antonio; Jimenez Jimenez, Oliver] Univ Malaga, Fac Psicol & Logopedia, Dept Personalidad Evaluac & Tratamiento Psicol, Malaga, Spain.
   [Rando Hurtado, Miguel Angel] Univ Malaga, Fac Psicol & Logopedia, Serv Atenc Psicol, Malaga, Spain.
C3 Universidad de Malaga; Universidad de Malaga
RP Garcia, AR (corresponding author), Univ Malaga, Fac Psicol & Logopedia, Dept Personalidad Evaluac & Tratamiento Psicol, Malaga, Spain.
EM antoniorg@uma.es
CR ABRAMSON PR, 1975, J CONSULT CLIN PSYCH, V43, P485, DOI 10.1037/h0076830
   [Anonymous], 2018, TRIPLETZ 0218, V0, P0
   Arcos-Romero AI, 2020, INT J PSYCHOL RES, V13, P40, DOI 10.21500/20112084.4506
   Bejarano Franco M. T., 2016, OPCION-MARACAIBO, V32, P756
   Bermudez MP, 2014, REV IBEROAM PSICOL S, V5, P55
   Molina AB, 2018, PSYCHOL REP, V121, P815, DOI 10.1177/0033294117741141
   Boronat R., 2014, REV EUREKA ENSEANZA, V11, P94
   Calero Yera Esmeralda, 2017, REV HUM MED, V17, P577
   Callejas Pérez Sonsoles, 2005, REV. ESP. SALUD PUBLICA, V79, P581, DOI 10.1590/S1135-57272005000500008
   Camacho M., 2018, REV INVESTIGACION EN, V17, P49, DOI 10.33789/enlace.17.40
   Cameron S, 2019, EUR J OBSTET GYN R B, V234, P223, DOI 10.1016/j.ejogrb.2019.01.002
   Cannoni G., 2015, REV MED CLIN CONDES, V16, P81
   Carrera-Fernandez MV, 2007, INT J CLIN HLTH PSYC, V7, P739
   Sanchez-Fuentes MD, 2019, REV IBEROAM PSICOL S, V10, P1, DOI 10.23923/j.rips.2018.02.021
   Diez A., 2018, EDUCAR NOS, V82, P5
   Durex LoveSex, 2018, PABLO PRESERVATIVO 1, V0, P0
   Eysenck H. J., 1981, PSICOLOGIA SEXO, V0, P0
   Fallas A., 2009, THESIS, V0, P0
   Fisher H.E., 1984, CONTRATO SEXUAL EVOL, V0, P0
   FISHER WA, 1988, J SEX RES, V25, P123, DOI 10.1080/00224498809551448
   Flores V., 2017, DIOTIMA REV CIENTIFI, V3, P1
   Garcia MA, 2011, REV MED CHILE, V139, P1269, DOI /S0034-98872011001000004
   Garcia-Manas A., 2012, COMO TRABAJAR SEXOLO, V0, P0
   Garcia-Vega E, 2010, PSICOTHEMA, V22, P606
   Gomez-Zapiain J., 1994, CUADERNOS EXTENSION, V0, P75
   Guerra C, 2017, REV INT ANDROL, V15, P135, DOI 10.1016/j.androl.2016.10.006
   Heras D, 2016, REV PSICODIDACT, V21, P339, DOI 10.1387/RevPsicodidact.14300
   Hernandez-Martinez A, 2009, ENFERM CLIN, V19, P121, DOI 10.1016/j.enfcli.2008.10.012
   Hmidan A, 2019, CAN J HUM SEX, V28, P177, DOI 10.3138/cjhs.2019-0022
   Arcos-Romero AI, 2018, J SEX MED, V15, P741, DOI 10.1016/j.jsxm.2018.03.005
   Johnson SM, 2015, PSYCHOL SEX, V6, P325, DOI 10.1080/19419899.2014.1001774
   Lameiras M., 2016, 8 AMBITOS EDUCACION, V0, P197
   Lameiras M., 2004, PROGRAMA COEDUCATIVO, V0, P0
   Lameiras M., 2009, EDUCACION SEXUAL TEO, V0, P0
   Lanciano T, 2016, EUR J PSYCHOL, V12, P550, DOI 10.5964/ejop.v12i4.1124
   Lopez F., 2005, EDUCACION SEXUAL, V0, P0
   Mosher D. L., 1998, HDB SEXUALITY RELATE, V0, P475
   Ortega V, 2005, AN PSICOL-SPAIN, V21, P268
   Palenzuela A, 2006, ANALISIS MODIFICACIO, V32, P451
   Espada JP, 2014, ATEN PRIM, V46, P558, DOI 10.1016/j.aprim.2014.03.007
   Perla F., 2009, B PSICOL, V96, P7
   Granados MR, 2017, INT J CLIN HLTH PSYC, V17, P65, DOI 10.1016/j.ijchp.2016.09.003
   Reis M, 2011, PSICOTHEMA, V23, P260
   Rojas R, 2017, SALUD PUBLICA MEXICO, V59, P19, DOI 10.21149/8411
   Ruiz A., 2016, SEXOLOGIA POSITIVA P, V0, P353
   Ruiz García Antonio, 2019, ESCRITOS DE PSICOLOGÍA, V12, P30, DOI 10.5231/psy.writ.2019.2607
   Ruiz-Garcia A., 2018, INTERVENCION EDUCACI, V0, P0
   Sanders SA, 2006, AM J HEALTH BEHAV, V30, P460, DOI 10.5993/AJHB.30.5.2
   Santos-Iglesias P, 2013, ARCH SEX BEHAV, V42, P1043, DOI 10.1007/s10508-012-9998-3
   Sierra JC, 2004, REV MEX PSICOL, V21, P37
   Sierra JC, 2010, UNIV PSYCHOL, V9, P531
   Vallejo-Medina P, 2014, REV INT ANDROL, V12, P47, DOI 10.1016/j.androl.2013.04.004
   van Lankveld J, 2020, J SEX RES, V57, P860, DOI 10.1080/00224499.2018.1542656
   Vizuete E., 2001, GUIA FORMA JOVEN EDU, V0, P0
NR 54
TC 0
Z9 0
U1 1
U2 8
PU UNIV NACL EDUCACION DISTANCIA-UNED, FAC EDUCACION
PI MADRID
PA C/ JUAN DEL ROSAL, 14 DESPACHO 2 57, MADRID, 28040, SPAIN
SN 1989-7448
EI 
J9 REV ESP ORIENTAC PSI
JI Rev. Esp. Orientac. Psicopedag.
PD AUG 15
PY 2020
VL 31
IS 2
BP 38
EP 55
DI 10.5944/reop.vol.31.num.2.2020.27985
PG 18
WC Psychology, Applied
SC Psychology
GA NU4VJ
UT WOS:000573640800005
DA 2023-03-20
ER

PT J
AU Agu, CE
   Uchendu, IK
   Okwuosa, CN
   Achukwu, PU
AF Agu, Chidozie Elochukwu
   Uchendu, Ikenna Kinsgley
   Okwuosa, Chukwugozie Nwachukwu
   Achukwu, Peter Uwadiegwu
TI Association between selected immune markers and low ankle-brachial index in virologically suppressed HIV-infected patients on antiretroviral therapy in Nigeria
SO HIV & AIDS REVIEW
LA English
DT Article
DE cardiovascular disease; metabolic syndrome; interleukin-6; soluble CD14; HIV
ID peripheral arterial-disease; metabolic syndrome; atherosclerosis; activation; inflammation; prevalence; risk; coagulation; mortality; thickness
AB Introduction: People living with human immunodeficiency virus (HIV) on effective antiretroviral treatment (ART) are exposed to an increased risk of cardiovascular disease, often linked to inflammation and immune activation. Ankle-brachial index (ABI) has been widely accepted as screening tool for peripheral arterial disease (PAD) and future cardiovascular events, and is inexpensive and non-invasive compared to carotid intima-media thickness measurements. This study aimed at determining the association between low ankle-brachial index and selected immune markers among virologically suppressed HIV-infected participants on ART in Kwara State, Nigeria. Material and methods: This analytical cross-sectional study was conducted between July 2018 and December 2018. One hundred and fifty HIV-infected participants and fifty HIV non-infected age matched controls were recruited into the study. Ankle-brachial index was measured, and peripheral arterial disease was defined as ABI of < 0.9. Cryopreserved plasma was used to evaluate interleukin (IL)-6 and sCD14. Student's t-test and chi(2) test were used to compare continuous and categorical variables. Associations of CVD and immunologic markers with low ABI were assessed using logistic regression analysis. Results: The study group had significantly lower mean values for ABI and significantly higher mean values of IL-6 and sCD14 compared to the control group (p < 0.05). The prevalence of low ABI (14.6%) was higher in the study group compared to the control group (2%). IL-6 (OR 0.992, p = 0.087) and sCD14 (OR 0.918, p = 0.058) were not associated with low ABI in the study group. Conclusions: HIV-infected individuals on suppressive ART demonstrate increased levels of IL-6 and sCD14 compared to not infected controls. The impact of inflammation and immune activation on PAD in treated HIV-infection requires further investigation.
C1 [Agu, Chidozie Elochukwu] Prune Hlth Response Initiat PHRI Sub Recipients G, Ilorin, Kwara State, Nigeria.
   [Uchendu, Ikenna Kinsgley; Okwuosa, Chukwugozie Nwachukwu; Achukwu, Peter Uwadiegwu] Univ Nigeria, Fac Hlth Sci & Technol, Dept Med Lab Sci, Coll Med, Enugu Campus, Nsukka, Enugu State, Nigeria.
C3 University of Nigeria
RP Agu, CE (corresponding author), Prime Hlth Response Initiat PHRI Sub Recipients G, 2nd Floor,ADOL House,15 CIPM Rd, Lagos, Nigeria.
EM chidozieagu@gmail.com
CR Aboyans V, 2007, J VASC SURG, V45, P319, DOI 10.1016/j.jvs.2006.10.032
   Agu C, 2016, SCHOLARS J APPL MED, V4, P1471
   Alberti KGMM, 2006, DIABETIC MED, V23, P469, DOI 10.1111/j.1464-5491.2006.01858.x
   Beckman JA, 2018, CIRCULATION, V138, P255, DOI 10.1161/CIRCULATIONAHA.117.032647
   Capeau J, 2006, M S-MED SCI, V22, P531, DOI 10.1051/medsci/2006225531
   Debussche Xavier, 2010, GLOB HEALTH PROMOT, V17, P68, DOI 10.1177/1757975910366515
   El-Sadr WM, 2006, NEW ENGL J MED, V355, P2283, DOI 10.1056/NEJMoa062360
   Fitch KV, 2013, J INFECT DIS, V208, P1737, DOI 10.1093/infdis/jit508
   Friis-Moller N, 2003, NEW ENGL J MED, V349, P1993, DOI 10.1056/NEJMoa030218
   Gallet B, 1998, LANCET, V351, P1958, DOI 10.1016/S0140-6736(05)78643-8
   Grunfeld C, 2009, AIDS, V23, P1841, DOI 10.1097/QAD.0b013e32832d3b85
   Gutierrez F, 2008, AIDS, V22, P1369, DOI 10.1097/QAD.0b013e3282f7cb88
   Hartman J, 2014, CARDIOL REV, V22, P147, DOI 10.1097/CRD.0000000000000021
   Hofman K, 2006, J MED LIBR ASSOC, V94, P415
   Holmes MD, 2010, PLOS MED, V7, P0, DOI 10.1371/journal.pmed.1000244
   Hooi JD, 2004, J CLIN EPIDEMIOL, V57, P294, DOI 10.1016/j.jclinepi.2003.09.003
   Hunter CA, 2015, NAT IMMUNOL, V16, P448, DOI 10.1038/ni.3153
   Ingle SM, 2014, CLIN INFECT DIS, V59, P287, DOI 10.1093/cid/ciu261
   Kamdem F, 2018, VASC HEALTH RISK MAN, V14, P401, DOI 10.2147/VHRM.S165960
   Kuller LH, 2008, PLOS MED, V5, P1496, DOI 10.1371/journal.pmed.0050203
   Kwiatkowska W, 2014, PLOS ONE, V12, P1
   Lederman MM, 2006, J INFECT DIS, V194, P1677, DOI 10.1086/509261
   Lederman MM, 2011, J INFECT DIS, V204, P1217, DOI 10.1093/infdis/jir507
   Liovat AS, 2012, PLOS ONE, V7, P0, DOI 10.1371/journal.pone.0046143
   Lipsy Robert J, 2003, J MANAG CARE PHARM, V9, P2
   Longenecker CT, 2013, HIV MED, V14, P385, DOI 10.1111/hiv.12013
   Mangili A, 2011, ATHEROSCLEROSIS, V214, P468, DOI 10.1016/j.atherosclerosis.2010.11.013
   McDermott MM, 2005, AM J EPIDEMIOL, V162, P33, DOI 10.1093/aje/kwi167
   National Population Commission, 2006, EN MAN MARCH, V0, P0
   Neuhaus J, 2010, J INFECT DIS, V201, P1788, DOI 10.1086/652749
   Norgren L, 2007, J VASC SURG, V45, PS5, DOI 10.1016/j.jvs.2006.12.037
   Olalla J, 2009, HIV MED, V10, P1, DOI 10.1111/j.1468-1293.2008.00638.x
   Periard D, 2008, CLIN INFECT DIS, V46, P761, DOI 10.1086/527564
   Poredos P, 2007, ANGIOLOGY, V58, P309, DOI 10.1177/0003319707302494
   Samaras K, 2007, DIABETES CARE, V30, P113, DOI 10.2337/dc06-1075
   Sandler NG, 2014, CURR OPIN HIV AIDS, V9, P72, DOI 10.1097/COH.0000000000000020
   Siedner MJ, 2016, J INFECT DIS, V213, P370, DOI 10.1093/infdis/jiv450
   UOTILA M, 1981, J IMMUNOL METHODS, V42, P11, DOI 10.1016/0022-1759(81)90219-2
   Wang H., 2004, WILEY ENCY CLIN TRIA, V10, P9781118445112, DOI 10.1002/9780471462422.EOCT005
   World Health Organization, 2008, THE GLOBAL BURDEN OF DISEASE: 2004 UPDATE, V0, P0
NR 41
TC 0
Z9 0
U1 0
U2 0
PU TERMEDIA PUBLISHING HOUSE LTD
PI POZNAN
PA KLEEBERGA ST 2, POZNAN, 61-615, POLAND
SN 1730-1270
EI 1732-2707
J9 HIV AIDS REV
JI HIV AIDS Rev.
PD JUN 15
PY 2020
VL 19
IS 4
BP 227
EP 236
DI 10.5114/hivar.2020.101502
PG 10
WC Infectious Diseases
SC Infectious Diseases
GA QD5VH
UT WOS:000615585000003
DA 2023-03-20
ER

PT J
AU Britto, JJ
   Yuvaraj, J
AF Britto, J. John
   Yuvaraj, J.
TI Is there any perceptiveness about the mode of transmission of human immunodeficiency virus/acquired immune deficiency syndrome? An analysis among the adolescent tribal students in Tamil Nadu
SO INDIAN JOURNAL OF SEXUALLY TRANSMITTED DISEASES AND AIDS
LA English
DT Article
DE Acquired immune deficiency syndrome; adolescent tribal students; human immunodeficiency virus; Jawadhu hills; mode of transmission
ID hiv/aids; knowledge; india; aids
AB Background: Cognizance about human immunodeficiency virus (HIV) and acquired immune deficiency syndrome (AIDS) among the community is still lacking. Seldom studies done in tribal area and to indentify the awareness about HIV/AIDS among the adolescent tribal students in Jawadhu hills of Tamil Nadu, with the objectives includes on social, demographical, and knowledge about HIV/AIDS were taken. For primary data, survey method and secondary data from various literatures gathered. Materials and Methods: Schedule tribe adolescent students, between the age groups of 13-21 years, from 8th to 12th standard, exclusively from Vellore and Tiruvannamalai educational districts, were taken, by applying STRATA method. Results: A total of 938 students from various tribal schools participated. Amongst them, 507 (54%) were males and 431 (46%) were females. Half of the respondents (50%) agreed that blood transfusion, intravenous drug use, and sharing infected needles are the major modes of transmission. Nearly 35% agreed that HIV/AIDS is transmitted by hugging, tattooing, dirty hands, breastfeeding, kissing on cheeks, shaving at the barber shop, shaking hands with AIDS patients, homosexuality and are food and waterborne. Conclusions: Formal HIV/AIDS education should be mandatory in their curriculum, where teachers get an opportunity to deliver the scientific information about HIV/AIDS. To acquire better knowledge about HIV/AIDS, sex education should be included in the mainstream of curriculum with the assistance of educational consultants, professional social workers, and also local non-governmental organizations to conduct further mindfulness camps about the HIV/AIDS.
C1 [Britto, J. John; Yuvaraj, J.] Natl Inst Epidemiol, Tribal Hlth Res Unit, Div Hlth Serv Res, Chennai, Tamil Nadu, India.
C3 Indian Council of Medical Research (ICMR); ICMR - National Institute of Epidemiology (NIE)
RP Britto, JJ (corresponding author), Natl Inst Epidemiol, Tribal Hlth Res Unit, R-127,3rd Ave,Tamil Nadu Housing Board, Chennai 600077, Tamil Nadu, India.
EM britto.johnjb@gmail.com
CR *CDCP, 2008, HIV AIDS SURV REP 20, V18, P0
   Cohen J, 2007, SCIENCE, V317, P179, DOI 10.1126/science.317.5835.179
   Kumarasamy N, 2007, INDIAN J MED RES, V126, P509
   Mahat G, 2006, J ADV NURS, V53, P583, DOI 10.1111/j.1365-2648.2006.03758.x
   Merakou K, 2006, EUR J PUBLIC HEALTH, V16, P128, DOI 10.1093/eurpub/cki162
   NACO, 2011, ANN REP 2008 2009, V0, P0
   Odu B. K., 2008, INTERNATIONAL JOURNAL OF TROPICAL MEDICINE, V3, P79
   Ogbazi J, 1994, WRITING RES REPORT G, V0, P0
   Oladepo O, 1994, AFR J MED MED SCI, V23, P119
   Oldenburg B, 2008, HLTH BEHAV HLTH ED T, V0, P313
   Perkins JM, 2009, PLOS ONE, V4, P0, DOI 10.1371/journal.pone.0005648
   Rao PJVR, 2010, AIDS, V24, PS41, DOI 10.1097/01.aids.0000390088.60682.6f
   Rogers EM, 1962, DIFFUSION INNOVATION, V0, P163
   Subramanian SV, 2006, AM J PUBLIC HEALTH, V96, P818, DOI 10.2105/AJPH.2004.060103
   UNAIDS, 2007, AIDS EP UPD 2007 JOI, V0, P0
   UNFPA, 2008, HIV INT YOUNG PEOPL, V0, P0
   Ungan M, 2003, PATIENT EDUC COUNS, V51, P163, DOI 10.1016/S0738-3991(02)00190-8
NR 17
TC 0
Z9 0
U1 0
U2 2
PU WOLTERS KLUWER MEDKNOW PUBLICATIONS
PI MUMBAI
PA WOLTERS KLUWER INDIA PVT LTD , A-202, 2ND FLR, QUBE, C T S  NO 1498A-2 VILLAGE MAROL, ANDHERI EAST, MUMBAI, 400059, INDIA
SN 2589-0557
EI 2589-0565
J9 INDIAN J SEX TRANSM
JI Indian J. Sex Transm. Dis. AIDS
PD JAN-JUN 15
PY 2020
VL 41
IS 1
BP 88
EP 92
DI 10.4103/ijstd.IJSTD_113_17
PG 5
WC Infectious Diseases
SC Infectious Diseases
GA ME9XR
UT WOS:000545008100016
PM 33062989
DA 2023-03-20
ER

PT J
AU Ramaswamy, R
   Chirwa, T
   Salisbury, K
   Ncayiyana, J
   Ibisomi, L
   Rispel, L
   van der Horst, C
   Pettifor, A
AF Ramaswamy, Rohit
   Chirwa, Tobias
   Salisbury, Kathryn
   Ncayiyana, Jabulani
   Ibisomi, Latifat
   Rispel, Laetitia
   van der Horst, Charles
   Pettifor, Audrey
TI Developing a Field of Study in Implementation Science for the Africa Region: The Wits-UNC AIDS Implementation Science Fogarty D43
SO PEDAGOGY IN HEALTH PROMOTION
LA English
DT Article
DE implementation science degree; mentored research training; international curriculum development; HIV implementation research
ID health
AB From 2014 to 2019, the Wits-UNC (University of Witwatersrand and University of North Carolina at Chapel Hill) AIDS Implementation Science D43 Training Program laid critical academic foundation by creating a graduate degree program in implementation science (IS) for master's- and doctoral-level students in the Department of Epidemiology and Biostatistics at the Wits School of Public Health. Before this collaboration, funded by the Fogarty International Center (FIC) at National Institutes of Health, no IS degree existed in Southern Africa. The FIC "D43" is an international research training grant mechanism to strengthen global health research expertise through education. Historically, students from low-resource settings have been trained in health sciences at universities in the United States or the United Kingdom. This is not scalable or sustainable and therefore this D43 focused on building capacity in South Africa where HIV-related challenges are located. Consequently, South Africans and other African international students were able to apply to the newly offered program, allowing training at significantly lower costs. IS allows a systematic assessment of factors affecting the implementation of HIV interventions and in developing strategies for addressing them. It guides the successful scale-up of effective programs and informs policy to improve programs. The training aims to assist in lowering the HIV incidence rate, suppressing viral load for those infected, and meeting the UN 2030 Agenda for Sustainable Development. A second cycle of funding from 2019 to 2024 will enable the infrastructure built in the first program to train South African HIV researchers and practitioners in the field who are unable to enroll in a formal academic program.
C1 [Ramaswamy, Rohit; Salisbury, Kathryn; van der Horst, Charles; Pettifor, Audrey] Univ North Carolina Chapel Hill, Chapel Hill, NC USA.
   [Chirwa, Tobias; Ibisomi, Latifat; Rispel, Laetitia] Univ Witwatersrand, Johannesburg, South Africa.
   [Ncayiyana, Jabulani] Univ Cape Town, Cape Town, South Africa.
   [Ramaswamy, Rohit] Univ North Carolina Chapel Hill, Publ Hlth Leadership Program, Dept Maternal & Child Hlth, 4107 McGavran Greenberg Hall, Chapel Hill, NC 27599 USA.
C3 University of North Carolina; University of North Carolina Chapel Hill; University of North Carolina School of Medicine; University of Witwatersrand; University of Cape Town; University of North Carolina; University of North Carolina Chapel Hill; University of North Carolina School of Medicine
RP Ramaswamy, R (corresponding author), Univ North Carolina Chapel Hill, Publ Hlth Leadership Program, Dept Maternal & Child Hlth, 4107 McGavran Greenberg Hall, Chapel Hill, NC 27599 USA.
EM ramaswam@email.unc.edu
FU [D43-TW009774]
CR Durlak JA, 2008, AM J COMMUN PSYCHOL, V41, P327, DOI 10.1007/s10464-008-9165-0
   Eboreime EA, 2019, BMJ OPEN, V9, P0, DOI 10.1136/bmjopen-2018-026016
   Eboreime EA, 2019, INT J HEALTH PLAN M, V34, PE369, DOI 10.1002/hpm.2655
   El-Sadr WM, 2014, NEW ENGL J MED, V370, P1679, DOI 10.1056/NEJMp1314777
   Madon T, 2007, SCIENCE, V318, P1728, DOI 10.1126/science.1150009
   Manyeh AK, 2019, PLOS NEGLECT TROP D, V13, P0, DOI 10.1371/journal.pntd.0007267
   Manyeh AK, 2018, PLOS ONE, V13, P0, DOI 10.1371/journal.pone.0205370
   Matoga M, 2018, J INFECT DIS MED, V3, P125
   Matoga M M, 2018, J INFECT DIS MED, V3, P0, DOI 10.4172/2576-1420.1000128
   McGavin ZA, 2018, VACCINE, V36, P7294, DOI 10.1016/j.vaccine.2018.10.043
   McLaughlin JE, 2014, ACAD MED, V89, P236, DOI 10.1097/ACM.0000000000000086
   Naidoo N, 2019, TROP MED INT HEALTH, V24, P401, DOI 10.1111/tmi.13204
   NAIDOO N, 2018, BIOMED CENTRAL PUBLI, V18, P0, DOI 10.1186/S12889-018-5927-2
   Naidoo N, 2018, PLOS ONE, V13, P0, DOI 10.1371/journal.pone.0203081
   Naidoo N, 2018, S AFR J HIV MED, V19, P0, DOI 10.4102/sajhivmed.v19i1.778
   Peterson HB, 2018, OBSTET GYNECOL, V131, P423, DOI 10.1097/AOG.0000000000002494
   Ramaswamy R, 2019, IMPLEMENT SCI, V14, P0, DOI 10.1186/s13012-019-0866-6
   Ramaswamy R, 2018, INT J MENT HEALTH SY, V12, P0, DOI 10.1186/s13033-018-0181-7
   Ridde V, 2016, BMJ GLOB HEALTH, V1, P0, DOI 10.1136/bmjgh-2016-000115
   UN General Assembly, 2005, TRANSF OUR WORLD 203, V0, P0
   Wambiya EOA, 2018, BMJ OPEN, V8, P0, DOI 10.1136/bmjopen-2018-024286
   Wandersman A, 2008, AM J COMMUN PSYCHOL, V41, P171, DOI 10.1007/s10464-008-9174-z
NR 22
TC 4
Z9 4
U1 0
U2 0
PU SAGE PUBLICATIONS INC
PI THOUSAND OAKS
PA 2455 TELLER RD, THOUSAND OAKS, CA 91320 USA
SN 2373-3799
EI 2373-3802
J9 PEDAGOGY HEAL PROMOT
JI Pedagogy Health Promotion
PD MAR 15
PY 2020
VL 6
IS 1
BP 46
EP 55
DI 10.1177/2373379919897088
PG 10
WC Education & Educational Research; Public, Environmental & Occupational Health
SC Education & Educational Research; Public, Environmental & Occupational Health
GA 4F9SV
UT WOS:000848849800008
DA 2023-03-20
ER

PT J
AU Kusuma, MTPL
   Kidd, T
   Muturi, N
   Procter, SB
   Yarrow, L
   Hsu, WW
AF Kusuma, Mutiara Tirta Prabandari Lintang
   Kidd, Tandalayo
   Muturi, Nancy
   Procter, Sandra B.
   Yarrow, Linda
   Hsu, Wei-Wen
TI HIV knowledge and stigma among dietetic students in Indonesia: implications for the nutrition education system
SO BMC INFECTIOUS DISEASES
LA English
DT Article
DE HIV; AIDS; Attribution theory; Stigma; HIV knowledge; Nutrition education; Dietetic student
ID health-care; medical-education; attitudes; hiv/aids; values; discrimination; intervention; issue; impact; risk
AB BackgroundStudies have demonstrated that health care students and practitioners are not immune to stigma towards people living with HIV (PLHIV). This attitude could lead to poor quality of care if it remains uncorrected. However, little is known about dietetic students' acceptance of PLHIV despite their substantial role in treatment. This study aimed to measure the extent of knowledge and stigma towards PLHIV among dietetic students and to determine the associated factors using the attribution theory.MethodsStudents from three dietetics schools in Indonesia (n=516) were recruited to participate in this cross-sectional study. Survey questions covered demographic information, interaction with PLHIV, access to information sources, cultural values, and beliefs as predictor variables. The outcome variables were comprehensive knowledge of HIV, HIV and nutrition-specific knowledge, and attitudes. Analyses with linear regression and the stepwise selection were performed to determine factors related to the outcome.ResultsThe levels of HIV comprehensive knowledge and HIV-nutrition specific knowledge among dietetic students were low, as indicated by the average score of 19.90.19 (maximum score=35) and 8.0 +/- 0.11 (maximum score=15), respectively. The level of negative attitudes towards PLHIV was high, with 99.6% of participants reported having a high stigma score. Types of university affiliation (public or private), beliefs and values, exposure to HIV discourse, access to printed media, and years of study were significantly related to HIV comprehensive knowledge (p<0.05). Nutrition-specific knowledge was also correlated with university affiliation, beliefs and values, participation in HIV discussion, and years of study (p<0.05). HIV comprehensive knowledge, university affiliation, discussion participation, and ethnicities were associated with attitudes (p<0.05).Conclusions Awareness and acceptance of PLHIV must be further improved throughout dietetic training to ensure patients' quality of care since students represent future dietary care providers. Considering the consistent findings that affiliation to education institution correlates with HIV knowledge and attitude, some examinations concerning the curriculum and teaching conduct might be necessary.
C1 [Kusuma, Mutiara Tirta Prabandari Lintang] Univ Gadjah Mada, Fac Med Publ Hlth & Nursing, Dept Nutr & Hlth, Yogyakarta, Indonesia.
   [Kusuma, Mutiara Tirta Prabandari Lintang; Kidd, Tandalayo; Procter, Sandra B.; Yarrow, Linda] Kansas State Univ, Dept Food Nutr Dietet & Hlth, Coll Hlth & Human Sci, Manhattan, KS 66506 USA.
   [Muturi, Nancy] Kansas State Univ, Coll Arts & Sci, AQ Miller Sch Journalism & Mass Commun, Manhattan, KS 66506 USA.
   [Hsu, Wei-Wen] Kansas State Univ, Coll Arts & Sci, Dept Stat, Manhattan, KS 66506 USA.
C3 Gadjah Mada University; Kansas State University; Kansas State University; Kansas State University
RP Kusuma, MTPL (corresponding author), Univ Gadjah Mada, Fac Med Publ Hlth & Nursing, Dept Nutr & Hlth, Yogyakarta, Indonesia.; Kusuma, MTPL (corresponding author), Kansas State Univ, Dept Food Nutr Dietet & Hlth, Coll Hlth & Human Sci, Manhattan, KS 66506 USA.
EM mutiara.tirta@gmail.com
FU 2017 Arts, Humanities & Social Sciences Small Grant Program from Kansas State University; Fulbright Ph.D. Scholarship
CR Akin S, 2013, J CLIN NURS, V22, P3361, DOI 10.1111/jocn.12378
   Amin Z, 2005, MED EDUC, V39, P829, DOI 10.1111/j.1365-2929.2005.02229.x
   Amin Z, 2004, ANN ACAD MED SINGAP, V33, P264
   [Anonymous], 2017, GEN SIT HIV AIDS HIV, V0, P0
   [Anonymous], 2014, GLOB AIDS RESP PROGR, V0, P0
   [Anonymous], 2018, UNAIDS DAT 2018, V0, P0
   Apornpong T, 2020, AIDS RES HUM RETROV, V36, P590, DOI 10.1089/aid.2019.0285
   Asian Development Bank, 2012, PRIV HIGH ED AS EXP, V0, P0
   Baytner-Zamir Rotem, 2014, BMC RES NOTES, V7, P168, DOI 10.1186/1756-0500-7-168
   Chan KY, 2008, HARM REDUCT J, V5, P0, DOI 10.1186/1477-7517-5-28
   de Pee S, 2010, FOOD NUTR BULL, V31, PS313, DOI 10.1177/15648265100314S403
   Dong KR, 2012, KRAUSES FOOD NUTR CA, V0, P0
   Feyissa GT, 2019, PLOS ONE, V14, P0, DOI 10.1371/journal.pone.0211298
   Fields-Gardner C, 2010, J AM DIET ASSOC, V110, P1105, DOI 10.1016/j.jada.2010.05.020
   Forsterling F, 2001, ATTRIBUTION INTRO TH, V0, P0
   Gagnon M, 2015, J ASSOC NURSE AIDS C, V26, P703, DOI 10.1016/j.jana.2015.07.005
   HARVEY JH, 1984, ANNU REV PSYCHOL, V35, P427, DOI 10.1146/annurev.ps.35.020184.002235
   Hsu WW, 2020, J INT ASS PROVID AID, V19, P0, DOI 10.1177/2325958220939755
   Ion A, 2015, WOMEN HEALTH ISS, V25, P410, DOI 10.1016/j.whi.2015.03.012
   Jin H, 2014, AIDS CARE, V26, P1223, DOI 10.1080/09540121.2014.894616
   Kim BSK, 1999, J COUNS PSYCHOL, V46, P342, DOI 10.1037/0022-0167.46.3.342
   Kim BSK, 2002, J COUNS PSYCHOL, V49, P3, DOI 10.1037/0022-0167.49.1.3
   King M, 2006, PSYCHOL MED, V36, P417, DOI 10.1017/S003329170500629X
   Liem A, 2013, HIV AIDS REV, V12, P14, DOI 10.1016/j.hivar.2013.02.001
   Lui P.S., 2014, MED NURSING STUDENTS, V0, P0, DOI DOI 10.1155/2014/
   Mbanya D, 2010, INT J ENV RES PUB HE, V7, P2085, DOI 10.3390/ijerph7052085
   Merati T, 2005, AIDS CARE, V17, PS175, DOI 10.1080/09540120500119932
   Negessie A, 2019, BMC NUTR, V5, P0, DOI 10.1186/s40795-019-0284-9
   Nyblade L, 2019, BMC MED, V17, P0, DOI 10.1186/s12916-019-1256-2
   Palar K, 2015, AIDS CARE, V27, P409, DOI 10.1080/09540121.2014.983041
   Paxton S, 2005, AIDS CARE, V17, P413, DOI 10.1080/09540120412331299807
   Poda GG, 2017, MEDICINE, V96, P0, DOI 10.1097/MD.0000000000007019
   Premadasa G, 2015, J INVESTIG CLIN DENT, V6, P147, DOI 10.1111/jicd.12080
   Pribram V, 2010, NUTR HIV, V0, P0
   Rao D, 2019, BMC MED, V17, P0, DOI 10.1186/s12916-018-1244-y
   Sarma H, 2017, PLOS ONE, V12, P0, DOI 10.1371/journal.pone.0181627
   Sarma H, 2013, J HEALTH POPUL NUTR, V31, P20
   Shin SS, 2020, CLIN INFECT DIS, V71, P1539, DOI 10.1093/cid/ciz1009
   Susanti D, 2011, HIGH EDUC, V61, P209, DOI 10.1007/s10734-010-9333-7
   Thimmapuram Rashmi, 2019, MO MED, V116, P336
   Varas-Diaz N, 2010, GLOB PUBLIC HEALTH, V5, P295, DOI 10.1080/17441690903436581
   Vorasane S, 2017, BMC HEALTH SERV RES, V17, P0, DOI 10.1186/s12913-017-2068-8
   Waluyo A, 2015, J ASSOC NURSE AIDS C, V26, P69, DOI 10.1016/j.jana.2014.03.001
   WEINER B, 1988, J PERS SOC PSYCHOL, V55, P738, DOI 10.1037/0022-3514.55.5.738
   Wisaksana Rudi, 2009, ACTA MED INDONES, V41 Suppl 1, P45
NR 45
TC 1
Z9 1
U1 1
U2 2
PU BMC
PI LONDON
PA CAMPUS, 4 CRINAN ST, LONDON N1 9XW, ENGLAND
SN 
EI 1471-2334
J9 BMC INFECT DIS
JI BMC Infect. Dis.
PD SEP 9
PY 2020
VL 20
IS 1
BP 
EP 
DI 10.1186/s12879-020-05379-8
PG 11
WC Infectious Diseases
SC Infectious Diseases
GA NQ6DI
UT WOS:000570959900002
PM 32907539
DA 2023-03-20
ER

PT J
AU Wilson, PA
   Sarvet, A
   Walsh, K
   Wall, M
   Ford, JV
   Gilbert, L
   Santelli, J
   Hirsch, JS
   Khan, S
   Mellins, CA
AF Wilson, Patrick A.
   Sarvet, Aaron
   Walsh, Kate
   Wall, Melanie
   Ford, Jessie, V
   Gilbert, Louisa
   Santelli, John
   Hirsch, Jennifer S.
   Khan, Shamus
   Mellins, Claude A.
TI The Situational Contexts of Sexual Experiences among Urban College Students: An Event-Based Analysis
SO INTERNATIONAL JOURNAL OF SEXUAL HEALTH
LA English
DT Article
DE Event-level analysis; college students; sexual behaviors; pleasure; communication
ID unprotected sex; daily diary; alcohol-use; risk episodes; substance use; condom use; satisfaction; victimization; hiv; association
AB Objectives Research examining sex among college students has frequently focused on negative sexual experiences. This study aimed to understand situational predictors of various dimensions of students' sexual experiences.Methods: 427 college students participated in a 60-day daily survey; 213 reported sex and were asked questions about each sexual encounter.Results: 1,664 sexual encounters were reported. 72.5% were described as very pleasurable, 26.6% as lacking communication, and 9.1% as lacking control. Factors associated with pleasure, control, and communication included partner type and emotional closeness. Substance use and partner age were associated with outcomes differently by gender.Conclusions: Sexual health interventions for college students should focus on communication and pleasure.
C1 [Wilson, Patrick A.; Ford, Jessie, V; Hirsch, Jennifer S.] Columbia Univ, Dept Sociomed Sci, Mailman Sch Publ Hlth, 722 W 168th St,5th Floor, New York, NY 10032 USA.
   [Sarvet, Aaron; Wall, Melanie] Columbia Univ, Dept Psychiat, Med Ctr, New York, NY 10032 USA.
   [Walsh, Kate] Yeshiva Univ, Ferkauf Grad Sch Psychol, New York, NY 10033 USA.
   [Gilbert, Louisa] Columbia Univ, Dept Social Work, New York, NY 10032 USA.
   [Santelli, John] Columbia Univ, Dept Populat & Family Hlth, Mailman Sch Publ Hlth, New York, NY 10032 USA.
   [Khan, Shamus] Columbia Univ, Dept Sociol, New York, NY 10032 USA.
   [Mellins, Claude A.] Columbia Univ, New York State Psychiat Inst, Div Gender Sexual & Hlth, Dept Psychiat,Med Ctr, New York, NY 10032 USA.
C3 Columbia University; Columbia University; Yeshiva University; Columbia University; Columbia University; Columbia University; Columbia University; New York State Psychiatry Institute
RP Wilson, PA (corresponding author), Columbia Univ, Dept Sociomed Sci, Mailman Sch Publ Hlth, 722 W 168th St,5th Floor, New York, NY 10032 USA.
EM pw2219@columbia.edu
FU Columbia University
CR Abbey A, 1996, PSYCHOL WOMEN QUART, V20, P147, DOI 10.1111/j.1471-6402.1996.tb00669.x
   Abbey A, 2002, J STUD ALCOHOL, V0, PP118, DOI 10.15288/jsas.2002.s14.118
   Abbey A, 2014, TRAUMA VIOLENCE ABUS, V15, P265, DOI 10.1177/1524838014521031
   [Anonymous], 1971, EITS MANUAL PROFILE, V0, P0
   Armstrong EA, 2012, AM SOCIOL REV, V77, P435, DOI 10.1177/0003122412445802
   Auslander BA, 2007, J PEDIATR ADOL GYNEC, V20, P25, DOI 10.1016/j.jpag.2006.10.006
   Barker R. G, 1978, HABITATS ENV HUMAN B, V0, P0
   Barker RG, 1949, CHILD DEV, V20, P131
   Bieler GS, 2010, AM J EPIDEMIOL, V171, P618, DOI 10.1093/aje/kwp440
   BOLGER N, 1991, J PERS, V59, P355, DOI 10.1111/j.1467-6494.1991.tb00253.x
   BOLGER N, 1989, J PERS SOC PSYCHOL, V57, P808, DOI 10.1037/0022-3514.57.5.808
   Boone MR, 2013, AIDS BEHAV, V17, P1883, DOI 10.1007/s10461-012-0167-4
   Brown JL, 2007, ADDICT BEHAV, V32, P2940, DOI 10.1016/j.addbeh.2007.06.011
   Day LC, 2015, PERS SOC PSYCHOL B, V41, P791, DOI 10.1177/0146167215580129
   Debrot A, 2017, PERS SOC PSYCHOL B, V43, P287, DOI 10.1177/0146167216684124
   DeGue S, 2014, AGGRESS VIOLENT BEH, V19, P346, DOI 10.1016/j.avb.2014.05.004
   Elliott DM, 2004, J TRAUMA STRESS, V17, P203, DOI 10.1023/B:JOTS.0000029263.11104.23
   Flack WF, 2016, PSYCHOL TRAUMA-US, V8, P413, DOI 10.1037/tra0000090
   Ford JV, 2019, INT J SEX HEALTH, V31, P217, DOI 10.1080/19317611.2019.1654587
   Ford JV, 2017, SOCIOL FORUM, V32, P381, DOI 10.1111/socf.12335
   Gable SL, 2012, SOC PERSONAL PSYCHOL, V6, P95, DOI 10.1111/j.1751-9004.2011.00405.x
   Gidycz CA, 2014, TRAUMA VIOLENCE ABUS, V15, P322, DOI 10.1177/1524838014521026
   Green Erica L., 2020, NEW YORK TIMES, V0, P0
   Herbenick D, 2011, J SEX MED, V8, P202, DOI 10.1111/j.1743-6109.2010.02067.x
   Higgins JA, 2008, SEX HEALTH, V5, P321, DOI 10.1071/SH08021
   Higgins JA, 2008, AM J PUBLIC HEALTH, V98, P1803, DOI 10.2105/AJPH.2007.115790
[truncated: 702,276 more chars]
