# Supplementary material for: Studies on HIV/AIDS Among Students: Bibliometric Analysis
Source: Interact J Med Res. 2023 Aug 4;12:e46042. doi: 10.2196/46042 (PMC10439465; doi:10.2196/46042)
Supplement: Multimedia Appendix 1 [file ijmr_v12i1e46042_app1.zip › Multimedia Appendix 1/download2021u160.txt]

PT J
AU Ubisi, L
AF Ubisi, Lindokuhle
TI Addressing LGBT plus issues in comprehensive sexuality education for learners with visual impairment: guidance from disability professionals
SO SEX EDUCATION-SEXUALITY SOCIETY AND LEARNING
LA English
DT Article
DE Bourdieu; comprehensive sexuality education; compulsory able-bodiedness; compulsory heterosexuality; learners with visual impairment; lgbt plus
ID south-africa; providing hiv; sex-education; reflections; teachers; hiv/aids; challenges; straight; students; rights
AB Despite public outcry, South Africa has decided to roll out comprehensive sexuality education in schools. Currently, however, there are no scripted lesson plans for teachers of learners with visual impairment. Local literature suggests that the current sexuality education curriculum fails to engage with sexuality diversity and is imbued with notions of compulsory heterosexuality and able-bodiedness, perpetuating homophobia, transphobia and ableism in schools and broader communities. The paper sought guidance from disability professionals on how to best address lesbian, gay, bisexual, transgender and other sexualities' (LGBT+) issues as part of comprehensive sexuality education for learners with visual impairment. Bourdieu's work on doxa, orthodoxy and heterodoxy underpinned the study. Three professionals working with learners with visual impairment were interviewed in a focus group, and one school principal working in a school for learners with visual impairment was interviewed individually. Data were thematically analysed. Pre- and in-service teachers are encouraged not to see comprehensive sexuality education offered to learners with visual impairment as different from that provided to their sighted peers. Professionals urged teachers to accept LGBT+ learners with visual impairment in their dress, expression and embodiment. However, teachers need to be aware of learners' cultural and religious differences. Current lesson plans need to be revisited to safeguard against compulsory heterosexuality and able-bodiedness.
C1 [Ubisi, Lindokuhle] Univ Pretoria, Dept Educ Psychol, Pretoria, South Africa.
C3 University of Pretoria
RP Ubisi, L (corresponding author), Univ Pretoria, Dept Educ Psychol, Pretoria, South Africa.
EM lindokuhle.ubisi@up.ac.za
FU European Union (EU); South African Department of Higher Education and Training (DHET)
CR Bhana D, 2019, SEX EDUC-SEX SOC LEA, V19, P361, DOI 10.1080/14681811.2019.1620008
   Bhana D, 2014, EDUC CITIZSH SOC JUS, V9, P67, DOI 10.1177/1746197913497663
   Bourdieu P., 1990, LOGIC PRACTICE, V0, P0
   Bourdieu P., 2004, OUTLINE THEORY PRACT, V0, P0
   Bourdieu P., 1986, HDB THEORY RES SOCIO, V0, PP241, DOI 10.1002/9780470755679.CH15
   Brown A, 2020, INFORM HEALTH SOC CA, V45, P343, DOI 10.1080/17538157.2020.1728536
   Campbell C, 2002, SOC SCI MED, V55, P331, DOI 10.1016/S0277-9536(01)00289-1
   Campbell F, 2009, CONTOURS ABLEISM PRO, V0, P0
   Chappell P., 2019, DIVERSE VOICES DISAB, V0, P0, DOI DOI 10.1007/978-3-319-78852-4
   Chappell P, 2016, AFR DISABIL RIGHTS Y, V4, P124
   Chappell P, 2015, AGENDA-EMPOWER WOMEN, V29, P54, DOI 10.1080/10130950.2015.1012860
   Clare E., 2015, EXILE PRIDE DISABILI, V0, P0
   Clarke V., 2006, QUALITATIVE RES PSYC, V3, P77, DOI 10.1191/1478088706QP063OA
   de Reus L, 2015, SEX EDUC-SEX SOC LEA, V15, P333, DOI 10.1080/14681811.2015.1023283
   Depalma R, 2014, J HOMOSEXUAL, V61, P1687, DOI 10.1080/00918369.2014.951256
   Department of Basic Education, 2019, BAS ED DEP REL SCRIP, V0, P0
   Duke TS, 2011, J LGBT YOUTH, V8, P1, DOI 10.1080/19361653.2011.519181
   Foulke E., 1974, NEW OUTLOOK BLIND, V68, P0, DOI 10.1177/0145482X7406800501
   Francis D., 2017, J LGBT YOUTH, V14, P1
   Francis DA, 2017, QUEER ST EDUC, V0, PP1, DOI 10.1057/978-1-137-53027-1
   Francis D, 2019, J YOUTH STUD, V22, P772, DOI 10.1080/13676261.2018.1539223
   Francis DA, 2014, SEX EDUC-SEX SOC LEA, V14, P81, DOI 10.1080/14681811.2013.833091
   Francis DA, 2019, SEX EDUC-SEX SOC LEA, V19, P406, DOI 10.1080/14681811.2018.1563535
   Francis DA, 2015, SAHARA J-J SOC ASP H, V12, P30, DOI 10.1080/17290376.2015.1085892
   Francis DA, 2012, CULT HEALTH SEX, V14, P597, DOI 10.1080/13691058.2012.674558
   Francis DA, 2011, J PSYCHOL AFR, V21, P317, DOI 10.1080/14330237.2011.10820463
   Groce NE, 2007, DISABIL REHABIL, V29, P367, DOI 10.1080/09638280600834567
   Hanass-Hancock J, 2009, J INT AIDS SOC, V12, P0, DOI 10.1186/1758-2652-12-34
   Hanass-Hancock J, 2009, SEX DISABIL, V27, P35, DOI 10.1007/s11195-008-9105-9
   Harley DA, 2002, PSYCHOL SCHOOLS, V39, P525, DOI 10.1002/pits.10052
   Helleve A., 2011, SEX EDUC-SEX SOC LEA, V11, P13, DOI 10.1080/14681811.2011.538143
   Helleve A, 2009, CULT HEALTH SEX, V11, P189, DOI 10.1080/13691050802562613
   Hunt S, 2015, J LESBIAN STUD, V19, P154, DOI 10.1080/10894160.2015.970975
   Kafer A, 2003, J WOMENS HIST, V15, P77, DOI 10.1353/jowh.2003.0071
   Kapperman G, 2013, J VISUAL IMPAIR BLIN, V107, P226, DOI 10.1177/0145482X1310700307
   Mayeza E, 2019, SEX EDUC-SEX SOC LEA, V19, P472, DOI 10.1080/14681811.2018.1560253
   McRuer Robert, 2006, CRIP THEORY CULTURAL, V0, P0
   Navarro Z, 2006, IDS BULL-I DEV STUD, V37, P11, DOI 10.1111/j.1759-5436.2006.tb00319.x
   Ngabaza S, 2019, SEX EDUC-SEX SOC LEA, V19, P422, DOI 10.1080/14681811.2019.1602033
   Potgieter C, 2012, PERSPECT EDUC, V30, P39
   Reygan F, 2016, J LGBT YOUTH, V13, P173, DOI 10.1080/19361653.2015.1088814
   Rohleder P, 2012, DISABIL REHABIL, V34, P619, DOI 10.3109/09638288.2011.613512
   Rohleder P, 2009, DISABIL REHABIL, V31, P51, DOI 10.1080/09638280802280585
   Sait W., 2011, AFRICAN SEXUALITIES, V0, P502
   Schafer H., 2014, NEW WORLD COLORS ETH, V0, P375
   Shefer T., 2015, PERSPECT EDUC, V33, P1
   Smith KA, 2013, SEX EDUC-SEX SOC LEA, V13, P68, DOI 10.1080/14681811.2012.677206
   UNESCO Joint United Nations Programme on HIV/AIDS United Nations Population Fund United Nations Childrens Fund United Nations Entity for Gender Equality and the Empowerment of Qomen World Health Organization, 2018, INT TECHNICAL GUIDAN, V0, P0
   Wells H., 2006, AGENDA, V67, P12
   White P, 2003, GLQ-J LESBIAN GAY ST, V9, P133, DOI 10.1215/10642684-9-1-2-133
   Wilmot M., 2018, PERSPECT EDUC, V35, P1
   Wilmot M, 2014, SEX EDUC-SEX SOC LEA, V14, P323, DOI 10.1080/14681811.2014.896252
   Wilson C., 2015, SAFER SCH ALL CHALLE, V0, P0
NR 53
TC 2
Z9 2
U1 3
U2 12
PU ROUTLEDGE JOURNALS, TAYLOR & FRANCIS LTD
PI ABINGDON
PA 2-4 PARK SQUARE, MILTON PARK, ABINGDON OX14 4RN, OXON, ENGLAND
SN 1468-1811
EI 1472-0825
J9 SEX EDUC-SEX SOC LEA
JI Sex Educ.-Sex. Soc. Learn.
PD MAY 4
PY 2021
VL 21
IS 3
BP 347
EP 361
DI 10.1080/14681811.2020.1803058
EA AUG 2020
PG 15
WC Education & Educational Research; Public, Environmental & Occupational Health
SC Education & Educational Research; Public, Environmental & Occupational Health
GA RH2HF
UT WOS:000559545400001
DA 2023-03-20
ER

PT J
AU Apondi, E
   Wachira, J
   Ayikukwei, R
   Kafu, C
   Onyango, J
   Omollo, M
   Genberg, B
   Nyandiko, W
   Braitstein, P
AF Apondi, Edith
   Wachira, Juddy
   Ayikukwei, Rose
   Kafu, Catherine
   Onyango, Jael
   Omollo, Mark
   Genberg, Becky
   Nyandiko, Winstone
   Braitstein, Paula
TI Barriers to ART adherence among school students living with HIV in Kenya
SO AJAR-AFRICAN JOURNAL OF AIDS RESEARCH
LA English
DT Article
DE adolescents; disclosure; schools; stigma
ID antiretroviral therapy; children; adolescents
AB HIV has transformed from a serious acute illness with high rates of morbidity and mortality to a fairly easily managed chronic disease. However, children and adolescents living with HIV are yet to achieve similar improvement in their HIV care outcomes compared to adults. There have been a number of studies assessing the reasons for slower improvement in these age categories, mainly focusing on health systems, drug- and family- related barriers to ART adherence in children. We sought to explore school-related barriers to adherence through in-depth interviews with students living with HIV (SLHIV) aged 13-17 years who had fully disclosed their HIV status in western Kenya. Data was analysed using NVivo 8 (TM). The study found that stigmatisation in the form of negative discussions and alienation, fear of unintended disclosure (due to the drug packaging and lack of privacy while taking their pills) were barriers to ART adherence among these SLHIV. Other barriers included challenges with drug storage while in school and the complexity of coordinating school and clinic-related activities and a lack of structured support systems in schools. In addition to hindering their adherence to ART, these barriers resulted in negative emotions (anger, sadness, frustration) and affected school performance. This study found fairly serious barriers to ART adherence among SLHIV, which calls for structured communication and coordinated support between government ministries of health and education in Kenya.
C1 [Apondi, Edith; Wachira, Juddy; Ayikukwei, Rose; Kafu, Catherine; Onyango, Jael; Omollo, Mark; Braitstein, Paula] Acad Model Providing Access Hlthcare AMPATH, Eldoret, Kenya.
   [Apondi, Edith; Wachira, Juddy; Nyandiko, Winstone] Moi Univ, Coll Hlth Sci, Child Hlth & Paediat, Eldoret, Kenya.
   [Genberg, Becky] Johns Hopkins Univ, Dept Epidemiol, Baltimore, MD USA.
   [Nyandiko, Winstone] USAID AMPTH Partnership, Eldoret, Kenya.
   [Braitstein, Paula] Univ Toronto, Dept Epidemiol, Toronto, ON, Canada.
C3 Moi University; Johns Hopkins University; University of Toronto
RP Apondi, E (corresponding author), Acad Model Providing Access Hlthcare AMPATH, Eldoret, Kenya.; Apondi, E (corresponding author), Moi Univ, Coll Hlth Sci, Child Hlth & Paediat, Eldoret, Kenya.
EM edithapondi@gmail.com
CR Ammon N, 2018, PUBLIC HEALTH, V157, P20, DOI 10.1016/j.puhe.2017.12.010
   [Anonymous], 2017, UNAIDS FACT SHEET, V0, P0
   Ayieko J, 2018, PLOS ONE, V13, P0, DOI 10.1371/journal.pone.0202990
   Boerma RS, 2016, CLIN INFECT DIS, V63, P1645, DOI 10.1093/cid/ciw645
   Boyes ME, 2019, AIDS CARE, V31, P95, DOI 10.1080/09540121.2018.1524121
   Campbell C, 2016, PLOS ONE, V11, P0, DOI 10.1371/journal.pone.0146322
   Chesney M, 2003, AIDS PATIENT CARE ST, V17, P169, DOI 10.1089/108729103321619773
   Desmonde S, 2018, PLOS MED, V15, P0, DOI 10.1371/journal.pmed.1002565
   Garcia J, 2015, PLOS ONE, V10, P0, DOI 10.1371/journal.pone.0141326
   Haberer Jessica, 2009, CURR HIV/AIDS REP, V6, P194, DOI 10.1007/s11904-009-0026-8
   Lockman S, 2007, NEW ENGL J MED, V356, P135, DOI 10.1056/NEJMoa062876
   MacCarthy S, 2018, BMC PUBLIC HEALTH, V18, P0, DOI 10.1186/s12889-018-6048-7
   Mehta K, 2016, AIDS BEHAV, V20, P1076, DOI 10.1007/s10461-015-1207-7
   Murphy DA, 2005, ARCH PEDIAT ADOL MED, V159, P764, DOI 10.1001/archpedi.159.8.764
   Shubber Z, 2016, PLOS MED, V13, P0, DOI 10.1371/journal.pmed.1002183
   Sidze EM., 2017, PAPER PRACTICE SEXUA, V0, P0
   Sigaloff KCE, 2011, LANCET INFECT DIS, V11, P769, DOI 10.1016/S1473-3099(11)70141-4
   UNESCO, 2009, INT TECHN GUID SEX E, V0, P0
   USAID, 2013, ED SECT POL HIV AIDS, V2nd, P0
NR 21
TC 0
Z9 0
U1 0
U2 0
PU TAYLOR & FRANCIS LTD
PI ABINGDON
PA 2-4 PARK SQUARE, MILTON PARK, ABINGDON OR14 4RN, OXON, ENGLAND
SN 1608-5906
EI 1727-9445
J9 AJAR-AFR J AIDS RES
JI AJAR-Afr. J. Aids Res.
PD JUL 3
PY 2021
VL 20
IS 3
BP 232
EP 237
DI 10.2989/16085906.2021.1979606
PG 6
WC Public, Environmental & Occupational Health
SC Public, Environmental & Occupational Health
GA WF8GU
UT WOS:000706540400006
PM 34635018
DA 2023-03-20
ER

PT J
AU Yang, ZR
   Chen, WY
   Jin, MH
   Chen, WJ
   Chen, L
   Zhou, X
AF Yang, Zhongrong
   Chen, Weiyong
   Jin, Meihua
   Chen, Wanjun
   Chen, Lin
   Zhou, Xin
TI Analysis of factors influencing casual sexual behavior among male college students in Zhejiang Province, China
SO PLOS ONE
LA English
DT Article
ID hiv/aids; prevalence; hiv; msm
AB Objective The purpose of this study was to explore the situations and factors influencing casual sexual behavior among male college students, in order to provide scientific evidences and measures of the prevention and control for HIV/AIDS. Method Using the stratified cluster sampling method, male college students who self-reported sexual behavior were selected as survey subjects in 13 colleges and universities in 11 cities of Zhejiang Province from October to November 2018. We used a custom online questionnaire to collect information on the demographic characteristics, sexual attitudes, sexual behaviors, and HIV interventions of the respondents. The chi (2) test was performed on the composition ratios between different groups. With the occurrence of casual sexual behavior as the dependent variable, logistic regression was used to analyze the factors influencing casual male sexual behavior. Results A total of 2734 male college students were surveyed, aged 20.201.41 years, of which 595 had casual sex, accounting for 21.7%. The rate of HIV prevention awareness among the participants was 85.1%. Multivariate analysis showed that receiving a self-assessment of HIV risk conducted by the school (Ajusted OR = 1.45, 95% CI = 1.14-1.84), knowing that HIV self-test kits were available at school (Ajusted OR = 2.02, 95% CI = 1.56-2.62), accepting one-night stands (Ajusted OR = 2.82, 95% CI = 2.18-3.66), accepting commercial sex (Ajusted OR = 1.95, 95% CI = 1.53-2.48), being a man who has sex with men (Ajusted OR = 1.81, 95% CI = 1.37-2.39), being a senior (Ajusted OR = 0.46, 95% CI = 0.30-0.71), having knowledge of HIV/AIDS prevention and treatment (Ajusted OR = 0.66, 95% CI = 0.51-0.86), and knowing that the CDC provides HIV testing services (Ajusted OR = 0.56, 95% CI = 0.41-0.77) were factors influencing male college students' casual sexual behavior. Conclusion Male college students who have causal sexual behaviors have a high degree of openness in sexual attitudes, insufficient knowledge of AIDS prevention, and knowledge of HIV testing-related information but low testing rates. For male college students' HIV prevention education intervention, it is necessary to emphasize the establishment of correct sexual attitudes and concepts and promote safe sexual behaviors to prevent the spread of HIV.
C1 [Yang, Zhongrong; Jin, Meihua] Huzhou Ctr Dis Control & Prevent, Huzhou, Zhejiang, Peoples R China.
   [Chen, Weiyong; Chen, Wanjun; Chen, Lin; Zhou, Xin] Zhejiang Prov Ctr Dis Control & Prevent, Dept HIV STD Control & Prevent, Hangzhou, Zhejiang, Peoples R China.
C3 Zhejiang Provincial Center for Disease Control & Prevention
RP Chen, WY (corresponding author), Zhejiang Prov Ctr Dis Control & Prevent, Dept HIV STD Control & Prevent, Hangzhou, Zhejiang, Peoples R China.
EM weiyongchen@cdc.zj.cn
FU Zhejiang Province medical and health research project [2020KY943, 2020RC051]; Huzhou science and technology research plan project [2019GZB04]
CR Andrew Prince Onyekachi, 2018, DISEASES, V6, P0, DOI 10.3390/diseases6040098
   Assi A, 2019, SCI REP-UK, V9, P0, DOI 10.1038/s41598-019-51688-7
   Burki T, 2016, LANCET INFECT DIS, V16, P26, DOI 10.1016/S1473-3099(15)00494-6
   Khodayari-Zarnaq R, 2019, HEALTH RES POLICY SY, V17, P0, DOI 10.1186/s12961-019-0466-6
   Lai JZ, 2020, BIOMED RES INT-UK, V2020, P0, DOI 10.1155/2020/7857231
   Li YZ, 2013, PLOS ONE, V8, P0, DOI 10.1371/journal.pone.0069137
   Logan DE, 2015, J SEX RES, V52, P558, DOI 10.1080/00224499.2014.964167
   Long L, 2019, MEDICINE, V98, P0, DOI 10.1097/MD.0000000000013879
   Longo LM, 2020, SUBST USE MISUSE, V55, P796, DOI 10.1080/10826084.2019.1703748
   Navaratna S, 2015, AIDS CARE, V27, P387, DOI 10.1080/09540121.2014.963496
   Owen J, 2011, ARCH SEX BEHAV, V40, P331, DOI 10.1007/s10508-010-9697-x
   Pan XH, 2015, BMJ OPEN, V5, P0, DOI 10.1136/bmjopen-2015-008466
   Shayo FK, 2019, BMC PUBLIC HEALTH, V19, P0, DOI 10.1186/s12889-019-7632-1
   Tung WC, 2013, WESTERN J NURS RES, V35, P1171, DOI 10.1177/0193945913486201
   Vrangalova Z, 2014, J SEX RES, V51, P410, DOI 10.1080/00224499.2014.910745
   Walker N, 2003, AIDS, V17, P2215, DOI 10.1097/00002030-200310170-00010
   Wang W, 2018, PLOS ONE, V13, P0, DOI 10.1371/journal.pone.0192940
   Wesche R, 2019, J YOUTH ADOLESCENCE, V48, P996, DOI 10.1007/s10964-019-00991-7
   Yang ZR, 2018, J INT MED RES, V46, P5052, DOI 10.1177/0300060518789813
   Zhang TQ, 2019, BMC PUBLIC HEALTH, V19, P0, DOI 10.1186/s12889-019-7992-6
   Zou HC, 2018, LANCET INFECT DIS, V18, P16, DOI 10.1016/S1473-3099(17)30711-9
NR 21
TC 3
Z9 5
U1 3
U2 15
PU PUBLIC LIBRARY SCIENCE
PI SAN FRANCISCO
PA 1160 BATTERY STREET, STE 100, SAN FRANCISCO, CA 94111 USA
SN 1932-6203
EI 
J9 PLOS ONE
JI PLoS One
PD MAY 3
PY 2021
VL 16
IS 5
BP 
EP 
DI 10.1371/journal.pone.0250703
PG 10
WC Multidisciplinary Sciences
SC Science & Technology - Other Topics
GA RW3BG
UT WOS:000646400800018
PM 33939731
DA 2023-03-20
ER

PT J
AU Cordoba, E
   Garofalo, R
   Kuhns, LM
   Pearson, C
   Bruce, J
   Batey, DS
   Radix, A
   Belkind, U
   Hidalgo, MA
   Hirshfield, S
   Rodriguez, RG
   Schnall, R
AF Cordoba, Evette
   Garofalo, Robert
   Kuhns, Lisa M.
   Pearson, Cynthia
   Bruce, Josh
   Batey, D. Scott
   Radix, Asa
   Belkind, Uri
   Hidalgo, Marco A.
   Hirshfield, Sabina
   Rodriguez, Rafael Garibay
   Schnall, Rebecca
TI Risk-taking behaviors in adolescent men who have sex with men (MSM): An association between homophobic victimization and alcohol consumption
SO PLOS ONE
LA English
DT Article
ID high-school-students; substance use; peer victimization; minority youth; orientation disparity; binge drinking; gay; health; mediation; outcm
AB Objective The aim of this study was to determine whether homophobic victimization was associated with alcohol consumption and riding with an intoxicated driver or driving a car while under the influence of alcohol or drugs among adolescent men who have sex with men (MSM). Methods Cross-sectional analysis used baseline data from a national HIV prevention trial (NCT03167606) for adolescent MSM aged 13-18 years (N = 747). Multivariable logistic regression models assessed associations between homophobic victimization (independent variable) and alcohol-related outcomes (dependent variables), controlling for age, parents' education level, sexual orientation, health literacy, race, and ethnicity. Results Most participants (87%) reported at least one form of homophobic victimization in their lifetime, with verbal insults being the most frequently reported (82%). In the bivariate analysis, alcohol consumption and riding with an intoxicated driver or driving a car while under the influence were associated with many forms of victimization. Exposure to at least one form of victimization was associated with increased odds of alcohol consumption (OR: 2.31; 95% CI: 1.38-3.87) and riding with an intoxicated driver or driving a car while under the influence (OR: 2.25; 95% CI: 1.26-4.00), after controlling for covariates. Conclusion Increased risk of alcohol consumption and risky alcohol-related behaviors were found among adolescent MSM who experienced homophobic victimization. Interventions should address homophobic victimization and its impact on adolescent MSM, as well as disentangling motivations for underage drinking, riding with an intoxicated driver or driving a car while under the influence.
C1 [Cordoba, Evette; Rodriguez, Rafael Garibay; Schnall, Rebecca] Columbia Univ, Sch Nursing, New York, NY 10027 USA.
   [Garofalo, Robert; Kuhns, Lisa M.] Ann & Robert H Lurie Childrens Hosp Chicago, Div Adolescent Med, Chicago, IL USA.
   [Garofalo, Robert; Kuhns, Lisa M.] Northwestern Univ, Feinberg Sch Med, Dept Pediat, Evanston, IL USA.
   [Pearson, Cynthia] Univ Washington, Sch Social Work, Indigenous Wellness Res Inst, Seattle, WA USA.
   [Bruce, Josh] Birmingham AIDS Outreach, Birmingham, AL USA.
   [Batey, D. Scott] Univ Alabama Birmingham, Dept Social Work, Birmingham, AL USA.
   [Radix, Asa; Belkind, Uri] Callen Lorde Community Hlth Ctr, New York, NY USA.
   [Hidalgo, Marco A.] Childrens Hosp Los Angeles, Saban Res Inst, Los Angeles, CA USA.
   [Hidalgo, Marco A.] Univ Southern Calif, Keck Sch Med, Los Angeles, CA USA.
   [Hirshfield, Sabina] SUNY Downstate Hlth Sci Univ, Dept Med, STAR Program, New York, NY USA.
C3 Columbia University; Ann & Robert H. Lurie Children's Hospital of Chicago; Northwestern University; Feinberg School of Medicine; University of Washington; University of Washington Seattle; University of Alabama System; University of Alabama Birmingham; Children's Hospital Los Angeles; University of Southern California
RP Cordoba, E (corresponding author), Columbia Univ, Sch Nursing, New York, NY 10027 USA.
EM ec2678@cumc.columbia.edu
FU National Institute of Minority and Health Disparities of the National Institutes of Health [U01MD011279]; National Institute of Nursing Research of the National Institutes of Health [K24NR018621]
CR Collier KL, 2013, J SEX RES, V50, P299, DOI 10.1080/00224499.2012.750639
   Corliss HL, 2008, ARCH PEDIAT ADOL MED, V162, P1071, DOI 10.1001/archpedi.162.11.1071
   COUGHLIN SS, 1990, J CLIN EPIDEMIOL, V43, P87, DOI 10.1016/0895-4356(90)90060-3
   Darwich L, 2012, J EDUC PSYCHOL, V104, P381, DOI 10.1037/a0026684
   Day JK, 2017, J ADOLESCENT HEALTH, V61, P729, DOI 10.1016/j.jadohealth.2017.06.024
   Dermody SS, 2016, ADDICTION, V111, P1599, DOI 10.1111/add.13409
   Dermody SS, 2014, J YOUTH ADOLESCENCE, V43, P30, DOI 10.1007/s10964-013-9905-9
   Eisenberg ME, 2005, J ADOLESCENT HEALTH, V36, P88, DOI 10.1016/j.jadohealth.2004.09.004
   Espelage DL, 2008, SCHOOL PSYCHOL REV, V37, P202
   Fish JN, 2018, LGBT HEALTH, V5, P359, DOI 10.1089/lgbt.2017.0212
   Fish JN, 2019, J ADOLESCENT HEALTH, V64, P186, DOI 10.1016/j.jadohealth.2018.07.005
   Garofalo R, 1998, PEDIATRICS, V101, P895, DOI 10.1542/peds.101.5.895
   Goldbach JT, 2014, PREV SCI, V15, P350, DOI 10.1007/s11121-013-0393-7
   Grimm Pamela, 2010, WILEY INT ENCY MARKE, V0, P0
   Hall W, 2017, J SOC SOC WORK RES, V8, P45, DOI 10.1086/690565
   Hatzenbuehler ML, 2009, PSYCHOL BULL, V135, P707, DOI 10.1037/a0016441
   Huebner DM, 2015, PREV SCI, V16, P734, DOI 10.1007/s11121-014-0507-x
   Jackman K, 2020, J SCHOOL HEALTH, V90, P368, DOI 10.1111/josh.12883
   Kann L, 2016, MMWR-MORBID MORTAL W, V65, P106, DOI 10.15585/mmwr.mm6505a2
   Katz-Wise SL, 2012, J SEX RES, V49, P142, DOI 10.1080/00224499.2011.637247
   Kleinbaum D., 2013, APPL REGRESSION ANAL, V0, P0
   Kosciw J. G., 2020, 2019 NATL SCH CLIMAT, V0, P0
   Kull R. M., 2016, PSYCHOL SEX ORIENTAT, V3, P407, DOI https://doi.org/10.1037/sgd0000196
   Marshal MP, 2009, ADDICTION, V104, P974, DOI 10.1111/j.1360-0443.2009.02531.x
   Mereish EH, 2014, PSYCHOL HEALTH MED, V19, P1, DOI 10.1080/13548506.2013.780129
   Meyer IH, 2003, PSYCHOL BULL, V129, P674, DOI 10.1037/0033-2909.129.5.674
   Miller JW, 2007, PEDIATRICS, V119, P76, DOI 10.1542/peds.2006-1517
   Phillips G, 2017, DRUG ALCOHOL DEPEN, V178, P355, DOI 10.1016/j.drugalcdep.2017.05.040
   Pollitt AM, 2018, LGBT HEALTH, V5, P412, DOI 10.1089/lgbt.2018.0031
   Rodriguez-Hidalgo AJ, 2019, INT J ENV RES PUB HE, V16, P0, DOI 10.3390/ijerph16071243
   Rosario M, 2014, AM J PUBLIC HEALTH, V104, P1113, DOI 10.2105/AJPH.2013.301764
   Russell ST, 2011, J SCHOOL HEALTH, V81, P223, DOI 10.1111/j.1746-1561.2011.00583.x
   Sloan F, 2011, J STUD ALCOHOL DRUGS, V72, P459, DOI 10.15288/jsad.2011.72.459
   Tucker JS, 2016, J ADOLESCENT HEALTH, V59, P110, DOI 10.1016/j.jadohealth.2016.03.018
   Vaca FE, 2020, PEDIATRICS, V145, P0, DOI 10.1542/peds.2018-4095
   Watson RJ, 2019, J YOUTH ADOLESCENCE, V48, P2403, DOI 10.1007/s10964-019-01130-y
   Watson RJ, 2018, SUBST USE MISUSE, V53, P1221, DOI 10.1080/10826084.2017.1400563
   Zaza S, 2016, JAMA-J AM MED ASSOC, V316, P2355, DOI 10.1001/jama.2016.11683
NR 39
TC 0
Z9 0
U1 0
U2 2
PU PUBLIC LIBRARY SCIENCE
PI SAN FRANCISCO
PA 1160 BATTERY STREET, STE 100, SAN FRANCISCO, CA 94111 USA
SN 1932-6203
EI 
J9 PLOS ONE
JI PLoS One
PD DEC 2
PY 2021
VL 16
IS 12
BP 
EP 
DI 10.1371/journal.pone.0260083
PG 14
WC Multidisciplinary Sciences
SC Science & Technology - Other Topics
GA XW0CT
UT WOS:000735299000029
PM 34855787
DA 2023-03-20
ER

PT J
AU Ferrer-Urbina, R
   Mena-Chamorro, P
   Sepulveda-Paez, G
   Carmona-Halty, M
AF Ferrer-Urbina, Rodrigo
   Mena-Chamorro, Patricio
   Sepulveda-Paez, Geraldy
   Carmona-Halty, Marcos
TI Development and Evidence of the Validity of the Condom Use Attitudes Scale for Youth and Adults in a Chilean Context
SO FRONTIERS IN PSYCHOLOGY
LA English
DT Article
DE attitudes toward condom use; HIV; AIDS; sexual risk behavior; ESEM; Psychometric scales development
ID risky sexual-behaviors; university-students; college-students; hiv; consistency; validation; intentions; efficacy; alpha; men
AB Condom use is the most effective preventive behavior against HIV transmission, and its inadequate use is a public health problem that occurs mostly among youth and young adults. Although there are scales that measure condom use, those that exist correspond to English-speaking developments or do not have psychometric evidence to support them, so it is possible that the available adaptations of instruments do not adequately reflect the phenomenon in the Chilean population. Thus, the study aims to develop a scale to assess attitudes toward condom use in Chilean youth and young adults. Initially, a sample of students between 18 and 39 years (n = 520) was used for debugging the instrument. Then, a second sample was taken from the general population aged 18 to 40 (n = 992) to confirm the factor structure of the proposed model. The final scale has 10 items and 3 attitudinal dimensions (affective, cognitive, and behavioral). The results show that the identified structure provides adequate levels (omega > 0.7) or at least sufficient of reliability (omega > 0.6) and presents evidence of validity, based on the internal structure of the test, through ESEM (CFI = 0.993; TLI = 0.984; RMSEA = 0.056). In addition, evidence of validity was obtained based on the relationship with other variables and strong invariance between the scores of men and women. It is concluded that the scale developed has adequate psychometric properties to assess, in brief form, condom use attitudes in equal samples for research and screening purposes.
C1 [Ferrer-Urbina, Rodrigo; Mena-Chamorro, Patricio; Sepulveda-Paez, Geraldy; Carmona-Halty, Marcos] Univ Tarapaca, Escuela Psicol & Filosofia, Arica, Chile.
C3 Universidad de Tarapaca
RP Ferrer-Urbina, R (corresponding author), Univ Tarapaca, Escuela Psicol & Filosofia, Arica, Chile.
EM rferrer@academicos.uta.cl
FU ANID (National Agency for Research and Development), through Grant FONDECYT de Iniciacion [11170395]
CR Abad F, 2011, MED CIENCIAS SOCIALE, V0, P0
   Ajayi AI, 2019, BMC PUBLIC HEALTH, V19, P0, DOI 10.1186/s12889-019-7543-1
   AJZEN I, 1986, J EXP SOC PSYCHOL, V22, P453, DOI 10.1016/0022-1031(86)90045-4
   American Educational Research Association American Psychological Association & National Council on Measurement in Education, 2014, AM PSYCH ASS NAT COU, V0, P0
   Asparouhov T, 2009, STRUCT EQU MODELING, V16, P397, DOI 10.1080/10705510903008204
   Ato M, 2013, AN PSICOL-SPAIN, V29, P1038, DOI 10.6018/analesps.29.3.178511
   Barendse MT, 2015, STRUCT EQU MODELING, V22, P87, DOI 10.1080/10705511.2014.934850
   Barrera-Herrera A, 2017, TER PSICOL, V35, P47
   Beachy S., 2020, RES SQUARE, V0, P0, DOI DOI 10.21203/rs.3.rs-20069/v1
   BROWN IS, 1984, J SEX RES, V20, P255, DOI 10.1080/00224498409551224
   Bryan AEB, 2017, PSYCHOL WOMEN QUART, V41, P100, DOI 10.1177/0361684316668301
   Burton KC, 2019, REV CHIL INFECTOL, V36, P221, DOI 10.4067/S0716-10182019000200221
   Caceres K, 2018, REV CHIL INFECTOL, V35, P642, DOI 10.4067/S0716-10182018000600642
   Casique I, 2019, INT J SEX HEALTH, V31, P1, DOI 10.1080/19317611.2018.1561587
   Chen FF, 2007, STRUCT EQU MODELING, V14, P464, DOI 10.1080/10705510701301834
   Cho E, 2015, ORGAN RES METHODS, V18, P207, DOI 10.1177/1094428114555994
   Cohen J., 1988, STAT POWER ANAL BEHA, V0, P0
   Crosby RA, 2010, HDB SEXUALITY RELATE, V0, PP153, DOI 10.1097/OLQ.0000000000000356
   Davis KC, 2020, J STUD ALCOHOL DRUGS, V81, P454
   De Torres RQ, 2020, HEALTH PROMOT PERSPE, V10, P306, DOI 10.34172/hpp.2020.49
   DiStefano C, 2014, STRUCT EQU MODELING, V21, P425, DOI 10.1080/10705511.2014.915373
   Eishiekh HF, 2020, ARCH SEX BEHAV, V49, P1379, DOI 10.1007/s10508-019-01564-2
   Ferrer-Urbina R, 2019, EUR PROC SOC BEHAV, V60, P800, DOI 10.15405/epsbs.2019.04.02.99
   Gaborieau JB, 2021, TRANSPORTATION, V48, P555, DOI 10.1007/s11116-019-10068-w
   Habel MA, 2018, SEX TRANSM DIS, V45, P775, DOI 10.1097/OLQ.0000000000000889
   Hanna K M, 1999, J PEDIATR NURS, V14, P59, DOI 10.1016/S0882-5963(99)80061-X
   HELWEGLARSEN M, 1994, HEALTH PSYCHOL, V13, P224, DOI 10.1037/0278-6133.13.3.224
   HILL RJ, 1977, CONTEMP SOCIOL, V6, P244, DOI 10.2307/2065853
   Hollub AV, 2011, J AM COLL HEALTH, V59, P708, DOI 10.1080/07448481.2010.546462
   Instituto de Salud Publica, 2016, B VIG LAB RES CONF I, V0, P0
   Instituto Nacional de Estadistica, 2018, SINT RES CENSO 2017, V0, P0
   Janulis P, 2018, ARCH SEX BEHAV, V47, P107, DOI 10.1007/s10508-016-0910-4
   Javier SJ, 2018, HEALTH PROMOT PRACT, V19, P287, DOI 10.1177/1524839916676253
   Johnson WD, 2018, AIDS, V32, P1499, DOI 10.1097/QAD.0000000000001832
   Joint United Nations Programme on HIV/AIDS, 2019, UNAIDS DAT 2019, V0, P0
   Kilwein TM, 2017, PSYCHOL ADDICT BEHAV, V31, P944, DOI 10.1037/adb0000294
   Kilwein TM, 2018, ADDICT BEHAV, V76, P100, DOI 10.1016/j.addbeh.2017.07.032
   Kim S, 2021, INVEST ENFERM SALUD, V27, P43, DOI 10.4094/chnr.2021.27.1.43
   La Trobe H. L., 2000, J ENVIRON EDUC, V32, P12, DOI 10.1080/00958960009598667
   Li CH, 2016, BEHAV RES METHODS, V48, P936, DOI 10.3758/s13428-015-0619-7
   Mabaso M., 2018, J HIV AIDS, V4, P1
   Mileti FP, 2019, AIDS CARE, V31, P113, DOI 10.1080/09540121.2018.1526371
   Ministerio de Salud (MINSAL), 2017, ENCUESTA NACL SALUD, V0, P0
   Muthen B, 2012, PSYCHOL METHODS, V17, P313, DOI 10.1037/a0026802
   Muthen L.K, 2017, MPLUS USERS GUIDE, V8th, P0
   Neilands TB, 2002, AIDS EDUC PREV, V14, P158, DOI 10.1521/aeap.14.2.158.23903
   Otzen T, 2017, INT J MORPHOL, V35, P227, DOI 10.4067/S0717-95022017000100037
   Pablo VM, 2019, BMC WOMENS HEALTH, V19, P0, DOI 10.1186/s12905-019-0825-z
   Pan American Health Organization, 2019, SIT EP INF VIH RESP, V0, P0
   Patterson Y, 2019, SOC WORK PUBLIC HLTH, V34, P260, DOI 10.1080/19371918.2019.1589612
   Pinyaphong J, 2018, ASIA-PAC J PUBLIC HE, V30, P147, DOI 10.1177/1010539517753931
   Plaza-Vidal R, 2021, ARCH SEX BEHAV, V50, P2729, DOI 10.1007/s10508-020-01759-y
   Sacco WP., 1991, PSYCHOL ASSESSMENT, V3, P265, DOI 10.1037/1040-3590.3.2.265
   Schreiber JB, 2017, RES SOC ADMIN PHARM, V13, P634, DOI 10.1016/j.sapharm.2016.06.006
   Shamu S, 2020, BMC PUBLIC HEALTH, V20, P0, DOI 10.1186/s12889-020-09356-3
   Sheeran P, 1999, PSYCHOL BULL, V125, P90, DOI 10.1037/0033-2909.125.1.90
   Sheeran P, 2016, HEALTH PSYCHOL, V35, P1178, DOI 10.1037/hea0000387
   Smith DK, 2015, JAIDS-J ACQ IMM DEF, V68, P337, DOI 10.1097/QAI.0000000000000461
   Teye-Kwadjo E, 2017, APPL PSYCHOL-HLTH WE, V9, P81, DOI 10.1111/aphw.12082
   The Jamovi Project, 2020, JAM VERS 1 8 1 COMP, V0, P0
   Viladrich C, 2017, AN PSICOL-SPAIN, V33, P755
   WHO, 2016, PROYECT ESTR MUND SE, V0, P0
   Xiao Y, 2019, STRUCT EQU MODELING, V26, P665, DOI 10.1080/10705511.2018.1562928
   Yi SY, 2018, SAHARA J-J SOC ASP H, V15, P71, DOI 10.1080/17290376.2018.1503967
   Zanna M.P., 1988, SOCIAL PSYCHOL KNOWL, V0, P315
NR 65
TC 1
Z9 1
U1 3
U2 10
PU FRONTIERS MEDIA SA
PI LAUSANNE
PA AVENUE DU TRIBUNAL FEDERAL 34, LAUSANNE, CH-1015, SWITZERLAND
SN 1664-1078
EI 
J9 FRONT PSYCHOL
JI Front. Psychol.
PD DEC 1
PY 2021
VL 12
IS 
BP 
EP 
DI 10.3389/fpsyg.2021.727499
PG 8
WC Psychology, Multidisciplinary
SC Psychology
GA XO2UB
UT WOS:000730044700001
PM 34925136
DA 2023-03-20
ER

PT J
AU Machisa, MT
   Chirwa, ED
   Mahlangu, P
   Sikweyiya, Y
   Nunze, N
   Dartnall, E
   Pillay, M
   Jewkes, R
AF Machisa, Mercilene T.
   Chirwa, Esnat D.
   Mahlangu, Pinky
   Sikweyiya, Yandisa
   Nunze, Ncediswa
   Dartnall, Elizabeth
   Pillay, Managa
   Jewkes, Rachel
TI Factors associated with female students' past year experience of sexual violence in South African public higher education settings: A cross-sectional study
SO PLOS ONE
LA English
DT Article
ID gender-based violence; posttraumatic-stress-disorder; intimate partner violence; transactional sex; alcohol-use; relationship power; women; abuse; hiv; prevalence
AB Background Intimate partner sexual violence and non-partner rape experiences are widely reported by female students in South African higher education institutions, as they are globally. However, limited research has focused on investigating vulnerability factors, which is vital for informing interventions. Objective To describe the factors and inter-relationships associated with female students' increased vulnerability to past year experience of partner sexual violence and non-partner rape in South African higher education settings. Methods We interviewed 1293 female students, i.e., 519 students in six Technical Vocational Education and Training (TVET) college campuses and 774 students at three university campuses. Participants were volunteers aged 18-30. The measured vulnerability factors included childhood sexual abuse, other trauma, mental ill-health, risky sexual behaviours, food insecurity, partner violence, and controlling behaviours. We used bivariate analysis, logistic regression, and structural equation modelling methods. Results Twenty percent of participants experienced past-year sexual violence (17% partner sexual violence and 7.5% non-partner rape). Childhood sexual abuse had direct effects on experiencing past year sexual violence and physical, emotional partner violence or controlling behaviours. Risky sexual behaviours mediated the relationships of childhood sexual abuse or harmful alcohol use and past-year sexual violence experience. Mental ill-health mediated the relationships between childhood sexual abuse, other traumatic exposures, food insecurity, physical, emotional partner violence or controlling behaviours, and past-year partner sexual violence or non-partner rape experience. Conclusions Risky sexual behaviours, gender inequitable relationship dynamics, mental ill-health, and food insecurity are related and amenable vulnerability factors associated with female students' sexual violence experiences. Therefore, addressing these through comprehensive campus interventions, which are implemented when students first enrol in higher education and are most vulnerable to sexual violence, is critical. Society-wide sexual violence prevention is also imperative.
C1 [Machisa, Mercilene T.; Chirwa, Esnat D.; Mahlangu, Pinky; Sikweyiya, Yandisa; Nunze, Ncediswa; Jewkes, Rachel] South African Med Res Council Gender & Hlth Res U, Pretoria, South Africa.
   [Machisa, Mercilene T.; Chirwa, Esnat D.; Mahlangu, Pinky; Sikweyiya, Yandisa; Jewkes, Rachel] Univ Witwatersrand, Fac Hlth Sci, Sch Publ Hlth, Johannesburg, South Africa.
   [Dartnall, Elizabeth] Sexual Violence Res Initiat, Pretoria, South Africa.
   [Pillay, Managa] Dept Basic Educ, Pretoria, South Africa.
C3 University of Witwatersrand
RP Machisa, MT (corresponding author), South African Med Res Council Gender & Hlth Res U, Pretoria, South Africa.; Machisa, MT (corresponding author), Univ Witwatersrand, Fac Hlth Sci, Sch Publ Hlth, Johannesburg, South Africa.
EM Mercilene.Machisa@mrc.ac.za
FU South African Medical Research Council's Social Impact Bond; Sexual Violence Research Initiative; University of California Global Health Institute (UCGHI) Center of Expertise on Women's Health, Gender and Empowerment
CR Abbey A, 2002, J STUD ALCOHOL, V0, PP118, DOI 10.15288/jsas.2002.s14.118
   Abrahams N, 2014, LANCET, V383, P1648, DOI 10.1016/S0140-6736(13)62243-6
   Abramsky T, 2016, J EPIDEMIOL COMMUN H, V70, P818, DOI 10.1136/jech-2015-206665
   [Anonymous], 2021, MPLUS USERS GUIDE, V0, P0
   Awang Z, 2012, RES METHODOLOGY DATA, Vsecond, P0
   Bernstein DP, 2003, CHILD ABUSE NEGLECT, V27, P169, DOI 10.1016/S0145-2134(02)00541-0
   Bonar EE, 2022, J AM COLL HEALTH, V70, P575, DOI 10.1080/07448481.2020.1757681
   Brown T.A., 2012, HDB STRUCTURAL EQUAT, V0, P0, DOI DOI 10.1007/S11682-012-9190-3
   Bryant RA, 2017, PLOS MED, V14, P0, DOI 10.1371/journal.pmed.1002371
   Calhoun K.S., 2012, SEX COLL THINGS THEY, V0, PP263, DOI 10.5860/CHOICE.50-1773
   Chawla N., 2019, J PSYCHOSEXUAL HLTH, V1, P26, DOI 10.1177/2631831818822015
   Clowes L, 2009, AGENDA-EMPOWER WOMEN, V23, P22, DOI 10.1080/10130950.2009.9676236
   Daigle LE, 2009, VICTIMS OFFENDERS, V4, P398, DOI 10.1080/15564880903227529
   Devries KM, 2014, ADDICTION, V109, P379, DOI 10.1111/add.12393
   Devries KM, 2013, PLOS MED, V10, P0, DOI 10.1371/journal.pmed.1001439
   DONOVAN C, 1995, ADDICTION, V90, P319, DOI 10.1111/j.1360-0443.1995.tb03780.x
   Dunkle KL, 2004, SOC SCI MED, V59, P1581, DOI 10.1016/j.socscimed.2004.02.003
   Dunkle KL, 2004, LANCET, V363, P1415, DOI 10.1016/S0140-6736(04)16098-4
   Dunkle KL, 2007, SOC SCI MED, V65, P1235, DOI 10.1016/j.socscimed.2007.04.029
   Eaton L, 2003, SOC SCI MED, V56, P149, DOI 10.1016/S0277-9536(02)00017-5
   Edwards KM, 2018, SEXUAL ASSAULT RISK REDUCTION AND RESISTANCE: THEORY, V0, P0
   Ellsberg M, 2001, STUD FAMILY PLANN, V32, P1, DOI 10.1111/j.1728-4465.2001.00001.x
   Farchione TJ, 2014, COGN BEHAV PRACT, V21, P124, DOI 10.1016/j.cbpra.2013.12.003
   Fielding-Miller R, 2021, J INTERPERS VIOLENCE, V36, PNP11238, DOI 10.1177/0886260519888208
   Gevers A, 2014, GLOBAL HEALTH ACTION, V7, P0, DOI 10.3402/gha.v7.24741
   Gibbs A., 2017, WHAT WORKS PREVENT V, V0, P0
   Gibbs A, 2020, J ADOLESCENT HEALTH, V66, P323, DOI 10.1016/j.jadohealth.2019.10.004
   Gibbs A, 2018, PLOS ONE, V13, P0, DOI 10.1371/journal.pone.0204956
   Gouws A, 2018, POLITIKON-UK, V45, P3, DOI 10.1080/02589346.2018.1418201
   Hair J.F.J., 2010, MULTIVARIATE DATA AN, V0, P1
   Hames M, 2009, AGENDA-EMPOWER WOMEN, V23, P42, DOI 10.1080/10130950.2009.9676238
   Hollander JA, 2018, SEXUAL ASSAULT RISK REDUCTION AND RESISTANCE: THEORY, V0, P0
   Hu LT, 1999, STRUCT EQU MODELING, V6, P1, DOI 10.1080/10705519909540118
   Iverson KM, 2011, J CONSULT CLIN PSYCH, V79, P193, DOI 10.1037/a0022512
   Jewkes R, 2000, REPROD HEALTH MATTER, V8, P93, DOI 10.1016/S0968-8080(00)90010-7
   Jewkes R, 2006, INT J EPIDEMIOL, V35, P1461, DOI 10.1093/ije/dyl218
   Jewkes R., 2012, JOURNAL OF AIDS AND CLINICAL RESEARCH, V3, P158
   Jewkes R, 2008, BMJ-BRIT MED J, V337, P0, DOI 10.1136/bmj.a506
   Jewkes RK., 2002, 14 INT AIDS C BARC, V0, P0
   Kalichman SC, 2007, PREV SCI, V8, P141, DOI 10.1007/s11121-006-0061-2
   Krug EG, 2002, LANCET, V360, P1083, DOI 10.1016/S0140-6736(02)11133-0
   Machisa MT, 2017, PLOS ONE, V12, P0, DOI 10.1371/journal.pone.0175240
   Maniglio R, 2010, DEPRESS ANXIETY, V27, P631, DOI 10.1002/da.20687
   Mehmetoglu M., 2016, APPL STAT USING STAT, V0, P0
   Messersmith LJ, 2021, J INTERPERS VIOLENCE, V36, P820, DOI 10.1177/0886260517731313
   Messman TL, 1996, CLIN PSYCHOL REV, V16, P397, DOI 10.1016/0272-7358(96)00019-0
   Messman-Moore TL, 2003, CLIN PSYCHOL REV, V23, P537, DOI 10.1016/S0272-7358(02)00203-9
   MOLLICA RF, 1992, J NERV MENT DIS, V180, P111, DOI 10.1097/00005053-199202000-00008
   Nduna M, 2010, J INT AIDS SOC, V13, P0, DOI 10.1186/1758-2652-13-44
   Orchowski L. M., 2018, SEXUAL ASSAULT RISK, V0, P0
   Patridge EF, 2018, J MED LIBR ASSOC, V106, P142, DOI 10.5195/jmla.2018.319
   POLUSNY MA, 1995, APPL PREV PSYCHOL, V4, P143, DOI 10.1016/S0962-1849(05)80055-1
   PRETORIUS TB, 1991, PSYCHOL REP, V69, P1179, DOI 10.2466/PR0.69.8.1179-1185
   Pulerwitz J, 2000, SEX ROLES, V42, P637, DOI 10.1023/A:1007051506972
   RADLOFF L S, 1977, APPLIED PSYCHOLOGICAL MEASUREMENT, V1, P385, DOI 10.1177/014662167700100306
   Ramsoomar L, 2019, WHAT WORKS PREVENT V, V0, P0
   Rothon C, 2011, J CHILD ADOLESC MENT, V23, P119, DOI 10.2989/17280583.2011.634551
   SAUNDERS JB, 1993, ADDICTION, V88, P791, DOI 10.1111/j.1360-0443.1993.tb02093.x
   Senn CY, 2018, SEXUAL ASSAULT RISK REDUCTION AND RESISTANCE: THEORY, V0, P0
   Senn CY, 2014, BMC WOMENS HEALTH, V14, P0, DOI 10.1186/s12905-014-0135-4
   Shefer T, 2012, CULT HEALTH SEX, V14, P435, DOI 10.1080/13691058.2012.664660
   Sikweyiya Y, 2007, AGENDA-EMPOWER WOMEN, V21, P48, DOI 10.1080/10130950.2007.9674875
   Wamoyi J, 2016, J INT AIDS SOC, V19, P0, DOI 10.7448/IAS.19.1.20992
   Wang J., 2019, STRUCTURAL EQUATION, V0, P0, DOI DOI 10.1002/9781119422730
   Watt MH, 2012, J STUD ALCOHOL DRUGS, V73, P549, DOI 10.15288/jsad.2012.73.549
   Weathers F.W., 2013, LIFE EVENTS CHECKLIS, V0, P0
   Wellings K, 2006, LANCET, V368, P1706, DOI 10.1016/S0140-6736(06)69479-8
   World Health Organization, 2017, WHOMSDMER20172, V0, P0
   World Health Organization, 2013, GLOB REG EST VIOL WO, V0, P0
   World Health Organization, 2000, WHO MULTICOUNTRY STU, V0, P913
   World Health Organization, 2014, SOCIAL DETERMINANTS, V0, P0
NR 73
TC 1
Z9 1
U1 1
U2 4
PU PUBLIC LIBRARY SCIENCE
PI SAN FRANCISCO
PA 1160 BATTERY STREET, STE 100, SAN FRANCISCO, CA 94111 USA
SN 1932-6203
EI 
J9 PLOS ONE
JI PLoS One
PD DEC 2
PY 2021
VL 16
IS 12
BP 
EP 
DI 10.1371/journal.pone.0260886
PG 17
WC Multidisciplinary Sciences
SC Science & Technology - Other Topics
GA XW0CT
UT WOS:000735299000147
PM 34855900
DA 2023-03-20
ER

PT J
AU Chaipin, E
   Srithanaviboonchai, K
   Siviroj, P
   Lorga, T
AF Chaipin, Eakasit
   Srithanaviboonchai, Kriengkrai
   Siviroj, Penprapa
   Lorga, Thaworn
TI OPINIONS ABOUT ACCESSIBILITY AND BARRIERS TO HIV TESTING AND SEXUAL HEALTH SERVICES AMONG MEN WHO HAVE SEX WITH MEN UNIVERSITY STUDENTS IN NORTHERN THAILAND
SO SOUTHEAST ASIAN JOURNAL OF TROPICAL MEDICINE AND PUBLIC HEALTH
LA English
DT Article
DE access and barriers; health services; men who have sex with men; university students; HIV; Thailand
ID young men; behaviors
AB Men who have sex with men (MSM) university students are at risk of contracting human immunodeficiency virus (HIV) infection. In this study we aimed to determine the opinions of MSM university students about access and barriers to HIV testing and sexual health services in northern Thailand in order to improve existing services. Study subjects were recruited through peers and the internet. The calculated minimum number of study subjects required for this study was 169. Each study subject was asked to complete a self-administered questionnaire on basic demographics, sexual behavior, history of getting tested for HIV and using sexual health services, as well as opinions about access and barriers to HIV testing and sexual health services. Data were analyzed with descriptive statistics and logistic regression analysis. A total of 176 subjects were included in the study. The mean age of study subjects was 20 years. The most common field of study (72.6% of subjects) was sciences/applied sciences. Among study subjects, 40.9% had previously been tested for HIV infection or used sexual health services. Eighty-five-point six percent of subjects who were sexually active engaged in high-risk sexual behavior, defined as having multiple sex partners within the previous year. Study subjects mentioned the following barriers to accessing sexual health services: poor service quality (71.6%), anticipated stigma (68.8%), low perception of HIV risk (68.2%), inconvenient location (65.3%) and high cost for service (52.3% ). On multivariate analysis, having a history of HIV testing or using sexual health services previously were significantly associated with: having a history of sexual intercourse (adjusted odds ratio (adjusted OR) = 3.12; 95% confidence interval (CI): 1.16-8.39; p = 0.024) and having a positive opinion about the quality of the health service system (adjusted OR = 2.74; 95%CI: 1.28-5.91; p = 0.010). In summary, a large proportion of our study subjects had a negative opinion about existing HIV testing and sexual health services, particularly regarding location and cost. We conclude there is a perceived problem with HIV testing and sexual health services among MSM university students in northern Thailand. Studies are needed to determine the quality of current sexual health services and to determine why the subject population held these opinions. There is also a need to raise awareness of sexual risk behavior in the study population.
C1 [Chaipin, Eakasit; Srithanaviboonchai, Kriengkrai; Siviroj, Penprapa] Chiang Mai Univ, Fac Med, Chiang Mai, Chiang Mai Prov, Thailand.
   [Srithanaviboonchai, Kriengkrai] Chiang Mai Univ, Res Inst Hlth Sci, 110 Intavaroros Rd, Chiang Mai 50200, Chiang Mai Prov, Thailand.
   [Lorga, Thaworn] Mae Fah Luang Univ, Sch Nursing, Chiang Mai, Chiang Mai Prov, Thailand.
C3 Chiang Mai University; Chiang Mai University; Mae Fah Luang University
RP Srithanaviboonchai, K (corresponding author), Chiang Mai Univ, Res Inst Hlth Sci, 110 Intavaroros Rd, Chiang Mai 50200, Chiang Mai Prov, Thailand.
EM kriengkrai@rihes.org
FU Research Institute for Health Science
CR Aujirapongpan S, 2020, IRAN J PUBLIC HEALTH, V49, P906
   Beyrer C, 2011, DIR DEV, V0, PP1, DOI 10.1596/978-0-8213-8726-9
   Bureau of Epidemiology, 2012, SURV GUID BEH REL HI, V0, P0
   Caceres C, 2006, SEX TRANSM INFECT, V82, PIII3, DOI 10.1136/sti.2005.019489
   Chen JP, 2015, PLOS ONE, V10, P0, DOI 10.1371/journal.pone.0118651
   Coleman TA, 2014, EXPLORING HEALTHCARE, V0, P0
   Daniel WW., 1999, BIOSTATISTICS FDN AN, V0, P0
   Gangcuangco Louie Mar A, 2013, SOUTHEAST ASIAN J TROP MED PUBLIC HEALTH, V44, P810
   Ko NY, 2012, ARCH SEX BEHAV, V41, P1273, DOI 10.1007/s10508-012-9908-8
   Lea T, 2017, BARRIERS HIV PREVENT, V0, P0
   Magesa Daniel J, 2014, TANZAN J HEALTH RES, V16, P118
   McKirnan DJ, 2013, HEALTH EDUC BEHAV, V40, P32, DOI 10.1177/1090198111436340
   Mironski M., 2010, SEXUAL HLTH NEEDS AS, V0, P0
   Mustanski BS, 2011, J SEX RES, V48, P218, DOI 10.1080/00224499.2011.558645
   Pollock JA, 2012, SUBST USE MISUSE, V47, P12, DOI 10.3109/10826084.2011.618963
   Silan Vijay, 2013, N AM J MED SCI, V5, P515, DOI 10.4103/1947-2714.118931
   Surit P, 2016, WORLD J AIDS, V6, P197
   Tangmunkongvorakul A, 2016, SE ASIAN J TROP MED, V47, P514
   Thepthien B, 2014, KKU J PUBLIC HALTH R, V7, P35
   Turan B, 2017, AIDS BEHAV, V21, P283, DOI 10.1007/s10461-016-1451-5
   Underhill K, 2010, JAIDS-J ACQ IMM DEF, V55, P8, DOI 10.1097/QAI.0b013e3181e8efe4
   UNESCO Office Bangkok and Regional Bureau for Education in Asia and the Pacific, 2012, PROM ACC SEX HLTH SE, V0, P0
   UNICEF, 2014, SIT AN YOUNG PEOPL H, V0, P0
   Violette LR, 2019, JMIR RES PROTOC, V8, P0, DOI 10.2196/15426
   Wanyenze RK, 2016, PLOS ONE, V11, P0, DOI 10.1371/journal.pone.0147714
   World Health Organization, 2014, CONS GUID HIV PREV D, V0, P0
   World Health Organization (WHO), 2015, HIV YOUNG MEN WHO HA, V0, P0
NR 27
TC 0
Z9 0
U1 1
U2 2
PU SOUTHEAST ASIAN MINISTERS EDUC ORGANIZATION
PI BANGKOK
PA SEAMEO-TROPMED, 420-6 RAJVITHI RD,, BANGKOK 10400, THAILAND
SN 0125-1562
EI 
J9 SE ASIAN J TROP MED
JI Southeast Asian J. Trop. Med. Public Health
PD MAY 15
PY 2021
VL 52
IS 3
BP 423
EP 443
DI 
PG 21
WC Public, Environmental & Occupational Health; Infectious Diseases; Tropical Medicine
SC Public, Environmental & Occupational Health; Infectious Diseases; Tropical Medicine
GA YK5WP
UT WOS:000745282900001
DA 2023-03-20
ER

PT J
AU Blevins, BK
   Kawata, K
AF Blevins, Benjamin K.
   Kawata, Keisuke
TI The orphan impact: HIV-AIDS and student test scores from sub-Saharan Africa
SO EDUCATIONAL REVIEW
LA English
DT Article
DE Orphan; Africa; SACMEQ; double-lasso regression; coarsened exact matching; education
ID psychological distress; social support; children; hiv/aids; education; poverty; consequences; selection; crisis; trends
AB In sub-Saharan Africa over 52 million children are living with the death of one or both parents. Drivers of this parental mortality include afflictions at levels endemic to the region, including: HIV; malaria and other parasites; lower respiratory infections; diarrhoeal illnesses; and road accidents, among others. This paper examines the impact of orphanhood on learning outcomes among girls and boys in sub-Saharan Africa, conditional on school enrolment. By analysing test scores for approximately 60,000 pupils in 12 countries, we estimate the effect on student test scores by comparing paternal, maternal, and double orphans to non-orphans in the sample, specifically for the subjects of reading, mathematics, and HIV-AIDS knowledge. No previous study has analysed how orphanhood might influence learning by using student test score data, making this paper's approach unique in the literature. This study employs two estimation techniques: Coarsened exact matching calculates the sample average treatment effect on the treated, while matching on students' family structure, household wealth, school resources, and geographic location; and double lasso (DL) regression applies applying machine-learning for variable selection with high-dimensional controls for regional and school identifiers, school location, and student age. Our results show both CEM and DL consistently report a significant negative impact of orphanhood on test scores among specific countries, especially those which faltered in addressing the HIV-AIDS crisis.
C1 [Blevins, Benjamin K.] Hiroshima Univ, Grad Sch Int Dev & Cooperat, 1-5-1 Kagamiyama, Higashihiroshima 7398511, Japan.
   [Kawata, Keisuke] Univ Tokyo, Inst Social Sci, Tokyo, Japan.
C3 Hiroshima University; University of Tokyo
RP Blevins, BK (corresponding author), Hiroshima Univ, Grad Sch Int Dev & Cooperat, 1-5-1 Kagamiyama, Higashihiroshima 7398511, Japan.
EM bkblevins@gmail.com
FU Hiroshima University TAOYAKA Program for creating a flexible, enduring, peaceful society - Program for Leading Graduate Schools, Ministry of Education, Culture, Sports, Science and Technology, of the Government of Japan
CR Abebe T, 2007, SOC SCI MED, V64, P2058, DOI 10.1016/j.socscimed.2007.02.004
   Ainsworth M, 2006, WORLD DEV, V34, P1099, DOI 10.1016/j.worlddev.2005.11.007
   Allen T., 2004, JOURNAL OF INTERNATIONAL DEVELOPMENT, V16, P1141, DOI 10.1002/jid.1168
   Ansell N, 2004, AIDS CARE, V16, P3, DOI 10.1080/09540120310001633921
   Ardington C, 2010, ECON DEV CULT CHANGE, V58, P507, DOI 10.1086/650414
   Ariyo E, 2019, CHILD YOUTH SERV REV, V98, P178, DOI 10.1016/j.childyouth.2018.12.013
   Beegle K, 2010, DEMOGRAPHY, V47, P163
   Beegle K, 2009, INT J EPIDEMIOL, V38, P561, DOI 10.1093/ije/dyn197
   Belloni A, 2014, REV ECON STUD, V81, P608, DOI 10.1093/restud/rdt044
   Bessinger R, 2004, EVAL PROGRAM PLANN, V27, P397, DOI 10.1016/j.evalprogplan.2004.07.003
   Bicego G, 2003, SOC SCI MED, V56, P1235, DOI 10.1016/S0277-9536(02)00125-9
   Biemba G., 2009, NAMIBIA RES SITUATIO, V0, P0
   Biemba G., 2009, ZAMBIA RES SITUATION, V0, P0
   Birdthistle I, 2009, SOC SCI MED, V68, P1810, DOI 10.1016/j.socscimed.2009.02.035
   Bryan ML, 2016, EUR SOCIOL REV, V32, P3, DOI 10.1093/esr/jcv059
   Bryant M, 2016, PEDIATR CLIN N AM, V63, P131, DOI 10.1016/j.pcl.2015.08.007
   Case A, 2004, DEMOGRAPHY, V41, P483, DOI 10.1353/dem.2004.0019
   Cluver L, 2007, J CHILD PSYCHOL PSYC, V48, P755, DOI 10.1111/j.1469-7610.2007.01757.x
   Coneus K, 2014, REV ECON HOUSEHOLD, V12, P641, DOI 10.1007/s11150-012-9167-4
   Crea TM, 2015, BMC PUBLIC HEALTH, V15, P0, DOI 10.1186/s12889-015-1857-4
   DeSilva MB, 2012, VULNERABLE CHILD YOU, V7, P75, DOI 10.1080/17450128.2011.648968
   Evans D. K., 2015, LANCET, V6736, P60179
   Evans DK, 2007, DEMOGRAPHY, V44, P35, DOI 10.1353/dem.2007.0002
   Foster G., 2000, PSYCHOL HLTH MED, V5, P55, DOI 10.1080/135485000106007
   Gee KA, 2015, INT J EDUC DEV, V40, P207, DOI 10.1016/j.ijedudev.2014.09.001
   Gelman A, 2006, TECHNOMETRICS, V48, P241, DOI 10.1198/004017005000000517
   Gertler P, 2004, REV ECON STAT, V86, P211, DOI 10.1162/003465304323023769
   Guo Y, 2012, AIDS CARE, V24, P993, DOI 10.1080/09540121.2012.668170
   Gustafsson M, 2007, S AFR J ECON, V75, P84, DOI 10.1111/j.1813-6982.2007.00107.x
   Ha W, 2015, INT J EDUC DEV, V40, P59, DOI 10.1016/j.ijedudev.2014.11.020
   Hampshire K, 2015, J BIOSOC SCI, V47, P141, DOI 10.1017/S0021932014000169
   HECKMAN JJ, 1979, ECONOMETRICA, V47, P153, DOI 10.2307/1912352
   Iacus SM, 2012, POLIT ANAL, V20, P1, DOI 10.1093/pan/mpr013
   Iwuji CC, 2018, LANCET HIV, V5, PE116, DOI 10.1016/S2352-3018(17)30205-9
   Kapp C, 2007, LANCET, V369, P1589, DOI 10.1016/S0140-6736(07)60727-2
   Kidman R, 2016, CHILD ABUSE NEGLECT, V51, P172, DOI 10.1016/j.chiabu.2015.10.018
   King G., 2011, COMP EFFECTIVE UNPUB, V15, P1
   King G, 2019, POLIT ANAL, V27, P435, DOI 10.1017/pan.2019.11
   Kuo C, 2012, J COMMUNITY PSYCHOL, V40, P631, DOI 10.1002/jcop.20521
   Lee V. C., 2016, J ACQ IMMUN DEF SYND, V66, P1
   Lee V. E., 2005, STUDIES ED EVALUATIO, V31, P207, DOI 10.1016/J.STUEDUC.2005.05.011
   Lee VE, 2011, COMP EDUC REV, V55, P369
   Lloyd CB, 1996, POPUL DEV REV, V22, P265, DOI 10.2307/2137435
   MacKinnon D P, 2000, PREV SCI, V1, P173, DOI 10.1023/A:1026595011371
   Masquelier B, 2014, POP STUD-J DEMOG, V68, P161, DOI 10.1080/00324728.2013.856458
   Meinck F, 2015, BMC PUBLIC HEALTH, V15, P0, DOI 10.1186/s12889-015-1792-4
   Mills EJ, 2006, INT J STD AIDS, V17, P713, DOI 10.1258/095646206778691077
   Mkandawire P, 2013, AIDS BEHAV, V17, P939, DOI 10.1007/s10461-011-0120-y
   Motha KC, 2018, CHILD SOC, V32, P50, DOI 10.1111/chso.12232
   Murimba S., 2005, Q REV COMP ED, V35, P75
   Mushaandja J., 2013, J BUSINESS MANAGEMEN, V2, P0
   Ntinda K, 2014, SCHOOL PSYCHOL INT, V35, P280, DOI 10.1177/0143034313511005
   Nyambedha EO, 2010, EDUC STUD, V36, P555, DOI 10.1080/03055691003728981
   Nyamukapa CA, 2010, AIDS CARE, V22, P988, DOI 10.1080/09540121003615061
   Olanrewaju AD, 2015, PLOS ONE, V10, P0, DOI 10.1371/journal.pone.0132905
   Parkhurst JO, 2012, EVID POLICY, V8, P17, DOI 10.1332/174426412X620119
   Pillay Jace, 2018, KOERS (ONLINE), V83, P1, DOI 10.19108/koers.83.1.2335
   Rao C., 2006, CAUSES DEATH DIS MOR, V0, P0
   Roby JL, 2016, CHILD YOUTH SERV REV, V64, P110, DOI 10.1016/j.childyouth.2016.03.002
   Saito M., 2011, GENDER DIFFERENCES E, V0, P137
   Saito M., 2011, SACMEQ TRENDS MAGNIT, V0, P0
   Schneider H, 2001, SOC SCI MED, V52, P723, DOI 10.1016/S0277-9536(00)00174-X
   Shimamura Y., 2010, J INT COOPERATION ST, V23, P29
   Simmons J. P., 2014, PSYCHOL SCI, V2, P2
   Skinner D, 2004, SAHARA J, V1, P157
   Smith RA, 2009, HEALTH COMMUN, V24, P459, DOI 10.1080/10410230903023501
   Smith-Greenaway E, 2013, DEMOGR RES, V28, P1167, DOI 10.4054/DemRes.2013.28.40
   Spaull N, 2015, COMP EDUC REV, V59, P133, DOI 10.1086/679295
   Spaull N, 2013, INT J EDUC DEV, V33, P436, DOI 10.1016/j.ijedudev.2012.09.009
   Ssewamala FM, 2010, CHILD YOUTH SERV REV, V32, P1704, DOI 10.1016/j.childyouth.2010.07.013
   Takada S, 2014, ANN BEHAV MED, V48, P26, DOI 10.1007/s12160-013-9576-5
   The World Bank, 2012, GEND EQ DEV, V0, P0, DOI DOI 10.1080/13552070512331332273
   Tibshirani R, 1996, J ROY STAT SOC B MET, V58, P267, DOI 10.1111/j.2517-6161.1996.tb02080.x
   UNAIDS, 2008, REP GLOB HIV AIDS EP, V0, P0
   UNAIDS, 2015, EMP YOUNG WOM AD GIR, V0, P0
   UNAIDS, 2018, UNAIDS DAT 2018 FACT, V0, P0
   UNICEF, 2008, STAT WORLDS CHILDR 2, V0, P0
   UNICEF, 2014, ALL CHILDR SCH 2015, V0, P0
   United Nations Childrens Fund (UNICEF), 2011, STAT WORLDS CHILDR 2, V0, P0
   Urassa M., 2013, HLTH TRANSITION RE S, V7, P141
   Urassa M., 1997, HLTH TRANSITION R S2, V0, P141
   Urminsky O., 2016, USING DOUBLE LASSO R, V0, P0, DOI DOI 10.2139/ssrn.2733374
   van Schalkwyk C, 2013, PLOS ONE, V8, P0, DOI 10.1371/journal.pone.0069437
   World Health Organization, 2015, LEVELS TRENDS CHILD, V0, P0
   Yamano T, 2006, ECON DEV CULT CHANGE, V54, P833, DOI 10.1086/503586
   Zhang Y, 2006, COMP EDUC REV, V50, P581, DOI 10.1086/507056
NR 86
TC 1
Z9 1
U1 3
U2 21
PU ROUTLEDGE JOURNALS, TAYLOR & FRANCIS LTD
PI ABINGDON
PA 2-4 PARK SQUARE, MILTON PARK, ABINGDON OX14 4RN, OXON, ENGLAND
SN 0013-1911
EI 1465-3397
J9 EDUC REV
JI Educ. Rev.
PD NOV 2
PY 2021
VL 73
IS 6
BP 690
EP 713
DI 10.1080/00131911.2019.1689100
EA DEC 2019
PG 24
WC Education & Educational Research
SC Education & Educational Research
GA WN3LW
UT WOS:000500439900001
DA 2023-03-20
ER

PT J
AU El-saaidi, C
   Dadras, O
   Musumari, PM
   Ono-Kihara, M
   Kihara, M
AF El-saaidi, Christina
   Dadras, Omid
   Musumari, Patou Masika
   Ono-Kihara, Masako
   Kihara, Masahiro
TI Infection Control Knowledge, Attitudes, and Practices among Students of Public Dental Schools in Egypt
SO INTERNATIONAL JOURNAL OF ENVIRONMENTAL RESEARCH AND PUBLIC HEALTH
LA English
DT Article
DE infection control; dental schools; needlestick
ID health-care workers; hepatitis-c; hiv; community; dentists; injury; exposure; hygiene; risk
AB In developing countries such as Egypt, the risk of blood-borne diseases such as human immunodeficiency virus, hepatitis B virus, and hepatitis C virus is high for healthcare workers. To evaluate infection control knowledge, attitudes and practices, as well as the associated risk of percutaneous infection among dental students, a cross-sectional study was conducted in four Egyptian public dental schools in 2016. A total of 1776 students received an anonymous questionnaire on infection control knowledge, attitudes, and practices and the occurrence of needle and sharps injuries; 1067 (60.1%) completed the questionnaire. Third- (pre-clinical), fourth- (junior-clinical), and fifth-year (senior-clinical) students comprised 44.2%, 15.6%, and 40.2%, respectively. Although the majority of the students reported good attitudes and practices for infection control, knowledge scores were generally low. Female students scored higher on self-protection and sterilization practices than did male students, and the fourth-year students showed significantly higher scores for infection control practice than did the fifth-year students. In multivariate analysis, higher scores for all infection control practices were associated with higher scores for attitudes towards infection control and fewer (1-3) needle injury experiences. Although an alarming proportion had experienced needle or sharps injuries during clinical training, around 30% of the students had not received a complete hepatitis B vaccination. Future infection control education should introduce refresher training before graduation that focuses on injury prevention and post-exposure protocols. Additionally, introducing safer products and clinical procedures is highly recommended to minimize the risk of injuries during clinical practice for dental students in Egypt.
C1 [El-saaidi, Christina; Musumari, Patou Masika; Ono-Kihara, Masako; Kihara, Masahiro] Int Inst Socioepidemiol, Kyoto 6068336, Japan.
   [El-saaidi, Christina; Ono-Kihara, Masako; Kihara, Masahiro] Kyoto Univ, Ctr Promot Interdisciplinary Educ & Res, Unit Global Hlth, Sakyo Ku, Yoshida Hon Machi, Kyoto 6068501, Japan.
   [Dadras, Omid] Walailak Univ, Sch Publ Hlth, Nakhon Si Thammarat 80160, Thailand.
C3 Kyoto University; Walailak University
RP El-saaidi, C (corresponding author), Int Inst Socioepidemiol, Kyoto 6068336, Japan.; El-saaidi, C (corresponding author), Kyoto Univ, Ctr Promot Interdisciplinary Educ & Res, Unit Global Hlth, Sakyo Ku, Yoshida Hon Machi, Kyoto 6068501, Japan.
EM christina.elsaaidi@gmail.com; omiddadras@yahoo.com; patoumus@yahoo.fr; kihara.masako.0612@gmail.com; kihara.masahiro.44z@st.kyoto-u.ac.jp
FU Global Sustainability Studies Program, Kyoto University, Japan
CR Al-Omari Mohammad Ahmad, 2005, J DENT EDUC, V69, P693
   Al-Shamiri Hashem-Motahir, 2018, J CLIN EXP DENT, V10, Pe54, DOI 10.4317/jced.54418
   Alanazi A.O, 2018, EGYPT J HOSP MED, V71, P0, DOI 10.12816/0047260
   Alharbi G, 2019, BMC ORAL HEALTH, V19, P0, DOI 10.1186/s12903-018-0706-0
   Ayub S.S., 2019, HLTH SCI J, V13, P0, DOI 10.21767/1791-809X.100675
   Boutros S., 2010, EASTERN MEDITERRANEAN HEALTH JOURNAL, V16, P251
   Bouya S, 2020, ANN GLOB HEALTH, V86, P0, DOI 10.5334/aogh.2698
   Calabro K, 2000, MED EDUC ONLINE, V5, P0, DOI 10.3402/meo.v5i.5850
   Cleveland Jennifer L, 2003, DENT CLIN NORTH AM, V47, P681, DOI 10.1016/S0011-8532(03)00041-7
   Cottone J A, 1996, DENT CLIN NORTH AM, V40, P293
   El Fadl RKA, 2019, HIV AIDS-RES PALLIAT, V11, P83, DOI 10.2147/HIV.S195984
   El-saaidi C.K.M., 2013, THESIS KYOTO U KYOTO, V0, P0
   Figueredo AJ, 2000, ADDICTION, V95, P0
   Goerig T, 2018, INFECT DRUG RESIST, V11, P2511, DOI 10.2147/IDR.S178922
   Halboub Esam Saleh, 2015, J INT ORAL HEALTH, V7, P15
   Hamershock RA, 2014, J DENT EDUC, V78, P1106
   Kidd-Ljunggren K, 2006, J HOSP INFECT, V64, P352, DOI 10.1016/j.jhin.2006.06.029
   LANPHEAR BP, 1994, INFECT CONT HOSP EP, V15, P745
   Machado-Carvalhais HP, 2008, J DENT EDUC, V72, P1201
   Malhotra V., 2017, J DENT ALLIED SCI, V6, P65, DOI 10.4103/2277-4696.219977
   Maticic M, 2001, J PERIODONTOL, V72, P11, DOI 10.1902/jop.2001.72.1.11
   McCarthy GM, 1999, AM J PUBLIC HEALTH, V89, P541, DOI 10.2105/AJPH.89.4.541
   McCarthy GM, 1996, COMMUNITY DENT ORAL, V24, P412, DOI 10.1111/j.1600-0528.1996.tb00890.x
   Mohamed MK, 2006, J MED VIROL, V78, P1185, DOI 10.1002/jmv.20679
   Mohammad E.L.-A.N, 2015, ANN MED BIOMED SCI, V2, P9
   Mohamoud YA, 2013, BMC INFECT DIS, V13, P0, DOI 10.1186/1471-2334-13-288
   Myers JE, 2012, J DENT EDUC, V76, P479
   Nobile M, 2018, ANN IG MED PREV COMU, V30, P111, DOI 10.7416/ai.2018.2255
   Omran D, 2018, WORLD J GASTROENTERO, V24, P4330, DOI 10.3748/wjg.v24.i38.4330
   Oosthuysen J, 2014, INT DENT J, V64, P297, DOI 10.1111/idj.12134
   Pittet D, 2009, INFECT CONT HOSP EP, V30, P611, DOI 10.1086/600379
   Pruss-Ustun A, 2005, AM J IND MED, V48, P482, DOI 10.1002/ajim.20230
   Rahman Betul, 2013, EUR J DENT, V7, PS015, DOI 10.4103/1305-7456.119058
   Saadeh Rami, 2020, SULTAN QABOOS UNIV MED J, V20, Pe54, DOI 10.18295/squmj.2020.20.01.008
   Shaghaghian Soheila, 2015, J DENT (SHIRAZ), V16, P206
   Silva O, 2018, J ENVIRON PUBLIC HEA, V2018, P0, DOI 10.1155/2018/8027130
   Singh A, 2011, INT J INFECT CONTROL, V7, P54, DOI 10.3396/ijic.v7i1.007.11
   Singh A, 2011, J DENT EDUC, V75, P421
   Suzuki T, 1997, CLIN EXP IMMUNOL, V108, P254, DOI 10.1046/j.1365-2249.1997.d01-997.x
   Thomas DL, 1996, AM J MED, V100, P41, DOI 10.1016/S0002-9343(96)90009-1
   Waked I, 2020, NEW ENGL J MED, V382, P1166, DOI 10.1056/NEJMsr1912628
   Wilburn SQ, 2004, INT J OCCUP ENV HEAL, V10, P451, DOI 10.1179/oeh.2004.10.4.451
   World Health Organization, 2002, WORLD HLTH REP 2002, V0, P0
   Yang AD, 2019, J AM COLL SURGEONS, V229, P609, DOI 10.1016/j.jamcollsurg.2019.09.001
NR 47
TC 4
Z9 4
U1 0
U2 2
PU MDPI
PI BASEL
PA ST ALBAN-ANLAGE 66, CH-4052 BASEL, SWITZERLAND
SN 
EI 1660-4601
J9 INT J ENV RES PUB HE
JI Int. J. Environ. Res. Public Health
PD JUN 15
PY 2021
VL 18
IS 12
BP 
EP 
DI 10.3390/ijerph18126248
PG 15
WC Environmental Sciences; Public, Environmental & Occupational Health
SC Environmental Sciences & Ecology; Public, Environmental & Occupational Health
GA SY8KE
UT WOS:000666129100001
PM 34207772
DA 2023-03-20
ER

PT J
AU Ceylan, E
   Koc, A
AF Ceylan, Erdal
   Koc, Aysegul
TI Effect of peer education model on nursing students' knowledge and attitudes towards HIV/AIDS
SO NURSE EDUCATION TODAY
LA English
DT Article
DE Acquired immunodeficiency syndrome; Attitude; HIV; Knowledge; Nurse; Peer education
ID hiv-related stigma; intervention; behaviors; university; turkish
AB Objectives: This research is an intervention study designed as a single group pre-test post-test model without control group in order to examine the effect of education provided to nursing students based on peer education model on HIV/AIDS knowledge level and attitude. Design, methods, settings and participants: The research was carried out at Nursing Department of Ankara Y?ld?r?m Beyaz?t University. Sample of the study consisted of second year nursing students who agreed to participate in the study and enrolled Internal Medicine Nursing course for the first time (n = 88). In the first stage of the study, nine peer mentors were selected and a total of 12 h of training were given to them by the researchers. In the second stage, peer mentors provided a total of 12 h of training to nine peer students groups. All groups were created by simple randomization on the ?research randomizer? website. Demographics questionnaire, AIDS knowledge scale and AIDS attitude scale were used to collect the data. Data was analyzed by using descriptive statistics, Pearson Chi-square test, paired sample t-Test, Wilcoxon test and Spearman correlation test. Results: It was determined that peer education provided a statistically significant increase in AIDS knowledge scale score in peer students (pretest x=10.32 ? 3.59, posttest x=19.69 ? 1.51) (p < 0.001). In addition, peer education was found to provide a statistically significant increase in AIDS attitude scale score in peer students (pretest x=56.64 ? 8.36, posttest x=72.95 ? 7.02) (p < 0.001). Conclusion: It has been determined that peer education method is an effective method in increasing HIV/AIDS knowledge and attitude towards people living with HIV/AIDS in nursing students. Therefore, it is recommended to include peer education model in nursing educations regarding HIV/AIDS.
C1 [Ceylan, Erdal; Koc, Aysegul] Ankara Yildirim Beyazit Univ, Fac Hlth Sci, Nursing Dept, Ankara, Turkey.
C3 Ankara Yildirim Beyazit University
RP Ceylan, E (corresponding author), Ankara Yildirim Beyazit Univ, Fac Hlth Sci, Nursing Dept, Ankara, Turkey.
EM erdlcyln.ec@gmail.com
CR Adeomi AA, 2014, AIDS RES TREAT, V2014, P0, DOI 10.1155/2014/131756
   Ahmadi S, 2019, HIV AIDS REV, V18, P183, DOI 10.5114/hivar.2019.88475
   Akkus D, 2016, J PSYCHIATR NURS, V7, P34, DOI 10.5505/phd.2016.59489
   Al-Iryani B, 2011, BMC PUBLIC HEALTH, V11, P0, DOI 10.1186/1471-2458-11-279
   [Anonymous], 2016, HSP, V3, P173, DOI 10.17681/hsp.56193., 10.17681/HSP.56193
   [Anonymous], 1900, V8, V0, P18
   Atac M, 2016, FLORENCE NIGHTINGALE, V24, P155, DOI 10.17672/fnhd.59062
   Atav AS, 2015, NURS FORUM, V50, P116, DOI 10.1111/nuf.12059
   Aydemir N, 2018, STUD PSYCHOL-TURKEY, V38, P73, DOI 10.26650/SP409425
   Bahadir Yilmaz E., 2020, TJSS, V4, P196
   Basci E., 2019, SOSYOLOJI NOTLARI, V3, P61
   Bulduk S, 2012, J ASSOC NURSE AIDS C, V23, P233, DOI 10.1016/j.jana.2011.02.003
   Diesel H.J., 2017, ANPC, V3, P57, DOI 10.17352/anpc.000027
   Dong XM, 2018, BMC PUBLIC HEALTH, V18, P0, DOI 10.1186/s12889-018-5654-8
   Ercan S., 2015, J OCCUPATIONAL THERA, V3, P109
   Farahani K. A., 2004, MEDICAL JOURNAL OF REPRODUCTION & INFERTILITY, V5, P77
   Feyissa GT, 2019, PLOS ONE, V14, P0, DOI 10.1371/journal.pone.0211298
   Gao XH, 2012, PLOS ONE, V7, P0, DOI 10.1371/journal.pone.0044881
   Gulsah Kok RN., 2018, INT J CARING SCI, V11, P1697
   Gursoy E., 2010, AILE VE TOPLUM DERGI, V23, P29
   Ibrahim N, 2012, PREV MED, V55, P505, DOI 10.1016/j.ypmed.2012.09.003
   Jones SG, 2017, J HEALTH CARE POOR U, V28, P33, DOI 10.1353/hpu.2017.0051
   Kaponda CPN, 2009, J ASSOC NURSE AIDS C, V20, P230, DOI 10.1016/j.jana.2008.12.005
   Khosravi N, 2018, CLIN EPIDEMIOL GLOB, V6, P115, DOI 10.1016/j.cegh.2017.09.004
   Li L, 2013, AM J PUBLIC HEALTH, V103, P286, DOI 10.2105/AJPH.2012.300854
   Menna T, 2015, REPROD HEALTH, V12, P0, DOI 10.1186/s12978-015-0077-9
   Michielsen K, 2012, BMC PUBLIC HEALTH, V12, P0, DOI 10.1186/1471-2458-12-729
   Miller AN, 2008, J HEALTH COMMUN, V13, P345, DOI 10.1080/10810730802063470
   Nair M, 2019, BMJ OPEN, V9, P0, DOI 10.1136/bmjopen-2019-033790
   Norr KF, 2012, J ASSOC NURSE AIDS C, V23, P0, DOI 10.1016/j.jana.2011.02.001
   Ozakgul AA, 2014, NURS EDUC TODAY, V34, P929, DOI 10.1016/j.nedt.2013.10.018
   Ozturk D., 2019, J ED RES NURSING, V16, P295, DOI 10.5222/HEAD.2019.295
   Parajulee S., 2012, JCMS NEPAL, V8, P27
   Republic of Turkey Ministry of Health General Directorate of Public Health Infectious Diseases Depa, 2020, HIV AIDS STAT, V0, P0
   Suominen T, 2015, BMC NURS, V14, P0, DOI 10.1186/s12912-014-0053-7
   Sutcu Cicek H., 2016, HACETTEPE U FACULTY, V3, P65
   Tekin H.H., 2018, J COMMUNITY MED HLTH, V8, P0, DOI 10.4172/2161-0711.1000624
   Unutkan A., 2015, EGITIM OGRETIM ARAST, V4, P156
   Wulandari D.A., 2019, AHSR, V13, P76
   Zibaee N., 2016, J ED COMMUNITY HLTH, V2, P19
NR 41
TC 2
Z9 2
U1 5
U2 11
PU CHURCHILL LIVINGSTONE
PI EDINBURGH
PA JOURNAL PRODUCTION DEPT, ROBERT STEVENSON HOUSE, 1-3 BAXTERS PLACE, LEITH WALK, EDINBURGH EH1 3AF, MIDLOTHIAN, SCOTLAND
SN 0260-6917
EI 1532-2793
J9 NURS EDUC TODAY
JI Nurse Educ. Today
PD APR 15
PY 2021
VL 99
IS 
BP 
EP 
DI 10.1016/j.nedt.2021.104808
PG 7
WC Education, Scientific Disciplines; Nursing
SC Education & Educational Research; Nursing
GA RF6MV
UT WOS:000634957300018
PM 33610052
DA 2023-03-20
ER

PT J
AU Milic, M
   Dotlic, J
   Gazibara, T
   Parlic, M
   Nicholson, D
   Mitic, K
   Lazic, D
   Stevanovic, J
AF Milic, Marija
   Dotlic, Jelena
   Gazibara, Tatjana
   Parlic, Milan
   Nicholson, Desmond
   Mitic, Katarina
   Lazic, Dragoslav
   Stevanovic, Jasmina
TI Positive attitudes towards persons living with HIV in North Kosovo: The university students' perspective
SO HEALTH & SOCIAL CARE IN THE COMMUNITY
LA English
DT Article
DE attitudes; high-risk groups; HIV; prevention; students
ID stigma; knowledge; risk; hiv/aids; aids; homosexuality; perceptions; behaviors; serbia
AB HIV-related stigma could delay the identification and treatment of persons living with HIV (PLHIV), particularly in regions affected by ethnic conflicts. The aims of this study were to assess attitudes towards PLHIV and examine factors associated with stronger positive attitudes towards PLHIV among university students in the Serbian province of Kosovo. A cross-sectional study was conducted at the University of Pristina temporarily settled in Kosovska Mitrovica during the academic year 2013-2014. A total of 1,017 first- and fourth-year students completed an anonymous questionnaire about socio-demographic characteristics, PLHIV, high-risk groups for acquiring HIV and health behaviour. The main outcome measure was the Attitude Score (ATS), calculated as a sum of points awarded for all attitude-related items. The majority of students (84%) expressed positive attitudes towards PLHIV, while others were indecisive. Most students held negative opinions about persons who use drugs (64%), homosexual persons of both genders (50%) and sex workers (42%). Being female (odds ratio [OR] = 1.49, 95% confidence interval [CI] 1.05-2.09) and older (OR = 1.13, 95% CI 1.03-1.24), not doing paid work while studying (OR = 3.35, 95% CI = 1.63-6.84), studying health-related disciplines (beta = -0.113, 95% CI = -0.085 to -2.747), having stronger positive attitudes towards homosexual persons of both genders (OR = 0.77, 95% CI = 0.64-0.94) and not using illicit drugs (beta = 2.08, 95% CI = 1.03-4.20) were associated with stronger positive attitudes towards PLHIV. Social inclusion of PLHIV and individuals at high risk for acquiring HIV could help reduce the HIV-related stigma.
C1 [Milic, Marija; Parlic, Milan; Stevanovic, Jasmina] Univ Pristina Temporarily Settled Kosovska Mitrov, Fac Med, Dept Epidemiol, Anri Dinana Bb, Kosovska Mitrovica 38228, Kosovo.
   [Dotlic, Jelena] Univ Belgrade, Clin Ctr Serbia, Clin Obstet & Gynecol, Belgrade, Serbia.
   [Dotlic, Jelena] Univ Belgrade, Fac Med, Belgrade, Serbia.
   [Gazibara, Tatjana] Univ Belgrade, Fac Med, Inst Epidemiol, Belgrade, Serbia.
   [Nicholson, Desmond] Minist Publ Hlth, Dept Reg Hlth Serv Reg 5, Georgetown, Guyana.
   [Mitic, Katarina] SOS Childrens Villages, Emergency Relief Project Solidar, Belgrade, Serbia.
   [Lazic, Dragoslav] Univ Pristina Temporarily Settled Kosovska Mitrov, Fac Dent, Kosovska Mitrovica, Serbia.
C3 Clinical Centre of Serbia; University of Belgrade; University of Belgrade; University of Belgrade; Universiteti i Prishtines
RP Stevanovic, J (corresponding author), Univ Pristina Temporarily Settled Kosovska Mitrov, Fac Med, Dept Epidemiol, Anri Dinana Bb, Kosovska Mitrovica 38228, Kosovo.
EM jaska.stevanovic@gmail.com
CR Antebi-Gruszka Nadav, 2018, PSYCHOL SEX ORIENTAT GEND DIVERS, V5, P156, DOI 10.1037/sgd0000292
   Austin PC, 2015, J CLIN EPIDEMIOL, V68, P627, DOI 10.1016/j.jclinepi.2014.12.014
   Tran BX, 2019, INT J ENV RES PUB HE, V16, P0, DOI 10.3390/ijerph16111899
   Badahdah A. M., 2010, EASTERN MEDITERRANEAN HEALTH JOURNAL, V16, P901
   Baros S, 2018, HEALTH RISK SOC, V20, P342, DOI 10.1080/13698575.2018.1551991
   Baytner-Zamir Rotem, 2014, BMC RES NOTES, V7, P168, DOI 10.1186/1756-0500-7-168
   Blagojevic L, 2013, EPIDEMIOL PREV, V37, P161
   Center for Disease Control and Prevention, 2019, SEXUALLY TRANSMITTED, V0, P0
   Country Report, 2006, KOS ROM HARM RED NET, V0, P0
   Cousins S, 2018, LANCET HIV, V5, PE343, DOI 10.1016/S2352-3018(18)30144-9
   Department for Healthcare promotion and prevention, 2019, I STUD HLTH CAR, V0, P0
   Earnshaw VA, 2012, AIDS EDUC PREV, V24, P574, DOI 10.1521/aeap.2012.24.6.574
   Frye V, 2017, EVAL PROGRAM PLANN, V63, P45, DOI 10.1016/j.evalprogplan.2017.03.004
   Gazibara T, 2018, VOJNOSANIT PREGL, V75, P1178, DOI 10.2298/VSP160920050G
   Gokengin D, 2018, INT J INFECT DIS, V70, P121, DOI 10.1016/j.ijid.2018.03.007
   Gupta GR, 2008, LANCET, V372, P764, DOI 10.1016/S0140-6736(08)60887-9
   Haffejee F, 2018, AJAR-AFR J AIDS RES, V17, P109, DOI 10.2989/16085906.2018.1439512
   Haroun D, 2016, PLOS ONE, V11, P0, DOI 10.1371/journal.pone.0149920
   Huang J, 2005, AIDS PATIENT CARE ST, V19, P769, DOI 10.1089/apc.2005.19.769
   Institute of Public Health of Serbia, 2016, ANN REP COMM DIS, V0, P0
   Institute of Public Health of Serbia, 2014, RES NAT HLTH SURV SE, V0, P0
   Inungu Joseph, 2009, J HEALTH HUM SERV ADM, V32, P259
   Jakobsson N, 2011, FEM ECON, V17, P31, DOI 10.1080/13545701.2010.541863
   Kerrigan D, 2017, GLOB PUBLIC HEALTH, V12, P185, DOI 10.1080/17441692.2015.1064459
   Korhonen T, 2012, J BIOSOC SCI, V44, P661, DOI 10.1017/S0021932012000338
   KOSOVO, 2015, KOSOVO NARR REP 2015, V0, P0
   Kulane A, 2017, INT J ENV RES PUB HE, V14, P0, DOI 10.3390/ijerph14070721
   Leddy AM, 2019, AIDS, V33, P1379, DOI 10.1097/QAD.0000000000002189
   Li X, 2017, BMC INFECT DIS, V17, P0, DOI 10.1186/s12879-017-2216-0
   Logie CH, 2019, J INT AIDS SOC, V22, P0, DOI 10.1002/jia2.25341
   Long SL, 2012, SEX ROLES, V66, P117, DOI 10.1007/s11199-011-0088-0
   Lugova H, 2015, MALAYS J MED SCI, V22, P64
   Mahajan AP, 2008, AIDS, V22, PS67, DOI 10.1097/01.aids.0000327438.13291.62
   Milic M, 2020, EUR J CONTRACEP REPR, V25, P269, DOI 10.1080/13625187.2020.1766674
   Ministry of Health of Serbia (Institute of Public Health of Serbia), 2013, RES POP MOST RISK HI, V0, P0
   Nubed CK, 2016, BMC PUBLIC HEALTH, V16, P0, DOI 10.1186/s12889-016-3516-9
   Paunic Mila, 2014, COLL ANTROPOL, V38, P409
   Pekmezovic T, 2011, QUAL LIFE RES, V20, P391, DOI 10.1007/s11136-010-9754-x
   Santona A, 2018, J HOMOSEXUAL, V65, P361, DOI 10.1080/00918369.2017.1320165
   Schneider A, 2010, DTSCH ARZTEBL INT, V107, P776, DOI 10.3238/arztebl.2010.0776
   Sohn Aeree, 2012, OSONG PUBLIC HEALTH RES PERSPECT, V3, P24, DOI 10.1016/j.phrp.2012.01.004
   Stojisavljevic S, 2017, PLOS ONE, V12, P0, DOI 10.1371/journal.pone.0179101
   The Global Fund, 2019, SERBIA, V0, P0
   UNAIDS (Joint United Nations Program on HIV/AIDS), 2014, REP SERB REP PER JAN, V0, P0
   Vowa E. M., 2015, EUROPEAN J PUBLIC S3, V25, P436, DOI 10.1093/eurpub/ckv176.169
   Wagner AC, 2017, AIDS EDUC PREV, V29, P364, DOI 10.1521/aeap.2017.29.4.364
   Woodgate RL, 2017, SOC SCI MED, V194, P17, DOI 10.1016/j.socscimed.2017.10.002
NR 47
TC 0
Z9 0
U1 0
U2 1
PU WILEY
PI HOBOKEN
PA 111 RIVER ST, HOBOKEN 07030-5774, NJ USA
SN 0966-0410
EI 1365-2524
J9 HEALTH SOC CARE COMM
JI Health Soc. Care Community
PD JUL 15
PY 2021
VL 29
IS 4
BP 1100
EP 1114
DI 10.1111/hsc.13144
EA SEP 2020
PG 15
WC Public, Environmental & Occupational Health; Social Work
SC Public, Environmental & Occupational Health; Social Work
GA SV4YP
UT WOS:000565355200001
PM 32881208
DA 2023-03-20
ER

PT J
AU Cooper, RL
   Tabatabai, M
   Juarez, PD
   Ramesh, A
   Morris, MC
   Brown, KY
   Arcury, TA
   Shinn, M
   Mena, LA
   Juarez, PM
AF Cooper, Robert L.
   Tabatabai, Mohammad
   Juarez, Paul D.
   Ramesh, Aramandla
   Morris, Matthew C.
   Brown, Katherine Y.
   Arcury, Thomas A.
   Shinn, Marybeth
   Mena, Leandro A.
   Juarez, Patricia-Matthews
TI Pre-Exposure Prophylaxis Training among Medical Schools in the United States
SO JOURNAL OF PRIMARY CARE AND COMMUNITY HEALTH
LA English
DT Article
DE HIV; pre-exposure prophylaxis; medical education and training; United States
ID antiretroviral prophylaxis; hiv risk; knowledge; prep; prevention; attitudes; providers
AB Pre-Exposure Prophylaxis (PrEP) has been shown to be an effective method of HIV prevention for men who have sex with-men (MSM) and -transgender women (MSTGWs), serodiscordant couples, and injection drug users; however fewer than 50 000 individuals currently take this regimen. Knowledge of PrEP is low among healthcare providers and much of this lack of knowledge stems from the lack or exposure to PrEP in medical school. We conducted a cross sectional survey of medical schools in the United States to assess the degree to which PrEP for HIV prevention is taught. The survey consisted Likert scale questions assessing how well the students were prepared to perform each skill associated with PrEP delivery, as well as how PrEP education was delivered to students. We contacted 141 medical schools and 71 responded to the survey (50.4%). PrEP education was only reported to be offered at 38% of schools, and only 15.4% reported specific training for Lesbian, Gay, Bisexual, and Transgender (LGBT) patients. The most common delivery methods of PrEP content were didactic sessions with 11 schools reporting this method followed by problem-based learning, direct patient contact, workshops, and small group discussions. Students were more prepared to provide PrEP to MSM compared to other high-risk patients. Few medical schools are preparing their students to prescribe PrEP upon graduation. Further, there is a need to increase the number of direct patient contacts or simulations for students to be better prepared.
C1 [Cooper, Robert L.; Tabatabai, Mohammad; Juarez, Paul D.; Ramesh, Aramandla; Brown, Katherine Y.; Juarez, Patricia-Matthews] Meharry Med Coll, Nashville, TN 37208 USA.
   [Morris, Matthew C.; Mena, Leandro A.] Univ Mississippi, Med Ctr, Jackson, MS 39216 USA.
   [Arcury, Thomas A.] Wake Forest Sch Med, Winston Salem, NC 27101 USA.
   [Shinn, Marybeth] Vanderbilt Univ, 221 Kirkland Hall, Nashville, TN 37235 USA.
C3 Meharry Medical College; University of Mississippi; University of Mississippi Medical Center; Wake Forest University; Vanderbilt University
RP Cooper, RL (corresponding author), Meharry Med Coll, Dept Family & Community Med, 1005 Dr DB Todd Jr Blvd, Nashville, TN 37208 USA.
EM rcooper@mmc.edu
FU Health Resources and Services Administration (HRSA) of the U.S. Department of Health and Human Services (HHS) [UH1HP30348]
CR Baeten JM, 2012, NEW ENGL J MED, V367, P399, DOI 10.1056/NEJMoa1108524
   Blumenthal J, 2015, AIDS BEHAV, V19, P802, DOI 10.1007/s10461-015-0996-z
   Bunting Samuel R, 2019, MEDEDPORTAL, V15, P10818, DOI 10.15766/mep_2374-8265.10818
   Bush S., 2016, ASM MICROBE ICAAC, V16, P16
   Calabrese SK, 2020, J INT AIDS SOC, V23, P0, DOI 10.1002/jia2.25559
   Castel AD, 2015, JAIDS-J ACQ IMM DEF, V70, P520, DOI 10.1097/QAI.0000000000000780
   Centers for Disease Control and Prevention, 2013, DIAGN HIV INF US DEP, V0, P0
   Choopanya K, 2013, LANCET, V381, P2083, DOI 10.1016/S0140-6736(13)61127-7
   Cooper RL, 2021, INQUIRY-J HEALTH CAR, V58, P0, DOI 10.1177/00469580211017666
   Edelman EJ, 2017, AIDS BEHAV, V21, P1025, DOI 10.1007/s10461-016-1612-6
   Feyissa GT, 2019, PLOS ONE, V14, P0, DOI 10.1371/journal.pone.0211298
   Garofalo R, 2006, J ADOLESCENT HEALTH, V38, P230, DOI 10.1016/j.jadohealth.2005.03.023
   Grant RM, 2010, NEW ENGL J MED, V363, P2587, DOI 10.1056/NEJMoa1011205
   Harris PA, 2009, J BIOMED INFORM, V42, P377, DOI 10.1016/j.jbi.2008.08.010
   Karim QA, 2010, SCIENCE, V329, P1168, DOI 10.1126/science.1193748
   Machowska A, 2020, BMJ OPEN, V10, P0, DOI 10.1136/bmjopen-2019-033612
   MCDANIEL JS, 1995, J AM COLL HEALTH, V44, P11, DOI 10.1080/07448481.1995.9937503
   Morris M, 2019, BMC MED EDUC, V19, P0, DOI 10.1186/s12909-019-1727-3
   Murnane PM, 2013, AIDS, V27, P2155, DOI 10.1097/QAD.0b013e3283629037
   Peterson Leigh, 2007, PLOS CLIN TRIALS, V2, Pe27, DOI 10.1371/journal.pctr.0020027
   Petroll AE, 2017, AIDS BEHAV, V21, P1256, DOI 10.1007/s10461-016-1625-1
   Prejean J, 2011, PLOS ONE, V6, P0, DOI 10.1371/journal.pone.0017502
   Spinner CD, 2016, INFECTION, V44, P151, DOI 10.1007/s15010-015-0850-2
   Strathdee Steffanie A, 2010, CURR HIV/AIDS REP, V7, P99, DOI 10.1007/s11904-010-0043-7
   U.S. CDC, 2013, HIV SURV REP, V0, P0
   Wilson EC, 2009, AIDS BEHAV, V13, P902, DOI 10.1007/s10461-008-9508-8
NR 26
TC 2
Z9 2
U1 0
U2 1
PU SAGE PUBLICATIONS INC
PI THOUSAND OAKS
PA 2455 TELLER RD, THOUSAND OAKS, CA 91320 USA
SN 2150-1319
EI 2150-1327
J9 J PRIM CARE COMMUNIT
JI J. Prim. Care Community Health
PD JUL 15
PY 2021
VL 12
IS 
BP 
EP 
DI 10.1177/21501327211028713
PG 5
WC Primary Health Care
SC General & Internal Medicine
GA UE6GW
UT WOS:000687985200001
PM 34219508
DA 2023-03-20
ER

PT J
AU Jawla, M
   Omoike, OE
   Strasser, S
   Liu, Y
   Davis, D
   Zheng, SM
AF Jawla, Muhammed
   Omoike, Ogbebor Enaholo
   Strasser, Sheryl
   Liu, Ying
   Davis, Danisha
   Zheng, Shimin
TI Prevalence of HIV testing and factors influencing the attitude of high school students towards HIV testing uptake in US using, Youth Risk Behavior Survey 2017 data
SO AIDS CARE-PSYCHOLOGICAL AND SOCIO-MEDICAL ASPECTS OF AIDS/HIV
LA English
DT Article
DE HIV; AIDS; HIV testing; youths; sexual activity
ID united-states
AB This study examined associations between the prevalence of HIV testing and factors or behaviors that influence HIV testing in U.S.A. 9th to 12th graders using the 2017 Youth Risk Behavior Surveillance Survey (YRBSS) data. Selection criteria was based on a positive report of sexual debut (Ever had sex? Yes/No). Outcome of interest was having ever tested for HIV. Independent risk factors included age, sex, grade, race, condom use, age at first sexual intercourse, number of lifetime sexual partners, use of contraceptives, use of drug or alcohol before last sexual activity and several other factors. Chi-square and logistic regression analyses were conducted to evaluate factors associated with HIV screening participation. HIV testing prevalence was 20.34%. Females (53.97%) were more likely to participate in HIV screening test than males (67.37% females versus 32.63% males) and had higher odds of testing (OR: 2.229; p < .0001). Those in 11th and 12th grade, aged greater than 16 and with multiple sexual partners had higher rates of HIV testing. Strongest associations with HIV testing were older age at 1st sexual intercourse, odds ratio (OR): 0.413; (p <= .0001), having three or more sexual partners (OR: 2.023; p <= .0001), being female (OR: 2.021; p <= .0001), use of contraceptives (OR: 1.828; p <= .0001) and describing grades in school as mostly A's or B's (OR: 0.696; p <= .001).
C1 [Jawla, Muhammed; Omoike, Ogbebor Enaholo; Liu, Ying; Zheng, Shimin] East Tennessee State Univ, Dept Biostat & Epidemiol, Johnson City, TN 37614 USA.
   [Strasser, Sheryl] Georgia State Univ, Sch Publ Hlth, Atlanta, GA 30303 USA.
   [Davis, Danisha] East Tennessee State Univ, Dept Biol Sci, Coll Arts & Sci, Johnson City, TN USA.
C3 East Tennessee State University; University System of Georgia; Georgia State University; East Tennessee State University
RP Omoike, OE (corresponding author), East Tennessee State Univ, Dept Biostat & Epidemiol, Johnson City, TN 37614 USA.
EM omoike@etsu.edu
CR [Anonymous], 2018, HIV AIDS DAT STAT, V0, P0
   Balaji AB, 2012, ARCH PEDIAT ADOL MED, V166, P331, DOI 10.1001/archpediatrics.2011.1131
   CDC, 2018, 2017 YRBS DAT US GUI, V67, P0
   Coeytaux K, 2014, SPRINGERPLUS, V3, P0, DOI 10.1186/2193-1801-3-202
   Inungu Joseph, 2011, OPEN AIDS J, V5, P80, DOI 10.2174/1874613601105010080
   Kaiser Family Foundation, 2019, HIV AIDS EP US BAS, V0, P0
   Rasberry CN, 2017, MMWR-MORBID MORTAL W, V66, P921, DOI 10.15585/mmwr.mm6635a1
   Van Handel M, 2016, PEDIATRICS, V137, P0, DOI 10.1542/peds.2015-2700
NR 8
TC 2
Z9 2
U1 0
U2 1
PU ROUTLEDGE JOURNALS, TAYLOR & FRANCIS LTD
PI ABINGDON
PA 2-4 PARK SQUARE, MILTON PARK, ABINGDON OX14 4RN, OXON, ENGLAND
SN 0954-0121
EI 1360-0451
J9 AIDS CARE
JI Aids Care-Psychol. Socio-Med. Asp. Aids-Hiv
PD APR 3
PY 2021
VL 33
IS 4
BP 553
EP 557
DI 10.1080/09540121.2020.1766663
EA MAY 2020
PG 5
WC Health Policy & Services; Public, Environmental & Occupational Health; Psychology, Multidisciplinary; Respiratory System; Social Sciences, Biomedical
SC Health Care Sciences & Services; Public, Environmental & Occupational Health; Psychology; Respiratory System; Biomedical Social Sciences
GA QT0IV
UT WOS:000536109800001
PM 32423233
DA 2023-03-20
ER

PT J
AU Ruan, LQ
   Zhao, R
   Ong, JJ
   Fu, XX
   Xiong, Y
   Chen, Y
   He, D
   Chen, YJ
   Zhuang, X
   Zhang, L
AF Ruan, Luanqi
   Zhao, Rui
   Ong, Jason J.
   Fu, Xiaoxing
   Xiong, Ying
   Chen, Yan
   He, Da
   Chen, Yujia
   Zhuang, Xun
   Zhang, Lei
TI A national survey of HIV knowledge, sexual practices and attitude towards homosexuality for HIV elimination among young people in China
SO SEXUAL HEALTH
LA English
DT Article
DE attitudes; Chinese young people; HIV knowledge; homosexuality; sexual behaviours
AB Background: Elimination of HIV is a public health priority in China, but there has been reports of an upsurge in HIV among young people. A nationwide cross-sectional survey was conducted to assess the awareness of HIV knowledge, attitudes towards homosexuality and practice of sexual behaviours among Chinese aged 15-24 years. Methods: The face-to-face survey was conducted from June to August 2017, collecting data on sociodemographic characteristics, HIV-related knowledge, attitudes towards homosexuality and practice of sexual behaviours among Chinese senior high school and university students. A generalised linear model (GLM) was used to assess the different levels of HIV knowledge between groups, and identify the key contributors to HIV knowledge scores. Results: The survey was completed by 73.6% (1355/1840) of the students approached. The overall level of HIV-related knowledge was low (58.9%, 10.6/18); 48.0% (650/1355) supported same-sex marriage; and 6.9% (93/1355) self-identified as homosexual or bisexual. The major factors associated with higher scores [mean +/- standard deviation (s.d.)] in HIV knowledge among students included: having received school-based HIV education (11.47 +/- 3.51 vs 9.02 +/- 4.14, P < 0.05); support for same-sex marriage (11.69 +/- 3.33 vs 9.49 +/- 4.29, P < 0.05) and older age (11.61 +/- 2.78 vs 9.87 +/- 4.17, P < 0.05). Compared with females, males were significantly more likely (all P < 0.05) to report masturbation (60.7% vs 7.6%), pornography experiences (77.4% vs 35.3%), sexual encounters (24.6% vs 12.3%), casual sex (37.0% vs 18.1%) and sex under the influence of alcohol (29.5% vs 12.8%). Conclusions: There is is still much room for improvement in terms of HIV/AIDS prevention and health education for Chinese young people, and more comprehensive and diverse models of education for HIV prevention are urgently needed.
C1 [Ruan, Luanqi; Chen, Yujia; Zhuang, Xun] Nantong Univ, Sch Publ Hlth, Dept Epidemiol & Biostat, Nantong, Jiangsu, Peoples R China.
   [Ruan, Luanqi; Ong, Jason J.; Zhang, Lei] Alfred Hlth, Melbourne Sexual Hlth Ctr, Melbourne, Vic, Australia.
   [Ruan, Luanqi; Zhang, Lei] Zhengzhou Univ, Coll Publ Hlth, Dept Epidemiol & Biostat, Zhengzhou, Henan, Peoples R China.
   [Zhao, Rui; Ong, Jason J.; Zhang, Lei] Xi An Jiao Tong Univ, Hlth Sci Ctr, Sch Publ Hlth, China Australia Joint Res Ctr Infect Dis, Xian, Shaanxi, Peoples R China.
   [Ong, Jason J.] London Sch Hyg & Trop Med, Dept Clin Res, London, England.
   [Ong, Jason J.; Zhang, Lei] Monash Univ, Fac Med, Cent Clin Sch, Melbourne, Vic, Australia.
   [Fu, Xiaoxing] Renmin Univ China, Sch Sociol & Populat Studies, Beijing, Peoples R China.
   [Xiong, Ying; Chen, Yan; He, Da] Delan Bright Char Fdn, Changsha, Hunan, Peoples R China.
C3 Nantong University; Zhengzhou University; Xi'an Jiaotong University; University of London; London School of Hygiene & Tropical Medicine; Monash University; Renmin University of China
RP Zhuang, X (corresponding author), Nantong Univ, Sch Publ Hlth, Dept Epidemiol & Biostat, Nantong, Jiangsu, Peoples R China.; Zhang, L (corresponding author), Alfred Hlth, Melbourne Sexual Hlth Ctr, Melbourne, Vic, Australia.; Zhang, L (corresponding author), Zhengzhou Univ, Coll Publ Hlth, Dept Epidemiol & Biostat, Zhengzhou, Henan, Peoples R China.; Zhang, L (corresponding author), Xi An Jiao Tong Univ, Hlth Sci Ctr, Sch Publ Hlth, China Australia Joint Res Ctr Infect Dis, Xian, Shaanxi, Peoples R China.; Zhang, L (corresponding author), Monash Univ, Fac Med, Cent Clin Sch, Melbourne, Vic, Australia.
EM ntzhuang@163.com; lei.zhang1@monash.edu
FU Precision Targeted Intervention Studies among High Risk Groups for HIV Prevention in China, National Science and Technology Major Project [2018ZX10721102]; Key Project of Philosophy and Social Sciences Research in Jiangsu Education Department [2018SJZDI123]; Jiangsu Overseas Visiting Scholar Program for University Prominent Young & Middle-aged Teachers and Presidents; Nantong Municipal Bureau of Science and Technology, China [HS2016002]; Postgraduate Research & Practice Innovation Program of Jiangsu Province [KYCX18_2432]; National Natural Science Foundation of China [81950410639]; Outstanding Young Scholars Fund [3111500001]; Xi'an Jiaotong University Basic Research and Profession Grant [xtr022019003, xzy032020032]; Epidemiology modelling and risk assessment [20200344]; Xi'an Jiaotong University Young Talent Support Grant [YX6J004]; Australian National Health and Medical Research Council [APP1104781]
CR Amoateng AY, 2016, J BIOSOC SCI, V48, P20, DOI 10.1017/S0021932014000492
   Arreola S, 2015, AIDS BEHAV, V19, P227, DOI 10.1007/s10461-014-0869-x
   Balfour L, 2010, INT J INFECT DIS, V14, PE881, DOI 10.1016/j.ijid.2010.03.021
   Boladale M, 2015, AFR HEALTH SCI, V15, P1065, DOI 10.4314/ahs.v15i4.3
   Burki T, 2016, LANCET INFECT DIS, V16, P26, DOI 10.1016/S1473-3099(15)00494-6
   Buttmann N, 2014, SCAND J PUBLIC HEALT, V42, P511, DOI 10.1177/1403494814538123
   Carey MP, 2002, AIDS EDUC PREV, V14, P172, DOI 10.1521/aeap.14.2.172.23902
   Chen M, 2016, BIOMED RES INT, V2016, P0, DOI 10.1155/2016/8175921
   Chi XL, 2016, FRONT PSYCHOL, V7, P0, DOI 10.3389/fpsyg.2016.01592
   Chow EPF, 2013, SEX HEALTH, V10, P533, DOI 10.1071/SH13097
   Chow EPF, 2010, JAIDS-J ACQ IMM DEF, V55, PE32, DOI 10.1097/QAI.0b013e3181f3d3c1
   Cui Y, 2009, CHINESE MED J-PEKING, V122, P2251, DOI 10.3760/cma.j.issn.0366-6999.2009.19.013
   Denno DM, 2015, J ADOLESCENT HEALTH, V56, PS22, DOI 10.1016/j.jadohealth.2014.09.012
   Dobson AJ, 2008, INTRO GEN LINEAR MOD, V0, P0, DOI DOI 10.2307/1269239
   Fan S, 2019, SEX HEALTH, V16, P554, DOI 10.1071/SH18231
   General Office of the State Council Peoples Republic of China, 2012, NOT GEN OFF STAT COU, V0, P0
   Graugaard, 2014, UGESKRIFT LAEGER, V176, P1
   Han J, 2018, ZHONGHUA YU FANG YI XUE ZA ZHI, V52, P1254, DOI 10.3760/cma.j.issn.0253-9624.2018.12.012
   Hong H, 2018, INT J STD AIDS, V29, P491, DOI 10.1177/0956462417738468
   Hong S., 2017, CHINA MED ED TECHNOL, V31, P501
   [黄晓光 Huang Xiaoguang], 2015, 中国公共卫生 CHINA JOURNAL OF PUBLIC HEALTH, V31, P249
   Huang YY., 2017, CAPITAL J PUBLIC HLT, V11, P99
   Jiang K., 2019, PREV MED, V31, P1233
   Joint United Nations Programme on HIV/AIDS, 2019, UNAIDS DAT 2019, V0, P0
   Joint United Nations Programme on HIV/AIDS, 2014, FAST TRACK END AIDS, V0, P0
   Kar A, 2018, EAST ASIAN ARCH PSYCHIATRY, V28, P59
   Ke, 2016, CHINESE J AIDS STD, V22, P550
   Kraus S, 2014, ARCH SEX BEHAV, V43, P451, DOI 10.1007/s10508-013-0229-3
   Lara LAS, 2016, J PEDIATR ADOL GYNEC, V29, P417, DOI 10.1016/j.jpag.2015.11.012
   Lee C, 2017, J PUBLIC HEALTH DENT, V77, P30, DOI 10.1111/jphd.12168
   Li CY, 2017, REPROD HEALTH, V14, P0, DOI 10.1186/s12978-017-0368-4
   Li GQ, 2019, SCIENCE, V364, P711, DOI 10.1126/science.aay0799
   Li S, 2009, INT J STD AIDS, V20, P561, DOI 10.1258/ijsa.2008.008433
   LI VC, 1993, AIDS CARE, V5, P305, DOI 10.1080/09540129308258613
   Li W, 2020, BMJ OPEN, V10, P0, DOI 10.1136/bmjopen-2019-035889
   Li Y, 2018, ASIA-PAC J PUBLIC HE, V30, P635, DOI 10.1177/1010539518800335
   Liao Q., 2016, CHIN J SCH HLTH, V37, P1079
   Ma QQ, 2009, BMC PUBLIC HEALTH, V9, P0, DOI 10.1186/1471-2458-9-111
   Ministry of Education Peoples Republic of China, 2015, U HIV REP MECH WILL, V0, P0
   Ministry of Education Peoples Republic of China, 2019, NAT ED DEV 2018, V0, P0
   Mitchell A, 2014, ARCSHS MONOGRAPH SER, V97, P0
   National Center for AIDS/STD Control and Prevention China CDC, 2018, REG NEWS C CHIN NAT, V0, P0
   National Center for AIDS/STD Control and Prevention China CDC, 2019, ANN REP CHIN NAT HIV, V0, P0
   Ning Z., 2018, OCCUP HLTH, V34, P714
   Perales F, 2018, SOC SCI MED, V208, P190, DOI 10.1016/j.socscimed.2018.05.015
   Phillips G, 2019, ARCH SEX BEHAV, V48, P1463, DOI 10.1007/s10508-019-1404-y
   Shu C, 2016, PUBLIC HEALTH, V135, P104, DOI 10.1016/j.puhe.2016.01.021
   Song-Yuan T., 2015, MODERN PREVENTATIVE, V42, P107
   Sullivan SG, 2007, INT J DRUG POLICY, V18, P118, DOI 10.1016/j.drugpo.2006.11.014
   SUN X, 2010, INT J EPIDEMIOL S2, V39, P4, DOI 10.1093/IJE/DYQ217
   Sun Yuan Yuan, 2018, ZHONGGUO YI XUE KE XUE YUAN XUE BAO, V40, P750, DOI 10.3881/j.issn.1000-503X.10316
   Tan Xiaodong, 2007, INT J ENVIRON RES PUBLIC HEALTH, V4, P248, DOI 10.3390/ijerph2007030009
   TANG YH., 2017, CHIN HLTH SERV MAN, V348, P474
   The State Council AIDS Working Committee Office the Peoples Republic of China, 2007, CHIN HIV AIDS MON EV, V0, P0
   Tulloch HE, 2012, J IMMIGR MINOR HEALT, V14, P132, DOI 10.1007/s10903-011-9480-7
   Wang HJ, 2015, PLOS ONE, V10, P0, DOI 10.1371/journal.pone.0130212
   Wang JiCheng, 2015, MODERN PREVENTIVE MEDICINE, V42, P2757
   Wang P, 2014, GENET MOL RES, V13, P6168, DOI 10.4238/2014.March.24.17
   Wei CY, 2018, J INT AIDS SOC, V21, P0, DOI 10.1002/jia2.25166
   Wei CY, 2016, JAIDS-J ACQ IMM DEF, V71, P87, DOI 10.1097/QAI.0000000000000815
   Wei LI., 2017, CHIN J SCH DOCTOR, V31, P163
   Wu ZY, 2019, CURR HIV-AIDS REP, V16, P458, DOI 10.1007/s11904-019-00471-4
   Xu HH, 2019, BMC PUBLIC HEALTH, V19, P0, DOI 10.1186/s12889-019-6570-2
   Yan Y, 2018, PLOS ONE, V13, P0, DOI 10.1371/journal.pone.0201817
   Ye ML, 2018, HIV AIDS-RES PALLIAT, V10, P167, DOI 10.2147/HIV.S176826
   Yen CF, 2020, INT J ENV RES PUB HE, V17, P0, DOI 10.3390/ijerph17062000
   Yifei H., 2019, CHIN J SCH HLTH, V40, P359
   Yijia MA., 2017, CHINESE MED ETHICS, V30, P836
   Yu, 2014, J GRADUATES SUN YAT, V35, P48
   Zeng H, 2016, SEX TRANSM INFECT, V92, P116, DOI 10.1136/sextrans-2014-051877
   Zhang L, 2019, AIDS BEHAV, V23, P523, DOI 10.1007/s10461-018-2205-3
   Zhang L, 2013, LANCET INFECT DIS, V13, P955, DOI 10.1016/S1473-3099(13)70245-7
   [张沛超 Zhang Peichao], 2012, 中国公共卫生 CHINA PUBLIC HEALTH, V28, P921
   Zhang X, 2017, HIV MED, V18, P141, DOI 10.1111/hiv.12408
   Zhang XJ., 2015, PREV MED TRIB, V21, P250
   [张艳佶 Zhang Yanji], 2018, 中国艾滋病性病 CHINESE JOURNAL OF AIDS & STD, V24, P196
   Zhang Y, 2019, BMC INFECT DIS, V19, P0, DOI 10.1186/s12879-019-3746-4
   Zhou J., 2017, CHIN J SCH HLTH, V38, P657
   Zou HC, 2018, LANCET INFECT DIS, V18, P16, DOI 10.1016/S1473-3099(17)30711-9
   Zou YL, 2013, EUR J CONTRACEP REPR, V18, P127, DOI 10.3109/13625187.2013.772974
NR 80
TC 3
Z9 3
U1 3
U2 39
PU CSIRO PUBLISHING
PI CLAYTON
PA UNIPARK, BLDG 1, LEVEL 1, 195 WELLINGTON RD, LOCKED BAG 10, CLAYTON, VIC 3168, AUSTRALIA
SN 1448-5028
EI 1449-8987
J9 SEX HEALTH
JI Sex Health
PD JUN 15
PY 2021
VL 18
IS 1
BP 64
EP 76
DI 10.1071/SH20122
EA FEB 2021
PG 13
WC Public, Environmental & Occupational Health; Infectious Diseases
SC Public, Environmental & Occupational Health; Infectious Diseases
GA QR6XS
UT WOS:000621757700001
PM 33632383
DA 2023-03-20
ER

PT J
AU Head, SK
   Eaton, D
   Lloyd, PC
   McLaughlin, A
   Davies-Cole, J
AF Head, Sara K.
   Eaton, Danice
   Lloyd, Patricia C.
   McLaughlin, Aimee
   Davies-Cole, John
TI Exchange Sex Among High School Students-Washington, DC, 2017
SO JOURNAL OF ADOLESCENT HEALTH
LA English
DT Article
DE Exchange sex; Youth; HIV; Sexually transmitted diseases; Risk behavior
ID hiv-related risk; protective factors; low-income; us city; women; youth; adolescents; prevalence; behavior; drugs
AB Purpose: Exchange sex, the exchange of money or nonmonetary items for sex, is associated with sexually transmitted diseases and HIV. We sought to identify prevalence and characteristics associated with exchange sex among District of Columbia (DC) high school students. Methods: We used the 2017 DC Youth Risk Behavior Survey, a cross-sectional survey of students in grades 9-12 (n 1/4 8,578). We performed multivariable logistic regression to examine associations between exchange sex and demographic, home environment, and substance use measures. Results: In 2017, a total of 7.4% (95% confidence interval [CI]: 6.6-8.2) of students reported ever having engaged in exchange sex. Odds of exchange sex were higher among males (adjusted odds ratio [AOR]: 2.5; 95% CI: 1.6-4.0) and students who had sexual contact with partners of both sexes (AOR: 2.4; 95% CI: 1.2-4.9), compared with students having sexual contact with partners of opposite sex only. Exchange sex was also associated with having been kicked out, run away, or abandoned during the past 30 days (AOR: 10.7; 95% CI: 7.0-16.3]); going hungry during the past 30 days (AOR: 2.2; 95% CI: 1.1-4.5); and ever using synthetic marijuana (AOR: 2.6; 95% CI: 1.3-5.0) or cocaine, heroin, methamphetamines, or ecstasy (AOR: 2.9; 95% CI: 1.6-5.3]), compared with those who had not. Conclusions: Approximately one in 14 DC high school students engaged in exchange sex. Programs providing services to youth with unstable housing, food insecurity, or who use drugs should incorporate sexual health services to address exchange sex practices. Published by Elsevier Inc. on behalf of Society for Adolescent Health and Medicine.
C1 [Head, Sara K.] Ctr Dis Control & Prevent, Epidem Intelligence Serv, 1600 Clifton Rd, Atlanta, GA 30329 USA.
   [Eaton, Danice] Ctr Dis Control & Prevent, Ctr Surveillance Epidemiol & Lab Serv, Div Sci Educ & Profess Dev, Atlanta, GA USA.
   [Lloyd, Patricia C.; Davies-Cole, John] Dept Hlth, Ctr Policy Planning & Evaluat, Washington, DC USA.
   [McLaughlin, Aimee] Off State Superintendent Educ, Data & Strateg Initiat, Washington, DC USA.
C3 Centers for Disease Control & Prevention - USA; Centers for Disease Control & Prevention - USA
RP Head, SK (corresponding author), Ctr Dis Control & Prevent, Epidem Intelligence Serv, 1600 Clifton Rd, Atlanta, GA 30329 USA.
EM fly7@cdc.gov
CR [Anonymous], 2018, ANN EP SURV REP DAT, V0, P0
   [Anonymous], 2017, DISTR COL YOUTH RISK, V0, P0
   Armstrong HL, 2016, SEX HEALTH, V13, P311, DOI 10.1071/SH15200
   Baral S, 2012, LANCET INFECT DIS, V12, P538, DOI 10.1016/S1473-3099(12)70066-X
   Baral SD, 2015, LANCET, V385, P260, DOI 10.1016/S0140-6736(14)60801-1
   Boyer CB, 2017, J COMMUN HEALTH, V42, P90, DOI 10.1007/s10900-016-0234-2
   Brener ND, 2002, J ADOLESCENT HEALTH, V31, P336, DOI 10.1016/S1054-139X(02)00339-7
   Centers for Disease Control and Prevention, 2017, HIV SURVEILLANCE REP, V29, P0
   Centers for Disease Control and Prevention, 2017, SEX TRANSM DIS SURV, V0, P0
   Chop E, 2017, HEALTH CARE WOMEN IN, V38, P927, DOI 10.1080/07399332.2017.1337774
   Clayton HB, 2017, PEDIATRICS, V139, P0, DOI 10.1542/peds.2016-2675
   Cohan DL, 2005, SEX TRANSM INFECT, V81, P428, DOI 10.1136/sti.2004.013482
   Cohn AC, 2013, MMWR RECOMM REP, V62, P1
   Dank M., 2015, SURVIVING STREETS NE, V0, P0
   Decker MR, 2012, INT J GYNECOL OBSTET, V117, P173, DOI 10.1016/j.ijgo.2011.12.019
   Dunkle KL, 2010, PUBLIC HEALTH REP, V125, P90, DOI 10.1177/00333549101250S413
   Edwards JM, 2006, SEX TRANSM INFECT, V82, P354, DOI 10.1136/sti.2006.020693
   Fielding-Miller R, 2014, BMC PUBLIC HEALTH, V14, P0, DOI 10.1186/1471-2458-14-79
   Government of the District of Columbia Office of the State Superintendent of Education responses to Fiscal Year, 2019, GOV DISTR COL OFF ST, V0, P0
   Heerde JA, 2015, ARCH SEX BEHAV, V44, P181, DOI 10.1007/s10508-014-0375-2
   Kaestle CE, 2012, PREV SCI, V13, P314, DOI 10.1007/s11121-011-0268-8
   Kann L, 2016, MMWR-MORBID MORTAL W, V65, P106, DOI 10.15585/mmwr.mm6505a2
   Markham CM, 2010, J ADOLESCENT HEALTH, V46, PS23, DOI 10.1016/j.jadohealth.2009.11.214
   McNeal BA, 2016, AM J CRIM JUSTICE, V41, P710, DOI 10.1007/s12103-015-9313-7
   Milburn NG, 2006, AM J COMMUN PSYCHOL, V37, P63, DOI 10.1007/s10464-005-9005-4
   Nerlander LM, 2017, AIDS BEHAV, V21, P2283, DOI 10.1007/s10461-016-1450-6
   Nerlander LM, 2017, JAIDS-J ACQ IMM DEF, V75, PS333, DOI 10.1097/QAI.0000000000001408
   OGrady NP, 2002, CLIN INFECT DIS, V35, P1281, DOI 10.1086/344188
   Oldenburg CE, 2014, PLOS ONE, V9, P0, DOI 10.1371/journal.pone.0103549
   Popkin S.J., 2016, IMPOSSIBLE CHOICES T, V0, P0
   Popkin SJ., 2015, LET GIRLS BE GIRLS C, V0, P0
   Satterwhite CL, 2013, SEX TRANSM DIS, V40, P187, DOI 10.1097/OLQ.0b013e318286bb53
   Silverman JG, 2011, ARCH DIS CHILD, V96, P478, DOI 10.1136/adc.2009.178715
   The U.S. Conference of Mayors, 2016, US C MAYORS REP HUNG, V0, P0
   Ulloa E, 2016, J CHILD SEX ABUS, V25, P524, DOI 10.1080/10538712.2016.1167802
   Whitesell Mackenzie, 2013, J ADDICT, V2013, P579310, DOI 10.1155/2013/579310
   Wilson EC, 2009, AIDS BEHAV, V13, P902, DOI 10.1007/s10461-008-9508-8
   Wu J, 2010, DRUG ALCOHOL DEPEN, V111, P207, DOI 10.1016/j.drugalcdep.2010.04.013
NR 40
TC 5
Z9 5
U1 0
U2 3
PU ELSEVIER SCIENCE INC
PI NEW YORK
PA STE 800, 230 PARK AVE, NEW YORK, NY 10169 USA
SN 1054-139X
EI 1879-1972
J9 J ADOLESCENT HEALTH
JI J. Adolesc. Health
PD FEB 15
PY 2021
VL 68
IS 2
BP 350
EP 356
DI 10.1016/j.jadohealth.2020.06.006
EA FEB 2021
PG 7
WC Psychology, Developmental; Public, Environmental & Occupational Health; Pediatrics
SC Psychology; Public, Environmental & Occupational Health; Pediatrics
GA QD8QX
UT WOS:000615777800023
PM 32680800
DA 2023-03-20
ER

PT J
AU Mgopa, LR
   Rosser, BRS
   Ross, MW
   Lukumay, GG
   Mohammed, I
   Massae, AF
   Leshabari, S
   Mkonyi, E
   Mushy, SE
   Mwakawanga, DL
   Trent, M
   Wadley, J
   Bonilla, ZE
AF Mgopa, Lucy R.
   Rosser, B. R. Simon
   Ross, Michael W.
   Lukumay, Gift Gadiel
   Mohammed, Inari
   Massae, Agnes F.
   Leshabari, Sebalda
   Mkonyi, Ever
   Mushy, Stella Emmanuel
   Mwakawanga, Dorkasi L.
   Trent, Maria
   Wadley, James
   Bonilla, Zobeida E.
TI Cultural and clinical challenges in sexual health care provision to men who have sex with men in Tanzania: a qualitative study of health professionals' experiences and health students' perspectives
SO BMC PUBLIC HEALTH
LA English
DT Article
DE MSM; Key population; Health care provider; Sexual health; HIV; AIDS
ID hiv; workers; services; violence; depression; prevalence; education; behavior; risk; msm
AB BackgroundHealth care providers across sub-Saharan Africa continue to face challenges while delivering sexual health care services. We explored the experiences, views and challenges of health care professionals and health students across different disciplines in Tanzania, towards delivery of sexual health services to men who have sex with men.MethodsUtilizing a qualitative approach, we recruited 121 health care professionals (providers) and students from the fields of midwifery, nursing and medicine in Dar es Salaam, Tanzania. We conducted 18 focus groups discussions, stratified by profession and experience, to investigate clinical management and challenges while addressing a case of an adult male presenting with rectal gonorrhea.ResultsFindings indicated this case as extremely sensitive, clinical management involved establishing rapport and consent, medical care from history taking to treatment, and referral to other specialties. However, the illegal status of homosexuality in Tanzania was a primary concern to participants, this triggered the clinical care of this case scenario as challenging. There were uncertainties whether or not that such a case should be reported to the authorities.ConclusionFindings from this study revealed a need for training health students in Tanzania to address sexual health issues including accurate information on homosexuality, reporting requirements and clinical management in the legal and socio-cultural context of the African continent.
C1 [Mgopa, Lucy R.; Lukumay, Gift Gadiel; Massae, Agnes F.; Leshabari, Sebalda; Mushy, Stella Emmanuel; Mwakawanga, Dorkasi L.] Muhimbili Univ Hlth & Allied Sci MUHAS, Dar Es Salaam, Tanzania.
   [Rosser, B. R. Simon; Ross, Michael W.; Mohammed, Inari; Mkonyi, Ever; Bonilla, Zobeida E.] Univ Minnesota, Sch Publ Hlth, 1300 S 2nd St, Minneapolis, MN 55454 USA.
   [Trent, Maria] Johns Hopkins Univ, Washington, DC USA.
   [Wadley, James] Lincoln Univ, Counseling & Human Serv Dept, 1570 Baltimore Pike, Philadelphia, PA 19352 USA.
C3 Muhimbili University of Health & Allied Sciences; University of Minnesota System; University of Minnesota Twin Cities; Johns Hopkins University; Pennsylvania Commonwealth System of Higher Education (PCSHE); Lincoln University - Pennsylvania
RP Rosser, BRS (corresponding author), Univ Minnesota, Sch Publ Hlth, 1300 S 2nd St, Minneapolis, MN 55454 USA.
EM rosser@umn.edu
FU Eunice Kennedy Shriver National Institute of Child Health and Human Development (NICHD) National Institutes of Health [1 R01 HD092655]
CR Alli F, 2013, J COMMUN HEALTH, V38, P150, DOI 10.1007/s10900-012-9595-3
   Anderson AM, 2015, AIDS CARE, V27, P63, DOI 10.1080/09540121.2014.951597
   [Anonymous], 2016, CONS GUID HIV PREV D, V0, P0
   [Anonymous], 2018, REP GLOB SEX TRANSM, V0, P0
   [Anonymous], 2019, KEY POP TARG APPR AI, V0, P0
   [Anonymous], 2013, GLOB REG EST VIOL WO, V0, P0
   [Anonymous], 2017, SEX HLTH ITS LINK RE, V0, P0
   [Anonymous], 2018, DEL QUAL HLTH SERV G, V0, P0
   [Anonymous], 2017, DEV SEX HLTH PROGR F, V0, P0
   [Anonymous], 2015, HIV YOUNG MEN WHO HA, V0, P0
   [Anonymous], 2014, CONS GUID HIV PREV D, V0, P0
   Beyrer C, 2012, LANCET, V380, P367, DOI 10.1016/S0140-6736(12)60821-6
   Centers for Disease Control and Prevention (US) Division of Reproductive Health, 2010, REPR HLTH MAJ MIL, V0, P0
   Dourado I, 2019, BMC INT HEALTH HUM R, V19, P0, DOI 10.1186/s12914-019-0193-7
   Duby Z, 2019, S AFR J HIV MED, V20, P0, DOI 10.4102/sajhivmed.v20i1.909
   Dunnett, 2014, BRIT J HLTH CARE ASS, V8, P489, DOI 10.12968/BJHA.2014.8.10.489
   Eluwa GIE, 2019, BMC PUBLIC HEALTH, V19, P0, DOI 10.1186/s12889-019-7540-4
   Evens E, 2019, BMC INT HEALTH HUM R, V19, P0, DOI 10.1186/s12914-019-0187-5
   Exavery A, 2013, HUM RESOUR HEALTH, V11, P0, DOI 10.1186/1478-4491-11-28
   Fay H, 2011, AIDS BEHAV, V15, P1088, DOI 10.1007/s10461-010-9861-2
   Fisher CB, 2018, AIDS BEHAV, V22, P3417, DOI 10.1007/s10461-018-2081-x
   Ford JV, 2013, PUBLIC HEALTH REP, V128, P96, DOI 10.1177/00333549131282S111
   Howarth AR, 2017, BMC HEALTH SERV RES, V17, P0, DOI 10.1186/s12913-017-2264-6
   Kaighobadi F, 2020, S AFR J PSYCHOL, V50, P170, DOI 10.1177/0081246319859449
   Kapanda L, 2019, BMC HEALTH SERV RES, V19, P0, DOI 10.1186/s12913-019-4104-3
   King R, 2020, BMJ GLOB HEALTH, V5, P0, DOI 10.1136/bmjgh-2019-001901
   Kirkcaldy RD, 2019, SEX HEALTH, V16, P401, DOI 10.1071/SH19061
   Kushwaha S, 2017, BMC PUBLIC HEALTH, V17, P0, DOI 10.1186/s12889-017-4799-1
   Lane T, 2008, SEX TRANSM INFECT, V84, P430, DOI 10.1136/sti.2008.031567
   Low N, 2019, WHO B, V0, P0
   Magesa Daniel J, 2014, TANZAN J HEALTH RES, V16, P118
   Matovu JKB, 2019, BMC INFECT DIS, V19, P0, DOI 10.1186/s12879-019-3713-0
   Mgopa LR, 2017, BMC PSYCHIATRY, V17, P0, DOI 10.1186/s12888-017-1456-2
   Miltz AR, 2019, BMC PUBLIC HEALTH, V19, P0, DOI 10.1186/s12889-019-6757-6
   Mmbaga EJ, 2019, BMC HEALTH SERV RES, V19, P0, DOI 10.1186/s12913-019-4675-z
   Mmbaga EJ, 2017, SEX TRANSM INFECT, V93, P314, DOI 10.1136/sextrans-2016-052770
   Moen K, 2014, ARCH SEX BEHAV, V43, P1065, DOI 10.1007/s10508-014-0286-2
   Muller A., 2016, YOU HAVE MAKE JUDGEM, V0, P0, DOI DOI 10.1016/j.socscimed.2015.11.048
   Nyblade L., 2015, IMPACT STIGMA UTILIZ, V0, P0
   Ochonye B, 2019, BMC PUBLIC HEALTH, V19, P0, DOI 10.1186/s12889-019-7553-z
   Palinkas LA, 2015, ADM POLICY MENT HLTH, V42, P533, DOI 10.1007/s10488-013-0528-y
   Rebe KB, 2013, S AFR J HIV MED, V14, P52, DOI 10.7196/sajhivmed.841
   Rispel LC, 2011, J PUBLIC HEALTH POL, V32, PS137, DOI 10.1057/jphp.2011.29
   Ross MW, 2018, APPL NURS RES, V40, P152, DOI 10.1016/j.apnr.2018.01.005
   Ross MW, 2015, GLOBAL HEALTH ACTION, V8, P0, DOI 10.3402/gha.v8.26096
   Ross MW, 2013, BMJ OPEN, V3, P0, DOI 10.1136/bmjopen-2014-006175
   Rosser B R Simon, 2020, AFR J HEALTH NURS MIDWIFERY, V3, P84
   Saldana, 2016, CODING MANUAL QUALIT, V0, P0
   Semugoma P, 2012, LANCET, V380, P312, DOI 10.1016/S0140-6736(12)60901-5
   Shangani S, 2018, AIDS PATIENT CARE ST, V32, P477, DOI 10.1089/apc.2018.0101
   Taegtmeyer M, 2013, PLOS ONE, V8, P0, DOI 10.1371/journal.pone.0064527
   Tsang EYH, 2019, AM J MENS HEALTH, V13, P0, DOI 10.1177/1557988318823883
   van der Elst EM, 2013, J INT AIDS SOC, V16, P0, DOI 10.7448/IAS.16.4.18741
   Wanyenze RK, 2016, PLOS ONE, V11, P0, DOI 10.1371/journal.pone.0147714
   Zahn R, 2016, PLOS ONE, V11, P0, DOI 10.1371/journal.pone.0147156
NR 56
TC 4
Z9 4
U1 1
U2 2
PU BMC
PI LONDON
PA CAMPUS, 4 CRINAN ST, LONDON N1 9XW, ENGLAND
SN 
EI 1471-2458
J9 BMC PUBLIC HEALTH
JI BMC Public Health
PD APR 7
PY 2021
VL 21
IS 1
BP 
EP 
DI 10.1186/s12889-021-10696-x
PG 12
WC Public, Environmental & Occupational Health
SC Public, Environmental & Occupational Health
GA RK0KB
UT WOS:000637993200014
PM 33827508
DA 2023-03-20
ER

PT J
AU Estreet, AT
   Johnson, N
   Archibald, P
AF Estreet, Anthony T.
   Johnson, Nia
   Archibald, Paul
TI Teaching Social Justice Through Critical Reflection: Using Immersive Theatre to Address HIV Among Back Gay Men
SO JOURNAL OF SOCIAL WORK EDUCATION
LA English
DT Article; Early Access
ID black-men; health-promotion; work education; prevention; hiv/aids; stigma; sex; intervention; disclosure; homophobia
AB Critical reflection helps social work students gain a better understanding of their role and how to address social justice issues through empowerment and awareness. One way to encourage critical reflection is through the use of innovative methods such as immersive theatre. This qualitative study examined critical reflection to increase students' skills in HIV-related intervention. Results found two main themes: (1) Responding and acting: The role of Social Workers in addressing HIV in the Black Community and (2) A greater understanding of HIV as a social justice issue. Implications for social work educators include utilizing critical reflection with innovative teaching to help students better understand issues related to social justice and health disparities.
C1 [Estreet, Anthony T.] Morgan State Univ, Baltimore, MD 21239 USA.
   [Johnson, Nia] West Chester Univ, W Chester, PA USA.
   [Archibald, Paul] CUNY, Coll Staten Isl 2, Staten Isl, NY USA.
C3 Morgan State University; Pennsylvania State System of Higher Education (PASSHE); West Chester University of Pennsylvania; City University of New York (CUNY) System
RP Estreet, AT (corresponding author), Morgan State Univ, Sch Social Work, 1700 E Cold Spring Lane,3rd Floor,Room 422, Baltimore, MD 21251 USA.
EM anthony.estreet@morgan.edu
CR Ahmadov AK, 2019, EUR POLIT SCI, V18, P554, DOI 10.1057/s41304-018-0190-7
   Amaro H, 2001, PUBLIC HEALTH REP, V116, P434, DOI 10.1016/S0033-3549(04)50072-9
   Andrasik MP, 2014, AM J PUBLIC HEALTH, V104, P708, DOI 10.2105/AJPH.2013.301653
   Arnold EA, 2014, CULT HEALTH SEX, V16, P710, DOI 10.1080/13691058.2014.905706
   Baker JL, 2018, J COMMUNITY PSYCHOL, V46, P762, DOI 10.1002/jcop.21971
   Bay U, 2011, SOC WORK EDUC, V30, P745, DOI 10.1080/02615479.2010.516429
   Belotto MJ, 2018, QUAL REP, V23, P2622
   Boehm A., 2003, J SOC WORK, V3, P283, DOI 10.1177/146801730333002
   Bogart LM, 2016, SOC SCI MED, V164, P133, DOI 10.1016/j.socscimed.2016.03.028
   Boneh G, 2011, AM J PUBLIC HEALTH, V101, P455, DOI 10.2105/AJPH.2009.171991
   Bowen EA, 2013, J SOC WORK EDUC, V49, P265, DOI 10.1080/10437797.2013.768116
   Centers for Disease Control and Prevention, 2019, ANTIBIOTIC RESISTANC, V0, P0, DOI DOI 10.15620/CDC:82532
   Clarke V., 2006, QUALITATIVE RES PSYC, V3, P77, DOI 10.1191/1478088706QP063OA
   Craig SL, 2017, J SOC WORK EDUC, V53, P466, DOI 10.1080/10437797.2016.1272516
   Fantus S, 2020, J SOC WORK EDUC, V56, P607, DOI 10.1080/10437797.2019.1661906
   Ferguson H, 2018, SOC WORK EDUC, V37, P415, DOI 10.1080/02615479.2017.1413083
   Fook J., 2006, CRITICAL REFLECTION, V0, P40
   French H, 2015, AIDS CARE, V27, P1042, DOI 10.1080/09540121.2015.1020747
   Frye V, 2017, EVAL PROGRAM PLANN, V63, P45, DOI 10.1016/j.evalprogplan.2017.03.004
   Garcia J, 2016, HEALTH EDUC BEHAV, V43, P217, DOI 10.1177/1090198115599398
   Hess KL, 2017, ANN EPIDEMIOL, V27, P238, DOI 10.1016/j.annepidem.2017.02.003
   Hood S, 2018, HEALTH PROMOT PRACT, V19, P377, DOI 10.1177/1524839917696715
   Lay K, 2010, SOC WORK EDUC, V29, P539, DOI 10.1080/02615470903159125
   Levy ME, 2014, AIDS BEHAV, V18, P972, DOI 10.1007/s10461-014-0719-x
   Mabala R, 2002, EVAL PROGRAM PLANN, V25, P333
   Michalak EE, 2014, INT J BIPOLAR DISORD, V2, P0, DOI 10.1186/2194-7511-2-1
   Moore N, 2016, J COMMUN HEALTH, V41, P772, DOI 10.1007/s10900-016-0152-3
   National Association of Social Workers, 2009, HIV AIDS SOC WORK SP, V8th, P0
   Overstreet NM, 2013, AIDS CARE, V25, P466, DOI 10.1080/09540121.2012.720362
   Owen Julie E, 2016, NEW DIR STUD LEADERSH, V2016, P37, DOI 10.1002/yd.20169
   Powell TW, 2016, AIDS EDUC PREV, V28, P202, DOI 10.1521/aeap.2016.28.3.202
   Rowan D, 2011, J TEACH SOC WORK, V31, P119, DOI 10.1080/08841233.2011.562119
   Shangani S, 2017, AIDS CARE, V29, P1003, DOI 10.1080/09540121.2017.1282105
   Sinding C, 2014, QUAL SOC WORK, V13, P187, DOI 10.1177/1473325012464384
   Sogren M, 2012, SOC WORK EDUC, V31, P880, DOI 10.1080/02615479.2011.599841
   Spector-Mersel G, 2017, J SOC WORK EDUC, V53, P286, DOI 10.1080/10437797.2016.1243498
   Taboada A, 2016, HEALTH PROMOT PRACT, V17, P537, DOI 10.1177/1524839916632567
   White House Office of National AIDS Policy, 2015, NAT HIV AIDS STRAT U, V0, P0
   Willinger B.I., 2003, HIST AIDS SOCIAL WOR, V0, P0
   Wilson AD, 2016, QUAL REP, V21, P1549
   Wolf MS, 2002, J COMMUN HEALTH, V27, P165, DOI 10.1023/A:1015297822604
   Yoshihama M, 2015, AM J COMMUN PSYCHOL, V55, P136, DOI 10.1007/s10464-014-9700-0
NR 42
TC 0
Z9 0
U1 1
U2 2
PU ROUTLEDGE JOURNALS, TAYLOR & FRANCIS LTD
PI ABINGDON
PA 2-4 PARK SQUARE, MILTON PARK, ABINGDON OX14 4RN, OXON, ENGLAND
SN 1043-7797
EI 2163-5811
J9 J SOC WORK EDUC
JI J. Soc. Work Educ.
PD JUN 15
PY 2021
VL 0
IS 
BP 
EP 
DI 10.1080/10437797.2021.1969303
PG 12
WC Education & Educational Research; Social Work
SC Education & Educational Research; Social Work
GA WA1FY
UT WOS:000702641000001
DA 2023-03-20
ER

PT J
AU Taliaferro, T
   Layson-Wolf, C
   Seung, H
   Banjo, O
   Tran, D
AF Taliaferro, Tiffany
   Layson-Wolf, Cherokee
   Seung, Hyunuk
   Banjo, Olamide
   Tran, Deanna
TI Economic impact of pharmacist interventions in pediatric ambulatory care clinics
SO JOURNAL OF THE AMERICAN PHARMACISTS ASSOCIATION
LA English
DT Article
ID college-students; hiv; program; knowledge; attitudes; education; adults; prep
AB Objectives: Ambulatory care pharmacists have a unique opportunity to identify and prevent adverse drug events (ADEs) throughout a patient's treatment course. These interventions can reduce unexpected clinic visits or hospitalizations, which may lead to decreased health care costs. However, research on this topic has not been conducted in the pediatric population. This study explored the economic impact of pharmacist interventions related to ADEs in pediatric ambulatory care clinics. The primary objective was to determine the total cost avoidance of pharmacist interventions associated with the prevention or management of ADEs in pediatric ambulatory care clinics. The secondary objectives were to describe and quantify pharmacist interventions related to the prevention and management of ADEs in pediatric ambulatory care clinics. Methods: Pharmacist interventions from pediatric ambulatory care clinics were collected from an electronic health record. These interventions were categorized into 1 of 4 cate-gories: Drug interaction, drug not indicated, prevent or manage ADE, or prevent or manage drug allergy. A review panel consisting of ambulatory care pharmacists reviewed the interventions. The expected probability of the event occurring was classified ac-cording to the Nesbit method (0-0.6 ), and the level of care necessary to treat the potential ADE was determined. The levels of care included hospitalization, ambulatory care, and self-care. The cost avoidance associated with each prevented ADE was calculated by multiplying the probability of the ADE occurring by the average charge of the expected level of care. Results: Of the 8755 interventions documented, 212 were included, leading to a total cost avoidance of $307,210 (range $76,802-$1,071,053). The estimated cost avoidance from each ADE subtype was $128,283 from drug interaction, $20,727 from drug not indicated, $157,993 from prevent or manage ADE, and $207 from prevent or manage drug allergy. Conclusion: Pediatric ambulatory care pharmacists optimize health care cost savings through the prevention and management of ADEs as integrated members of the health care team. Published by Elsevier Inc. on behalf of the American Pharmacists Association.
C1 [Taliaferro, Tiffany] Univ Maryland, Sch Pharm, Safeway Pharm, 4551 Forbes Blvd, Lanham, MD 20706 USA.
   [Layson-Wolf, Cherokee; Tran, Deanna] Univ Maryland, Sch Pharm, Pharm Practice & Sci, Baltimore, MD 21201 USA.
   [Seung, Hyunuk] Univ Maryland, Sch Pharm, Baltimore, MD 21201 USA.
   [Banjo, Olamide] Safeway Pharm, Lanham, MD USA.
C3 University System of Maryland; University of Maryland Baltimore; University System of Maryland; University of Maryland Baltimore
RP Taliaferro, T (corresponding author), Univ Maryland, Sch Pharm, Safeway Pharm, 4551 Forbes Blvd, Lanham, MD 20706 USA.
EM tiffany.taliaferro@albertsons.com
CR Andrew Prince Onyekachi, 2018, DISEASES, V6, P0, DOI 10.3390/diseases6040098
   Arnold T, 2018, HIV AIDS REV, V17, P98, DOI 10.5114/hivar.2018.76370
   Beggs AE, 2016, J HEALTH CARE POOR U, V27, P954, DOI 10.1353/hpu.2016.0125
   Bukhsh A, 2018, MEDICINE, V97, P0, DOI 10.1097/MD.0000000000009847
   Bunting Samuel R, 2019, MEDEDPORTAL, V15, P10818, DOI 10.15766/mep_2374-8265.10818
   Cerulli Jennifer, 2004, J AM PHARM ASSOC (2003), V44, P161, DOI 10.1331/154434504773062618
   Collins B, 2018, PUBLIC HEALTH REP, V133, P34S, DOI 10.1177/0033354918801026
   Darin KM, 2015, J AM PHARM ASSOC, V55, P81, DOI 10.1331/JAPhA.2015.14070
   De Winter J.F.C., 2010, RES EVALUAT, V15, P11, DOI 10.7275/BJ1P-TS64
   Devine F, 2018, PATIENT PREFER ADHER, V12, P129, DOI 10.2147/PPA.S147420
   Fagerland MW, 2011, BMC MED RES METHODOL, V11, P0, DOI 10.1186/1471-2288-11-44
   Goode JV, 2003, J AM PHARM ASS, V44, P152
   Grabenstein JD, 1998, VACCINE, V16, P1705, DOI 10.1016/S0264-410X(98)00131-5
   Gudi SK, 2019, CLIN EPIDEMIOL GLOB, V7, P592, DOI 10.1016/j.cegh.2019.01.006
   Havens JP, 2019, OPEN FORUM INFECT DI, V6, P0, DOI 10.1093/ofid/ofz365
   Jones SG, 2017, J HEALTH CARE POOR U, V28, P33, DOI 10.1353/hpu.2017.0051
   Khosropour CM, 2020, AIDS PATIENT CARE ST, V34, P1, DOI 10.1089/apc.2019.0235
   Lopez MI, 2020, J AM PHARM ASSOC, V60, P138, DOI 10.1016/j.japh.2019.06.021
   Mimiaga MJ, 2009, JAIDS-J ACQ IMM DEF, V50, P77, DOI 10.1097/QAI.0b013e31818d5a27
   Przybyla SM, 2019, CURR PHARM TEACH LEA, V11, P352, DOI 10.1016/j.cptl.2019.01.011
   Ren Y., 2019, J HIV AIDS INFECT DI, V5, P1
   Shah SM, 2014, WESTERN J NURS RES, V36, P1323, DOI 10.1177/0193945914523685
   Sherman Elizabeth M, 2014, J PHARM PRACT, V27, P578, DOI 10.1177/0897190013514090
   Smith DK, 2012, AIDS EDUC PREV, V24, P408, DOI 10.1521/aeap.2012.24.5.408
   Sullivan Gail M, 2013, J GRAD MED EDUC, V5, P541, DOI 10.4300/JGME-5-4-18
   Sullivan PS, 2020, J INT AIDS SOC, V23, P0, DOI 10.1002/jia2.25461
   Torres TS, 2019, JMIR PUBLIC HLTH SUR, V5, P177, DOI 10.2196/13771
NR 40
TC 1
Z9 1
U1 0
U2 0
PU ELSEVIER
PI AMSTERDAM
PA RADARWEG 29, 1043 NX AMSTERDAM, NETHERLANDS
SN 1544-3191
EI 1544-3450
J9 J AM PHARM ASSOC
JI J. Am. Pharm. Assoc.
PD MAR-APR 15
PY 2021
VL 61
IS 2
BP 206
EP +
DI 10.1016/j.japh.2020.11.019
EA MAR 2021
PG 9
WC Pharmacology & Pharmacy
SC Pharmacology & Pharmacy
GA RB3RT
UT WOS:000632032700037
PM 33388259
DA 2023-03-20
ER

PT J
AU Loza, O
   Mangadu, T
   Ferreira-Pinto, JB
   Guevara, P
AF Loza, Oralia
   Mangadu, Thenral
   Ferreira-Pinto, Joao B.
   Guevara, Priscilla
TI Differences in Substance Use and Sexual Risk by Sexual Orientation and Gender Identity Among University and Community Young Adults in a U.S.-Mexico Border City
SO HEALTH PROMOTION PRACTICE
LA English
DT Article
DE health disparities; LGBT; minority health; sexual health; HIV; AIDS; substance abuse; university; college health
ID alcohol-related problems; college-students; united-states; health-care; hiv risk; drug-use; stress; marijuana; barriers; abuse
AB Ethnic and sexual minority young adults in El Paso, Texas, are at high risk for substance use, human immunodeficiency virus (HIV), and hepatitis C virus (HCV). In 2014, a Hispanic-serving higher education institution partnered with two community-based organizations to implement integrated substance use interventions and HIV and HCV prevention among young adults on campus and in surrounding communities. Among the 95 young adults, aged 18-24 years, who responded to a needs assessment survey, 91.5% were Hispanic, 53.7% were female, and 27.4% were sexual or gender minorities (SGMs) as defined by behavior and identity. SGMs had significantly higher rates of current smoking, drinking when bored, and of being told they had a drinking problem. Compared with the other young adult survey respondents, SGMs had lower health risk perceptions for tobacco, alcohol, and marijuana use and reported similar or higher rates of lifetime drug use during sex and higher rates of HIV risk behaviors. Study findings have implications for including measures for sexual orientation and gender identity in substance use studies, examining regional and cultural norms that may intersect to shape substance use among SGMs, and incorporating unique risk contexts for SGMs in interventions for substance use.
C1 [Loza, Oralia; Mangadu, Thenral; Ferreira-Pinto, Joao B.; Guevara, Priscilla] Univ Texas El Paso, El Paso, TX 79968 USA.
C3 University of Texas System; University of Texas El Paso
RP Loza, O (corresponding author), Univ Texas El Paso, Dept Publ Hlth Sci, Coll Hlth Sci, Publ Hlth, 500 W Univ Ave,HSN 405, El Paso, TX 79968 USA.
EM oloza@utep.edu
FU U.S. Department of Health and Human Services (DHHS) Substance Abuse and Mental Health Services Administration (SAMHSA) [1H79SP020656-01]
CR Arria AM, 2017, AM J DRUG ALCOHOL AB, V43, P711, DOI 10.1080/00952990.2017.1310219
   Arria AM, 2010, J ADDICT DIS, V29, P417, DOI 10.1080/10550887.2010.509273
   Boyd CJ, 2003, J SUBST ABUSE TREAT, V24, P209, DOI 10.1016/S0740-5472(03)00025-4
   Castaneda SF, 2019, PLOS ONE, V14, P0, DOI 10.1371/journal.pone.0214906
   Ceballos NA, 2012, AM J ADDICTION, V21, P544, DOI 10.1111/j.1521-0391.2012.00269.x
   Centers for Disease Control and Prevention, 2018, HIV SURV REP DIAGN H, V29, P0
   Ching THW, 2018, PSYCHOL VIOLENCE, V8, P657, DOI 10.1037/vio0000204
   DeSantis AD, 2008, J AM COLL HEALTH, V56, P315, DOI 10.3200/JACH.57.3.315-324
   Drabble L, 2005, J STUD ALCOHOL, V66, P111, DOI 10.15288/jsa.2005.66.111
   Duncan DT, 2019, AM J PREV MED, V56, P17, DOI 10.1016/j.amepre.2018.07.032
   Fernandez SB, 2019, HEALTH PROMOT PRACT, V20, P742, DOI 10.1177/1524839918801590
   Flentje A, 2015, DRUG ALCOHOL DEPEN, V147, P280, DOI 10.1016/j.drugalcdep.2014.11.012
   Garnier-Dykstra LM, 2012, J AM COLL HEALTH, V60, P226, DOI 10.1080/07448481.2011.589876
   Health Resources & Services Administration, 2016, HLTH PROF SHORT AR H, V0, P0
   Hughes T, 2011, ALCOHOL TREAT Q, V29, P403, DOI 10.1080/07347324.2011.608336
   International Business Machines, 2012, SPSS STAT MAC VERS 2, V0, P0
   Lewis JM, 2009, COLL STUDENT J, V43, P475
   Lopez-Quintero C, 2005, AIDS PATIENT CARE ST, V19, P672, DOI 10.1089/apc.2005.19.672
   Loza O, 2018, J IMMIGR MINOR HEALT, V20, P1537, DOI 10.1007/s10903-018-0688-7
   Loza O, 2017, J IMMIGR MINOR HEALT, V19, P1132, DOI 10.1007/s10903-016-0407-1
   Mangadu T., 2017, INT J HLTH SCI, V5, P28, DOI 10.15640/ijhs.v5n2a4
   Marin Barbara VanOss, 2003, J TRANSCULT NURS, V14, P186, DOI 10.1177/1043659603014003005
   Martinez-Donate AP, 2015, AM J PUBLIC HEALTH, V105, P497, DOI 10.2105/AJPH.2014.302336
   Maxwell J. C., 2019, STATE TEXAS DRUG USE, V0, P0
   McCabe Sean Esteban, 2003, SUBST ABUS, V24, P77, DOI 10.1023/A:1023768215020
   McCabe SE, 2009, ADDICTION, V104, P1333, DOI 10.1111/j.1360-0443.2009.02596.x
   Meyer IH, 2003, PSYCHOL BULL, V129, P674, DOI 10.1037/0033-2909.129.5.674
   Miech RA, 2017, AM J PUBLIC HEALTH, V107, P996, DOI 10.2105/AJPH.2017.303745
   Mink MD, 2014, J GAY LESBIAN SOC SE, V26, P502, DOI 10.1080/10538720.2014.953660
   Montgomery Susanne B, 2015, CALIF J HEALTH PROMOT, V13, P26
   Montoya JA, 2016, AM J DRUG ALCOHOL AB, V42, P707, DOI 10.1080/00952990.2016.1185433
   New Solutions Inc, 2014, PANWEST W TEX 2013 B, V0, P0
   Nygren KG, 2014, SOCIOL COMPASS, V8, P1112, DOI 10.1111/soc4.12176
   Pan American Health Organization, 2012, US MEX BORD AR HLTH, V0, P0
   Parent MC, 2019, NEUROBIOL STRESS, V10, P0, DOI 10.1016/j.ynstr.2018.100146
   Pew Research Center, 2019, WHATS HAPP US MEX BO, V0, P0
   Pew Research Center, 2013, SURV LGBT AM, V0, P0
   Pinedo M, 2014, MICROBES INFECT, V16, P379, DOI 10.1016/j.micinf.2014.02.006
   Ramirez-Valles J, 2008, AM J PUBLIC HEALTH, V98, P1036, DOI 10.2105/AJPH.2006.102624
   Reed E, 2010, ADDICT BEHAV, V35, P168, DOI 10.1016/j.addbeh.2009.09.005
   Rimsza ME, 2005, PEDIATR CLIN N AM, V52, P307, DOI 10.1016/j.pcl.2004.10.008
   Robertson AM, 2012, DRUG ALCOHOL DEPEN, V120, P142, DOI 10.1016/j.drugalcdep.2011.07.012
   Schulenberg J, 2018, MONITORING FUTURE NA, V0, P0
   Shillington AM, 2001, SUBST USE MISUSE, V36, P663, DOI 10.1081/JA-100103566
   Strathdee SA, 2008, JAMA-J AM MED ASSOC, V300, P571, DOI 10.1001/jama.300.5.571
   Substance Abuse and Mental Health Services Administration, 2019, RISK PROT FACT, V0, P0
   Substance Abuse and Mental Health Services Administration, 2014, HHS PUBL, V0, P0
   Texas Department of Rural Affairs, 2009, MED UND AR, V0, P0
   The University of Texas at El Paso, 2019, GEN INFORM, V0, P0
   The Williams Institute UCLA School of Law, 2017, IMP STIGM DISCR LGBT, V0, P0
   The Williams Institute UCLA School of Law, 2019, LGBT DAT DEM, V0, P0
   U.S. Census Bureau, 2018, QUICKFACTS PAS CIT T, V0, P0
   United States-Mexico Border Health Commission, 2014, ACC HLTH CAR US MEX, V0, P0
   What Works in Youth HIV, 2018, EV BAD INT, V0, P0
   Woodford MR, 2012, SUBST ABUSE REHABIL, V3, P11, DOI 10.2147/SAR.S26347
   Zuniga ML, 2008, J IMMIGR MINOR HEALT, V10, P219, DOI 10.1007/s10903-007-9073-7
NR 56
TC 1
Z9 1
U1 1
U2 6
PU SAGE PUBLICATIONS INC
PI THOUSAND OAKS
PA 2455 TELLER RD, THOUSAND OAKS, CA 91320 USA
SN 1524-8399
EI 1552-6372
J9 HEALTH PROMOT PRACT
JI Health Promot. Pract.
PD JUL 15
PY 2021
VL 22
IS 4
BP 559
EP 573
DI 10.1177/1524839920933257
EA JUN 2020
PG 15
WC Public, Environmental & Occupational Health
SC Public, Environmental & Occupational Health
GA SS7NO
UT WOS:000540479300001
PM 32536322
DA 2023-03-20
ER

PT J
AU Keshmiri, F
   Barghi, TS
AF Keshmiri, Fatemeh
   Barghi, Tohid Seif
TI Interprofessional education in a community-based setting: An opportunity for interprofessional learning and collaboration
SO JOURNAL OF EDUCATION AND HEALTH PROMOTION
LA English
DT Article
DE Interprofessional collaboration; interprofessional education; community based education; education; interprofessional learning; performance; readiness; attitudes
ID health-care; students; readiness
AB BACKGROUND: An interprofessional community-based education provides proper situations that learners can be prepared to play their professional responsibilities and team duties in the community. This study aims to assess the effect of interprofessional community-based education on attitudes and performances of learners toward interprofessional collaboration and their readiness for interprofessional learning. MATERIALS AND METHODS: The study is a quasi-experimental design. The learners in six different disciplines, including medicine, pharmacy, nursing, midwifery, public health, and nutrition (n=122) at Shahid Sadoughi University of Medical Sciences were participated in the present study. in the present study, interprofessional education intervention was conducted in two steps. First, the interprofessional learning situation brought learners the familiarity with the concepts of interprofessional collaboration, teamwork, and educational medical content, such as backache, fatty liver, diabetes, and HIV. Second, learners from different disciplines participated in interprofessional teams in community settings. These learners taught people about health-related topics, such as backache, fatty liver, and HIV. Participants filled out the questionnaires before and after interventions. Data were analyzed by Student's t-test and one-way ANOVA in SPSS 16.0 software (SPSS, Inc., Chicago, IL, USA). RESULTS: The present results showed that the scores of learners in readiness for interprofessional learning 3.82 (0.35) versus 4.60 (0.29) (P = 0.001) (P = 0.0001), attitudes to interprofessional teamwork 3.83 (0.40) versus 4.18 (0.30) (P = 0.0001) (P = 0.0001), interprofessional collaboration 7.46 (0.70) versus 8.35 (0.43) (P = 0.001) improved significantly before and after the educational interventions. CONCLUSION: The present results showed that interprofessional community-based education has improved the readiness of the learners for interprofessional learning. Besides, attitude toward teamwork and interprofessional collaboration performance have also been improved from participants' viewpoints.
C1 [Keshmiri, Fatemeh] Shahid Sadoughi Univ Med Sci, Dept Med Educ, Educ Dev Ctr, Yazd, Iran.
   [Keshmiri, Fatemeh] Shahid Sadoughi Univ Med Sci, Sch Publ Hlth, Med Educ Dept, Yazd, Iran.
   [Barghi, Tohid Seif] Univ Tehran Med Sci, Sch Med, Dept Sports & Exercise Med, Tehran, Iran.
C3 Tehran University of Medical Sciences
RP Barghi, TS (corresponding author), Univ Tehran Med Sci, Sch Med, Dept Sports & Exercise Med, Tehran, Iran.
EM tohid_seif@tums.ac.ir
FU Shahid Sadoughi University of Medical Sciences [8511]
CR [Anonymous], 1988, WORLD HEALTH ORGAN TECH REP SER, V769, P1
   Curran V, 2011, J INTERPROF CARE, V25, P339, DOI 10.3109/13561820.2011.589542
   DENT JA, 2009, PRACTICAL GUIDE MED, VThird, P0
   Furze Jennifer, 2008, J ALLIED HEALTH, V37, P71
   Ghanbari S, 2019, J EDUC HEALTH PROMOT, V8, P0, DOI 10.4103/jehp.jehp_217_18
   Glanz K, 2008, BEHAV HLTH ED THEORY, V0, P0
   HARDEN RM, 1984, MED EDUC, V18, P283
   Hayward Mark F, 2014, BMC MED EDUC, V14, P1049, DOI 10.1186/s12909-014-0279-9
   Irajpour A., 2012, IRANIAN J MED ED, V11, P1050
   Irajpour Alireza, 2012, IRAN J NURS MIDWIFERY RES, V17, P0
   Kent F, 2015, NURS EDUC TODAY, V35, P1221, DOI 10.1016/j.nedt.2015.05.005
   Keshmiri Fatemeh, 2016, MED J ISLAM REPUB IRAN, V30, P403
   Khan Nelofar S, 2016, SULTAN QABOOS UNIV MED J, V16, Pe277, DOI 10.18295/squmj.2016.16.03.003
   Lestari E, 2016, BMC MED EDUC, V16, P0, DOI 10.1186/s12909-016-0704-3
   Magzoub MEMA, 2000, ACAD MED, V75, P699, DOI 10.1097/00001888-200007000-00011
   Parsell G, 1999, MED EDUC, V33, P95, DOI 10.1046/j.1365-2923.1999.00298.x
   Pitt Margaret, 2014, BR J COMMUNITY NURS, V19, P291
   Reeves S, 2016, MED TEACH, V38, P656, DOI 10.3109/0142159X.2016.1173663
   Ryan M, 2015, J INTERPROF CARE, V29, P515, DOI 10.3109/13561820.2015.1020360
   Segal-Gidan Freddi, 2014, J PHYSICIAN ASSIST EDUC, V25, P25
   Shirazi M, 2020, J EDUC HEALTH PROMOT, V9, P0, DOI 10.4103/jehp.jehp_427_19
   Stubbs C, 2017, J INTERPROF CARE, V31, P652, DOI 10.1080/13561820.2017.1343808
   Valizadeh L, 2015, NURS MIDWIFERY STUD, V4, P0, DOI 10.17795/nmsjournal22153
   Valizadeh Leila, 2015, J CARING SCI, V4, P115, DOI 10.15171/jcs.2015.012
   Xyrichis A, 2008, INT J NURS STUD, V45, P140, DOI 10.1016/j.ijnurstu.2007.01.015
NR 25
TC 1
Z9 1
U1 4
U2 7
PU WOLTERS KLUWER MEDKNOW PUBLICATIONS
PI MUMBAI
PA WOLTERS KLUWER INDIA PVT LTD , A-202, 2ND FLR, QUBE, C T S  NO 1498A-2 VILLAGE MAROL, ANDHERI EAST, MUMBAI, Maharashtra, INDIA
SN 2277-9531
EI 2319-6440
J9 J EDUC HEALTH PROMOT
JI J. Educ. Health Promot.
PD JAN-DEC 15
PY 2021
VL 10
IS 1
BP 
EP 
DI 10.4103/jehp.jehp_1015_20
PG 6
WC Education, Scientific Disciplines; Public, Environmental & Occupational Health
SC Education & Educational Research; Public, Environmental & Occupational Health
GA YY1GW
UT WOS:000754542000016
PM 34667798
DA 2023-03-20
ER

PT J
AU Houeto, DS
   N'Da, EBN
   Sambieni, EN
AF Houeto, David S.
   N'Koue N'Da, Eloi B.
   Sambieni, Emmanuel N.
TI Factors Associated With Condom Use Among High School Students of Natitingou Agricultural Technical School, Benin, in 2017
SO INTERNATIONAL QUARTERLY OF COMMUNITY HEALTH EDUCATION
LA English
DT Article
DE HIV/AIDS; condom use; high school students; associated factors; Natitingou; Benin
ID sexual initiation
AB Introduction HIV/AIDS is one of the most dreaded diseases of this century. Condom use is probably the most effective way to combat the disease. Objective: To study the factors associated with condom use among high school students in Natitingou in 2017. Methods A descriptive cross-sectional analytical study involving 202 individuals, based on non-random sampling technique with exhaustive choice. Collected data were processed and analyzed with Epi-Data 3.1 and Epi-Info 7. Results 128 male and 74 female students were included in the study. Mean age was 19.51 years. Prevalence of condom use was 40.63%. Factors associated with condom use were: level of education, injecting drug use, knowing one's HIV status, ease access to condom, friends' point of view on voluntary testing. Conclusions There is still room for improving the prevalence of condom use among high school students, and this suggests the social gradient perspective that other more in-depth studies will be able to specify.
C1 [Houeto, David S.; N'Koue N'Da, Eloi B.] Univ Parakou, Sch Publ Hlth, Parakou, Benin.
   [Sambieni, Emmanuel N.] Univ Parakou, Fac Arts & Human Sciences, Parakou, Benin.
RP Houeto, DS (corresponding author), 07BP1411 St Rita, Cotonou, Benin.
EM dhoueto@gmail.com
CR Agha S, 2006, J ADOLESCENT HEALTH, V38, P550, DOI 10.1016/j.jadohealth.2005.04.012
   [Anonymous], 2017, RES REP 2017, V0, P0
   Biaou CF, 2006, MONOGRAPHIE COMMUNE, V0, P0
   CNLS, 2016, RAPP SUIV DECL POL V, V0, P0
   Gupta N, 2003, ARCH SEX BEHAV, V32, P41, DOI 10.1023/A:1021841312539
   Manseau H, 2007, AMOUR SEXUALITE CHEZ, V0, P0
   Metiegam ATT, 2009, THESIS, V0, P0
   Nyiransabimana V, 2012, REV MED RWANDAISE 20, V69, P23
   ONUSIDA/OMS, 2009, ONUSIDA0936FJC1700F, V0, P0
   Population Services International (PSI-Benin), 2012, ET TRAC MEN FACT ASS, V0, P0
   Rwenge M., 2000, NUMERO SPECIAL, V35, P13
   Traore A., 2006, THESIS, V0, P0
NR 13
TC 0
Z9 0
U1 0
U2 1
PU SAGE PUBLICATIONS INC
PI THOUSAND OAKS
PA 2455 TELLER RD, THOUSAND OAKS, CA 91320 USA
SN 0272-684X
EI 1541-3519
J9 INT Q COMMUNITY HEAL
JI Int. Q. Community Health Educ.
PD JUL 15
PY 2021
VL 41
IS 4
BP 363
EP 368
DI 10.1177/0272684X20973836
EA NOV 2020
PG 6
WC Public, Environmental & Occupational Health
SC Public, Environmental & Occupational Health
GA SI8XJ
UT WOS:000598804400001
PM 33198596
DA 2023-03-20
ER

PT J
AU Velloza, J
   Hosek, S
   Donnell, D
   Anderson, PL
   Chirenje, M
   Mgodi, N
   Bekker, LG
   Delany-Moretlwe, S
   Celum, C
AF Velloza, Jennifer
   Hosek, Sybil
   Donnell, Deborah
   Anderson, Peter L.
   Chirenje, Mike
   Mgodi, Nyaradzo
   Bekker, Linda-Gail
   Delany-Moretlwe, Sinead
   Celum, Connie
TI Assessing longitudinal patterns of depressive symptoms and the influence of symptom trajectories on HIV pre-exposure prophylaxis adherence among adolescent girls in the HPTN 082 randomized controlled trial
SO JOURNAL OF THE INTERNATIONAL AIDS SOCIETY
LA English
DT Article
DE depression; psychosocial; HIV; pre-exposure prophylaxis; Africa; women
ID intimate partner violence; south-african women; mental-health; antiretroviral therapy; young-women; university-students; transgender women; rural uganda; oral prep; risk
AB Introduction African adolescent girls and young women (AGYW) eligible for HIV pre-exposure prophylaxis (PrEP) experience high levels of depressive symptoms. Depression can reduce PrEP adherence among adults, although analyses have considered depression as a time-varying exposure rather than modelling distinct patterns of symptoms. The association between depressive symptoms and PrEP adherence has not been explored for AGYW. To address these gaps, we sought to understand depressive symptom trajectories among African AGYW initiating PrEP and the impact of time-varying depressive symptoms and symptom trajectories on PrEP adherence. Methods HPTN 082 was an open-label PrEP study among AGYW (ages 16 to 24) in Zimbabwe and South Africa from 2016 to 2018. Depressive symptoms were measured at enrolment and Weeks 13, 26 and 52, using the 10-item Center for Epidemiologic Studies scale; a score >= 10 is indicative of elevated depressive symptoms. PrEP adherence was defined as any detectable tenofovir diphosphate (TFV-DP) levels. Group-based trajectory modelling was used to model longitudinal patterns of depressive symptoms. We assessed psychosocial and behavioural predictors of depressive symptom trajectory membership (e.g. PrEP stigma, intimate partner violence [IPV], sexual behaviour). We modelled associations between (1) group trajectory membership and PrEP adherence at Week 52 and (2) time-varying depressive symptoms and PrEP adherence through follow-up. Results At enrolment, 179 (41.9%) participants had elevated depressive symptoms. Group-based trajectory models revealed persistent elevated depressive symptoms in 48.5%, declining symptoms in 9.4% and no consistent or mild depressive symptoms in 43.3%. AGYW who engaged in transactional sex, reported IPV, or had traumatic stress symptoms were more likely to be assigned to the persistent elevated symptom group compared with the consistent no/mild symptom group (Wald test p-value all <0.01). Participants assigned to the persistent elevated depressive symptom trajectory had a significantly lower risk of detectable TFV-DP at Week 52 than those in the no/mild symptom trajectory (adjusted prevalence ratio = 0.89; 95% CI: 0.80 to 0.98). Elevated depressive symptoms were significantly inversely associated with PrEP use throughout follow-up (adjusted relative risk = 0.73; 95% CI = 0.53 to 0.99). Conclusions Persistent depressive symptoms were common among African AGYW seeking PrEP. Integration of depressive symptom screening and treatment into PrEP programmes may improve PrEP effectiveness among African women.
C1 [Velloza, Jennifer; Donnell, Deborah; Celum, Connie] Univ Washington, Dept Global Hlth, 325 Ninth Ave, Seattle, WA 98104 USA.
   [Hosek, Sybil] John H Stroger Jr Hosp Cook Cty, Dept Psychiat, Chicago, IL USA.
   [Donnell, Deborah] Fred Hutchinson Canc Res Ctr, Vaccine & Infect Dis Div, 1124 Columbia St, Seattle, WA 98104 USA.
   [Anderson, Peter L.] Univ Colorado, Dept Pharmaceut Sci, Aurora, CO USA.
   [Chirenje, Mike; Mgodi, Nyaradzo] Univ Zimbabwe, Coll Hlth Sci, Clin Trials Res Ctr, Harare, Zimbabwe.
   [Bekker, Linda-Gail] Univ Cape Town, Desmond Tutu HIV Ctr, Cape Town, South Africa.
   [Delany-Moretlwe, Sinead] Univ Witwatersrand, Wits Reprod Hlth & HIV Inst Wits RHI, Fac Hlth Sci, Johannesburg, South Africa.
   [Celum, Connie] Univ Washington, Dept Med, Seattle, WA USA.
C3 University of Washington; University of Washington Seattle; John H Stroger Junior Hospital Cook County; University of Illinois System; University of Illinois Chicago; University of Illinois Chicago Hospital; Fred Hutchinson Cancer Center; University of Colorado System; University of Colorado Anschutz Medical Campus; University of Zimbabwe; University of Cape Town; University of Witwatersrand; University of Washington; University of Washington Seattle
RP Velloza, J (corresponding author), Univ Washington, Dept Global Hlth, 325 Ninth Ave, Seattle, WA 98104 USA.
EM jvelloza@uw.edu; sybilhosek@gmail.com; deborah@scharp.org; peter.anderson@cuanschutz.edu; mchirenje@uzchs-ctrc.org; nmgodi@uzchs-ctrc.org; linda-gail.bekker@hiv-research.org.za; sdelany@wrhi.ac.za; ccelum@uw.edu
FU NIH (National Institute of Allergy and Infectious Diseases [NIAID]) [UM1-AI068619, UM1-AI068617, UM1-AI068613]; NIAID of the NIH [T32 AI007140-42]; National Institute of Mental Health [K99 MH123369]
CR Abas M, 2018, AIDS BEHAV, V22, P86, DOI 10.1007/s10461-016-1659-4
   Abramsky T, 2011, BMC PUBLIC HEALTH, V11, P0, DOI 10.1186/1471-2458-11-109
   Amico KR, 2017, AIDS BEHAV, V21, P1361, DOI 10.1007/s10461-016-1458-y
   Andersen LS, 2018, J HEALTH PSYCHOL, V23, P776, DOI 10.1177/1359105316643375
   Anderson P., 2017, C RETR OPP INF CROI, V0, P0
   Anderson PL, 2018, ANTIMICROB AGENTS CH, V62, P0, DOI 10.1128/AAC.01710-17
   Asante KO, 2015, J AFFECT DISORDERS, V171, P161, DOI 10.1016/j.jad.2014.09.025
   Atukunda EC, 2017, AIDS BEHAV, V21, P428, DOI 10.1007/s10461-016-1559-7
   Baeten JM, 2016, NEW ENGL J MED, V375, P2121, DOI 10.1056/NEJMoa1506110
   Baeten JM, 2012, NEW ENGL J MED, V367, P399, DOI 10.1056/NEJMoa1108524
   Baeten JM, 2019, LANCET, V394, P303, DOI 10.1016/S0140-6736(19)31288-7
   Baggaley R, 2015, J INT AIDS SOC, V18, P85, DOI 10.7448/IAS.18.2.19438
   Balkus JE, 2016, JAIDS-J ACQ IMM DEF, V72, P333, DOI 10.1097/QAI.0000000000000974
   Baron EC, 2017, BMC PSYCHIATRY, V17, P0, DOI 10.1186/s12888-016-1178-x
   Bekker LG., 2017, LANCET HIV, V5, P68
   Bengtson AM, 2018, AIDS BEHAV, V22, P3176, DOI 10.1007/s10461-018-2109-2
   Bolton P, 2003, JAMA-J AM MED ASSOC, V289, P3117, DOI 10.1001/jama.289.23.3117
   Bradley KA, 2007, ALCOHOL CLIN EXP RES, V31, P1208, DOI 10.1111/j.1530-0277.2007.00403.x
   Briere FN, 2016, DEPRESS ANXIETY, V33, P444, DOI 10.1002/da.22440
   Calabrese SK, 2018, JAIDS-J ACQ IMM DEF, V79, P46, DOI 10.1097/QAI.0000000000001762
   Celum C., 2019, INT AIDS SOC C IAS J, V0, P0
   Celum CL, 2018, C RETR OPP INF 2018, V0, P0
   Celum CL, 2020, J INT AIDS SOC, V23, P0, DOI 10.1002/jia2.25636
   Choopanya K, 2013, LANCET, V381, P2083, DOI 10.1016/S0140-6736(13)61127-7
   Cowan FM, 2018, LANCET HIV, V5, PE417, DOI 10.1016/S2352-3018(18)30111-5
   Crockett KB, 2020, JAIDS-J ACQ IMM DEF, V83, P340, DOI 10.1097/QAI.0000000000002268
   Devries KM, 2013, PLOS MED, V10, P0, DOI 10.1371/journal.pmed.1001439
   Fawzi MCS, 2016, PEDIATRICS, V138, P0, DOI 10.1542/peds.2015-3235
   Frohlich P, 2002, J SEX RES, V39, P321, DOI 10.1080/00224490209552156
   Garman EC, 2019, BMC PREGNANCY CHILDB, V19, P0, DOI 10.1186/s12884-019-2355-y
   Geier TJ, 2020, J TRAUMA STRESS, V33, P218, DOI 10.1002/jts.22478
   Gill K., 2017, 9 INT AIDS SOC C IAS, V0, P0
   Gill K, 2020, LANCET CHILD ADOLESC, V4, P875, DOI 10.1016/S2352-4642(20)30248-0
   Goin DE, 2020, AM J EPIDEMIOL, V189, P422, DOI 10.1093/aje/kwz238
   Golub SA, 2013, AIDS PATIENT CARE ST, V27, P248, DOI 10.1089/apc.2012.0419
   Grant RM, 2010, NEW ENGL J MED, V363, P2587, DOI 10.1056/NEJMoa1011205
   Gunzler D, 2020, AIDS BEHAV, V24, P1765, DOI 10.1007/s10461-019-02727-x
   Hall KS, 2014, SOC SCI MED, V100, P62, DOI 10.1016/j.socscimed.2013.10.037
   Hall KS, 2012, CONTRACEPTION, V86, P518, DOI 10.1016/j.contraception.2012.04.010
   Hosek SG, 2017, JAIDS-J ACQ IMM DEF, V74, P21, DOI 10.1097/QAI.0000000000001179
   Jesson J, 2021, TROP MED INT HEALTH, V26, P687, DOI 10.1111/tmi.13572
   Jewkes RK, 2010, LANCET, V376, P41, DOI 10.1016/S0140-6736(10)60548-X
   Jones BL, 2007, SOCIOL METHOD RES, V35, P542, DOI 10.1177/0049124106292364
   Kaminer D, 2008, SOC SCI MED, V67, P1589, DOI 10.1016/j.socscimed.2008.07.023
   Kiene SM, 2017, BMC INFECT DIS, V17, P0, DOI 10.1186/s12879-016-2162-2
   Kilburn K, 2018, BMC PSYCHIATRY, V18, P0, DOI 10.1186/s12888-018-1774-z
   Kilburn K, 2016, J ADOLESCENT HEALTH, V58, P223, DOI 10.1016/j.jadohealth.2015.09.023
   Larsen A, 2020, INT J STD AIDS, V31, P652, DOI 10.1177/0956462420920423
   Lund C, 2018, LANCET PSYCHIAT, V5, P357, DOI 10.1016/S2215-0366(18)30060-9
   Mehrotra ML, 2016, AIDS BEHAV, V20, P1527, DOI 10.1007/s10461-016-1415-9
   Mills JC, 2019, JAIDS-J ACQ IMM DEF, V82, P225, DOI 10.1097/QAI.0000000000002140
   Nabunya P, 2020, BMC PUBLIC HEALTH, V20, P0, DOI 10.1186/s12889-020-09937-2
   Nagin D., 2005, GROUP BASED MODELING, V0, P0
   Nagin DS, 2010, ANNU REV CLIN PSYCHO, V6, P109, DOI 10.1146/annurev.clinpsy.121208.131413
   Nakimuli-Mpungu E, 2012, AIDS BEHAV, V16, P2101, DOI 10.1007/s10461-011-0087-8
   Pascoe SJS, 2015, PLOS ONE, V10, P0, DOI 10.1371/journal.pone.0115290
   Pasipanodya EC, 2018, J INFECT DIS, V218, P1551, DOI 10.1093/infdis/jiy368
   Patel V, 2018, LANCET, V392, P1553, DOI 10.1016/S0140-6736(18)31612-X
   Pellowski JA, 2019, J AFFECT DISORDERS, V259, P279, DOI 10.1016/j.jad.2019.08.052
   Peltzer K, 2013, ANN GEN PSYCHIATR, V12, P0, DOI 10.1186/1744-859X-12-18
   Petersen I, 2014, J AFFECT DISORDERS, V158, P78, DOI 10.1016/j.jad.2014.02.013
   Rao D, 2012, AIDS BEHAV, V16, P711, DOI 10.1007/s10461-011-9915-0
   Shamu Simukai, 2018, GLOB HEALTH ACTION, V11, P1625594, DOI 10.1080/16549716.2019.1625594
   Shamu S, 2016, INT HEALTH, V8, P18, DOI 10.1093/inthealth/ihv068
   Sheth SS, 2015, AIDS CARE, V27, P350, DOI 10.1080/09540121.2014.998610
   Siegler AJ, 2020, AIDS BEHAV, V24, P2637, DOI 10.1007/s10461-020-02820-6
   Sikkema KJ, 2015, GLOB MENT HEALTH, V2, P0, DOI 10.1017/gmh.2015.17
   Sikkema KJ, 2018, AIDS BEHAV, V22, P1039, DOI 10.1007/s10461-017-2013-1
   Sileo KM, 2019, GLOB PUBLIC HEALTH, V14, P1442, DOI 10.1080/17441692.2019.1607523
   Sin NL, 2014, ANN BEHAV MED, V47, P259, DOI 10.1007/s12160-013-9559-6
   Stoner MCD, 2021, AIDS BEHAV, V0, P0
   Thigpen MC, 2012, NEW ENGL J MED, V367, P423, DOI 10.1056/NEJMoa1110711
   Turan B, 2016, JAIDS-J ACQ IMM DEF, V72, P198, DOI 10.1097/QAI.0000000000000948
   UNAIDS, 2018, TREND NEW INF E SO W, V0, P0
   van der Straten A, 2014, PLOS ONE, V9, P0, DOI 10.1371/journal.pone.0089118
   Velloza J, 2020, AIDS BEHAV, V24, P2178, DOI 10.1007/s10461-020-02783-8
   Velloza J, 2020, J INT AIDS SOC, V23, P0, DOI 10.1002/jia2.25463
   Velloza J, 2018, JAIDS-J ACQ IMM DEF, V79, P330, DOI 10.1097/QAI.0000000000001821
   Verhey R, 2018, EUR J PSYCHOTRAUMATO, V9, P0, DOI 10.1080/20008198.2018.1536286
   Wagner GJ, 2011, J PSYCHOSOM RES, V70, P440, DOI 10.1016/j.jpsychores.2010.10.003
   Wechsberg WM, 2020, BMC PUBLIC HEALTH, V20, P0, DOI 10.1186/s12889-020-09458-y
   WHO implementation tool for pre-exposure prophylaxis (PrEP) of HIV infection, 2018, MOD 12 AD YOUNG AD, V0, P0
NR 82
TC 8
Z9 8
U1 0
U2 1
PU JOHN WILEY & SONS LTD
PI CHICHESTER
PA THE ATRIUM, SOUTHERN GATE, CHICHESTER PO19 8SQ, W SUSSEX, ENGLAND
SN 
EI 1758-2652
J9 J INT AIDS SOC
JI J. Int. AIDS Soc.
PD JUN 15
PY 2021
VL 24
IS 
BP 
EP 
DI 10.1002/jia2.25731
PG 11
WC Immunology; Infectious Diseases
SC Immunology; Infectious Diseases
GA SW9NK
UT WOS:000664840100002
PM 34164929
DA 2023-03-20
ER

PT J
AU Sharma, B
   Christensson, K
   Back, L
   Karlstrom, A
   Lindgren, H
   Mudokwenyu-Rawdon, C
   Maimbolwa, MC
   Laisser, RM
   Omoni, G
   Chimwaza, A
   Mwebaza, E
   Kiruja, J
   Hildingsson, I
AF Sharma, Bharati
   Christensson, Kyllike
   Back, Lena
   Karlstrom, Annika
   Lindgren, Helena
   Mudokwenyu-Rawdon, Christina
   Maimbolwa, Margaret C.
   Laisser, Rose Mjawa
   Omoni, Grace
   Chimwaza, Angela
   Mwebaza, Enid
   Kiruja, Jonah
   Hildingsson, Ingegerd
TI African midwifery students' self-assessed confidence in postnatal and newborn care: A multi-country survey
SO MIDWIFERY
LA English
DT Article
DE Competence; Confidence; Africa; Midwives; Students; education; Postnatal; Newborn
AB Background: Majority of maternal and new-born deaths occur within 28 hours and one week after birth. These can be prevented by well-educated midwives. Confidence in postnatal and newborn care skills depend on the quality of midwifery education. Objective: To assess confidence and its associated factors for basic postnatal and new-born care skills of final year midwifery students , from seven African countries. Methods: A multi-country cross-sectional study where final year midwifery students answered a questionnaire consisting of basic skills of postnatal and newborn care listed by the International Confederation of Midwives. The postnatal care area had 16 and newborn care area had 19 skill statements. The 16 skills of postnatal care were grouped into three domains through principle component analysis (PCA); Basic postnatal care; postnatal complications and educating parents and documentation . The 19 skills under the newborn care area were grouped into three domains; Basic care and care for newborn complications; Support parents for newborn care ; and Care for newborns of HIV positive mothers and documentation. Results: In total 1408 midwifery students from seven Sub-Saharan countries participated in the study namely; Kenya, Malawi, Tanzania, Uganda, Zambia, Zimbabwe, and Somaliland Overall high confidence for all domains under Post Natal Care ranged from 30%-50% and for Newborn care from 39-55%. High confidence for postnatal skills was not found to be associated with any background variables (Age, sex, type and level of educational programme). High confidence for newborn care was associated with being female students, those aged 26-35 years, students from the direct entry programmes and those enrolled in diploma programmes. Conclusions: Almost half of the study participants expressed lack of confidence for skills under postnatal and newborn care. No association was found between high confidence for domains of postnatal care and background variables. High confidence was associated with being a female, between 26-35 years of age, from direct entry or diploma programmes for newborn care area. The results of the study indicate gaps in midwifery education. Countries could use the ICM list of competencies to develop country specific standards for midwifery education. However, actual competence remains to be measured.
C1 [Sharma, Bharati] Indian Inst Publ Hlth Gandhinagar, Gandhinagar, Gujarat, India.
   [Sharma, Bharati; Christensson, Kyllike; Lindgren, Helena] Karolinska Inst, Dept Womens & Childrens Hlth, Stockholm, Sweden.
   [Back, Lena; Karlstrom, Annika] Mid Sweden Univ, Dept Nursing, Sundsvall, Sweden.
   [Hildingsson, Ingegerd] Uppsala Univ, Dept Womens & Childrens Hlth, Uppsala, Sweden.
   [Maimbolwa, Margaret C.] Univ Zambia, Sch Med, Lusaka, Zambia.
   [Laisser, Rose Mjawa] Catholic Univ Hlth & Allied Sci, Mwanza, Tanzania.
   [Omoni, Grace] Univ Nairobi, Sch Nursing Sci, Nairobi, Kenya.
   [Chimwaza, Angela] Kamuzu Coll Nursing, Lilongwe, Malawi.
   [Mwebaza, Enid] Jhpiego Johns Hopkins Univ, Kampala, Uganda.
   [Kiruja, Jonah] Hargeisa Univ, Somaliland, South Africa.
   [Kiruja, Jonah] Dalama Univ, Falun, Sweden.
C3 Karolinska Institutet; Mid-Sweden University; Uppsala University; University of Zambia; University of Nairobi; Dalarna University
RP Sharma, B (corresponding author), Indian Inst Publ Hlth Gandhinagar, Gandhinagar, Gujarat, India.
EM bsharma@iiphg.org
FU Karolinska Institutet, Stockholm Sweden
CR [Anonymous], 2013, WHO REC POSTN CAR MO, V0, P0
   Back L, 2017, SEX REPROD HEALTHC, V14, P69, DOI 10.1016/j.srhc.2017.10.003
   BENOIT C, 2001, BIRTH DESIGN PREGNAN, V0, P139
   Bhutta ZA, 2008, LANCET, V372, P972, DOI 10.1016/S0140-6736(08)61407-5
   Chersich MF, 2009, BMC PREGNANCY CHILDB, V9, P0, DOI 10.1186/1471-2393-9-51
   Constable C., 2011, MIDWIFERY MATTERS, V0, P15
   Currie SM, 1999, MIDWIFERY, V15, P283, DOI 10.1054/midw.1999.0187
   Donovan P., 2008, BR J MIDWIFERY, V16, P510
   Duysburgh E, 2015, BMC PREGNANCY CHILDB, V15, P0, DOI 10.1186/s12884-015-0562-8
   Filiz N Y, 2018, CURR HEALTH SCI J, V44, P176, DOI 10.12865/CHSJ.44.02.14
   Finlayson K, 2020, PLOS ONE, V15, P0, DOI 10.1371/journal.pone.0231415
   Fraser DM, 2000, MIDWIFERY, V16, P287, DOI 10.1054/midw.2000.0228
   Goshu M, 2018, PLOS ONE, V13, P0, DOI 10.1371/journal.pone.0206414
   International Confederation of Midwives, 2013, ESS COMP BAS MIDW PR, V0, P0
   International Confederation of Midwives, 2013, AM ICM GLOB STAND MI AM ICM GLOB STAND MI, V0, P0
   International Confederation of Midwives, 2011, ICM GLOB STAND MIDW ICM GLOB STAND MIDW, V0, P0
   Kassebaum NJ, 2014, LANCET, V384, P956
   Lawn JE, 2014, LANCET, V384, P189, DOI 10.1016/S0140-6736(14)60496-7
   Norman M, 2003, EDUC STUD-UK, V29, P261, DOI 10.1080/03055690303275
   Pallant J. F., 2007, SPSS SURVIVAL MANUAL, V0, P0
   Parsons CE, 2012, BRIT MED BULL, V101, P57, DOI 10.1093/bmb/ldr047
   Renfrew MJ, 2014, LANCET, V384, P1129, DOI 10.1016/S0140-6736(14)60789-3
   Sewell A., 2000, J EDUC ENQ, V1, P58
   Sharma B, 2015, GLOBAL HEALTH ACTION, V8, P0, DOI 10.3402/gha.v8.29553
   Singh K, 2014, BMC PUBLIC HEALTH, V14, P0, DOI 10.1186/1471-2458-14-941
   Smith E., 2012, UNESCO ICM FEASIBILI, V0, P0
   Takase M, 2014, NURS EDUC TODAY, V34, P451, DOI 10.1016/j.nedt.2013.04.017
   UN Inter-agency Group for Child Mortality Estimation, 2020, LEVELS TRENDS CHILD, V0, P0
   United Nations Population Fund, 2014, INT CONF MIDW WHO ST INT CONF MIDW WHO ST, V0, P0
   WHO, 2010, WHO TECHN CONS POSTP, V0, P0
   *WHO, 2005, WORLD HLTH REP, V0, P0
   WHO, 2017, WHO REC NEWB HLTH, V0, P0
   World Health Organization Unicef Unfpa World Bank Group, 2015, UN POP POP DIV TREND UN POP POP DIV TREND, V0, P0
   Yigzaw T, 2015, BMC MED EDUC, V15, P0, DOI 10.1186/s12909-015-0410-6
NR 34
TC 1
Z9 1
U1 0
U2 3
PU ELSEVIER SCI LTD
PI OXFORD
PA THE BOULEVARD, LANGFORD LANE, KIDLINGTON, OXFORD OX5 1GB, OXON, ENGLAND
SN 0266-6138
EI 1532-3099
J9 MIDWIFERY
JI Midwifery
PD OCT 15
PY 2021
VL 101
IS 
BP 
EP 
DI 10.1016/j.midw.2021.103051
EA JUN 2021
PG 8
WC Nursing
SC Nursing
GA UA0RK
UT WOS:000684872600012
PM 34153740
DA 2023-03-20
ER

PT J
AU Khumalo, S
   Mabaso, M
   Makusha, T
   Taylor, M
AF Khumalo, Sinakekelwe
   Mabaso, Musawenkosi
   Makusha, Tawanda
   Taylor, Myra
TI Intersections Between Masculinities and Sexual Behaviors Among Young Men at the University of KwaZulu-Natal, South Africa
SO SAGE OPEN
LA English
DT Article
DE masculinities; sexual behaviors; young Black men; university; HIV; KwaZulu-Natal
ID constructions; hiv; materiality; reflections; students
AB The university period provides a critical developmental transition from adolescence to adulthood. During this period, young people establish patterns of behaviors and make lifestyle choices that affect their current and future health. Using the social constructionist paradigm that examines the development of masculinities as a mutual construct of individual, social, cultural, and historical context, this article explores the interactions between masculinities and sexual behaviors of young men at the University of KwaZulu-Natal, South Africa. The study used a qualitative approach and employed purposive sampling to recruit 36 young Black male students aged between 18 and 30 years. Four focus group discussions consisting of 8 to 10 participants were conducted according to the current year of study of male students. Data were transcribed, coded, and analyzed thematically. Our results show that the freedom and independence acquired from being away from home enabled students to enact their masculinities freely. Our findings further reveal that an individual has multiple masculinities which are often exerted to suit the present discourse they are in at any given point.
C1 [Khumalo, Sinakekelwe; Taylor, Myra] Univ KwaZulu Natal, Durban, South Africa.
   [Khumalo, Sinakekelwe; Mabaso, Musawenkosi; Makusha, Tawanda] Human Sci Res Council, Durban, South Africa.
C3 University of Kwazulu Natal; Human Sciences Research Council-South Africa
RP Khumalo, S (corresponding author), Univ KwaZulu Natal, Sch Nursing & Publ Hlth, Discipline Publ Hlth Med, ZA-4041 Durban, South Africa.
EM 210535743@stu.ukzn.ac.za
FU DST-NRF Centre of Excellence in Human Development; College of Health Sciences of the University of KwaZulu-Natal
CR Addis M. E., 2016, APA HDB MEN MASCULIN, V0, PP81, DOI 10.1037/14594-004
   Barker G., 2005, YOUNG MEN CONSTRUCTI, V0, P0
   Bernales M, 2016, LANCET, V387, P1815, DOI 10.1016/S0140-6736(16)30318-X
   Bhana D, 2019, NORMA, V14, P3, DOI 10.1080/18902138.2018.1494402
   Bhana D, 2011, CULT HEALTH SEX, V13, P961, DOI 10.1080/13691058.2011.576770
   Brooms D. R., 2018, J HISPANIC HIGHER ED, V17, P317
   Brouard P, 2012, AGENDA-EMPOWER WOMEN, V26, P48, DOI 10.1080/10130950.2012.757862
   Burr V., 2017, PALGRAVE HDB CRITICA, V0, P0, DOI DOI 10.1057/978-1-137-51018-1
   Clarke V., 2006, QUALITATIVE RES PSYC, V3, P77, DOI 10.1191/1478088706QP063OA
   Fentahun N, 2014, ETHIOP J HEALTH SCI, V24, P59, DOI 10.4314/ejhs.v24i1.8
   Fleming PJ, 2016, AIDS BEHAV, V20, P788, DOI 10.1007/s10461-015-1264-y
   Hamlall V, 2018, SOC DYNAMICS, V44, P306, DOI 10.1080/02533952.2018.1481686
   Jewkes R, 2010, J INT AIDS SOC, V13, P0, DOI 10.1186/1758-2652-13-6
   Lynch I, 2010, CULT HEALTH SEX, V12, P15, DOI 10.1080/13691050903082461
   Macia M, 2011, CULT HEALTH SEX, V13, P1181, DOI 10.1080/13691058.2011.611537
   Mackenzie CS, 2017, AM J MENS HEALTH, V11, P1224, DOI 10.1177/1557988316685618
   Maldonado V.E.M., 2013, ENFERMERIA GLOBAL, V12, P0
   Marcell AV, 2011, PEDIATRICS, V128, PE1658, DOI 10.1542/peds.2011-2384
   Mohajan H.K., 2018, J EC DEV ENV PEOPLE, V7, P23
   Ngidi ND, 2016, SAHARA J-J SOC ASP H, V13, P96, DOI 10.1080/17290376.2016.1218792
   Okoror TA, 2016, BMC PUBLIC HEALTH, V16, P0, DOI 10.1186/s12889-016-3165-z
   Peltzer K, 2005, J SOCIAL SCI, V1, P1, DOI 10.3844/JSSP.2005.1.8
   Ratele K, 2014, AFR STUD REV, V57, P115, DOI 10.1017/asr.2014.50
   Ratele K, 2010, J PSYCHOL AFR, V20, P557, DOI 10.1080/14330237.2010.10820414
   Ricardo C, 2006, SEX CULT HEALTH, V0, P61
   Shefer T, 2012, AGENDA-EMPOWER WOMEN, V26, P57, DOI 10.1080/10130950.2012.760837
   Shefer T, 2015, CULT HEALTH SEX, V17, P96, DOI 10.1080/13691058.2015.1075253
   Shefer T, 2010, J PSYCHOL AFR, V20, P511, DOI 10.1080/14330237.2010.10820409
   Singh T.G., 2019, THESIS, V0, P0
   Skovdal M, 2011, GLOBALIZATION HEALTH, V7, P0, DOI 10.1186/1744-8603-7-13
   Stern E, 2015, MEN MASC, V18, P340, DOI 10.1177/1097184X14554950
   Swain J, 2006, MEN MASC, V8, P331, DOI 10.1177/1097184X05282203
   Talbot K, 2010, MEN MASC, V13, P255, DOI 10.1177/1097184X09350408
   van Staden A, 2009, CURATIONIS, V32, P19
   Watson J, 2015, ANGELAKI, V20, P107, DOI 10.1080/0969725X.2015.1017387
   Zuma K, 2016, AJAR-AFR J AIDS RES, V15, P67, DOI 10.2989/16085906.2016.1153491
NR 36
TC 0
Z9 0
U1 2
U2 5
PU SAGE PUBLICATIONS INC
PI THOUSAND OAKS
PA 2455 TELLER RD, THOUSAND OAKS, CA 91320 USA
SN 2158-2440
EI 
J9 SAGE OPEN
JI SAGE Open
PD JUL 15
PY 2021
VL 11
IS 3
BP 
EP 
DI 10.1177/21582440211040114
PG 10
WC Social Sciences, Interdisciplinary
SC Social Sciences - Other Topics
GA WJ0LP
UT WOS:000708742700001
DA 2023-03-20
ER

PT J
AU Chou, JC
   Schepel, IRM
   Vo, AT
   Kapetanovic, S
   Schaff, PB
AF Chou, Jonathan C.
   Schepel, Ianthe R. M.
   Vo, Anne T.
   Kapetanovic, Suad
   Schaff, Pamela B.
TI Patient Co-Participation in Narrative Medicine Curricula as a Means of Engaging Patients as Partners in Healthcare: A Pilot Study Involving Medical Students and Patients Living with HIV
SO JOURNAL OF MEDICAL HUMANITIES
LA English
DT Article
DE Community-based education; Narrative medicine; Physician-patient relationship; Medical education; HIV
ID antiretroviral therapy; adherence; retention; providers; education; services; identity
AB This paper describes a pilot study of a new model for narrative medicine training, "community-based participatory narrative medicine" (CBPNM), which centers on shared narrative work between healthcare trainees and patients. Nine medical students and eight patients participated in one of two, five-week-long pilot workshop series. A case study of participants' experiences of the workshop series identified three major themes: (1) the reciprocal and collaborative nature of participants' relationships; (2) the interplay between self-reflection and receiving feedback from others; and (3) the clinical and pedagogical implications of the CBPNM model. Principles and proposed outcomes of the CBPNM model are presented.
C1 [Chou, Jonathan C.] Massachusetts Gen Hosp, McLean Hosp, Dept Psychiat, 15 Parkman St,WACC 812, Boston, MA 02114 USA.
   [Schepel, Ianthe R. M.] Univ Oxford, Med Sci Div, Oxford, England.
   [Vo, Anne T.] Kaiser Permanente Bernard J Tyson Sch Med, Dept Hlth Syst Sci, Pasadena, CA USA.
   [Kapetanovic, Suad] Univ Southern Calif, Keck Sch Med, Dept Clin Psychiat & Behav Sci, Los Angeles, CA 90007 USA.
   [Schaff, Pamela B.] Univ Southern Calif, Dept Med Educ Family Med & Pediat, Keck Sch Med, Los Angeles, CA 90007 USA.
C3 Harvard University; Massachusetts General Hospital; McLean Hospital; University of Oxford; Kaiser Permanente; University of Southern California; University of Southern California
RP Chou, JC (corresponding author), Massachusetts Gen Hosp, McLean Hosp, Dept Psychiat, 15 Parkman St,WACC 812, Boston, MA 02114 USA.
EM jchou5@partners.org
FU Narrative Medicine Program at Columbia University
CR Ahmed S, 2018, BMJ OPEN, V8, P0, DOI 10.1136/bmjopen-2018-021525
   Ahmed Syed M, 2004, EDUC HEALTH (ABINGDON), V17, P141, DOI 10.1080/13576280410001710969
   [Anonymous], 1900, V15, V0, P0
   Arntfield SL, 2013, PATIENT EDUC COUNS, V91, P280, DOI 10.1016/j.pec.2013.01.014
   Baum F, 2006, J EPIDEMIOL COMMUN H, V60, P854, DOI 10.1136/jech.2004.028662
   Beach MC, 2006, J GEN INTERN MED, V21, P661, DOI 10.1111/j.1525-1497.2006.00399.x
   Behar R, 1997, KENYON REV, V19, P5
   Behar R, 1994, MALE BODY FEATURES D, V0, P102
   Biradavolu M, 2016, PSYCHOSOMATICS, V57, P64, DOI 10.1016/j.psym.2015.07.014
   Birks M, 2008, J RES NURS, V13, P68, DOI 10.1177/1744987107081254
   Bodenlos JS, 2007, J ASSOC NURSE AIDS C, V18, P65, DOI 10.1016/j.jana.2007.03.002
   Charmaz K., 2012, CONSTRUCTING GROUNDE, V2nd ed, P0
   Charon R, 2001, JAMA-J AM MED ASSOC, V286, P1897, DOI 10.1001/jama.286.15.1897
   Charon R., 2006, NARRATIVE MED HONORI, V0, P0
   Charon R, 2013, PRESSE MED, V42, P3, DOI 10.1016/j.lpm.2012.10.015
   Charon R, 2012, ACAD MED, V87, P342, DOI 10.1097/ACM.0b013e3182446fbb
   Chen PJ, 2017, BMC MED EDUC, V17, P0, DOI 10.1186/s12909-017-0952-x
   Chretien KC, 2015, J GEN INTERN MED, V30, P1025, DOI 10.1007/s11606-015-3211-z
   Constand MK, 2014, BMC HEALTH SERV RES, V14, P0, DOI 10.1186/1472-6963-14-271
   Cooper K, 2008, PHYSIOTHERAPY, V94, P244, DOI 10.1016/j.physio.2007.10.006
   Cooper LA, 2013, HEALTH SERV RES, V48, P150, DOI 10.1111/j.1475-6773.2012.01435.x
   Crawford P, 2010, MENT HEALTH REV J, V15, P4, DOI 10.5042/mhrj.2010.0654
   Crossley J, 2009, MED TEACH, V31, PE603, DOI 10.3109/01421590903193547
   Crowe S, 2011, BMC MED RES METHODOL, V11, P0, DOI 10.1186/1471-2288-11-100
   Dang BN, 2017, BMC MED EDUC, V17, P0, DOI 10.1186/s12909-017-0868-5
   Dijk SW, 2017, ACAD MED, V92, P576, DOI 10.1097/ACM.0000000000001648
   Genberg B, 2015, AIDS BEHAV, V19, P85, DOI 10.1007/s10461-014-0775-2
   Greenhalgh T, 2016, MILBANK Q, V94, P392, DOI 10.1111/1468-0009.12197
   Hemon A, 2013, BOOK MY LIVES, V0, P103
   Holtzman CW, 2015, DRUGS, V75, P445, DOI 10.1007/s40265-015-0373-2
   Huang E., 2015, FRESH BOAT, V0, P0
   Jones T, 2017, ACAD MED, V92, P932, DOI 10.1097/ACM.0000000000001518
   Karazivan P, 2015, ACAD MED, V90, P437, DOI 10.1097/ACM.0000000000000603
   Katz IT, 2018, JAMA-J AM MED ASSOC, V319, P1094, DOI 10.1001/jama.2018.2093
   Lam Y, 2016, PLOS ONE, V11, P0, DOI 10.1371/journal.pone.0158759
   Liamputtong Pranee, 2013, QUALITATIVE RES METH, V0, P226
   Miller E, 2014, ACAD MED, V89, P335, DOI 10.1097/ACM.0000000000000098
   Palella FJ, 1998, NEW ENGL J MED, V338, P853, DOI 10.1056/NEJM199803263381301
   Satrapi Marjane, 2007, PERSEPOLIS, V0, P0
   Schneider J, 2004, J GEN INTERN MED, V19, P1096, DOI 10.1111/j.1525-1497.2004.30418.x
   Spiegel M., 2017, PRINCIPLES PRACTICE, V0, P37
   Strauss A., 1990, BASICS QUALITATIVE R, V0, P0
   Swing SR, 2007, MED TEACH, V29, P648, DOI 10.1080/01421590701392903
   Tobias C, 2007, AIDS PATIENT CARE ST, V21, PS3, DOI 10.1089/apc.2007.9992
   Towle A, 2016, INT J HEALTH GOV, V21, P18, DOI 10.1108/IJHG-01-2016-0003
   van Sighem A, 2010, AIDS, V24, P1527, DOI 10.1097/QAD.0b013e32833a3946
   Wallerstein NB, 2006, HEALTH PROMOT PRACT, V7, P312, DOI 10.1177/1524839906289376
   Williams S, 2012, QUAL RES, V12, P218, DOI 10.1177/1468794111422034
   Yin Robert K, 2009, CASE STUDY RES DESIG, V0, P0
NR 49
TC 7
Z9 7
U1 0
U2 5
PU SPRINGER
PI NEW YORK
PA ONE NEW YORK PLAZA, SUITE 4600, NEW YORK, NY, UNITED STATES
SN 1041-3545
EI 1573-3645
J9 J MED HUMANIT
JI J. Med. Humanit.
PD DEC 15
PY 2021
VL 42
IS 4
BP 641
EP 657
DI 10.1007/s10912-019-09604-7
EA JAN 2020
PG 17
WC Humanities, Multidisciplinary
SC Arts & Humanities - Other Topics
GA XM8UC
UT WOS:000509143400001
PM 31981016
DA 2023-03-20
ER

PT J
AU McMullen, TP
   Naeim, M
   Newark, C
   Oliphant, H
   Suchard, J
   Banimahd, F
AF McMullen, Timothy P.
   Naeim, Mahan
   Newark, Carol
   Oliphant, Haden
   Suchard, Jeffrey
   Banimahd, Faried
TI Shifting the paradigm: physician-authorized, student-led efforts to provide harm reduction services amidst legislative opposition
SO SUBSTANCE ABUSE TREATMENT PREVENTION AND POLICY
LA English
DT Article
DE Harm reduction; Syringe services; Syringe exchange; Needle exchange; Injection drug use; Community outreach; HIV; Advocacy; Stigma; Legal obstacles
AB Background: For over 30 years, syringe services programs (SSPs) have served as an efficacious intervention for the prevention of HIV and Hepatitis C transmission among persons who use drugs. Despite a strong body of evidence for the effectiveness of SSPs as a preventative public health measure, numerous local and state governments in the United States continue to resist the establishment of new SSPs and aggressively pursue the closure of those already in operation. Commentary: In Orange County, California, local officials have repeatedly mobilized in opposition of the establishment of syringe access - thereby hindering access to healthcare for thousands of predominantly unhoused individuals. The county was previously served by the Orange County Needle Exchange Program from 2016 until 2018 when a civil suit brought by the Orange County Board of Supervisors resulted in the closure of the program. For more than 2 years, persons who inject drugs in Orange County lacked reliable access to clean syringes, placing them at increased risk for contracting HIV and Hepatitis C. Here, we comment on the ongoing effort to restore syringe access in Orange County. This collaborative physician-directed endeavor has brought together students and community volunteers to provide vital harm reduction services to a remarkably underserved population. Since the reestablishment of syringe access in Orange County by the Harm Reduction Institute, new legal barriers have arisen including the passage of new municipal legislation banning the operation of syringe exchanges. We are well-equipped to overcome these obstacles. This work serves as an affirmation of assertions made by previous authors regarding the unique qualifications of medical & graduate students as effective harm reductionists. Conclusion: Harm reduction services are vital to the health and well-being of people who use drugs. The provision of these services should not be impeded by legislative interference by municipal, county, or state governments.
C1 [McMullen, Timothy P.; Naeim, Mahan; Oliphant, Haden; Suchard, Jeffrey] Univ Calif Irvine, Sch Med, Irvine, CA 92717 USA.
   [Newark, Carol] Univ Calif Irvine, Dept Criminol Law & Soc, Irvine, CA 92697 USA.
   [Newark, Carol; Banimahd, Faried] Amer Addict Inst Mind & Med, Santa Ana, CA USA.
   [Suchard, Jeffrey] Univ Calif Irvine, Sch Med, Dept Emergency Med, Orange, CA 92668 USA.
C3 University of California System; University of California Irvine; University of California System; University of California Irvine; University of California System; University of California Irvine
RP McMullen, TP (corresponding author), Univ Calif Irvine, Sch Med, Irvine, CA 92717 USA.
EM mcmullet@hs.uci.edu
CR [Anonymous], 2017, SURVEILLANCE VIRAL H, V0, P0
   [Anonymous], 2020, CALIFORNIA OPIOID IN, V0, P0
   [Anonymous], 2019, METHAMPHETAMINE RES, V0, P0
   Bartholomew TS, 2020, HARM REDUCT J, V17, P0, DOI 10.1186/s12954-020-00385-0
   County of Orange Health Care Agency, 2012, ALC OTH DRUG US PREV, V0, P0
   County of Orange Health Care Agency Public Health Services HIV/AIDS Surveillance and Monitoring Program, 2019, HIV SURV STAT 2018, V0, P0
   Fernandez-Vina MH, 2020, PUBLIC HEALTH REP, V135, P128S, DOI 10.1177/0033354920921817
   Gonsalves GS, 2018, LANCET HIV, V5, PE569, DOI 10.1016/S2352-3018(18)30176-0
   Heinzerling KG, 2007, J SUBST ABUSE TREAT, V32, P423, DOI 10.1016/j.jsat.2006.11.002
   Jones CM, 2019, INT J DRUG POLICY, V70, P22, DOI 10.1016/j.drugpo.2019.04.006
   Kerr T, 2010, AM J PUBLIC HEALTH, V100, P1449, DOI 10.2105/AJPH.2009.178467
   Levine H, 2019, DRUG ALCOHOL DEPEN, V202, P13, DOI 10.1016/j.drugalcdep.2019.04.025
   Lurie P, 1993, PUBLIC HLTH IMPACT N, V0, P0
   Martinez AN, 2007, J URBAN HEALTH, V84, P423, DOI 10.1007/s11524-006-9139-1
   Quinn B, 2014, INT J DRUG POLICY, V25, P905, DOI 10.1016/j.drugpo.2014.05.008
   Rich JD, 2015, JAMA-J AM MED ASSOC, V314, P23, DOI 10.1001/jama.2015.6303
   Strathdee SA, 1999, J URBAN HEALTH, V76, P448, DOI 10.1007/BF02351502
   Strathdee SA, 2015, NEW ENGL J MED, V373, P397, DOI 10.1056/NEJMp1507252
   Substance Abuse and Mental Health Services Administration. . National Survey of Substance Abuse Treatment Services (N-SSATS), 2015, HHS PUBL, V17-5031, P0
   Wilson N, 2020, MMWR-MORBID MORTAL W, V69, P290, DOI 10.15585/mmwr.mm6911a4
   Wodak A, 2006, SUBST USE MISUSE, V41, P777, DOI 10.1080/10826080600669579
NR 21
TC 3
Z9 3
U1 2
U2 3
PU BMC
PI LONDON
PA CAMPUS, 4 CRINAN ST, LONDON N1 9XW, ENGLAND
SN 
EI 1747-597X
J9 SUBST ABUSE TREAT PR
JI Subst/ Abus. Treatment Prev. Pol.
PD MAR 24
PY 2021
VL 16
IS 1
BP 
EP 
DI 10.1186/s13011-021-00362-1
PG 4
WC Substance Abuse
SC Substance Abuse
GA RB8YE
UT WOS:000632391000001
PM 33761954
DA 2023-03-20
ER

PT J
AU Sa, ZH
   Tian, L
   Wang, XY
AF Sa, Zhihong
   Tian, Li
   Wang, Xiying
TI Evidence for a Comprehensive Sexuality Education Intervention that Enhances Chinese Adolescents' Sexual Knowledge and Gender Awareness and Empowers Young Women
SO SEX ROLES
LA English
DT Article
DE Comprehensive sexuality education; Intervention research; Gender attitudes; Adolescent health; China
ID reproductive health; contraceptive use; transmitted infections; unmarried youth; hiv education; program; rights; risk; prevention; behaviors
AB While Chinese adolescents become more sexually active, their sexual attitudes are profoundly influenced by traditional gender and sexual norms. The tensions between the rapid transition in youth sexuality and lags in sex education call for a paradigm shift of sexuality education in China. The present study examined the effectiveness of a school-based empowerment comprehensive sexuality education (CSE) intervention in changing adolescents' sexual knowledge, gender and sexual attitudes, and sexual self-efficacy. We used data from a quasi-experimental intervention study with self-administered pretest and posttest surveys conducted among 1131 10th grade high school students in Lanzhou, northwest China. Whereas 583 participants in two intervention schools attended 12 45-min CSE sessions focusing on gender, rights, and critical thinking skills across 4-7 months, 548 participants in two comparison schools received no or limited conventional sex education. After controlling for differences in sociodemographics and in the influence of family, peers, and internet use between the two groups, female and male adolescents exhibited significantly more accurate sexual knowledge, stronger endorsement of nontraditional gender roles, and greater rejection of sexual double standards immediately after the intervention. Additionally, young women reported significantly higher sexual self-efficacy following the intervention. The findings suggest that the school-based empowerment CSE intervention is helpful in creating an environment in which both young men and young women benefit in sexual knowledge and gender awareness and young women increase their sexual decision-making skills, thereby lending support to the theory and practice of an empowerment CSE approach.
C1 [Sa, Zhihong] Beijing Normal Univ, Sch Sociol, Beijing, Peoples R China.
   [Tian, Li] Brandeis Univ, Heller Sch Social Policy & Management, Waltham, MA USA.
   [Wang, Xiying] Beijing Normal Univ, Fac Educ, Inst Educ Theories, Beijing 100875, Peoples R China.
C3 Beijing Normal University; Brandeis University; Beijing Normal University
RP Wang, XY (corresponding author), Beijing Normal Univ, Fac Educ, Inst Educ Theories, Beijing 100875, Peoples R China.
EM xiyingw@bnu.edu.cn
FU Ford Foundation, China Office [1105-0568]; International Joint Research Project of the Faculty of Education [ICER202005]; Beijing Normal University
CR [Anonymous], 2018, UNESCO, V0, P0
   Berglas NF, 2014, PERSPECT SEX REPRO H, V46, P63, DOI 10.1363/46e1114
   Blanc AK, 2001, STUD FAMILY PLANN, V32, P189, DOI 10.1111/j.1728-4465.2001.00189.x
   Bussey K, 1999, PSYCHOL REV, V106, P676, DOI 10.1037/0033-295X.106.4.676
   Carter MJ, 2014, SOCIAL SCI, V3, P242, DOI 10.3390/SOCSCI3020242
   Cheng Y, 2008, J ADOLESCENT HEALTH, V42, P184, DOI 10.1016/j.jadohealth.2007.07.016
   CHI X, 2015, ASIA-PAC J PUBLIC HE, V27, P0
   Cleland J, 2001, ILLUSTRATIVE QUESTIO, V0, P0
   Cohen J., 1988, STAT POWER ANAL BEHA, V0, P0
   Constantine N. A., 2015, BMC PUBLIC HEALTH, V15, P0
   Crawford M, 2003, J SEX RES, V40, P13, DOI 10.1080/00224490309552163
   Gage AJ, 1998, STUD FAMILY PLANN, V29, P154, DOI 10.2307/172156
   Gao ES, 2012, J ADOLESCENT HEALTH, V50, PS12, DOI 10.1016/j.jadohealth.2011.12.002
   Gui YX, 2019, SOC BEHAV PERSONAL, V47, P0, DOI 10.2224/sbp.7563
   Haberland N., 2009, ITS ALL ONE CURRICUL, V0, P0
   Haberland N, 2015, J ADOLESCENT HEALTH, V56, PS15, DOI 10.1016/j.jadohealth.2014.08.013
   Haberland NA, 2015, INT PERSPECT SEX R H, V41, P31, DOI 10.1363/4103115
   IBM corporation, 2017, SPSS STAT WIND, V0, P0
   Impett EA, 2006, ARCH SEX BEHAV, V35, P131, DOI 10.1007/s10508-005-9016-0
   Jewkes RK, 2010, LANCET, V376, P41, DOI 10.1016/S0140-6736(10)60548-X
   Kaljee LM, 2007, J ASSOC NURSE AIDS C, V18, P48, DOI 10.1016/j.jana.2007.01.003
   Karim AM, 2003, INT FAM PLAN PERSPEC, V29, P14, DOI 10.2307/3180997
   Kenig, 2019, J REATTACH THERAPY D, V2, P40, DOI 10.26407/2019jrtdd.1.16
   Kennett D, 2010, CAN J HUM SEX, V0, P0
   Kirby DB, 2007, J ADOLESCENT HEALTH, V40, P206, DOI 10.1016/j.jadohealth.2006.11.143
   Koenig MA, 2004, INT FAM PLAN PERSPEC, V30, P156, DOI 10.1363/3015604
   Liu WL, 2014, SEX EDUC-SEX SOC LEA, V14, P568, DOI 10.1080/14681811.2014.934801
   Lou CH, 2004, J ADOLESCENT HEALTH, V34, P433, DOI 10.1016/j.jadohealth.2003.07.020
   Mathews C, 2012, INT HEALTH, V4, P111, DOI 10.1016/j.inhe.2012.02.001
   Michielsen K, 2010, AIDS, V24, P1193, DOI 10.1097/QAD.0b013e3283384791
   Pan, 2013, CHANGE SEXUAL LIVES, V0, P0
   PLECK JH, 1993, J SOC ISSUES, V49, P11, DOI 10.1111/j.1540-4560.1993.tb01166.x
   Pulerwitz J, 2006, PROMOTING MORE GENDE, V0, P0
   Raiford JL, 2013, J ADOLESCENT HEALTH, V52, P566, DOI 10.1016/j.jadohealth.2012.09.006
   Rijsdijk LE, 2011, BMC PUBLIC HEALTH, V11, P0, DOI 10.1186/1471-2458-11-334
   Rogow D, 2013, REPROD HEALTH MATTER, V21, P154, DOI 10.1016/S0968-8080(13)41699-3
   Rohrbach LA, 2015, J ADOLESCENT HEALTH, V57, P399, DOI 10.1016/j.jadohealth.2015.07.004
   Shen ACT, 2012, J INTERPERS VIOLENCE, V27, P1066, DOI 10.1177/0886260511424497
   Shen LX, 2008, INT J STD AIDS, V19, P761, DOI 10.1258/ijsa.2008.008053
   SU R, 2020, SEX EDUC-SEX SOC LEA, V0, P0
   Sullivan Gail M, 2012, J GRAD MED EDUC, V4, P279, DOI 10.4300/JGME-D-12-00156.1
   Tu XW, 2008, J ADOLESCENT HEALTH, V42, P249, DOI 10.1016/j.jadohealth.2007.08.028
   UNESCO & UNFPA, 2018, IMPLEMENTATION SEXUA, V0, P0
   Wang B, 2005, INT FAM PLAN PERSPEC, V31, P63, DOI 10.1363/3106305
   Wang X, 2017, ROUT CULT S BUS E AS, V0, P1
   Wingood GM, 2001, PEDIATRICS, V107, P0, DOI 10.1542/peds.107.5.e72
   Ye XX, 2009, INT J STD AIDS, V20, P549, DOI 10.1258/ijsa.2008.008471
   ZABIN LS, 2009, STUD FAMILY PLANN, V0, P0
   Zhao PF, 2020, SEX EDUC-SEX SOC LEA, V20, P552, DOI 10.1080/14681811.2019.1705779
   Zheng X., 2010, POPUL DEV, V16, P2
   Zuo XY, 2012, J ADOLESCENT HEALTH, V50, PS18, DOI 10.1016/j.jadohealth.2011.12.001
NR 54
TC 6
Z9 6
U1 11
U2 40
PU SPRINGER/PLENUM PUBLISHERS
PI NEW YORK
PA 233 SPRING ST, NEW YORK, NY 10013 USA
SN 0360-0025
EI 1573-2762
J9 SEX ROLES
JI Sex Roles
PD SEP 15
PY 2021
VL 85
IS 5-6
BP 357
EP 370
DI 10.1007/s11199-021-01223-8
EA APR 2021
PG 14
WC Psychology, Developmental; Psychology, Social; Women's Studies
SC Psychology; Women's Studies
GA UM3DU
UT WOS:000638459900001
DA 2023-03-20
ER

PT J
AU Hubach, RD
   Mahaffey, C
   Rhoads, K
   O'Neil, AM
   Ernst, C
   Bui, LX
   Hamrick, J
   Giano, Z
AF Hubach, Randolph D.
   Mahaffey, Carlos
   Rhoads, Kelley
   O'Neil, Andrew M.
   Ernst, Campbell
   Bui, Lynn X.
   Hamrick, Justin
   Giano, Zachary
TI Rural College Students' Amenability Toward Using At-Home Human Immunodeficiency Virus and Sexually Transmitted Infection Testing Kits
SO SEXUALLY TRANSMITTED DISEASES
LA English
DT Article
ID bisexual men; adolescents; education; sample; risk; hiv; gay; sex
AB Background College students residing in rural areas of the United States have limited access to human immunodeficiency virus (HIV) and sexually transmitted infection (STI) screening programs; yet, have increased rates of infection. Methods Students (N = 326), attending a state university located within a rural community, completed an online survey containing open-ended questions that gauged their perceptions and experiences with HIV/STI testing, amenability to at-home testing technology, and preferences for obtaining at-home testing kits. Inductive coding was used to create themes for each open-ended question. Results Students encounter a number of perceived barriers to accessing clinical HIV/STI testing venues including cost, utilization of parents' medical insurance, and stigma. Students desired screening paradigms that allow for a greater sense of privacy and the ability to be empowered through self-sampling methods. This includes the use of at-home testing kits, which could be accessed via mail, campus, or the local community. Although students were overwhelmingly amenable to using at-home testing, students discussed concerns with potential user error that could impact testing accuracy. Conclusions Study findings suggest the importance of developing less clinically oriented systems of HIV/STI screening, which allow students to choose from an array of screening options. Removing perceived barriers, notably access and privacy concerns, to HIV/STI testing by leveraging at-home testing is one potential method to increase screening uptake among this at-risk population.
C1 [Hubach, Randolph D.; O'Neil, Andrew M.; Ernst, Campbell; Bui, Lynn X.; Hamrick, Justin; Giano, Zachary] Oklahoma State Univ, Sexual Hlth Res Lab, Ctr Hlth Sci, Tulsa, OK 74107 USA.
   [Mahaffey, Carlos; Rhoads, Kelley] Oklahoma State Univ, Sexual Hlth Res Lab, Stillwater, OK 74078 USA.
C3 Oklahoma State University System; Oklahoma State University Center for Health Sciences; Oklahoma State University System; Oklahoma State University - Stillwater
RP Hubach, RD (corresponding author), Oklahoma State Univ, Ctr Rural Hlth, Ctr Hlth Sci, 1111 W 17th St, Tulsa, OK 74107 USA.
EM Randolph.Hubach@okstate.edu
CR Arnett JJ, 2020, EMERG ADULTHOOD, V8, P412, DOI 10.1177/2167696818810073
   Buhi ER, 2010, J AM COLL HEALTH, V58, P337, DOI 10.1080/07448480903501780
   Collado A, 2017, ARCH SEX BEHAV, V46, P2187, DOI 10.1007/s10508-016-0836-x
   Cuffe KM, 2016, J ADOLESCENT HEALTH, V58, P512, DOI 10.1016/j.jadohealth.2016.01.002
   Currin JM, 2017, SEX EDUC-SEX SOC LEA, V17, P667, DOI 10.1080/14681811.2017.1355298
   Eastman-Mueller H, 2022, J AM COLL HEALTH, V70, P843, DOI 10.1080/07448481.2020.1775607
   Fauci AS, 2019, JAMA-J AM MED ASSOC, V321, P844, DOI 10.1001/jama.2019.1343
   Grov C, 2016, SEX RES SOC POLICY, V13, P1, DOI 10.1007/s13178-015-0212-y
   Haile Z, 2017, SEX CULT, V21, P62, DOI 10.1007/s12119-016-9380-z
   Halpern C., 2014, APA HDB SEXUALITY PS, V1, P487, DOI 10.1037/14193-016
   Hubach R. D., 2014, HLTH ED MONOGRAPHS, V31, P37
   Hubach RD, 2019, HEALTH EQUITY, V3, P231, DOI 10.1089/heq.2018.0095
   Hubach RD, 2014, SEX TRANSM DIS, V41, P129, DOI 10.1097/OLQ.0000000000000082
   Kolb S. M., 2012, J EMERGING TRENDS ED, V3, P83
   LaBrie JW, 2014, J SEX RES, V51, P62, DOI 10.1080/00224499.2012.714010
   Lindley LL, 2022, J AM COLL HEALTH, V70, P1768, DOI 10.1080/07448481.2020.1820511
   Lopez SV., 2020, AM J SEX EDUC, V0, P1
   McMann N, 2021, J COMMUN HEALTH, V46, P117, DOI 10.1007/s10900-020-00855-3
   Moore EW, 2013, J AM COLL HEALTH, V61, P196, DOI 10.1080/07448481.2013.789880
   Pitasi MA, 2019, MMWR-MORBID MORTAL W, V68, P561, DOI 10.15585/mmwr.mm6825a2
   Scull TM, 2018, J AM COLL HEALTH, V66, P165, DOI 10.1080/07448481.2017.1393822
   Sexually Transmitted Disease Surveillance, 2018, SEX TRANSM DIS SURV, V0, P0
   Taylor B, 2021, J RELIG HEALTH, V60, P311, DOI 10.1007/s10943-019-00863-1
   Tomnay JE, 2014, AUST J RURAL HEALTH, V22, P40, DOI 10.1111/ajr.12077
   Tran L, 2020, AIDS BEHAV, V24, P404, DOI 10.1007/s10461-019-02436-5
   United States Census Bureau, 2019, QUICK FACT OKL QUICK FACT OKL, V0, P0
   Waldorf B., 2015, NATL ACAD SCI WORKSH, V0, P0
   Walker D, 2006, QUAL HEALTH RES, V16, P547, DOI 10.1177/1049732305285972
   Wise JM, 2019, AIDS BEHAV, V23, P1062, DOI 10.1007/s10461-018-02385-5
NR 29
TC 1
Z9 1
U1 1
U2 5
PU LIPPINCOTT WILLIAMS & WILKINS
PI PHILADELPHIA
PA TWO COMMERCE SQ, 2001 MARKET ST, PHILADELPHIA, PA 19103 USA
SN 0148-5717
EI 1537-4521
J9 SEX TRANSM DIS
JI Sex. Transm. Dis.
PD AUG 15
PY 2021
VL 48
IS 8
BP 583
EP 588
DI 10.1097/OLQ.0000000000001374
PG 6
WC Infectious Diseases
SC Infectious Diseases
GA TJ6BE
UT WOS:000673563800017
PM 34110751
DA 2023-03-20
ER

PT J
AU Mohsen, F
   Shibani, M
   Ibrahim, N
   Alhourani, G
   Melhem, S
   Alzabibi, MA
   Ismail, H
   Bakr, A
   Turkmani, K
   Sawaf, B
AF Mohsen, Fatema
   Shibani, Mosa
   Ibrahim, Nazir
   Alhourani, Ghaith
   Melhem, Sara
   Alzabibi, Mhd Amin
   Ismail, Hlma
   Bakr, Aliaa
   Turkmani, Khaled
   Sawaf, Bisher
TI Knowledge, Attitude, and Practice Regarding HIV, HBV, and HCV Among Medical Students of Syrian Private University, Damascus, Syria
SO INTERNATIONAL QUARTERLY OF COMMUNITY HEALTH EDUCATION
LA English
DT Article; Early Access
DE HIV; HBV; HCV; awareness; knowledge; medical students; war; Syria
AB Background: Hepatitis B, Hepatitis C, and HIV/AIDS are infections that constitute major health concerns impacting national health systems worldwide. This is the first study to determine Syrian medical students' attitudes, awareness and knowledge of HIV/HBV/HCV, regarding general knowledge about, clinical features, transmission, and prevention. Methods: This cross-sectional study was conducted at Syrian Private University on World AIDs Day (1/12/2019), Damascus, during the Syrian war crisis. Data were collected through self-administered surveys which targeted social demographic information, general knowledge, attitude, towards HBV, HCV, HIV. Data were divided and analysed according to the source of information, study year, marital status, and GPA using one-way analysis of variance to assess the level of knowledge. Results: Of 317 respondents, the majority (59.8%) were males with age ranging from 18 to 30 years of age. . The majority of students 188(59.3%) showed an average level of knowledge, 73(23%) showed a good level of knowledge. This study revealed adequate knowledge. However there were misconceptions regarding transmission pathways. The majority 173(54.6%) had a positive attitude, and 144(45.4%) had a neutral attitude, while none had a negative attitude towards HIV/HBV/HCV infected individuals. Clinical year students (mean 73.0%, SD +/- 10.0%) demonstrated higher levels of awareness compared to pre-clinical students (mean 39.7%, SD +/- 13.0%). Conclusions: This study revealed that medical students have adequate knowledge regarding HIV/HBV/HCV. Medical students play a pivotal role in raising awareness and disseminating knowledge among the community, thus more effort should be concentrated on developing educational programs to limit the risks of such infections.
C1 [Mohsen, Fatema; Shibani, Mosa; Ibrahim, Nazir; Alhourani, Ghaith; Melhem, Sara; Alzabibi, Mhd Amin; Ismail, Hlma; Bakr, Aliaa; Turkmani, Khaled; Sawaf, Bisher] Syrian Private Univ, Fac Med, Dept Internal Med, Damascus, Syria.
   [Bakr, Aliaa] Damascus Univ, Dept Internal Med, Oncol Med, Damascus, Syria.
   [Turkmani, Khaled] Minist Hlth, AL Kalamoon Gen Hosp, Damascus, Syria.
   [Sawaf, Bisher] Amer Univ, Beirut Med Ctr, Fac Med, Beirut, Lebanon.
C3 American University of Beirut; Beirut Medical Center
RP Sawaf, B (corresponding author), Syrian Private Univ, Fac Med, Dept Internal Med, Damascus, Syria.
EM bishersawaf.94@gmail.com
CR Abdela Abdnur, 2016, BMC RES NOTES, V9, P410, DOI 10.1186/s13104-016-2216-y
   Abiodun MO, 2007, J NATL MED ASSOC, V99, P758
   Acar A, 2010, BRAZ J INFECT DIS, V14, P41, DOI 10.1590/S1413-86702010000100009
   Alhamoudi H, 2018, ARAB J GASTROENTEROL, V19, P80, DOI 10.1016/j.ajg.2018.02.012
   Amiri FB, 2016, PLOS ONE, V11, P0, DOI 10.1371/journal.pone.0151946
   [Anonymous], 2016, LANCET, V388, P308, DOI 10.1016/S0140-6736(16)31144-8
   Asefa A, 2013, REPROD HEALTH, V10, P0, DOI 10.1186/1742-4755-10-66
   Badawi MM, 2018, VIROL J, V15, P0, DOI 10.1186/s12985-018-1060-1
   Bajunirwe Francis, 2005, AIDS RES THER, V2, P10, DOI 10.1186/1742-6405-2-10
   Bashour H, 2016, E MEDITERR HEALTH J, V22, P267
   Biradar S., 2016, INT J COMMUNITY MED, V3, P62
   de Martel C, 2015, HEPATOLOGY, V62, P1190, DOI 10.1002/hep.27969
   Dehghani B, 2020, INT Q COMMUNITY HEAL, V41, P15, DOI 10.1177/0272684X19896727
   Farhin S, 2018, RAWAL MED J, V43, P627
   Garus-Pakowska A, 2019, INT J ENV RES PUB HE, V16, P0, DOI 10.3390/ijerph16050891
   GERBERDING JL, 1994, J INFECT DIS, V170, P1410, DOI 10.1093/infdis/170.6.1410
   Ghouri A., 2015, ISRA MED J, V7, P95
   Hajarizadeh B, 2013, NAT REV GASTRO HEPAT, V10, P553, DOI 10.1038/nrgastro.2013.107
   Haroun D, 2016, PLOS ONE, V11, P0, DOI 10.1371/journal.pone.0149920
   Ho CF, 2003, J ADV NURS, V43, P238
   Ibrahim Nazir, 2014, HEPAT RES TREAT, V2014, P131920, DOI 10.1155/2014/131920
   Jefferies M, 2018, WORLD J CLIN CASES, V6, P589, DOI 10.12998/wjcc.v6.i13.589
   Joint United Nations Programme on HIV/AIDS, 2019, FACT SHEET LAT GLOB, V0, P0
   Karimi-Sari H, 2017, AM J INFECT CONTROL, V45, PE135, DOI 10.1016/j.ajic.2017.07.012
   Karimi-Sari H, 2017, AM J GASTROENTEROL, V112, P393, DOI 10.1038/ajg.2016.534
   Khalid FA., 2013, J COMMUNITY MED HLTH, V3, P0
   Li L, 2009, J HEALTH COMMUN, V14, P424, DOI 10.1080/10810730903032994
   Mtengazo J, 2016, ASIA-PAC J ONCOL NUR, V3, P344, DOI 10.4103/2347-5625.195921
   Mumtaz GR, 2014, CURR OPIN HIV AIDS, V9, P183, DOI 10.1097/COH.0000000000000038
   Noubiap JJN, 2013, BMC MED EDUC, V13, P0, DOI 10.1186/1472-6920-13-148
   Pathoumthong K, 2014, VACCINE, V32, P4993, DOI 10.1016/j.vaccine.2014.07.022
   Pfaender S, 2016, REV MED VIROL, V26, P330, DOI 10.1002/rmv.1890
   Rathi A, 2018, J LAB PHYS, V10, P374, DOI 10.4103/JLP.JLP_93_18
   Rostamzadeh M, 2018, BMC ORAL HEALTH, V18, P0, DOI 10.1186/s12903-018-0685-1
   Rotimi O., 2010, AFRIC J BIOMED RES, V11, P137
   Sannathimmappa Mohan B, 2019, AVICENNA J MED, V9, P43, DOI 10.4103/ajm.AJM_164_18
   Sharma SK, 2005, VIROL J, V2, P0, DOI 10.1186/1743-422X-2-82
   Wangu Z, 2017, PEDIATR CLIN N AM, V64, P389, DOI 10.1016/j.pcl.2016.11.008
   Wicker S, 2008, INT ARCH OCC ENV HEA, V81, P347, DOI 10.1007/s00420-007-0219-7
NR 41
TC 1
Z9 1
U1 1
U2 1
PU SAGE PUBLICATIONS INC
PI THOUSAND OAKS
PA 2455 TELLER RD, THOUSAND OAKS, CA 91320 USA
SN 0272-684X
EI 1541-3519
J9 INT Q COMMUNITY HEAL
JI Int. Q. Community Health Educ.
PD JUN 15
PY 2021
VL 0
IS 
BP 
EP 
DI 10.1177/0272684X211004923
PG 10
WC Public, Environmental & Occupational Health
SC Public, Environmental & Occupational Health
GA RL1OY
UT WOS:000638752500001
PM 33823689
DA 2023-03-20
ER

PT J
AU Voyiatzaki, C
   Venetikou, MS
   Papageorgiou, E
   Anthouli-Anagnostopoulou, F
   Simitzis, P
   Chaniotis, DI
   Adamopoulou, M
AF Voyiatzaki, Chrysa
   Venetikou, Maria S.
   Papageorgiou, Effie
   Anthouli-Anagnostopoulou, Fragiski
   Simitzis, Panagiotis
   Chaniotis, Dimitrios, I
   Adamopoulou, Maria
TI Awareness, Knowledge and Risky Behaviors of Sexually Transmitted Diseases among Young People in Greece
SO INTERNATIONAL JOURNAL OF ENVIRONMENTAL RESEARCH AND PUBLIC HEALTH
LA English
DT Article
DE sexually transmitted diseases; awareness; knowledge score; Greek young adults
ID university-students; attitudes; trichomoniasis; intervention; association; prevention; men; sex
AB Sexually transmitted diseases (STDs) affect mainly young individuals and cause health, social, and economic problems worldwide. The present study used a web questionnaire to assess the awareness, knowledge, sexual behaviors, and common practices regarding STDs in young Greek adults. The 1833 individuals, aged 18-30 years, who responded to the study seem to be particularly knowledgeable regarding STDs such as AIDS (97.7%), warts (97%), Chlamydia (92.2%), genital herpes (89.9%), syphilis (81.9%), and gonorrhea (72.1%), whereas lower percentages were noted for trichomoniasis (39.3%), Molluscum contagiosum (12.9%), mycoplasmosis (11.6%), and amoebiasis (7.4%). Regarding oral STD transmission, participants replied correctly for genital herpes (45%), warts (35.8%), and AIDS (HIV; 33.8%), whereas 30.2% were unfamiliar with oral sexual transmission. Of the participants, 52% were not aware that STDs might cause infertility. Only 40.4% of the respondents reported always using condoms during sexual intercourse, and 48.6% had never been tested for STDs. The majority of the young population (55%) presented a moderate knowledge STD score (41-60%) and was associated with demographic parameters such as age, gender, sexual preference, number of sexual partners, and residence (p < 0.05). These findings provide important information regarding the prevention of STDs and highlight the significance of developing more effective sex education programs for young people in Greece.
C1 [Voyiatzaki, Chrysa; Simitzis, Panagiotis; Adamopoulou, Maria] Univ West Attica, Sch Hlth & Care Sci, Dept Biomed Sci, Lab Mol Microbiol & Immunol, Athens 12243, Greece.
   [Venetikou, Maria S.; Anthouli-Anagnostopoulou, Fragiski; Chaniotis, Dimitrios, I] Univ West Attica, Sch Hlth & Care Sci, Dept Biomed Sci, Lab Anat Pathol Anat & Physiol Nutr, Athens 12243, Greece.
   [Papageorgiou, Effie] Univ West Attica, Sch Hlth & Care Sci, Dept Biomed Sci, Reliabil & Qual Control Lab Hematol, Athens 12243, Greece.
C3 University of West Attica; University of West Attica; University of West Attica
RP Voyiatzaki, C (corresponding author), Univ West Attica, Sch Hlth & Care Sci, Dept Biomed Sci, Lab Mol Microbiol & Immunol, Athens 12243, Greece.
EM cvoyiatz@uniwa.gr; mvenet@uniwa.gr; efipapag@uniwa.gr; fanthouli@uniwa.gr; panosimis@gmail.com; dchaniotis@uniwa.gr; maryadam@uniwa.gr
CR Bekker LG, 2015, J INT AIDS SOC, V18, P1, DOI 10.7448/IAS.18.2.20027
   Bjekic MD, 2018, INDIAN J DERMATOL VE, V84, P563, DOI 10.4103/ijdvl.ijdvl_454_17
   Caetano ME, 2010, INT J GYNECOL OBSTET, V110, P43, DOI 10.1016/j.ijgo.2010.02.012
   Carvalho RXD, 2020, REV SAUDE PUBL, V54, P0, DOI 10.11606/s1518-8787.2020054002381
   Downing-Matibag TM, 2009, QUAL HEALTH RES, V19, P1196, DOI 10.1177/1049732309344206
   Duru O.E., 2020, NIGERIAN MED J, V61, P316, DOI 10.4103/NMJ.NMJ_124_19
   Eksi Z, 2014, PROCD SOC BEHV, V122, P465, DOI 10.1016/j.sbspro.2014.01.1374
   Fasciana T, 2021, INT J ENV RES PUB HE, V18, P0, DOI 10.3390/ijerph18094722
   Folasayo AT, 2017, INT J ENV RES PUB HE, V14, P0, DOI 10.3390/ijerph14020159
   Gokengin D, 2003, J SCHOOL HEALTH, V73, P258
   Goundry ALR, 2013, REPROD HEALTH, V10, P0, DOI 10.1186/1742-4755-10-47
   Hendry NA, 2017, SEX HEALTH, V14, P378, DOI 10.1071/sh16076
   Huppert JS, 2009, CURR OPIN OBSTET GYN, V21, P371, DOI 10.1097/GCO.0b013e32832e0827
   Jahanfar S, 2009, SINGAP MED J, V50, P173
   Juliana NCA, 2021, MICROORGANISMS, V9, P0, DOI 10.3390/microorganisms9061180
   Kanda L, 2018, AFR J PRIM HEALTH CA, V10, P0, DOI 10.4102/phcfm.v10i1.1492
   Korenromp EL, 2019, PLOS ONE, V14, P0, DOI 10.1371/journal.pone.0211720
   Lo YC, 2014, PLOS NEGLECT TROP D, V8, P0, DOI 10.1371/journal.pntd.0003222
   Masaro CL, 2008, SEX TRANSM DIS, V35, P566, DOI 10.1097/OLQ.0b013e3181660c43
   Milic M, 2020, EUR J CONTRACEP REPR, V25, P269, DOI 10.1080/13625187.2020.1766674
   Newman L, 2015, PLOS ONE, V10, P0, DOI 10.1371/journal.pone.0143304
   Nikolopoulos GK, 2019, CENT EUR J PUBL HEAL, V27, P54, DOI 10.21101/cejph.a4856
   Okoboi S, 2019, BMC PUBLIC HEALTH, V19, P0, DOI 10.1186/s12889-019-6417-x
   Passos TS, 2021, EPIDEMIOL SERV SAUDE, V30, P0, DOI 10.1590/S1679-49742021000200011
   Pavlopoulou ID, 2020, BMC PUBLIC HEALTH, V20, P0, DOI 10.1186/s12889-020-8178-y
   Rowley J, 2019, B WORLD HEALTH ORGAN, V97, P548, DOI 10.2471/BLT.18.228486
   Samkange-Zeeb F, 2013, J COMMUN HEALTH, V38, P293, DOI 10.1007/s10900-012-9614-4
   Samkange-Zeeb FN, 2011, BMC PUBLIC HEALTH, V11, P0, DOI 10.1186/1471-2458-11-727
   Sieving RE, 2019, NURS CLIN N AM, V54, P207, DOI 10.1016/j.cnur.2019.02.002
   Siracusano S, 2014, UROLOGIA J, V81, P200, DOI 10.5301/uro.5000101
   Vaidakis D, 2017, MEDICINE, V96, P0, DOI 10.1097/MD.0000000000005287
   Vanable PA, 2009, J ADOLESCENT HEALTH, V44, P214, DOI 10.1016/j.jadohealth.2008.09.002
   Vardavas Constantine I, 2009, INT J ADOLESC MED HEALTH, V21, P179, DOI 10.1515/IJAMH.2009.21.2.179
   Visalli G, 2019, J PREV MED HYG, V60, PE84, DOI 10.15167/2421-4248/jpmh2019.60.2.1079
   Warner C, 2018, J SEX MED, V15, P1093, DOI 10.1016/j.jsxm.2018.05.019
   World Health Organization Department of Child and Adolescent Health and Development, 2010, WHO CHILD AD HLTH DE, V0, P0
   Xenaki D, 2020, EUR REV MED PHARMACO, V24, P7745, DOI 10.26355/eurrev_202007_22277
   Zizza A, 2021, INT J ENV RES PUB HE, V18, P0, DOI 10.3390/ijerph18042069
NR 39
TC 3
Z9 3
U1 0
U2 7
PU MDPI
PI BASEL
PA ST ALBAN-ANLAGE 66, CH-4052 BASEL, SWITZERLAND
SN 
EI 1660-4601
J9 INT J ENV RES PUB HE
JI Int. J. Environ. Res. Public Health
PD OCT 15
PY 2021
VL 18
IS 19
BP 
EP 
DI 10.3390/ijerph181910022
PG 14
WC Environmental Sciences; Public, Environmental & Occupational Health
SC Environmental Sciences & Ecology; Public, Environmental & Occupational Health
GA WV5FA
UT WOS:000717261200001
PM 34639324
DA 2023-03-20
ER

PT J
AU Lukacs, A
   Szabo, A
   Horvath, E
   Mate, Z
   Erdos, C
   Molnar, R
   Paulik, E
AF Lukacs, Anita
   Szabo, Andrea
   Horvath, Edina
   Mate, Zsuzsanna
   Erdos, Csaba
   Molnar, Regina
   Paulik, Edit
TI STUDENTS IN DANGER: BINGE DRINKING BEHAVIOUR AND ASSOCIATED FACTORS IN HUNGARY
SO ZDRAVSTVENO VARSTVO
LA English
DT Article
DE alcohol drinking; binge drinking; risk factors; students; academic; performance; illicit; drugs; education
ID alcohol-related injury; gender-differences; university; consequences; patterns; memory; risk
AB Introduction: Among young adults, high rates of binge drinking were observed in certain European countries. Binge drinking is associated with several health problems (unplanned pregnancy, HIV infections, problems with memory, and injuries). The aim of this questionnaire-based study was to measure the frequency of binge drinking and its association with sociodemographic, familial, lifestyle factors and school performance among secondary and university students (n=2449) in Csongrad County, Hungary. Methods: In this cross-sectional study the students' sociodemographic data, parents' educational and economic level, and students' academic performance and self-reported use of tobacco, drugs, and alcohol were collected by a questionnaire. Descriptive statistics and multivariable binary logistic regression analyses were applied using SPSS 24.0 software. Results: Altogether 2449 Hungarian secondary school students and university students participated in the study. Nearly one-third of the students were classified as binge drinkers, significantly more male university students. Tobacco or illicit drug use resulted in higher odds of being a binge drinker in both subgroups. Poor school performance and binge drinking were significantly correlated especially among secondary school students. Conclusions: Targeting alcohol, tobacco, and illicit drug use together, including education, parent interventions, and public health policies, are crucial in the prevention of possible serious consequences.
C1 [Lukacs, Anita; Szabo, Andrea; Horvath, Edina; Mate, Zsuzsanna; Erdos, Csaba; Molnar, Regina; Paulik, Edit] Univ Szeged, Dept Publ Hlth, Fac Med, Dom Ter 10, H-6720 Szeged, Hungary.
   [Lukacs, Anita] Univ Szeged, Fac Sci & Informat, Dept Physiol Anat & Neurosci, Kozep Fasor 52, H-6726 Szeged, Hungary.
C3 Szeged University; Szeged University
RP Lukacs, A (corresponding author), Univ Szeged, Dept Publ Hlth, Fac Med, Dom Ter 10, H-6720 Szeged, Hungary.; Lukacs, A (corresponding author), Univ Szeged, Fac Sci & Informat, Dept Physiol Anat & Neurosci, Kozep Fasor 52, H-6726 Szeged, Hungary.
EM lukacs.anita.81@gmail.com
FU [TAMOP-6.1.5-14-2015-0004]
CR Bagiu I, 2015, MED-SURG J, V119, P1106
   Baska T, 2016, INT J PUBLIC HEALTH, V61, P545, DOI 10.1007/s00038-015-0779-3
   Brajovic M, 2019, ZDRAV VARST, V58, P129, DOI 10.2478/sjph-2019-0017
   Bucur A, 2020, INT J ENV RES PUB HE, V17, P0, DOI 10.3390/ijerph17103670
   Carbia C, 2017, PLOS ONE, V12, P0, DOI 10.1371/journal.pone.0171393
   Grittner U, 2012, ALCOHOL ALCOHOLISM, V47, P597, DOI 10.1093/alcalc/ags040
   Gubner NR, 2016, ADDICT BEHAV, V60, P191, DOI 10.1016/j.addbeh.2016.04.019
   Hanewinkel R, 2012, PEDIATRICS, V129, P709, DOI 10.1542/peds.2011-2809
   Holubcikova J, 2017, INT J PUBLIC HEALTH, V62, P379, DOI 10.1007/s00038-016-0862-4
   Kask Kristjan, 2013, PSYCHIATRY J, V2013, P250215, DOI 10.1155/2013/250215
   Kelly AB, 2011, ADDICTION, V106, P1427, DOI 10.1111/j.1360-0443.2011.03435.x
   Kolsek M, 2015, ZDRAV VARST, V54, P259, DOI 10.1515/sjph-2015-0034
   Kuntsche E, 2004, SOC SCI MED, V59, P113, DOI 10.1016/j.socscimed.2003.10.009
   Kuzman Marina, 2016, PSYCHIATR DANUB, V28 Suppl 2, P223
   Labhart F, 2018, ADDICTION, V113, P2235, DOI 10.1111/add.14370
   Lintonen T, 2000, HEALTH EDUC RES, V15, P261, DOI 10.1093/her/15.3.261
   Mathijssen JJP, 2014, BMC PUBLIC HEALTH, V14, P0, DOI 10.1186/1471-2458-14-872
   Miskulin I, 2018, J CHILD ADOLES SUBST, V27, P119, DOI 10.1080/1067828X.2017.1420513
   Miskulin M, 2010, COLLEGIUM ANTROPOL, V34, P1315
   Moller SP, 2019, J EPIDEMIOL COMMUN H, V73, P839, DOI 10.1136/jech-2018-211634
   Moure-Rodriguez L, 2016, GAC SANIT, V30, P438, DOI 10.1016/j.gaceta.2016.03.007
   Moure-Rodriguez L, 2014, GAC SANIT, V28, P376, DOI 10.1016/j.gaceta.2014.02.017
   Nasui BA, 2021, INT J ENV RES PUB HE, V18, P0, DOI 10.3390/ijerph18041835
   Nasui BA, 2016, ZDRAV VARST, V55, P59, DOI 10.1515/sjph-2016-0009
   Nguyen-Louie TT, 2016, ALCOHOL CLIN EXP RES, V40, P303A, DOI 10.1111/acer.13160
   Parada M, 2011, ALCOHOL CLIN EXP RES, V35, P1475, DOI 10.1111/j.1530-0277.2011.01484.x
   Pedersen W, 2013, DRUG ALCOHOL DEPEN, V133, P587, DOI 10.1016/j.drugalcdep.2013.07.028
   Pisinger VSC, 2017, PREV MED, V105, P389, DOI 10.1016/j.ypmed.2017.01.003
   Room R, 2005, LANCET, V365, P519, DOI 10.1016/S0140-6736(05)70276-2
   Skogen JC, 2019, FRONT PSYCHOL, V10, P0, DOI 10.3389/fpsyg.2019.01115
   Steiner S, 2014, SWISS MED WKLY, V144, P0, DOI 10.4414/smw.2014.14007
   Stephens DN, 2008, PHILOS T R SOC B, V363, P3169, DOI 10.1098/rstb.2008.0097
   Trkulja V, 2003, CROAT MED J, V44, P50
   Wang H, 2018, BMJ OPEN, V8, P0, DOI 10.1136/bmjopen-2017-021077
   Wicki M, 2010, ADDICT BEHAV, V35, P913, DOI 10.1016/j.addbeh.2010.06.015
   Zaborskis A, 2006, BMC PUBLIC HEALTH, V6, P0, DOI 10.1186/1471-2458-6-67
   Zadarko-Domaradzka M, 2018, BIOMED RES INT, V2018, P0, DOI 10.1155/2018/6084541
NR 42
TC 2
Z9 2
U1 0
U2 3
PU INST PUBLIC HEALTH REPUBLIC SLOVENIA
PI LJUBLJANA
PA TRUBARJEVA 2, PP 260, LJUBLJANA, 1000, SLOVENIA
SN 0351-0026
EI 1854-2476
J9 ZDRAV VARST
JI Zdrav. Varst.
PD DEC 15
PY 2021
VL 60
IS 4
BP 244
EP 252
DI 10.2478/sjph-2021-0033.
PG 9
WC Public, Environmental & Occupational Health
SC Public, Environmental & Occupational Health
GA XN5QJ
UT WOS:000729559200006
PM 34917193
DA 2023-03-20
ER

PT J
AU Osokina, SA
AF Osokina, S. A.
TI Conformity of the content of english as a foreign language textbooks with the concept of education for sustainable development
SO YAZYK I KULTURA-LANGUAGE AND CULTURE
LA Russian
DT Article
DE education for sustainable development; foreign language teaching; English as a foreign language
AB In our time, when distance education technologies (usually involving asynchronous teaching and learning) are getting dominance over traditional ways of teaching, teacher's personal qualities and competence are likely to become less important than the quality and topical content of online textbooks for students. The aim of the paper is to study how much the content of English as a foreign language textbooks published in Russia match to the concept of Education for Sustainable Development (ESD), which is supposed to be the leading vector of higher education development over the past decades. A short review of research papers in the field allows us to reveal a number of sustainable development problems which can be identified as ESD topics in English as a foreign language textbooks. They include: ecology and environment (as well as climate, natural resources, and moderate consumption), economy (poverty, work, industrial development), society ( inequality, injustice, partnership, family, values, social behavior, governance, responsible citizenship), education (competence), cultural diversity (national languages and national identity), health and healthcare (mainly HIV/AIDS problems), urban and regional development. If the mentioned problems are touched in English as a foreign language textbooks, the books are considered to fit the education for sustainable development conception. So, the paper presents the results of the textbooks content analysis and methodological analysis of the exercises given in each book. The results show that only 30 percent of English as a foreign language textbooks presented in the most popular Russian online libraries for university students have topics connected with sustainable development. The amount and content of the topics presented in the textbooks depend on the students' major subject, though UNESCO adopted the idea of teaching sustainable development problems in all disciplines and majors long ago. Besides, there are textbooks for economy students and medical students, whose majors are supposed to be connected with sustainable development, which do not include ESD topics.
C1 [Osokina, S. A.] Altai State Univ, Barnaul, Russia.
C3 Altai State University
RP Osokina, SA (corresponding author), Altai State Univ, Barnaul, Russia.
EM osokina@filo.asu.ru
CR [Anonymous], 2005, NATSIONALNAYA STRATE, V0, P0
   Association for Advancement of Sustainability in Higher Education (AASHE), 2010, SUSTAINABILITY CURRI, V0, P0
   Bell D.V., 2016, J TEACHER ED SUSTAIN, V18, P48, DOI 10.1515/jtes-2016-0004
   Delahunty J, 2018, LINGUIST EDUC, V46, P12, DOI 10.1016/j.linged.2018.05.003
   Ermakov D.S, 2016, PEDAGOG OBRAZ ROSS, V0, P30
   Grachev V.A, 2017, OBRAZOVANIE USTOYCHI, V0, P0
   Grishaeva YM, 2018, S RUSS-ECOL DEV, V13, P159, DOI 10.18470/1992-1098-2018-3-159-166
   Gural SK, 2020, YAZYK JULT, V0, PP138, DOI 10.17223/19996195/49/8
   Gural S.K., 2018, PNRPU LINGUISTICS PE, V3, P127
   Holland C, 2012, JOURNAL OF TEACHER E, V14, P41, DOI 10.2478/v10099-012-0008-6
   Khaludorova L. E, 2017, THE WORLD OF SCI, V5, P0
   Makrakis V., 2012, J TEACHER ED SUSTAIN, V14, P54
   Makrakis V., 2012, J TEACHER ED SUSTAIN, V14, P5, DOI 10.2478/v10099-012-0007-7
   Malysheva O.G, 2019, VYPUSK, V9, P45
   Paas L, 2008, INFORM COMMUNICATION, V0, P39
   Sakk M., 2009, J TEACHER ED SUSTAIN, V11, P51
   Suleimenova A, 2018, J TEACHER ED SUSTAIN, V14, P44
   UN, 2015, TRANSF OUR WORLD 203, V0, P0
   United Nations Educational Scientific and Cultural Organization (UNESCO), 2014, SHAPING FUTURE WE WA, V0, P0
NR 19
TC 0
Z9 0
U1 0
U2 1
PU TOMSK STATE UNIV
PI TOMSK
PA LENIN AVE, 36, TOMSK, 634050, RUSSIA
SN 1999-6195
EI 2311-3235
J9 YAZYK JULT
JI Yazyk Kult.
PD JUN 15
PY 2021
VL 0
IS 56
BP 218
EP 233
DI 10.17223/19996195/56/13
PG 16
WC Language & Linguistics
SC Linguistics
GA YR7PP
UT WOS:000750185100013
DA 2023-03-20
ER

PT J
AU Heads, AM
   Glover, AM
   Castillo, LG
   Blozis, S
   Kim, SY
   Ali, S
AF Heads, Angela M.
   Glover, Angel M.
   Castillo, Linda G.
   Blozis, Shelley
   Kim, Su Yeong
   Ali, Sakina
TI Perceived Discrimination and Risk Behaviors in African American Students: the Potential Moderating Roles of Emotion Regulation and Ethnic Socialization
SO JOURNAL OF RACIAL AND ETHNIC HEALTH DISPARITIES
LA English
DT Article
DE Perceived discrimination; Hazardous alcohol use; HIV prevention; Ethnic socialization; Emotion regulation
ID disorders identification test; racial-discrimination; substance use; alcohol-use; sexual-behaviors; united-states; drug-use; health; stress; hiv
AB Prior research has identified perceived discrimination as being a contributing factor in health and mental health disparities. However, there is little research on the relationship between perceived discrimination and behaviors such as hazardous alcohol and illicit substance use and risky sexual behaviors that put people at risk for negative health consequences including HIV. The current research explores the role that cultural factors may play in a tendency for individuals to engage in unhealthy behaviors or an ability to avoid them. A total of 266 college students who self-identified as Black or African American were surveyed on measures of familial ethnic socialization, perceived discrimination, emotion regulation, substance use, and risky sexual behaviors. Findings indicate that perceived discrimination and emotion regulation-suppression were associated with higher levels of hazardous alcohol use, and that emotion regulation-cognitive reappraisal was associated with lower levels of illicit substance use. Implications for intervention and prevention in African American college students are discussed.
C1 [Heads, Angela M.] Univ Texas Hlth Sci Ctr Houston, McGovern Med Sch, Dept Psychiat & Behav Sci, Houston, TX 77030 USA.
   [Glover, Angel M.] Texas A&M Univ, Student Counseling Serv, College Stn, TX USA.
   [Castillo, Linda G.; Ali, Sakina] Texas A&M Univ, Dept Educ Psychol, College Stn, TX 77843 USA.
   [Blozis, Shelley] Univ Calif Davis, Dept Psychol, Davis, CA 95616 USA.
   [Kim, Su Yeong] Univ Texas Austin, Sch Human Ecol, Austin, TX 78712 USA.
C3 Baylor College of Medicine; University of Texas System; University of Texas Health Science Center Houston; Texas A&M University System; Texas A&M University College Station; Texas A&M University System; Texas A&M University College Station; University of California System; University of California Davis; University of Texas System; University of Texas Austin
RP Heads, AM (corresponding author), Univ Texas Hlth Sci Ctr Houston, McGovern Med Sch, Dept Psychiat & Behav Sci, Houston, TX 77030 USA.
EM angela.m.heads@uth.tmc.edu
CR Adefuye AS, 2009, BMC PUBLIC HEALTH, V9, P0, DOI 10.1186/1471-2458-9-281
   Aiken L. S., 1991, MULTIPLE REGRESSION, V0, P0
   Arnett JJ, 2000, AM PSYCHOL, V55, P469, DOI 10.1037/0003-066X.55.5.469
   Baumeister R. F., 1994, LOSING CONTROL WHY P, V0, P0
   Bennett GG, 2005, AM J PUBLIC HEALTH, V95, P238, DOI 10.2105/AJPH.2004.037812
   Bey GS, 2019, J RACIAL ETHN HEALTH, V6, P117, DOI 10.1007/s40615-018-0507-9
   Bianchi FT, 2004, PSYCHOL HEALTH, V19, P89, DOI 10.1080/08870440410001655340
   Blodorn A, 2016, SOC SCI MED, V153, P27, DOI 10.1016/j.socscimed.2016.01.053
   Bogart LM, 2018, CULT DIVERS ETHN MIN, V24, P541, DOI 10.1037/cdp0000205
   Boynton MH, 2014, J STUD ALCOHOL DRUGS, V75, P228, DOI 10.15288/jsad.2014.75.228
   Brodbeck J, 2010, AIDS EDUC PREV, V22, P148, DOI 10.1521/aeap.2010.22.2.148
   Browne DC, 2009, AM J PUBLIC HEALTH, V99, P1062, DOI 10.2105/AJPH.2007.133462
   Buhi ER, 2010, J AM COLL HEALTH, V58, P337, DOI 10.1080/07448480903501780
   Choi KH, 2011, AIDS EDUC PREV, V23, P397, DOI 10.1521/aeap.2011.23.5.397
   Clark DB, 2002, J CONSULT CLIN PSYCH, V70, P1207, DOI 10.1037//0022-006X.70.6.1207
   Contrada RJ, 2000, CURR DIR PSYCHOL SCI, V9, P136, DOI 10.1111/1467-8721.00078
   Cottonham DP, 2018, J ETHN SUBST ABUSE, V17, P389, DOI 10.1080/15332640.2016.1255580
   DEMO DH, 1990, SOC PSYCHOL QUART, V53, P364, DOI 10.2307/2786741
   Frattaroli J, 2011, EMOTION, V11, P691, DOI 10.1037/a0022946
   Gratz KL, 2010, COGNITIVE THER RES, V34, P544, DOI 10.1007/s10608-009-9268-4
   Greene B., 1990, WOMEN THER, V10, P1, DOI 10.1300/J015v10n01_18
   Gross JJ, 2003, J PERS SOC PSYCHOL, V85, P348, DOI 10.1037/0022-3514.85.2.348
   Guthrie BJ, 2002, NURS RES, V51, P183, DOI 10.1097/00006199-200205000-00007
   Hatzenbuehler ML, 2011, DRUG ALCOHOL DEPEN, V115, P213, DOI 10.1016/j.drugalcdep.2010.11.002
   Heads AM, 2017, J HEALTH CARE POOR U, V28, P155, DOI 10.1353/hpu.2017.0058
   Heads AMB, 2018, J AM COLL HEALTH, V66, P178, DOI 10.1080/07448481.2017.1400975
   Hightow LB, 2005, JAIDS-J ACQ IMM DEF, V38, P531, DOI 10.1097/01.qai.0000155037.10628.cb
   Hingson RW, 2009, J STUD ALCOHOL DRUGS, V0, PP12, DOI 10.15288/jsads.2009.s16.12
   Hughes D, 2003, AM J COMMUN PSYCHOL, V31, P15, DOI 10.1023/A:1023066418688
   Hughes D, 2006, DEV PSYCHOL, V42, P747, DOI 10.1037/0012-1649.42.5.747
   Inzlicht M, 2006, PSYCHOL SCI, V17, P262, DOI 10.1111/j.1467-9280.2006.01695.x
   Jamieson JP, 2013, CURR DIR PSYCHOL SCI, V22, P51, DOI 10.1177/0963721412461500
   Kann L, 2000, J SCHOOL HEALTH, V70, P271, DOI 10.1111/j.1746-1561.2000.tb07252.x
   Kokotailo PK, 2004, ALCOHOL CLIN EXP RES, V28, P914, DOI 10.1097/01.ALC.0000128239.87611.F5
   Lewis JM, 2009, COLL STUDENT J, V43, P475
   Lucas T, 2017, PSYCHOSOM MED, V79, P293, DOI 10.1097/PSY.0000000000000406
   Malcarne VL, 2006, J PERS ASSESS, V86, P150, DOI 10.1207/s15327752jpa8602_04
   Mays VM, 2007, ANNU REV PSYCHOL, V58, P201, DOI 10.1146/annurev.psych.57.102904.190212
   McLaughlin KA, 2010, AM J PUBLIC HEALTH, V100, P1477, DOI 10.2105/AJPH.2009.181586
   Metzger IW, 2017, J SEX RES, V54, P374, DOI 10.1080/00224499.2016.1179709
   Molenberghs G., 2014, HDB MISSING DATA MET, V0, P0
   Moskowitz JT, 2009, PSYCHOL BULL, V135, P121, DOI 10.1037/a0014210
   Mundt MP, 2009, ALCOHOL CLIN EXP RES, V33, P1532, DOI 10.1111/j.1530-0277.2009.00981.x
   Neblett EW, 2010, CHILD DEV PERSPECT, V4, P131, DOI 10.1111/j.1750-8606.2010.00131.x
   OHara RE, 2015, J STUD ALCOHOL DRUGS, V76, P229, DOI 10.15288/jsad.2015.76.229
   Pachankis JE, 2007, PSYCHOL BULL, V133, P328, DOI 10.1037/0033-2909.133.2.328
   Parenteau SC, 2017, SUBST USE MISUSE, V52, P1, DOI 10.1080/10826084.2016.1201840
   Pascoe EA, 2009, PSYCHOL BULL, V135, P531, DOI 10.1037/a0016059
   Polanco-Roman L, 2013, BEHAV THER, V44, P75, DOI 10.1016/j.beth.2012.07.002
   Postmes T, 2002, J PERS SOC PSYCHOL, V83, P735, DOI 10.1037//0022-3514.83.3.735
   Pro G, 2018, J ETHN SUBST ABUSE, V17, P375, DOI 10.1080/15332640.2017.1288191
   Ravert RD, 2009, PERS INDIV DIFFER, V47, P763, DOI 10.1016/j.paid.2009.06.017
   Reed E, 2013, J URBAN HEALTH, V90, P314, DOI 10.1007/s11524-012-9690-x
   Reynolds J. E., 2017, J FAM ISSUES, V38, P2200, DOI 10.1177/0192513X16629181
   Rubens M, 2019, J RACIAL ETHN HEALTH, V6, P953, DOI 10.1007/s40615-019-00596-7
   Sala MN, 2012, EUR J DEV PSYCHOL, V9, P751, DOI 10.1080/17405629.2012.690604
   SAUNDERS JB, 1993, ADDICTION, V88, P791, DOI 10.1111/j.1360-0443.1993.tb02093.x
   Schlomer GL, 2010, J COUNS PSYCHOL, V57, P1, DOI 10.1037/a0018082
   Schwartz SJ, 2011, J COUNS PSYCHOL, V58, P27, DOI 10.1037/a0021356
   Schwartz SJ, 2010, AM J HEALTH BEHAV, V34, P214
   Scott-Sheldon LAJ, 2008, HEALTH PSYCHOL, V27, P129, DOI 10.1037/0278-6133.27.2.129
   Shuper PA, 2010, ALCOHOL ALCOHOLISM, V45, P159, DOI 10.1093/alcalc/agp091
   Sims M, 2012, AM J PUBLIC HEALTH, V102, PS258, DOI 10.2105/AJPH.2011.300523
   Spaapen DL, 2014, PSYCHOL ASSESSMENT, V26, P46, DOI 10.1037/a0034474
   Stepanikova I, 2017, AM J PREV MED, V52, PS77, DOI 10.1016/j.amepre.2016.07.034
   Stock ML, 2013, HEALTH PSYCHOL, V32, P543, DOI 10.1037/a0028815
   Stone AL, 2012, ADDICT BEHAV, V37, P747, DOI 10.1016/j.addbeh.2012.02.014
   Su JN, 2020, CULT DIVERS ETHN MIN, V26, P260, DOI 10.1037/cdp0000294
   Tarter RE, 2003, AM J PSYCHIAT, V160, P1078, DOI 10.1176/appi.ajp.160.6.1078
   Tice DM, 2001, J PERS SOC PSYCHOL, V80, P53, DOI 10.1037//0022-3514.80.1.53
   Torian Lucia, 2011, MORBIDITY AND MORTALITY WEEKLY REPORT, V60, P689
   Umana-Taylor A.J., 2004, IDENTITY, V4, P9, DOI 10.1207/S1532706XID0401_2
   Watt Toni Terling, 2008, J ETHN SUBST ABUSE, V7, P93, DOI 10.1080/15332640802083303
   Weisskirch RS, 2013, CULT DIVERS ETHN MIN, V19, P123, DOI 10.1037/a0030099
   Williams DR, 2009, J BEHAV MED, V32, P20, DOI 10.1007/s10865-008-9185-0
   Williams DR, 2003, AM J PUBLIC HEALTH, V93, P200, DOI 10.2105/AJPH.93.2.200
   Williams DR, 2000, ETHNIC HEALTH, V5, P243, DOI 10.1080/713667453
   Yen Irene H., 1999, ETHNICITY AND DISEASE, V9, P70
   Younge SN, 2013, J AM COLL HEALTH, V61, P254, DOI 10.1080/07448481.2013.799480
NR 79
TC 3
Z9 3
U1 2
U2 5
PU SPRINGER INTERNATIONAL PUBLISHING AG
PI CHAM
PA GEWERBESTRASSE 11, CHAM, CH-6330, SWITZERLAND
SN 2197-3792
EI 2196-8837
J9 J RACIAL ETHN HEALTH
JI J. Racial Ethn. Health Disparities
PD APR 15
PY 2021
VL 8
IS 2
BP 494
EP 506
DI 10.1007/s40615-020-00807-6
EA JUN 2020
PG 13
WC Public, Environmental & Occupational Health
SC Public, Environmental & Occupational Health
GA RF9EX
UT WOS:000544546200002
PM 32607721
DA 2023-03-20
ER

PT J
AU Ye, RY
   Liu, CF
   Tan, SK
   Li, JT
   Simoni, JM
   Turner, D
   Nelson, LE
   Vermund, SH
   Wang, N
   Qian, HZ
AF Ye, Rongyi
   Liu, Chunfang
   Tan, Shengkui
   Li, Juntong
   Simoni, Jane M.
   Turner, DeAnne
   Nelson, LaRon E.
   Vermund, Sten H.
   Wang, N.
   Qian, Han-Zhu
TI Factors associated with past HIV testing among men who have sex with men attending university in China: a cross-sectional study
SO SEXUAL HEALTH
LA English
DT Article
DE China; HIV prevention; HIV testing; male-to-male transmission; men who have sex with men; testing barriers; university students; vulnerable populations
AB Background: HIV prevalence has been rapidly increasing among men who have sex with men (MSM) attending university in China, but HIV testing rates remain suboptimal. The factors associated with past HIV testing in this population in Beijing, China, were investigated. Methods: This study used data from the baseline survey of an HIV intervention clinical trial among MSM who did not have a history of a positive HIV diagnosis. This analysis focused on the HIV testing experience in a subgroup of university student MSM participants. Log-binomial models were used to evaluate factors associated with past HIV testing. Results: Of 375 university student MSM, the median age was 22 years; 89.3% were Han ethnic. Approximately half (50.4%, n = 189) had ever taken an HIV test before the survey. In a multivariable log-binomial model, older age (adjusted prevalence ratio (APR), 1.04; 95% confidence interval (CI), 1.02-1.06), had first sexual intercourse at age <18 years (APR, 1.35; 95% CI, 1.08-1.45) and knew someone living with HIV (APR, 1.33; 95% CI, 1.07-1.61) were associated with a higher likelihood of past testing. Self-reported barriers to taking a test included perceived low HIV risk, fear of a positive diagnosis, did not know where to get tested and fear of discrimination. Facilitators included anonymity in taking a test, confidentiality of testing results and availability of home-based and rapid testing. Conclusions: The HIV testing rate among university student MSM was low. Interventions should be implemented to address structural, institutional and individual barriers to HIV testing in this vulnerable population.
C1 [Ye, Rongyi; Tan, Shengkui; Li, Juntong; Wang, N.] Guilin Med Univ, Sch Publ Hlth, Guilin, Peoples R China.
   [Liu, Chunfang] Baotou Med Univ, Sch Publ Hlth, Baotou, Peoples R China.
   [Simoni, Jane M.] Univ Washington, Dept Psychol, Seattle, WA 98195 USA.
   [Turner, DeAnne; Vermund, Sten H.; Qian, Han-Zhu] Yale Univ, Sch Publ Hlth, New Haven, CT 06520 USA.
   [Nelson, LaRon E.] Yale Univ, Sch Nursing, New Haven, CT 06536 USA.
   [Qian, Han-Zhu] Cent South Univ, Xiangya Nursing Sch, Changsha, Peoples R China.
C3 Guilin Medical University; University of Washington; University of Washington Seattle; Yale University; Yale University; Central South University
RP Wang, N (corresponding author), Guilin Med Univ, Sch Publ Hlth, Guilin, Peoples R China.; Qian, HZ (corresponding author), Yale Univ, Sch Publ Hlth, New Haven, CT 06520 USA.; Qian, HZ (corresponding author), Cent South Univ, Xiangya Nursing Sch, Changsha, Peoples R China.
EM wangna2413@163.com; han-zhu.qian@yale.edu
FU National Institute of Allergy and Infectious Diseases of the National Institutes of Health [R34AI091446, R01AI094562]; Guangxi Key Laboratory of AIDS Prevention and Treatment [gklapt201901]
CR Bay MB, 2019, BRAZ J INFECT DIS, V23, P2, DOI 10.1016/j.bjid.2019.01.003
   Chen Q, 2018, PLOS ONE, V13, P0, DOI 10.1371/journal.pone.0201953
   Fix RL, 2019, AIDS CARE, V31, P177, DOI 10.1080
   Gardner EM, 2011, CLIN INFECT DIS, V52, P793, DOI 10.1093/cid/ciq243
   Hill AO, 2019, PLOS ONE, V14, P0, DOI 10.1371/journal.pone.0209933
   Li RH, 2016, BMC PUBLIC HEALTH, V16, P0, DOI 10.1186/s12889-016-3806-2
   Li YZ, 2013, PLOS ONE, V8, P0, DOI 10.1371/journal.pone.0069137
   Liu Y, 2018, J INT AIDS SOC, V21, P0, DOI 10.1002/jia2.25079
   Liu Y, 2016, JAIDS-J ACQ IMM DEF, V72, P452, DOI 10.1097/QAI.0000000000001001
   Mandiwa C, 2019, BMC HEALTH SERV RES, V19, P0, DOI 10.1186/s12913-019-4031-3
   Mazur A, 2018, BMC HEALTH SERV RES, V18, P0, DOI 10.1186/s12913-018-2982-4
   McDaid LM, 2016, HIV MED, V17, P683, DOI 10.1111/hiv.12373
   Njau B, 2020, BMC PUBLIC HEALTH, V20, P0, DOI 10.1186/s12889-020-08651-3
   Okal J, 2020, PLOS ONE, V15, P0, DOI 10.1371/journal.pone.0231645
   Okoboi S, 2019, J INT AIDS SOC, V22, P0, DOI 10.1002/jia2.25269
   Price DM, 2019, J BEHAV MED, V42, P534, DOI 10.1007/s10865-018-0003-z
   Regan S, 2013, PLOS ONE, V8, P0, DOI 10.1371/journal.pone.0062362
   Tao J, 2014, PLOS ONE, V9, P0, DOI 10.1371/journal.pone.0102812
   WHO, 2019, CONSOLIDATED GUIDELI, V0, P0
   Woldeyohannes D, 2017, BMC PUBLIC HEALTH, V17, P0, DOI 10.1186/s12889-017-4060-y
   Xu HH, 2019, BMC PUBLIC HEALTH, V19, P0, DOI 10.1186/s12889-019-6570-2
   Xu JF, 2020, INT J ENV RES PUB HE, V17, P0, DOI 10.3390/ijerph17051809
   Yang ZR, 2015, BMC PUBLIC HEALTH, V15, P0, DOI 10.1186/s12889-015-2614-4
   Zhang DP, 2016, PLOS ONE, V11, P0, DOI 10.1371/journal.pone.0166812
   Zhang XJ, 2019, CURR HIV-AIDS REP, V16, P448, DOI 10.1007/s11904-019-00469-y
   Zhao YJ, 2015, MEDICINE, V94, P0, DOI 10.1097/MD.0000000000000534
   Zhou J, 2018, J ASSOC NURSE AIDS C, V29, P932, DOI 10.1016/j.jana.2018.05.003
   Zou HC, 2018, LANCET INFECT DIS, V18, P16, DOI 10.1016/S1473-3099(17)30711-9
NR 28
TC 6
Z9 6
U1 4
U2 17
PU CSIRO PUBLISHING
PI CLAYTON
PA UNIPARK, BLDG 1, LEVEL 1, 195 WELLINGTON RD, LOCKED BAG 10, CLAYTON, VIC 3168, AUSTRALIA
SN 1448-5028
EI 1449-8987
J9 SEX HEALTH
JI Sex Health
PD JUN 15
PY 2021
VL 18
IS 1
BP 58
EP 63
DI 10.1071/SH20088
EA FEB 2021
PG 6
WC Public, Environmental & Occupational Health; Infectious Diseases
SC Public, Environmental & Occupational Health; Infectious Diseases
GA QR6XS
UT WOS:000618189700001
PM 33639685
DA 2023-03-20
ER

PT J
AU Fielding-Miller, R
   Shabalala, F
   Masuku, S
   Raj, A
AF Fielding-Miller, Rebecca
   Shabalala, Fortunate
   Masuku, Sakhile
   Raj, Anita
TI Epidemiology of Campus Sexual Assault Among University Women in Eswatini
SO JOURNAL OF INTERPERSONAL VIOLENCE
LA English
DT Article
DE campus sexual assault; mixed-methods; Eswatini; sexual violence
ID gender-based violence; intimate partner violence; victimization; perpetration; prevalence; audit; scale; hiv
AB Sexual assault on university campuses has attracted growing attention, but there is little data available on the scope of the problem in Southern Africa. We sought to measure the prevalence of campus sexual assault among female university students at the University of Eswatini and describe the experience of survivors using a mixed-methods study design. Women were randomly sampled from a list of all full-time female university students provided by the office of the registrar, and participants completed a brief behavioral survey in a private study office using a tablet with computer-assisted self-interview software. Women who indicated experiences of sexual violence during the survey were invited to self-identify themselves to study staff to participate in a follow-up qualitative interview. We measured sexual assault using the Sexual Experiences Survey-Short Form Version (SES-SFV). We found that women in University were over 6 times more likely to report forced or coerced sex in the previous 12 months than has been previously reported in the general population. Sixty percent of participants reported experiencing an attempted or completed sexual assault in their lifetime, and a total of 38% reported an assault in the past 12 months. The vast majority (93%) of assailants were known to their victim, and the majority (56%) of perpetrators were romantic partners. The majority of participants had never disclosed their assault, and victim blaming and stigma emerged as highly salient themes during in-depth qualitative interviews. Food insecurity, losing a parent before age 21, and hazardous drinking were all significantly associated with experiencing sexual assault in the previous 12 months, as was experiencing a previous assault before the age of 18. To our knowledge, this is the first generalizable study of campus sexual assault prevalence conducted in the Southern African region.
C1 [Fielding-Miller, Rebecca; Raj, Anita] Univ Calif San Diego, Sch Med, La Jolla, CA 92093 USA.
   [Shabalala, Fortunate; Masuku, Sakhile] Univ Eswatini, Fac Hlth Sci, Mbabane, Eswatini, South Africa.
C3 University of California System; University of California San Diego
RP Fielding-Miller, R (corresponding author), Univ Calif San Diego, Sch Med, Ctr Gender Equ & Hlth, 9500 Gilman Dr 0507, La Jolla, CA 92093 USA.
EM rfieldingmiller@ucsd.edu
FU Development Marketplace Award from the Sexual Violence Research Initiative; World Bank; National Institutes of Health [K01MH11243]
CR [Anonymous], 2015, SWAZILAND MULTIPLE I, V0, P0
   [Anonymous], 2015, BRIEFING NOTES COUNT, V0, P0
   [Anonymous], 2014, UNISWA REPORT VICE C, V0, P0
   [Anonymous], 2015, SWAZILAND ANN VULNER, V0, P0
   Banyard V.L., 2017, J INTERPERS VIOLENCE, V63, P475, DOI 10.1037/cou0000102
   Borja SE, 2006, J TRAUMA STRESS, V19, P905, DOI 10.1002/jts.20169
   Brear M, 2012, CULT HEALTH SEX, V14, P31, DOI 10.1080/13691058.2011.607903
   Breiding MJ, 2011, B WORLD HEALTH ORGAN, V89, P203, DOI 10.2471/BLT.10.079608
   Breslau N, 1999, AM J PSYCHIAT, V156, P908, DOI 10.1176/ajp.156.6.908
   Campbell J, 2015, JAMA PEDIATR, V169, P1088, DOI 10.1001/jamapediatrics.2015.1313
   Cantor D., 2020, REPORT AAU CAMPUS CL, V0, P0
   Central statistics office, 2017, SWAZ NAT CENS REP, V0, P0
   Clancy KBH, 2014, PLOS ONE, V9, P0, DOI 10.1371/journal.pone.0102172
   Collins A, 2009, AGENDA-EMPOWER WOMEN, V23, P33, DOI 10.1080/10130950.2009.9676237
   Dartnall E, 2013, BEST PRACT RES CL OB, V27, P3, DOI 10.1016/j.bpobgyn.2012.08.002
   Dunkle KL, 2004, AM J EPIDEMIOL, V160, P230, DOI 10.1093/aje/kwh194
   Fielding-Miller R, 2017, AJAR-AFR J AIDS RES, V16, P283, DOI 10.2989/16085906.2017.1345768
   Fielding-Miller R, 2015, AJAR-AFR J AIDS RES, V14, P361, DOI 10.2989/16085906.2015.1123162
   FLEMING MF, 1991, INT J ADDICT, V26, P1173, DOI 10.3109/10826089109062153
   Garcia-Moreno C., 2013, GLOBAL REGIONAL ESTI, V0, P0
   Glaziou P., 2005, SAMPSIZE, V0, P0
   Heise L L, 1998, VIOLENCE AGAINST WOMEN, V4, P262, DOI 10.1177/1077801298004003002
   Hollander JA, 2016, FEM PSYCHOL, V26, P207, DOI 10.1177/0959353516637393
   Jewkes R, 2002, SOC SCI MED, V55, P1603, DOI 10.1016/S0277-9536(01)00294-5
   Johnson SM, 2017, VIOLENCE VICTIMS, V32, P78, DOI 10.1891/0886-6708.VV-D-15-00110
   McDougal L, 2021, J INTERPERS VIOLENCE, V36, PNP5921, DOI 10.1177/0886260518811421
   Mengo C, 2016, J COLL STUD RETENT-R, V18, P234, DOI 10.1177/1521025115584750
   Peltzer K, 2015, INT J PSYCHIAT CLIN, V19, P260, DOI 10.3109/13651501.2015.1082598
   Phillips AE, 2010, INT J EPIDEMIOL, V39, P1541, DOI 10.1093/ije/dyq114
   Raj A., 2010, MOTHER IS CHILD IMPA, V0, P0
   Reza A., 2007, NATL STUDY VIOLENCE, V0, P0
   Reza A, 2009, LANCET, V373, P1966, DOI 10.1016/S0140-6736(09)60247-6
   Ruark A, 2016, GLOB HEALTH-SCI PRAC, V4, P373, DOI 10.9745/GHSP-D-16-00062
   RUBIN DB, 1976, BIOMETRIKA, V63, P581, DOI 10.1093/biomet/63.3.581
   Senn CY, 2014, BMC WOMENS HEALTH, V14, P0, DOI 10.1186/s12905-014-0135-4
   Sikkema KJ, 2011, JAIDS-J ACQ IMM DEF, V57, P230, DOI 10.1097/QAI.0b013e3182167e7a
   Sinclair J, 2013, J ADOLESCENT HEALTH, V53, P374, DOI 10.1016/j.jadohealth.2013.04.008
   Singh S, 2015, AGENDA-EMPOWER WOMEN, V29, P97, DOI 10.1080/10130950.2015.1045335
   StataCorp, 2015, STAT STAT SOFTW REL, V0, P0
   Tsai AC, 2016, J INTERPERS VIOLENCE, V31, P1531, DOI 10.1177/0886260514567966
   Tsai AC, 2011, AM J PUBLIC HEALTH, V101, P1068, DOI 10.2105/AJPH.2010.300060
   UNESCO, 2010, WORLDS WOM 2010 TREN, V0, P0
   WHO, 2016, ETHICAL SAFETY RECOM, V0, P0
   Yemeke TT, 2020, J INTERPERS VIOLENCE, V35, P4842, DOI 10.1177/0886260517718186
   Young C, 2010, J CHILD ADOLESC MENT, V22, P15, DOI 10.2989/17280583.2010.493659
NR 45
TC 6
Z9 6
U1 1
U2 8
PU SAGE PUBLICATIONS INC
PI THOUSAND OAKS
PA 2455 TELLER RD, THOUSAND OAKS, CA 91320 USA
SN 0886-2605
EI 1552-6518
J9 J INTERPERS VIOLENCE
JI J. Interpers. Violence
PD NOV 15
PY 2021
VL 36
IS 21-22
BP NP11238
EP NP11263
DI 10.1177/0886260519888208
EA NOV 2019
PG 26
WC Criminology & Penology; Family Studies; Psychology, Applied
SC Criminology & Penology; Family Studies; Psychology
GA WV2NU
UT WOS:000498353000001
PM 31738110
DA 2023-03-20
ER

PT J
AU Tekletsadik, EA
   Ayisa, AA
   Mekonen, EG
   Workneh, BS
   Ali, MS
AF Tekletsadik, Esayas Alemshet
   Ayisa, Aynalem Adu
   Mekonen, Enyew Getaneh
   Workneh, Belayneh Shetie
   Ali, Mohammed Seid
TI Determinants of risky sexual behaviour among undergraduate students at the University of Gondar, Northwest Ethiopia
SO EPIDEMIOLOGY AND INFECTION
LA English
DT Article
DE Determinants; Northwest Ethiopia; prevalence; risky sexual behaviour; undergraduate students
ID college-students
AB Risky sexual behaviour (RSB) is defined as behaviours leading to sexually transmitted diseases and unintended pregnancies. According to the Joint United Nations Program on HIV/AIDS, HIV infection was very high among adolescents and youths living in sub-Saharan Africa including Ethiopia. This study was aimed to assess the prevalence of RSB and associated factors among undergraduate students at the University of Gondar. An institution-based cross-sectional study was conducted from June to July 2019 and a simple random sampling technique was employed to select 420 students. Data were collected using a structured self-administered questionnaire, entered into Epi-info version 7.0 and exported to Statistical Package for Social Sciences (SPSS) version 25 for analysis, and presented in frequencies, percentages and tables. Bivariable and multivariable logistic regression analysis were carried out to identify variables having significant association with RSB. The prevalence of RSB among undergraduate students at the University of Gondar was 44.0%. Age [adjusted odds ratio (AOR): 2.12; 95% confidence interval (CI) (1.19-3.79)], residence [AOR: 2.14; 95% CI (1.22-3.75)], living arrangement [AOR: 9.79; 95% CI (5.34-17.9)], daily religious attendance[AOR: 0.57; 95% CI (0.33-0.99)], drink alcohol [AOR: 9.19; 95% CI (3.74-22.59)] and having information about reproductive health and sexually transmitted diseases [AOR:3.05; 95% CI (1.00-9.27)] were factors significantly associated with RSB. Nearly half of the respondents engaged in risky sexual activity. This prevalence is high and the students are at high risk of exposure to sexually transmitted diseases that need reproductive health intervention like counselling and discussion. Creating awareness is needed for the students regarding reproductive health and the risk of sexually transmitted diseases. In addition, giving special attention is required for students who use alcohol, who did not live with family and who have urban residence.
C1 [Tekletsadik, Esayas Alemshet; Ayisa, Aynalem Adu; Mekonen, Enyew Getaneh] Univ Gondar, Coll Med & Hlth Sci, Sch Nursing, Dept Surg Nursing, Gondar, Ethiopia.
   [Workneh, Belayneh Shetie] Univ Gondar, Coll Med & Hlth Sci, Sch Nursing, Dept Emergency & Crit Care Nursing, Gondar, Ethiopia.
   [Ali, Mohammed Seid] Univ Gondar, Coll Med & Hlth Sci, Sch Nursing, Dept Pediat & Child Hlth Nursing, Gondar, Ethiopia.
C3 University of Gondar; University of Gondar; University of Gondar
RP Workneh, BS (corresponding author), Univ Gondar, Coll Med & Hlth Sci, Sch Nursing, Dept Emergency & Crit Care Nursing, Gondar, Ethiopia.
EM belay2319@gmail.com
CR Abera Mersha, 2018, JOURNAL OF PUBLIC HEALTH AND EPIDEMIOLOGY, V10, P429
   [Anonymous], 2017, STAT WINDOWS VERSION, V0, P0
   Balekang GB, 2016, AFR HEALTH SCI, V16, P105, DOI 10.4314/ahs.v16i1.14
   Brener ND, 2013, METHODOLOGY YOUTH RI, V0, P0
   Dadi AF, 2014, SCI J PUBLIC HLTH, V2, P410
   Derese A, 2014, SCI J PUBLIC HLTH, V2, P102
   Desale AY, 2016, ETHIOPIA CROSS SECTI, V4, P57
   Dias S, 2014, INT J ENV RES PUB HE, V11, P8552, DOI 10.3390/ijerph110808552
   Fentahun N, 2014, ETHIOP J HEALTH SCI, V24, P59, DOI 10.4314/ejhs.v24i1.8
   Fetene N, 2018, PLOS ONE, V13, P0, DOI 10.1371/journal.pone.0198657
   Gebresllasie F, 2017, PAN AFR MED J, V28, P0, DOI 10.11604/pamj.2017.28.151.5370
   Gonzalez RP, 2019, BMC PUBLIC HEALTH, V19, P0, DOI 10.1186/s12889-019-6809-y
   Hirbo Shore, 2017, JOURNAL OF PUBLIC HEALTH AND EPIDEMIOLOGY, V9, P84, DOI 10.5897/JPHE2016.0905
   Hoque M., 2012, GENDER BEHAVIOUR, V10, P4645
   Jibril MK, 2020, OPEN ACCESS LIB J, V7, P1
   Keto T, 2020, BMC PUBLIC HEALTH, V20, P0, DOI 10.1186/s12889-020-09371-4
   Kovacs K, 2018, EUR J MENT HEALTH, V13, P184, DOI 10.5708/EJMH.13.2018.2.5
   Lafarga DG., 2014, DEPRESSION RELIGIOSI, V0, P0
   Li SH, 2013, BMC PUBLIC HEALTH, V13, P0, DOI 10.1186/1471-2458-13-295
   Mamo K, 2016, J HLTH MED NURSING, V33, P40
   Mazurek Gerald H., 2010, MORBIDITY AND MORTALITY WEEKLY REPORT, V59, P1
   Mekuanint Y, 2016, J CONTRACEPTIVE STUD, V1, P7
   Moore EW, 2013, J RELIG HEALTH, V52, P930, DOI 10.1007/s10943-011-9543-z
   Muche AA, 2017, REPROD HEALTH, V14, P0, DOI 10.1186/s12978-017-0376-4
   Musiime KE, 2015, INT J PUBLIC HLTH RE, V3, P1
   Negeri EL, 2014, BMC PUBLIC HEALTH, V14, P0, DOI 10.1186/1471-2458-14-301
   Omoteso BA., 2006, J SOCIAL SCI, V12, P129
   Perera UAP, 2018, REPROD HEALTH, V15, P0, DOI 10.1186/s12978-018-0546-z
   Ross JM, 2016, J INT NEUROPSYCH SOC, V22, P586, DOI 10.1017/S1355617716000400
   Soboka B, 2015, J CHILD ADOLESCENT B, V3, P2
   Srahbzu M, 2020, BIOMED RES INT, V2020, P0, DOI 10.1155/2020/3719845
   Sun XY, 2013, AIDS CARE, V25, P775, DOI 10.1080/09540121.2012.748875
   Tarkang EE, 2015, PAN AFR MED J, V20, P0, DOI 10.11604/pamj.2015.20.49.2938
   Tura G, 2012, ETHIOP J HEALTH SCI, V22, P170
   Yohannes B, 2013, INT J SCI TECHNOL RE, V2, P86
   Zou X, 2014, BMC INFECT DIS, V14, P0, DOI 10.1186/1471-2334-14-490
NR 36
TC 2
Z9 2
U1 2
U2 5
PU CAMBRIDGE UNIV PRESS
PI NEW YORK
PA 32 AVENUE OF THE AMERICAS, NEW YORK, NY 10013-2473 USA
SN 0950-2688
EI 1469-4409
J9 EPIDEMIOL INFECT
JI Epidemiol. Infect.
PD DEC 9
PY 2021
VL 150
IS 
BP 
EP 
DI 10.1017/S0950268821002661
PG 6
WC Public, Environmental & Occupational Health; Infectious Diseases
SC Public, Environmental & Occupational Health; Infectious Diseases
GA YD9GJ
UT WOS:000740741500001
PM 34879219
DA 2023-03-20
ER

PT J
AU Kushairi, N
   Ahmi, A
AF Kushairi, Norliza
   Ahmi, Aidi
TI Flipped classroom in the second decade of the Millenia: a Bibliometrics analysis with Lotka's law
SO EDUCATION AND INFORMATION TECHNOLOGIES
LA English
DT Article
DE Active learning; Bibliometrics analysis; Lotka's law; Blended learning; Flipped classroom; Flipped learning
ID student performance; productivity; science; engagement; education; hiv/aids; nigeria; authors; trends; field
AB This paper aims to examine the current dynamics of the flipped classroom studies and to propose a direction for future research for the field. Using a bibliometric approach, we observe a sample of 1557 documents from the Scopus database to identify research activity on the flipped classroom. The keywords "flipped classroom" and "flipped learning" have been executed in the search query. We presented the earlier stage of research in the flipped classroom, the subsequent trends, publications status based on source title, country and institution and examined citations pattern of the publication. We also discuss the themes based on the occurrences and terms of the keywords, title and abstract of the documents. This paper also predicts the future study in the flipped classroom using Lotka's law. We found that the pattern distribution of the author's contribution fits with the law. We conclude by suggesting a few potential research directions on the flipped classroom. Research on flipped classroom focuses on approaches, strategies and effectiveness perceived by practitioners and learners with relatively less attention on author's contribution and the prediction on their future and sustainable contribution and networking in guaranteeing the survival and expansion of flipped classroom approach for the coming decades.
C1 [Kushairi, Norliza] Univ Utara Malaysia, Sch Educ, Sintok 06010, Kedah, Malaysia.
   [Ahmi, Aidi] Univ Utara Malaysia, Tunku Puteri Intan Safinaz Sch Accountancy, Sintok 06010, Kedah, Malaysia.
C3 Universiti Utara Malaysia; Universiti Utara Malaysia
RP Kushairi, N (corresponding author), Univ Utara Malaysia, Sch Educ, Sintok 06010, Kedah, Malaysia.
EM drnk@uum.edu.my; aidi@uum.edu.my
CR Abeysekera L, 2015, HIGH EDUC RES DEV, V34, P1, DOI 10.1080/07294360.2014.934336
   Adigwe I, 2016, ELECTRON LIBR, V34, P789, DOI 10.1108/EL-02-2014-0024
   Ahmi A., 2020, STUDIES INT J ADV SC, V29, P289
   Ahmi A., 2019, P 2019 INT C EL INF, V0, PP1, DOI 10.23919/ELINFOCOM.2019.8706445
   Al-Shabibi T. S., 2019, INT J LEARNING TEACH, V18, P96
   Baker HK, 2020, J BUS RES, V108, P232, DOI 10.1016/j.jbusres.2019.11.025
   Bastian M., 2009, INT AAAI C WEBL SOC, V0, P0
   Bergmann J., 2012, FLIP YOUR CLASSROOM, V0, P0
   Bhagat KK, 2018, IEEE INT CONF ADV LE, V0, PP27, DOI 10.1109/ICALT.2018.00013
   Bishop J. L., 2013, FLIPPED CLASSROOM SU, V0, P1
   Burnham Judy F, 2006, BIOMED DIGIT LIBR, V3, P1
   Burns J, 2012, CRIT CARE MED, V40, P3305, DOI 10.1097/CCM.0b013e31826bf117
   Chen HQ, 2015, RENEW SUST ENERG REV, V49, P12, DOI 10.1016/j.rser.2015.04.060
   Chiu WT, 2007, SCIENTOMETRICS, V73, P3, DOI 10.1007/s11192-005-1523-1
   Chuang KY, 2007, SCIENTOMETRICS, V72, P201, DOI 10.1007/s11192-007-1693-0
   COILE RC, 1977, J AM SOC INFORM SCI, V28, P366, DOI 10.1002/asi.4630280610
   Comerio N, 2019, TOURISM ECON, V25, P109, DOI 10.1177/1354816618793762
   Dong BS, 2012, SCIENTOMETRICS, V93, P1101, DOI 10.1007/s11192-012-0730-9
   Falagas ME, 2008, FASEB J, V22, P338, DOI 10.1096/fj.07-9492LSF
   Flumerfelt S, 2013, EDUC TECHNOL SOC, V16, P356
   Forsey M, 2013, J SOCIOL, V49, P471, DOI 10.1177/1440783313504059
   Gilboy MB, 2015, J NUTR EDUC BEHAV, V47, P109, DOI 10.1016/j.jneb.2014.08.008
   Jensen JL, 2015, CBE-LIFE SCI EDUC, V14, P0, DOI 10.1187/cbe.14-08-0129
   Kim MK, 2014, INTERNET HIGH EDUC, V22, P37, DOI 10.1016/j.iheduc.2014.04.003
   Kumar A, 2019, LOGFORUM, V15, P509, DOI 10.17270/J.LOG.2019.366
   Kushairi N, 2016, JURNAL IPDA, V23, P137
   Kushairi N, 2018, PEIEP VIA FLIPPED TE, V0, P0
   Kushairi N., 2010, THESIS U BRISTOL ENG, V0, P0
   Lage MJ, 2000, J ECON EDUC, V31, P11
   Lotka AJ., 1926, J WASHINGTON ACAD SC, V16, P317, DOI 10.1016/s0016-0032(26)91166-6
   Luker C, 2015, J CHEM EDUC, V92, P1564, DOI 10.1021/acs.jchemed.5b00024
   McDonald K, 2013, J CONTIN EDUC NURS, V44, P437, DOI 10.3928/00220124-20130925-19
   McLaughlin JE, 2014, ACAD MED, V89, P236, DOI 10.1097/ACM.0000000000000086
   Missildine K, 2013, J NURS EDUC, V52, P597, DOI 10.3928/01484834-20130919-03
   Naheem K.T., 2019, APPL LOTKAS LAW BELL, V2019, P2892
   NICHOLLS PT, 1986, INFORM PROCESS MANAG, V22, P417, DOI 10.1016/0306-4573(86)90076-2
   Nwagwu WE, 2007, AFR J LIBR ARCH INFO, V17, P1
   OFlaherty J, 2015, INTERNET HIGH EDUC, V25, P85, DOI 10.1016/j.iheduc.2015.02.002
   PAO ML, 1985, INFORM PROCESS MANAG, V21, P305, DOI 10.1016/0306-4573(85)90055-X
   Parslow GR, 2012, BIOCHEM MOL BIOL EDU, V40, P337, DOI 10.1002/bmb.20642
   Pierce R, 2012, AM J PHARM EDUC, V76, P0, DOI 10.5688/ajpe7610196
   Prober CG, 2012, NEW ENGL J MED, V366, P1657, DOI 10.1056/NEJMp1202451
   Rathika N., 2020, INT J EMERGING TECHN, V11, P332
   Sedighi M, 2016, LIBR REV, V65, P52, DOI 10.1108/LR-07-2015-0075
   Smit K, 2014, SCAND J EDUC RES, V58, P695, DOI 10.1080/00313831.2013.821090
   Smith CM, 2013, J CONTIN EDUC NURS, V44, P486, DOI 10.3928/00220124-20131025-93
   Sweileh WM, 2017, BMC MED INFORM DECIS, V17, P0, DOI 10.1186/s12911-017-0476-7
   Tucker B., 2012, ED NEXT, V12, P82
   Tune JD, 2013, ADV PHYSIOL EDUC, V37, P316, DOI 10.1152/advan.00091.2013
   Van Eck N.J., 2020, VOSVIEWER MANUAL, V0, P0
   Wen H, 2012, SCIENTOMETRICS, V91, P51, DOI 10.1007/s11192-011-0535-2
   Wolbrink Traci A, 2012, J INTENSIVE CARE MED, V27, P322, DOI 10.1177/0885066611429539
   Yang L, 2017, INT J EMERG TECHNOL, V12, P178, DOI 10.3991/ijet.v12i06.7095
   Yang L, 2013, SCIENTOMETRICS, V96, P133, DOI 10.1007/s11192-012-0911-6
   Yi H, 2008, SCIENTOMETRICS, V75, P111, DOI 10.1007/s11192-007-1828-3
NR 55
TC 20
Z9 21
U1 15
U2 44
PU SPRINGER
PI NEW YORK
PA ONE NEW YORK PLAZA, SUITE 4600, NEW YORK, NY, UNITED STATES
SN 1360-2357
EI 1573-7608
J9 EDUC INF TECHNOL
JI Educ. Inf. Technol.
PD JUL 15
PY 2021
VL 26
IS 4
BP 4401
EP 4431
DI 10.1007/s10639-021-10457-8
EA MAR 2021
PG 31
WC Education & Educational Research
SC Education & Educational Research
GA TL6AD
UT WOS:000626920500002
PM 33686330
DA 2023-03-20
ER

PT J
AU Harchegani, MT
   Dastoorpoor, M
   Javadnoori, M
   Shiralinia, K
AF Harchegani, Maryam Torki
   Dastoorpoor, Maryam
   Javadnoori, Mojgan
   Shiralinia, Khadijeh
TI Factors Contributing to Mother-Daughter Talk about Sexual Health Education in an Iranian Urban Adolescent Population
SO IRANIAN JOURNAL OF NURSING AND MIDWIFERY RESEARCH
LA English
DT Article
DE Adolescent; communication; Iran; parent-child relations; sexual health
ID communication; parents; behaviors; hiv/aids; students; children
AB Background: Parent-adolescent dialog on sexual issues reduces high-risk sexual behavior in adolescents. However, many adolescents are deprived of such training. Several factors may affect the sexual dialog between parents and adolescents. This study aimed to investigate the factors associated with mother-adolescent daughter dialog on sexual health matters in Iran. Materials and Methods: This cross-sectional study was carried out on 363 female adolescents aged 14-18 years in Ahvaz-Iran, between June 2015 and January 2016. Data collection was conducted utilizing multi-stage cluster sampling in high schools using the Parent-adolescent sexual dialog questionnaire and the parent-adolescent general dialogue questionnaire. The validity of the questionnaires was confirmed using content and face validity and their reliability was confirmed through internal consistency. The data were analyzed using descriptive statistics, Pearson's correlation coefficient, independent one-sample and two-sample t-tests, one-way ANOVA, and Post-HOC (Duncan) test. Results: The mean score of mother-daughter sexual dialog had a significant relationship with mother's education (F = 4.03, p > 0.003), adolescent's major (F = 4.48, p < 0.004), mother-daughter general communication (p < 0.001), and emotional relationship with parents (F = 6.47, p < 0.002). The more is the mother-daughter general communication, the more will be their sexual communication (p < 0.001). There was no relationship between the score of mother-daughter sexual communication and the age of mother or adolescent, parents' job, parents' marital status, and having sisters (p = 0.86). Conclusions: Some demographic characteristics of parents and adolescents, and the parent-adolescent emotional relationship can affect the communication between them about sexual issues. So efforts to enhance this communication should consider these factors as mediator variables.
C1 [Harchegani, Maryam Torki] Ahvaz Jundishapur Univ Med Sci, Fac Nursing & Midwifery, Ahvaz, Iran.
   [Harchegani, Maryam Torki] Shahrekord Univ Med Sci, Shahrekord, Iran.
   [Dastoorpoor, Maryam] Ahvaz Jundishapur Univ Med Sci, Menopause Andropause Res Ctr, Dept Biostat & Epidemiol, Ahvaz, Iran.
   [Javadnoori, Mojgan] Ahvaz Jundishapur Univ Med Sci, Fac Nursing & Midwifery, Reproduct Hlth Promot Res Ctr, Ahvaz, Iran.
   [Shiralinia, Khadijeh] Shahid Chamran Univ Ahvaz, Fac Educ & Psychol, Dept Counseling, Ahvaz, Iran.
C3 Ahvaz Jundishapur University of Medical Sciences (AJUMS); Shahrekord University Medical Sciences; Ahvaz Jundishapur University of Medical Sciences (AJUMS); Ahvaz Jundishapur University of Medical Sciences (AJUMS); Shahid Chamran University of Ahvaz
RP Javadnoori, M (corresponding author), Ahvaz Jundishapur Univ Med Sci, Esfand Ave, Ahvaz, Iran.
EM mojganjavadnoori@gmail.com
FU Ahvaz Jundishapur University of Medical Sciences
CR Akers AY, 2011, PEDIATRICS, V127, P494, DOI 10.1542/peds.2010-2194
   Barnes H., 1982, FAMILY INVENTORIES I, V0, P33
   Bastien S, 2011, REPROD HEALTH, V8, P0, DOI 10.1186/1742-4755-8-25
   Byers ES, 2008, J MARRIAGE FAM, V70, P86, DOI 10.1111/j.1741-3737.2007.00463.x
   Cherie A, 2015, J AIDS CLIN RES, V6, P2
   de Looze M, 2015, J SEX RES, V52, P257, DOI 10.1080/00224499.2013.858307
   Deptula DP, 2010, J FAM PSYCHOL, V24, P731, DOI 10.1037/a0021760
   Epstein M, 2008, J YOUTH ADOLESCENCE, V37, P113, DOI 10.1007/s10964-007-9187-1
   Fahimfar A., 2011, J AIDS HIV RES, V3, P231, DOI https://doi.org/10.5897/JAHR11.030
   Gilliam ML, 2007, HISPANIC J BEHAV SCI, V29, P50, DOI 10.1177/0739986306295036
   Goldman JDG, 2011, HEALTH EDUC RES, V26, P526, DOI 10.1093/her/cyq084
   Hu Y, 2012, ANN ACAD MED SINGAP, V41, P239
   Jaccard J, 2000, J ADOLESCENT RES, V15, P187, DOI 10.1177/0743558400152001
   Jalali Aria K., 2010, J GORGAN U MED SCI, V12, P84
   Javadnoori M, 2015, INT J BIOASSAYS, V4, P4479
   Javadnoori M., 2012, EXPLORING MEANING CO, V0, P0
   Javadnoori M, 2010, PAYESH, V9, P13
   Javadnoori Mojgan, 2012, IRAN J NURS MIDWIFERY RES, V17, P539
   LAWSHE CH, 1975, PERS PSYCHOL, V28, P563, DOI 10.1111/j.1744-6570.1975.tb01393.x
   Malek A, 2010, ARCH IRAN MED, V13, P537, DOI 010136/AIM.0015
   Markham CM, 2010, J ADOLESCENT HEALTH, V46, PS23, DOI 10.1016/j.jadohealth.2009.11.214
   Melaku YA, 2014, BMC PUBLIC HEALTH, V14, P0, DOI 10.1186/1471-2458-14-252
   Musa OI, 2008, AFR J INFECT DIS, V2, P46
   Namisi FS, 2009, SCAND J PUBLIC HEALT, V37, P65, DOI 10.1177/1403494808086986
   Ngamije J, 2017, PARENTING ATTITUDE S, V0, P0
   Nundwe CS, 2012, BARRIERS COMMUNICATI, V0, P0
   Rogers AA, 2017, ADOLESC RES REV, V2, P293, DOI 10.1007/s40894-016-0049-5
   Roudsari RL, 2013, IRAN J REPROD MED, V11, P101
   Shiferaw K, 2014, REPROD HEALTH, V11, P0, DOI 10.1186/1742-4755-11-2
   Wamoyi J, 2010, REPROD HEALTH, V7, P0, DOI 10.1186/1742-4755-7-6
   Wang Z., 2009, PARENT ADOLESCENT CO, V0, P0
   Widman L, 2016, JAMA PEDIATR, V170, P52, DOI 10.1001/jamapediatrics.2015.2731
   Zhang LY, 2007, EUR J CONTRACEP REPR, V12, P138, DOI 10.1080/13625180701300293
   Ziaei Tayebe, 2018, INT J ADOLESC MED HEALTH, V32, P0, DOI 10.1515/ijamh-2017-0141
NR 35
TC 0
Z9 0
U1 0
U2 3
PU WOLTERS KLUWER MEDKNOW PUBLICATIONS
PI MUMBAI
PA WOLTERS KLUWER INDIA PVT LTD , A-202, 2ND FLR, QUBE, C T S  NO 1498A-2 VILLAGE MAROL, ANDHERI EAST, MUMBAI, 400059, INDIA
SN 1735-9066
EI 2228-5504
J9 IRAN J NURS MIDWIFE
JI Iran. J. Nurs. Midwifery Res.
PD MAY-JUN 15
PY 2021
VL 26
IS 3
BP 223
EP 229
DI 10.4103/ijnmr.IJNMR_86_19
PG 7
WC Nursing
SC Nursing
GA SK4DO
UT WOS:000656168500006
PM 34277373
DA 2023-03-20
ER

PT J
AU Bharathi, AR
AF Bharathi, A. R.
TI Assessment of Knowledge of GNM Students on STD/Aids in Karnataka
SO JOURNAL OF RESEARCH IN MEDICAL AND DENTAL SCIENCE
LA English
DT Article
DE HIV; STD; Knowledge
ID attitudes
AB Background: This stigma and discrimination towards people living with HIV/STD it is high among health workers as well as the general population. Knowledge and specific information has an important role in HIV/AIDS prevention and the health workers have a central responsibility in prevention, care and treatment. Therefore it is important to assess knowledge and attitudes towards people living with HIV/AIDS among health professionals. Gained information can be used to direct educational programs. Objectives: To assess the level of knowledge of GNM students on STD/AIDS. Methods: A descriptive study approach and Cross sectional Descriptive design was used. Findings: Overall level of Knowledge score among III yr. GNM nursing students. Majority of the subjects had moderate level 545(54.4%). 400 (40.0%) had inadequate knowledge, and (55)5.5% of them were adequate level of knowledge. Study results showed that update and improve the level of the knowledge on STD/ AIDS. The data revealed that commonly found majority of them had moderate level of knowledge; the reason was that they would have got the information about STD/AIDS through curriculum and Media. Conclusion: Study results showed that update and improve the level of the knowledge on STD/ AIDS. The data revealed that commonly found majority of them had moderate level of knowledge; the reason was that they would have got the information about STD/AIDS through curriculum and Media.
C1 [Bharathi, A. R.] Bharath Inst Higher Educ & Res, Dept Nursing, Chennai 600073, Tamil Nadu, India.
C3 Bharath Institute of Higher Education & Research
RP Bharathi, AR (corresponding author), Bharath Inst Higher Educ & Res, Dept Nursing, Chennai 600073, Tamil Nadu, India.
EM bharathiar.75@gmail.com
FU Bharath University, Chennai
CR Akin S, 2013, J CLIN NURS, V22, P3361, DOI 10.1111/jocn.12378
   Mahat G, 2009, J ADV NURS, V65, P1907, DOI 10.1111/j.1365-2648.2009.05070.x
   Mehta Ram Sharan, 2012, J HLTH MED, V0, P0
   Nsuami MJ, 2010, AM J HEALTH EDUC, V41, P206, DOI 10.1080/19325037.2010.10599147
   Praca Neide de Souza, 2013, ONLINE BRAZILIAN J N, V12, P0
   Ruma MM, 2009, BAYERO J PURE APP SC, V2, P121
   Shankar PR, 2009, J TUBERCULOSIS LUNG, V6, P11
   Van Rossem R, 2010, BMC PUBLIC HEALTH, V10, P0, DOI 10.1186/1471-2458-10-30
   Zhao Qun, 2010, WORLD HEALTH POPUL, V11, P38
NR 9
TC 0
Z9 0
U1 0
U2 3
PU AMBER PUBLICATION
PI GUJARAT
PA 402, PARIJAT APT, WALKESHWARI NAGAR, JAMNAGAR, GUJARAT, 361 008, INDIA
SN 2347-2545
EI 2347-2367
J9 J RES MED DENT SCI
JI J. Res. Med. Dent. Sci.
PD JUN 15
PY 2021
VL 9
IS 8
BP 111
EP 119
DI 
PG 9
WC Medicine, Research & Experimental
SC Research & Experimental Medicine
GA UJ8SG
UT WOS:000691548700027
DA 2023-03-20
ER

PT J
AU Zizza, A
   Guido, M
   Recchia, V
   Grima, P
   Banchelli, F
   Tinelli, A
AF Zizza, Antonella
   Guido, Marcello
   Recchia, Virginia
   Grima, Pierfrancesco
   Banchelli, Federico
   Tinelli, Andrea
TI Knowledge, Information Needs and Risk Perception about HIV and Sexually Transmitted Diseases after an Education Intervention on Italian High School and University Students
SO INTERNATIONAL JOURNAL OF ENVIRONMENTAL RESEARCH AND PUBLIC HEALTH
LA English
DT Article
DE sexually transmitted diseases; HIV; education; knowledge; risk; prevention and control; students; communication; surveys and questionnaires
ID health-care providers; young-people; condom use; psychometric evaluation; optimistic bias; prevention; infections; vaccination; behaviors; sex
AB Sexually transmitted diseases (STDs) among adolescents and young people represent a significant public health problem that generates a pressing requirement of effective evidence-based education to promote primary and secondary prevention. The objective of the study is to evaluate how knowledge, information needs, and risk perception about HIV and STDs can change after targeted education interventions for students. A total of 436 subjects aged 15-24 attending high school (134 biomedical and 96 non-biomedical fields) and university courses (104 scientific and 102 non-scientific disciplines) were enrolled to respond to a questionnaire before and after the intervention. An improvement in knowledge was found in all groups, with statistically significant knowledge score differences between the four groups in 60% of the items. More than 94% of the students consider it useful to promote information on these issues. Receiving this information generated awareness and safety in more than 85% of high-school students and 93% of University students. Students widely perceived a great risk being infected with HIV/STDs, although pregnancy was seen as a more hazardous consequence of unprotected sex. This study shows that educational interventions are effective in improving knowledge, apart from findings about key knowledge topics, information needs, and risk perception, which provide significant insights to design future targeted education programs.
C1 [Zizza, Antonella; Recchia, Virginia] CNR, Inst Clin Physiol, I-73100 Lecce, Italy.
   [Guido, Marcello] Univ Salento, Dept Biol & Environm Sci & Technol, Lab Hyg, I-73100 Lecce, Italy.
   [Grima, Pierfrancesco] Vito Fazzi Hosp, Infect Dis Operat Unit, I-73100 Lecce, Italy.
   [Banchelli, Federico] Univ Modena & Reggio Emilia, Dept Med & Surg Sci, I-41125 Modena, Italy.
   [Tinelli, Andrea] Veris Delli Ponti Hosp, Dept Obstet & Gynecol, I-73020 Lecce, Italy.
   [Tinelli, Andrea] Vito Fazzi Hosp, Div Expt Endoscop Surg Imaging Technol & Minimall, I-73100 Lecce, Italy.
C3 Consiglio Nazionale delle Ricerche (CNR); Istituto di Fisiologia Clinica (IFC-CNR); University of Salento; Azienda Ospedaliera Vito Fazzi; Universita di Modena e Reggio Emilia; Azienda Ospedaliera Vito Fazzi
RP Tinelli, A (corresponding author), Veris Delli Ponti Hosp, Dept Obstet & Gynecol, I-73020 Lecce, Italy.; Tinelli, A (corresponding author), Vito Fazzi Hosp, Div Expt Endoscop Surg Imaging Technol & Minimall, I-73100 Lecce, Italy.
EM zizza@ifc.cnr.it; marcello.guido@unisalento.it; recchia@ifc.cnr.it; pierfrancescogrima@yahoo.it; federico.banchelli@unimore.it; andreatinelli@gmail.com
FU Gilead: Fellowship Program 2017 [8640]
CR Albada A, 2011, J COMMUN GENET, V2, P233, DOI 10.1007/s12687-011-0061-1
   Anwar M, 2010, BMC PUBLIC HEALTH, V10, P0, DOI 10.1186/1471-2458-10-47
   Australian Institute of Health and Welfare (AIHW), 2018, AUSTRALIAS HLTH SERI, V0, P0
   Bekalu MA, 2014, INT J EQUITY HEALTH, V13, P0, DOI 10.1186/1475-9276-13-16
   Bergamini M, 2013, J PREV MED HYG, V54, P114
   Borawski EA, 2015, J SCHOOL HEALTH, V85, P189, DOI 10.1111/josh.12234
   Carey MP, 2002, AIDS EDUC PREV, V14, P172, DOI 10.1521/aeap.14.2.172.23902
   Centers for Disease Control and Prevention (CDC), 2019, SEXUALLY TRANSMITTED, V0, P0
   DALLABETTA GA, 1993, J INFECT DIS, V167, P36, DOI 10.1093/infdis/167.1.36
   De Neve JW, 2015, LANCET GLOB HEALTH, V3, PE470, DOI 10.1016/S2214-109X(15)00087-X
   Deptula DP, 2010, J FAM PSYCHOL, V24, P731, DOI 10.1037/a0021760
   DiIorio C., 2003, J HIVAIDS PREVENTION, V5, P7, DOI https://doi.org/10.1300/J129v05n03_02
   ECDC, 2018, ANN EPIDEMIOLOGICAL, V0, P0
   Folasayo AT, 2017, INT J ENV RES PUB HE, V14, P0, DOI 10.3390/ijerph14020159
   Gregson S., 2001, JOURNAL OF INTERNATIONAL DEVELOPMENT, V13, P467, DOI 10.1002/jid.798
   Guido M, 2020, CURR PHARM DESIGN, V26, P343, DOI 10.2174/1381612826666200212115840
   Hargreaves JR, 2008, AIDS, V22, P403, DOI 10.1097/QAD.0b013e3282f2aac3
   Harris PR, 2008, J PERS SOC PSYCHOL, V95, P1225, DOI 10.1037/a0013315
   Hay JL, 2015, MED DECIS MAKING, V35, P436, DOI 10.1177/0272989X15572827
   Heidemann C, 2019, BMJ OPEN DIAB RES CA, V7, P0, DOI 10.1136/bmjdrc-2019-000680
   Icardi G, 2020, CURR PHARM DESIGN, V26, P326, DOI 10.2174/1381612826666200114100553
   Islam S.M., 2015, INT J ADV MED HLTH R, V2, P9, DOI 10.4103/2349-4220.159118
   Istituto Superiore di Sanita (ISS), 2020, INFEZIONI SESSUALMEN, V33, P1
   Janulis P, 2018, ARCH SEX BEHAV, V47, P107, DOI 10.1007/s10508-016-0910-4
   Jaworski BC, 2007, AIDS BEHAV, V11, P557, DOI 10.1007/s10461-006-9168-5
   Kirby DB, 2007, J ADOLESCENT HEALTH, V40, P206, DOI 10.1016/j.jadohealth.2006.11.143
   Klein CTF, 2002, PSYCHOL HEALTH, V17, P437, DOI 10.1080/0887044022000004920
   Koschollek C, 2020, PLOS ONE, V15, P0, DOI 10.1371/journal.pone.0227178
   Lammers J, 2013, HIV AIDS-RES PALLIAT, V5, P283, DOI 10.2147/HIV.S31687
   Lemieux AF, 2008, HEALTH PSYCHOL, V27, P349, DOI 10.1037/0278-6133.27.3.349
   Liuccio M, 2019, CLIN TER, V170, PE278, DOI 10.7417/CT.2019.2148
   Lloyd SW, 2012, AIDS EDUC PREV, V24, P41, DOI 10.1521/aeap.2012.24.1.41
   Mirzazadeh A, 2018, PREV SCI, V19, P490, DOI 10.1007/s11121-017-0830-0
   Napper LE, 2012, AIDS BEHAV, V16, P1075, DOI 10.1007/s10461-011-0003-2
   Newbern EC, 2013, AM J PUBLIC HEALTH, V103, P1874, DOI 10.2105/AJPH.2013.301463
   Nyasulu P, 2018, ADOLESC HEALTH MED T, V9, P189, DOI 10.2147/AHMT.S154401
   Panatto D, 2012, BMC PUBLIC HEALTH, V12, P0, DOI 10.1186/1471-2458-12-623
   Panatto D, 2009, VACCINE, V27, PA6, DOI 10.1016/j.vaccine.2008.10.057
   Lan PT, 2014, BMC INFECT DIS, V14, P0, DOI 10.1186/s12879-014-0646-5
   Potard C, 2008, EUR J CONTRACEP REPR, V13, P264, DOI 10.1080/13625180802273530
   Raia-Barjat T, 2020, MED MALADIES INFECT, V50, P368, DOI 10.1016/j.medmal.2020.01.015
   Rohrbach LA, 2019, J ADOLESCENT HEALTH, V64, P382, DOI 10.1016/j.jadohealth.2018.09.021
   Samkange-Zeeb FN, 2011, BMC PUBLIC HEALTH, V11, P0, DOI 10.1186/1471-2458-11-727
   Shen LX, 2008, INT J STD AIDS, V19, P761, DOI 10.1258/ijsa.2008.008053
   Sisay Solomon, 2014, BMC RES NOTES, V7, P518, DOI 10.1186/1756-0500-7-518
   Sjoberg L., 2004, EXPLAINING RISK PERC, V0, P0
   Slesak G, 2012, INT J STD AIDS, V23, P570, DOI 10.1258/ijsa.2012.011416
   SLOVIC P, 1987, SCIENCE, V236, P280, DOI 10.1126/science.3563507
   Slovic P., 1986, RISK EVALUATION MANA, V0, PP1, DOI 10.1007/978-1-4613-2103-3
   Smith E, 2008, PREV SCI, V9, P311, DOI 10.1007/s11121-008-0103-z
   Suominen T, 2017, BMC INFECT DIS, V17, P0, DOI 10.1186/s12879-017-2203-5
   Tianjin Municipal Research Institute for Family Planning Institute of Population and Labor Economics Chinese Academy of Social Sciences (CASS), 2005, EVALUATION IMPACT PA, V0, P0
   Visalli G, 2019, J PREV MED HYG, V60, PE84, DOI 10.15167/2421-4248/jpmh2019.60.2.1079
   Visalli G, 2014, J PREV MED HYG, V55, P17
   von Rosen FT, 2018, INT J ENV RES PUB HE, V15, P0, DOI 10.3390/ijerph15010110
   Workowski KA, 2015, MMWR RECOMM REP, V64, P1, DOI 10.15585/mmwr.rr7004a1
   World Health Organization, 2018, REPORT GLOBAL SEXUAL, V0, P0
   Zellner T, 2016, INT J ENV RES PUB HE, V13, P0, DOI 10.3390/ijerph13010051
NR 58
TC 8
Z9 8
U1 2
U2 10
PU MDPI
PI BASEL
PA ST ALBAN-ANLAGE 66, CH-4052 BASEL, SWITZERLAND
SN 
EI 1660-4601
J9 INT J ENV RES PUB HE
JI Int. J. Environ. Res. Public Health
PD FEB 15
PY 2021
VL 18
IS 4
BP 
EP 
DI 10.3390/ijerph18042069
PG 14
WC Environmental Sciences; Public, Environmental & Occupational Health
SC Environmental Sciences & Ecology; Public, Environmental & Occupational Health
GA QP1FS
UT WOS:000623582900001
PM 33672540
DA 2023-03-20
ER

PT J
AU Bunting, SR
   Feinstein, BA
   Hazra, A
   Sheth, NK
   Garber, SS
AF Bunting, Samuel R.
   Feinstein, Brian A.
   Hazra, Aniruddha
   Sheth, Neeral K.
   Garber, Sarah S.
TI Knowledge of HIV and HIV pre-exposure prophylaxis among medical and pharmacy students: A national, multi-site, cross-sectional study
SO PREVENTIVE MEDICINE REPORTS
LA English
DT Article
DE HIV; Pre-exposure prophylaxis; Knowledge; Medical education; Pharmacy education
ID care providers; united-states; attitudes; prep; prevention; men; awareness; sex; prescription; infection
AB Pre-exposure prophylaxis (PrEP) is a highly effective strategy for preventing HIV. However, prescription of PrEP has not reached the scale that is necessary to meet the public health need of reducing HIV incidence. A factor contributing to this slow scale-up is limited healthcare practitioners' knowledge of PrEP, making PrEP education a priority. We conducted a national, cross-sectional study of medical (allopathic and osteopathic) and pharmacy students regarding knowledge of PrEP and HIV between October 2020 and February 2021. We included 28 items in our knowledge assessment. Analysis sought to identify gaps in knowledge as well as academic and demographic correlates of knowledge. A total of 2,353 students participated in the study (response rate = 17.0%). The overall mean HIV knowledge score was 79.6% correct. Regarding specific items, 68.7% of participants believed HIV treatment was difficult because it required many pills, and 61.1% incorrectly indicated a person with an undetectable HIV viral load could transmit the virus to their sexual partners. Overall mean PrEP knowledge was 84.1%. Approximately one-third of participants did not identify HIV-negative status as a requirement to be a PrEP candidate. Gay/lesbian participants and those who were in the late-phase of training reported higher knowledge of both HIV and PrEP than did heterosexual participants and those in the early-phase of training. This study identifies specific gaps in training on HIV prevention with PrEP that must be improved in health professions education to ensure PrEP reaches its full potential in ending the HIV epidemic.
C1 [Bunting, Samuel R.] Univ Chicago, Dept Psychiat & Behav Neurosci, Med Ctr, 5841 S Maryland Ave, Chicago, IL 60637 USA.
   [Feinstein, Brian A.] Rosalind Franklin Univ Med & Sci, Coll Hlth Profess, Dept Psychol, N Chicago, IL USA.
   [Hazra, Aniruddha] Univ Chicago, Med Ctr, Dept Med, Sect Infect Dis & Global Hlth, Chicago, IL 60637 USA.
   [Sheth, Neeral K.] Rush Univ, Dept Psychiat & Behav Sci, Med Ctr, Chicago, IL USA.
   [Garber, Sarah S.] Rosalind Franklin Univ Med & Sci, Coll Pharm, N Chicago, IL USA.
C3 University of Chicago; University of Chicago Medical Center; Rosalind Franklin University Medical & Science; University of Chicago; University of Chicago Medical Center; Rush University; Rosalind Franklin University Medical & Science
RP Bunting, SR (corresponding author), Univ Chicago, Dept Psychiat & Behav Neurosci, Med Ctr, 5841 S Maryland Ave, Chicago, IL 60637 USA.
EM Samuel.Bunting@uchospitals.edu; ahazra2@medicine.bsd.uchicago.edu; ahazra2@medicine.bsd.uchicago.edu; sarah.garber@rosalindfranklin.edu
FU Gilead Sciences [IN-US-412-9042]; National Institute on Drug Abuse [K08DA045575]
CR American Association of Colleges of Osteopathic Medicine, 2020, 2019 20 TOT ENR GEND, V0, P0
   American Association of Colleges of Pharmacy, 2020, PROF PHARM STUD FALL, V0, P0
   Anderson PL, 2012, SCI TRANSL MED, V4, P0, DOI 10.1126/scitranslmed.3004006
   [Anonymous], 2019, DESC EMTR TEN AL PAC, V0, P0
   Baeten JM, 2012, NEW ENGL J MED, V367, P399, DOI 10.1056/NEJMoa1108524
   Blackstock OJ, 2017, J GEN INTERN MED, V32, P62, DOI 10.1007/s11606-016-3903-z
   Bleasdale J, 2020, J HIV-AIDS SOC SERV, V19, P107, DOI 10.1080/15381501.2020.1712291
   Blumenthal J, 2015, AIDS BEHAV, V19, P802, DOI 10.1007/s10461-015-0996-z
   Broekhuis JM, 2018, PLOS ONE, V13, P0, DOI 10.1371/journal.pone.0207372
   Bruno C, 2012, INT J CLIN PHARM-NET, V34, P803, DOI 10.1007/s11096-012-9709-0
   Bunting SR, 2021, SEX TRANSM DIS, V48, P25, DOI 10.1097/OLQ.0000000000001263
   Bunting SR, 2020, SEX TRANSM DIS, V47, P530, DOI 10.1097/OLQ.0000000000001196
   Bunting SR, 2020, J GEN INTERN MED, V35, P2873, DOI 10.1007/s11606-020-05736-y
   Bunting SR, 2020, AIDS CARE, V32, P546, DOI 10.1080/09540121.2019.1659916
   Bunting Samuel R, 2019, MEDEDPORTAL, V15, P10818, DOI 10.15766/mep_2374-8265.10818
   Castel AD, 2015, JAIDS-J ACQ IMM DEF, V70, P520, DOI 10.1097/QAI.0000000000000780
   Centers for Disease Control and Prevention, 2020, HIV SURV REP, V0, P0
   Clement ME, 2020, CURR OPIN HIV AIDS, V15, P19, DOI 10.1097/COH.0000000000000597
   Clement ME, 2018, AIDS CARE, V30, P650, DOI 10.1080/09540121.2017.1384534
   Desai M, 2016, HIV MED, V17, P133, DOI 10.1111/hiv.12285
   Deutsch MB, 2015, LANCET HIV, V2, PE512, DOI 10.1016/S2352-3018(15)00206-4
   Elliott T, 2019, J INT AIDS SOC, V22, P0, DOI 10.1002/jia2.25419
   Finlayson T, 2019, MMWR-MORBID MORTAL W, V68, P597, DOI 10.15585/mmwr.mm6827a1
   Frasca K, 2019, J GEN INTERN MED, V34, P1279, DOI 10.1007/s11606-019-04958-z
   Friedman MR, 2019, AIDS BEHAV, V23, P2694, DOI 10.1007/s10461-019-02446-3
   Furukawa NW, 2020, AM J PREV MED, V59, PE79, DOI 10.1016/j.amepre.2020.02.010
   Grant RM, 2010, NEW ENGL J MED, V363, P2587, DOI 10.1056/NEJMoa1011205
   Hakre S, 2016, MEDICINE, V95, P0, DOI 10.1097/MD.0000000000004511
   Hammack PL, 2018, PLOS ONE, V13, P0, DOI 10.1371/journal.pone.0202806
   Havens JP, 2019, OPEN FORUM INFECT DI, V6, P0, DOI 10.1093/ofid/ofz365
   Huang YLA, 2018, MMWR-MORBID MORTAL W, V67, P1147, DOI 10.15585/mmwr.mm6741a3
   Kanny D, 2019, MMWR-MORBID MORTAL W, V68, P801, DOI 10.15585/mmwr.mm6837a2
   Knapper F., 2021, PREEXP PROPH PREV HI, V12, P0, DOI 10.1016/j.clinpr.2021.100083
   Krakower DS, 2015, PLOS ONE, V10, P0, DOI 10.1371/journal.pone.0132398
   Krueger PM, 2009, ACAD MED, V84, P712, DOI 10.1097/ACM.0b013e3181a409b1
   Mayer KH, 2020, LANCET, V396, P239, DOI 10.1016/S0140-6736(20)31065-5
   Mayer KH, 2020, ADV THER, V37, P1778, DOI 10.1007/s12325-020-01295-0
   Mimiaga MJ, 2014, AIDS CARE, V26, P684, DOI 10.1080/09540121.2013.845289
   Moore E, 2020, J PRIM CARE COMMUNIT, V11, P0, DOI 10.1177/2150132720984416
   Myers JE, 2019, AM J PUBLIC HEALTH, V109, P859, DOI 10.2105/AJPH.2019.305057
   Newman R., 2018, AM J THER, V0, P0
   Ojikutu BO, 2018, AIDS BEHAV, V22, P3576, DOI 10.1007/s10461-018-2067-8
   Okoro O, 2018, J AM PHARM ASSOC, V58, P412, DOI 10.1016/j.japh.2018.04.007
   Owens DK, 2019, JAMA-J AM MED ASSOC, V321, P2203, DOI 10.1001/jama.2019.6390
   Perucho James, 2020, MEDEDPORTAL, V16, P10908, DOI 10.15766/mep_2374-8265.10908
   Petroll AE, 2017, AIDS BEHAV, V21, P1256, DOI 10.1007/s10461-016-1625-1
   Philbin MM, 2016, AIDS PATIENT CARE ST, V30, P282, DOI 10.1089/apc.2016.0037
   Pleuhs B, 2020, AIDS PATIENT CARE ST, V34, P111, DOI 10.1089/apc.2019.0189
   Poteat T, 2016, JAIDS-J ACQ IMM DEF, V72, PS210, DOI 10.1097/QAI.0000000000001087
   Przybyla S, 2021, PREV MED REP, V22, P0, DOI 10.1016/j.pmedr.2021.101334
   Przybyla SM, 2019, CURR PHARM TEACH LEA, V11, P352, DOI 10.1016/j.cptl.2019.01.011
   Rao S., 1900, V2021, V0, P0
   Reisner SL, 2019, J INT AIDS SOC, V22, P0, DOI 10.1002/jia2.25391
   Rickles NM, 2016, AM J PHARM EDUC, V80, P0, DOI 10.5688/ajpe80345
   RJ L, 2016, ACTG A5257 23 C RETR, V0, P0
   Rodger AJ, 2019, LANCET, V393, P2428, DOI 10.1016/S0140-6736(19)30418-0
   Seidman D, 2016, CONTRACEPTION, V93, P463, DOI 10.1016/j.contraception.2015.12.018
   Shannon SC, 2009, ACAD MED, V84, P707, DOI 10.1097/ACM.0b013e3181a43be8
   Siegler AJ, 2020, ANN EPIDEMIOL, V45, P24, DOI 10.1016/j.annepidem.2020.03.013
   Siegler AJ, 2018, ANN EPIDEMIOL, V28, P841, DOI 10.1016/j.annepidem.2018.06.005
   Silapaswan A, 2017, J GEN INTERN MED, V32, P192, DOI 10.1007/s11606-016-3899-4
   Smith DK, 2018, ANN EPIDEMIOL, V28, P850, DOI 10.1016/j.annepidem.2018.05.003
   Smith DK, 2016, PLOS ONE, V11, P0, DOI 10.1371/journal.pone.0156592
   Sullivan PS, 2018, ANN EPIDEMIOL, V28, P833, DOI 10.1016/j.annepidem.2018.06.009
   Tellalian D, 2013, AIDS PATIENT CARE ST, V27, P553, DOI 10.1089/apc.2013.0173
   Terndrup C, 2019, J GEN INTERN MED, V34, P1258, DOI 10.1007/s11606-019-04947-2
   Tetteh RA, 2017, DRUG SAFETY, V40, P273, DOI 10.1007/s40264-017-0505-6
   Turner L, 2018, J ASSOC NURSE AIDS C, V29, P83, DOI 10.1016/j.jana.2017.11.002
   Walsh JL, 2017, AM J PREV MED, V52, PE165, DOI 10.1016/j.amepre.2017.01.025
   Wilson K, 2021, HEALTH COMMUN, V36, P1677, DOI 10.1080/10410236.2020.1787927
   Wood BR, 2018, SEX TRANSM DIS, V45, P452, DOI 10.1097/OLQ.0000000000000781
NR 78
TC 5
Z9 5
U1 0
U2 1
PU ELSEVIER
PI AMSTERDAM
PA RADARWEG 29, 1043 NX AMSTERDAM, NETHERLANDS
SN 
EI 2211-3355
J9 PREV MED REP
JI Prev. Med. Rep.
PD DEC 15
PY 2021
VL 24
IS 
BP 
EP 
DI 10.1016/j.pmedr.2021.101590
EA OCT 2021
PG 9
WC Public, Environmental & Occupational Health
SC Public, Environmental & Occupational Health
GA YM5GB
UT WOS:000746601700044
PM 34976649
DA 2023-03-20
ER

PT J
AU Trang, NT
   Jauffret-Roustide, M
   Giang, LM
   Visier, L
AF Nguyen Thu Trang
   Jauffret-Roustide, Marie
   Le Minh Giang
   Visier, Laurent
TI How to be self-reliant in a stigmatising context? Challenges facing people who inject drugs in Vietnam
SO INTERNATIONAL JOURNAL OF DRUG POLICY
LA English
DT Article
DE People who inject drugs; Addiction; Stigma; Neoliberalism; Qualitative research; Vietnam; Southeast Asia
ID substance use disorders; medical-students attitudes; addiction stigma; experiences; users; hiv; support; family; discrimination; perceptions
AB Background: Stigma works to reinforce dominant social values. The meaning of stigma is therefore not static but dependant on the regime in power. Taking into account the significant socioeconomic changes that took place in Vietnam over the last thirty years, this study explores the meaning of stigma directed at Vietnamese people who inject drugs in different social spheres. Methods: This qualitative study was conducted as part of an evaluation of a peer outreach program that distributes harm-reduction supplies and information, and provides treatment referral assistance to people who inject drugs in Haiphong, Vietnam. We conducted ethnographic field observations with peer outreach workers, home visits, and 54 in-depth interviews with participants in 2017 and 2018. Grounded theory led our theoretical sampling and analysis. Results: Stigma towards people who inject drugs seems to centre on the ability to be self-reliant rather than on drug-using behaviours. Participants described how their families and neighbours expressed expectations that they should manage their substance use issues by themselves, without considering the barriers they face in the job market. Participants interpret stigma directed at them in terms of poverty rather than drug use. As a result, they sometimes engage in illegal income-generating activities to pursue financial autonomy and to regain their social status. Conclusion: People who inject drugs were struggling to conform to social expectations of self-reliance with limited support to realise it. Effective interventions must consider the many facets and challenges individuals encounter in their daily lives.
C1 [Nguyen Thu Trang; Jauffret-Roustide, Marie; Le Minh Giang; Visier, Laurent] Hanoi Med Univ, Ctr Res & Training Subst Abuse HIV, Hanoi, Vietnam.
C3 Hanoi Medical University
RP Trang, NT (corresponding author), Hanoi Med Univ, Ctr Res & Training Subst Abuse HIV, Hanoi, Vietnam.
EM trangthu@hmu.edu.vn
FU French Government Scholarships; ANRS [12353]; NIH/NIDA [R01 DA041978]
CR Ahern J, 2007, DRUG ALCOHOL DEPEN, V88, P188, DOI 10.1016/j.drugalcdep.2006.10.014
   Alexander B., 2008, GLOBALIZATION ADDICT, V0, P0
   [Anonymous], 1967, DISCOV GROUNDED THEO, V0, P0
   Badiani R., 2013, VIETNAM POVERTY ASSE, V0, P1
   Bland E, 2001, AM J DRUG ALCOHOL AB, V27, P483, DOI 10.1081/ADA-100104513
   Bourgois P., 2003, SEARCH RESPECT SELLI, V0, P0
   Callina S, 2014, INT J DRUG POLICY, V25, P401, DOI 10.1016/j.drugpo.2014.04.007
   Charles ST, 2013, PSYCHOL SCI, V24, P733, DOI 10.1177/0956797612462222
   Charmaz K., 2006, CONSTRUCTING GROUNDE, V0, P0
   Conner KO, 2008, J SOC WORK PRACT ADD, V8, P244, DOI 10.1080/15332560802157065
   Corbin J, 2008, BASICS QUALITATIVE R, V0, P0
   Des Jarlais D, 2018, DRUG ALCOHOL DEPEN, V185, P106, DOI 10.1016/j.drugalcdep.2017.11.033
   Des Jarlais D, 2016, AIDS CARE, V28, P1312, DOI 10.1080/09540121.2016.1178698
   Earnshaw V, 2013, INT J MENT HEALTH AD, V11, P110, DOI 10.1007/s11469-012-9402-5
   Edington C., 2012, GENDER SEX UALITY HL, V25, P0
   Fereidouni Z, 2015, ADDICT RES THEORY, V23, P99, DOI 10.3109/16066359.2014.943199
   Fotopoulou M, 2015, INT J DRUG POLICY, V26, P723, DOI 10.1016/j.drugpo.2015.04.005
   Fraser S, 2017, INT J DRUG POLICY, V44, P192, DOI 10.1016/j.drugpo.2017.02.005
   Garriott W, 2015, ANNU REV ANTHROPOL, V44, P477, DOI 10.1146/annurev-anthro-102214-014242
   Goffman E., 2009, SIMON SCHUSTER, V0, P0
   Government of Vietnam, 2014, NTR CITATION, V0, P0
   Gunn A, 2016, INT J DRUG POLICY, V38, P63, DOI 10.1016/j.drugpo.2016.10.012
   Gunn AJ, 2018, QUAL SOC WORK, V17, P490, DOI 10.1177/1473325016680282
   Higgs P, 2009, DRUG-EDUC PREV POLIC, V16, P409, DOI 10.1080/09687630802063623
   Hoang KK, 2011, J CONTEMP ETHNOGR, V40, P367, DOI 10.1177/0891241611403481
   Nguyen HV, 2017, HARM REDUCT J, V14, P0, DOI 10.1186/s12954-016-0127-9
   Nguyen H, 2015, J SOC HIST, V49, P4, DOI 10.1093/jsh/shv009
   Jarvis BP, 2018, ADDICTION, V113, P1188, DOI 10.1111/add.14180
   Jauffret-Roustide M, 2017, ESPRIT, V431, P40
   Lan CW, 2018, DRUG ALCOHOL REV, V37, P333, DOI 10.1111/dar.12589
   Li XH, 2012, J ASSOC NURSE AIDS C, V23, P0, DOI 10.1016/j.jana.2011.07.002
   Lim T, 2013, J INT AIDS SOC, V16, P0, DOI 10.7448/IAS.16.3.18637
   Link BG, 2001, ANNU REV SOCIOL, V27, P363, DOI 10.1146/annurev.soc.27.1.363
   Link BG, 2014, SOC SCI MED, V103, P24, DOI 10.1016/j.socscimed.2013.07.035
   Livingston JD, 2012, ADDICTION, V107, P39, DOI 10.1111/j.1360-0443.2011.03601.x
   Lloyd C, 2013, DRUG-EDUC PREV POLIC, V20, P85, DOI 10.3109/09687637.2012.743506
   Luong H.V., 2006, J VIETNAM STUD, V1, P371, DOI https://doi.org/10.1525/vs.2006.1.1-2.371
   Luong TH., 2019, J COMMUNITY SAF WELL, V4, P67, DOI 10.35502/jcswb.108
   Maher L, 2007, INT J DRUG POLICY, V18, P296, DOI 10.1016/j.drugpo.2006.12.006
   Marr D, 1998, CHINA J, V40, P145, DOI 10.2307/2667457
   Meurk C, 2014, BMC PSYCHIATRY, V14, P0, DOI 10.1186/s12888-014-0373-x
   Min Ho Chi, 1945, DECLARATION INDEPEND, V0, P0
   Ministry of Social Welfare G. of V., 1958, 4162 MIN SOC WELF G, V0, P0
   Moore D, 2006, SOC SCI MED, V62, P3035, DOI 10.1016/j.socscimed.2005.11.067
   Nieweglowski K, 2018, ADDICT RES THEORY, V26, P323, DOI 10.1080/16066359.2017.1409890
   Ogien Albert, 2012, SOCIOLOGIE DEVIANCE, V0, P0
   Parker R, 2003, SOC SCI MED, V57, P13, DOI 10.1016/S0277-9536(02)00304-0
   Ramirez-Cacho WA, 2007, AM J OBSTET GYNECOL, V196, P86, DOI 10.1016/j.ajog.2006.06.092
   Rudolph AE, 2012, AIDS CARE, V24, P239, DOI 10.1080/09540121.2011.596517
   Salter ML, 2010, AIDS EDUC PREV, V22, P558, DOI 10.1521/aeap.2010.22.6.558
   Stone R., 2015, HLTH JUSTICE, V3, P0
   Nguyen TT, 2019, INT J DRUG POLICY, V68, P18, DOI 10.1016/j.drugpo.2019.03.026
   Vuong T, 2012, INT J DRUG POLICY, V23, P319, DOI 10.1016/j.drugpo.2011.11.005
   Tomori C, 2014, INT J DRUG POLICY, V25, P897, DOI 10.1016/j.drugpo.2014.04.012
   Tran BX, 2016, BMC PUBLIC HEALTH, V16, P0, DOI 10.1186/s12889-016-2897-0
   Ustun T.B., 2001, CROSS CULTURAL VIEWS, V0, P0
   van Boekel LC, 2015, INT J SOC PSYCHIATR, V61, P539, DOI 10.1177/0020764014562051
   van Boekel LC, 2013, SOC PSYCH PSYCH EPID, V48, P2007, DOI 10.1007/s00127-013-0704-0
   Volkow ND, 2015, LANCET PSYCHIAT, V2, P677, DOI 10.1016/S2215-0366(15)00236-9
   Vorspan F, 2019, EXPERT OPIN DRUG DEL, V16, P907, DOI 10.1080/17425247.2019.1649252
   Vuong Q.H., 2014, VIETNAMS POLITICAL E, V0, P0
   World Bank, 2019, VIETN GDP GROWTH, V0, P0
   Yang LH, 2008, SOC SCI MED, V67, P398, DOI 10.1016/j.socscimed.2008.03.011
NR 63
TC 5
Z9 5
U1 3
U2 5
PU ELSEVIER
PI AMSTERDAM
PA RADARWEG 29, 1043 NX AMSTERDAM, NETHERLANDS
SN 0955-3959
EI 1873-4758
J9 INT J DRUG POLICY
JI Int. J. Drug Policy
PD JAN 15
PY 2021
VL 87
IS 
BP 
EP 
DI 10.1016/j.drugpo.2020.102913
EA MAR 2021
PG 8
WC Substance Abuse
SC Substance Abuse
GA RC1XK
UT WOS:000632598300007
PM 32855011
DA 2023-03-20
ER

PT J
AU Osuafor, GN
   Okoli, CE
AF Osuafor, Godswill N.
   Okoli, Chinwe E.
TI Factors associated with multiple sexual partners among first-year students in a South African university
SO AFRICAN JOURNAL OF REPRODUCTIVE HEALTH
LA English
DT Article
DE Multiple sexual partners; STIs; HIV; university; students; condom use
ID national hiv prevalence; condom use; alcohol-use; behavior; risk; determinants; religiosity; infection; women
AB University students are at greatest risk of contracting sexually transmitted diseases and HIV, due to multiple sex partners. However, first-year students are arguably, the most susceptible to sexually transmitted infections and HIV. The study examined the factors associated with multiple sexual partners among 348 first-year students aged 17 to 24 years old in a rural university in 2016. Data were collected on the demographic characteristics and sexual behaviours of the respondents in the one-month preceding the survey. Data were analysed using descriptive statistics and binary logistic regression. The results revealed that 23.5% of the respondents had multiple sexual partners in the last 30 days. The binary logistic regression model showed that male [OR=7.4, 95% CI: 2.9-18.7]; being a member of students' organisational structures [OR=3.4, 95% CI: 1.3-8.7] and younger age at sexual debut [OR=3.5, 95% CI: 1.3-9.6] were positively associated with multiple sexual partners. Furthermore, significant associations were found between multiple sexual partners, alcohol consumption [OR=2.9, 95% CI: 1.2-7.1), and being uncertain about their cultural perceptions [OR=3.4, 95% CI: 1.2-9.7] on multiple sexual partners. However, high religiosity [OR=0.4, 95% CI: 0.1-0.9)] was negatively associated with multiple sexual partners. Given that we found that a significant number of students were engaged in risky sexual behaviour, innovative behavioural change is expected by emphasising sexual fidelity, good values and responsible consumption alcohol to first year students as part of orientation package. Promotion of condom use should be intensified to protect first year students. Finally, since religiosity is an important practice in the daily life of the study population, integrating the religiosity components into sexual risk-prevention interventions could prove beneficial.
C1 [Osuafor, Godswill N.] North West Univ, Dept Populat Studies & Demog, Mafikeng Campus, Mafikeng, South Africa.
   [Osuafor, Godswill N.] North West Univ, Fac Humanities, Populat & Hlth Res Focus Area, Mahikeng Campus, Mafikeng, South Africa.
   [Okoli, Chinwe E.] Fed Med Ctr, Umuahia, Nigeria.
C3 North West University - South Africa; North West University - South Africa
RP Osuafor, GN (corresponding author), North West Univ, Dept Populat Studies & Demog, Mafikeng Campus, Mafikeng, South Africa.; Osuafor, GN (corresponding author), North West Univ, Fac Humanities, Populat & Hlth Res Focus Area, Mahikeng Campus, Mafikeng, South Africa.
EM gosuafor@outlook.com
CR AIDSInfo, 2020, GLOB HLTH POLICYTHE, V0, P0
   Carey KB, 2016, AIDS BEHAV, V20, PS52, DOI 10.1007/s10461-015-1177-9
   Chialepeh NW, 2015, PLOS ONE, V10, P0, DOI 10.1371/journal.pone.0134286
   de Visser RO, 2014, SEX HEALTH, V11, P495, DOI 10.1071/SH14102
   Do M, 2009, AIDS CARE, V21, P1211, DOI 10.1080/09540120902730047
   DURBIN M, 1993, J ADOLESCENT HEALTH, V14, P202, DOI 10.1016/1054-139X(93)90006-B
   Eisenberg D, 2014, J HEALTH ECON, V33, P126, DOI 10.1016/j.jhealeco.2013.11.006
   Exavery A, 2015, HIV AIDS-RES PALLIAT, V7, P105, DOI 10.2147/HIV.S76694
   Fearon E, 2015, SOC SCI MED, V146, P62, DOI 10.1016/j.socscimed.2015.09.039
   Fehring RJ, 1998, J RELIG HEALTH, V37, P229, DOI 10.1023/A:1022985922445
   Heeren GA, 2014, J EVID-INFORM SOC WO, V11, P437, DOI 10.1080/15433714.2012.759468
   Heywood W, 2015, ARCH SEX BEHAV, V44, P531, DOI 10.1007/s10508-014-0374-3
   HIV.gov, 2021, GLOB HIV AIDS EP, V0, P0
   Hsu HT, 2015, AIDS BEHAV, V19, P1676, DOI 10.1007/s10461-015-1051-9
   Hunter M, 2005, CULT HEALTH SEX, V7, P389, DOI 10.1080/13691050412331293458
   Kalichman SC, 2011, SEX TRANSM DIS, V38, P18, DOI 10.1097/OLQ.0b013e3181e77cdd
   Kaufman MR, 2008, AIDS CARE, V20, P434, DOI 10.1080/09540120701867057
   Kibira SPS, 2014, REPROD HEALTH, V11, P0, DOI 10.1186/1742-4755-11-25
   Leclerc-Madlala S, 2009, HIV/AIDS IN SOUTH AFRICA 25 YEARS ON: PSYCHOSOCIAL PERSPECTIVES, V0, PP13, DOI 10.1007/978-1-4419-0306-8_2
   Ma QQ, 2009, BMC PUBLIC HEALTH, V9, P0, DOI 10.1186/1471-2458-9-111
   Moore EW, 2013, J RELIG HEALTH, V52, P930, DOI 10.1007/s10943-011-9543-z
   Mulu W, 2014, REPROD HEALTH, V11, P0, DOI 10.1186/1742-4755-11-84
   Ojikutu BO, 2016, PLOS ONE, V11, P0, DOI 10.1371/journal.pone.0153600
   Osuafor G. N., 2016, AFRICAN JOURNAL OF DRUG AND ALCOHOL STUDIES, V15, P111
   Oyediran K, 2010, AM J MENS HEALTH, V4, P124, DOI 10.1177/1557988308330772
   Ruark A, 2014, AJAR-AFR J AIDS RES, V13, P133, DOI 10.2989/16085906.2014.927781
   Santelli JS, 1998, FAM PLANN PERSPECT, V30, P271, DOI 10.2307/2991502
   Shiferaw Yitayal, 2014, BMC RES NOTES, V7, P162, DOI 10.1186/1756-0500-7-162
   Shisana O., 2014, AFRICAN NATL HIV P, V0, P0
   Shisana O, 2016, AIDS CARE, V28, P234, DOI 10.1080/09540121.2015.1080790
   STORCH EA, 2002, ANN AM PSYCHOTHERAPY, V5, P15
   Uchudi J, 2012, J BIOSOC SCI, V44, P289, DOI 10.1017/S0021932011000654
   UNAIDS, 2021, EP EST, V0, P0
   Vasilenko SA, 2014, J ADOLESCENT HEALTH, V55, P491, DOI 10.1016/j.jadohealth.2013.12.025
   Warren JT, 2015, SEX TRANSM DIS, V42, P180, DOI 10.1097/OLQ.0000000000000252
   Zhang JW, 2017, BEHAV MED, V43, P9, DOI 10.1080/08964289.2015.1028321
   Zuma K, 2016, AJAR-AFR J AIDS RES, V15, P67, DOI 10.2989/16085906.2016.1153491
   Zuma Khangelani, 2010, AFR J REPROD HEALTH, V14, P47
NR 38
TC 1
Z9 1
U1 0
U2 0
PU WOMENS HEALTH & ACTION RESEARCH CENTRE
PI BENIN CITY
PA IGUE-IHEYA VILLAGE, BENIN-LAGOS EXPRESS RD, PO BOX 10231, UGBOWO, BENIN CITY, EDO STATE 00000, NIGERIA
SN 1118-4841
EI 2141-3606
J9 AFR J REPROD HEALTH
JI Afr. J. Reprod. Health
PD OCT 15
PY 2021
VL 25
IS 5
BP 69
EP 78
DI 10.29063/ajrh2021/v25i5.7
PG 10
WC Public, Environmental & Occupational Health
SC Public, Environmental & Occupational Health
GA YI8AZ
UT WOS:000744066800007
DA 2023-03-20
ER

PT J
AU Wang, LY
   Owusu-Edusei, K
   Parker, JT
   Wilson, K
AF Wang, Li Yan
   Owusu-Edusei, Kwame
   Parker, J. Terry
   Wilson, Kristina
TI Cost-Effectiveness of a School-Based Chlamydia Screening Program, Duval County, FL
SO JOURNAL OF SCHOOL NURSING
LA English
DT Article
DE school-based STD screening; chlamydia; cost-effectiveness; student participation
ID sexually-transmitted-diseases; infections; gonorrhea
AB During the 2015-2016 school year, the Florida Department of Health in Duval County hosted Teen Health Centers (TeenHC) at five high schools of Jacksonville providing HIV/STD screening and pregnancy testing. The purpose of this study was to assess the cost-effectiveness of the TeenHC chlamydia screening program and determine at what student participation level, the program can be cost-effective. We assessed the costs and effectiveness of the chlamydia screening program compared with "no TeenHC". Cost-effectiveness was measured as cost per quality-adjusted life years (QALY) gained. At a program cost of US$61,001 and 3% participation rate, the cost/QALY gained was $124,328 in the base-case analysis and $81,014-$264,271 in 95% of the simulation trials, all greater than the frequently citied $50,000/QALY benchmark. The cost/QALY gained could be <$50,000/QALY if student participation rate was >7%. The TeenHC chlamydia screening has the potential to be cost-effective. Future program efforts should focus on improving student participation.
C1 [Wang, Li Yan; Parker, J. Terry] Ctr Dis Control & Prevent, Div Adolescent & Sch Hlth, Atlanta, GA 30329 USA.
   [Owusu-Edusei, Kwame] Ctr Dis Control & Prevent, Program & Performance Improvement Off, Natl Ctr HIV Viral Hepatitis STD & TB Prevent, Atlanta, GA 30329 USA.
   [Wilson, Kristina] Florida Dept Hlth Duval Cty, Off Performance Improvement, Jacksonville, FL USA.
C3 Centers for Disease Control & Prevention - USA; Centers for Disease Control & Prevention - USA; Florida Department of Health
RP Wang, LY (corresponding author), Ctr Dis Control & Prevent, Div Adolescent & Sch Hlth, NCHHSTP, 1600 Clifton Rd,Mail Stop US8-1, Atlanta, GA 30329 USA.
EM lgw0@cdc.gov
FU Intramural CDC HHS [CC999999] Funding Source: Medline
CR Barry PM, 2008, SEX TRANSM DIS, V35, P550, DOI 10.1097/OLQ.0b013e31816a43d3
   Centers for Disease Control and Prevention, 2019, 1991 2017 HIGH SCH Y, V0, P0
   Centers for Disease Control and Prevention, 2018, SEX TRANSM DIS SURV, V0, P0
   Cohen DA, 1999, PEDIATRICS, V104, P1281, DOI 10.1542/peds.104.6.1281
   de Wit GA, 2015, SEX TRANSM INFECT, V91, P423, DOI 10.1136/sextrans-2014-051677
   Dittus PJ, 2014, J ADOLESCENT HEALTH, V55, P528, DOI 10.1016/j.jadohealth.2014.04.005
   Division of Adolescent and School Health, 2014, PROGR 1308 GUID SUPP, V0, P0
   Dunville R, 2018, AM J PUBLIC HEALTH, V108, P231, DOI 10.2105/AJPH.2017.304163
   Fisman DN, 2008, SEX TRANSM DIS, V35, PS61, DOI 10.1097/OLQ.0b013e3181802822
   Florida Department of Health, 2019, FL HLTH CHARTS COMM, V0, P0
   Furness B., 2014, NAT STD PREV C ATL G, V0, P0
   Gold MR., 1996, COST EFFECTIVENESS H, V0, P0
   Grosse Scott D, 2008, EXPERT REV PHARMACOECON OUTCOMES RES, V8, P165, DOI 10.1586/14737167.8.2.165
   Han JS, 2011, J ADOLESCENT HEALTH, V49, P252, DOI 10.1016/j.jadohealth.2010.12.006
   Hosenfeld CB, 2009, SEX TRANSM DIS, V36, P478, DOI 10.1097/OLQ.0b013e3181a2a933
   Dooley Samuel W., 2008, MORBIDITY AND MORTALITY WEEKLY REPORT, V57, P1
   Lewis FMT, 2016, SEX TRANSM DIS, V43, PS18, DOI 10.1097/OLQ.0000000000000283
   Satterwhite CL, 2013, SEX TRANSM DIS, V40, P187, DOI 10.1097/OLQ.0b013e318286bb53
   Tilson EC, 2004, BMC PUBLIC HEALTH, V4, P0, DOI 10.1186/1471-2458-4-21
   U. S. Preventive Services Task Force, 2014, GUID CLIN PREV SERV, V0, P0
   Wang LY, 2018, SEX TRANSM DIS, V45, P14, DOI 10.1097/OLQ.0000000000000686
   Wang LY, 2002, SEX TRANSM DIS, V29, P737, DOI 10.1097/00007435-200212000-00001
   Workowski Kimberly A, 2010, MMWR RECOMM REP, V59, P1
NR 23
TC 4
Z9 4
U1 1
U2 2
PU SAGE PUBLICATIONS INC
PI THOUSAND OAKS
PA 2455 TELLER RD, THOUSAND OAKS, CA 91320 USA
SN 1059-8405
EI 1546-8364
J9 J SCH NURS
JI J. Sch. Nurs.
PD JUN 15
PY 2021
VL 37
IS 3
BP 195
EP 201
DI 10.1177/1059840519890026
EA DEC 2019
PG 7
WC Nursing
SC Nursing
GA SA0HQ
UT WOS:000500129700001
PM 31789096
DA 2023-03-20
ER

PT J
AU de Oliveira, PHAM
   Brito, LP
   Pereira, ECT
   de Castro, B
   Lemos, FMFD
   Hipolito, UV
   Almeida, MCD
   Santos, NDS
AF Alves Monteiro de Oliveira, Paulo Henrique
   Brito, Layne Pereira
   Torres Pereira, Elayne Carolyne
   de Castro, Baruc
   Fernandes do Carmo Lemos, Fernanda Maria
   Hipolito, Ulisses Vilela
   dos Santos Almeida, Mirian Cristina
   Silva Santos, Nayane de Sousa
TI EXTENSIONIST EXPERIENCE: DIAGNOSIS OF HEALTH EDUCATION NEEDS FOR SEXUALLY TRANSMITTED INFECTIONS
SO HUMANIDADES & INOVACAO
LA Portuguese
DT Article
DE Health Education; Health Promotion; Sexually Transmitted Infection
ID knowledge; people; students; city; hpv
AB This article aims to report the experience of extension workers in diagnosing health education needs an sexually transmitted infections (STI) of students two public education institutions. The work was developed by undergraduate students from the Federal University of Tocantins (UFT), who participate in the Responsible Sexuality extension project. Data were obtained through the application of questionnaires that sought the students' knowledge about types of STIs, ways of prevention, transmission and protected sexual practice. The results show that HIV is the most known STI by students and that the use of male condoms is the most used prevention method. However, the use of vaccines and Post Exposure Prophylaxis as forms of prevention were rarely mentioned. The data show that there is a lack of knowledge about STIs in the assisted population, demonstrating that it is a scenario that needs educational interventions.
C1 [Alves Monteiro de Oliveira, Paulo Henrique; Brito, Layne Pereira; Torres Pereira, Elayne Carolyne; de Castro, Baruc] Univ Fed Tocantins, Enfermagem, Palmas, Brazil.
   [Fernandes do Carmo Lemos, Fernanda Maria] Univ Fed Tocantins, Biotecnol, Palmas, Brazil.
   [Hipolito, Ulisses Vilela; dos Santos Almeida, Mirian Cristina] Univ Fed Tocantins, Ciencias, Palmas, Brazil.
   [Silva Santos, Nayane de Sousa] Univ Fed Tocantins, Ginecol & Obstet, Palmas, Brazil.
C3 Universidade Federal do Tocantins (UFT); Universidade Federal do Tocantins (UFT); Universidade Federal do Tocantins (UFT); Universidade Federal do Tocantins (UFT)
RP de Oliveira, PHAM (corresponding author), Univ Fed Tocantins, Enfermagem, Palmas, Brazil.
EM paulo.alves@uft.edu.br; laynebrito55@gmail.com; elaynelhpereira@gmail.com; baruccastro33@gmail.com; fernandamaria@uft.edu.br; hipolitouv@uft.edu.br; mirian.almeida@uft.edu.br; nayanesantos@uft.edu.br
CR Almeida RAAS, 2017, REV BRAS ENFERM, V70, P1033
   BAUMAN Zygmunt, 2004, AMOR LIQUIDO FRAGILI, V0, P0
   BRASIL b. Ministerio da Saude, 2018, PROT CLIN DIR TER PR, V0, P0
   BRASIL. Ministerio da Saude, 2009, GLOSS TEM GEST TRAB, V0, P0
   BRASIL. Ministerio da Saude, 2013, SAUD SEX SAUD REPR, V0, P0
   BRASIL. Ministerio da Saude, 2017, PREV COMB HIV BAS CO, V0, P0
   BRASILa. Ministerio da Saude, 2018, PROT CLIN DIR TER PR, V0, P0
   BRASILc. Ministerio da Saude, 2020, PROT CLIN DIR TER AT, V0, P0
   Carleto AP, 2010, J BRAS DOENCAS SEX T, V22, P206
   CARVALHO G.R.O., 2018, REV ADOLESC SAUDE, V15, P07
   CRUZ L.Z., 2018, ADOLESC SAUDE RIO JA, V15, P7
   Osis MJD, 2014, REV SAUDE PUBL, V48, P123, DOI 10.1590/S0034-8910.2014048005026
   Fernandez-Balbuena S, 2013, HIV MED, V14, P252, DOI 10.1111/j.1468-1293.2012.01056.x
   Freire Paulo, 2008, PEDAGOGIA AUTONOMIA, VXXI, P0
   FREITAS J. L. G., 2019, REV ELETRONICA ACERV, V0, PPE751, DOI 10.25248/reas. e751.2019
   Korenromp EL, 2019, PLOS ONE, V14, P0, DOI 10.1371/journal.pone.0219613
   Maranhao TA, 2017, CIENC SAUDE COLETIVA, V22, P4083, DOI 10.1590/1413-812320172212.16232015
   NUNES B. K. G., 2017, REV ELETR ENF, V19, Pa03, DOI 10.5216/ree. v19.39041
   Provenzano Sandro, 2020, ACTA BIOMED, V91, P50, DOI 10.23750/abm.v91i2-S.8556
   Sales Willian Barbosa, 2016, REV. ENF. REF., VserIV, P19, DOI 10.12707/RIV16019
   Santos VP, 2017, CIENC SAUDE COLETIVA, V22, P2745, DOI 10.1590/1413-81232017228.25892015
   Abreu MNS, 2018, CIENC SAUDE COLETIVA, V23, P849, DOI 10.1590/1413-81232018233.00102016
   Spindola T, 2019, REV PESQUI-CUID FUND, V11, P1135, DOI 10.9789/2175-5361.2019.v11i5.1135-1141
   UNESCO-United Nations Educational Scientific and Cultural Organization., 2018, INT TECHNICAL GUIDAN, V0, P0
   Visalli G, 2019, J PREV MED HYG, V60, PE84, DOI 10.15167/2421-4248/jpmh2019.60.2.1079
   WHO, 2005, SEXUALLY TRANSMITTED, V0, P0
   WHO, 2016, GLOBAL HLTH SECTOR S, V0, P0
   WHO-World Health Organization, 2019, WHO PUBL NEW EST CON, V0, P0
   World Health Organization, 2020, HIV AIDS FACT SHEET, V0, P0
NR 31
TC 0
Z9 0
U1 0
U2 2
PU FUNDACAO UNIV TOCANTINS
PI PALMAS-TOCANTINS
PA PRO-REITORIA PESQUISA & POS-GRADUACAO 108 SUL ALAMEDA 11 LOTE 03 CX POSTAL 173, PALMAS-TOCANTINS, CEP77020-122, BRAZIL
SN 2358-8322
EI 
J9 HUMANID INOV
JI Humanid. Inov.
PD AUG 15
PY 2021
VL 8
IS 56
BP 327
EP 335
DI 
PG 9
WC Humanities, Multidisciplinary
SC Arts & Humanities - Other Topics
GA YW4NL
UT WOS:000753391000027
DA 2023-03-20
ER

PT J
AU Pittman, DM
   Rush, CR
   Litt, S
   Minges, ML
   Quayson, AA
AF Pittman, Delishia M.
   Rush, Cassandra Riedy
   Litt, Sarah
   Minges, Melanie L.
   Quayson, Alicia A.
TI Psychological Distress as a Primer for Sexual Risk Taking Among Emerging Adults
SO INTERNATIONAL JOURNAL OF SEXUAL HEALTH
LA English
DT Article
DE Psychological distress; condom use; college students; emerging adults; sexual health
ID condom use; self-efficacy; college-students; mental-health; hiv; behavior; women; disparity; communication; association
AB Emerging adults experience increased morbidity as a result of psychological distress and risky sexual behavior. This study examines how sexual behaviors (e.g., condom use inconsistency and past year STI history) differ among emerging adults with low, moderate, and high psychological distress. Participants are 251,254 emerging adults attending colleges and universities in the United States who participated in the National College Health Assessment (NCHA). Findings suggest a dose-response relationship between psychological distress, condom use inconsistency, and past STI history, such that an association between greater psychological distress and condom use inconsistency and/or past year history of sexually transmitted infections (STIs).
C1 [Pittman, Delishia M.; Rush, Cassandra Riedy; Litt, Sarah; Minges, Melanie L.; Quayson, Alicia A.] George Washington Univ, Grad Sch Educ & Human Dev, Washington, DC 20052 USA.
C3 George Washington University
RP Pittman, DM (corresponding author), George Washington Univ, 2134G St NW,Ste 320, Washington, DC 20052 USA.
EM dmpittman@gwu.edu
CR Adimora AA, 2005, J INFECT DIS, V191, PS115, DOI 10.1086/425280
   Adimora AA, 2002, EPIDEMIOLOGY, V13, P707, DOI 10.1097/00001648-200211000-00016
   Agardh A, 2012, INT J BEHAV MED, V19, P208, DOI 10.1007/s12529-011-9159-4
   American Psychiatric Association, 2017, MENT HLTH DISP AFR A, V0, P0
   Arsandaux J, 2020, INT J BEHAV MED, V27, P142, DOI 10.1007/s12529-020-09857-w
   Aud S., 2011, 2011033 NCES, V0, P0
   Bathke A., 2016, FRONTIERS INTERDISCI, V27, P1, DOI 10.36366/FRONTIERS.V27I1.371
   Beiter R, 2015, J AFFECT DISORDERS, V173, P90, DOI 10.1016/j.jad.2014.10.054
   Bersamin MM, 2014, J SEX RES, V51, P43, DOI 10.1080/00224499.2013.772088
   Bessaha ML, 2017, RES SOCIAL WORK PRAC, V27, P616, DOI 10.1177/1049731515594425
   Boone T.L., 2004, J PSYCHOL HUM SEX, V16, P51, DOI 10.1300/J056v16n01_04
   Brown LK., 2006, J ADOLESCENT HEALTH, V39, P0, DOI 10.1016/j.jadohealth.2006.01.015
   Brown S., 2020, CHRON HIGHER EDUC, V0, P0
   Buhi ER, 2010, J AM COLL HEALTH, V58, P337, DOI 10.1080/07448480903501780
   Caldeira Kimberly M, 2009, J ALCOHOL DRUG EDUC, V53, P0
   Carvalho T, 2015, INT J SEX HEALTH, V27, P303, DOI 10.1080/19317611.2014.982264
   Cassell MM, 2006, BMJ-BRIT MED J, V332, P605, DOI 10.1136/bmj.332.7541.605
   Centers for Disease Control and Prevention, 2019, HIV GAY BIS MEN, V0, P0
   Centers for Disease Control and Prevention, 2018, STDS AD YOUNG AD 201, V0, P0
   Choi KH, 1999, WOMEN HEALTH, V30, P53
   Damon W, 2009, PATH PURPOSE YOUNG P, V0, P0
   de Graaf H, 2004, ARCH SEX BEHAV, V33, P395, DOI 10.1023/B:ASEB.0000028892.63150.be
   Deasy C, 2015, HEALTH PROMOT INT, V30, P77, DOI 10.1093/heapro/dau086
   DiClemente RJ, 2002, SEX TRANSM DIS, V29, P503, DOI 10.1097/00007435-200209000-00002
   Duffy ME, 2019, J ADOLESCENT HEALTH, V65, P590, DOI 10.1016/j.jadohealth.2019.04.033
   Eastman-Mueller HP, 2016, AM J SEX EDUC, V11, P189, DOI 10.1080/15546128.2016.1198735
   El Bcheraoui C, 2013, AIDS CARE, V25, P186, DOI 10.1080/09540121.2012.687864
   Elkington KS, 2010, J YOUTH ADOLESCENCE, V39, P514, DOI 10.1007/s10964-010-9524-7
   Ford JV, 2019, INT J SEX HEALTH, V31, P217, DOI 10.1080/19317611.2019.1654587
   Gagnon MM, 2017, J ADOLESCENT RES, V32, P642, DOI 10.1177/0743558415605383
   Garcia JR, 2012, REV GEN PSYCHOL, V16, P161, DOI 10.1037/a0027911
   Gasman M., 2013, CHANGING FACE HISTOR, V0, P0
   HALPERN CT, 2014, APA HDB SEXUALITY PS, V0001, P0
   Hiltabiddle S J, 1996, J OBSTET GYNECOL NEONATAL NURS, V25, P61, DOI 10.1111/j.1552-6909.1996.tb02514.x
   Hussar B., 2020, CONDITION ED 2020 NC, V0, P0
   JEMMOTT LS, 1991, NURS RES, V40, P228
   JOFFE A, 1993, J ADOLESCENT HEALTH, V14, P262, DOI 10.1016/1054-139X(93)90172-L
   Kilwein TM, 2017, PSYCHOL ADDICT BEHAV, V31, P944, DOI 10.1037/adb0000294
   Kuperberg A, 2017, J SEX RES, V54, P55, DOI 10.1080/00224499.2015.1124378
   Lawrence EM, 2017, J HEALTH SOC BEHAV, V58, P291, DOI 10.1177/0022146517715671
   Lennon CA, 2012, SOC SCI MED, V75, P688, DOI 10.1016/j.socscimed.2012.01.016
   Lindroth M, 2013, SCAND J PUBLIC HEALT, V41, P722, DOI 10.1177/1403494813487448
   Lindroth M, 2013, EUR J CONTRACEP REPR, V18, P335, DOI 10.3109/13625187.2013.814770
   Lipson SK, 2019, PSYCHIAT SERV, V70, P60, DOI 10.1176/appi.ps.201800332
   Liu CH, 2019, DEPRESS ANXIETY, V36, P8, DOI 10.1002/da.22830
   Looby A, 2019, ADDICT BEHAV, V93, P1, DOI 10.1016/j.addbeh.2019.01.009
   Lyons HA, 2014, SOCIOL PERSPECT, V57, P79, DOI 10.1177/0731121413517557
   MAHONEY CA, 1995, AIDS EDUC PREV, V7, P32
   Ostrow DE, 2002, AIDS, V16, P775, DOI 10.1097/00002030-200203290-00013
   Parsons JT, 2000, J ADOLESCENCE, V23, P377, DOI 10.1006/jado.2000.0326
   Pearson J. A., 2008, DU BOIS REV, V5, P27, DOI 10.1017/S1742058X0808003X
   Pittman DM, 2019, CULT DIVERS ETHN MIN, V25, P104, DOI 10.1037/cdp0000225
   Roberts ST, 2006, ARCH PSYCHIAT NURS, V20, P32, DOI 10.1016/j.apnu.2005.08.008
   Salganicoff, 2020, PUBLIC KNOWLEDGE ATT, V0, P0
   Sanders-Phillips K, 2002, PUBLIC HEALTH REP, V117, P0
   Schmid A, 2015, J ADOLESCENT HEALTH, V57, P94, DOI 10.1016/j.jadohealth.2015.03.005
   Seth P, 2009, PSYCHOL HEALTH MED, V14, P291, DOI 10.1080/13548500902730119
   Shapiro Thomas, 2004, HIDDEN COST BEING AF, V0, P0
   Shover CL, 2018, AM J PUBLIC HEALTH, V108, PS277, DOI 10.2105/ajph.2018.304751
   Sutherland MA, 2018, APPL NURS RES, V39, P217, DOI 10.1016/j.apnr.2017.11.031
   VALDISERRI RO, 1989, AM J PUBLIC HEALTH, V79, P499, DOI 10.2105/AJPH.79.4.499
   Wingood GM., 1993, J BLACK PSYCHOL, V19, P190, DOI 10.1177/00957984930192008
   WULFERT E, 1993, HEALTH PSYCHOL, V12, P346, DOI 10.1037/0278-6133.12.5.346
   Younge SN, 2013, J AM COLL HEALTH, V61, P254, DOI 10.1080/07448481.2013.799480
NR 66
TC 2
Z9 2
U1 0
U2 2
PU ROUTLEDGE JOURNALS, TAYLOR & FRANCIS LTD
PI ABINGDON
PA 2-4 PARK SQUARE, MILTON PARK, ABINGDON OX14 4RN, OXON, ENGLAND
SN 1931-7611
EI 1931-762X
J9 INT J SEX HEALTH
JI Int. J. Sex. Health
PD JUL 3
PY 2021
VL 33
IS 3
BP 371
EP 384
DI 10.1080/19317611.2021.1919950
EA MAY 2021
PG 14
WC Psychology, Clinical; Public, Environmental & Occupational Health; Social Sciences, Interdisciplinary
SC Psychology; Public, Environmental & Occupational Health; Social Sciences - Other Topics
GA UI7AC
UT WOS:000657352900001
DA 2023-03-20
ER

PT J
AU Chinnasamy, LM
   Muthukrishnan, A
   Ramaiah, P
   Pandurangan, H
   Albokhary, AA
   Elfaki, BA
   Francis, N
AF Chinnasamy, Latha Mangeswari
   Muthukrishnan, Akila
   Ramaiah, Pushpamala
   Pandurangan, Hariprasath
   Albokhary, Afnan A.
   Elfaki, Badria A.
   Francis, Nimmy
TI MAIEUTIC SENSITIZATION PROGRAM ON LEVEL OF KNOWLEDGE REGARDING HIV/AIDS AND PEOPLE LIVING WITH HIV AMONG HEALTH CARE STUDENTS
SO ASEAN JOURNAL OF PSYCHIATRY
LA English
DT Article
DE Healthcare; Level of Knowledge; Human Immunodeficiency Virus; Deficiency Syndrome; Maieutic Sensitization Program
ID attitudes; india
AB Background: Lack of health education could potentially become a crucial risk factor in preventing Human Immunodeficiency Virus (HIV)/Acquired Immunodeficiency Syndrome (AIDS). Globally it does not have any cure, and no effective vaccines are available. The study aimed to assess the effect of the maieutic sensitization Program on the Level of Knowledge Regarding HIV/AIDS and People Living with HIV (PLHIV) among Health Care Students (HCS) in India. Materials and Methods: A quantitative study with an evaluative approach of randomized controlled trial design with study group and control group of 600 students from first-year Bachelor of Dental Science (BDS) and Basic B.Sc. Nursing. HIV knowledge questionnaire 30 explored the level of knowledge regarding HIV/AIDS and PLHIV with the probability multistage cluster random sampling technique. The collected data were analysed using SPSS. Results: Comparing the level of knowledge of 600 health care students between the study and control groups during the pre-test had no statistically significant difference at p=0.62 level. In post-test I and II, the number of students who had adequate knowledge in the study group was more than that in the control group (51% vs. 34%) and (83.6% vs. 57%), respectively. Conclusion: Based on the present study's statistical evidence, the Maieutic Sensitization Program (MSP) was influential on HIV/AIDS and PLHIV among health care students in the study group than the control group who did not receive the study MSP.
C1 [Chinnasamy, Latha Mangeswari] Riyadh ELM Univ, Coll Nursing, Riyadh, Saudi Arabia.
   [Muthukrishnan, Akila] Univ Nizwa, Coll Pharm & Nursing, Nizwa, Oman.
   [Ramaiah, Pushpamala; Albokhary, Afnan A.; Elfaki, Badria A.] Umm al Qura Univ, Fac Nursing, Makah, Saudi Arabia.
   [Pandurangan, Hariprasath] Amity Univ, Amity Coll Nursing, Gurugram, Haryana, India.
   [Elfaki, Badria A.] Al Neelain Univ, Khartoum, Sudan.
   [Francis, Nimmy] Josco Coll Nursing, Allepey, Kerala, India.
C3 Riyadh Elm University; University of Nizwa; Umm Al Qura University
RP Ramaiah, P (corresponding author), Umm al Qura Univ, Fac Nursing, Makah, Saudi Arabia.
EM prponaiah@uqu.edu.sa
CR Akansel N, 2012, INT J CARING SCI, V5, P56
   Anish TS, 2013, ANN MED HEALTH SCI R, V3, P299, DOI 10.4103/2141-9248.117923
   Association ADE, 2018, 2018 ADEA ANN SESS E, V83, P188
   Capili B, 2014, J ASSOC NURSE AIDS C, V25, P450, DOI 10.1016/j.jana.2014.01.003
   Carey MP, 2002, AIDS EDUC PREV, V14, P172, DOI 10.1521/aeap.14.2.172.23902
   Centers for disease control and prevention, 2018, HIV SURVEILL REPORTS, V30, P1
   Chinnasamy L, 2020, HIV AIDS REV, V19, P43, DOI 10.5114/hivar.2020.93234
   Dharmalingam M, 2015, INT J ADV MED HEALTH, V2, P22
   Fiona L, 2014, GENDER DEV, V24, P51
   Grover Neeraj, 2014, J ORAL MAXILLOFAC PATHOL, V18, P9, DOI 10.4103/0973-029X.131882
   Hamershock RA, 2014, J DENT EDUC, V78, P1106
   Hick J.L.T., 2006, DISASTER MED, V0, P246
   Kalra G, 2013, INDIAN J PSYCHIAT, V55, P244, DOI 10.4103/0019-5545.117139
   Lagrange RD, 2012, J AIDS CLIN RES, V1, P7348
   Lui P.S., 2014, MED NURSING STUDENTS, V0, P0, DOI DOI 10.1155/2014/
   Mangeswari L, 2017, ASIAN J PHARM CLIN R, V10, P251
   Manjunath R, 2013, DEPRESSION, V4, P50
   National Center for Health Statistics, 2016, HLTH US 2015 SPEC FE, V0, P0
   Nubed CK, 2016, BMC PUBLIC HEALTH, V16, P0, DOI 10.1186/s12889-016-3516-9
   Nyamathi A, 2008, J ASSOC NURSE AIDS C, V19, P443, DOI 10.1016/j.jana.2008.06.001
   Paranjape RS, 2016, ORAL DIS, V22, P10, DOI 10.1111/odi.12457
   Pickles D, 2009, J ADV NURS, V65, P2262, DOI 10.1111/j.1365-2648.2009.05128.x
   Shinde M, 2016, INT J COMMUNITY MED, V3, P1461
   Shively M, 2012, ABT ASS, V0, P1
   Swendeman D, 2010, CURR OPIN PSYCHIATR, V23, P139, DOI 10.1097/YCO.0b013e328336656a
   Taher E., 2011, JOURNAL OF PUBLIC HEALTH AND EPIDEMIOLOGY, V3, P144
   UNAIDS, 2013, 2013 UNAIDS REP GLOB, V0, P0
   WHO, 2018, CONT COORD CAR PRACT, V0, P1
NR 30
TC 0
Z9 0
U1 1
U2 1
PU ASEAN FEDERATION PSYCHIATRY & MENTAL HEALTH
PI KUALA LUMPUR
PA ASEAN FEDERATION PSYCHIATRY & MENTAL HEALTH, KUALA LUMPUR, 00000, MALAYSIA
SN 2231-7791
EI 2231-7805
J9 ASEAN J PSYCHIATR
JI ASEAN J. Psychiatr.
PD OCT 15
PY 2021
VL 22
IS 8
BP 
EP 
DI 
PG 11
WC Psychiatry
SC Psychiatry
GA WS4AG
UT WOS:000715125200004
DA 2023-03-20
ER

PT J
AU da Cunha-Oliveira, ACGDP
   Camarneiro, APF
   Xavier, BD
   da Silva, MANCGMM
   Simoes, IMH
   Cardoso, IMMM
AF Dias Pedrosa da Cunha-Oliveira, Aliete Cristina Gomes
   Forte Camarneiro, Ana Paula
   Xavier, Beatriz de Oliveira
   Martins Moreira da Silva, Margarida Alexandra Nunes Carramanho Gomes
   Henriques Simoes, Isabel Maria
   Morais Massano Cardoso, Ilda Maria
TI Attitudes and embarrassment about condoms in nursing students
SO ACTA PAULISTA DE ENFERMAGEM
LA English
DT Article
DE Acquired immunodeficiency syndrome; Attitude; Students; Condoms; Perception; Risk
ID adolescents
AB Objective: To investigate the perception of individual risk of HIV infection; to assess knowledge about HIV infection; to learn about condom use attitudes according to gender; to investigate embarrassment about obtaining, negotiating and using condoms according to gender, whether male or female condom. Method: This was an analytical cross-sectional study. A non-probabilistic sample was assembled consisting of 102 nursing students. Instruments: sociodemographic and risk perception questionnaire; knowledge test; scale of embarrassment about condom use; condom attitudes scale. Results: Perception of risk of HIV infection is favorable/very favorable for more than 50% of young people and there was no statistical difference between the sexes (X-2=2.213; GL= 4, p= 0.697). Of the participants, 86.3% had never been tested for HIV and 86.1% did not recall any HIV prevention campaign. The global result of the knowledge test was 83.7%. The medical-scientific dimension presented the lowest results (77.8%) Embarrassment about obtaining condoms was higher among the women than men (t=-2.08; p=0.04). Attitude towards using condoms was not significantly different between the genders (t= -1.20; p= 0.23). Conclusion: The students had a good perception of the risk of HIV infection, but presented low adherence to HIV testing and most did not remember the last prevention campaign. They presented having a high level of knowledge, but they need to improve their knowledge in the medical-scientific dimension. Female students were more embarrassed than the male students about condoms, however, the attitudes towards them were identical. Educational programs continue to be essential.
C1 [Dias Pedrosa da Cunha-Oliveira, Aliete Cristina Gomes; Forte Camarneiro, Ana Paula; Xavier, Beatriz de Oliveira; Martins Moreira da Silva, Margarida Alexandra Nunes Carramanho Gomes; Henriques Simoes, Isabel Maria] Nursing Sch Coimbra ESEnfC, Hlth Sci Res Unit Nursing UICISA E, Coimbra, Portugal.
   [Morais Massano Cardoso, Ilda Maria] Inst Super Miguel Torga, Coimbra, Portugal.
C3 Nursing School of Coimbra; Universidade de Coimbra
RP da Cunha-Oliveira, ACGDP (corresponding author), Nursing Sch Coimbra ESEnfC, Hlth Sci Res Unit Nursing UICISA E, Coimbra, Portugal.
EM alietecunha@esenfc.pt
FU FCT -Foundation for Science and Technology, I.P. [UIDB/00742/2020]; Fundação para a Ciência e a Tecnologia [UIDB/00742/2020] Funding Source: FCT
CR Dimbuene ZT, 2011, BMC PUBLIC HEALTH, V11, P0, DOI 10.1186/1471-2458-11-348
   Direcao Geral da Saude, 2017, PROGRAMA NACL INFECA, V0, P0
   Direcao Geral da Saude, 2018, INFECAO VIH SIDA DES, V0, P0
   European Centre for Disease Prevention and Control WHO Regional Office for Europe, 2018, HIVAIDS SURVEILLANCE, V0, P0
   Joint United Nations, 2018, PROGRAM HIVAIDS UNAI, V0, P0
   Joint United Nations Programme on HIV/AIDS (UNAIDS), 2014, 90 90 90 AMBITIOUS T, V0, P0
   Jorge Ricardo, 2018, INFECAO VIH SIDA SIT, V0, P0
   Kim YK, 2019, SOC WORK HEALTH CARE, V58, P258, DOI 10.1080/00981389.2018.1558163
   Mackman S, 2017, EBMJ, V12, P73
   Morales A, 2016, PSYCHOSOC INTERV, V25, P135, DOI 10.1016/j.psi.2016.06.002
   Oliveira A, 2008, PRESERVATIVO SIDA SA, V0, P0
   Oliveira Aliete Cristina Gomes Dias Pedrosa da Cunha, 2017, REV. ENF. REF., VserIV, P71, DOI 10.12707/RIV17022
   Costa ACPD, 2015, ACTA PAUL ENFERM, V28, P482, DOI 10.1590/1982-0194201500080
   Reis M, 2013, INT J SEX HEALTH, V25, P115, DOI 10.1080/19317611.2012.728554
   Republica Portuguesa, 1984, SERIE, V71, P981
   Slaymaker E, 2004, SEX TRANSM INFECT, V80, P13, DOI 10.1136/sti.2004.011635
   Vasilenko SA, 2015, J RES ADOLESCENCE, V25, P51, DOI 10.1111/jora.12091
NR 17
TC 0
Z9 0
U1 0
U2 0
PU UNIV FED SAO PAULO, DEPT ENFERMAGEN
PI SAO PAULO
PA RUA NAPOLEAO DE BARROS, 754 VILA CLEMENTINO, SAO PAULO, CEP04024-002, BRAZIL
SN 0103-2100
EI 1982-0194
J9 ACTA PAUL ENFERM
JI Acta Paul. Enferm.
PD JUN 15
PY 2021
VL 34
IS 
BP 
EP 
DI 10.37689/acta-ape/2021AO01954
PG 7
WC Nursing
SC Nursing
GA YR1KB
UT WOS:000749756500001
DA 2023-03-20
ER

PT J
AU Edmondson, BJ
AF Edmondson, Bonnie J.
TI Tell Me What You See: An Arts-Based Health Education Program for Youth
SO HEALTH PROMOTION PRACTICE
LA English
DT Article
DE arts; public health; creative arts; arts in public health; school health; health education; HIV; AIDS; STDs; hepatitis; behavior change; community organization; partnerships; juvenile justice; incarcerated youth; adolescent health; arts-based education
AB A cross-sector collaboration among a community-based organization, a prison arts program, and state departments of Public Health, Education, and Correction was established to address critical health education prevention efforts for at-risk high school-aged youth. The Tell Me What You See initiative utilizes artwork and poetry created by incarcerated youth to promote sexually transmitted disease (STD), HIV, and hepatitis prevention with students in public high schools and juvenile justice facilities. This innovative intervention integrates functional health knowledge and skills-based education through an art-based interdisciplinary approach reaching various populations of youth in multiple settings across a state. Evaluation results indicated that the materials effectively engage youth and open up a critical dialogue among peers and adults by addressing the role personal behavior can have in the prevention of STDs, hepatitis, and HIV. Lessons learned and recommendations are provided.
C1 [Edmondson, Bonnie J.] Southern Connecticut State Univ, 501 Crescent St, New Haven, CT 06515 USA.
C3 Connecticut State University System; Southern Connecticut State University
RP Edmondson, BJ (corresponding author), Southern Connecticut State Univ, 501 Crescent St, New Haven, CT 06515 USA.
EM edmondsonb1@southernct.edu
CR Centers for Disease Control and Prevention, 2020, 2020 DATA REPORTS ST, V0, P0
   Concerned Citizens for Humanity, 2017, TELL ME WHAT YOU SEE, V0, P0
   Development Services Group Inc., 2016, ARTS BASED PROGRAMS, V0, P0
   Golzari M, 2006, J ADOLESCENT HEALTH, V38, P776, DOI 10.1016/j.jadohealth.2005.06.008
   Kann L, 2018, MMWR SURVEILL SUMM, V67, P1, DOI 10.15585/mmwr.ss6708a1
   Laris B.A, 2020, OPPORTUNITIES PROVID, V0, P0
   Murphy A., 2013, CORRECT TODAY, V0, P0
   Ploumis-Devick E., 2004, VISUAL ARTS RES, V29, P35
   Sacks V., 2015, SCALE EFFECTIVE PROG, V0, P0
   U.S. Department of Education, 2020, INFORM PROTECTION HU, V0, P0
NR 11
TC 0
Z9 0
U1 0
U2 4
PU SAGE PUBLICATIONS INC
PI THOUSAND OAKS
PA 2455 TELLER RD, THOUSAND OAKS, CA 91320 USA
SN 1524-8399
EI 1552-6372
J9 HEALTH PROMOT PRACT
JI Health Promot. Pract.
PD MAY 15
PY 2021
VL 22
IS 1_SUPPL
BP 27S
EP 30S
DI 10.1177/1524839921996634
PG 4
WC Public, Environmental & Occupational Health
SC Public, Environmental & Occupational Health
GA RZ5KC
UT WOS:000648634800006
PM 33942654
DA 2023-03-20
ER

PT J
AU Negash, S
   Roberson, PNE
   Seshadri, G
   Ayres, K
AF Negash, Sesen
   Roberson, Patricia N. E.
   Seshadri, Gita
   Ayres, Kimberly
TI Relational Factors and Sexual Health for Female College Students in Exclusive Heterosexual Relationships
SO SEXUALITY & CULTURE-AN INTERDISCIPLINARY JOURNAL
LA English
DT Article
DE Condom use; Relational factors; Sexual health; Heterosexual; College students
ID condom use; self-efficacy; racial/ethnic differences; transmitted infections; decision-making; risk behavior; hiv risk; commitment; adults; women
AB The current study examined how relational factors (i.e., communication, trust, relationship satisfaction, and commitment) link to sexual health outcomes (i.e., condom use, knowledge about a partner's sexual history, and condom use self-efficacy) among female college students in exclusive heterosexual dating relationships (n = 89). The hierarchical linear regression analyses revealed that female college students in exclusive dating relationships who reported greater dyadic trust were more likely to report consistently using condoms and asking partners about their sexual history. Findings suggest the need for sexual education curricula that utilize dimensions of dyadic trust to address safe sex practices among female college students. More detailed recommendations are also discussed.
C1 [Negash, Sesen; Ayres, Kimberly] San Diego State Univ, Dept Counseling, San Diego, CA 92182 USA.
   [Negash, Sesen; Ayres, Kimberly] San Diego State Univ, Sch Psychol, San Diego, CA 92182 USA.
   [Roberson, Patricia N. E.] Univ Tennessee, Coll Nursing, Knoxville, TN 37916 USA.
   [Seshadri, Gita] Alliant Int Univ, Couple & Family Therapy Program, Sacramento, CA 95833 USA.
C3 California State University System; San Diego State University; California State University System; San Diego State University; University of Tennessee System; University of Tennessee Knoxville; Alliant International University
RP Negash, S (corresponding author), San Diego State Univ, Dept Counseling, San Diego, CA 92182 USA.; Negash, S (corresponding author), San Diego State Univ, Sch Psychol, San Diego, CA 92182 USA.
EM snegash@sdsu.edu
CR Abdala N, 2016, AIDS BEHAV, V20, P512, DOI 10.1007/s10461-015-1043-9
   Agnew CR, 2017, HEALTH PSYCHOL, V36, P713, DOI 10.1037/hea0000488
   Agnew CR, 2011, BASIC APPL SOC PSYCH, V33, P322, DOI 10.1080/01973533.2011.614134
   Akpan, 2018, ONLINE J HLTH ALLIED, V16, P0
   Alvarez C, 2014, J ASSOC NURSE AIDS C, V25, P577, DOI 10.1016/j.jana.2014.06.005
   Alvarez MJ, 2011, ARCH SEX BEHAV, V40, P407, DOI 10.1007/s10508-011-9725-5
   American College Health Association, 2015, AM COLL HLTH ASS NAT, V0, P0
   Bauermeister JA, 2009, ARCH SEX BEHAV, V38, P802, DOI 10.1007/s10508-008-9376-3
   Black DS, 2011, ARCH PEDIAT ADOL MED, V165, P320, DOI 10.1001/archpediatrics.2011.17
   Bolton M., 2010, CANADIAN J HUMAN SEX, V19, P91
   Brafford L J, 1991, J AM COLL HEALTH, V39, P219
   Brien T M, 1994, J AM COLL HEALTH, V42, P167
   Casey MK, 2009, SOUTH COMMUN J, V74, P57, DOI 10.1080/10417940802335953
   Catania J.A., 1986, THESIS U CALIFORNIA, V0, P0
   Cauchois, 2014, CONTRACEPTIVES PREDI, V0, P157
   Center for Disease Control and Prevention, 2017, SEXUALLY TRANSMITTED, V0, P0
   Centers for Disease Control and Prevention, 2017, REP STDS US 2016 HIG, V0, P0
   Centers for Disease Control and Prevention, 2017, SEX TRANSM DIS, V0, P0
   Centers for Disease Control and Prevention, 2017, STDS HIGH REC HIGH I, V0, P0
   Centers for Disease Control and Prevention, 2016, STDS AD YOUNG AD, V0, P0
   Centers for Disease Control and Prevention, 2011, 10 WAYS STDS IMP WOM, V0, P0
   CHOI KH, 1994, AM J PUBLIC HEALTH, V84, P2003, DOI 10.2105/AJPH.84.12.2003
   Cipres D, 2017, J ADOLESCENT HEALTH, V60, P556, DOI 10.1016/j.jadohealth.2016.11.024
   Corneille MA, 2008, J BLACK PSYCHOL, V34, P217, DOI 10.1177/0095798408314139
   Dennison O, 2014, J AM COLL HEALTH, V62, P309, DOI 10.1080/07448481.2014.899232
   DeVeaux A.T., 2017, STI CRISIS FACING MI, V0, P0
   Drumright LN, 2004, SEX TRANSM DIS, V31, P437, DOI 10.1097/01.olq.0000129949.30114.37
   Fehr S. K., 2017, AM J HLTH STUDIES, V32, P219, DOI 10.47779/AJHS.2017.80
   FINCHAM FD, 1987, J MARRIAGE FAM, V49, P797, DOI 10.2307/351973
   Fonner VA, 2016, AIDS, V30, P1973, DOI 10.1097/QAD.0000000000001145
   Fortenberry JD, 2019, J SEX RES, V56, P425, DOI 10.1080/00224499.2018.1523999
   Freedman KS, 2012, PREV CHRONIC DIS, V9, P0, DOI 10.5888/pcd9.110037
   Funk JL, 2007, J FAM PSYCHOL, V21, P572, DOI 10.1037/0893-3200.21.4.572
   Gottman, 2011, SCI TRUST EMOTIONAL, V0, P0
   Graham SM, 2016, J SOC CLIN PSYCHOL, V35, P152, DOI 10.1521/jscp.2016.35.2.152
   He F, 2016, SEX TRANSM DIS, V43, P67, DOI 10.1097/OLQ.0000000000000390
   Hellstrom E., 2013, J COMMUNITY MED HLTH, V3, P0
   Holland KJ, 2012, J SEX RES, V49, P443, DOI 10.1080/00224499.2011.568128
   Konkle-Parker D, 2018, CULT HEALTH SEX, V20, P84, DOI 10.1080/13691058.2017.1331468
   Kumar B., 2011, SEXUALLY TRANSMITTED, V0, P1174
   Lam CB, 2013, ARCH SEX BEHAV, V42, P523, DOI 10.1007/s10508-012-9959-x
   LARZELERE RE, 1980, J MARRIAGE FAM, V42, P595, DOI 10.2307/351903
   Levine EC, 2018, ARCH SEX BEHAV, V47, P1439, DOI 10.1007/s10508-018-1178-7
   Magee JC, 2012, HEALTH EDUC BEHAV, V39, P276, DOI 10.1177/1090198111401384
   Marston C, 2006, LANCET, V368, P1581, DOI 10.1016/S0140-6736(06)69662-1
   Matson PA, 2018, SEX TRANSM INFECT, V94, P594, DOI 10.1136/sextrans-2017-053431
   McLaurin-Jones TL, 2017, HEALTH EDUC BEHAV, V44, P805, DOI 10.1177/1090198117728759
   Misovich S., 1997, REV GEN PSYCHOL, V1, P72, DOI https://doi.org/10.1037/1089-2680.1.1.72
   Montgomery CM, 2008, AIDS CARE, V20, P733, DOI 10.1080/09540120701693974
   Moore EW, 2012, J AM COLL HEALTH, V60, P436, DOI 10.1080/07448481.2012.673521
   Mullinax M, 2017, J SEX RES, V54, P642, DOI 10.1080/00224499.2016.1143440
   Negash S, 2019, SEX RELATSH THER, V34, P153, DOI 10.1080/14681994.2016.1219334
   Nesoff ED, 2016, HEALTH EDUC BEHAV, V43, P61, DOI 10.1177/1090198115596168
   Norwood CR, 2015, J BLACK SEXUALITY RE, V2, P83, DOI 10.1353/BSR.2015.0018
   OSullivan LF., 2010, CAN J HUM SEX, V19, P53
   Pflieger JC, 2013, AM J PUBLIC HEALTH, V103, P903, DOI 10.2105/AJPH.2012.301005
   Prus J., 1994, NEW DIRECTIONS COMMU, V1994, P69, DOI 10.1002/cc.36819948811
   Rhoades GK, 2012, J FAM ISSUES, V33, P369, DOI 10.1177/0192513X11420940
   Robertson AA, 2006, J ADOLESCENT HEALTH, V38, P18, DOI 10.1016/j.jadohealth.2004.08.013
   Rousseau DM, 1998, ACAD MANAGE REV, V23, P393, DOI 10.5465/AMR.1998.926617
   STANLEY SM, 1992, J MARRIAGE FAM, V54, P595, DOI 10.2307/353245
   Strachman A, 2009, J SEX RES, V46, P319, DOI 10.1080/00224490802691801
   Swan DJ, 2016, J SEX RES, V53, P64, DOI 10.1080/00224499.2014.1003771
   Townes A, 2020, J SEX MED, V17, P1520, DOI 10.1016/j.jsxm.2020.04.391
   Tung WC, 2012, J AM COLL HEALTH, V60, P367, DOI 10.1080/07448481.2012.663839
   Umphrey L, 2007, J AM COLL HEALTH, V56, P61, DOI 10.3200/JACH.56.1.61-68
   Wang X, 2013, J SEX RES, V50, P704, DOI 10.1080/00224499.2012.687411
   Williamson LM, 2009, AIDS CARE, V21, P561, DOI 10.1080/09540120802301857
   Woolf-King SE, 2015, ARCH SEX BEHAV, V44, P571, DOI 10.1007/s10508-014-0362-7
   Wright PJ, 2012, INT J SEX HEALTH, V24, P137, DOI 10.1080/19317611.2012.661396
NR 70
TC 1
Z9 1
U1 0
U2 0
PU SPRINGER
PI NEW YORK
PA ONE NEW YORK PLAZA, SUITE 4600, NEW YORK, NY, UNITED STATES
SN 1095-5143
EI 1936-4822
J9 SEX CULT
JI Sex. Cult.
PD DEC 15
PY 2021
VL 25
IS 6
BP 2111
EP 2128
DI 10.1007/s12119-021-09867-0
EA MAY 2021
PG 18
WC Social Sciences, Interdisciplinary
SC Social Sciences - Other Topics
GA WO6QZ
UT WOS:000646498600002
DA 2023-03-20
ER

PT J
AU Eneogu, ND
   Ejimonye, JC
   Ogbueghu, SN
   Nnachi, RA
   Eskay, M
   Nwajiuba, CA
AF Eneogu, Njideka Dorathy
   Ejimonye, Jovita Chinelo
   Ogbueghu, Sylvester N.
   Nnachi, Robert Azu
   Eskay, Michael
   Nwajiuba, Chinyere Augusta
TI Cost estimation of a school-based intervention for improving HIV/AIDS risk perception among secondary school adolescents in Enugu State, Nigeria
SO JOURNAL OF THE PAKISTAN MEDICAL ASSOCIATION
LA English
DT Article
DE AIDS; HIV; school-based intervention; cost estimation
ID hiv prevention
AB Early sexual debut is common in Nigeria and increases HIV risk among adolescents. About 152,000 adolescents are living with HIV. Lack of knowledge and appropriate sexual reproductive health services are some factors responsible. This paper estimated the cost of secondary school-based HIV/AIDS intervention for schools in Enugu State, Nigeria. The rationale for estimation is to avoid unaffordable and ineffective interventions. The cost was estimated between March to October 2019 for schools in urban and rural areas with population of 1595 students. The cost estimation was aided through UNAID proposed guideline. The estimation was done by classifying intervention into cost of training, cost of services and cost of commodities. The cost was estimated at $5954. The estimated cost in urban is lesser than that of rural. This estimated cost of intervention may inform stakeholders with the knowledge of cost implications to avoid unaffordable school-based HIV interventions in Enugu State, Nigeria.
C1 [Eneogu, Njideka Dorathy; Ejimonye, Jovita Chinelo; Ogbueghu, Sylvester N.] Univ Nigeria, Dept Social Sci Educ, Nsukka, Nigeria.
   [Nnachi, Robert Azu] Alex Ekwueme Fed Univ Ikwo Ebonyi State, Fac Management Sci, Dept Accountancy Banking & Finance, Abakaliki, Nigeria.
   [Eskay, Michael] Univ Nigeria, Dept Educ Fdn, Nsukka, Nigeria.
   [Nwajiuba, Chinyere Augusta] Alex Ekwueme Fed Univ, Dept Educ Fdn, Ndufu Alike, Nigeria.
C3 University of Nigeria; University of Nigeria
RP Ejimonye, JC (corresponding author), Univ Nigeria, Dept Social Sci Educ, Nsukka, Nigeria.
EM jovita.ejimonye@unn.edu.ng
CR Adebimpe WO., 2012, SECONDARY SCH ADOLES, V0, P0
   [Anonymous], 2005, SEXUALLY TRANSMITTED, V0, P0
   [Anonymous], 2008, JOINT UN PROGRAMME H, V0, P0
   [Anonymous], 2019, NIGERIA HIVAIDS INDI, V0, P0
   Bamidele James Olusegun, 2009, INT J ADOLESC MED HEALTH, V21, P387, DOI 10.1515/IJAMH.2009.21.3.387
   Fawole IO, 1999, HEALTH EDUC RES, V14, P675, DOI 10.1093/her/14.5.675
   Fonner VA, 2014, PLOS ONE, V9, P0, DOI 10.1371/journal.pone.0089692
   Foster EM, 2007, EVALUATION REV, V31, P261, DOI 10.1177/0193841X07299247
   Gallant M, 2004, SOC SCI MED, V58, P1337, DOI 10.1016/S0277-9536(03)00331-9
   Gupta GR, 2008, LANCET, V372, P764, DOI 10.1016/S0140-6736(08)60887-9
   Jacobsen MM, 2016, CURR HIV-AIDS REP, V13, P64, DOI 10.1007/s11904-016-0303-2
   Martina EC, 2016, J CLIN RES HIV AIDS, V2, P11
   Mason-Jones AJ, 2016, COCHRANE DB SYST REV, V0, P0, DOI DOI 10.1002/14651858.CD006417.pub3
   Mukamana O, 2016, HEALTH EDUC RES, V31, P587, DOI 10.1093/her/cyw040
   National Agency for Control of AIDs Global AIDs response, 2017, COUNTR PROGR REP, V0, P0
   National Agency for the Control of AIDS (NACA), 2019, REV NATL HIV AIDS ST, V0, P0
   National Bureau of Statistics (NBS) and United Nations Childrens Fund (UNICEF), 2017, SURV FIND REP, V0, P0
   National Health Services Overview, 2017, HIV AND AIDS, V0, P0
   Oljira L, 2012, BMC PUBLIC HEALTH, V12, P0, DOI 10.1186/1471-2458-12-375
   UNAIDS, 2014, 90 90 90 AN AMB TREA, V0, P0
   United Nation International Childrens Emergency Fund (UNIEF), 2017, CHILDREN AIDS STAT U, V0, P0
NR 21
TC 0
Z9 0
U1 0
U2 0
PU PAKISTAN MEDICAL ASSOC
PI KARACHI
PA PMA HOUSE, AGA KHAN III RD, KARACHI, 00000, PAKISTAN
SN 0030-9982
EI 
J9 J PAK MED ASSOC
JI J. Pak. Med. Assoc.
PD AUG 15
PY 2021
VL 71
IS 8
BP 2052
EP 2057
DI 10.47391/JPMA.1339
PG 6
WC Medicine, General & Internal; Medicine, Research & Experimental
SC General & Internal Medicine; Research & Experimental Medicine
GA WN3NV
UT WOS:000711679700006
PM 34418028
DA 2023-03-20
ER

PT J
AU Suarez, MI
   Asadi, L
   Scaramuzzo, P
   Slattery, P
   Mandala, CR
AF Suarez, Mario I.
   Asadi, Lobat
   Scaramuzzo, Peter
   Slattery, Patrick
   Mandala, Chad R.
TI Using photovoice as an arts-based method for grieving: LGBTQ
SO INTERNATIONAL JOURNAL OF QUALITATIVE STUDIES IN EDUCATION
LA English
DT Article
DE Pulse; queer; LGBTQ; photovoice; narrative inquiry
ID mental-illness; hiv prevention; gun violence; youth; experiences; intersectionality; transgender; community; schools; suicide
AB Given the increase of gun violence in the United States, teachers are left with the added obligation of helping students process traumatic events. The present study seeks to address the following questions: What are some ways in which students process grief through arts-based methods? What can we observe through photovoice, a community-based method that uses photography, about the perceptions of six LGBTQ + students at a predominantly white institution after the Pulse Massacre? The study consisted of semi-structured focus group interviews with these students, all of whom spent a week creating photos in response to the tragedy. In order to understand the depth of how stories may have oppositional counter-stories, we look to narrative inquiry and find intersectionality and colorblind intersectionality at play. Implications for practice, policy, and research are included.
C1 [Suarez, Mario I.] Utah State Univ, Sch Teacher Educ & Leadership, Cultural Studies, Logan, UT 84322 USA.
   [Asadi, Lobat; Scaramuzzo, Peter] Texas A&M Univ, Dept Teaching Learning & Culture, College Stn, TX USA.
   [Slattery, Patrick] Texas A&M Univ, Dept Teaching Learning & Culture, Grad Studies, College Stn, TX USA.
   [Mandala, Chad R.] Univ Georgia, Inst Higher Educ, Athens, GA 30602 USA.
C3 Utah System of Higher Education; Utah State University; Texas A&M University System; Texas A&M University College Station; Texas A&M University System; Texas A&M University College Station; University System of Georgia; University of Georgia
RP Suarez, MI (corresponding author), Utah State Univ, Sch Teacher Educ & Learning, 2805 Old Main Hill, Logan, UT 84322 USA.
EM mario.suarez@usu.edu
FU Department of Teaching, Learning and Culture at Texas A&M University under the Renew, Rebuild, and Reinvest Grant
CR Aizenman N., 2018, DEATHS GUN VIOLENCE, V0, P0
   American Educational Research Association, 2019, GUN VIOL TOWN HALLS, V0, P0
   Amitrani-Welsh J, 2012, REFLECTIONS NARRATIV, V18, P35
   Angelo J, 2015, PALLIAT SUPPORT CARE, V13, P701, DOI 10.1017/S1478951514000522
   Anzaldua G., 2015, LIGHT DARKLUZ OSCURO, V0, P0
   Appleton, 2011, ART THER, V18, P6, DOI 10.1080/07421656.2001.10129454
   Astor R. A., 2019, APA DIVISION 15 POLI, V1, P1
   Bain AL, 2015, SOC CULT GEOGR, V16, P424, DOI 10.1080/14649365.2014.991750
   Blad E., 2018, EDUC DIG, V83, P4
   Bruner J. S., 1986, ACTUAL MINDS POSSIBL, V0, P0
   Capous-Desyllas M, 2019, CHILD YOUTH SERV, V40, P267, DOI 10.1080/0145935X.2019.1583099
   Carbado DW, 2013, SIGNS, V38, P811, DOI 10.1086/669666
   Chapman L., 2001, ART THER, V18, P100, DOI 10.1080/07421656.2001.10129750
   Cho S, 2013, SIGNS, V38, P785, DOI 10.1086/669608
   Clandinin D. J., 2000, NARRATIVE INQUIRY, V0, P0
   Clandinin D.J., 2006, HDB NARRATIVE INQUIR, V0, P0
   Craig C, 2003, NARRATIVE INQUIRIES, V0, P0
   Creighton G, 2018, AM J MENS HEALTH, V12, P1262, DOI 10.1177/1557988318760030
   Creighton G, 2013, SOC SCI MED, V84, P35, DOI 10.1016/j.socscimed.2013.02.022
   Crenshaw, 1991, STANFORD LAW REV, V43, P1241, DOI 10.3917/cdge.039.0051
   Crenshaw Kimberle Willaims, 1994, PUBLIC NATURE PRIVAT, V0, PP93, DOI 10.3917/CDGE.039.0051
   Creswell J.W., 2016, QUAL INQ, V0, P0
   Cunningham M, 2018, RES HUM DEV, V15, P317, DOI 10.1080/15427609.2018.1502547
   Currier JM, 2006, DEATH STUD, V30, P403, DOI 10.1080/07481180600614351
   Duran A, 2019, J DIVERS HIGH EDUC, V12, P390, DOI 10.1037/dhe0000084
   Fitzimmons T., 2018, NBC NEWS, V0, P0
   Forge N, 2018, J COMMUNITY PSYCHOL, V46, P806, DOI 10.1002/jcop.21974
   Garvey J.C., 2017, NEW DIRECTIONS STUDE, V2017, P61, DOI https://doi.org/10.1002/ss.20227
   Gerard FJ, 2016, J INVEST PSYCHOL OFF, V13, P22, DOI 10.1002/jip.1439
   Graham L.F., 2013, COMMUNITY LIT J, V8, P41, DOI 10.1353/clj.2013.0019
   GREENE M, 1986, J AESTHET EDUC, V20, P56, DOI 10.2307/3332600
   Greytak EA, 2013, J LGBT YOUTH, V10, P45, DOI 10.1080/19361653.2012.718522
   Gubrium AC, 2013, AM J HEALTH EDUC, V44, P146, DOI 10.1080/19325037.2013.767735
   Gusa DL, 2010, HARVARD EDUC REV, V80, P464, DOI 10.17763/haer.80.4.p5j483825u110002
   Haglund Kristin, 2016, J CULT DIVERS, V23, P131
   Hall RCW, 2013, MAYO CLIN PROC, V88, P1272, DOI 10.1016/j.mayocp.2013.08.016
   Hall WJ, 2018, J GAY LESBIAN SOC SE, V30, P49, DOI 10.1080/10538720.2017.1408517
   Harkness SS, 2013, EDUC STUD MATH, V84, P329, DOI 10.1007/s10649-013-9485-3
   Hernandez F, 2014, THEOR PRACT, V53, P115, DOI 10.1080/00405841.2014.885811
   Holtby A, 2015, ACTION RES-LONDON, V13, P317, DOI 10.1177/1476750314566414
   James SE., 2016, REPORT 2015 US TRANS, V0, P0
   Kalesan B, 2017, INJURY PREV, V23, P321, DOI 10.1136/injuryprev-2016-042162
   Kalesan B, 2016, LANCET, V387, P1847, DOI 10.1016/S0140-6736(15)01026-0
   Khanare F, 2012, AJAR-AFR J AIDS RES, V11, P251, DOI 10.2989/16085906.2012.734985
   Kosciw J., 2016, NATL SCH CLIMATE SUR, V0, P0
   Kosciw J.G., 2014, 2013 NATL SCH CLIMAT, V0, P0
   Kubicek K, 2012, HEALTH PROMOT PRACT, V13, P535, DOI 10.1177/1524839910387131
   Lazarus, 1991, EMOTION ADAPTATION, V0, P0
   Markus SF, 2012, AM INDIAN ALASKA NAT, V19, P102, DOI 10.5820/aian.1901.2012.102
   Mayo JB, 2015, CHILD YOUTH SERV, V36, P79, DOI 10.1080/0145935X.2015.1015887
   Mayton HN, 2019, J CREAT MENT HEALTH, V14, P10, DOI 10.1080/15401383.2018.1491814
   Moraga C., 2015, THIS BRIDGE CALLED M, V4th ed., P0
   Nan JKM, 2017, J AFFECT DISORDERS, V217, P237, DOI 10.1016/j.jad.2017.04.013
   Neimeyer R.A., 2011, GRIEF BEREAVEMENT CO, V0, P0
   Olson MR, 2009, TEACH COLL REC, V111, P547
   Parent MC, 2013, SEX ROLES, V68, P639, DOI 10.1007/s11199-013-0283-2
   Pickin L, 2011, ADOPT FOSTER, V35, P61, DOI 10.1177/030857591103500207
   Pinals DA, 2016, PSYCHIAT CLIN N AM, V39, P611, DOI 10.1016/j.psc.2016.07.013
   Ramirez JL, 2018, J HOMOSEXUAL, V65, P579, DOI 10.1080/00918369.2017.1328217
   Reynolds M W, 2000, J AM ART THERAPY ASS, V17, P207, DOI 10.1080/07421656.2000.10129706
   Cardenas FR, 2012, COLOMB APPL LINGUIST, V14, P77, DOI 10.14483/22487085.3814
   Rothaus S., 2016, MIAMI HERALD, V0, P0
   Ryan CL., 2015, LANG ARTS, V92, P436
   Scarry E., 1985, BODY PAIN MAKING UNM, V0, P307
   Shah P, 2015, COMP EDUC REV, V59, P50, DOI 10.1086/678699
   SLAVIN LA, 1991, J COUNS DEV, V70, P156, DOI 10.1002/j.1556-6676.1991.tb01578.x
   Smith A. P., 2018, J ARTS SCI TECHNOLOG, V11, P14
   Stark DE, 2017, JAMA-J AM MED ASSOC, V317, P84, DOI 10.1001/jama.2016.16215
   Strack Robert W, 2004, HEALTH PROMOT PRACT, V5, P49, DOI 10.1177/1524839903258015
   Swanson JW, 2015, ANN EPIDEMIOL, V25, P366, DOI 10.1016/j.annepidem.2014.03.004
   Tajuria G, 2017, ADV MENT HEALTH INTE, V11, P196, DOI 10.1108/AMHID-11-2016-0033
   Thompson J, 2009, AGENDA-EMPOWER WOMEN, V23, P65, DOI 10.1080/10130950.2009.9676224
   Wang C, 1997, HEALTH EDUC BEHAV, V24, P369, DOI 10.1177/109019819702400309
   Ward JB, 2019, ETHNIC HEALTH, V24, P271, DOI 10.1080/13557858.2017.1315378
   Warne M, 2013, HEALTH PROMOT INT, V28, P299, DOI 10.1093/heapro/das011
   Wilson N, 2007, J EARLY ADOLESCENCE, V27, P241, DOI 10.1177/0272431606294834
   Zway M, 2015, AGENDA-EMPOWER WOMEN, V29, P96, DOI 10.1080/10130950.2015.1013784
NR 77
TC 3
Z9 3
U1 1
U2 5
PU ROUTLEDGE JOURNALS, TAYLOR & FRANCIS LTD
PI ABINGDON
PA 2-4 PARK SQUARE, MILTON PARK, ABINGDON OX14 4RN, OXON, ENGLAND
SN 0951-8398
EI 1366-5898
J9 INT J QUAL STUD EDUC
JI Int. J. Qual. Stud. Educ.
PD MAY 28
PY 2021
VL 34
IS 5
BP 412
EP 428
DI 10.1080/09518398.2020.1762255
EA MAY 2020
PG 17
WC Education & Educational Research
SC Education & Educational Research
GA SB0OJ
UT WOS:000534939600001
DA 2023-03-20
ER

PT J
AU Mgwaba, MT
   Maharaj, P
AF Mgwaba, Mbongeleni Thembalihle
   Maharaj, Pranitha
TI Barriers to condom use in casual sexual relationships known as ukujola in KwaZulu-Natal, South Africa
SO AJAR-AFRICAN JOURNAL OF AIDS RESEARCH
LA English
DT Article
DE culture; HIV prevention; risky sexual behaviours; sexual partnerships
ID transactional sex; young-people; university-students; college-students; hiv prevalence; risk-taking; context; men; associations; alcohol
AB South Africa has the largest number of people living with HIV in the world. Of the nine provinces in South Africa, KwaZulu-Natal is the worst affected. HIV is largely transmitted through unprotected penetrative sexual intercourse. Male latex condoms are central to HIV prevention because of their effectiveness in preventing HIV transmission in almost all sexual encounters if used consistently and correctly. There are, however, various barriers to condom use. This study sought to unpack barriers to condom use in the context of ukujola (casual or informal sexual relationships) in a South African, isiZulu-speaking community. A generic qualitative approach was used, drawing on a range of methods - four focus groups and twenty in-depth interviews. The study was conducted exclusively with isiZulu-speaking African participants, aged 21-34 years, from the uMgungundlovu district in KwaZulu-Natal, South Africa. Ukujola relationships encompass all casual relationships, i.e. those in which there has never been involvement of the families. The involvement of families in negotiating ilobolo (bride wealth) is a prerequisite for legitimate relationships, particularly marriage. Multiple concurrent sexual partnerships typically exist in ukujola relationships, and unprotected sex is common. The interviews suggest the existence of various barriers to condom use, including lack of trust, sexual pleasure and alcohol. There is a need for increased HIV prevention campaigns with particular emphasis on consistent condom use.
C1 [Mgwaba, Mbongeleni Thembalihle; Maharaj, Pranitha] Univ KwaZulu Natal, Dev Studies, Sch Built Environm & Dev Studies, Durban, South Africa.
C3 University of Kwazulu Natal
RP Mgwaba, MT (corresponding author), Univ KwaZulu Natal, Dev Studies, Sch Built Environm & Dev Studies, Durban, South Africa.
EM mgwabat@gmail.com
FU South African Research Chairs Initiative of the Department of Science and Innovation; National Research Foundation of South Africa [64816]
CR Adetunji J, 2001, J BIOSOC SCI, V33, P121, DOI 10.1017/S0021932001001213
   Akintola O, 2012, J HEALTH PSYCHOL, V17, P143, DOI 10.1177/1359105311410512
   Anderson JE, 1999, FAM PLANN PERSPECT, V31, P24, DOI 10.2307/2991553
   [Anonymous], 2007, REPROD HEALTH MATTER, V15, P11
   Berg BL., 2009, QUALITATIVE RES METH, V7th, P0
   Chersich MF, 2010, INT J STD AIDS, V21, P2, DOI 10.1258/ijsa.2000.009432
   Creswell J.D., 2018, RES DESIGN QUALITATI, V0, P0
   Crosby RA, 2014, AM J PREV MED, V47, P70, DOI 10.1016/j.amepre.2014.01.026
   Dalrymple J, 2017, SEX TRANSM INFECT, V93, P32, DOI 10.1136/sextrans-2016-052588
   Davis KC, 2014, ADDICT BEHAV, V39, P153, DOI 10.1016/j.addbeh.2013.09.019
   Denzin NK., 1978, RES ACT THEORETICAL, V0, P0
   Department of Health, 2017, NAT ANT SENT HIV SYP, V0, P0
   Department of Health, 2015, NAT HIV SYPH ANT PRE, V0, P0
   Downing-Matibag TM, 2009, QUAL HEALTH RES, V19, P1196, DOI 10.1177/1049732309344206
   Dunkle KL, 2007, SOC SCI MED, V65, P1235, DOI 10.1016/j.socscimed.2007.04.029
   Evers JLH, 2014, HUM REPROD UPDATE, V20, P952, DOI 10.1093/humupd/dmu030
   Farmer T, 2006, QUAL HEALTH RES, V16, P377, DOI 10.1177/1049732305285708
   Fehr SK, 2015, SEX CULT, V19, P103, DOI 10.1007/s12119-014-9249-y
   Fleming PJ, 2015, AIDS CARE, V27, P466, DOI 10.1080/09540121.2014.969675
   Gobo G., 2011, QUALITATIVE RES, V0, P15
   Godeau E, 2008, ARCH PEDIAT ADOL MED, V162, P66, DOI 10.1001/archpediatrics.2007.8
   Gray RH, 2007, LANCET, V369, P657, DOI 10.1016/S0140-6736(07)60313-4
   Gupta G.R., 2000, GENDER SEXUALITY HIV, V0, P0
   Halperin DT, 2007, S AFR J HIV MED, V0, P19
   Harrison A, 2008, CULT HEALTH SEX, V10, P175, DOI 10.1080/13691050701775068
   Hicks MR, 2017, AM J MENS HEALTH, V11, P585, DOI 10.1177/1557988316649927
   Hunter Mark, 2002, AFRICAN STUDIES, V61, P99, DOI 10.1080/00020180220140091
   Ikhile M.I., 2011, CHEMISTRY, V0, P0
   Jewkes R, 2012, SOC SCI MED, V74, P1729, DOI 10.1016/j.socscimed.2011.05.020
   Johnson LF, 2017, PLOS MED, V14, P0, DOI 10.1371/journal.pmed.1002468
   Kabongo D, 2010, AFR J PRIM HEALTH CA, V2, P0, DOI 10.4102/phcfm.V2i1.168
   Katz BP, 2000, J SEX RES, V37, P69, DOI 10.1080/00224490009552022
   Kaufman CE, 2004, CULT HEALTH SEX, V6, P377, DOI 10.1080/13691050410001680492
   Leclerc-Madlala S, 2003, SOC DYNAMICS, V29, P213, DOI 10.1080/02533950308628681
   Leclerc-Madlala S, 1997, MED ANTHROPOL, V17, P363, DOI 10.1080/01459740.1997.9966146
   LeCompte M., 1999, DESIGNING CONDUCTING, V1, P0
   MacPhail C, 2001, SOC SCI MED, V52, P1613, DOI 10.1016/S0277-9536(00)00272-0
   Maharaj P., 2005, DEVELOPMENT SOUTHERN AFRICA, V22, P187, DOI 10.1080/03768350500163097
   Maharaj P, 2005, INT FAM PLAN PERSPEC, V31, P24, DOI 10.1363/3102405
   Maharaj P, 2007, J BIOSOC SCI, V39, P231, DOI 10.1017/S0021932006001325
   Maharaj P, 2012, AIDS CARE, V24, P444, DOI 10.1080/09540121.2011.613913
   Makhakhe NF, 2017, GLOBAL HEALTH ACTION, V10, P0, DOI 10.1080/16549716.2017.1346164
   Manning WD, 2009, PERSPECT SEX REPRO H, V41, P181, DOI 10.1363/4118109
   Mantell JE, 2011, HEALTH EDUC RES, V26, P859, DOI 10.1093/her/cyr041
   Manyaapelo T, 2019, AM J MENS HEALTH, V13, P0, DOI 10.1177/1557988319836632
   Masvawure T, 2010, CULT HEALTH SEX, V12, P857, DOI 10.1080/13691050903471441
   Matseke G, 2012, SCI WORLD J, V0, P0, DOI DOI 10.1100/2012/501807
   Mgwaba MT, 2019, S AFR REV SOCIOL, V50, P43, DOI 10.1080/21528586.2019.1666736
   Mgwaba T, 2018, AJAR-AFR J AIDS RES, V17, P341, DOI 10.2989/16085906.2018.1544573
   Milhausen RR, 2018, J SEX RES, V55, P21, DOI 10.1080/00224499.2017.1298713
   Mkhwanazi N, 2010, CULT HEALTH SEX, V12, P347, DOI 10.1080/13691050903491779
   Motsemme N., 2007, AFRICAN IDENTITIES, V5, P61, DOI 10.1080/14725840701253761
   Naidu M, 2013, AGENDA-EMPOWER WOMEN, V27, P61, DOI 10.1080/10130950.2013.793898
   Ntshiqa T, 2018, BMC PUBLIC HEALTH, V18, P0, DOI 10.1186/s12889-018-6039-8
   Parker W., 2006, HIV AIDS SCENARIOS S, V0, P0
   Pitpitan EV, 2014, PREV SCI, V15, P296, DOI 10.1007/s11121-013-0381-y
   Preston-Whyte E., 1999, RESISTANCES TO BEHAVIOURAL CHANGE TO REDUCE HIV/AIDS INFECTION IN PREDOMINANTLY HETEROSEXUAL EPIDEMICS IN THIRD WORLD COUNTRIES., V0, P139
   Rehle TM, 2010, PLOS ONE, V5, P0, DOI 10.1371/journal.pone.0011094
   Rivers K., 1999, GENDER HIV EPIDEMIC, V0, P0
   Rossman G., 2017, INTRO QUALITATIVE RE, V0, P0
   Sarkar NN, 2008, EUR J CONTRACEP REPR, V13, P114, DOI 10.1080/13625180802011302
   Selikow TA, 2013, AGENDA-EMPOWER WOMEN, V27, P86, DOI 10.1080/10130950.2013.809930
   Shai N Jama, 2012, BMC PUBLIC HEALTH, V12, P462, DOI 10.1186/1471-2458-12-462
   SHISANA O, 2005, S AFRICAN NATL HIV P, V0, P0
   Shisana O., 2009, SABSSM 3 IMPLEMENTAT, V0, P0
   Shisana O, 2016, AIDS CARE, V28, P234, DOI 10.1080/09540121.2015.1080790
   Sofika D, 2017, CULT HEALTH SEX, V19, P308, DOI 10.1080/13691058.2016.1216168
   Strebel A, 2013, S AFR J PSYCHOL, V43, P71, DOI 10.1177/0081246312474415
   Stroebe W., 2000, SOCIAL PSYCHOL HLTH, V0, P0
   UNAIDS, 2013, UNAIDS REP GLOB AIDS, V0, P0
   UNAIDS, 2018, FACT SHEET 2030 END, V0, P0
   Varga C.A., 1997, HLTH TRANSITION R S3, V7, P45
   Watt MH, 2012, SOC SCI MED, V74, P1005, DOI 10.1016/j.socscimed.2011.12.022
   Wellings K, 2006, LANCET, V368, P1706, DOI 10.1016/S0140-6736(06)69479-8
   Whiteside A., 2008, HIV AIDS VERY SHORT, V0, P0
NR 75
TC 0
Z9 0
U1 1
U2 3
PU TAYLOR & FRANCIS LTD
PI ABINGDON
PA 2-4 PARK SQUARE, MILTON PARK, ABINGDON OR14 4RN, OXON, ENGLAND
SN 1608-5906
EI 1727-9445
J9 AJAR-AFR J AIDS RES
JI AJAR-Afr. J. Aids Res.
PD JUL 3
PY 2021
VL 20
IS 3
BP 192
EP 203
DI 10.2989/16085906.2021.1951310
EA SEP 2021
PG 12
WC Public, Environmental & Occupational Health
SC Public, Environmental & Occupational Health
GA WF8GU
UT WOS:000693538600001
PM 34490834
DA 2023-03-20
ER

PT J
AU Shivanna, MM
   Naik, S
   Khanagar, SB
   Divakar, DD
   Patel, II
   Al Kheraif, AA
AF Shivanna, Madhuniranjanswamy Mahalakshmamma
   Naik, Sachin
   Khanagar, Sanjeev B.
   Divakar, Darshan Devang
   Patel, Imran Iqbal
   Al Kheraif, Abdulaziz Abdullah
TI Comparison of knowledge, attitude and concern about HIV/AIDS patients among dental students: A cross sectional survey
SO AFRICAN JOURNAL OF REPRODUCTIVE HEALTH
LA English
DT Article
DE AIDS; attitude; dental students; HIV; knowledge
ID hiv; willingness
AB HIV/AIDS has taken a pandemic form affecting 40 million people around the world. The present study aimed to determine the knowledge, attitude, and concerns of dental students towards HIV/AIDS infected individuals. A cross sectional study was conducted among 224 subjects, among them 112 final year (FY) students and 112 interns. Subjects were selected from 10 dental colleges in Bangalore city, India. Data was collected through a self-administered questionnaire. The mean knowledge score of FY students and interns was 73.66 +/- 5.9 and 80.4 +/- 7.2 respectively; the mean attitude score was 71.25 +/- 1.707 and 87.75 +/- 1.8 and the mean concern score was 92 +/- 2.645 and 97.75 +/- 3.171 respectively. Differences in the mean score were significant. Dental interns had slightly higher knowledge, attitude, and concern than the FY students. There is a need to add HIV/AIDS patient's infection control measures in the dental curriculum.
C1 [Shivanna, Madhuniranjanswamy Mahalakshmamma] Penang Int Dent Coll, Dept Community Dent, Jalan Bagan Luar, Butterworth 12000, Penang, Malaysia.
   [Naik, Sachin; Divakar, Darshan Devang; Al Kheraif, Abdulaziz Abdullah] King Saud Univ, Coll Appl Med Sci, Dent Hlth Dept, Dent Biomat Res Chair, Riyadh 1143, Saudi Arabia.
   [Naik, Sachin] Texila Amer Univ, Publ Hlth Dept, South America, Guyana.
   [Khanagar, Sanjeev B.] King Saud Bin Abdulaziz Univ Hlth Sci, Coll Dent, Prevent Dent Sci Dept, Riyadh, Saudi Arabia.
   [Khanagar, Sanjeev B.] King Abdullah Int Med Res Ctr, Riyadh, Saudi Arabia.
   [Divakar, Darshan Devang; Patel, Imran Iqbal] Levy Mwanawasa Med Univ LMMU, Minist Hlth, Fac Dent, Dept Oral Med & Radiol, Lusaka, Zambia.
C3 King Saud University; King Saud Bin Abdulaziz University for Health Sciences; King Saud Bin Abdulaziz University for Health Sciences; King Abdullah International Medical Research Center (KAIMRC)
RP Naik, S (corresponding author), King Saud Univ, Coll Appl Med Sci, Dent Hlth Dept, Dent Biomat Res Chair, Riyadh 1143, Saudi Arabia.; Naik, S (corresponding author), Texila Amer Univ, Publ Hlth Dept, South America, Guyana.
EM snaik@ksu.edu.sa
FU deanship of Scientific Research, King Saud University through Vice Deanship of Scientific Research Chairs
CR Aggarwal A, 2012, J MED MED SCI, V3, P537
   Al-Naimi R, 2009, AL RAFIDAIN DENT J, V9, P110
   Azodo CC, 2013, J DENT EDUC, V77, P793
   Azodo CC, 2010, J DENT EDUC, V74, P446
   Batra Simran, 2020, INFEZ MED, V28, P231
   Bertozzi S, 2006, DIS CONTROL PRIORITI, V0, P0
   deAlmeida OP, 1997, ORAL SURG ORAL MED O, V84, P365, DOI 10.1016/S1079-2104(97)90033-0
   Ellepola ANB, 2011, J DENT EDUC, V75, P574
   Erasmus S, 2005, INT J DENT HYG, V3, P213, DOI 10.1111/j.1601-5037.2005.00137.x
   Greenspan JS, 2020, ORAL DIS, V26, P3, DOI 10.1111/odi.13385
   MAGALHÃES Verena Carvalho Sampaio de, 2015, RGO, V0, P0
   Mann SC, 2020, CURR OPIN HIV AIDS, V15, P134, DOI 10.1097/COH.0000000000000615
   Oboro H O, 2010, J PREV MED HYG, V51, P164
   Oliveira ER, 2002, AIDS CARE, V14, P569, DOI 10.1080/09540120220133099
   Patil P, 2011, J ED ETHICS DENT, V1, P61
   Phanuphak N, 2020, CURR OPIN HIV AIDS, V15, P4, DOI 10.1097/COH.0000000000000588
   Ryalat Soukaina T, 2011, BMC RES NOTES, V4, P191, DOI 10.1186/1756-0500-4-191
   Sadeghi M, 2009, J DENT EDUC, V73, P740
   Sharma AL, 2019, EPIDEMIOL INFECT, V147, P0, DOI 10.1017/S0950268818003564
   Singh VP, 2017, MALAYS J MED SCI, V24, P73, DOI 10.21315/mjms2017.24.3.9
   Viswasam N, 2020, CURR OPIN HIV AIDS, V15, P243, DOI 10.1097/COH.0000000000000630
NR 21
TC 0
Z9 0
U1 0
U2 0
PU WOMENS HEALTH & ACTION RESEARCH CENTRE
PI BENIN CITY
PA IGUE-IHEYA VILLAGE, BENIN-LAGOS EXPRESS RD, PO BOX 10231, UGBOWO, BENIN CITY, EDO STATE 00000, NIGERIA
SN 1118-4841
EI 2141-3606
J9 AFR J REPROD HEALTH
JI Afr. J. Reprod. Health
PD JUN 15
PY 2021
VL 25
IS 3
BP 113
EP 120
DI 10.29063/ajrh2021/v25i3.13
PG 8
WC Public, Environmental & Occupational Health
SC Public, Environmental & Occupational Health
GA UO5NU
UT WOS:000694743200013
DA 2023-03-20
ER

PT J
AU Gumindega, GC
   Maharaj, P
AF Gumindega, Geogina Charity
   Maharaj, Pranitha
TI Factors influencing HIV-risk perception among MSM students at a university in Durban, South Africa
SO AJAR-AFRICAN JOURNAL OF AIDS RESEARCH
LA English
DT Article
ID female sex workers; young black-men; condom use; hiv/aids knowledge; transgender women; behavior; gay; infection; education; opportunity
AB Risk perception is embedded in attitudes and beliefs that determine how one ultimately behaves. In relation to HIV-risk behaviours, risk perception is a key dimension in most health behaviour models used to construct health promotion campaigns. This study aimed to understand HIV-risk perception and associated factors among men who have sex with men (MSM). The qualitative data used in this study came from 15 in-depth interviews with MSM studying at the University of KwaZulu-Natal in Durban, South Africa. The findings show that MSM perceive themselves to be at risk for HIV due to their awareness of the main routes of infection. This perception exists because HIV has affected them through the loss of close family members. With each sexual encounter, risk perception changed based on factors such as the sexual role being assumed (insertive versus receptive), the socio-economic status of the partner, perceived level of discriminatory dating patterns, and the use of preventive measures. High levels of risk perception among the men did not translate into positive attitudes towards condoms as many of them preferred to have unprotected sex with trusted partners. Despite perceiving their risk of HIV infection to be high, MSM continue to engage in multiple sexual partnerships and high partner turnover. However, the men in this study were keen to protect their health; with time, they have developed more positive attitudes towards HIV and they understand that it is possible to protect oneself before and after infection.
C1 [Gumindega, Geogina Charity; Maharaj, Pranitha] Univ KwaZulu Natal, Sch Built Environm & Dev Studies, Durban, South Africa.
C3 University of Kwazulu Natal
RP Gumindega, GC (corresponding author), Univ KwaZulu Natal, Sch Built Environm & Dev Studies, Durban, South Africa.
EM charitygumi@gmail.com
CR Adedimeji AA, 2007, J HEALTH POPUL NUTR, V25, P146
   Anema A, 2013, CURR HIV-AIDS REP, V10, P398, DOI 10.1007/s11904-013-0187-3
   Asante KO, 2013, AFR HEALTH SCI, V13, P270, DOI 10.4314/ahs.v13i2.11
   Baral S, 2007, PLOS MED, V4, P1901, DOI 10.1371/journal.pmed.0040339
   Beyrer C, 2012, LANCET, V380, P424, DOI 10.1016/S0140-6736(12)61022-8
   Beyrer C, 2012, LANCET, V380, P367, DOI 10.1016/S0140-6736(12)60821-6
   Boellstorff T, 2011, CULT ANTHROPOL, V26, P287, DOI 10.1111/j.1548-1360.2011.01100.x
   Bourne A, 2017, J INT AIDS SOC, V20, P0, DOI 10.7448/IAS.20.1.21899
   Chanakira E, 2014, BMC PUBLIC HEALTH, V14, P0, DOI 10.1186/1471-2458-14-1055
   Cherie A, 2012, BMC PUBLIC HEALTH, V12, P0, DOI 10.1186/1471-2458-12-5
   Corbett AM, 2009, PERSPECT SEX REPRO H, V41, P218, DOI 10.1363/4121809
   Dandona L, 2006, BMC PUBLIC HEALTH, V6, P0, DOI 10.1186/1471-2458-6-31
   De Santis JP, 2017, PUBLIC HEALTH NURS, V34, P210, DOI 10.1111/phn.12309
   Doherty IA, 2005, J INFECT DIS, V191, PS42, DOI 10.1086/425277
   Draper BL, 2017, J INT AIDS SOC, V20, P0, DOI 10.7448/IAS.20.1.21885
   Fields EL, 2012, J ADOLESCENT HEALTH, V50, P296, DOI 10.1016/j.jadohealth.2011.07.007
   Fields EL, 2015, AM J PUBLIC HEALTH, V105, P122, DOI 10.2105/AJPH.2013.301866
   Frye V, 2006, J URBAN HEALTH, V83, P308, DOI 10.1007/s11524-006-9033-x
   Garcia MC, 2016, HEALTH PROMOT INT, V31, P133, DOI 10.1093/heapro/dau097
   Gibson K, 2022, QUAL RES PSYCHOL, V19, P611, DOI 10.1080/14780887.2020.1751902
   Gonzalez JS, 2009, AIDS BEHAV, V13, P582, DOI 10.1007/s10461-008-9402-4
   Higher Education and Training HIV/AIDS Programme (HEAIDS, 2014, NAT STUDENT SEXUAL H, V0, P0
   Isaca S, 2017, J HIV-AIDS SOC SERV, V16, P113, DOI 10.1080/15381501.2016.1255867
   Kaighobadi F, 2014, J HEALTH PSYCHOL, V19, P1271, DOI 10.1177/1359105313488977
   Kaufmann K, 2020, MOB MEDIA COMMUN, V8, P229, DOI 10.1177/2050157919852392
   Kibombo Richard, 2007, AFR J REPROD HEALTH, V11, P168, DOI 10.2307/25549738
   Lane T, 2014, PLOS ONE, V9, P0, DOI 10.1371/journal.pone.0111063
   Livermon X, 2014, GENDER PLACE CULT, V21, P508, DOI 10.1080/0966369X.2013.786687
   Ma W, 2013, AIDS CARE, V25, P385, DOI 10.1080/09540121.2012.701727
   Macintyre K, 2004, AIDS BEHAV, V8, P237, DOI 10.1023/B:AIBE.0000044072.71361.b3
   MacKellar DA, 2005, JAIDS-J ACQ IMM DEF, V38, P603, DOI 10.1097/01.qai.0000141481.48348.7e
   Maluleke TX, 2010, HEALTH SA GESONDHEID, V15, P0, DOI 10.4102/hsag.v15i1.505
   Mantell JE, 2016, GLOB PUBLIC HEALTH, V11, P953, DOI 10.1080/17441692.2016.1142592
   Maughan-Brown B, 2017, BMC PUBLIC HEALTH, V18, P0, DOI 10.1186/s12889-017-4593-0
   Mitchell JW, 2014, ARCH SEX BEHAV, V43, P161, DOI 10.1007/s10508-013-0211-0
   Mitchell JW, 2013, AIDS BEHAV, V17, P1329, DOI 10.1007/s10461-012-0255-5
   Nduna M, 2017, S AFR J HIGH EDUC, V31, P1, DOI 10.20853/31-4-1330
   OByrne P., 2008, CRITICAL PUBLIC HEALTH, V18, P333, DOI 10.1080/09581590802178036
   Okafor UO, 2017, AJAR-AFR J AIDS RES, V16, P257, DOI 10.2989/16085906.2017.1358753
   Parkhurst JO, 2010, B WORLD HEALTH ORGAN, V88, P519, DOI 10.2471/BLT.09.070185
   Potard C, 2008, EUR J CONTRACEP REPR, V13, P264, DOI 10.1080/13625180802273530
   Reddy P, 2011, SAHARA J-J SOC ASP H, V8, P166, DOI 10.1080/17290376.2011.9725000
   Regitz-Zagrosek V, 2012, EMBO REP, V13, P596, DOI 10.1038/embor.2012.87
   Rispel LC, 2011, JAIDS-J ACQ IMM DEF, V57, P69, DOI 10.1097/QAI.0b013e318211b40a
   Scheibe A., 2015, MSM S AFRICA DATA TR, V0, P0
   Semba A., 2015, THESIS STELLENBOSCH, V0, P0
   Sohn Aeree, 2012, OSONG PUBLIC HEALTH RES PERSPECT, V3, P156, DOI 10.1016/j.phrp.2012.07.001
   Statistics South Africa, 2018, STAT REL P0302 MID Y, V0, P0
   Stewart-Brown S, 2000, J PUBLIC HEALTH MED, V22, P492, DOI 10.1093/pubmed/22.4.492
   Tarkang EE, 2014, PAN AFR MED J, V17, P0, DOI 10.11604/pamj.2014.17.259.2772
   Tucker C, 2014, J HEALTH CARE POOR U, V25, P1698, DOI 10.1353/hpu.2014.0163
   UNAIDS, 2018, UNAIDS DAT 2018, V0, P0
   Walker L, 2005, CULT HEALTH SEX, V7, P225, DOI 10.1080/13691050410001713215
   Washington TA, 2009, J AM COLL HEALTH, V57, P411, DOI 10.3200/JACH.57.4.411-418
NR 54
TC 0
Z9 0
U1 0
U2 0
PU TAYLOR & FRANCIS LTD
PI ABINGDON
PA 2-4 PARK SQUARE, MILTON PARK, ABINGDON OR14 4RN, OXON, ENGLAND
SN 1608-5906
EI 1727-9445
J9 AJAR-AFR J AIDS RES
JI AJAR-Afr. J. Aids Res.
PD JUL 3
PY 2021
VL 20
IS 3
BP 244
EP 253
DI 10.2989/16085906.2021.1981413
PG 10
WC Public, Environmental & Occupational Health
SC Public, Environmental & Occupational Health
GA WF8GU
UT WOS:000706540400008
PM 34635016
DA 2023-03-20
ER

PT J
AU Helda
   Muchlisa, N
AF Helda
   Muchlisa, Nurul
TI Attitudes Concerning Sexual Behavior towards Risky Sexual Behavior of Sexual Transmitted Infections among Male Adolescents in Indonesia
SO KESMAS-NATIONAL PUBLIC HEALTH JOURNAL
LA English
DT Article
DE attitudes; Indonesia; male adolescents; risky sexual behavior; sexually transmitted infections
ID students
AB There has been an increase of sexually transmitted infections (STIs) such as HIV/AIDS worldwide, especially in Indonesia. Several studies on adolescent behavior, especially the male as the main predictor, reported increased in STIs' cases due to risky sexual behavior. This study aimed to show the relationship between attitudes, sexual behavior, and the risks of STIs among male adolescents in Indonesia based on the Indonesia Demographic and Health Survey (IDHS) data in 2017. This cross-sectional study involved 10,547 male adolescents using the total sampling method according to the inclusion and exclusion criteria. Data were analyzed using a complex sample logistic regression test. This study was found that the proportion of risky sexual behavior of STIs was 10% of which 29.8% agreeable attitude male adolescents. Agreeable attitude male adolescents were found able to improve the risk of engaging in risky sexual behaviors of STIs (p-value = 0.018; prevalence odd ratio (POR) = 1.135). The male adolescents who had an agreeable attitude towards sexual behavior could improve the risk of having risky sexual behavior of STIs 1,135 times; however, the attitude variable was not necessarily a major risk factor for the risky sexual behavior of STIs. Knowledge and education were not related to the risky sexual behavior of STIs.
C1 [Helda] Univ Indonesia, Fac Publ Hlth, Dept Epidemiol, A Bldg 1st Floor Kampus Baru UI, Depok 16424, Indonesia.
   [Muchlisa, Nurul] Univ Pejuang Republ Indonesia, Fac Publ Hlth, Dept Reprod Hlth, Makassar, Indonesia.
C3 University of Indonesia
RP Helda (corresponding author), Univ Indonesia, Fac Publ Hlth, Dept Epidemiol, A Bldg 1st Floor Kampus Baru UI, Depok 16424, Indonesia.
EM heldanazar1@gmail.com
FU Universitas Indonesia [NKB5/UN2.RST/HKP.05.00/2020]
CR Actor JK., 2012, ELSEVIERS INTEGRATED, V0, PP93, DOI 10.1016/B978-0-323-07447-6.00011-9
   Agajie M., 2015, SCI J CLIN MED SCI J CLIN MED, V4, P67
   Arma AJA., 2015, PENGARUH PERUBAHAN S, V0, P189
   Azwar S., 2011, SIKAP MANUSIA TEORI, V0, P0
   Badan Kependudukan dan Keluarga Berencana Nasional, 2017, 2017 SURV KES IND 2017 SURV KES IND, V0, P0
   Berhan Y, 2015, AIDS RES TREAT, V2015, P0, DOI 10.1155/2015/580961
   Browne DC, 2009, AM J PUBLIC HEALTH, V99, P1062, DOI 10.2105/AJPH.2007.133462
   Darmasih R., 2019, FAKTOR YANG MEMPENGA, V0, P0
   Fentahun N, 2014, ETHIOP J HEALTH SCI, V24, P59, DOI 10.4314/ejhs.v24i1.8
   Getachew A, 2017, INT J HIV AIDS PREVE INT J HIV AIDS PREVE, V3, P41
   Haque MR, 2009, J HEALTH POPUL NUTR, V27, P772
   Hindin MJ, 2009, INT PERSPECT SEX R H, V35, P58, DOI 10.1363/ipsrh.35.058.09
   Institute of Health Metrix and Evaluations, 2018, FIND GLOB DIS STUD 2 FIND GLOB DIS STUD 2, V0, P0
   Joint United Nations Programme on HIV/AIDS, 2010, UAS CONEMP REPORT UNAIDS REP GLOB AIDS, V0, P1
   Joint United Nations Programme on HIV and AIDS, 2019, UNAIDS DAT 2019 UNAIDS DAT 2019, V0, P0
   Kementerian Kesehatan Republik Indonesia, 2015, LAP STBP 2015 LAP STBP 2015, V0, P0
   Kugler KC, 2017, J EARLY ADOLESCENCE, V37, P662, DOI 10.1177/0272431615620666
   Lee GY, 2017, SOC BEHAV PERSONAL, V45, P809, DOI 10.2224/sbp.5935
   Maryatun Purwaningsih W, 2012, GASTER, V9, P22
   Mohammodi MR, 2006, INT FAM PLAN PERSPEC, V32, P35, DOI 10.1363/3203506
   Montes KS, 2017, J SEX RES, V54, P1128, DOI 10.1080/00224499.2016.1258535
   Newman L, 2015, PLOS ONE, V10, P0, DOI 10.1371/journal.pone.0143304
   Pei B., 2017, EUR J MULTIDISCIP ST, V2, P96
   Potard C, 2008, EUR J CONTRACEP REPR, V13, P264, DOI 10.1080/13625180802273530
   Rahmah R., 2017, INDONES J NURS PRACT, V1, P64
   Ritchwood TD, 2015, CHILD YOUTH SERV REV, V52, P74, DOI 10.1016/j.childyouth.2015.03.005
   Sah R. B., 2012, HEALTH RENAISSANCE, V10, P224
   Savolainen J, 2015, YOUTH SOC, V47, P520, DOI 10.1177/0044118X12471355
   Thato R, 2008, J ADV NURS, V62, P457, DOI 10.1111/j.1365-2648.2008.04609.x
   Tura G, 2012, ETHIOP J HEALTH SCI, V22, P170
   Upreti D, 2009, KATHMANDU UNIV MED J (KUMJ), V7, P383
   Widman L, 2016, J ADOLESCENT HEALTH, V58, P323, DOI 10.1016/j.jadohealth.2015.10.253
   World Health Organization, 2017, WKLY EPIDEMIOL MONIT, V10, P1
   World Health Organization Department of Reproductive Health andResearch, 2018, REP GLOB SEX TRANSM REP GLOB SEX TRANSM, V0, P6
   Yip PSF, 2013, BMC PUBLIC HEALTH, V13, P0, DOI 10.1186/1471-2458-13-691
NR 35
TC 0
Z9 0
U1 1
U2 4
PU UNIV INDONESIA
PI DEPOK
PA DIRECTORATE RESEARCH & PUBLIC SERV, UI CAMPUS, KAMOUS UNIV INDONESIA, DEPOK, 16424, INDONESIA
SN 1907-7505
EI 2460-0601
J9 KESMAS
JI Kesmas
PD MAY 15
PY 2021
VL 16
IS 2
BP 131
EP 136
DI 10.21109/kesmas.v16i2.4845
PG 6
WC Public, Environmental & Occupational Health
SC Public, Environmental & Occupational Health
GA TU2CK
UT WOS:000680847200010
DA 2023-03-20
ER

PT J
AU Yang, ZR
   Chen, WY
   Jin, MH
   Chen, WJ
   Zhou, X
   Wang, H
   Chen, L
   Jiang, TT
AF Yang, Zhongrong
   Chen, Weiyong
   Jin, Meihua
   Chen, Wanjun
   Zhou, Xin
   Wang, Hui
   Chen, Lin
   Jiang, Tingting
TI Analysis of homosexual behavior characteristics and influencing factors of male college students in Zhejiang Province
SO MEDICINE
LA English
DT Article
DE HIV; homosexual behavior; male college students; MSM; regression analysis
ID hiv-infection; men; sex; risk; health
AB The purpose of this study was to understand the homosexual behavior characteristics and influencing factors of male college students and to provide scientific evidence for the prevention of HIV infection in college students. A self-made online questionnaire was used to collect information on demographic characteristics, sexual attitudes, sexual behaviors, and interventions of the respondents. The chi(2) test was performed on the constituent ratios of different groups, and whether homosexual behavior occurred was the dependent variable. Logistic regression was subsequently used to analyze the influencing factors of male homosexual behavior. A total of 2665 students were surveyed, including 219 men who have sex with men, accounting for 8.22% of the sample population. Multivariate analysis revealed the following independent influencing factors of homosexual behavior among male college students: the student's household registration was Zhejiang Province, the hometown was in the city, accepted male homosexual sex, had temporary sex in the last year, and awareness that the correct use of condoms can reduce the spread and risk of acquired immunodeficiency syndrome. Various measures should be enacted to promote human immunodeficiency virus/acquired immunodeficiency syndrome education and intervention among college students, especially emphasizing making friends and advocating safe sex to prevent the spread of the disease.
C1 [Yang, Zhongrong; Jin, Meihua] Huzhou Ctr Dis Control & Prevent, Huzhou, Zhejiang, Peoples R China.
   [Chen, Weiyong; Chen, Wanjun; Zhou, Xin; Wang, Hui; Chen, Lin; Jiang, Tingting] Zhejiang Prov Ctr Dis Control & Prevent, Dept HIV STD Control & Prevent, Hangzhou, Zhejiang, Peoples R China.
C3 Zhejiang Provincial Center for Disease Control & Prevention
RP Chen, WY (corresponding author), Zhejiang Prov Ctr Dis Control & Prevent, 3399 Binsheng Rd, Hangzhou 310051, Zhejiang, Peoples R China.
EM weiyongchen@cdc.zj.cn
FU Zhejiang Province Medical and Health Research Project [2020KY943, 2020RC051, 2021KY617]; Huzhou Science and Technology Research Plan Project [2019GZB04]
CR Alfven T, 2017, AIDS BEHAV, V21, PS5, DOI 10.1007/s10461-016-1662-9
   Asamoah BO, 2018, ARCH SEX BEHAV, V47, P517, DOI 10.1007/s10508-017-0978-5
   Beyrer C, 2016, LANCET, V388, P198, DOI 10.1016/S0140-6736(16)30781-4
   Beyrer C, 2012, LANCET, V380, P367, DOI 10.1016/S0140-6736(12)60821-6
   Cong L, 2008, BMC PUBLIC HEALTH, V8, P0, DOI 10.1186/1471-2458-8-250
   Das A, 2019, GLOB HEALTH-SCI PRAC, V7, P469, DOI 10.9745/GHSP-D-19-00094
   Giuliani M, 2014, EUROSURVEILLANCE, V19, P10, DOI 10.2807/1560-7917.ES2014.19.47.20969
   Hightow LB, 2005, JAIDS-J ACQ IMM DEF, V38, P531, DOI 10.1097/01.qai.0000155037.10628.cb
   Hoenigl M, 2015, CLIN INFECT DIS, V61, P468, DOI 10.1093/cid/civ335
   Lederman RP, 2008, BEHAV MED, V33, P137, DOI 10.3200/BMED.33.4.137-144
   Li GQ, 2019, SCIENCE, V364, P711, DOI 10.1126/science.aay0799
   Li QC, 2019, MEDICINE, V98, P0, DOI 10.1097/MD.0000000000017419
   Li YZ, 2013, PLOS ONE, V8, P0, DOI 10.1371/journal.pone.0069137
   Lyons A, 2015, J RURAL HEALTH, V31, P89, DOI 10.1111/jrh.12089
   McKenney J, 2018, AIDS BEHAV, V22, P2127, DOI 10.1007/s10461-017-1912-5
   McQuillan GM, 2010, JAIDS-J ACQ IMM DEF, V53, P117, DOI 10.1097/QAI.0b013e3181b3a8e3
   Mitchell HD, 2019, SEX TRANSM INFECT, V95, P484, DOI 10.1136/sextrans-2019-054009
   Pan XH, 2015, BMJ OPEN, V5, P0, DOI 10.1136/bmjopen-2015-008466
   Stannah J, 2019, LANCET HIV, V6, PE769, DOI 10.1016/S2352-3018(19)30239-5
   Tang WM, 2016, SEX TRANSM INFECT, V92, P508, DOI 10.1136/sextrans-2015-052469
   Thienkrua W, 2018, AIDS BEHAV, V22, P2137, DOI 10.1007/s10461-017-1963-7
   Wei CY, 2012, AIDS BEHAV, V16, P1970, DOI 10.1007/s10461-011-0105-x
   Weng RX, 2019, PLOS ONE, V14, P0, DOI 10.1371/journal.pone.0223377
   Wu ZY, 2013, CLIN INFECT DIS, V57, P298, DOI 10.1093/cid/cit210
   Yang ZR, 2015, BMC PUBLIC HEALTH, V15, P0, DOI 10.1186/s12889-015-2614-4
NR 25
TC 1
Z9 2
U1 4
U2 9
PU LIPPINCOTT WILLIAMS & WILKINS
PI PHILADELPHIA
PA TWO COMMERCE SQ, 2001 MARKET ST, PHILADELPHIA, PA 19103 USA
SN 0025-7974
EI 1536-5964
J9 MEDICINE
JI Medicine (Baltimore)
PD JUL 30
PY 2021
VL 100
IS 30
BP 
EP 
DI 10.1097/MD.0000000000026746
PG 6
WC Medicine, General & Internal
SC General & Internal Medicine
GA TQ9NG
UT WOS:000678601900036
PM 34397715
DA 2023-03-20
ER

PT J
AU Chesaniuk, M
   Stadler, G
AF Chesaniuk, Marie
   Stadler, Gertraud
TI A Scaled Mixed-Methods Approach to Contextualizing Health-Related Measures
SO STIGMA AND HEALTH
LA English
DT Article
DE research methods; multimethod; patient-centered care; contextual factors
ID intervention; adherence; students; race; hiv
AB A major goal of stigma and health research is to elucidate the link between patients' lived experiences of stigma and measurable aspects of health (e.g., quality of life and health outcomes). However, "lived experience" and "measurable health outcomes" are often at methodological odds, with the former typically characterized qualitatively and the latter typically characterized using quantified measures. One way to bridge this methodological gap is to collect and report quantitative measures as part of a qualitative study, pool both the quantitative and qualitative data, and scale the combined qualitative and quantitative data for meta-analysis. This article will discuss the advantages and disadvantages of this approach, applications in healthcare, and offer suggestions for putting this method into practice.
C1 [Chesaniuk, Marie] Univ Illinois, Dept Psychol, 1007 W Harrison St, Chicago, IL 60607 USA.
   [Stadler, Gertraud] Charite Univ Med Berlin, Inst Gender Med GiM, Prevent Res Grp, Hlth & Human Sci, Berlin, Germany.
C3 University of Illinois System; University of Illinois Chicago; University of Illinois Chicago Hospital; Free University of Berlin; Humboldt University of Berlin; Charite Universitatsmedizin Berlin
RP Chesaniuk, M (corresponding author), Univ Illinois, Dept Psychol, 1007 W Harrison St, Chicago, IL 60607 USA.
EM mchesa2@uic.edu
CR Adam R, 2018, BMJ SUPPORT PALLIAT, V8, P204, DOI 10.1136/bmjspcare-2016-001232
   Adam R, 2017, BMJ SUPPORT PALLIAT, V7, P373, DOI 10.1136/bmjspcare-2016-001137
   Bartholomew L.K., 2016, PLANNING HLTH PROMOT, V0, P0
   Boardman F, 2011, J AFFECT DISORDERS, V135, P267, DOI 10.1016/j.jad.2011.08.007
   Burden C, 2016, BMC PREGNANCY CHILDB, V16, P0, DOI 10.1186/s12884-016-0800-8
   Bussing R, 2012, SOC SCI MED, V74, P92, DOI 10.1016/j.socscimed.2011.10.009
   Clancy CM, 2011, HEALTH SERV RES, V46, P389, DOI 10.1111/j.1475-6773.2011.01254.x
   Cooper R, 2012, QUAL REP, V17, P0
   Creswell J, 2014, RES DESIGN QUALITATI, V0, P0
   de Bruin M, 2017, LANCET INFECT DIS, V17, P595, DOI 10.1016/S1473-3099(16)30534-5
   de Bruin M, 2010, HEALTH PSYCHOL, V29, P421, DOI 10.1037/a0020335
   Dyson SM, 2010, SOC SCI MED, V70, P2036, DOI 10.1016/j.socscimed.2010.03.010
   Franklin M, 2019, SOC SCI MED, V233, P13, DOI 10.1016/j.socscimed.2019.05.031
   Green L., 2005, HLTH PROMOTION PLANI, V4th, P0
   Hirsh AT, 2019, PAIN, V160, P2229, DOI 10.1097/j.pain.0000000000001634
   Hirsh AT, 2015, J PAIN, V16, P558, DOI 10.1016/j.jpain.2015.03.003
   Institute of Medicine, 2001, CROSS QUAL CHASM, V0, P0, DOI DOI 10.17226/10027
   Kwasnicka D, 2015, HEALTH PSYCHOL, V34, P1191, DOI 10.1037/hea0000234
   Link BG, 2001, ANNU REV SOCIOL, V27, P363, DOI 10.1146/annurev.soc.27.1.363
   Maher L, 2018, ADDICTION, V113, P167, DOI 10.1111/add.13931
   Motov SM, 2009, J PAIN RES, V5, P5
   Mullinix Kevin J., 2015, J EXPT POLITICAL SCI, V2, P109, DOI 10.1017/XPS.2015.19
   Mustanski B, 2011, ARCH SEX BEHAV, V40, P289, DOI 10.1007/s10508-009-9596-1
   Povee K, 2014, AUST J PSYCHOL, V66, P28, DOI 10.1111/ajpy.12031
   Spellman BA, 2001, MEM COGNITION, V29, P383, DOI 10.3758/BF03196389
   Stangl AL, 2019, BMC MED, V17, P0, DOI 10.1186/s12916-019-1271-3
   Williamson P, 2012, J HEALTH SERV RES PO, V17, P1, DOI 10.1258/jhsrp.2011.011131
   Williamson PR, 2017, TRIALS, V18, P0, DOI 10.1186/s13063-017-1978-4
   Wong YJ, 2011, J COUNS PSYCHOL, V58, P197, DOI 10.1037/a0023040
NR 29
TC 0
Z9 0
U1 0
U2 0
PU EDUCATIONAL PUBLISHING FOUNDATION-AMERICAN PSYCHOLOGICAL ASSOC
PI WASHINGTON
PA 750 FIRST ST, NE, WASHINGTON, DC 20002-4242 USA
SN 2376-6972
EI 2376-6964
J9 STIGMA HEALTH
JI Stigma Health
PD FEB 15
PY 2021
VL 6
IS 1
BP 27
EP 31
DI 10.1037/sah0000284
PG 5
WC Public, Environmental & Occupational Health; Psychology, Social
SC Public, Environmental & Occupational Health; Psychology
GA RU5LG
UT WOS:000645188900004
DA 2023-03-20
ER

PT J
AU Gina, NSV
   Rasweswe, MM
   Moagi, MM
AF Gina, Ncobile Sidzandza Victoria
   Rasweswe, Melitah Molatelo
   Moagi, Miriam Mmamphamo
TI Standard precautions for preventing Tuberculosis and HIV: Compliance of Eswatini university student nurses
SO PLOS ONE
LA English
DT Article
ID nursing-students
AB Tuberculosis and Human Immunodeficiency Virus are among the top ten causes of death globally. To prevent the spread of these infections, health workers and student nurses should comply to infection prevention and control measures called standard precautions. The aim of this study is to assess compliance of Eswatini university student nurses regarding standard precautions for preventing Tuberculosis and Human Immunodeficiency Virus. A non-experimental quantitative approach was used to conduct a survey on all senior student nurses of Eswatini University using questionnaires. IBM SPSS Statistics version 26 software was used to analyse the data. Results from this study showed that out of the 105 student nurses who were asked only 51.4% (n = 54) said they always used personal protective equipment. However, they did comply well on disposing sharps as 92.4% (n = 97) reported that they always used designated containers. There is a need for close supervision of student nurses in the clinical area. The researcher recommends that clinical facilitator should always accompany student nurses in the clinical area and that preceptors should be exempted from other nursing duties when there are student nurses in the hospitals so that they can mentor the students.
C1 [Gina, Ncobile Sidzandza Victoria; Rasweswe, Melitah Molatelo] Univ Pretoria, Fac Hlth Sci, Dept Nursing Sci, Pretoria, South Africa.
   [Moagi, Miriam Mmamphamo] North West Univ, Nursing Dept, Mahikeng Campus, Potchefstroom, South Africa.
C3 University of Pretoria; North West University - South Africa
RP Rasweswe, MM (corresponding author), Univ Pretoria, Fac Hlth Sci, Dept Nursing Sci, Pretoria, South Africa.
EM Melitah.Rasweswe@up.ac.za
CR Abdulraheem IS, 2012, J COMMUNITY MED HLTH, V2, P1
   Avsar G., 2015, INT J CARING SCI, V8, P618
   Colet PC, 2017, J INFECT PUBLIC HEAL, V10, P421, DOI 10.1016/j.jiph.2016.06.005
   Cruz JP, 2019, J ADV NURS, V75, P1042, DOI 10.1111/jan.13904
   Earl CE, 2010, AAOHN J, V58, P331, DOI 10.3928/08910162-20100716-01
   Efstathiou G, 2011, BMC NURS, V10, P0, DOI 10.1186/1472-6955-10-1
   El-Greeb HE, 2018, J NURS HLTH SCI, V7, P54
   Haile TG, 2017, J ENVIRON PUBLIC HEA, V2017, P0, DOI 10.1155/2017/2050635
   Joint United Nations Programme on HIV/AIDS (UNAIDS), 2018, GLOB HIV AIDS STAT 2, V0, P0
   Jonah EY, 2014, KNOWLEDGE PRACTICE U, V0, P0
   Kale M, 2014, INT J SCI RES, V3, P1862
   Labrague LJ., 2012, INT J ADV NURS STUD, V1, P84
   Mabina K, 2018, AFRICA J NURSING MID, V20, P1
   Makhado L, 2016, HEALTH SA GESONDHEID, V21, P0, DOI 10.1016/j.hsag.2015.10.003
   Mchunu G, 2016, PUBLIC HEALTH ACTION, V6, P105, DOI 10.5588/pha.15.0081
   Ministry of Health Kingdom of Swaziland, 2014, NATL INF CONTR GUID, V0, P0
   Mitchell BG, 2014, BMC NURS, V13, P0, DOI 10.1186/s12912-014-0043-9
   Pathmanathan I, 2018, PLOS ONE, V13, P0, DOI 10.1371/journal.pone.0196831
   WHO, 2018, GLOBAL TUBERCULOSIS, V0, P0
NR 19
TC 0
Z9 0
U1 0
U2 1
PU PUBLIC LIBRARY SCIENCE
PI SAN FRANCISCO
PA 1160 BATTERY STREET, STE 100, SAN FRANCISCO, CA 94111 USA
SN 1932-6203
EI 
J9 PLOS ONE
JI PLoS One
PD DEC 30
PY 2021
VL 16
IS 12
BP 
EP 
DI 10.1371/journal.pone.0261944
PG 10
WC Multidisciplinary Sciences
SC Science & Technology - Other Topics
GA 0C7TD
UT WOS:000775510400023
PM 34968395
DA 2023-03-20
ER

PT J
AU Ludwig, A
   Monico, LB
   Gryczynski, J
   Lertch, E
   Schwartz, RP
   Fishman, M
   Dionne, R
   Mitchell, SG
AF Ludwig, Ariel
   Monico, Laura B.
   Gryczynski, Jan
   Lertch, Elizabeth
   Schwartz, Robert P.
   Fishman, Marc
   Dionne, Ross
   Mitchell, Shannon Gwin
TI Drug and sexual HIV-risk behaviors among adolescents and young adults with opioid use disorder
SO JOURNAL OF SUBSTANCE ABUSE TREATMENT
LA English
DT Article
DE HIV risk behavior; Opioid use disorder; Qualitative; Mixed methods
ID high-school-students; nonmedical use; misuse; youth; injection; alcohol
AB Opioid use disorder (OUD) among adolescents and young adults (youth) is associated with drug use and sexual HIV-related risk behaviors and opioid overdose. This mixed methods analysis assesses risk behaviors among a sample of 15-21-year-olds (N = 288) who were being treated for OUD in a residential drug treatment program in Baltimore, Maryland. Participants were enrolled in a parent study in which they received either extended-release naltrexone (XR-NTX) or Treatment as Usual (TAU), consisting of outpatient counseling with or without bupre-norphine, prior to discharge. At baseline, participants were administered the HIV-Risk Assessment Battery (RAB), and clinical intake records were reviewed to determine participants' history of sexual, physical, or other abuse, as well as parental and partner substance use. A sub-sample of study participants completed semi-structured qualitative interviews (N = 35) at baseline, three-, and six-month follow-up periods. This analysis identified gender (e.g., female IRR = 1.63, CI 1.10-2.42, p = .014), the experience of dependence (e.g., previous detoxification IRR = 1.08, CI 1.01-1.15, p = .033) and withdrawal (e.g., severe withdrawal symptoms IRR = 1.41, CI 1.08-1.84, p = .012), and the role of relationships (e.g., using with partner IRR = 2.45, CI 1.15-5.22, p = .021) as influencing high-risk substance use behaviors. Similarly, high-risk sex was influenced by gender (e.g., female IRR = 1.43, CI 1.28-1.59, p < .001), and the role of relationships (e.g., using with partner IRR = 0.78, CI 0.62-0.98, p = .036). These are key targets for future prevention, treatment, and intervention.
C1 [Ludwig, Ariel; Monico, Laura B.; Gryczynski, Jan; Lertch, Elizabeth; Schwartz, Robert P.; Mitchell, Shannon Gwin] Friends Res Inst Inc, 1040 Pk Ave,Suite 103, Baltimore, MD 21201 USA.
   [Fishman, Marc] Mt Manor Treatment Ctr, 3800 Frederick Ave, Baltimore, MD 21229 USA.
   [Dionne, Ross] Pacifica Grad Inst, 249 Lambert Rd, Carpinteria, CA 93013 USA.
RP Ludwig, A (corresponding author), Friends Res Inst Inc, 1040 Pk Ave,Suite 103, Baltimore, MD 21201 USA.
EM aludwig@friendsresearch.org; elertch@friendsresearch.org
CR Abdala N, 2016, AIDS BEHAV, V20, P512, DOI 10.1007/s10461-015-1043-9
   Alpren C, 2020, AM J PUBLIC HEALTH, V110, P37, DOI 10.2105/AJPH.2019.305366
   Asbridge M, 2015, ACCIDENT ANAL PREV, V75, P184, DOI 10.1016/j.aap.2014.12.001
   Ashrafioun L, 2017, J PSYCHIATR RES, V92, P1, DOI 10.1016/j.jpsychires.2017.03.011
   Benotsch EG, 2011, ADDICT BEHAV, V36, P152, DOI 10.1016/j.addbeh.2010.08.027
   Bhatia D, 2020, PEDIATRICS, V145, P0, DOI 10.1542/peds.2019-2470
   Binswanger IA, 2016, ADDICTION, V111, P499, DOI 10.1111/add.13200
   Bonar EE, 2017, AIDS BEHAV, V21, P2069, DOI 10.1007/s10461-016-1570-z
   Bonar EE, 2014, J STUD ALCOHOL DRUGS, V75, P259, DOI 10.15288/jsad.2014.75.259
   Buttram ME, 2016, J PSYCHOACTIVE DRUGS, V48, P187, DOI 10.1080/02791072.2016.1187319
   Celentano David D, 2008, CURR HIV/AIDS REP, V5, P212, DOI 10.1007/s11904-008-0030-4
   Center for Disease Control and Prevention, 2017, SEXUALLY TRANSMITTED, V0, P0
   Centers for Disease Control and Prevention, 2019, UND CAUS DEATH 2018, V0, P0
   Clayton HB, 2019, AM J PREV MED, V57, P533, DOI 10.1016/j.amepre.2019.05.017
   Friedman SR, 2017, AIDS BEHAV, V21, P994, DOI 10.1007/s10461-016-1672-7
   Gomes T, 2018, JAMA NETW OPEN, V1, P0, DOI 10.1001/jamanetworkopen.2018.0217
   Hadland SE, 2017, JAMA PEDIATR, V171, P747, DOI 10.1001/jamapediatrics.2017.0745
   Ibanez GE, 2010, ARCH SEX BEHAV, V39, P959, DOI 10.1007/s10508-010-9606-3
   Jessell L, 2017, J INTERPERS VIOLENCE, V32, P2929, DOI 10.1177/0886260515596334
   Johnson KM, 2013, J PSYCHOACTIVE DRUGS, V45, P112, DOI 10.1080/02791072.2013.785811
   Johnston LD, 2019, I SOC RES, V0, P0
   Jones CM, 2020, MMWR-MORBID MORTAL W, V69, P38, DOI 10.15585/mmwr.su6901a5
   Kurtz SP, 2013, J SUBST ABUSE TREAT, V44, P301, DOI 10.1016/j.jsat.2012.08.004
   Mateu-Gelabert P, 2015, J SUBST ABUSE TREAT, V48, P13, DOI 10.1016/j.jsat.2014.07.002
   Metzger D., 1993, 6 ANN M NAT COOP VAC, V0, P0
   Minzi MAL, 2017, DRUG ALCOHOL DEPEN, V171, PE118, DOI 10.1016/j.drugalcdep.2016.08.328
   Mitchell SG, 2021, J SUBST ABUSE TREAT, V130, P0, DOI 10.1016/j.jsat.2021.108407
   NURCO DN, 1991, BEHAV SCI LAW, V9, P221, DOI 10.1002/bsl.2370090303
   Pokhrel P, 2018, SUBST USE MISUSE, V53, P1057, DOI 10.1080/10826084.2017.1392983
   Rostad WL, 2020, PREV SCI, V21, P398, DOI 10.1007/s11121-019-01049-7
   Schrager Sheree M, 2014, J ADDICT, V2014, P156954, DOI 10.1155/2014/156954
   Selfridge M, 2020, INT J DRUG POLICY, V76, P0, DOI 10.1016/j.drugpo.2019.102623
   Subramaniam GA, 2010, ADDICTION, V105, P686, DOI 10.1111/j.1360-0443.2009.02829.x
   Subramaniam GA, 2009, DRUG ALCOHOL DEPEN, V99, P141, DOI 10.1016/j.drugalcdep.2008.07.016
   The National Institute on Drug Abuse Blog Team, 2020, DRUG OV YOUTH, V0, P0
   Wells BE, 2015, J SEX RES, V52, P659, DOI 10.1080/00224499.2014.918085
   Woody GE, 2008, JAMA-J AM MED ASSOC, V300, P2003, DOI 10.1001/jama.2008.574
NR 38
TC 2
Z9 2
U1 0
U2 1
PU PERGAMON-ELSEVIER SCIENCE LTD
PI OXFORD
PA THE BOULEVARD, LANGFORD LANE, KIDLINGTON, OXFORD OX5 1GB, ENGLAND
SN 0740-5472
EI 1873-6483
J9 J SUBST ABUSE TREAT
JI J. Subst. Abus. Treat.
PD NOV 15
PY 2021
VL 130
IS 
BP 
EP 
DI 10.1016/j.jsat.2021.108477
EA MAY 2021
PG 8
WC Psychology, Clinical; Substance Abuse
SC Psychology; Substance Abuse
GA WC1CM
UT WOS:000704001300018
PM 34118711
DA 2023-03-20
ER

PT J
AU McCann, H
   Moore, MJ
   Barr, EM
   Wilson, K
AF McCann, Heather
   Moore, Michele J.
   Barr, Elissa M.
   Wilson, Kristina
TI Sexual Health Services in Schools: A Successful Community Collaborative
SO HEALTH PROMOTION PRACTICE
LA English
DT Article
DE school health; sexual health; child; adolescent health; access to health care; health education; health promotion; HIV; AIDS; partnerships; coalitions; reproductive health
ID centers; care; adolescents; us
AB School-based health centers (SBHCs) are an essential part of a comprehensive approach to address the health needs of youth. SBHCs that provide sexual health services (SHS) show promising results in improving reproductive health outcomes among youth. Despite the positive impact SBHCs can have, few school districts have SBHCs, and even fewer provide SHS. This article describes a successful 5-year project to provide SHS through SBHCs in a large county in the southeast United States. A community collaborative, including the schools, health department, community agencies and a local university, was created to address the project goals and objectives. Various steps were taken to plan for the SBHCs, including documenting community support for SHS offered through SBHCs, identifying school sites for SBHCs, and the process for offering pregnancy, STD (sexually transmitted disease), and HIV testing, treatment, and referrals. Protocols for clinic flow, testing, staffing, training, and student recruitment were developed. The staff at the SBHCs were successful in recruiting students to attend educational sessions and to receive testing and treatment. Student feedback was overwhelmingly positive. Lessons learned about the importance of the partnership's collaboration, using recommended clinic protocol, ensuring clear communication with school staff, and employing youth friendly recruitment and clinic practices are shared.
C1 [McCann, Heather; Moore, Michele J.; Barr, Elissa M.] Univ North Florida, Jacksonville, FL 32224 USA.
   [Wilson, Kristina] Florida Dept Hlth Duval Cty, Jacksonville, FL USA.
C3 State University System of Florida; University of North Florida; Florida Department of Health
RP McCann, H (corresponding author), Univ North Florida, Brooks Coll Hlth, Dept Publ Hlth, 1 UNF Dr, Jacksonville, FL 32224 USA.
EM hmccann@cdc.gov
FU NCHHSTP CDC HHS [U87 PS004140] Funding Source: Medline
CR Albright K, 2016, ACAD PEDIATR, V16, P381, DOI 10.1016/j.acap.2015.06.004
   [Anonymous], 2016, PEDIATRICS, V138, P0
   Bersamin M, 2018, J SCH NURS, V34, P359, DOI 10.1177/1059840517703161
   Blackman K., 2018, TEEN PREGNANCY PREVE, V0, P0
   BOONSTRA H, 2015, GUTTMACHER POLICY RE, V18, P1
   Center for Disease Control and Prevention, 2018, AD SCH HLTH, V0, P0
   Centers for Disease Control and Prevention, 2016, HIV YOUTH, V0, P0
   Centers for Disease Control and Prevention, 2017, AD SCH HLTH STOR SUC, V0, P0
   Centers for Disease Control and Prevention, 2017, RES SCH HLTH POL PRA, V0, P0
   Centers for Disease Control and Prevention, 2013, TEEN FRIENDL REPR HL, V0, P0
   Centers for Disease Control and Prevention, 2017, SEX TRANSM DIS SURV, V0, P0
   Charania MR, 2011, AIDS BEHAV, V15, P1283, DOI 10.1007/s10461-010-9812-y
   Daley AM, 2018, J SCH NURS, V34, P367, DOI 10.1177/1059840517709503
   de Wit GA, 2015, SEX TRANSM INFECT, V91, P423, DOI 10.1136/sextrans-2014-051677
   Denno DM, 2015, J ADOLESCENT HEALTH, V56, PS22, DOI 10.1016/j.jadohealth.2014.09.012
   Ethier KA, 2011, J ADOLESCENT HEALTH, V48, P562, DOI 10.1016/j.jadohealth.2011.01.018
   Florida Department of Education, 2013, FLOR STAT STAT NEXT, V0, P0
   Florida Department of Health, 2019, PROGR SERV WOM HLTH, V0, P0
   Florida Health Duval [Florida Health Duval], 2019, MEDICALDIRECTORMONDA, V0, P0
   Johns Hopkins University, 2018, Y2CONNECT MOB APPL S, V0, P0
   Keeton V, 2012, CURR PROB PEDIATR AD, V42, P132, DOI 10.1016/j.cppeds.2012.03.002
   Kirby, 2007, EMERGING ANSWERS RES, V0, P0
   Knopf JA, 2016, AM J PREV MED, V51, P114, DOI 10.1016/j.amepre.2016.01.009
   Love H, 2016, SCH BASED HLTH ALLIA, V0, P0
   Mason-Jones AJ, 2012, SYST REV, V1, P0, DOI 10.1186/2046-4053-1-49
   Minguez M, 2015, J ADOLESCENT HEALTH, V56, P338, DOI 10.1016/j.jadohealth.2014.10.269
   Moore MJ, 2016, J SCHOOL HEALTH, V86, P660, DOI 10.1111/josh.12421
   Rand CM, 2018, ACAD PEDIATR, V18, PS72, DOI 10.1016/j.acap.2018.01.002
   Sabharwal M, 2018, J SCHOOL HEALTH, V88, P590, DOI 10.1111/josh.12648
   Smith P, 2011, J ADOLESCENT HEALTH, V48, PS107, DOI 10.1016/j.jadohealth.2010.11.221
   VanDevanter NL, 2005, AM J PUBLIC HEALTH, V95, P331, DOI 10.2105/AJPH.2003.028357
   Wang LY, 2021, J SCH NURS, V37, P195, DOI 10.1177/1059840519890026
   Workowski KA, 2015, MMWR RECOMM REP, V64, P1, DOI 10.15585/mmwr.rr7004a1
NR 34
TC 1
Z9 1
U1 1
U2 5
PU SAGE PUBLICATIONS INC
PI THOUSAND OAKS
PA 2455 TELLER RD, THOUSAND OAKS, CA 91320 USA
SN 1524-8399
EI 1552-6372
J9 HEALTH PROMOT PRACT
JI Health Promot. Pract.
PD MAY 15
PY 2021
VL 22
IS 3
BP 349
EP 357
DI 10.1177/1524839919894303
EA JAN 2020
PG 9
WC Public, Environmental & Occupational Health
SC Public, Environmental & Occupational Health
GA RU6AB
UT WOS:000508775800001
PM 31958977
DA 2023-03-20
ER

PT J
AU Senjovu, DK
   Naikoba, S
   Mugabe, P
   Kadengye, DT
   McCarthy, C
   Riley, PL
   Dalal, S
AF Senjovu, Dan K.
   Naikoba, Sarah
   Mugabe, Pallen
   Kadengye, Damazo T.
   McCarthy, Carey
   Riley, Patricia L.
   Dalal, Shona
TI Retention of knowledge and clinical competence among Ugandan mid-level health providers 1 year after intensive clinical mentorship in TB and HIV management
SO HUMAN RESOURCES FOR HEALTH
LA English
DT Article
DE Task sharing; Clinical mentorship; HIV; TB; Mid-level providers
ID randomized controlled-trial; diffusion; vignettes; students
AB Introduction Clinical mentorship is effective in improving knowledge and competence of health providers and may be a useful task sharing approach for improving antiretroviral therapy. However, the endurance of the effect of clinical mentorship is uncertain. Methods The midlevel health providers who participated in a cluster-randomized trial of one-on-one, on-site, clinical mentorship in tuberculosis and HIV for 8 h a week, every 6 weeks over 9 months were followed to determine if the gains in knowledge and competence that occurred after the intervention were sustained 6- and 12-months post-intervention. In December 2014 and June 2015, their knowledge and clinical competence were respectively assessed using vignettes and a clinical observation tool of patient care. Multilevel mixed effects regression analysis was used to compare the differences in mean scores for knowledge and clinical competence between times 0, 1, 2, and 3 by arm. Results At the end of the intervention phase of the trial, the mean gain in knowledge scores and clinical competence scores in the intervention arm was 13.4% (95% confidence interval ([CI]: 7.2, 19.6), and 27.8% (95% CI: 21.1, 34.5) respectively, with no changes seen in the control arm. Following the end of the intervention; knowledge mean scores in the intervention arm did not significantly decrease at 6 months (0.6% [95% CI - 1.4, 2.6]) or 12 months (- 2.8% [95% CI: - 5.9, 0.3]) while scores in the control arm significantly increased at 6 months (6.6% [95% CI: 4.4, 8.9]) and 12 months (7.9% [95% CI: 5.4, 10.5]). Also, no significant decrease in clinical competence mean scores for intervention arm was seen at 6 month (2.8% [95% CI: - 1.8, 7.5] and 12 months (3.7% [95% CI: - 2.4, 9.8]) while in the control arm, a significant increase was seen at 6 months (5.8% [95% CI: 1.2, 10.3] and 12 months (11.5% [95% CI: 7.6, 15.5]). Conclusions Mentees sustained the competence and knowledge gained after the intervention for a period of one year. Although, there was an increase in knowledge in the control group over the follow-up period, MLP in the intervention arm experienced earlier and sustained gains. One-on-one clinical mentorship should be scaled-up as a task-sharing approach to improve clinical care. Trial Registration The study received ethics approvals from 3 institutions-the US Centers for Disease Control and Prevention Institutional Review Board (USA), the Institutional Review Board "JCRC's HIV/AIDS Research Committee" IRB#1-IRB00001515 with Federal Wide Assurance number (FWA00009772) based in Kampala and the Uganda National Council of Science and Technology (Uganda) which approves all scientific protocols to be implemented in Uganda.
C1 [Senjovu, Dan K.; Naikoba, Sarah; Mugabe, Pallen] Makerere Univ Kampala, Infect Dis Inst, Coll Hlth Sci, Kampala, Uganda.
   [Kadengye, Damazo T.; Dalal, Shona] Ctr Dis Control & Prevent, Kampala, Uganda.
   [McCarthy, Carey; Riley, Patricia L.] Ctr Dis Control & Prevent, Atlanta, GA USA.
C3 Makerere University; Centers for Disease Control & Prevention - USA
RP Senjovu, DK (corresponding author), Makerere Univ Kampala, Infect Dis Inst, Coll Hlth Sci, Kampala, Uganda.
EM danksenjovu@gmail.com
FU U.S. President's Emergency Plan for AIDS Relief (PEPFAR) through the U.S. Centers for Disease Control and Prevention, Division of Global HIV [1U01GH000527]
CR ALEXANDER CS, 1978, PUBLIC OPIN QUART, V42, P93, DOI 10.1086/268432
   Amaral F, 2013, OPEN MED ED J, V6, P48, DOI 10.2174/1876519x01306010048
   Assembly UG, 2015, TRANSFORMING OUR WOR, V0, P0
   Atzmuller C, 2010, METHODOLOGY-EUR, V6, P128, DOI 10.1027/1614-2241/a000014
   Callaghan M, 2010, HUM RESOUR HEALTH, V8, P0, DOI 10.1186/1478-4491-8-8
   Evans SC, 2015, INT J CLIN HLTH PSYC, V15, P160, DOI 10.1016/j.ijchp.2014.12.001
   Gattellari M, 2005, FAM PRACT, V22, P253, DOI 10.1093/fampra/cmi028
   Gould D, 1996, J CLIN NURS, V5, P207, DOI 10.1111/j.1365-2702.1996.tb00253.x
   Jokelainen M, 2011, J CLIN NURS, V20, P2854, DOI 10.1111/j.1365-2702.2010.03571.x
   JOVANOVIC B, 1989, REV ECON STUD, V56, P569, DOI 10.2307/2297501
   Keane D, 2013, ADV HUM FACT ERG SER, V0, P451
   Kovacs G, 2000, ANN EMERG MED, V36, P301, DOI 10.1067/mem.2000.109339
   Lennox L, 2018, IMPLEMENT SCI, V13, P0, DOI 10.1186/s13012-017-0707-4
   Morris MB., 2009, ZAMBIA, V9, P1
   Morrison A, 2013, ECON GEOGR, V89, P77, DOI 10.1111/j.1944-8287.2012.01167.x
   Naikoba S, 2017, JAIDS-J ACQ IMM DEF, V75, PE120, DOI 10.1097/QAI.0000000000001378
   Roediger HL, 2006, PSYCHOL SCI, V17, P249, DOI 10.1111/j.1467-9280.2006.01693.x
   Sambunjak D, 2006, JAMA-J AM MED ASSOC, V296, P1103, DOI 10.1001/jama.296.9.1103
   Scarbrough H, 2001, BRIT J MANAGE, V12, P3, DOI 10.1111/1467-8551.00182
   Schmidmaier R, 2011, MED EDUC, V45, P1101, DOI 10.1111/j.1365-2923.2011.04043.x
   Su E, 2000, ACAD EMERG MED, V7, P779, DOI 10.1111/j.1553-2712.2000.tb02270.x
   Uganda MOH, 2010, CLIN MENT POCK REF G, V0, P1
   Vasan A, 2009, HUM RESOUR HEALTH, V7, P0, DOI 10.1186/1478-4491-7-75
   Walugembe DR, 2019, HEALTH RES POLICY SY, V17, P0, DOI 10.1186/s12961-018-0405-y
   WHO, 2015, WHOS GLOB HLTH WORKF, V0, P0
   WHO. PEPFAR & UNAIDS, 2007, TASK SHIFT RAT RED T, V0, P0
   World Health Organization, 2005, WHO REC CLASS PEST H, V0, P16
NR 27
TC 0
Z9 0
U1 0
U2 1
PU BMC
PI LONDON
PA CAMPUS, 4 CRINAN ST, LONDON N1 9XW, ENGLAND
SN 
EI 1478-4491
J9 HUM RESOUR HEALTH
JI Hum. Resour. Health
PD DEC 9
PY 2021
VL 19
IS 1
BP 
EP 
DI 10.1186/s12960-021-00693-x
PG 8
WC Health Policy & Services; Industrial Relations & Labor
SC Health Care Sciences & Services; Business & Economics
GA XM0VE
UT WOS:000728554100001
PM 34886868
DA 2023-03-20
ER

PT J
AU Gilan, NR
   Ghasemi, SR
   Mohamadi, A
   Khezeli, M
   Heydarpour, F
   Bahrami, S
AF Gilan, Nader Rajabi
   Ghasemi, Seyed Ramin
   Mohamadi, Akram
   Khezeli, Mehdi
   Heydarpour, Fatemeh
   Bahrami, Shahab
TI Association of social capital and AIDS health literacy with AIDS risk perception in adolescents
SO HIV & AIDS REVIEW
LA English
DT Article
DE AIDS literacy; AIDS risk perception; social capital; adolescents
ID hiv; kermanshah; behaviors
AB Introduction: Human immunodeficiency virus (HIV) infection has become a major health challenge in recent decades. Poor health knowledge can lead to the faster transmission of HIV in the community. This study aimed to investigate the association of social capital and acquired immunodeficiency syndrome (AIDS) health literacy with AIDS risk perception in Iranian adolescents. Material and methods: This cross-sectional study was conducted with 354 high school students of Kermanshah city, the west part of Iran, selected by multi-stage sampling method. Respondents filled out social capital, HIV/AIDS health literacy, and AIDS risk perception questionnaires. Data were analyzed by SPSS-18 using Pearson correlation, regression, ANOVA, and independent t-tests. Results: The mean age of respondents was 17.02 +/- 0.84 years. The results of independent t-test showed that girls had more scores in family social capital (p = 0.009) and school social capital domains (p = 0.001).There were a moderate and significant correlations between AIDS health literacy with family social capital (r = 0.178; p = 0.001) and AIDS risk perception (r = 0.317; p = 0.009). Also, regression analysis showed that 12.1% of variations in AIDS risk perception were explained by several variables of the study. Conclusions: Considering the relationship between AIDS health literacy and social capital with AIDS risk perception, it can be concluded that the increased power of visual and written analysis and understanding of adolescents, along with cohesion, respect, trust, and mutual understanding in the family, can be a protective factor against HIV disease.
C1 [Gilan, Nader Rajabi; Ghasemi, Seyed Ramin; Mohamadi, Akram; Khezeli, Mehdi; Heydarpour, Fatemeh] Kermanshah Univ Med Sci, Social Dev & Hlth Promot Res Ctr, Hlth Inst, Kermanshah, Iran.
   [Bahrami, Shahab] Islamic Azad Univ, Dept Sport Management, Kermanshah Branch, Kermanshah, Iran.
C3 Kermanshah University of Medical Sciences; Islamic Azad University
RP Khezeli, M (corresponding author), Kermanshah Univ Med Sci, Social Dev & Hlth Promot Res Ctr, Kermanshah, Iran.
EM khezelimehdi@yahoo.com
FU Kermanshah University of Medical Sciences [95577]
CR Amin I, 2016, J APPL GERONTOL, V35, P982, DOI 10.1177/0733464814547048
   Arabi M, 2013, HOLIST NURS MIDWIFER, V23, P45
   Bagheri Yazdi H. S., 2011, SOCIAL WELFARE Q, V11, P223
   Barragan M, 2005, J GEN INTERN MED, V20, P422, DOI 10.1111/j.1525-1497.2005.40128.x
   Benifatemeh H, 2014, J APPL SOC, V24, P73
   Bhattacharya G, 2005, AIDS EDUC PREV, V17, P555, DOI 10.1521/aeap.2005.17.6.555
   Boostani D., 2012, J SOCIAL SCI FACULTY, V1, P1
   Chalabi M, 2011, J SOCIOL, V11, P34
   Frumence G., 2011, ROLE SOCIAL CAPITAL, V0, P0
   Golchin M, 2011, SOCIAL ISSUES IRAN, V3, P177
   Graham J, 2007, AIDS BEHAV, V11, P385, DOI 10.1007/s10461-006-9164-9
   Haghdoost A. A., 2011, IRANIAN JOURNAL OF EPIDEMIOLOGY, V6, P8
   Han Y, 2015, SOC WORK RES, V39, P199, DOI 10.1093/swr/svv027
   Hoseinpour N, 2013, SOTSIOL ISSLED+, V5, P119
   Jones JC, 2013, STUDY ASS RISK TAKIN, V0, P0
   Kalichman Seth C, 2008, J INT ASSOC PHYSICIANS AIDS CARE (CHIC), V7, P317, DOI 10.1177/1545109708328130
   Khademi N, 2017, HIV MED, V18, P220, DOI 10.1111/hiv.12416
   Khademi N, 2016, HIV AIDS REV, V15, P147, DOI 10.1016/j.hivar.2016.11.003
   Kohler HP, 2007, DEMOGRAPHY, V44, P1, DOI 10.1353/dem.2007.0006
   Meshkati M, 2014, J MAZANDARAN U MED S, V23, P100
   Palumbo R, 2015, INT J HEALTH POLICY, V4, P417, DOI 10.15171/ijhpm.2015.95
   Rafieian M, 2016, J CRISIS MANAGEMENT, V0, P37
   Reisi M., 2015, IRAN J DIAB METAB, V14, P199
   Renner B, 2005, ENZYKLOPADIE PSYCHOL, V0, P173
   Rezaei M, 2017, PERSONAL MENT HEALTH, V11, P51, DOI 10.1002/pmh.1361
   Rjabi Gilan N, 2013, J ZANJAN U MED SCI, V21, P95
   Shariatinia S, 2015, ARMAGHANE DANESH, V19, P1082
   Sychareun V, 2013, BMC PUBLIC HEALTH, V13, P0, DOI 10.1186/1471-2458-13-1126
   Tol A, 2012, HOSPITAL, V11, P45
   Wang DN, 2017, EVAL HEALTH PROF, V40, P61, DOI 10.1177/0163278716684167
   Waylen A, 2008, EUR J PUBLIC HEALTH, V18, P300, DOI 10.1093/eurpub/ckm131
   Webel AR, 2015, J PAIN SYMPTOM MANAG, V50, P59, DOI 10.1016/j.jpainsymman.2014.12.013
   Yang HsiehHua, 2013, HEALTH, V5, P898
   Zakiei A., 2015, J MAZANDARAN U MED S, V25, P119
NR 34
TC 0
Z9 0
U1 3
U2 6
PU TERMEDIA PUBLISHING HOUSE LTD
PI POZNAN
PA KLEEBERGA 2, POZNAN, 61-615, POLAND
SN 1730-1270
EI 1732-2707
J9 HIV AIDS REV
JI HIV AIDS Rev.
PD JUN 15
PY 2021
VL 20
IS 1
BP 52
EP 58
DI 10.5114/hivar.2021.105112
PG 7
WC Infectious Diseases
SC Infectious Diseases
GA RN0WH
UT WOS:000640075400009
DA 2023-03-20
ER

PT J
AU Musakwa, NO
   Bor, J
   Nattey, C
   Lonnermark, E
   Nyasulu, P
   Long, L
   Evans, D
AF Musakwa, Nozipho Orykah
   Bor, Jacob
   Nattey, Cornelius
   Lonnermark, Elisabet
   Nyasulu, Peter
   Long, Lawrence
   Evans, Denise
TI Perceived barriers to the uptake of health services among first-year university students in Johannesburg, South Africa
SO PLOS ONE
LA English
DT Article
ID care; stigma; gender; access; adolescents; women
AB Background Young people face many barriers to accessing appropriate health care services including screening for HIV and tuberculosis (TB). The study aimed to identify perceived barriers to the uptake of health services among young adults entering the tertiary education system in South Africa. Methods We conducted a cross-sectional study among first-year students aged 18-25 years, registered at one of three universities in Johannesburg, South Africa, in 2017. Participants completed a self-administered paper-based questionnaire. We describe perceived barriers to accessing health services, stratified by gender and recent engagement in TB or HIV services, together with sources of information about HIV and TB. Results Seven hundred and ninety-two (792) students were included in the study of which 54.8% were female. Perceived barriers to accessing services included long waiting time (n = 342,43.2%), attitude of health workers (n = 263,33.2%), lack of sufficient information/poor health literacy (n = 148,18.7%), and inability to leave/stay away from studies (n = 137,17.3%). Among participants who tested for HIV in the past 6 months (n = 400, 50.5%), waiting time and attitude of health care workers were perceived as barriers to accessing services. Compared to males, females were more likely to view attitudes of health workers (40.3% vs. 25.0%; p = 0.001) and inability to leave/stay away from studies (20.5% vs.13.4%; p = 0.025) as potential barriers. While just over half of the students (50.5%; 400/792) in this study had accessed health services in the past 6 months, very few (15.0%) opted to use campus health services, and even less (5%) reported receiving information about HIV and TB from the university itself. Conclusion Despite perceived barriers to accessing HIV and TB services off campus, fewer than one in five students starting out at university opted to use campus health services. Campus health services could address many of the barriers unique to university students.
C1 [Musakwa, Nozipho Orykah; Nattey, Cornelius; Long, Lawrence; Evans, Denise] Univ Witwatersrand, Fac Hlth Sci, Sch Clin Med, Hlth Econ & Epidemiol Res Off, Johannesburg, South Africa.
   [Bor, Jacob; Long, Lawrence] Boston Univ, Sch Publ Hlth, Dept Global Hlth, Boston, MA USA.
   [Bor, Jacob] Boston Univ, Sch Publ Hlth, Dept Epidemiol, Boston, MA USA.
   [Lonnermark, Elisabet] Sahlgrens Univ Hosp, Dept Infect Dis, Gothenburg, Sweden.
   [Nyasulu, Peter] Stellenbosch Univ, Fac Hlth Med & Hlth Sci, Div Epidemiol & Biostat, Cape Town, South Africa.
   [Nyasulu, Peter] Univ Witwatersrand, Fac Hlth Sci, Sch Publ Hlth, Div Epidemiol & Biostat, Johannesburg, South Africa.
C3 University of Witwatersrand; Boston University; Boston University; Sahlgrenska University Hospital; Stellenbosch University; University of Witwatersrand
RP Evans, D (corresponding author), Univ Witwatersrand, Fac Hlth Sci, Sch Clin Med, Hlth Econ & Epidemiol Res Off, Johannesburg, South Africa.
EM devans@heroza.org
FU American People and the President's Emergency Plan for AIDS Relief (PEPFAR) through US Agency for International Development (USAID) [AID-674-A-12-00029, 72067419CA00004, 674-A00-09-00018-00]
CR Aboyade OM, 2016, BMC COMPLEM ALTERN M, V16, P0, DOI 10.1186/s12906-016-1378-4
   Adams R, 2017, AFR J PRIM HEALTH CA, V9, P0, DOI 10.4102/phcfm.v9i1.1350
   AHRQ, 2015, 150007 AHRQ, V0, P0
   Bertakis KD, 2000, J FAM PRACTICE, V49, P147
   Booth ML, 2008, J PAEDIATR CHILD H, V44, P699, DOI 10.1111/j.1440-1754.2008.01409.x
   Delany-Moretlwe S, 2015, J INT AIDS SOC, V18, P29, DOI 10.7448/IAS.18.2.19833
   Dellar RC, 2015, J INT AIDS SOC, V18, P64, DOI 10.7448/IAS.18.2.19408
   Dickson-Tetteh K, 2001, REPROD HEALTH MATTER, V9, P160, DOI 10.1016/S0968-8080(01)90020-5
   Earnshaw VA, 2012, CHRONIC ILLN, V8, P79, DOI 10.1177/1742395311429393
   Egbujie BA, 2018, SAMJ S AFR MED J, V108, P311, DOI 10.7196/SAMJ.2017.v108i4.12583
   Evans D, 2018, S AFRICAN J CHILD HL, V12, P19, DOI 10.7196/SAJCH.2018.V12I2B.1525
   Filmer D, 2001, DEMOGRAPHY, V38, P115, DOI 10.2307/3088292
   Geary RS, 2014, BMC HEALTH SERV RES, V14, P0, DOI 10.1186/1472-6963-14-259
   Ghafari M, 2014, INT J PREVENTIVE MED, V5, P805
   Goudge J, 2009, BMC HEALTH SERV RES, V9, P0, DOI 10.1186/1472-6963-9-75
   Harris B, 2011, J PUBLIC HEALTH POL, V32, PS102, DOI 10.1057/jphp.2011.35
   Harris PA, 2019, J BIOMED INFORM, V95, P0, DOI 10.1016/j.jbi.2019.103208
   HSRC, 2018, 5 S AFR NAT HIV PREV, V0, P0
   Hunt K, 2011, J HEALTH SERV RES PO, V16, P108, DOI 10.1258/jhsrp.2010.009131
   Kose J, 2018, JAIDS-J ACQ IMM DEF, V79, P367, DOI 10.1097/QAI.0000000000001819
   Lekas HM, 2011, QUAL HEALTH RES, V21, P1205, DOI 10.1177/1049732311405684
   Lewis AK, 2019, BMC HEALTH SERV RES, V19, P0, DOI 10.1186/s12913-019-4660-6
   Martin JM, 2010, HIGH EDUC RES DEV, V29, P259, DOI 10.1080/07294360903470969
   Maskew M., 2016, 21 INT AIDS C DURB, V0, P0
   Maskew M, 2016, AIDS RES TREAT, V2016, P0, DOI 10.1155/2016/4161738
   Maughan-Brown B, 2018, AIDS BEHAV, V22, P765, DOI 10.1007/s10461-017-1877-4
   McLaren Z, 2013, DISTANCE BARRIER HLT, V0, P0
   Miller AL, 2017, INT J EDUC ARTS, V18, P1
   Otwombe K., 2015, GLOBAL HLTH ACTION, V8, P1, DOI 10.3402/GHA.V8.25670
   Peters DH, 2008, ANN NY ACAD SCI, V1136, P161, DOI 10.1196/annals.1425.011
   Pichert JW, 1997, DIABETES EDUCATOR, V23, P181, DOI 10.1177/014572179702300209
   Potts EM, 2017, THESIS, V0, P407
   Sam-Agudu NA, 2016, PEDIATR RES, V79, P838, DOI 10.1038/pr.2016.28
   Sanyaolu OO, 2017, ACCESS BARRIERS CAMP, V0, P0, DOI DOI 10.1016/j.burns.2016.10.004
   Schriver B, 2014, BMC HEALTH SERV RES, V14, P0, DOI 10.1186/s12913-014-0625-y
   Shisana O, 2014, S AFRICAN NATL HIV P, V0, P0
   Smith A, 2016, INT J TUBERC LUNG D, V20, P350, DOI 10.5588/ijtld.15.0312
   Sokhela DG, 2013, CURATIONIS, V36, P8
   Southern Africa Labour and Development Research Unit, 2016, S AFR NAT INC DYN ST, V0, P0
   Statistics South Africa, 2015, MOB MORT PATT YOUTH, V0, P0
   Syed ST, 2013, J COMMUN HEALTH, V38, P976, DOI 10.1007/s10900-013-9681-1
   Tilahun M, 2012, REPROD HEALTH, V9, P0, DOI 10.1186/1742-4755-9-19
   Tylee A, 2007, LANCET, V369, P1565, DOI 10.1016/S0140-6736(07)60371-7
   von Wagner C, 2007, J EPIDEMIOL COMMUN H, V61, P1086, DOI 10.1136/jech.2006.053967
   World Health Organization, 2019, COM AG AD HLTH, V0, P0
NR 45
TC 2
Z9 2
U1 0
U2 1
PU PUBLIC LIBRARY SCIENCE
PI SAN FRANCISCO
PA 1160 BATTERY STREET, STE 100, SAN FRANCISCO, CA 94111 USA
SN 1932-6203
EI 
J9 PLOS ONE
JI PLoS One
PD JAN 22
PY 2021
VL 16
IS 1
BP 
EP 
DI 10.1371/journal.pone.0245427
PG 14
WC Multidisciplinary Sciences
SC Science & Technology - Other Topics
GA PZ7OB
UT WOS:000612929300111
PM 33481852
DA 2023-03-20
ER

PT J
AU Klein, V
   Brunner, F
   Grabowski, M
   Turner, D
AF Klein, Verena
   Brunner, Franziska
   Grabowski, Max
   Turner, Daniel
TI Stigma Surrounding Sexually Transmitted Infections among Medical Students in Germany
SO JOURNAL OF SEX RESEARCH
LA English
DT Article
ID health-related stigma; mental-health; effective interventions; bisexual people; lesbian people; implicit bias; gender; attitudes; sex; hiv
AB Stigmatization by health care professionals leads to decreased help-seeking behaviors in those being stigmatized. Prejudicial attitudes are especially pronounced concerning sexually transmitted infections (STIs), which is crucial in light of rising prevalence rates of STIs in recent years. We aimed to examine stigmatization against patients with sexually versus non-sexually transmitted infections among medical students in Germany. We also assessed how a person's sexual orientation or gender might contribute to stigma. Medical students (N = 332) read about a fictious patient with symptoms of pharyngitis after having had a casual sex encounter. Gender (female/male) and sexual orientation (hetero-/bi-/homosexual) of the patient as well as the pathogen causing the infection (gonococcus/H1N1-virus) were randomly varied. Afterwards, stigma against the patient was assessed. Patients with a gonococcal pharyngitis were perceived as more prone to engage in risky behavior, dumber, and less responsible than patients with a H1N1-virus pharyngitis. Bisexual patients were perceived as more prone to engage in risky behavior than hetero- and homosexual individuals. The predictability of the consequences of the patient's actions was rated higher in bisexual patients. Stigmatizing attitudes toward patients with a STI were frequent, especially against bisexual patients. More education should be dedicated to sexual/LGB health during medical school to reduce existing stigma.
C1 [Klein, Verena; Brunner, Franziska] Univ Med Ctr Hamburg Eppendorf, Inst Sex Res Sexual Med & Forens Psychiat, Martinistr 52, D-20246 Hamburg, Germany.
   [Grabowski, Max; Turner, Daniel] Univ Med Ctr Mainz, Dept Psychiat & Psychotherapy, Mainz, Germany.
C3 University of Hamburg; University Medical Center Hamburg-Eppendorf; Johannes Gutenberg University of Mainz
[truncated: 604,881 more chars]
