# Supplementary material for: Studies on HIV/AIDS Among Students: Bibliometric Analysis
Source: Interact J Med Res. 2023 Aug 4;12:e46042. doi: 10.2196/46042 (PMC10439465; doi:10.2196/46042)
Supplement: Multimedia Appendix 1 [file ijmr_v12i1e46042_app1.zip › Multimedia Appendix 1/download2022u207.txt]

PT J
AU Mwaniki, SW
   Kaberia, PM
   Mugo, PM
   Palanee-Phillips, T
AF Mwaniki, Samuel Waweru
   Kaberia, Peter Mwenda
   Mugo, Peter Mwangi
   Palanee-Phillips, Thesla
TI "My Friends Would Believe My Word": Appropriateness and Acceptability of Respondent-Driven Sampling in Recruiting Young Tertiary Student Men Who Have Sex with Men for HIV/STI Research in Nairobi, Kenya
SO INTERNATIONAL JOURNAL OF ENVIRONMENTAL RESEARCH AND PUBLIC HEALTH
LA English
DT Article
DE human immune deficiency virus; sexually transmitted infections; men who have sex with men; respondent-driven sampling; sub-Saharan Africa; Kenya
ID formative research; hiv; hard; criteria; school
AB (1) Background: We conducted formative research to assess the appropriateness and acceptability of respondent-driven sampling (RDS) in recruiting tertiary student men who have sex with men (TSMSM) into a prospective human immunodeficiency virus/sexually transmitted infection (HIV/STI) biobehavioral survey in Nairobi, Kenya. (2) Methods: Between September and October 2020, semi-structured qualitative interviews were held with service providers from organizations that serve MSM (n = 3), and TSMSM (n = 13). Interviews were conducted in English, audio-recorded and transcribed, then thematically analyzed using NVivo version 11. (3) Results: Service providers reflected that RDS was appropriate due to the large though concealed networks of TSMSM. TSMSM perceived RDS to be acceptable based on their large social network sizes and the trust that existed amongst themselves. TSMSM were concerned about participating due to the risk of being outed as MSM and hence emphasized that researchers needed to assure them of their confidentiality and include MSM as part of the study team to encourage participation. (4) Conclusions: RDS was perceived as both an appropriate and acceptable sampling method. Use of RDS should be considered as a strategy for recruiting young, marginalized populations for HIV/STI research.
C1 [Mwaniki, Samuel Waweru] Univ Witwatersrand, Fac Hlth Sci, Sch Clin Med, ZA-2000 Johannesburg, South Africa.
   [Mwaniki, Samuel Waweru] Univ Nairobi, Cent Adm, Univ Hlth Serv, POB 30197-00100, Nairobi, Kenya.
   [Kaberia, Peter Mwenda] Univ Nairobi, Fac Sci & Technol, Sch Math, POB 30197-00100, Nairobi, Kenya.
   [Mugo, Peter Mwangi] Kenya Govt Med Res Ctr, Wellcome Trust Res Programme, POB 54840-00200, Nairobi, Kenya.
   [Palanee-Phillips, Thesla] Univ Witwatersrand, Fac Hlth Sci, Wits Reprod Hlth & HIV Inst, ZA-2000 Johannesburg, South Africa.
   [Palanee-Phillips, Thesla] Univ Washington, Sch Publ Hlth, Dept Epidemiol, Seattle, WA 98195 USA.
C3 University of Witwatersrand; University of Nairobi; University of Nairobi; Kenya Medical Research Institute; University of Witwatersrand; University of Washington; University of Washington Seattle
RP Mwaniki, SW (corresponding author), Univ Witwatersrand, Fac Hlth Sci, Sch Clin Med, ZA-2000 Johannesburg, South Africa.; Mwaniki, SW (corresponding author), Univ Nairobi, Cent Adm, Univ Hlth Serv, POB 30197-00100, Nairobi, Kenya.
EM smwaniki@cartafrica.org; petermwenda592@gmail.com; pmugo@kemri-wellcome.org; tpalanee@wrhi.ac.za
FU Consortium for Advanced Research Training in Africa (CARTA); Carnegie Corporation of New York [G-19-57145]; Sida [54100113]; Uppsala Monitoring Centre; DELTAS Africa Initiative [107768/Z/15/Z]; African Academy of Sciences (AAS)'s Alliance for Accelerating Excellence in Science in Africa (AESA); New Partnership for Africa's Development Planning and Coordinating Agency (NEPAD Agency); Wellcome Trust (UK); UK government
CR Allen DR, 2009, PUBLIC HEALTH REP, V124, P26, DOI 10.1177/003335490912400106
   Brink JG, 2017, S AFR J HIGH EDUC, V31, P184, DOI 10.20853/31-4-877
   Bryant J, 2014, INT J SOC RES METHOD, V17, P599, DOI 10.1080/13645579.2013.811921
   Cong L, 2008, BMC PUBLIC HEALTH, V8, P0, DOI 10.1186/1471-2458-8-250
   Daniulaityte R, 2012, DRUG ALCOHOL DEPEN, V121, P23, DOI 10.1016/j.drugalcdep.2011.08.005
   Delany-Moretlwe S, 2015, J INT AIDS SOC, V18, P29, DOI 10.7448/IAS.18.2.19833
   Fan S, 2019, SEX HEALTH, V16, P554, DOI 10.1071/SH18231
   Forrest JI, 2014, CULT HEALTH SEX, V16, P288, DOI 10.1080/13691058.2014.881551
   Fromme K, 2008, DEV PSYCHOL, V44, P1497, DOI 10.1037/a0012614
   GUBA EG, 1981, ECTJ-EDUC COMMUN TEC, V29, P75
   Hall WJ, 2017, AIDS EDUC PREV, V29, P38, DOI 10.1521/aeap.2017.29.1.38
   Heckathorn DD, 1997, SOC PROBL, V44, P174, DOI 10.1525/sp.1997.44.2.03x0221m
   Higgins DL, 1996, PUBLIC HEALTH REP, V111, P28
   Higher Education HIV/AIDS Programme South Africa (HEAIDS), 2009, HIV PREV REL FACT HI, V0, P0
   Hightow LB, 2005, JAIDS-J ACQ IMM DEF, V38, P531, DOI 10.1097/01.qai.0000155037.10628.cb
   Johnston L.G., 2010, METHODOLOGICAL INNOV, V5, P38, DOI https://doi.org/10.4256/mio.2010.0017
   Johnston LG, 2010, AIDS CARE, V22, P784, DOI 10.1080/09540120903373557
   Kuhns LM, 2015, J URBAN HEALTH, V92, P151, DOI 10.1007/s11524-014-9897-0
   Liamputtong P., 2013, QUALITATIVE RES METH, V4th ed., P0
   Mustanski BS, 2011, J SEX RES, V48, P218, DOI 10.1080/00224499.2011.558645
   Mwaniki SW, 2021, FRONT PUBLIC HEALTH, V9, P0, DOI 10.3389/fpubh.2021.619694
   Ojino R, 2018, J E-LEARN KNOWL SOC, V14, P109, DOI 10.20368/1971-8829/1369
   Okal Jerry, 2016, BMC RES NOTES, V9, P158, DOI 10.1186/s13104-016-1965-y
   Pinsky L, 2012, J AM COLL HEALTH, V60, P481, DOI 10.1080/07448481.2012.690465
   Proctor E, 2011, ADM POLICY MENT HLTH, V38, P65, DOI 10.1007/s10488-010-0319-7
   Renn K, 2017, HIGHER ED TODAY, V0, P0
   SHAPIRO BS, 1995, PAIN, V61, P139, DOI 10.1016/0304-3959(94)00164-A
   Tong A, 2007, INT J QUAL HEALTH C, V19, P349, DOI 10.1093/intqhc/mzm042
   Volz E, 2008, J OFF STAT, V24, P79
   Wejnert C, 2008, SOCIOL METHOD RES, V37, P105, DOI 10.1177/0049124108318333
   World Health Organization (WHO), 2015, HIV YOUNG MEN WHO HA, V0, P0
   Xu JJ, 2011, BMC PUBLIC HEALTH, V11, P0, DOI 10.1186/1471-2458-11-287
   Zhang L, 2012, PLOS ONE, V7, P0, DOI 10.1371/journal.pone.0037211
   Zheng JD, 2012, AIDS EDUC PREV, V24, P78, DOI 10.1521/aeap.2012.24.1.78
   Zou HC, 2018, LANCET INFECT DIS, V18, P16, DOI 10.1016/S1473-3099(17)30711-9
NR 37
TC 1
Z9 1
U1 1
U2 1
PU MDPI
PI BASEL
PA ST ALBAN-ANLAGE 66, CH-4052 BASEL, SWITZERLAND
SN 
EI 1660-4601
J9 INT J ENV RES PUB HE
JI Int. J. Environ. Res. Public Health
PD JUN 15
PY 2022
VL 19
IS 12
BP 
EP 
DI 10.3390/ijerph19127331
PG 13
WC Environmental Sciences; Public, Environmental & Occupational Health
SC Environmental Sciences & Ecology; Public, Environmental & Occupational Health
GA 2O5DK
UT WOS:000819078400001
PM 35742579
DA 2023-03-20
ER

PT J
AU Wang, XY
   Kerkmann, L
   Hetzel, M
   Windmann, S
   Trilling, M
   Zhang, WL
   Ehrhardt, A
   Bayer, W
AF Wang, Xiaoyan
   Kerkmann, Leonie
   Hetzel, Mario
   Windmann, Sonja
   Trilling, Mirko
   Zhang, Wenli
   Ehrhardt, Anja
   Bayer, Wibke
TI Analysis of the Prevalence of Binding and Neutralizing Antibodies against 39 Human Adenovirus Types in Student Cohorts Reveals Low-Prevalence Types and a Decline in Binding Antibody Levels during the SARS-CoV-2 Pandemic
SO JOURNAL OF VIROLOGY
LA English
DT Article
DE adenovirus; seroprevalence; neutralizing antibodies; binding antibodies; HAdV; adenoviruses; human adenovirus
ID hiv-1 vaccine; gene-therapy; double-blind; healthy-adults; efficacy; vectors; safety; trial; immunogenicity; epidemiology
AB Human adenoviruses (HAdVs) are important tools for vector development for applications such as immunization, oncolytic therapy, or gene therapy. However, their potential is limited by preexisting immunity against HAdV; therefore, it is important for future vector design to identify HAdV types of low seroprevalence. To provide such data, we performed an analysis of both binding and neutralizing antibodies in sera from three student cohorts. Among these young adults, we found the highest levels of binding antibodies against HAdV-C1, -D33, -A31, -B35, -C5, -D26, -E4, and -B7. The highest levels of neutralizing antibodies were detected against HAdV-C2, -B3, -C1, -F41, -G52, -C5, -A31, -E4, and -C6. While binding and neutralizing antibody levels were not different in males and females or in samples collected before and after the cold season, we found significantly lower levels of binding antibodies in sera collected 20 months after the beginning of the severe acute respiratory syndrome coronavirus 2 (SARS-CoV-2) pandemic, indicating a waning of HAdV-specific antibody responses on that time scale. Our data indicate that mainly HAdV types of species A, B, and D show low seroprevalence with regard to both binding and neutralizing antibodies and may represent good candidates for further characterization and future development as novel vector systems. IMPORTANCE Vectors based on human adenoviruses (HAdVs) are important for the development of novel immunizations, oncolytic therapies, and gene therapies. The use of HAdV-based vaccines against Ebola virus, the rapid adaptation of the vector technology for vaccines against severe acute respiratory syndrome coronavirus 2 (SARS-CoV-2), and their very good efficacy have shown the great potential of HAdV-based vaccines. Preexisting immunity against HAdV-based vectors can limit their efficacy significantly; therefore, it is highly desirable to identify HAdV types with low seroprevalence. The identification of new suitable HAdV types for vector development will broaden the repertoire and contribute to future epidemic preparedness. Vectors based on human adenoviruses (HAdVs) are important for the development of novel immunizations, oncolytic therapies, and gene therapies. The use of HAdV-based vaccines against Ebola virus, the rapid adaptation of the vector technology for vaccines against severe acute respiratory syndrome coronavirus 2 (SARS-CoV-2), and their very good efficacy have shown the great potential of HAdV-based vaccines.
C1 [Wang, Xiaoyan; Kerkmann, Leonie; Hetzel, Mario; Windmann, Sonja; Trilling, Mirko; Bayer, Wibke] Univ Duisburg Essen, Univ Hosp Essen, Inst Virol, Essen, Germany.
   [Zhang, Wenli; Ehrhardt, Anja] Witten Herdecke Univ, Virol & Microbiol, Witten, Germany.
C3 University of Duisburg Essen
RP Bayer, W (corresponding author), Univ Duisburg Essen, Univ Hosp Essen, Inst Virol, Essen, Germany.
EM wibke.bayer@uni-due.de
FU China Scholarship Council
CR Barouch DH, 2011, VACCINE, V29, P5203, DOI 10.1016/j.vaccine.2011.05.025
   Benko M, 2022, J GEN VIROL, V103, P0, DOI 10.1099/jgv.0.001721
   Buchbinder SP, 2008, LANCET, V372, P1881, DOI 10.1016/S0140-6736(08)61591-3
   Buchholz U., 2022, GRIPPEWEB WOCHENBERI, V0, P0, DOI DOI 10.25646/10152
   Burke J., 2020, STUDY CG0070 GIVEN C, V0, P0
   Burke J., 2020, STUDY CG0070 GIVEN P, V0, P0
   Carbone DP., 2007, GENE THERAPY TREATIN, V0, P0
   Cascallo M, 2007, MOL THER, V15, P1607, DOI 10.1038/sj.mt.6300239
   Chen H, 2010, J VIROL, V84, P10522, DOI 10.1128/JVI.00450-10
   DAMBROSIO E, 1982, J HYG-CAMBRIDGE, V89, P155, DOI 10.1017/S0022172400070650
   Garcia-Carbonero R, 2022, J IMMUNOTHER CANCER, V10, P0, DOI 10.1136/jitc-2021-003255
   GNESH GM, 1956, AM J PUBLIC HEALTH N, V46, P1325, DOI 10.2105/AJPH.46.10.1325
   Gray GE, 2011, LANCET INFECT DIS, V11, P507, DOI 10.1016/S1473-3099(11)70098-6
   GRAYSTON JT, 1956, J INFECT DIS, V99, P199, DOI 10.1093/infdis/99.2.199
   Hammer SM, 2013, NEW ENGL J MED, V369, P2083, DOI 10.1056/NEJMoa1310566
   Hrycak CP, 2019, J VIROL, V93, P0, DOI 10.1128/JVI.01155-19
   HUEBNER RJ, 1954, NEW ENGL J MED, V251, P1077, DOI 10.1056/NEJM195412302512701
   James KT, 2016, SCI REP-UK, V6, P0, DOI 10.1038/srep36826
   Kaulfuss M, 2017, RETROVIROLOGY, V14, P0, DOI 10.1186/s12977-017-0336-7
   Kumon H, 2015, CLIN MED INSIGHTS-ON, V9, P31, DOI 10.4137/CMO.S23252
   Lemckert AAC, 2006, J GEN VIROL, V87, P2891, DOI 10.1099/vir.0.82079-0
   Lynch JP, 2016, SEMIN RESP CRIT CARE, V37, P586, DOI 10.1055/s-0036-1584923
   Mast TC, 2010, VACCINE, V28, P950, DOI 10.1016/j.vaccine.2009.10.145
   McElrath MJ, 2008, LANCET, V372, P1894, DOI 10.1016/S0140-6736(08)61592-5
   Mennechet FJD, 2019, EXPERT REV VACCINES, V18, P597, DOI 10.1080/14760584.2019.1588113
   Milligan ID, 2016, JAMA-J AM MED ASSOC, V315, P1610, DOI 10.1001/jama.2016.4218
   Mittereder N, 1996, J VIROL, V70, P7498, DOI 10.1128/JVI.70.11.7498-7509.1996
   National Library of Medicine (US), 2002, DOS ESC STUD DET SAF, V0, P0
   Povsic TJ, 2021, AM HEART J, V241, P38, DOI 10.1016/j.ahj.2021.06.013
   ROWE WP, 1953, P SOC EXP BIOL MED, V84, P570, DOI 10.3181/00379727-84-20714
   Sadoff J, 2021, NEW ENGL J MED, V384, P1824, DOI 10.1056/NEJMoa2034201
   Sadoff J, 2021, NEW ENGL J MED, V384, P2187, DOI 10.1056/NEJMoa2101544
   Schiller JH., 2010, GENE THERAPY PLUS RA, V0, P0
   SCHMIDT NJ, 1966, J IMMUNOL, V97, P64
   Seto D, 2011, J VIROL, V85, P5701, DOI 10.1128/JVI.00354-11
   Sterman DH, 2011, AM J RESP CRIT CARE, V184, P1395, DOI 10.1164/rccm.201103-0554CR
   TAI FH, 1962, P SOC EXP BIOL MED, V109, P881, DOI 10.3181/00379727-109-27366
   Vogels R, 2003, J VIROL, V77, P8263, DOI 10.1128/JVI.77.15.8263-8271.2003
   YANG YP, 1995, J VIROL, V69, P2004, DOI 10.1128/JVI.69.4.2004-2015.1995
   Yu B, 2012, J MED VIROL, V84, P1408, DOI 10.1002/jmv.23325
   ZAIMAN E, 1956, POSTGRAD MED J, V32, P426
   Zhang WL, 2017, CELL REP, V19, P1698, DOI 10.1016/j.celrep.2017.05.008
   Zhu FC, 2020, LANCET, V396, P479, DOI 10.1016/S0140-6736(20)31605-6
   Zhu FC, 2017, LANCET, V389, P621, DOI 10.1016/S0140-6736(16)32617-4
   Zoulim F, 2020, HUM VACC IMMUNOTHER, V16, P388, DOI 10.1080/21645515.2019.1651141
NR 45
TC 1
Z9 1
U1 1
U2 1
PU AMER SOC MICROBIOLOGY
PI WASHINGTON
PA 1752 N ST NW, WASHINGTON, DC 20036-2904 USA
SN 0022-538X
EI 1098-5514
J9 J VIROL
JI J. Virol.
PD NOV 15
PY 2022
VL 96
IS 22
BP 
EP 
DI 10.1128/jvi.01133-22
EA NOV 2022
PG 14
WC Virology
SC Virology
GA 7X1UD
UT WOS:000879731300003
PM 36342295
DA 2023-03-20
ER

PT J
AU Zhou, QD
   Wu, WZ
   Yi, MY
   Shen, Y
   Goldsamt, L
   Alkhatib, A
   Jiang, WJ
   Li, XH
AF Zhou, Qidi
   Wu, Weizi
   Yi, Mengyao
   Shen, Yan
   Goldsamt, Lloyd
   Alkhatib, Asem
   Jiang, Wenjing
   Li, Xianhong
TI HIV knowledge, sexual practices, condom use and its associated factors among international students in one province of China: a cross-sectional study
SO BMJ OPEN
LA English
DT Article
DE HIV & AIDS; Public health; Infection control
ID psychological distress; acculturative stress; university-students; risk behaviors; use intention; health; marriage; travelers; interventions; adolescents
AB Objective China has seen an increasing number of international students in recent years, mostly from Africa and Asia. However, little is known about these students' HIV knowledge, sexual practices and potential HIV risk. This study aimed to describe HIV-related risk among international students. Design An online cross-sectional survey. Setting 10 universities situated in one province of China. Participants 617 international students filled out the questionnaire and 607 international students were included in this study. Primary and secondary outcome measures Socio-demographic and programme-related characteristics, HIV-related knowledge, sexual practices and other HIV/sexually transmitted infection-related variables. Logistic regression analyses were performed to examine factors associated with inconsistent condom use among international students. Result The results showed that in total, only 51.6% (313/607) of international students had adequate HIV-related knowledge, and 64.9% (394/607) reported not receiving any HIV related education or training while studying in China. Moreover, 32.3% (196/607) reported having penetrative sex including oral, vaginal and anal sex during the period in which they studied in China and among them. The proportions of inconsistent condom use in vaginal and oral intercourse while studying in China were 52.6% (50/95) and 79.5% (35/44), respectively, with casual partners, and 60% (80/129) and 91.2% (52/57) with regular partners, respectively. Female gender, being married and having multiple sexual partners were associated with inconsistent condom use. Conclusion The present study indicated that international students in one province of China have suboptimal HIV-related knowledge, significant unprotected sex, less HIV testing and less safe sex education, which highlights an urgent need to provide HIV education and related health services to international students in China.
C1 [Zhou, Qidi; Yi, Mengyao; Shen, Yan] Cent South Univ, Xiangya Shool Nursing, Changsha, Hunan, Peoples R China.
   [Wu, Weizi] Univ Connecticut, Sch Nursing, Storrs, CT USA.
   [Goldsamt, Lloyd] NYU, Rory Meyers Coll Nursing, New York, NY USA.
   [Alkhatib, Asem] Cent South Univ, Xiangya Sch Nursing, Damascus, Syria.
   [Jiang, Wenjing] Cent South Univ, Xiangya Sch Nursing, Chengdu, Sichuan, Peoples R China.
   [Li, Xianhong] Cent South Univ, Xiangya Sch Nursing, Changsha, Hunan, Peoples R China.
C3 Central South University; University of Connecticut; New York University; Central South University
RP Li, XH (corresponding author), Cent South Univ, Xiangya Sch Nursing, Changsha, Hunan, Peoples R China.
EM xianhong_li@csu.edu.cn
FU Hunan Province Social Science Fund [18YBA438]
CR Andrew Prince Onyekachi, 2018, DISEASES, V6, P0, DOI 10.3390/diseases6040098
   Aventin A, 2021, BMC PUBLIC HEALTH, V21, P0, DOI 10.1186/s12889-021-11306-6
   Beijing D, 2021, LATEST DATA HUNAN PO, V0, P0
   Bellis, 2000, INT J DRUG POLICY, V11, P235, DOI 10.1016/S0955-3959(00)00053-0
   Bender SS, 2013, EUR J CONTRACEP REPR, V18, P159, DOI 10.3109/13625187.2013.776672
   Berdychevsky L, 2016, J SEX RES, V53, P927, DOI 10.1080/00224499.2015.1069783
   Bond V, 1997, HEALTH TRANSIT REV, V7 Suppl, P377
   Cabada MM, 2003, J TRAVEL MED, V10, P214, DOI 10.2310/7060.2003.40508
   Cabada MM, 2002, SEX TRANSM DIS, V29, P510, DOI 10.1097/00007435-200209000-00003
   Cassidy C, 2018, BMC HEALTH SERV RES, V18, P0, DOI 10.1186/s12913-018-3379-0
   Chanakira E, 2014, BMC PUBLIC HEALTH, V14, P0, DOI 10.1186/1471-2458-14-1055
   Chimbiri AM, 2007, SOC SCI MED, V64, P1102, DOI 10.1016/j.socscimed.2006.10.012
   China MOE, 2015, NOT EST HIV EP REP S, V0, P0
   China MOE, 2018, STAT DAT INT STUD CH, V0, P0
   China NHC, 2018, NAT HLTH COMM NHC RE, V0, P0
   Commission HPH, 2018, OV AIDS EP IS LOW LE, V0, P0
   Coma JC, 2014, SOC SCI MED, V116, P169, DOI 10.1016/j.socscimed.2014.07.005
   Croughs M, 2008, J TRAVEL MED, V15, P6, DOI 10.1111/j.1708-8305.2007.00160.x
   de Matos EB, 2009, REV BRAS GINECOL OBS, V31, P574, DOI 10.1590/S0100-72032009001100008
   Elkington KS, 2010, J YOUTH ADOLESCENCE, V39, P514, DOI 10.1007/s10964-010-9524-7
   Farahani FK, 2015, CULT HEALTH SEX, V17, P700, DOI 10.1080/13691058.2014.990515
   Faust L, 2018, BMC PUBLIC HEALTH, V18, P0, DOI 10.1186/s12889-018-6178-y
   Fetner T, 2020, PLOS ONE, V15, P0, DOI 10.1371/journal.pone.0228981
   Frith H, 2001, THEOR PSYCHOL, V11, P209, DOI 10.1177/0959354301112004
   Gehring TM, 1998, J TRAVEL MED, V5, P205, DOI 10.1111/j.1708-8305.1998.tb00508.x
   Haderxhanaj LT, 2014, J ADOLESCENT HEALTH, V55, P716, DOI 10.1016/j.jadohealth.2014.06.018
   Hoffman S, 2011, CULT HEALTH SEX, V13, P513, DOI 10.1080/13691058.2011.562304
   Honglv X., 2016, INTERJ EPIDE INFEC D, V43, P76
   Hunan EOD, 2020, OV PROV ED DEV 2019, V0, P0
   Inequalities UC, 2021, CONFR IN, V0, P0
   Jiandong Z., 2008, CHIN J AIDS STD, V03, P258
   Jirong ZB LIU., 2020, J ZHEN RAIL VOCATI T, V32, P0
   Kebede Awoke, 2018, BMC RES NOTES, V11, P88, DOI 10.1186/s13104-018-3199-7
   Lai JZ, 2020, BIOMED RES INT-UK, V2020, P0, DOI 10.1155/2020/7857231
   Lei Yunxiao, 2016, ZHONGHUA YU FANG YI XUE ZA ZHI, V50, P148, DOI 10.3760/cma.j.issn.0253-9624.2016.02.009
   Li CY, 2017, REPROD HEALTH, V14, P0, DOI 10.1186/s12978-017-0368-4
   Liu Y, 2020, AFR HEALTH SCI, V20, P1582, DOI 10.4314/ahs.v20i4.10
   Marcantonio T, 2016, J AM COLL HEALTH, V64, P165, DOI 10.1080/07448481.2015.1085058
   Martins SL, 2020, ARCH SEX BEHAV, V49, P1039, DOI 10.1007/s10508-019-1400-2
   Muche AA, 2017, REPROD HEALTH, V14, P0, DOI 10.1186/s12978-017-0376-4
   Murphy DA, 2001, J ADOLESCENT HEALTH, V29, P57, DOI 10.1016/S1054-139X(01)00287-7
   Nasrullah M, 2017, J SEX MED, V14, P541, DOI 10.1016/j.jsxm.2017.02.015
   News C, 2021, NUMB PEOPL INF HIV C, V0, P0
   NG ML, 1990, ARCH SEX BEHAV, V19, P373, DOI 10.1007/BF01541932
   Nguyen HN, 2007, SEX HEALTH, V4, P63, DOI 10.1071/SH06023
   Okeke SR, 2021, BMC PUBLIC HEALTH, V21, P0, DOI 10.1186/s12889-021-10445-0
   Parker A, 2020, SEX HEALTH, V17, P231, DOI 10.1071/SH19209
   Parla A, 2001, FEMINIST STUD, V27, P65, DOI 10.2307/3178449
   Parrado EA, 2010, J SOC ISSUES, V66, P175, DOI 10.1111/j.1540-4560.2009.01639.x
   SANDHU DS, 1994, PSYCHOL REP, V75, P435, DOI 10.2466/pr0.1994.75.1.435
   Seth P, 2009, PSYCHOL HEALTH MED, V14, P291, DOI 10.1080/13548500902730119
   Smith DJ, 2007, AM J PUBLIC HEALTH, V97, P997, DOI 10.2105/AJPH.2006.088583
   Stulhofer A, 2010, SOC SCI MED, V70, P2080, DOI 10.1016/j.socscimed.2010.02.030
   Svensson P, 2018, TRAVEL MED INFECT DI, V24, P65, DOI 10.1016/j.tmaid.2018.03.002
   Tao H., 2020, J CLIN RES, V37, P4
   The State Council AIDS Working Committee Office the Peoples Republic of China, 2007, CHIN HIV AIDS MON EV, V0, P0
   The U.,, 2020, HIV AIDS TARGET WILL, V0, P0
   Tschann JM, 2010, J ADOLESCENT HEALTH, V47, P254, DOI 10.1016/j.jadohealth.2010.01.018
   UNION, 2018, WOM RIGHT AFR, V0, P0
   Vivancos R, 2010, INT J INFECT DIS, V14, PE842, DOI 10.1016/j.ijid.2010.02.2251
   Vivancos R, 2009, INT J STD AIDS, V20, P619, DOI 10.1258/ijsa.2008.008421
   Xiaoping F., 2021, STATIS THEO PRACTI, V0, P0
   Yang NX, 2018, HEALTH EDUC J, V77, P142, DOI 10.1177/0017896917739443
   Yu B, 2014, PLOS ONE, V9, P0, DOI 10.1371/journal.pone.0096322
   Yuanying S., 2008, THESIS CHUNGBUK NATL, V28, P84
   ZHAO Cong WQ., 2010, CHIN J AIDS STD, V26, P429
   Zheng WJ, 2011, CULT HEALTH SEX, V13, P497, DOI 10.1080/13691058.2011.563866
   Zuo XY, 2012, J ADOLESCENT HEALTH, V50, PS18, DOI 10.1016/j.jadohealth.2011.12.001
NR 68
TC 1
Z9 1
U1 3
U2 3
PU BMJ PUBLISHING GROUP
PI LONDON
PA BRITISH MED ASSOC HOUSE, TAVISTOCK SQUARE, LONDON WC1H 9JR, ENGLAND
SN 2044-6055
EI 
J9 BMJ OPEN
JI BMJ Open
PD AUG 15
PY 2022
VL 12
IS 8
BP 
EP 
DI 10.1136/bmjopen-2021-058108
PG 11
WC Medicine, General & Internal
SC General & Internal Medicine
GA 4I3FH
UT WOS:000850462700036
PM 36038170
DA 2023-03-20
ER

PT J
AU Goswami, S
   Barnard, M
   Bynum, LA
   Thompson, S
   Kang, MS
AF Goswami, Swarnali
   Barnard, Marie
   Bynum, Leigh Ann
   Thompson, Sara
   Kang, Minsoo
TI Psychometric evaluation of the Health Care Provider HIV/AIDS Stigma Scale (HPASS) using Rasch analysis
SO CURRENTS IN PHARMACY TEACHING AND LEARNING
LA English
DT Article
DE Pharmacists; Stigma; Stigma scale; HIV; AIDS
ID hiv; validation
AB Introduction: The role of pharmacists is crucial in the care of individuals with HIV/AIDS. However, stigma in health care settings can be a deterrent to providing appropriate care. This paper assessed psychometric properties and convergent validity of the Health Care Provider HIV/AIDS Stigma Scale (HPASS) among pharmacy students in the United States (US) using Rasch analysis.Methods: Students enrolled in four US universities were administered the survey (N = 203). Rasch analysis was conducted for each HPASS subscale (Stereotyping, Discrimination, and Prejudice) to assess dimensionality, model data fit, item difficulty, individual stigma, distribution of items and persons across item-person map, and rating scale function. Convergent validity evidence was established by comparing Pearson's correlation coefficients between HPASS subscales and the AIDS Attitude Scale (AAS) Avoidance subscale.Results: Two items in the Prejudice subscale were misfit and therefore removed. The 6-point rating scale did not perform satisfactorily for HPASS subscales. Item difficulty ranges were wide [Stereotyping (-5 to 0.8 logits), Discrimination (-6 to 1 logits), Prejudice (-5 to 0.4 logits)]. Items were biased towards measuring higher levels of stigma. Person separation index was satisfactory (Stereotyping = 2.2; Discrimination = 2.06; Prejudice = 2.17) as was person sepa-ration reliability (Stereotyping = 0.83; Discrimination = 0.81; Prejudice = 0.83). Convergent validity was established by showing significant correlations between HPASS subscales and AAS Avoidance (P < .001).Conclusions: Modifying or removing misfit items of HPASS and exploring alternate rating scales for HPASS subscales will help better assess HIV/AIDS related stigma among pharmacy students.
C1 [Goswami, Swarnali] Univ Mississippi, Sch Pharm, Dept Pharm Adm, 129 Faser Hall, University, MS 38677 USA.
   [Barnard, Marie] Univ Mississippi, Sch Pharm, Dept Pharm Adm, Faser 234, University, MS 38677 USA.
   [Bynum, Leigh Ann] Belmont Univ, Coll Pharm, Pharmaceut Social & Adm Sci, 1900 Belmont Blvd, Nashville, TN 37212 USA.
   [Thompson, Sara] Univ Manchester, Pharm Programs, 10627 Diebold Rd Ft, Wayne, IN 46845 USA.
   [Kang, Minsoo] Univ Mississippi, Sch Appl Sci, Dept Hlth Exercise Sci & Recreat Management, University, MS 38677 USA.
C3 University of Mississippi; University of Mississippi; Belmont University; University of Mississippi
RP Goswami, S (corresponding author), Univ Mississippi, Sch Pharm, Dept Pharm Adm, 129 Faser Hall, University, MS 38677 USA.
EM sgoswami@go.olemiss.edu; mbarnard@olemiss.edu; leighann.bynum@belmont.edu; sathompson@manchester.edu; kang@olemiss.edu
CR ANDRICH D, 1978, PSYCHOMETRIKA, V43, P561, DOI 10.1007/BF02293814
   [Anonymous], 2022, WHAT DO INF OUTF MEA, V0, P0
   [Anonymous], 2022, INST MEAS DIAGN, V0, P0
   [Anonymous], 2022, PERS RESP MAPS RAT S, V0, P0
   [Anonymous], 2022, REAS MEAN SQUAR FIT, V0, P0
   Beltran O, 2019, J INT AIDS SOC, V22, P9
   Byrd KK, 2020, CLIN INFECT DIS, V70, P789, DOI 10.1093/cid/ciz276
   Crawford ND, 2021, AIDS BEHAV, V25, P1819, DOI 10.1007/s10461-020-03111-w
   DeVellis RF, 2006, MED CARE, V44, PS50, DOI 10.1097/01.mlr.0000245426.10853.30
   Earnshaw VA, 2009, AIDS BEHAV, V13, P1160, DOI 10.1007/s10461-009-9593-3
   Fan XT, 1998, EDUC PSYCHOL MEAS, V58, P357, DOI 10.1177/0013164498058003001
   Fox CM, 1998, J COUNS PSYCHOL, V45, P30
   Froman RD, 1997, RES NURS HEALTH, V20, P161, DOI 10.1002/(SICI)1098-240X(199704)20:2<161::AID-NUR8>3.0.CO;2-I
   Hair J., 2014, MULTIVARIATE DATA AN, VSeventh edition, P0
   Linacre John M, 2002, J APPL MEAS, V3, P85
   Marshall SA, 2017, AIDS CARE, V29, P1337, DOI 10.1080/09540121.2017.1338654
   McCray E, 2019, HIVGOV, V0, P0
   Myers JE, 2019, AM J PUBLIC HEALTH, V109, P859, DOI 10.2105/AJPH.2019.305057
   Papini N, 2021, J HEALTH PSYCHOL, V26, P1976, DOI 10.1177/1359105320904769
   Profillidis VA, 2019, MODELING OF TRANSPORT DEMAND: ANALYZING, V0, P0
   Saberi P, 2012, PATIENT PREFER ADHER, V6, P297, DOI 10.2147/PPA.S30244
   Tanni KA, 2021, CURR PHARM TEACH LEA, V13, P1408, DOI 10.1016/j.cptl.2021.09.010
   Wagner AC, 2017, AIDS EDUC PREV, V29, P364, DOI 10.1521/aeap.2017.29.4.364
   Wagner AC, 2014, AIDS BEHAV, V18, P2397, DOI 10.1007/s10461-014-0834-8
   Wright BD., 1982, RATING SCALE ANAL, V0, P0
   Xie H, 2019, AIDS BEHAV, V23, P1048, DOI 10.1007/s10461-018-2312-1
NR 27
TC 0
Z9 0
U1 0
U2 0
PU ELSEVIER SCIENCE INC
PI NEW YORK
PA STE 800, 230 PARK AVE, NEW YORK, NY 10169 USA
SN 1877-1297
EI 1877-1300
J9 CURR PHARM TEACH LEA
JI Curr. Pharm. Teach. Learn.
PD SEP 15
PY 2022
VL 14
IS 9
BP 1143
EP 1153
DI 10.1016/j.cptl.2022.07.035
PG 11
WC Education, Scientific Disciplines
SC Education & Educational Research
GA 4Z8VK
UT WOS:000862478700010
PM 36154959
DA 2023-03-20
ER

PT J
AU Johnson-Peretz, J
   Lebu, S
   Akatukwasa, C
   Getahun, M
   Ruel, T
   Lee, J
   Ayieko, J
   Mwangwa, F
   Owino, L
   Onyango, A
   Maeri, I
   Atwine, F
   Charlebois, ED
   Bukusi, EA
   Kamya, MR
   Havlir, DV
   Camlin, CS
AF Johnson-Peretz, Jason
   Lebu, Sarah
   Akatukwasa, Cecilia
   Getahun, Monica
   Ruel, Theodore
   Lee, Joi
   Ayieko, James
   Mwangwa, Florence
   Owino, Lawrence
   Onyango, Anjeline
   Maeri, Irene
   Atwine, Frederick
   Charlebois, Edwin D.
   Bukusi, Elizabeth A.
   Kamya, Moses R.
   Havlir, Diane, V
   Camlin, Carol S.
TI "I was still very young": agency, stigma and HIV care strategies at school, baseline results of a qualitative study among youth in rural Kenya and Uganda
SO JOURNAL OF THE INTERNATIONAL AIDS SOCIETY
LA English
DT Article
DE adolescent; eastern Africa; highly active antiretroviral therapy; HIV; medication adherence; social stigma
ID psychosocial challenges; adolescents; adherence; lessons
AB Introduction Adolescents and young adults living with HIV (AYAH) have the lowest rates of retention in HIV care and antiretroviral therapy (ART) adherence, partly due to the demands of school associated with this life stage, to HIV-related stigma and to fears of serostatus disclosure. We explore the implications of school-based stigma and disclosure on the development of agency during a critical life stage in rural Kenya and Uganda. Methods We conducted a qualitative study in the baseline year of the SEARCH Youth study, a combination intervention using a life-stage approach among youth (15-24 years old) living with HIV in western Kenya and southwestern Uganda to improve viral load suppression and health outcomes. We conducted in-depth, semi-structured interviews in 2019 with three cohorts of purposively selected study participants (youth [n = 83], balanced for sex, life stage and HIV care status; recommended family members of youth [n = 33]; and providers [n = 20]). Inductive analysis exploring contextual factors affecting HIV care engagement revealed the high salience of schooling environments. Results Stigma within school settings, elicited by non-consensual serostatus disclosure, medication schedules and clinic appointments, exerts a constraining factor around which AYAH must navigate to identify and pursue opportunities available to them as young people. HIV status can affect cross-generational support and cohort formation, as AYAH differ from non-AYAH peers because of care-related demands affecting schooling, exams and graduation. However, adolescents demonstrate a capacity to overcome anticipated stigma and protect themselves by selectively disclosing HIV status to trusted peers and caregivers, as they develop a sense of agency concomitant with this life stage. Older adolescents showed greater ability to seek out supportive relationships than younger ones who relied on adult caregivers to facilitate this support. Conclusions School is a potential site of HIV stigma and also a setting for learning how to resist such stigma. School-going adolescents should be supported to identify helpful peers and selectively disclose serostatus as they master decision making about when and where to take medications, and who should know. Stigma is avoided by fewer visits to the clinic; providers should consider longer refills, discreet packaging and long-acting, injectable ART for students.
C1 [Johnson-Peretz, Jason; Lebu, Sarah; Getahun, Monica; Lee, Joi; Camlin, Carol S.] Univ Calif San Francisco UCSF, Dept Obstet Gynecol & Reprod Sci, San Francisco, CA USA.
   [Akatukwasa, Cecilia; Mwangwa, Florence; Atwine, Frederick; Kamya, Moses R.] Infect Dis Res Collaborat IDRC, Kampala, Uganda.
   [Ruel, Theodore] Univ Calif San Francisco UCSF, Dept Pediat, San Francisco, CA USA.
   [Ayieko, James; Owino, Lawrence; Onyango, Anjeline; Maeri, Irene; Bukusi, Elizabeth A.] Kenya Med Res Inst KEMRI, Nairobi, Kenya.
   [Charlebois, Edwin D.; Camlin, Carol S.] Univ Calif San Francisco UCSF, Ctr AIDS Prevent Studies, Dept Med, San Francisco, CA USA.
   [Kamya, Moses R.] Makerere Univ, Dept Med, Coll Hlth Sci, Kampala, Uganda.
   [Havlir, Diane, V] Univ Calif San Francisco UCSF, Dept Med, Div HIV Infect Dis & Global Med, San Francisco, CA USA.
C3 University of California System; University of California San Francisco; University of California System; University of California San Francisco; Kenya Medical Research Institute; University of California System; University of California San Francisco; Makerere University; University of California System; University of California San Francisco
RP Camlin, CS (corresponding author), Univ Calif San Francisco UCSF, Dept Obstet Gynecol & Reprod Sci, ANSIRH Program, 1330 Broadway,Suite 1100, Oakland, CA 94612 USA.
EM carol.camlin@ucsf.edu
FU National Institutes of Health/National Institute of Child Health and Human Development [UG3 HD96915-01]
CR Bos AER, 2013, BASIC APPL SOC PSYCH, V35, P1, DOI 10.1080/01973533.2012.746147
   Braun V., 2012, THEMATIC ANAL, V0, P0, DOI DOI 10.1037/13620-004
   Camlin CS, 2020, AIDS BEHAV, V24, P2149, DOI 10.1007/s10461-020-02780-x
   Chaudoir SR, 2013, BASIC APPL SOC PSYCH, V35, P75, DOI 10.1080/01973533.2012.746612
   Cho S, 2013, SIGNS, V38, P785, DOI 10.1086/669608
   Clarke V, 2017, J POSIT PSYCHOL, V12, P297, DOI 10.1080/17439760.2016.1262613
   Coughlin Steven S, 2016, JACOBS J COMMUNITY MED, V2, P0
   Crenshaw, 1991, STANFORD LAW REV, V43, P1241, DOI 10.3917/cdge.039.0051
   Dahourou DL, 2017, J INT AIDS SOC, V20, P0, DOI 10.7448/IAS.20.4.21528
   Deacon H, 2006, J COMMUNITY APPL SOC, V16, P418, DOI 10.1002/casp.900
   Elder GH, 1998, CHILD DEV, V69, P1, DOI 10.2307/1132065
   Enane LA, 2018, CURR OPIN HIV AIDS, V13, P212, DOI 10.1097/COH.0000000000000459
   Giese S., 2005, S AFRICAN CHILD GAUG, V0, P37
   Goffman, 1966, BEHAV PUBLIC PLACES, V0, P0
   Heidegger M., 1972, TIME BEING, V0, P0
   Holzemer WL, 2007, J ADV NURS, V58, P541, DOI 10.1111/j.1365-2648.2007.04244.x
   Kihumuro RB, 2021, BMC PUBLIC HEALTH, V21, P0, DOI 10.1186/s12889-021-10380-0
   Kimera E, 2021, QUAL HEALTH RES, V31, P1937, DOI 10.1177/10497323211012347
   Kimera E, 2020, PLOS ONE, V15, P0, DOI 10.1371/journal.pone.0232359
   Kimera E, 2019, SYST REV-LONDON, V8, P0, DOI 10.1186/s13643-019-0980-1
   Laurenzi CA, 2021, J INT AIDS SOC, V24, P0, DOI 10.1002/jia2.25741
   Link BG, 2001, ANNU REV SOCIOL, V27, P363, DOI 10.1146/annurev.soc.27.1.363
   Linnemayr S, 2017, AM J PUBLIC HEALTH, V107, P1944, DOI 10.2105/AJPH.2017.304089
   MacCarthy S, 2019, CHILD YOUTH SERV REV, V102, P56, DOI 10.1016/j.childyouth.2019.04.007
   MacCarthy S, 2018, BMC PUBLIC HEALTH, V18, P0, DOI 10.1186/s12889-018-6048-7
   MACFARLANE JW, 1963, CHILDHOOD EDUC, V39, P336
   Maeri I., 2020, APHAS 2020 VIRTUAL A, V0, P0
   Makoae LN, 2008, J ASSOC NURSE AIDS C, V19, P137, DOI 10.1016/j.jana.2007.11.004
   Makoae LN, 2009, AIDS CARE, V21, P1357, DOI 10.1080/09540120902862576
   McHenry Megan Song, 2017, J INT ASSOC PROVID AIDS CARE, V16, P215, DOI 10.1177/2325957416668995
   Mutumba M, 2015, AIDS PATIENT CARE ST, V29, P86, DOI 10.1089/apc.2014.0222
   Mutwa PR, 2013, PLOS ONE, V8, P0, DOI 10.1371/journal.pone.0060073
   Mwale M, 2017, BMC PUBLIC HEALTH, V17, P0, DOI 10.1186/s12889-017-4729-2
   Njuguna I, 2020, AIDS, V34, P1065, DOI 10.1097/QAD.0000000000002538
   Pantelic M, 2020, J INT AIDS SOC, V23, P0, DOI 10.1002/jia2.25488
   Parker R, 2003, SOC SCI MED, V57, P13, DOI 10.1016/S0277-9536(02)00304-0
   Petersen I, 2010, AIDS CARE, V22, P970, DOI 10.1080/09540121003623693
   Reif LK, 2020, AIDS BEHAV, V24, P2797, DOI 10.1007/s10461-020-02822-4
   Relf MV, 2021, J ASSOC NURSE AIDS C, V32, P392, DOI 10.1097/JNC.0000000000000237
   Ritchwood TD, 2020, BMC PUBLIC HEALTH, V20, P0, DOI 10.1186/s12889-020-09312-1
   Schatz E, 2018, PLOS ONE, V13, P0, DOI 10.1371/journal.pone.0196158
   Stinnett TA, 2004, PSYCHOL SCHOOLS, V41, P211, DOI 10.1002/pits.10123
   Timmermans S, 2012, SOCIOL THEOR, V30, P167, DOI 10.1177/0735275112457914
   Toska E, 2019, BMC PUBLIC HEALTH, V19, P0, DOI 10.1186/s12889-019-6580-0
   Turan B, 2017, AM J PUBLIC HEALTH, V107, P863, DOI 10.2105/AJPH.2017.303744
   Tyler I, 2018, SOCIOL REV, V66, P744, DOI 10.1177/0038026118777450
   van Blerk L, 2020, SPACE POLITY, V24, P330, DOI 10.1080/13562576.2020.1747937
   Vanner C, 2015, INT J QUAL METH, V14, P0, DOI 10.1177/1609406915618094
   Wolf HT, 2014, BMC PUBLIC HEALTH, V14, P0, DOI 10.1186/1471-2458-14-1154
NR 49
TC 0
Z9 0
U1 0
U2 0
PU JOHN WILEY & SONS LTD
PI CHICHESTER
PA THE ATRIUM, SOUTHERN GATE, CHICHESTER PO19 8SQ, W SUSSEX, ENGLAND
SN 
EI 1758-2652
J9 J INT AIDS SOC
JI J. Int. AIDS Soc.
PD JUL 15
PY 2022
VL 25
IS 
BP 
EP 
DI 10.1002/jia2.25919
PG 8
WC Immunology; Infectious Diseases
SC Immunology; Infectious Diseases
GA 2U3FE
UT WOS:000823044200001
PM 35818888
DA 2023-03-20
ER

PT J
AU Villegas-Pantoja, MA
   Mendez-Ruiz, MD
   Sanchez-Lopez, L
   Herrera-Paredes, JM
   Alvarez-Aguirre, A
AF Villegas-Pantoja, Miguel A.
   Mendez-Ruiz, Martha D.
   Sanchez-Lopez, Lucrecia
   Manuel Herrera-Paredes, Jose
   Alvarez-Aguirre, Alicia
TI Harmful Use of Alcohol as Predictor of Presex Drinking in Mexican Young College Women
SO JOURNAL OF ADDICTIONS NURSING
LA English
DT Article
DE Alcohol Drinking; Sexual Behavior; Sexual Intercourse; Women; Young Adult
ID risky sexual-behavior; hiv; expectancy; experiences; prevalence; minority; students; youth
AB Alcohol use presents a serious risk to women's health. Of particular interest is the association of harmful alcohol consumption and risky behaviors, such as drinking before sexual intercourse, an understudied phenomenon in the Mexican population.AimThe aim of this study was to identify whether the harmful use of alcohol is associated with an increased probability of presex drinking in Mexican young women.MethodThis was a study with a predictive design. Multiple logistic regressions were performed in a random sample of 304 young college women (between the ages of 18 and 24 years) from Guanajuato and Tamaulipas, Mexico. Participants completed a sociodemographic data survey and the Alcohol Use Disorders Identification Test questionnaire.ResultsWomen with a pattern of harmful use of alcohol were more likely to report drinking before sex (adjusted odds ratio = 4.679, 95% confidence interval [1.619, 13.520], McFadden's pseudo R-2 = 25.5%). Further analyses revealed that presex drinking by partners was an even stronger predictor of alcohol use before sexual intercourse in women (adjusted odds ratio = 12.749, 95% confidence interval [4.714, 34.483], McFadden's pseudo R-2 = 34.7%).ConclusionsThe findings demand additional nursing studies to corroborate-and to better understand-the relationship between harmful use of alcohol in Mexican women, their partners' drinking behavior, and unhealthy behaviors like drinking before sexual intercourse.
C1 [Villegas-Pantoja, Miguel A.; Mendez-Ruiz, Martha D.; Sanchez-Lopez, Lucrecia] Univ Autonoma Tamaulipas, Nursing Sch Nuevo Laredo, Ciudad Victoria, Tamaulipas, Mexico.
   [Manuel Herrera-Paredes, Jose; Alvarez-Aguirre, Alicia] Univ Guanajuato, Div Hlth Sci & Engn, Celaya Salvatierra Campus, Guanajuato, Mexico.
C3 Universidad Autonoma de Tamaulipas; Universidad de Guanajuato
RP Mendez-Ruiz, MD (corresponding author), Calle 5 Febrero 2007, Nuevo Laredo 88240, Tamaulipas, Mexico.
EM mapantoja@uat.edu.mx; mdmendez@docentes.uat.edu.mx; lusan@docentes.uat.edu.mx; manuelherrera.seade@gmail.com; alicia.alvarez@ugto.mx
CR Babor TF, 2001, AUDIT ALCOHOL USE DI, V0, P0
   BECKMAN LJ, 1979, J STUD ALCOHOL, V40, P272, DOI 10.15288/jsa.1979.40.272
   Bird ER, 2016, ADDICT BEHAV, V52, P28, DOI 10.1016/j.addbeh.2015.08.001
   Blanchard BE, 2018, DRUG ALCOHOL DEPEN, V185, P120, DOI 10.1016/j.drugalcdep.2017.11.039
   Bosma-Bleeker MH, 2018, ADDICT BEHAV, V87, P231, DOI 10.1016/j.addbeh.2018.07.005
   Brown JL, 2007, ADDICT BEHAV, V32, P2940, DOI 10.1016/j.addbeh.2007.06.011
   Brown Jennifer L, 2016, CURR ADDICT REP, V3, P349
   Bryan A, 2007, J STUD ALCOHOL DRUGS, V68, P327, DOI 10.15288/jsad.2007.68.327
   Chavez-Ayala R, 2013, SALUD PUBLICA MEXICO, V55, P43, DOI 10.1590/S0036-36342013000100008
   Claxton SE, 2015, ARCH SEX BEHAV, V44, P837, DOI 10.1007/s10508-014-0392-1
   Cooper ML, 2002, J STUD ALCOHOL, V0, PP101, DOI 10.15288/jsas.2002.s14.101
   Cottonham DP, 2018, J ETHN SUBST ABUSE, V17, P389, DOI 10.1080/15332640.2016.1255580
   Mendez-Ruiz MD, 2020, REV LAT-AM ENFERM, V28, P0, DOI 10.1590/1518-8345.3393.3262
   Domencich T.A., 1975, URBAN TRAVEL DEMAND, V0, P0
   Drabble L, 2016, DRUG ALCOHOL DEPEN, V161, P127, DOI 10.1016/j.drugalcdep.2016.01.022
   Eaton NR, 2015, AM J PUBLIC HEALTH, V105, P1387, DOI 10.2105/AJPH.2015.302556
   Elliott JC, 2021, J SUBST USE, V26, P212, DOI 10.1080/14659891.2020.1807633
   Erol A, 2015, DRUG ALCOHOL DEPEN, V156, P1, DOI 10.1016/j.drugalcdep.2015.08.023
   Fernandez C., 2016, REV M DICA U VERACRU, V16, P19
   Homish GG, 2007, J CONSULT CLIN PSYCH, V75, P43, DOI 10.1037/0022-006X.75.1.43
   Gilmore AK, 2013, ARCH SEX BEHAV, V42, P949, DOI 10.1007/s10508-013-0109-x
   Goldstein AL, 2007, J STUD ALCOHOL DRUGS, V68, P697, DOI 10.15288/jsad.2007.68.697
   Hernandez-Hernandez A. L., 2010, REV INTERAMERICANA P, V44, P19
   Kalichman SC, 2007, ADDICT BEHAV, V32, P2304, DOI 10.1016/j.addbeh.2007.01.026
   Lan CW, 2017, INT J BEHAV MED, V24, P180, DOI 10.1007/s12529-016-9596-1
   Lancaster KE, 2018, SUBST USE MISUSE, V53, P782, DOI 10.1080/10826084.2017.1365088
   Lowry R, 2017, AM J PREV MED, V52, P379, DOI 10.1016/j.amepre.2016.10.008
   Massa AA, 2019, PSYCHOL ADDICT BEHAV, V33, P139, DOI 10.1037/adb0000426
   Quintero LAM, 2019, ALCOHOL, V81, P39, DOI 10.1016/j.alcohol.2019.05.002
   OEI TPS, 1994, J STUD ALCOHOL, V55, P525, DOI 10.15288/jsa.1994.55.525
   Peacock A, 2018, ADDICTION, V113, P1905, DOI 10.1111/add.14234
   Peragallo N, 2005, NURS RES, V54, P108
   Peugh J, 2001, J PSYCHOACTIVE DRUGS, V33, P223, DOI 10.1080/02791072.2001.10400569
   Pilatti A., 2015, ALCOHOL ALCOHOLISM, V50, Pi51, DOI 10.1093/alcalc/agv080.26
   Ramon de la Fuente Muniz National Institute of Psychiatry National Institute of Public Health National Commission Against Addictions & Ministry of Health, 2017, ENCUESTA NACL CONSUM, V0, P0
   Rehm J, 2017, ADDICTION, V112, P968, DOI 10.1111/add.13757
   Roberts LJ, 1998, J MARRIAGE FAM, V60, P515, DOI 10.2307/353866
   Scott-Sheldon LAJ, 2016, AIDS BEHAV, V20, PS19, DOI 10.1007/s10461-015-1108-9
   Spindola Thelma, 2020, ENFERM. GLOB., V19, P109
   Thompson RG, 2014, DRUG ALCOHOL DEPEN, V141, P167, DOI 10.1016/j.drugalcdep.2014.05.021
   Villegas Natalia, 2016, HISP HEALTH CARE INT, V14, P47, DOI 10.1177/1540415316629682
   World Health Organisation, 2014, GLOBAL STATUS REPORT, V0, P0
   Zablotska IB, 2006, AIDS, V20, P1191, DOI 10.1097/01.aids.0000226960.25589.72
NR 43
TC 0
Z9 0
U1 0
U2 2
PU LIPPINCOTT WILLIAMS & WILKINS
PI PHILADELPHIA
PA TWO COMMERCE SQ, 2001 MARKET ST, PHILADELPHIA, PA 19103 USA
SN 1088-4602
EI 1548-7148
J9 J ADDICT NURS
JI J. Addict. Nurs.
PD OCT-DEC 15
PY 2022
VL 33
IS 4
BP E52
EP E59
DI 10.1097/JAN.0000000000000411
PG 8
WC Substance Abuse; Nursing
SC Substance Abuse; Nursing
GA 9O1AE
UT WOS:000943336000006
PM 34115694
DA 2023-03-20
ER

PT J
AU Mediawati, AS
   Yosep, I
   Mardhiyah, A
AF Mediawati, Ati Surya
   Yosep, Iyus
   Mardhiyah, Ai
TI Life skills and sexual risk behaviors among adolescents in Indonesia: A cross-sectional survey
SO BELITUNG NURSING JOURNAL
LA English
DT Article
DE life skills; school adolescents; sexual behavior; substance use; nursing; Indonesia
ID hiv; satisfaction; gender; youths; health; care
AB Background: Adolescents require life skills and individual and interpersonal abilities to grow into adults with a healthy lifestyle. Although the majority of the literature indicates that life skills increase teenagers' cognitive, social, and emotional abilities, there is a lack of data correlating life skills to sexual risk behaviors. Objective: This study aimed to examine the relationship between life skills and sexual risk behaviors among adolescents aged 15-19 in Bandung, Indonesia. Methods: This study was conducted using a cross-sectional survey of 480 adolescents from April to May 2021. A representative sample was drawn from the students aged 15-19 years. The participants were selected using simple random sampling generated by computer software. Life Skill Training Questionnaire High School (LSTQ-HS) and sexual risk behaviors instruments were used for data collection, and logistic regression was used for data analysis. Results: From a total of 480 respondents, about 23.3% had masturbation experience, 25.8% had petting experience, 8.3% had sexual intercourse, 5% had sex before 18 years of age, and 4.2% had oral sex experience. Sexual risky behaviors were associated with unfavorable refusal skill (AOR = 6.46, 95% CI = 2.37, 17.53), assertiveness skill (AOR = 3.51, 95% CI = 1.32, 4.33), problem-solving skill (AOR = 5.35, 95% CI = 2.88, 11.39), and self-control skill (AOR = 7.31, 95% CI = 2.79, 17.24). Conclusion: Life skills are important protective aspects for those who engage in sexually risky behavior. Considering the study findings, tailored life skills programs are critical for adolescent wellbeing and risk reduction. Nurses who take a proactive role in providing sexual and reproductive health services may provide more accurate information and provide early screening and assessment for sexual and reproductive behavior to reduce risky sexual behavior among adolescents. Schools are also encouraged to work with local health departments to conduct sexual education counseling programs.
C1 [Mediawati, Ati Surya] Univ Padjadjaran, Fac Nursing, Dept Fundamental Nursing, Bandung, Indonesia.
   [Yosep, Iyus] Univ Padjadjaran, Fac Nursing, Dept Psychiat Nursing, Bandung, Indonesia.
   [Mardhiyah, Ai] Univ Padjadjaran, Fac Nursing, Dept Pediat Nursing, Bandung, Indonesia.
C3 Universitas Padjadjaran; Universitas Padjadjaran; Universitas Padjadjaran
RP Yosep, I (corresponding author), Univ Padjadjaran, Psychiat Nursing Dept, Fac Nursing, Jl Raya Bandung Sumedang KM 21, Java 45363, Indonesia.
EM iyusyosep2019@gmail.com
FU Universitas Padjadjaran, Indonesia
CR Althubaiti A, 2016, J MULTIDISCIP HEALTH, V9, P211, DOI 10.2147/JMDH.S104807
   Bandura A., 1986, SOCIAL FDN THOUGHT A, V0, P0
   Botvin GJ, 2000, ALCOHOL RES HEALTH, V24, P250
   Central Bureau of Statistics, 2020, YOUTH DAT IND, V0, P0
   Darmawati I., 2021, JURNAL KEPERAWATAN K, V7, P66, DOI 10.33755/jkk.v7i1.
   Dingeta T, 2012, PAN AFR MED J, V12, P0
   Ermayani T, 2015, JURNAL PENDIDIKAN KA, V6, P127, DOI 10.21831/jpk.v0i2.8618
   Fauzi A, 2021, BELITUNG NURS J, V7, P395, DOI 10.33546/bnj.1554
   Fung D, 1998, ANESTH ANALG, V87, P1089, DOI 10.1097/00000539-199811000-00020
   Hattori Y., 2016, JAPANESE J PERSONALI, V25, P62, DOI 10.2132/personality.25.62
   Herting MM, 2017, FRONT NEUROENDOCRIN, V44, P122, DOI 10.1016/j.yfrne.2016.12.003
   Imron A, 2017, PENDIDIKAN KESEHATAN, V0, P0
   Indonesian Ministry of Health, 2018, GEN SIT HIV AIDS HIV, V0, P0
   Kann L, 2018, MMWR SURVEILL SUMM, V67, P1, DOI 10.15585/mmwr.ss6708a1
   Kase Takayoshi, 2016, SHINRIGAKU KENKYU, V87, P546
   Kennedy F, 2014, SOC BEHAV PERSONAL, V42, P197, DOI 10.2224/sbp.2014.42.2.197
   Killoren SE, 2014, J YOUTH ADOLESCENCE, V43, P1982, DOI 10.1007/s10964-013-0053-z
   Kreager DA, 2016, SEX ROLES, V75, P377, DOI 10.1007/s11199-016-0618-x
   KUMAR R, 2017, J CLIN DIAGNOSTIC RE, V11, P1, DOI 10.7860/JCDR/2017/23847.9336
   Lestari D. P., 2016, J NONFORMAL EDUC, V2, P0, DOI 10.15294/jne.v2i2.7155
   Lindayani L, 2020, CREAT NURS, V26, P9, DOI 10.1891/1078-4535.26.1.9
   Lutfinawati D., 2014, JURNAL NERS DAN KEBI, V1, P098, DOI 10.26699/jnk.v1i2.ART.p098-103
   Manaboriboon B, 2016, AIDS CARE, V28, P1615, DOI 10.1080/09540121.2016.1198745
   Maslowsky J, 2019, J YOUTH ADOLESCENCE, V48, P243, DOI 10.1007/s10964-018-0978-3
   National Population and Family Planning Board, 2017, DEM HLTH SURV AD REP, V0, P0
   Ozolins U, 2020, EXPERT REV PHARM OUT, V20, P69, DOI 10.1080/14737167.2020.1734453
   Paransa R. F. J., 2021, PROSIDING PSIKOLOGI, V7, P573
   Pratiwi N. L, 2011, BUL PENELIT SIST KES, V14, P346
   Purnama H, 2018, INDONESIAN NURSING J, V3, P1, DOI 10.24990/injec.v3i1.170
   Rogers AA, 2017, ADOLESC RES REV, V2, P293, DOI 10.1007/s40894-016-0049-5
   Salam RA, 2016, J ADOLESCENT HEALTH, V59, PS11, DOI 10.1016/j.jadohealth.2016.05.022
   Sales JM, 2013, SEX HEALTH, V10, P512, DOI 10.1071/SH13005
   Sanci L, 2018, AUST J GEN PRACT, V47, P829, DOI 10.31128/AJGP-07-18-4626
   Santos Teresa, 2022, J MOTHER CHILD, V25, P137, DOI 10.34763/jmotherandchild.20212503SI.edit.2021_25_03SI_3
   Sezgin AU, 2020, ARCH WOMEN MENT HLTH, V23, P155, DOI 10.1007/s00737-019-00960-w
   Skinner SR, 2017, SEX HEALTH, V14, P492, DOI 10.1071/SH16240
   Sulistianingrum S, 2016, THESIS U MUHAMMADIYA, V0, P0
   Temesgen G., 2015, AM J BIOMED LIFE SCI, V3, P91
   Thijs PE, 2015, EUR J CRIMINOL, V12, P598, DOI 10.1177/1477370815578195
   Ugarte WJ, 2013, SEX REPROD HEALTHC, V4, P37, DOI 10.1016/j.srhc.2012.11.001
   Unigwe I, 2022, J CLIN MED, V11, P0, DOI 10.3390/jcm11010071
   Wolie D., 2014, THESIS ADDIS ABABA U, V0, P0
   World Health Organization, 1994, LIF SKILLS ED CHILDR, V0, P0
   Yolanda R., 1900, V10, V0, PP69, DOI 10.22435/kes pro.v10i1.2174
NR 44
TC 1
Z9 1
U1 0
U2 2
PU BELITUNG RAYA FOUNDATION
PI BELITUNG
PA RT 06 RW 02, URISAN JAYA, PADANG, BELITUNG TIMUR, MANGGAR, BANGKA, BELITUNG, INDONESIA
SN 2528-181X
EI 2477-4073
J9 BELITUNG NURS J
JI Belitung Nurs. J.
PD MAR-APR 15
PY 2022
VL 8
IS 2
BP 
EP 
DI 10.33546/bnj.1950
PG 7
WC Nursing
SC Nursing
GA 1C9CG
UT WOS:000793408200001
DA 2023-03-20
ER

PT J
AU Inwards-Breland, DJ
   Johns, NE
   Raj, A
AF Inwards-Breland, David J.
   Johns, Nicole E.
   Raj, Anita
TI Sexual Violence Associated With Sexual Identity and Gender Among California Adults Reporting Their Experiences as Adolescents and Young Adults
SO JAMA NETWORK OPEN
LA English
DT Article
ID intimate partner violence; high-school-students; risk behaviors; united-states; black-men; drug-use; victimization; hiv; harassment; maltreatment
AB IMPORTANCE Disproportionate levels of violence exist in lesbian, gay, bisexual, queer, asexual, and other sexual identity (LGBQA+) communities, often starting in adolescence and young adulthood, but little research exists on the range of sexual violence (SV) experiences. OBJECTIVE To assess risk of experiences of sexual violence among California LGBQA+ adults during adolescence and young adulthood. DESIGN, SETTING, AND PARTICIPANTS This survey study analyzed data from Cal-VEX 2020, a state-representative survey of California residents aged 18 years and older, to assess associations between LGBQA+ identification and types of SV experienced in adolescence (ages 13-17 years) and young adulthood (ages 18-24 years) using gender-stratified adjusted logistic regression. Forms of SV included verbal, cyber, and coercion or physically aggressive sexual harassment; homophobic or transphobic slurs; and forced sex. EXPOSURE Sexual identity. MAIN OUTCOMES AND MEASURESThe outcome of interest was experiences with any 5 forms of sexual violence (verbal sexual harassment, homophobic or transphobic slurs, cyber sexual harassment, sexual coercion or physically aggressive sexual harassment, and forced sex) during adolescence or young adulthood. RESULTS A total of 2102 contacted individuals (response rate, 26.2%) completed the Cal-VEX survey and were included in these analyses. Among these, the mean (SD) age was 46.6 (17.7) years, 1149 identified as female, 953 identified as male, and 214 respondents (9.6%) identified as LGBQA+. Compared with heterosexual individuals, LGBQA+ individuals had significantly higher odds of having experienced homophobic or transphobic slurs (women: AOR, 14.65; 95% CI, 5.14-41.77; men: AOR, 14.17; 95% CI, 6.96-28.86) and forced sex (women: AOR, 5.35; 95% CI, 2.74-10.43; men: AOR, 2.68; 95% CI, 1.01-7.10) in adolescence. LGBQA+ women also had higher odds of having experienced verbal and coercion or physically aggressive sexual harassment in adolescence (AOR, 2.33; 95% CI, 1.30-4.19). In young adulthood, LGBQA+ individuals also had higher odds of having experienced homophobic or transphobic slurs (women: AOR, 18.58; 95% CI, 7.12-48.49; men: AOR, 16.73; 95% CI, 8.26-33.92) in young adulthood. LGBQA+ men also had higher odds of having experienced homophobic or transphobic slurs (AOR, 16.73; 95% CI, 8.26-33.92); verbal (AOR, 3.29; 95% CI, 1.44-7.53), cyber (AOR, 6.32; 95% CI, 1.50-26.52), and coercion or physically aggressive (AOR, 5.54; 95% CI, 2.08-14) sexual harassment; and forced sex (AOR, 21.26; 95% CI, 5.63-80.35) in young adulthood. CONCLUSIONS AND RELEVANCE This survey study found that adult LGBQA+ individuals were at increased risk for having experienced SV across the continuum during adolescence and young adulthood, consistent with prior research. Multifold solutions are needed to support LGBQA+ youth, including altering social norms accepting SV and homophobia, creating safer schools and other institutional environments, and supporting healthy sexual and romantic partnerships.
C1 [Inwards-Breland, David J.] Rady Childrens Hosp, 3020 Childrens Way, San Diego, CA 92123 USA.
   [Inwards-Breland, David J.] Univ Calif La Jolla, Sch Med, La Jolla, CA USA.
   [Inwards-Breland, David J.; Johns, Nicole E.; Raj, Anita] Univ Calif La Jolla, Ctr Gender Equity & Hlth, Dept Med, La Jolla, CA USA.
   [Raj, Anita] Univ Calif La Jolla, Div Social Sci, Dept Educ Studies, La Jolla, CA USA.
C3 Rady Childrens Hospital San Diego; University of California System; University of California San Diego; University of California System; University of California San Diego; University of California System; University of California San Diego
RP Inwards-Breland, DJ (corresponding author), Rady Childrens Hosp, 3020 Childrens Way, San Diego, CA 92123 USA.
EM dinwardsbreland@health.ucsd.edu
CR [Anonymous], 2001, J GENDER RACE JUSTIC, V4, P183
   Aragon SR, 2014, J LGBT YOUTH, V11, P1, DOI 10.1080/19361653.2014.840761
   Basile KC, 2020, MMWR-MORBID MORTAL W, V69, P28, DOI 10.15585/mmwr.su6901a4
   Callegaro M, 2008, PUBLIC OPIN QUART, V72, P1008, DOI 10.1093/poq/nfn065
   Caputi TL, 2020, JAMA PEDIATR, V174, P791, DOI 10.1001/jamapediatrics.2019.6291
   Centers for Disease Control and Prevention, 2020, 2020 DATA REPORTS ST, V0, P0
   Charak R, 2019, CHILD ABUSE NEGLECT, V89, P99, DOI 10.1016/j.chiabu.2019.01.007
   Day JK, 2020, J RES ADOLESCENCE, V30, P418, DOI 10.1111/jora.12487
   Espelage DL, 2018, J YOUTH ADOLESCENCE, V47, P1880, DOI 10.1007/s10964-018-0827-4
   Espelage DL, 2015, J INTERPERS VIOLENCE, V30, P2541, DOI 10.1177/0886260514553113
   Gattamorta KA, 2019, J SCHOOL HEALTH, V89, P800, DOI 10.1111/josh.12817
   Hightow-Weidman LB, 2011, AIDS PATIENT CARE ST, V25, PS39, DOI 10.1089/apc.2011.9877
   Hipwell AE, 2013, J PEDIATR ADOL GYNEC, V26, P212, DOI 10.1016/j.jpag.2013.03.002
   Imkaan, 2019, GOOD PRACTICE BRIEFI, V0, P0
   Jose R, 2021, J INTERPERS VIOLENCE, V36, P7695, DOI 10.1177/0886260519835003
   Kaltiala-Heino R, 2019, HEALTH PSYCHOL BEHAV, V7, P105, DOI 10.1080/21642850.2019.1598864
   Kann L, 2016, MMWR-MORBID MORTAL W, V65, P106, DOI 10.15585/mmwr.mm6505a2
   Kelly Liz, 1987, WOMEN VIOLENCE SOCIA, V0, P0
   Lund EM, 2021, PRIMARY CARE, V48, P179, DOI 10.1016/j.pop.2021.02.007
   Luo FJ, 2014, AM J PUBLIC HEALTH, V104, PE66, DOI 10.2105/AJPH.2014.302051
   McKay T, 2019, TRAUMA VIOLENCE ABUS, V20, P665, DOI 10.1177/1524838017728708
   Mitchell KJ, 2014, CHILD ABUSE NEGLECT, V38, P280, DOI 10.1016/j.chiabu.2013.09.008
   Phillips G, 2014, AIDS CARE, V26, P827, DOI 10.1080/09540121.2013.861571
   Pulerwitz J, 2015, AM J PUBLIC HEALTH, V105, P132, DOI 10.2105/AJPH.2014.302214
   Quinn K, 2016, AIDS CARE, V28, P866, DOI 10.1080/09540121.2016.1153596
   Raj A, 2020, ECLINICALMEDICINE, V26, P0, DOI 10.1016/j.eclinm.2020.100520
   Raj A, 2021, J INTERPERS VIOLENCE, V36, PNP8268, DOI 10.1177/0886260519842171
   Raj A, 2016, PLOS ONE, V11, P0, DOI 10.1371/journal.pone.0153190
   Rosario M, 2014, AM J PUBLIC HEALTH, V104, P1113, DOI 10.2105/AJPH.2013.301764
   Smith DM, 2022, J INTERPERS VIOLENCE, V37, PNP1963, DOI 10.1177/0886260520926315
   Smith S.G., 2017, NATL INTIMATE PARTNE, V0, P0
   Walters M., 2013, NATL INTIMATE PARTNE, V0, P0
   Williams JK, 2015, AM J PUBLIC HEALTH, V105, P2473, DOI 10.2105/AJPH.2015.302878
   Wong CF, 2010, AIDS EDUC PREV, V22, P286, DOI 10.1521/aeap.2010.22.4.286
NR 36
TC 1
Z9 1
U1 1
U2 2
PU AMER MEDICAL ASSOC
PI CHICAGO
PA 330 N WABASH AVE, STE 39300, CHICAGO, IL 60611-5885 USA
SN 2574-3805
EI 
J9 JAMA NETW OPEN
JI JAMA Netw. Open
PD JAN 20
PY 2022
VL 5
IS 1
BP 
EP 
DI 10.1001/jamanetworkopen.2021.44266
PG 13
WC Medicine, General & Internal
SC General & Internal Medicine
GA YK3DE
UT WOS:000745097200005
PM 35050356
DA 2023-03-20
ER

PT J
AU Karatana, O
   Ergun, A
   Erol, S
AF Karatana, Ozlem
   Ergun, Ayse
   Erol, Saime
TI The Effect of the Transtheoretical Model-Based Healthy Youth Program on Sexual Health Knowledge and Behavior of College Women
SO AMERICAN JOURNAL OF SEXUALITY EDUCATION
LA English
DT Article; Early Access
DE Sexual health; comprehensive sexual health education; college women; transtheoretical model
ID students; education; adolescents; university; impact; hiv
AB College women are at more risk in terms of sexual behavior than male students. This study was carried out to determine the effect of the transtheoretical model-based Healthy Youth Program on college women's sexual health knowledge and behaviors. The sample of the study, which was conducted with a one-group pretest-posttest quasi-experimental design, consisted of 207 first-year college women. It was determined that the Healthy Youth Program was effective in improving the sexual health knowledge and behaviors of college women. It can be used as a guide in sexual health education in colleges.
C1 [Karatana, Ozlem] Dogus Univ, Sch Hlth Sci, Nursing Dept, Istanbul, Turkey.
   [Ergun, Ayse; Erol, Saime] Marmara Univ, Fac Hlth Sci, Publ Hlth Nursing Dept, Div Nursing, Istanbul, Turkey.
C3 Dogus University; Marmara University
RP Karatana, O (corresponding author), Dogus Univ, Sch Hlth Sci, Nursing Dept, Istanbul, Turkey.
EM ozlemkaratana@gmail.com
CR Alimohammadi L, 2020, WOMEN HEALTH, V60, P473, DOI 10.1080/03630242.2019.1662871
   AVERT, 2014, SEX ED WORKS, V0, P0
   Bandura A., 1986, SOCIAL FDN THOUGHT A, V0, P0
   Boti N, 2019, BMC RES NOTES, V12, P0, DOI 10.1186/s13104-019-4746-6
   Bourne SJF, 2020, FAM MED, V52, P518, DOI 10.22454/FamMed.2020.939791
   Centers for Disease Control and Prevention, 2015, SEX TRANSM DIS SURV, V0, P0
   Chi XL, 2015, ASIA-PAC J PUBLIC HE, V27, PNP2049, DOI 10.1177/1010539513475655
   Clatos Kristen, 2016, AM J HEALTH STUD, V31, P151
   Constantine NA, 2015, BMC PUBLIC HEALTH, V15, P0, DOI 10.1186/s12889-015-1625-5
   Duh E, 2017, FAM MED, V49, P785
   Esen E, 2017, HACET UNIV EGIT FAK, V32, P560
   Evcili F., 2017, ACU SA L K BIL DERG, V1, P29
   Fields J., 2015, HDB SOCIOLOGY SEXUAL, V0, P0
   Hoffman JL, 2020, J COMMUN HEALTH, V45, P407, DOI 10.1007/s10900-019-00756-0
   Hulton L J, 2001, ISSUES COMPR PEDIATR NURS, V24, P95, DOI 10.1080/01460860118376
   Ibrahim N, 2012, PREV MED, V55, P505, DOI 10.1016/j.ypmed.2012.09.003
   Kanem N, 2017, ADV COMPREHENSIVE SE, V0, P0
   Kuperberg A, 2017, J SEX RES, V54, P55, DOI 10.1080/00224499.2015.1124378
   Martin Joyce A, 2017, NATL VITAL STAT REP, V66, P1
   Moore EW, 2012, J AM COLL HEALTH, V60, P436, DOI 10.1080/07448481.2012.673521
   Morales A, 2016, EUR J PUBLIC HEALTH, V26, P35, DOI 10.1093/eurpub/ckv074
   Olmstead SB, 2020, SEX EDUC-SEX SOC LEA, V20, P300, DOI 10.1080/14681811.2019.1654446
   Oringanje C, 2016, COCHRANE DB SYST REV, V0, P0, DOI DOI 10.1002/14651858.CD005215.pub3
   Ozkan H., 2020, EBELIK SA L K BILIML, V3, P11
   Pender N, 2011, HLTH PROMOTION NURSI, V0, P0
   Pound P, 2016, BMJ OPEN, V6, P0, DOI 10.1136/bmjopen-2016-011329
   Prochaska J. O, 2008, HLTH BEHAV HLTH ED T, V0, P0
   Public Health Agency of Canada, 2008, CANADIAN GUIDELINES, V0, P0
   Roberson PNE, 2015, CULT HEALTH SEX, V17, P576, DOI 10.1080/13691058.2014.972458
   Rotheram-Borus MJ, 2018, CURR OPIN PEDIATR, V30, P131, DOI 10.1097/MOP.0000000000000580
   Sexuality Information and Education Council of the United States, 2004, GUID COMPR SEX ED KI, V0, P0
   Sumer ZH, 2015, J RELIG HEALTH, V54, P2033, DOI 10.1007/s10943-014-9831-5
   Taffa N., 2017, ETHIOP J HEALTH DEV, V13, P1
   UNESCO, 2021, WORLD HER LIST, V0, P0
   UNESCO, 2009, INT TECHN GUID SEX E, V0, P0
   United Nations Educational Scientific and Cultural Organization, 2013, YOUNG IND TOD TIM AC, V0, P0
   Vanwesenbeeck I, 2016, SEX EDUC-SEX SOC LEA, V16, P471, DOI 10.1080/14681811.2015.1111203
   Vela C., 2020, SPORTS EXERCISE MED, V6, P27, DOI https://doi.org/10.17140/SEMOJ-6-179
   Wang RH, 2009, J CLIN NURS, V18, P1010, DOI 10.1111/j.1365-2702.2008.02509.x
   Widman L, 2018, AM J PUBLIC HEALTH, V108, P96, DOI 10.2105/AJPH.2017.304106
   World Health Organization, 2003, WORLD ORAL HLTH REPO, V0, P0
   Yakubu I, 2019, REPROD HEALTH, V16, P0, DOI 10.1186/s12978-019-0784-8
   Yared A, 2017, REPROD HEALTH, V14, P0, DOI 10.1186/s12978-017-0302-9
NR 43
TC 0
Z9 0
U1 1
U2 3
PU ROUTLEDGE JOURNALS, TAYLOR & FRANCIS LTD
PI ABINGDON
PA 2-4 PARK SQUARE, MILTON PARK, ABINGDON OX14 4RN, OXON, ENGLAND
SN 1554-6128
EI 1554-6136
J9 AM J SEX EDUC
JI Am. J. Sex. Educ.
PD JUN 15
PY 2022
VL 0
IS 
BP 
EP 
DI 10.1080/15546128.2022.2086655
PG 18
WC Education & Educational Research
SC Education & Educational Research
GA 2J0YI
UT WOS:000815393500001
DA 2023-03-20
ER

PT J
AU Lyons, MJ
   Swahn, MH
   Culbreth, R
   Reidy, D
   Musuya, T
   Bukuluki, P
AF Lyons, Matthew J.
   Swahn, Monica H.
   Culbreth, Rachel
   Reidy, Dennis
   Musuya, Tina
   Bukuluki, Paul
TI A Comparative Analysis of Gender Discrepancy Stress, Attitudes toward Intimate Partner Violence, and Perpetration among Young Adults in the USA and Uganda
SO INTERNATIONAL JOURNAL OF ENVIRONMENTAL RESEARCH AND PUBLIC HEALTH
LA English
DT Article
DE intimate partner violence; gender discrepancy stress; violence; alcohol; Uganda
ID female university-students; alcohol-use; women; prevalence; hiv; intervention; aggression; couples; white; sasa
AB Background: There is a dearth of data on the modifiable factors that contribute to violence in low- and middle-income countries, including attitudes regarding intimate partner violence (IPV) and perceptions of gender identity. We examined these factors using a cross-cultural comparison between young adults in Uganda and the United States. Methods: A cross-sectional survey was distributed to young adults aged 18 to 25 in Uganda (n = 300) and the U.S. (n = 300). Survey questions assessed demographics, attitudes toward IPV, IPV victimization and perpetration, gender discrepancy, discrepancy stress, and alcohol use. We conducted chi-square tests, as well as bivariable and multivariable logistic regression analyses, separately for participants in each country. Results: The prevalence of IPV perpetration differed significantly by country for men (58.06% in the U.S. vs. 42.73% in Uganda; p = 0.03) and women (40.00% in the U.S. vs. 14.00% in Uganda; p < 0.01). IPV victimization differed by country for men (67.74% in the U.S. vs. 51.82% in Uganda; p = 0.02) but not for women. Gender discrepancy and discrepancy stress also varied by country and by sex and were higher in the U.S. for both men and women. IPV victimization was a common risk factor for adults in both Uganda (Adj. OR = 23.47; 95% CI: 7.79, 70.22) and the U.S. (Adj. OR = 27.40; 95% CI: 9.97, 75.32). In Uganda, male sex was significantly associated with IPV perpetration in multivariable analyses (Adj. OR = 6.23; 95% CI: 2.45, 15.86), and so were IPV attitudes (Adj. OR = 2.22; 1.20, 4.10). In the U.S., a likely alcohol use disorder (AUD) was also significantly associated with IPV perpetration (Adj. OR = 7.11; 95% CI: 2.25, 22.54). Conclusions: Permissive IPV attitudes were associated with IPV perpetration among Ugandan participants, while likely AUD was associated with perpetration in U.S. participants. Overall, IPV perpetration was significantly higher for U.S. males compared with Ugandan males. These findings indicate that cultural adaptations to global IPV interventions may be necessary to respond to differing needs in different countries.
C1 [Lyons, Matthew J.; Swahn, Monica H.] Kennesaw State Univ, Wellstar Coll Hlth & Human Serv, Kennesaw, GA 30144 USA.
   [Culbreth, Rachel] Amer Coll Med Toxicol, Phoenix, AZ 85028 USA.
   [Reidy, Dennis] Georgia State Univ, Sch Publ Hlth, Atlanta, GA 30302 USA.
   [Musuya, Tina] Social Dev Direct, Kampala 759125, Uganda.
   [Bukuluki, Paul] Makerere Univ, Dept Social Work & Social Adm, Kampala 759125, Uganda.
C3 University System of Georgia; Kennesaw State University; University System of Georgia; Georgia State University; Makerere University
RP Swahn, MH (corresponding author), Kennesaw State Univ, Wellstar Coll Hlth & Human Serv, Kennesaw, GA 30144 USA.
EM mswahn@kennesaw.edu
CR Abramsky T, 2016, J EPIDEMIOL COMMUN H, V70, P818, DOI 10.1136/jech-2015-206665
   Abramsky T, 2014, BMC MED, V12, P0, DOI 10.1186/s12916-014-0122-5
   Abramsky T, 2012, TRIALS, V13, P0, DOI 10.1186/1745-6215-13-96
   Abramsky T, 2011, BMC PUBLIC HEALTH, V11, P0, DOI 10.1186/1471-2458-11-109
   Adler NE, 2000, HEALTH PSYCHOL, V19, P586, DOI 10.1037/0278-6133.19.6.586
   Black E, 2019, CONFL HEALTH, V13, P0, DOI 10.1186/s13031-019-0219-8
   Bott S, 2019, REV PANAM SALUD PUBL, V43, P0, DOI 10.26633/RPSP.2019.26
   Breiding MJ, 2014, MMWR SURVEILL SUMM, V63, P1
   Caetano R, 2001, ALCOHOL RES HEALTH, V25, P58
   Chan KL, 2008, J MIDWIFERY WOM HEAL, V53, P529, DOI 10.1016/j.jmwh.2008.04.016
   Culbreth R, 2021, J INTERPERS VIOLENCE, V36, PNP11736, DOI 10.1177/0886260519889927
   Foran HM, 2008, CLIN PSYCHOL REV, V28, P1222, DOI 10.1016/j.cpr.2008.05.001
   Ford-Gilboe M, 2016, BMJ OPEN, V6, P0, DOI 10.1136/bmjopen-2016-012824
   Izugbara CO, 2020, PLOS ONE, V15, P0, DOI 10.1371/journal.pone.0230508
   Kyegombe N, 2014, GLOBAL HEALTH ACTION, V7, P1, DOI 10.3402/gha.v7.25082
   Lisco CG, 2015, SEX ROLES, V73, P58, DOI 10.1007/s11199-015-0500-2
   McClintock HF, 2021, J IMMIGR MINOR HEALT, V23, P191, DOI 10.1007/s10903-020-01064-9
   Miller AP, 2022, PLOS ONE, V17, P0, DOI 10.1371/journal.pone.0263827
   Moore T. M., 2005, PSYCHOL MEN MASCULIN, V6, P46, DOI 10.1037/1524-9220.6.1.46
   Nalukwago J., 2019, INT SOC SCI J, V69, P35, DOI 10.1111/ISSJ.12203
   Ninsiima AB, 2018, INT J ENV RES PUB HE, V15, P0, DOI 10.3390/ijerph15020193
   Paek HJ, 2008, HEALTH EDUC BEHAV, V35, P461, DOI 10.1177/1090198106296769
   Parrott D.J., 2003, PSYCHOL MEN MASCULIN, V4, P70, DOI https://doi.org/10.1037/1524-9220.4.1.70
   Price EL, 1999, J FAM VIOLENCE, V14, P351, DOI 10.1023/A:1022830114772
   Reidy D.E., 2022, HDB INTERPERSONAL VI, V0, P2353
   Reidy DE, 2014, PERS INDIV DIFFER, V68, P160, DOI 10.1016/j.paid.2014.04.021
   Reidy DE, 2009, PSYCHOL MEN MASCULIN, V10, P1, DOI 10.1037/a0014794
   Roberts A, 2021, DRUG ALCOHOL DEPEN, V229, P0, DOI 10.1016/j.drugalcdep.2021.109150
   SAUNDERS JB, 1993, ADDICTION, V88, P791, DOI 10.1111/j.1360-0443.1993.tb02093.x
   Speizer IS, 2010, J INTERPERS VIOLENCE, V25, P1224, DOI 10.1177/0886260509340550
   Starmann E, 2018, BMC PUBLIC HEALTH, V18, P0, DOI 10.1186/s12889-018-5508-4
   Starmann E, 2017, PREV SCI, V18, P233, DOI 10.1007/s11121-016-0716-6
   Stockl H, 2014, BMC PUBLIC HEALTH, V14, P0, DOI 10.1186/1471-2458-14-751
   Straus MA, 2004, VIOLENCE AGAINST WOM, V10, P790, DOI 10.1177/1077801204265552
   Straus MA, 2008, CHILD YOUTH SERV REV, V30, P252, DOI 10.1016/j.childyouth.2007.10.004
   Swahn MH, 2021, AIDS BEHAV, V25, P3106, DOI 10.1007/s10461-021-03301-0
   Swahn MH, 2020, INT J ENV RES PUB HE, V17, P0, DOI 10.3390/ijerph17072451
   Topalli V, 2014, CRIM JUSTICE BEHAV, V41, P400, DOI 10.1177/0093854813508554
   Walsh TB, 2020, ANN FAM MED, V18, P303, DOI 10.1370/afm.2536
   Wilson N, 2019, J INT DEV, V31, P632, DOI 10.1002/jid.3430
   Yeo YH, 2022, JAMA NETW OPEN, V5, P0, DOI 10.1001/jamanetworkopen.2022.10259
   Yonga AM, 2022, BMC PUBLIC HEALTH, V22, P0, DOI 10.1186/s12889-022-12619-w
   Zablotska IB, 2009, AIDS BEHAV, V13, P225, DOI 10.1007/s10461-007-9333-5
   Zark L, 2022, TRAUMA VIOLENCE ABUS, V23, P1007, DOI 10.1177/1524838020985565
   Zegenhagen S, 2019, SSM-POPUL HLTH, V8, P0, DOI 10.1016/j.ssmph.2019.100442
NR 46
TC 0
Z9 0
U1 1
U2 1
PU MDPI
PI BASEL
PA ST ALBAN-ANLAGE 66, CH-4052 BASEL, SWITZERLAND
SN 
EI 1660-4601
J9 INT J ENV RES PUB HE
JI Int. J. Environ. Res. Public Health
PD OCT 15
PY 2022
VL 19
IS 20
BP 
EP 
DI 10.3390/ijerph192013373
PG 13
WC Environmental Sciences; Public, Environmental & Occupational Health
SC Environmental Sciences & Ecology; Public, Environmental & Occupational Health
GA 5P7AN
UT WOS:000873299600001
PM 36293954
DA 2023-03-20
ER

PT J
AU Zhao, G
   Luo, Y
   Xu, JF
AF Zhao, Gang
   Luo, Yan
   Xu, Junfang
TI Risky sexual behaviour and HIV testing uptake among male college students: a cross-sectional study in China
SO BMJ OPEN
LA English
DT Article
DE hiv & aids; public health; infectious disease; HIV
ID health; university
AB Objective To understand the sexual behaviours and HIV testing uptake of sexually experienced male college students in China. Design A cross-sectional study was conducted between September and November of 2020 among male college students. Setting Hangzhou, China. Participants Male students who had sexual experience in the previous year were investigated. Outcome measures Sexual risk behaviour was defined as having multiple sexual partners or having unprotected sex. Results More than half of the sexually experienced male students (556, 53.2%) had their first sexual intercourse under the age of 18 years old. Among participants, 32.82% (343/1045) had causal sex in the last 6 months; 4.21% (44/1045) had paid sex; 37.32% (390/1045) had sex with other men and had two or more sexual partners in last half year; and 33.33% (130/390) used psychoactive drugs during same-sex intercourse. Only 33.5% (350/1045) of male students had undertaken an HIV test before. Conclusion Male college students especially men who have sex with men were at risk because they tended to be sexually adventurous, have sex at an early age, have sex with multiple sexual partners and practice unprotected sex. Furthermore, they had a low HIV testing uptake. This highlights the importance of carrying out targeted and timely HIV risk education towards college students.
C1 [Zhao, Gang; Luo, Yan] Hangzhou Ctr Dis Control & Prevent, Hangzhou, Zhejiang, Peoples R China.
   [Luo, Yan] Shenzhen Pingshan Dist Ctr Dis Control & Prevent, Shenzhen, Guangdong, Peoples R China.
   [Xu, Junfang] Zhejiang Univ, Sch Publ Hlth, Sch Med, Hangzhou, Zhejiang, Peoples R China.
C3 Zhejiang University
RP Xu, JF (corresponding author), Zhejiang Univ, Sch Publ Hlth, Sch Med, Hangzhou, Zhejiang, Peoples R China.
EM xujf2019@zju.edu.cn
FU National Natural Science Foundation of China [71904171]; China Medical Board [20--391]; Soft Science project of Zhejiang province [2021C35015]
CR Adefuye AS, 2009, BMC PUBLIC HEALTH, V9, P0, DOI 10.1186/1471-2458-9-281
   [Anonymous], 2020, JOINT UN PROGRAMME H, V0, P0
   Enyew MM, 2020, BMC PREGNANCY CHILDB, V20, P0, DOI 10.1186/s12884-020-03382-0
   Huang G, 2019, INT J ENV RES PUB HE, V16, P0, DOI 10.3390/ijerph16193597
   Kalichman SC, 2020, LANCET HIV, V7, PE817, DOI 10.1016/S2352-3018(20)30198-3
   Li GQ, 2019, SCIENCE, V364, P711, DOI 10.1126/science.aay0799
   Mmari K, 2009, GLOB PUBLIC HEALTH, V4, P350, DOI 10.1080/17441690701664418
   Piyaraj P, 2018, LANCET HIV, V5, PE379, DOI 10.1016/S2352-3018(18)30065-1
   Shiferaw Yitayal, 2014, BMC RES NOTES, V7, P162, DOI 10.1186/1756-0500-7-162
   Ventegodt S, 1998, ARCH SEX BEHAV, V27, P295, DOI 10.1023/A:1018655219133
   Xu J, 2021, PERFORMANCE SEX ED S, V13, P97
   Xu JF, 2020, INFECT DIS POVERTY, V9, P0, DOI 10.1186/s40249-020-00642-1
   Xu JF, 2017, INFECT DIS POVERTY, V6, P0, DOI 10.1186/s40249-017-0364-5
   Xu JF, 2020, INT J ENV RES PUB HE, V17, P0, DOI 10.3390/ijerph17051809
   Zakaria M, 2020, INT J ENV RES PUB HE, V17, P0, DOI 10.3390/ijerph17217720
   Zhang DM., 2018, RES CURRENT SITUATIO, V0, P0
   Zou HC, 2018, LANCET INFECT DIS, V18, P16, DOI 10.1016/S1473-3099(17)30711-9
NR 18
TC 2
Z9 2
U1 5
U2 7
PU BMJ PUBLISHING GROUP
PI LONDON
PA BRITISH MED ASSOC HOUSE, TAVISTOCK SQUARE, LONDON WC1H 9JR, ENGLAND
SN 2044-6055
EI 
J9 BMJ OPEN
JI BMJ Open
PD JUN 15
PY 2022
VL 12
IS 6
BP 
EP 
DI 10.1136/bmjopen-2021-054387
PG 11
WC Medicine, General & Internal
SC General & Internal Medicine
GA 2C0GZ
UT WOS:000810558700011
PM 35688596
DA 2023-03-20
ER

PT J
AU Tshivhase, SE
   Makuya, T
   Takalani, FJ
AF Tshivhase, Shonisani Elizabeth
   Makuya, Takalani
   Takalani, Fhatuwani James
TI Understanding reasons for low HIV testing services uptake among tertiary students in university in South Africa
SO HIV & AIDS REVIEW
LA English
DT Article
DE acquired immunodeficiency syndrome; students; human immunodeficiency virus; HIV testing services; stigma
ID perception; linkage; care
AB Introduction: The main entry point for human immunodeficiency virus (HIV) and acquired immune deficiency syndrome (AIDS) prevention, care, and treatment is through HIV testing services. Despite undeniable benefits and increased availability of HIV testing services, uptake remains low among students. The purpose of the study was to determine factors contributing to low HIV testing services uptake among tertiary students in a university in South Africa. Material and methods: A cross-sectional study was conducted among tertiary students to determine factors contributing to low HIV testing services uptake. A total of 306 eligible students from the School of Health Sciences in a South African university were selected through a systematic random sampling technique. Data collected were analyzed using SPSS version 24. Ethical considerations were ensured throughout the study. Results: Findings of the study showed that out of 306 respondents, 204 (67%) were females and 102 (33%) males. The majority (68%, n = 208) of the students were between the age of 18 and 24 years. About 135 (44%) respondents were tested for HIV as compared to 171 (56%) who were not tested. Respondents showed good knowledge about HIV testing services (HTS), and their attitude was positive. HIV and AIDS-related stigma, fear of potential HIV-positive results, and negative attitude of healthcare service providers were cited as contributory factors to low uptake of HTS. Conclusions: Despite the adequate knowledge about HTS and high awareness campaigns, HIV uptake of HTS remained low among the respondents. Therefore, the use of various forms of media, including campus radio and newsletters to promote uptake of HTS among university students is recommended.
C1 [Tshivhase, Shonisani Elizabeth; Makuya, Takalani; Takalani, Fhatuwani James] Univ Venda, Thohoyandou, Limpopo, South Africa.
C3 University of Venda
RP Tshivhase, SE (corresponding author), Univ Venda, Thohoyandou, Limpopo, South Africa.
EM tshivhasese@gmail.com
FU University of Venda, Research and Innovation Directorate
CR Abiodun Olumide, 2014, BMC RES NOTES, V7, P639, DOI 10.1186/1756-0500-7-639
   Addis Z, 2013, BMC PUBLIC HEALTH, V13, P0, DOI 10.1186/1471-2458-13-714
   AIDS Foundation South Africa, 2020, HIV AIDS FACTS MYTHS, V0, P0
   AIDS.gov, 2017, GLOBALSTATISTICS, V0, P0
   Al-Khal AL, 2012, WORLD FAMILY MED J, V99, P1
   Ali RA, 2015, INT J SURG MED, V1, P58
   Arimoto Y, 2012, INTERNALLY VALID ECO, V0, P0
   Asante KO, 2013, REPROD HEALTH, V10, P0, DOI 10.1186/1742-4755-10-17
   Bayray A, 2010, MOMONA ETHIOP J SCI, V2, P108, DOI 10.4314/mejs.v2i1.49657
   Bekele YA, 2020, PLOS ONE, V15, P0, DOI 10.1371/journal.pone.0228783
   Bock P, 2017, J INT AIDS SOC, V20, P0, DOI 10.7448/IAS.20.7.21780
   Dapaah JM, 2016, NURS RES PRACT, V2016, P0, DOI 10.1155/2016/5172497
   Department of Health, 2015, VOL HIV COUNS TEST, V0, P0
   Djibuti M, 2015, BMC PUBLIC HEALTH, V15, P0, DOI 10.1186/s12889-015-1760-z
   Fikadie G, 2014, ADV PREV MED, V2014, P0
   Gadegbeku C, 2013, J BIOL AGR HEALTHCAR, V3, P0
   Gorgens M, 2020, BMC PUBLIC HEALTH, V20, P0, DOI 10.1186/s12889-020-09680-8
   Haddison EC, 2012, PAN AFR MED J, V13, P0
   HEAIDS (Program), 2010, HIV PREV REL FACT HI, V0, P0
   Jali NM, 2014, ATTITUDES PRACTICES, V0, P0
   Khalifa AFM, 2014, INT J PUBLIC HLTH RE, V2, P33
   Khawcharoenporn T, 2016, BMC PUBLIC HEALTH, V16, P0, DOI 10.1186/s12889-016-3274-8
   Lin Carolyn A, 2017, J COMMUN HEALTHC, V10, P250, DOI 10.1080/17538068.2017.1385575
   Louis JP., 2019, UROL NURS, V39, P72, DOI 10.7257/1053-816X.2019.39.2.72
   Makhubele J. C., 2015, JOURNAL OF HUMAN ECOLOGY, V52, P75
   Mbengo F., 2013, FACTORS INFLUENCING, V0, P0
   Meda L, 2013, J AIDS HIV RES, V5, P173
   Mohlabane N, 2016, HEALTH SA GESONDHEID, V21, P0, DOI 10.1016/j.hsag.2015.11.001
   Museve J, 2013, ANAL UPTAKE HIV VOLU, V0, P0
   Njau B, 2019, BMC PUBLIC HEALTH, V19, P0, DOI 10.1186/s12889-019-7685-1
   Nnko S, 2018, BMC PUBLIC HEALTH, V19, P0, DOI 10.1186/s12889-018-6362-0
   Nubed CK, 2016, BMC PUBLIC HEALTH, V16, P0, DOI 10.1186/s12889-016-3516-9
   Ogaji DS, 2013, J COMMUNITY MED PRIM, V25, P36
   Onyeonoro UU, 2014, J HIV HUM REPROD, V0, P0, DOI DOI 10.4103/2321-9157.135743
   Sanga Z, 2015, BMC PUBLIC HEALTH, V15, P0, DOI 10.1186/s12889-015-1771-9
   Strauss M, 2015, BMC HEALTH SERV RES, V15, P0, DOI 10.1186/s12913-015-0922-0
   Swann M, 2018, AIDS CARE, V30, P85, DOI 10.1080/09540121.2018.1476665
   Treves-Kagan S, 2017, AIDS BEHAV, V21, P2579, DOI 10.1007/s10461-016-1671-8
   UNFPA, 2016, HIV AIDS, V0, P0
   Uwakwe KA, 2016, EUR J PHARM MED RES, V3, P326
   Venugopala R., 2013, THESIS U KWAZULU NAT, V0, P0
   Weiser SD, 2006, PLOS MED, V3, P1013, DOI 10.1371/journal.pmed.0030261
   WHO UNAIDS, 2017, HIV TEST SERV NEW OP, V0, P0
   Wilson A., 2013, FOLKLORE GENDER AIDS, V0, P91
   Woldeyohannes D, 2017, BMC PUBLIC HEALTH, V17, P0, DOI 10.1186/s12889-017-4060-y
   Yimer, 2014, SCI J PUBLIC HLTH, V2, P78
   Zwetsloot A, 2020, MORAL MENACE TREATAB, V0, P0
NR 47
TC 0
Z9 0
U1 0
U2 0
PU TERMEDIA PUBLISHING HOUSE LTD
PI POZNAN
PA KLEEBERGA ST 2, POZNAN, 61-615, POLAND
SN 1730-1270
EI 1732-2707
J9 HIV AIDS REV
JI HIV AIDS Rev.
PD JUN 15
PY 2022
VL 21
IS 1
BP 69
EP 76
DI 10.5114/hivar.2022.112698
PG 8
WC Infectious Diseases
SC Infectious Diseases
GA ZB0XZ
UT WOS:000756577100006
DA 2023-03-20
ER

PT J
AU Ozdemir, S
   Oz, E
   Karasahin, KE
   Bicer, BK
AF Ozdemir, Serpil
   Oz, Emine
   Karasahin, Kazim Emre
   Bicer, Burcu Kucuk
TI Reliability and Validity of a Turkish Version of Multi-Factor Attitude Toward Condoms Scale: A Methodological Study
SO JANAC-JOURNAL OF THE ASSOCIATION OF NURSES IN AIDS CARE
LA English
DT Article
DE condom; instrument; nursing; Turkish sample
ID college-students; sex; validation; men; adaptation; prevention; hiv
AB This study tested the validity and reliability of the Turkish translation of the Multi-Factor Attitude toward Condoms Scale in a sample of Turkish outpatient clients (N = 336). Internal consistency reliability was demonstrated by a Cronbach alpha of .82, and test-retest reliability was supported by a positive correlation between initial and retest scores (p < .05). Construct validity was supported by results of an exploratory factor analysis that yielded a three-factor solution, explaining 71.0% of the variance. The Turkish version of the scale was found to be valid and reliable.
C1 [Ozdemir, Serpil; Oz, Emine] Univ Hlth Sci Turkey, Gulhane Fac Nursing, Dept Publ Hlth Nursing, Ankara, Turkey.
   [Karasahin, Kazim Emre] Univ Hlth Sci Turkey, Gulhane Educ & Res Hosp, Dept Obstet & Gynecol, Ankara, Turkey.
   [Bicer, Burcu Kucuk] Gazi Univ, Fac Med, Dept Basic Med Sci, Ankara, Turkey.
C3 Gulhane Training & Research Hospital; Gazi University
RP Ozdemir, S (corresponding author), Univ Hlth Sci Turkey, Gulhane Fac Nursing, Dept Publ Hlth Nursing, Ankara, Turkey.
EM serpilozdemir327@gmail.com; emineoz5057@gmail.com; emre.karasahin@sbu.edu.tr; drburcubicer@gmail.com
CR Ayre C, 2014, MEAS EVAL COUNS DEV, V47, P79, DOI 10.1177/0748175613513808
   Beaton DE, 2000, SPINE, V25, P3186, DOI 10.1097/00007632-200012150-00014
   Choi EPH, 2020, HEALTH QUAL LIFE OUT, V18, P0, DOI 10.1186/s12955-020-01577-9
   Francis SC, 2018, PLOS MED, V15, P0, DOI 10.1371/journal.pmed.1002512
   Hacettepe University Institute of Population Studies, 2019, 2018 TURK DEM HLTH S, V0, P0
   Hollub AV, 2011, J AM COLL HEALTH, V59, P708, DOI 10.1080/07448481.2010.546462
   Kiene SM, 2008, HEALTH PSYCHOL, V27, P463, DOI 10.1037/0278-6133.27.4.463
   Lachowsky NJ, 2016, SEX TRANSM DIS, V43, P765, DOI 10.1097/OLQ.0000000000000530
   Lyu QY, 2017, CANCER NURS, V40, P194, DOI 10.1097/NCC.0000000000000382
   McMillan K, 2011, CULT HEALTH SEX, V13, P313, DOI 10.1080/13691058.2010.529945
   Mohammed H, 2016, EMERG INFECT DIS, V22, P88, DOI 10.3201/eid2201.151331
   Norman G., 2008, BIOSTATISTICS BARE E, V3rd, P0
   Polit DF, 2014, QUAL LIFE RES, V23, P1713, DOI 10.1007/s11136-014-0632-9
   Ramjee G., 2015, OPEN J OBSTET GYNECO, V5, P385, DOI 10.4236/ojog.2015.57056
   Reece M, 2010, INT J SEX HEALTH, V22, P119, DOI 10.1080/19317610903526097
   Reza-Paul S, 2019, SEX TRANSM DIS, V46, P556, DOI 10.1097/OLQ.0000000000001020
   Selvey LA, 2018, FRONT PUBLIC HEALTH, V6, P0, DOI 10.3389/fpubh.2018.00342
   Siegler AJ, 2012, SOC SCI MED, V75, P1685, DOI 10.1016/j.socscimed.2012.07.010
   Smerecnik C, 2010, BMC PUBLIC HEALTH, V10, P0, DOI 10.1186/1471-2458-10-533
   Smith DK, 2015, JAIDS-J ACQ IMM DEF, V68, P337, DOI 10.1097/QAI.0000000000000461
   Smith SJ, 2017, SOC WORK PUBLIC HLTH, V32, P176, DOI 10.1080/19371918.2016.1215278
   Sousa VD, 2011, J EVAL CLIN PRACT, V17, P268, DOI 10.1111/j.1365-2753.2010.01434.x
   Tabachnick B.G., 2007, USING MULTIVARIATE S, V0, P0
   Tsang S, 2017, SAUDI J ANAESTH, V11, PS80, DOI 10.4103/sja.SJA_203_17
   Wang ZX, 2019, J SEX MARITAL THER, V45, P31, DOI 10.1080/0092623X.2018.1474408
   Westercamp N, 2010, AIDS BEHAV, V14, P949, DOI 10.1007/s10461-008-9458-1
   World Health Organization (WHO), 2019, MOD LIST ESS MED, V0, P0
   Wulandari LPL, 2018, AIDS CARE, V30, P1215, DOI 10.1080/09540121.2018.1453920
   Yamamoto N, 2018, THEOR BIOL MED MODEL, V15, P0, DOI 10.1186/s12976-018-0078-9
   Young H, 2018, BMC PUBLIC HEALTH, V18, P0, DOI 10.1186/s12889-018-5217-z
   Zhang HS, 2004, AIDS BEHAV, V8, P105, DOI 10.1023/B:AIBE.0000030242.46843.71
NR 31
TC 0
Z9 0
U1 2
U2 3
PU LIPPINCOTT WILLIAMS & WILKINS
PI PHILADELPHIA
PA TWO COMMERCE SQ, 2001 MARKET ST, PHILADELPHIA, PA 19103 USA
SN 1055-3290
EI 1552-6917
J9 J ASSOC NURSE AIDS C
JI J. Assoc. Nurses Aids Care
PD JUL-AUG 15
PY 2022
VL 33
IS 4
BP 364
EP 372
DI 10.1097/JNC.0000000000000284
PG 9
WC Nursing
SC Nursing
GA 2O4PF
UT WOS:000819041500002
PM 35363624
DA 2023-03-20
ER

PT J
AU Amevor, E
   Tarkang, E
AF Amevor, Enyonam
   Tarkang, Elvis
TI Determinants of female condom use among female tertiary students in the Hohoe Municipality of Ghana using the Health Belief Model
SO AFRICAN HEALTH SCIENCES
LA English
DT Article
DE Female condom use; Health Belief Model; Female tertiary students; Hohoe; Ghana
ID university-students; heart-failure; self-care; prevention; knowledge; attitudes; efficacy; patterns; skills
AB Background: Besides abstinence, the condom has proven to be the only effective method of preventing sexually transmitted infections (STIs), including HIV/AIDS. This study investigated the determinants of female condom (FC) use among female tertiary students in the Hohoe Municipality, Ghana using the Health Belief Model (HBM). Methods: A cross-sectional design was adopted. Data were collected using a structured questionnaire in January 2019 and analysed using STATA version 14.0. Logistic regression was used to measure the strength of associations between the dependent and independent variables. A p-value <0.05 was considered statistically significant. Results: The overall utilisation of the FC was 35.0%. Among the constructs of the HBM, it was perceived self-efficacy for FC use that was significantly associated with FC use: respondents who had the confidence to convince their partners to use the FC were 2 times more likely to use it than respondents who did not [AOR =2.15(CI: 1.26, 3.71); p= 0.005]. Conclusion: Female students in the current study exhibited poor utilization of the FC. Health promotion interventions should, therefore, focus on increasing their self-efficacy for FC use.
C1 [Amevor, Enyonam; Tarkang, Elvis] Univ Hlth & Allied Sci, Sch Publ Hlth, Dept Populat & Behav Sci, PMB 31, Ho, Ghana.
   [Tarkang, Elvis] HIV AIDS Prevent Res Network Cameroon, POB 36, Kumba, Cameroon.
RP Tarkang, E (corresponding author), Univ Hlth & Allied Sci, Sch Publ Hlth, Dept Populat & Behav Sci, PMB 31, Ho, Ghana.
EM ebeyang1@yahoo.com
CR Adih WK, 1999, J ADOLESCENT HEALTH, V24, P63, DOI 10.1016/S1054-139X(98)00062-7
   Agresti A., 2007, INTRO CATEGORICAL DA, V0, P0
   Bartholomew LK, 2006, PLANNING HLTH PROMOT, V0, P81
   Boamah EA, 2014, OPEN ACCESS J CONTR, V5, P7, DOI 10.2147/OAJC.S56485
   Choi KH, 2008, AM J PUBLIC HEALTH, V98, P1841, DOI 10.2105/AJPH.2007.113050
   Dunbar SB, 2008, J CARDIOVASC NURS, V23, P258, DOI 10.1097/01.JCN.0000305093.20012.b8
   El Bcheraoui C, 2013, AIDS CARE, V25, P186, DOI 10.1080/09540121.2012.687864
   Ghana AIDS Commission, 2018, NATL HIV AIDS RES C, V0, P0
   Ghana Statistical Service, 2014, 2010 POP HOUS CENS D, V0, P0
   Groenewold G, 2006, POPULATION ASS AM AN, V0, P0
   Guerra FM, 2014, AIDS BEHAV, V18, P146, DOI 10.1007/s10461-013-0580-3
   Hazavehei SM, 2007, EDUC HEALTH, V20, P23
   Hoque ME, 2013, SAHARA J-J SOC ASP H, V10, P83, DOI 10.1080/17290376.2013.869649
   Jeihooni AK, 2015, J RES HEALTH SCI, V15, P47
   Jones CL, 2015, HEALTH COMMUN, V30, P566, DOI 10.1080/10410236.2013.873363
   Mantell JE, 2020, INT J STD AIDS, V31, P753, DOI 10.1177/0956462420912986
   Maughan-Brown BG, 2006, S AFR REV SOCIOL, V37, P165, DOI 10.1080/21528586.2006.10419153
   Meekers D, 2005, INT FAM PLAN PERSPEC, V31, P30, DOI 10.1363/3103005
   Obembe Taiwo A, 2017, BMC RES NOTES, V10, P398, DOI 10.1186/s13104-017-2730-6
   Rezapour B, 2016, INT J PREVENTIVE MED, V7, P0, DOI 10.4103/2008-7802.191879
   Schnell-Hoehn KN, 2009, J CARDIOVASC NURS, V24, P40, DOI 10.1097/01.JCN.0000317470.58048.7b
   Schuyler AC, 2016, HEALTH EDUC RES, V31, P260, DOI 10.1093/her/cyw001
   Tarkang EE, 2011, AFRICA J NURSING MID, V13, P77
   Tarkang Elvis Enowbeyang, 2018, PAN AFR MED J, V29, P215, DOI 10.11604/pamj.2018.29.215.15130
   UNAIDS, 2017, GLOB REP GLOB HIV EP, V0, P0
   University of Twente, 2010, HLTH BEL MOD, V0, P0
   Vijayakumar G, 2006, INT J STD AIDS, V17, P652, DOI 10.1258/095646206780071036
   Yehle KS, 2010, J CARDIOVASC NURS, V25, P175, DOI 10.1097/JCN.0b013e3181c71e8e
NR 28
TC 1
Z9 1
U1 0
U2 2
PU MAKERERE UNIV, COLL HEALTH SCIENCES,SCH MED
PI KAMPALA
PA PO BOX 7072, KAMPALA, 00000, UGANDA
SN 1680-6905
EI 1729-0503
J9 AFR HEALTH SCI
JI Afr. Health Sci.
PD MAR 15
PY 2022
VL 22
IS 1
BP 1
EP 10
DI 10.4314/ahs.v22i1.2
PG 10
WC Medicine, General & Internal
SC General & Internal Medicine
GA 1H0FJ
UT WOS:000796221000002
PM 36032441
DA 2023-03-20
ER

PT J
AU Makhado, L
   Musekwa, OP
   Makhado, TG
   Otsheleng, R
AF Makhado, Lufuno
   Musekwa, Ofhani P.
   Makhado, Thendo G.
   Otsheleng, Reamogetse
TI Healthcare practitioners and students' PEP knowledge, attitude and adherence in Southern Africa
SO HEALTH SA GESONDHEID
LA English
DT Article
DE health care practitioners; students; Southern Africa; knowledge; attitudes; adherence
ID human-immunodeficiency-virus; postexposure prophylaxis; nurses; exposure; workers; blood
AB Background: There is a high prevalence of occupational exposure among health care practitioners (HCPs) around the globe. One of the risk factors of HIV infection among HCPs is occupational exposure to human immunodeficiency virus (HIV) infection through blood or fluid from HIV-infected individual. Therefore, because of this prevalence, there is a need to have sufficient knowledge and information regarding post-exposure prophylaxis (PEP). Sufficient PEP knowledge assists individuals in utilising PEP in case of exposure to HIV. Aim: This study aims to assess the level of knowledge, attitude and adherence to PEP in HCPs in Southern Africa. Setting: The systematic review included studies conducted in Southern Africa. Methods: A systematic review was conducted. Search engines employed in this study included Google Scholar, Science Direct, PubMed, Ebscohost and JSTOR. From these, 3572 articles emerged after removing duplications, and article screening was guided by inclusion and exclusion criteria and outlined on a PRISMA flow chart. Ultimately, the study included 13 articles. A critical appraisal skills programme was applied for the quality assessment of the eligible studies. Results: Studies included in this review revealed that most participants have adequate knowledge regarding PEP (n = 6). However, it was revealed that poor adherence occured because most HCPs did not complete PEP. Conclusion: Health care practitioners have adequate knowledge of PEP with varying levels of adherence to PEP. Therefore, more awareness illustrating the importance of adhering to PEP is needed. Contribution: There is an adequate level of knowledge regarding PEP found in the included studies although not satisfactory in Southern Africa given the participants are HCPs, and marked inappropriate practices affect adherence.
C1 [Makhado, Lufuno] Univ Venda, Fac Hlth Sci, Dept Publ Hlth, Thohoyandou, South Africa.
   [Musekwa, Ofhani P.] Univ Venda, Fac Hlth Sci, Dept Psychol, Thohoyandou, South Africa.
   [Makhado, Thendo G.] Univ Venda, Fac Hlth Sci, Dept Adv Nursing Sci, Thohoyandou, South Africa.
   [Otsheleng, Reamogetse] Gen Delarey Hosp, Dept Hlth, Lichtenburg, North West Prov, South Africa.
C3 University of Venda; University of Venda; University of Venda
RP Makhado, L (corresponding author), Univ Venda, Fac Hlth Sci, Dept Publ Hlth, Thohoyandou, South Africa.
EM lufuno.makhado@univen.ac.za
CR Adebimpe W. O., 2018, BULLETIN OF THE FACULTY OF PHARMACY, V0, P0
   Aigbodion SJ, 2019, S AFR J HIV MED, V20, P0, DOI 10.4102/HIVMED.v20i1.958
   [Anonymous], 2015, SYST REV-LONDON, V0, P0, DOI DOI 10.1186/2046-4053-4-1
   Bareki P, 2018, PAN AFR MED J, V30, P0, DOI 10.11604/pamj.2018.30.233.10556
   Beekmann SE, 2014, INFECT DIS CLIN N AM, V28, P601, DOI 10.1016/j.idc.2014.08.005
   Caulfield J., 2019, ENGLISH LANGUAGE TEA, V0, P0
   Chalya P.L., 2015, TANZANIA J HLTH RES, V17, P0, DOI 10.4314/thrb.v17i2.3
   Chimoyi L., 2022, PLOS GLOBAL PUBLIC HEALTH, V2, P0, DOI 10.1371/journal.pgph.0000132
   Hada Vivek, 2018, J FAMILY MED PRIM CARE, V7, P717, DOI 10.4103/jfmpc.jfmpc_265_17
   Kabotho KT, 2020, PLOS ONE, V15, P0, DOI 10.1371/journal.pone.0230075
   Mabina K, 2018, AFR J NURS MIDWIFERY, V20, P0, DOI 10.25159/2520-5293/3120
   Makhado L, 2020, HIV AIDS REV, V19, P8, DOI 10.5114/hivar.2020.93331
   Makhado Lufuno, 2016, CURATIONIS, V39, P1593, DOI 10.4102/curationis.v39i1.1593
   Matos Matheus Costa Brandão, 2021, REV. GAÚCHA ENFERM., V42, Pe20190445, DOI 10.1590/1983-1447.2021.20190445
   McDowall J, 2019, AFR J EMERG MED, V9, P197, DOI 10.1016/j.afjem.2019.08.001
   Mekgoe TS, 2019, PAN AFR MED J, V33, P0, DOI 10.11604/pamj.2019.33.209.15819
   Mengistu DA, 2021, CAN J INFECT DIS MED, V2021, P0, DOI 10.1155/2021/9019534
   Moher D, 2010, INT J SURG, V8, P336, DOI 10.1016/j.ijsu.2010.02.007
   Mossburg S, 2019, ANN GLOB HEALTH, V85, P0, DOI 10.5334/aogh.2434
   Mutisya D.N., 2021, AFRICAN J EMPIRICAL, V2, P176, DOI 10.51867/ajer.v2i2.45
   Ncube N., 2014, AFR J PRIM HEALTH CA, V6, P1, DOI 10.51867/ajer.v2i2.45
   Prathapasinghe I.D., 2018, SRI LANKA J MEDICAL, V3, P58, DOI 10.1136/leader-2019-FMLM.72
   Rasweswe MM, 2020, HEALTH SA GESONDHEID, V25, P0, DOI 10.4102/hsag.v25i0.1252
   Rasweswe MM, 2020, APPL SCI-BASEL, V10, P0, DOI 10.3390/app10217784
   Rossouw TM, 2014, SAMJ S AFR MED J, V104, P732, DOI 10.7196/SAMJ.8518
   Shil R., 2020, HINDU, V21, P70
   Smoot T, 2021, ED INTERVENTION ENHA, V0, P0
   Sultan B, 2014, HIV AIDS-RES PALLIAT, V6, P147, DOI 10.2147/HIV.S46585
   Tekalign T, 2022, HIV MED, V23, P811, DOI 10.1111/hiv.13271
   Triassi M, 2018, ANN IG MED PREV COMU, V30, P48, DOI 10.7416/ai.2018.2234
   Vedhanayagam M., 2016, INT J ADV MED, V3, P625, DOI 10.18203/2349-3933.ijam20162507
   World Health Organization, 2022, PROGR HLTH REL SUST, V0, P0
NR 32
TC 0
Z9 0
U1 0
U2 0
PU AOSIS
PI Durbanville
PA Postnet Suite 110, Private Bag x 19, Durbanville, SOUTH AFRICA
SN 1025-9848
EI 2071-9736
J9 HEALTH SA GESONDHEID
JI Health SA Gesondheid
PD NOV 9
PY 2022
VL 27
IS 
BP 
EP 
DI 10.4102/hsag.v27i0.2036
PG 7
WC Health Care Sciences & Services
SC Health Care Sciences & Services
GA 7Z2DF
UT WOS:000915373200001
PM 36483500
DA 2023-03-20
ER

PT J
AU Crutchley, RD
   Newsome, C
   Chen, LW
   Li, D
   Sarangarm, P
   Min, A
   Bowers, D
   Coetzee, R
   McKeirnan, KC
AF Crutchley, Rustin D.
   Newsome, Cheyenne
   Chen, Li Wei
   Li, Debbie
   Sarangarm, Preeyaporn
   Min, Amy
   Bowers, Dana
   Coetzee, Renier
   McKeirnan, Kimberly C.
TI Design, Implementation, and Assessment Approaches Within an Advanced Human Immunodeficiency Virus (HIV) Elective Course
SO JOURNAL OF PHARMACY PRACTICE
LA English
DT Article; Early Access
DE human immunodeficiency virus (HIV); pharmacy elective courses; pharmacy curriculum; assessment; distance learning
ID consortium cpic guideline; nursing-students; preexposure prophylaxis; knowledge; attitudes; pharmacists; therapy; aids; care; perceptions
AB Introduction An estimated 38 million people are living with human immunodeficiency virus (HIV) worldwide. Pharmacists are well positioned to provide care to patients with HIV, but gaps in HIV education among pharmacists exist. Recognizing the need to educate and prepare future pharmacists, a 2-credit advanced HIV elective course was created for Doctor of Pharmacy students at Washington State University College of Pharmacy and Pharmaceutical Sciences in the United States, and Masters of Clinical Pharmacy students from University of Western Cape School of Pharmacy in South Africa. Methods Course topics included diagnosis and treatment of HIV in children and adults, management of common comorbidities, pre-exposure prophylaxis, pharmacogenetic applications, and antiretroviral drug-drug interactions. Course effectiveness was evaluated using student examination results. Student perceptions were evaluated using pre- and post-course self-assessments involving abilities, confidence, and attitudes toward caring for people living with HIV. Results Student pharmacists demonstrated competency in HIV knowledge, demonstrated skills in application to clinical-based scenarios, and reported significantly improved confidence and abilities as well as positive changes in attitudes toward people with HIV. Conclusion This course contributed to student learning across different student cohorts in an institutional program in the United States including successful execution of distance learning and clinical application for students at a program in South Africa.
C1 [Crutchley, Rustin D.; Bowers, Dana] Washington State Univ, Dept Pharmacotherapy, Coll Pharm & Pharmaceut Sci, 3110 Inspirat Dr, Yakima, WA 98901 USA.
   [Newsome, Cheyenne; McKeirnan, Kimberly C.] Washington State Univ, Dept Pharmacotherapy, Coll Pharm & Pharmaceut Sci, Spokane, WA USA.
   [Chen, Li Wei] Providence Reg Med Ctr Everett, Everett, WA USA.
   [Li, Debbie] Bayer AG, Whippany, NJ USA.
   [Sarangarm, Preeyaporn] Univ New Mexico Hosp, Albuquerque, NM USA.
   [Min, Amy] ViiV Healthcare US, Res Triangle Pk, NC USA.
   [Coetzee, Renier] Univ Western Cape, Cape Town, South Africa.
C3 Washington State University; Washington State University; Bayer AG; University of New Mexico; University of the Western Cape
RP Crutchley, RD (corresponding author), Washington State Univ, Dept Pharmacotherapy, Coll Pharm & Pharmaceut Sci, 3110 Inspirat Dr, Yakima, WA 98901 USA.
EM rustin.crutchley@wsu.edu
CR [Anonymous], 2021, HIV AIDS DAT STAT, V0, P0
   [Anonymous], 1900, P2021, V0, P0
   Carney JS, 1999, J NURS EDUC, V38, P39
   Chew D, 2012, MED TEACH, V34, P398, DOI 10.3109/0142159X.2012.668237
   Davis Pate Margaret, 2012, PHARM PRACT (GRANADA), V10, P188
   Desta Z, 2019, CLIN PHARMACOL THER, V106, P726, DOI 10.1002/cpt.1477
   Dilworth TJ, 2018, J MANAG CARE SPEC PH, V24, P165, DOI 10.18553/jmcp.2018.24.2.165
   Feldman J, 2004, AIDS PATIENT CARE ST, V18, P395, DOI 10.1089/1087291041518274
   Gammal RS, 2016, CLIN PHARMACOL THER, V99, P363, DOI 10.1002/cpt.269
   Guaraldi G, 2019, J FRALITY AGING, V8, P88, DOI 10.14283/jfa.2019.6
   Guaraldi G, 2011, CLIN INFECT DIS, V53, P1120, DOI 10.1093/cid/cir627
   Gulick RM, 2018, CURR OPIN HIV AIDS, V13, P291, DOI 10.1097/COH.0000000000000478
   Hale P J, 1989, J NURS EDUC, V28, P232
   HELD SL, 1993, PHYS THER, V73, P156, DOI 10.1093/ptj/73.3.156
   Jafari A, 2012, J DENT EDUC, V76, P792
   Kibicho Jennifer, 2014, J PHARM PRACT, V27, P369, DOI 10.1177/0897190013513301
   Martin MA, 2012, CLIN PHARMACOL THER, V91, P734, DOI 10.1038/clpt.2011.355
   Marzolini C, 2011, J ANTIMICROB CHEMOTH, V66, P2107, DOI 10.1093/jac/dkr248
   Moreno S, 2019, HIV MED, V20, P2, DOI 10.1111/hiv.12716
   Pittenger AL, 2019, AM J PHARM EDUC, V83, P2053, DOI 10.5688/ajpe7402
   Przybyla SM, 2019, CURR PHARM TEACH LEA, V11, P352, DOI 10.1016/j.cptl.2019.01.011
   Relling MV, 2015, NATURE, V526, P343, DOI 10.1038/nature15817
   Remsberg CM, 2017, AM J PHARM EDUC, V81, P0, DOI 10.5688/ajpe81111
   Rickles NM, 2016, AM J PHARM EDUC, V80, P0, DOI 10.5688/ajpe80345
   Sayles JN, 2007, J URBAN HEALTH, V84, P814, DOI 10.1007/s11524-007-9220-4
   Schafer JJ, 2016, AM J HEALTH-SYST PH, V73, P468, DOI 10.2146/ajhp150623
   Shaeer KM, 2014, J AM PHARM ASSOC, V54, P610, DOI 10.1331/JAPhA.2014.14014
   Shah SM, 2014, WESTERN J NURS RES, V36, P1323, DOI 10.1177/0193945914523685
   SHERIDAN J, 1994, MED EDUC, V28, P492, DOI 10.1111/j.1365-2923.1994.tb02725.x
   Smit M, 2015, LANCET INFECT DIS, V15, P810, DOI 10.1016/S1473-3099(15)00056-0
   Unni EJ, 2016, J AM PHARM ASSOC, V56, P527, DOI 10.1016/j.japh.2016.05.004
   WILLIAMS RD, 1995, J NURS EDUC, V34, P177
   Yiu JW, 2010, SOC SCI MED, V71, P38, DOI 10.1016/j.socscimed.2010.02.045
   Yoong D, 2016, INT J STD AIDS, V27, P608, DOI 10.1177/0956462415589896
NR 35
TC 1
Z9 1
U1 0
U2 0
PU SAGE PUBLICATIONS INC
PI THOUSAND OAKS
PA 2455 TELLER RD, THOUSAND OAKS, CA 91320 USA
SN 0897-1900
EI 1531-1937
J9 J PHARM PRACT
JI J. Pharm. Pract.
PD JUN 15
PY 2022
VL 0
IS 
BP 
EP 
DI 10.1177/08971900221108723
PG 10
WC Pharmacology & Pharmacy
SC Pharmacology & Pharmacy
GA 2G4NJ
UT WOS:000813573300001
PM 35704467
DA 2023-03-20
ER

PT J
AU Maduakolam, IO
   Ogbonnaya, NP
   Ndubuisi, IF
   Ekechukwu, END
   Okoronkwo, IL
   Onwujekwe, O
AF Maduakolam, Ijeoma O.
   Ogbonnaya, Ngozi P.
   Ndubuisi, Ifeoma F.
   Ekechukwu, Echezona N. D.
   Okoronkwo, Ijeoma L.
   Onwujekwe, Obinna
TI Effects of a structured health education on prevention of HIV risky behaviours among adolescents in Nigeria - a pragmatic randomized controlled trial
SO LIBYAN JOURNAL OF MEDICINE
LA English
DT Article
DE Health education; HIV; AIDS; prevention of risky behaviours; secondary school; adolescents
AB Infection with HIV/AIDS continues to be a major public health concern around the world, particularly in low- and middle-income nations. To assess the effectiveness of structured health education on the prevention of HIV/AIDS risky behaviours among adolescents in secondary school. A pretest-posttest-control group randomized controlled trial where a sample of 647 adolescents was drawn from the population of 2,890 secondary school students and was block-randomized into the intervention (n = 400) and control (n = 224) groups. Data were collected using a content-validated (CVI = 4.2/5) and reliable (k = 0.791) self-developed structured questionnaire. Data were analyzed using descriptive statistics and with inferential statistics of independent and paired t-tests at alpha = 0.05. Pre-intervention risky behaviours in both groups were below average though lower in the intervention than in the control group. Pre-intervention risky behaviour was significantly higher among males than females in the rural school (p < 0.001) and in both schools together (p < 0.001). Health education significantly affected risky behaviour with the intervention group being associated with lesser risky behaviour than the control group. There was no significant difference in the post-intervention risky behaviour between males and females in the rural (0.285), urban (0.179) and both schools together (p = 0.956). Post-intervention reduced risky behaviours more significantly in the intervention than in the control groups. HIV/AIDS health education should be part of schools' curriculum, guidance and counsellor teachers should be trained as HIV counsellors
C1 [Maduakolam, Ijeoma O.; Ogbonnaya, Ngozi P.; Ndubuisi, Ifeoma F.; Okoronkwo, Ijeoma L.] Univ Nigeria, Fac Hlth Sci & Technol, Coll Med, Dept Nursing Sci, Lagos, Nigeria.
   [Ekechukwu, Echezona N. D.] Univ Nigeria, Fac Hlth Sci & Technol, Coll Med, Dept Med Rehabil, Lagos, Nigeria.
   [Onwujekwe, Obinna] Univ Nigeria, Fac Hlth Sci & Technol, Coll Med, Dept Hlth Adm & Management, Lagos, Nigeria.
C3 University of Nigeria; University of Nigeria; University of Nigeria
RP Ndubuisi, IF (corresponding author), Univ Nigeria, Fac Hlth Sci & Technol, Coll Med, Dept Nursing Sci, Lagos, Nigeria.
EM ifeomaf.ndubuisi@unn.edu.ng
FU Directorate for Research, University of Nigeria Nsukka [GRANTS/2020/001]
CR Adeomi AA, 2014, AIDS RES TREAT, V2014, P0, DOI 10.1155/2014/131756
   Agaba P. A., 2016, JOURNAL OF MEDICINE IN THE TROPICS, V18, P60, DOI 10.4103/2276-7096.192212
   AJZEN I, 1991, ORGAN BEHAV HUM DEC, V50, P179, DOI 10.1016/0749-5978(91)90020-T
   Badru T, 2020, BMC PUBLIC HEALTH, V20, P0, DOI 10.1186/s12889-019-7890-y
   Daboer J C, 2008, NIGER J MED, V17, P324
   Ejo-Orusa H., 2019, INT J ADV RES MANAGE, V8, P78
   Ezegbe BN., 2019, GLOBAL J HLTH SCI, V11, P10
   Gao XH, 2012, PLOS ONE, V7, P0, DOI 10.1371/journal.pone.0044881
   KREJCIE RV, 1970, EDUC PSYCHOL MEAS, V30, P607, DOI 10.1177/001316447003000308
   Lodz NA., 2019, J ENV SCI PUBLIC HLT, V0, P226
   Maduakolam IO., 2020, J NURS WOMENS HLTH, V4, P145
   Menna T, 2015, REPROD HEALTH, V12, P0, DOI 10.1186/s12978-015-0077-9
   NACA, 2017, NAT HIV AIDS STRAT F, V0, P0
   National Agency for the Control of AIDS, 2019, REV NAT HIV AIDS STR, V0, P0
   Olabode A., 2016, INT J HLTH SCI QASSI, V4, P35
   Onyechi KCN, 2016, MEDICINE, V95, P0, DOI 10.1097/MD.0000000000003967
   Pharr JR, 2017, INT J HIGH RISK BEHA, V0, P0, DOI DOI 10.5812/ijhrba.63203
   UNAID, 2019, GLOB HIV AIDS STAT 2, V0, P0
   UNAID, 2017, DATA BOOK, V0, P0
   UNAIDS, 2015, UPD ACT INV YOUNG PE, V0, P0
   Woldeyohannes D, 2017, BMC PUBLIC HEALTH, V17, P0, DOI 10.1186/s12889-017-4060-y
   World Health Organization, 2014, AD HIV TEST COUNS CA, V0, P0
   Zgambo M, 2018, REPROD HEALTH, V15, P0, DOI 10.1186/s12978-018-0614-4
NR 23
TC 0
Z9 0
U1 3
U2 3
PU TAYLOR & FRANCIS LTD
PI ABINGDON
PA 2-4 PARK SQUARE, MILTON PARK, ABINGDON OR14 4RN, OXON, ENGLAND
SN 1993-2820
EI 1819-6357
J9 LIBYAN J MED
JI Libyan J. Med.
PD DEC 31
PY 2022
VL 17
IS 1
BP 
EP 
DI 10.1080/19932820.2022.2128414
PG 9
WC Medicine, General & Internal
SC General & Internal Medicine
GA 5A0OM
UT WOS:000862596000001
PM 36178242
DA 2023-03-20
ER

PT J
AU Anokye, TBP
   Charles-Unadike, VO
   Anaman-Torgbor, JA
   Tarkang, EE
AF Anokye, Titus Bediako-Puni
   Charles-Unadike, Veronica O.
   Anaman-Torgbor, Judith A.
   Tarkang, Elvis Enowbeyang
TI Predictors of risky sexual behavior among students aged 15 to 24 years in the Suhum municipality, Eastern region of Ghana
SO JOURNAL OF HIV-AIDS & SOCIAL SERVICES
LA English
DT Article
DE Risky sexual behavior; students; Suhum Municipality; Ghana; Health Belief Model
ID health belief model; heart-failure; condom use; self-care; prevention; intention; school
AB Background: Sexual behavior among youths has been a focus of health programmes worldwide. Risky sexual behaviors among youth in sub-Saharan Africa (SSA) predispose them to HIV infection. The current study determined the predictors of risky sexual behavior among students aged 15-24 years in the Suhum Municipality, Ghana guided by the Health Belief Model (HBM). Methods: The study employed a cross-sectional design, collecting data using a structured pretested questionnaire and analyzing them using SPSS version 20 software program at the level 0.05. Results: The overall prevalence of risky sexual behavior was 59.1% among the participants. None of the constructs of the HBM was statistically associated with risky sexual behavior. However, participants who perceived that they were at risk of contracting HIV and who perceived HIV/AIDS to have severe consequences were more likely to practice safe sexual behavior. Conclusion: Health promotion programmes should aim at increasing youths' perception of the threat posed by HIV/AIDS.
C1 [Anokye, Titus Bediako-Puni; Charles-Unadike, Veronica O.; Tarkang, Elvis Enowbeyang] Univ Hlth & Allied Sci, Sch Publ Hlth, Dept Populat & Behav Sci, Ho, Ghana.
   [Tarkang, Elvis Enowbeyang] HIV AIDS Prevent Res Network Cameroon, Kumba, Cameroon.
   [Anaman-Torgbor, Judith A.] Univ Hlth & Allied Sci, Sch Nursing & Midwifery, Ho, Ghana.
RP Tarkang, EE (corresponding author), Univ Hlth & Allied Sci, Sch Publ Hlth, Dept Populat & Behav Sci, Ho, Ghana.; Tarkang, EE (corresponding author), HIV AIDS Prevent Res Network Cameroon, Kumba, Cameroon.
EM ebeyang1@yahoo.com
CR Abera H, 2017, HIV AIDS-RES PALLIAT, V9, P137, DOI 10.2147/HIV.S130145
   Afriyie James, 2019, GHANA MED J, V53, P29, DOI 10.4314/gmj.v53i1.5
   Agardh A, 2010, GLOBAL HEALTH ACTION, V3, P0, DOI 10.3402/gha.v3i0.5432
   Ahmadian Maryam, 2014, GLOB J HEALTH SCI, V6, P165, DOI 10.5539/gjhs.v6n3p165
   Ali Hammad, 2019, GHANA MED J, V53, P59, DOI 10.4314/gmj.v53i1.9
   Bartholomew LK, 2006, PLANNING HLTH PROMOT, V0, P81
   CANTERBURY RJ, 1998, HIGH SCH J, V82, P1
   Cochran, 1977, SAMPLING TECHNIQUES, V0, P0
   Cote AM, 2004, AIDS, V18, P917, DOI 10.1097/00002030-200404090-00009
   Doat AR, 2021, NURS OPEN, V8, P299, DOI 10.1002/nop2.630
   Dunbar SB, 2008, J CARDIOVASC NURS, V23, P258, DOI 10.1097/01.JCN.0000305093.20012.b8
   Dzah SM, 2019, AFR J PRIM HEALTH CA, V11, P0, DOI 10.4102/phcfm.v11i1.1875
   Fobil J N, 2006, SAHARA J, V3, P457
   Ghana Statistical Service, 2014, 2010 POP HOUS CENS D, V0, P0
   Hazavehei SM, 2007, EDUC HEALTH, V20, P23
   Jeihooni AK, 2015, J RES HEALTH SCI, V15, P47
   Jones CL, 2015, HEALTH COMMUN, V30, P566, DOI 10.1080/10410236.2013.873363
   Kazaura MR, 2009, BMC PUBLIC HEALTH, V9, P0, DOI 10.1186/1471-2458-9-373
   Mavhandu-Mudzusi AH, 2016, HEALTH SA GESONDHEID, V21, P0, DOI 10.1016/j.hsag.2015.11.002
   Mudhovozi P, 2011, J PSYCHOL AFR, V21, P573, DOI 10.1080/14330237.2011.10820499
   Nyindo M, 2005, EAST AFR MED J, V82, P40
   Polit D. F, 2004, NURSING RES PRINCIPL, V0, P0
   Rezapour Baratali, 2016, INT J PREV MED, V7, P115
   Schnell-Hoehn KN, 2009, J CARDIOVASC NURS, V24, P40, DOI 10.1097/01.JCN.0000317470.58048.7b
   Stanhope MLJ, 2000, COMMUNITY PUBLIC HLT, V5th, P0
   Tarkang E.E., 2020, PAMJ CLIN MED, V2, P1
   Tarkang EE, 2011, AFRICA J NURSING MID, V13, P77
   Tarkang Elvis Enowbeyang, 2018, PAN AFR MED J, V29, P215, DOI 10.11604/pamj.2018.29.215.15130
   Teye-Kwadjo E, 2018, S AFR J PSYCHOL, V48, P465, DOI 10.1177/0081246317730282
   Teye-Kwadjo E, 2018, J PSYCHOL, V152, P325, DOI 10.1080/00223980.2018.1452710
   Teye-Kwadjo E, 2017, PSYCHOL SEX, V8, P291, DOI 10.1080/19419899.2017.1391870
   Tulu B., 2013, GLOBAL J MED RES, V13, P24
   UN, 2015, GOAL, V0, P0
   UNAIDS, 2017, REP GLOB AIDS EP, V0, P0
   UNAIDS, 2016, AIDS EPIDEMIC UPDATE, V0, P0
   UNAIDS, 2018, REP GLOB AIDS EP, V0, P0
   Yehle KS, 2010, J CARDIOVASC NURS, V25, P175, DOI 10.1097/JCN.0b013e3181c71e8e
NR 37
TC 0
Z9 0
U1 0
U2 1
PU ROUTLEDGE JOURNALS, TAYLOR & FRANCIS LTD
PI ABINGDON
PA 2-4 PARK SQUARE, MILTON PARK, ABINGDON OX14 4RN, OXON, ENGLAND
SN 1538-1501
EI 1538-151X
J9 J HIV-AIDS SOC SERV
JI J. HIV-AIDS Soc. Serv.
PD JAN 2
PY 2022
VL 21
IS 1
BP 27
EP 47
DI 10.1080/15381501.2021.2007197
EA DEC 2021
PG 21
WC Social Work
SC Social Work
GA YN0UL
UT WOS:000729042600001
DA 2023-03-20
ER

PT J
AU Haink, M
   Jaworeck, S
   Kriwy, P
AF Haink, Michele
   Jaworeck, Sandra
   Kriwy, Peter
TI Blaming the victim? Results of a vignette study on the stigmatization of HIV-positive individuals
SO PRAVENTION UND GESUNDHEITSFORDERUNG
LA German
DT Article
DE Discrimination; Blaming; Perceived self-incrimination; Social distance; Sexual orientations
ID college-students; stigma; aids; people
AB Background People infected with human immunodeficiency virus (HIV) face discrimination in various areas of their lives. A well-known mechanism of stigmatization in this context is based on a lack of knowledge about how HIV is contracted. Objective The objective of this paper is to investigate perceived self-infliction of an infection and responsible behavior with an infection as a possible cause for the assessment of social distance towards HIV-infected people. Materials and methods The data basis is an online vignette survey in which 135 people participated. Hypotheses are tested with cluster-corrected multiple linear regressions. Results When HIV infection is perceived by others to be self-inflicted, social distancing increases. Similar distancing is experienced by HIV-infected individuals who work closely with people in their jobs, e.g., emergency service workers. Homosexual men who are HIV positive are especially stigmatized. Conclusion Stigmatization due to victim blaming towards HIV-infected people could be shown in this study.
C1 [Haink, Michele] Charite Univ Med Berlin, Med Klin Geriatrie & Altersmed CVK Forsch, Berlin, Germany.
   [Jaworeck, Sandra; Kriwy, Peter] Tech Univ Chemnitz, Inst Soziol, Chemnitz, Germany.
C3 Free University of Berlin; Humboldt University of Berlin; Charite Universitatsmedizin Berlin; Technische Universitat Chemnitz
RP Jaworeck, S (corresponding author), Tech Univ Chemnitz, Inst Soziol, Chemnitz, Germany.
EM sandra.jaworeck@hsw.tu-chemnitz.de
FU Projekt DEAL
CR Auspurg K., 2015, FACTORIAL SURVEY EXP, V0, P0, DOI DOI 10.4135/9781483398075
   Auspurg K, 2009, METHODS DATA ANAL, V3, P59
   Badahdah A. M., 2010, EASTERN MEDITERRANEAN HEALTH JOURNAL, V16, P901
   Bogardus ES, 1947, SOCIOMETRY, V10, P306, DOI 10.2307/2785570
   Chambers LA, 2015, BMC PUBLIC HEALTH, V15, P0, DOI 10.1186/s12889-015-2197-0
   Destatis, 2016, DEM STAND 2016, V0, P0
   Deutsche Aidshilfe, 2020, BLUTSP SCHWUL BIS MA, V0, P0
   Devos-Comby L, 2001, SWISS J PSYCHOL, V60, P35, DOI 10.1024//1421-0185.60.1.35
   Earnshaw VA, 2009, AIDS BEHAV, V13, P1160, DOI 10.1007/s10461-009-9593-3
   Gaab J, 2010, Z GESUNDHEITSPSYCHOL, V18, P13, DOI 10.1026/0943-8149/a000003
   Goffman, 2003, STIGMA TECHNIKEN BEW, V0, P0
   Grabein K., 2019, VERGLEICHENDE EVALUA, V0, P0
   Jonas, 2009, DISKRIMINIERUNG TOLE, V0, PP263, DOI 10.1007/978-3-531-91621-7_13
   Kantar, 2020, WERT IND 2020 GES FA, V0, P0
   Kingori C, 2017, AIMS PUBLIC HEALTH, V4, P347, DOI 10.3934/publichealth.2017.4.347
   Lee MY, 1999, J SOC PSYCHOL, V139, P300, DOI 10.1080/00224549909598386
   Lupton D, 1995, IMPERATIVE HLTH PUBL, V0, P0
   Mahajan AP, 2008, AIDS, V22, PS67, DOI 10.1097/01.aids.0000327438.13291.62
   Meissner A, 1988, BLAMING VICTIM SCHUL, V0, P0
   Peretti-Watel P, 2014, INT J DRUG POLICY, V25, P282, DOI 10.1016/j.drugpo.2013.08.009
   Powell J.L., 1998, AIDS BEHAV, V2, P307, DOI 10.1023/A:1022670024847
   Robert Koch-Institut, 2018, EPIDEMIOL B, V2018, P509
   Robert Koch-Institut, 2016, HIV INF AIDS RKI RAT, V0, P0
   ROZIN P, 1994, J ABNORM PSYCHOL, V103, P495, DOI 10.1037/0021-843X.103.3.495
   Ryan William, 1976, BLAMING VICTIM, V0, P0
   Scherr, 2016, DISKRIMINIERUNG, V0, P0, DOI DOI 10.1007/978-3-658-11119-9
   Staub R, 2007, BUNDESGESUNDHEITSBLA, V50, P449, DOI 10.1007/s00103-007-0190-1
   Steinbach A., 2004, SOZIALE DISTANZ ETHN, V0, P0
   Steiner PM, 2006, KOLNER Z SOZIOL SOZ, V58, P117, DOI 10.1007/s11575-006-0006-9
   UNAIDS, 2017, CONFR DISCR OV HIV R, V0, P0
   Wallander L, 2009, SOC SCI RES, V38, P505, DOI 10.1016/j.ssresearch.2009.03.004
   Wark C., 2007, AM SOCIOL, V38, P383, DOI 10.1007/s12108-007-9023-9
NR 32
TC 0
Z9 0
U1 0
U2 0
PU SPRINGER HEIDELBERG
PI HEIDELBERG
PA TIERGARTENSTRASSE 17, D-69121 HEIDELBERG, GERMANY
SN 1861-6755
EI 1861-6763
J9 PRAVENT GESUNDHEIT
JI Pravent. Gesundh.
PD NOV 15
PY 2022
VL 17
IS 4
BP 399
EP 408
DI 10.1007/s11553-021-00916-y
EA NOV 2021
PG 10
WC Public, Environmental & Occupational Health
SC Public, Environmental & Occupational Health
GA 5H4RW
UT WOS:000717434800001
DA 2023-03-20
ER

PT J
AU Occelli, M
   Pomar, S
   Galindo, AAG
AF Occelli, Maricel
   Pomar, Susana
   Galindo, Alma Adrianna Gomez
TI Modeling and construction of external representations of protein synthesis: A design studio in High School
SO DIDACTICA DE LAS CIENCIAS EXPERIMENTALES Y SOCIALES
LA Spanish
DT Article
DE Genes; ICT; design-based research; HIV; representation
ID animation
AB Different studies show that students usually give linear explanations between genotype and phenotype in which the role of proteins is overlooked. In this work, we characterise the learning associated with protein synthesis that is promoted by modelling and building animated digital external representations. Design-based research was developed during two consecutive years (2017-2018) in a 5(th) year (16 or 17 years old) of secondary school in Cordoba (Argentina). In the first year, we studied the teaching proposal that the teacher had been developing, and in the second year we co-designed a sequence that proposed the modelling of protein synthesis and the construction of animated digital external representations. The results indicate that the creation of dynamic representations fostered model-based reasoning, and the students were able to connect genes with protein coding, beginning to overcome superficial notions associated with the genotype-phenotype relationship.
C1 [Occelli, Maricel] Univ Nacl Cordoba, CONICET, Cordoba, Argentina.
   [Pomar, Susana] IPEM 38 Francisco Pablo De Mauro, Cordoba, Argentina.
   [Galindo, Alma Adrianna Gomez] Cinvestav Monterrey, Apodaca, Nuevo Leon, Mexico.
C3 National University of Cordoba; CINVESTAV - Centro de Investigacion y de Estudios Avanzados del Instituto Politecnico Nacional
RP Occelli, M (corresponding author), Univ Nacl Cordoba, CONICET, Cordoba, Argentina.
EM maricel.occelli@unc.edu.ar; profesupomar@gmail.com; agomez@cinvestav.mx
CR Aduriz-Bravo A., 2015, REV INSTITUTO INVEST, V6, P20, DOI 10.30972/riie.063680
   Bahamonde N, 2016, ENSEN CIENC, V34, P129, DOI 10.5565/rev/ensciencias.1748
   Baytelman A, 2020, J RES SCI TEACH, V57, P1199, DOI 10.1002/tea.21627
   Berg A, 2019, CHEM EDUC RES PRACT, V20, P710, DOI 10.1039/c8rp00288f
   Buckley BC, 2000, INT J SCI EDUC, V22, P895, DOI 10.1080/095006900416848
   Confrey J, 2006, CAMB HANDB PSYCHOL, V0, P135
   Duncan R.G., 2018, TEACHING BIOL SCH GL, V0, P35
   Dussel Inés, 2018, PERFILES EDUCATIVOS, V40, P142
   Evagorou M, 2015, INT J STEM EDUC, V2, P0, DOI 10.1186/s40594-015-0024-x
   Gomez Galindo A.A., 2008, REV LATINOAMERICANA, V4, P83
   Hoban G, 2014, TEACH TEACH EDUC, V42, P68, DOI 10.1016/j.tate.2014.04.007
   Izquierdo M., 2005, ENSEN CIENC, V23, P111
   Jablonka E., 2013, EVOLUCION 4 DIMENSIO, V0, P0
   Latour B., 2008, REENSAMBLAR SOCIAL I, V0, P0
   Latour B., 1986, KNOWLEDGE SOC STUDIE, V6, P1, DOI 10.1002/9780470979587.CH9
   Lewis E, 2004, INT J SCI EDUC, V26, P195, DOI 10.1080/0950069032000072782
   Lowe R. K., 2014, CAMBRIDGE HDB MULTIM, V2nd, P513, DOI 10.1017/CBO9781139547369.026
   Marbach-Ad G, 2008, J RES SCI TEACH, V45, P273, DOI 10.1002/tea.20222
   Marti E, 2017, ESTUD PSICOL-MADRID, V38, P140, DOI 10.1080/02109395.2016.1268392
   Perez-Echeverria MP, 2010, CULT EDUC, V22, P133, DOI 10.1174/113564010791304519
   de Cavalho JCQ, 2019, J BIOL EDUC, V53, P205, DOI 10.1080/00219266.2018.1469532
   Rinehart R. W., 2016, INT J DESIGNS LEARNI, V7, P17, DOI 10.14434/IJDL.V7I2.20137
   Samson M, 1996, NATURE, V382, P722, DOI 10.1038/382722a0
   Scott EE, 2020, CBE-LIFE SCI EDUC, V19, P0, DOI 10.1187/cbe.19-11-0245
   Stern F, 2017, STUD SCI EDUC, V53, P193, DOI 10.1080/03057267.2017.1392731
   Stromme TA, 2021, RES SCI EDUC, V51, P1013, DOI 10.1007/s11165-020-09920-2
   Todd A, 2016, J RES SCI TEACH, V53, P1385, DOI 10.1002/tea.21262
   Tytler R., 2018, GLOBAL DEV LITERACY, V0, PP301, DOI 10.1007/978-3-319-69197-8
   Weiss Eduardo, 2017, RMIE, V22, P637
NR 29
TC 0
Z9 0
U1 1
U2 1
PU UNIV VALENCIA, DEPT DIDACTICA CIENCIAS EXPERIMENTALES & SOCIALES
PI VALENCIA
PA APDO CORREOS, 22045, VALENCIA, 46071, SPAIN
SN 0214-4379
EI 2255-3835
J9 DIDACT CIENC EXP SOC
JI Didact. CIenc. Exp. Soc.
PD JUN 15
PY 2022
VL 0
IS 42
BP 119
EP 136
DI 10.7203/DCES.42.20945
PG 18
WC Education & Educational Research
SC Education & Educational Research
GA 3A0AP
UT WOS:000826929500008
DA 2023-03-20
ER

PT J
AU Zanlorenci, S
   de Souza, MC
   Martins, CR
   de Lima, LRA
   Silva, DAS
AF Zanlorenci, Suellem
   de Souza, Michele Caroline
   Martins, Cilene Rebolho
   de Lima, Luiz Rodrigo Augustemak
   Silva, Diego Augusto Santos
TI Factors Correlated with Body Image Dissatisfaction in Children and Adolescents Diagnosed with HIV: A Cross-Sectional Study
SO INTERNATIONAL JOURNAL OF ENVIRONMENTAL RESEARCH AND PUBLIC HEALTH
LA English
DT Article
DE body image dissatisfaction; body composition; child health; adolescent health; HIV
ID weight-control behaviors; quality-of-life; antiretroviral therapy; nutritional-status; screen time; association; adherence; students; obesity; state
AB (1) Background: The adverse effects of continuous use of antiretroviral therapy can generate dissatisfaction with body image in children and adolescents diagnosed with Human Immunodeficiency Virus infection (HIV) infection. The aim of this study was to verify the prevalence and factors associated with body image dissatisfaction (BI) in children and adolescents diagnosed with HIV infection; (2) This is a cross-sectional study with 60 children and adolescents (32 females; 28 males) aged 8-15 years diagnosed with HIV, carried out in Florianopolis, Brazil. Information on BI was collected through a silhouette scale, as well as sociodemographic information, biological maturation, lifestyle, self-esteem, adherence to antiretroviral treatment and aspects of HIV infection; (3) Results: The results indicated that 53.13% of female patients and 53.57% of male patients were dissatisfied with their BI. Lower subscapular skinfold and higher calf skinfold values were associated with BI dissatisfaction in females. Pre-pubertal maturation stage, higher economic level, lower concentrations of CD4+ lymphocytes, lower viral load, lower level of physical activity and longer time in front of the computer and/or video game were associated with BI dissatisfaction in males; (4) Conclusions: BI dissatisfaction was observed in more than half of patients and morphological, economic, behavioral and HIV infection aspects were associated with BI dissatisfaction.
C1 [Zanlorenci, Suellem; de Souza, Michele Caroline; Silva, Diego Augusto Santos] Univ Fed Santa Catarina, Sports Ctr, Res Ctr Kinanthropometry & Human Performance, BR-88040900 Florianopolis, SC, Brazil.
   [Martins, Cilene Rebolho] Centenario Methodist Coll, BR-97050180 Santa Maria, RS, Brazil.
   [de Lima, Luiz Rodrigo Augustemak] Univ Fed Alagoas, Dept Phys Educ, BR-57072970 Maceio, Alagoas, Brazil.
   [Silva, Diego Augusto Santos] Univ Autonoma Chile, Fac Hlth Sci, Providencia 7500912, Chile.
C3 Universidade Federal de Santa Catarina (UFSC); Universidade Federal de Alagoas; Universidad Autonoma de Chile
RP Zanlorenci, S (corresponding author), Univ Fed Santa Catarina, Sports Ctr, Res Ctr Kinanthropometry & Human Performance, BR-88040900 Florianopolis, SC, Brazil.
EM suellemzan@gmail.com
FU Coordenacao de Aperfeicoamento de Pessoal de Nivel Superior (CAPES) [001]; Conselho Nacional de Desenvolvimento Cientifico e Tecnologico (CNPq)-Brazil [309589/2021-5]
CR Adami F, 2012, NUTR J, V11, P0, DOI 10.1186/1475-2891-11-24
   Adami Fernando, 2008, PSIC.: TEOR. E PESQ., V24, P143, DOI 10.1590/S0102-37722008000200003
   Alves D., 2009, MOTRI., V5, P1
   Alves CAS, 2021, J PEDIATR NURS, V60, PE74, DOI 10.1016/j.pedn.2021.03.025
   Annunziato RA, 2007, ETHNIC DIS, V17, P262
   [Anonymous], 2015, CRITERIO CLASSIFICAC, V0, P0
   [Anonymous], 2006, BASIC ECONOMETRICS, V0, P0
   de Lima LRA, 2018, PLOS ONE, V13, P0, DOI 10.1371/journal.pone.0190785
   de Quadros TMB, 2016, CAD SAUDE PUBLICA, V32, P0, DOI 10.1590/0102-311x00181514
   Bonolo PD, 2007, EPIDEMIOL SERV SAUDE, V16, P261
   Braga PD, 2010, CIENC SAUDE COLETIVA, V15, P87, DOI 10.1590/S1413-81232010000100014
   Bredella MA, 2017, ADV EXP MED BIOL, V1043, P9, DOI 10.1007/978-3-319-70178-3_2
   Cardona-Arias Jaiberth A, 2010, REV. SALUD PÚBLICA, V12, P765
   Cash T.F., 2011, BODY IMAGE HDB SCI P, V0, P0, DOI DOI 10.1007/SPRINGERREFERENCE_223404
   Cash Thomas F, 2004, BODY IMAGE, V1, P1, DOI 10.1016/S1740-1445(03)00011-1
   CHILDRESS AC, 1993, J AM ACAD CHILD PSY, V32, P843, DOI 10.1097/00004583-199307000-00021
   Cordas TA, 1994, PSIQUIATR BIOL, V2, P17
   Crow S, 2008, INT J EAT DISORDER, V41, P82, DOI 10.1002/eat.20466
   da Rocha Morgado F.F., 2009, FIT PERF J, V8, P204, DOI 10.3900/fpj.8.3.204.p
   de Alencar TM, 2008, CIENC SAUDE COLETIVA, V13, P1841, DOI 10.1590/S1413-81232008000600019
   de Carvalho GX, 2020, CIENC SAUDE COLETIVA, V25, P2769, DOI 10.1590/1413-81232020257.27452018
   de Morais ND, 2018, CIENC SAUDE COLETIVA, V23, P2693, DOI 10.1590/1413-81232018238.12472016
   de Sousa GR, 2017, CIENC SAUDE COLETIVA, V22, P4061, DOI 10.1590/1413-812320172212.00472016
   de Vasconcellos MB, 2013, CAD SAUDE PUBLICA, V29, P713, DOI 10.1590/S0102-311X2013000400009
   Fantineli ER, 2020, CIENC SAUDE COLETIVA, V25, P3987, DOI 10.1590/1413-812320202510.30442018
   Ferreira Joel Saraiva, 2015, SAÚDE DEBATE, V39, P792, DOI 10.1590/0103-1104201510600030019
   Ferreira S.E., 2001, REV BRAS CIENC MOV, V9, P31
   Fields DA, 2000, J APPL PHYSIOL, V89, P613, DOI 10.1152/jappl.2000.89.2.613
   FRIEDMAN MA, 1995, PSYCHOL BULL, V117, P3, DOI 10.1037/0033-2909.117.1.3
   FRISANCHO AR, 1981, AM J CLIN NUTR, V34, P2540, DOI 10.1093/ajcn/34.11.2540
   Geocze L, 2010, REV SAUDE PUBL, V44, P743, DOI 10.1590/S0034-89102010000400019
   Gortmaker SL, 2001, NEW ENGL J MED, V345, P1522, DOI 10.1056/NEJMoa011157
   Hair JF, 2009, ANALISE MULTIVARIADA, V6a, P688
   Hulley S., 2013, DESIGNING CLIN RES, V4th, P0
   Hutz CS., 2011, AVALIA O PSICOL GICA, V10, P41
   Ivo A.M.S., 2014, REME, V18, P881
   Jaquet D, 2000, AIDS, V14, P2123, DOI 10.1097/00002030-200009290-00008
   Justino Maraísa I. C., 2020, REV. BRAS. SAUDE MATER. INFANT., V20, P715, DOI 10.1590/1806-93042020000300004
   Kelly Y, 2018, ECLINICALMEDICINE, V6, P59, DOI 10.1016/j.eclinm.2018.12.005
   Lee MS, 2020, SEX ROLES, V82, P743, DOI 10.1007/s11199-019-01082-4
   Lenert LA, 2002, AM J MED, V113, P229, DOI 10.1016/S0002-9343(02)01156-7
   Lenhart A., 2015, TEENS SOCIAL MEDIA T, V0, P0
   Lima Luiz Rodrigo Augustemak de, 2018, REV. BRAS. CINEANTROPOM. DESEMPENHO HUM., V20, P53, DOI 10.5007/1980-0037.2018v20n1p53
   Lohman Timothy, 1989, PEDIATR EXERC SCI, V1, P19, DOI 10.1123/pes.1.1.19
   Leite LHM, 2011, REV NUTR, V24, P873, DOI 10.1590/S1415-52732011000600008
   Malina R., 2004, GROWTH MATURATION PH, V2nd ed., P0
   Marfell-Jones M., 2005, KIN 8 P 8 INT C INT, V0, P0
   Martin RHC, 2001, REV PAUL ED FIS, V15, P212
   McCabe MP, 2005, BEHAV RES THER, V43, P653, DOI 10.1016/j.brat.2004.05.004
   Mciza Z, 2005, PUBLIC HEALTH NUTR, V8, P509, DOI 10.1079/PHN2005814
   Minist├rio da Sa├║de. Secretaria de Vigil├oncia em Sa├║de, 2014, PROT CLIN DIR TER MA, V0, P0
   Lemes DCM, 2018, CIENC SAUDE COLETIVA, V23, P4289, DOI 10.1590/1413-812320182312.147420161
   Nyamaruze P, 2020, PLOS ONE, V15, P0, DOI 10.1371/journal.pone.0227583
   Pereira Érico Felden, 2011, REV. PAUL. PEDIATR., V29, P423
   Press N, 2002, JAIDS-J ACQ IMM DEF, V31, PS112, DOI 10.1097/00126334-200212153-00005
   Rodrigues G.C.S., 2022, PENSAR PRATIC, V0, PP25, DOI 10.5216/rpp.v25.70576
   Salgado R.C., 2018, C D REV ELETRONICA F, V11, P585, DOI 10.11602/1984-4271.2018.11.3.6
   Sampasa-Kanyinga H, 2016, OBES SCI PRACT, V2, P32, DOI 10.1002/osp4.26
   Setian N., 2002, ENDOCRINOLOGIA PEDI, V0, P475
   Silva DAS, 2015, PERCEPT MOTOR SKILL, V121, P537, DOI 10.2466/27.PMS.121c20x0
   Soares LR, 2020, AIDS CARE, V32, P1317, DOI 10.1080/09540121.2019.1687832
   Souza Luciano Dias de Mattos, 2010, J. BRAS. PSIQUIATR., V59, P286, DOI 10.1590/S0047-20852010000400004
   STUNKARD AJ, 1982, RES PUBL ASSOC RES N, V60, P115
   Tanner JM, 1962, GROWTH ADOLESCENCE, V0, P0
   Tenório Maria Cecília Marinho, 2010, REV. BRAS. EPIDEMIOL., V13, P105, DOI 10.1590/S1415-790X2010000100010
   Tremblay MS, 2011, INT J BEHAV NUTR PHY, V8, P0, DOI 10.1186/1479-5868-8-98
   Wang Zaimin, 2005, EAT BEHAV, V6, P23, DOI 10.1016/j.eatbeh.2004.05.001
   Wilkins ML, 2016, AIDS BEHAV, V20, P1585, DOI 10.1007/s10461-015-1271-z
   Willis N, 2018, PLOS ONE, V13, P0, DOI 10.1371/journal.pone.0190423
   WINCH RF, 1965, SOC FORCES, V44, P255
   World Health Organization, 2010, GLOBAL RECOMMENDATIONS ON PHYSICAL ACTIVITY FOR HEALTH, V0, P0
   1997, 1900, V67, V0, PP141, DOI 10.1111/J.1746-1561.1997.TB03434.X
NR 73
TC 0
Z9 0
U1 0
U2 0
PU MDPI
PI BASEL
PA ST ALBAN-ANLAGE 66, CH-4052 BASEL, SWITZERLAND
SN 
EI 1660-4601
J9 INT J ENV RES PUB HE
JI Int. J. Environ. Res. Public Health
PD NOV 15
PY 2022
VL 19
IS 21
BP 
EP 
DI 10.3390/ijerph192114197
PG 15
WC Environmental Sciences; Public, Environmental & Occupational Health
SC Environmental Sciences & Ecology; Public, Environmental & Occupational Health
GA 6C8OI
UT WOS:000882265800001
PM 36361076
DA 2023-03-20
ER

PT J
AU Kaggwa, MM
   Muwanguzi, M
   Najjuka, SM
   Nduhuura, E
   Kajjimu, J
   Mamun, MA
   Arinaitwe, I
   Ashaba, S
   Griffiths, MD
AF Kaggwa, Mark Mohan
   Muwanguzi, Moses
   Najjuka, Sarah Maria
   Nduhuura, Elicana
   Kajjimu, Jonathan
   Mamun, Mohammed A.
   Arinaitwe, Innocent
   Ashaba, Scholastic
   Griffiths, Mark D.
TI Risky sexual behaviours among Ugandan university students: A pilot study exploring the role of adverse childhood experiences, substance use history, and family environment
SO PLOS ONE
LA English
DT Article
ID school-students; young-adults; hiv; participants; health; women; age; had
AB Background University students are known to have risky sexual behaviours (RSBs). The severity of the RSB is influenced by many factors, including the family environment, exposure to adverse childhood events (ACEs), and the use of addictive substances. However, there is limited information about the influence of ACEs and the family environment of these students in low-and medium-income countries (LMICs). Therefore, a pilot study was conducted among university students from a LMIC, Uganda. Methods The present study comprised a cross-sectional online survey among Ugandan students at a public university (N = 316; 75% male; 52.2% aged between 18-22 years). The survey included questions relating to socio-demographic information, family environmental information, the Sexual Risk Survey (SRS), and the Adverse Childhood Experiences-International Questionnaire (ACE-IQ). Results Over half (53.8%) reported having had sexual intercourse. Males reported over two times higher mean total SRS score compared to females (chi(2)= 4.06, p = 0.044). Approximately one-sixth of the sample had drunk alcohol or used illicit psychoactive substances in the past six months (16.1%). Among four regression analysis models, sociodemographic variables predicted the highest variance (13%), followed by family environment variables (10%), and both psychoactive substance use history (past six months) and ACEs individually explained approximately 5% variance in total SRS score, with the final model predicting 33% of the variance in RSB. Conclusions The present study demonstrated a gender disparity with males involved in more RSB than females, as has been reported in most previous RSB studies. Family environment, sociodemographic factors, substance use, and ACEs all appear to contribute to RSB among university students. These findings will benefit other researchers exploring factors associated with RSB among university students and will help develop interventions to reduce RSB to protect students from unwanted pregnancies, sexually transmitted diseases, and HIV/AIDS.
C1 [Kaggwa, Mark Mohan; Ashaba, Scholastic] Mbarara Univ Sci & Technol, Dept Psychiat, Mbarara, Uganda.
   [Kaggwa, Mark Mohan] African Ctr Suicide Prevent & Res, Mbarara, Uganda.
   [Kaggwa, Mark Mohan] McMaster Univ, Dept Psychiat & Behav Neu Rosci, Hamilton, ON, Canada.
   [Muwanguzi, Moses; Nduhuura, Elicana; Kajjimu, Jonathan; Arinaitwe, Innocent] Mbarara Univ Sci & Technol, Fac Med, Mbarara, Uganda.
   [Najjuka, Sarah Maria] Makerere Univ, Coll Hlth Sci, Kampala, Uganda.
   [Mamun, Mohammed A.] CHINTA Res Bangladesh, Dhaka, Bangladesh.
   [Mamun, Mohammed A.] Jahangirnagar Univ, Dept Publ Hlth & Informat, Dhaka, Bangladesh.
   [Griffiths, Mark D.] Nottingham Trent Univ, Psychol Dept, Nottingham, England.
C3 Mbarara University of Science & Technology; McMaster University; Mbarara University of Science & Technology; Makerere University; Jahangirnagar University; Nottingham Trent University
RP Muwanguzi, M (corresponding author), Mbarara Univ Sci & Technol, Fac Med, Mbarara, Uganda.
EM muwanguzimoses04@gmail.com
CR Ali MM., 2011, J HLTH BEHAV PUBLIC, V1, P30
   Amare T, 2019, J ENVIRON PUBLIC HEA, V2019, P0, DOI 10.1155/2019/4852130
   Asamoah BO, 2018, ARCH SEX BEHAV, V47, P517, DOI 10.1007/s10508-017-0978-5
   Boothby N, 2017, CHILD ABUSE NEGLECT, V67, P157, DOI 10.1016/j.chiabu.2017.02.010
   Bosnjak M, 2020, EUR J PSYCHOL, V16, P352, DOI 10.5964/ejop.v16i3.3107
   Brown Jennifer L, 2016, CURR ADDICT REP, V3, P349
   Champion VL., 2008, HLTH BEHAV HLTH ED T, V4, P45
   Choudhry V, 2014, BMC PUBLIC HEALTH, V14, P0, DOI 10.1186/1471-2458-14-128
   Duby Z, 2016, CULT HEALTH SEX, V18, P30, DOI 10.1080/13691058.2015.1064165
   Duby Z, 2014, AIDS RES HUM RETROV, V30, PA269, DOI 10.1089/aid.2014.5605.abstract
   Fentahun N, 2014, ETHIOP J HEALTH SCI, V24, P59, DOI 10.4314/ejhs.v24i1.8
   Finer LB, 2016, NEW ENGL J MED, V374, P843, DOI 10.1056/NEJMsa1506575
   FOLKMAN S, 1992, HEALTH PSYCHOL, V11, P218, DOI 10.1037/0278-6133.11.4.218
   Gebresllasie F, 2017, PAN AFR MED J, V28, P0, DOI 10.11604/pamj.2017.28.151.5370
   Gelibo T, 2013, REPROD HEALTH, V10, P0, DOI 10.1186/1742-4755-10-18
   Hahn AM, 2016, ARCH SEX BEHAV, V45, P53, DOI 10.1007/s10508-015-0591-4
   Hillis SD, 2001, FAM PLANN PERSPECT, V33, P206, DOI 10.2307/2673783
   Hoque M., 2012, GENDER BEHAVIOUR, V10, P4645
   Ige OK., 2012, GREENER J MED SCI, V2, P70
   Kaggwa MM, 2022, FRONT PSYCHIATRY, V13, P0, DOI 10.3389/fpsyt.2022.842466
   Kaggwa MM, 2022, BMC PSYCHIATRY, V22, P0, DOI 10.1186/s12888-022-03858-7
   Kaggwa MM, 2021, J PSYCHOACTIVE DRUGS, V53, P339, DOI 10.1080/02791072.2021.1873466
   Kastbom AA, 2016, ADOLESC HEALTH MED T, V7, P1, DOI 10.2147/AHMT.S95493
   Keetile M, 2014, SAHARA J-J SOC ASP H, V11, P158, DOI 10.1080/17290376.2014.960948
   Kharsany Ayesha B M, 2016, OPEN AIDS J, V10, P34, DOI 10.2174/1874613601610010034
   Kiburi SK, 2018, BMC PSYCHIATRY, V18, P0, DOI 10.1186/s12888-018-1780-1
   Kidman R, 2019, AIDS, V33, P2245, DOI 10.1097/QAD.0000000000002352
   Kidman R, 2019, CHILD ABUSE NEGLECT, V92, P139, DOI 10.1016/j.chiabu.2019.03.015
   Kintu TM, 2022, ALCOHOL USE DISORDER, V0, P0
   Kotchick BA, 2001, CLIN PSYCHOL REV, V21, P493, DOI 10.1016/S0272-7358(99)00070-7
   Lavielle-Sotomayor Pilar, 2014, REV MED INST MEX SEGURO SOC, V52, P38
   Leivo DN, 2022, SEX CULT, V26, P154, DOI 10.1007/s12119-021-09884-z
   Mamun MA, 2021, RISK MANAG HEALTHC P, V14, P4051, DOI 10.2147/RMHP.S330282
   McHaro RD., 2021, AAS OPEN RES, V3, P41
   Mehra Devika, 2014, GLOB J HEALTH SCI, V6, P183, DOI 10.5539/gjhs.v6n4p183
   Mehra D, 2014, REPROD HEALTH, V11, P0, DOI 10.1186/1742-4755-11-7
   Menon JA., 2016, REVIEWS, V4, P1, DOI 10.9734/ISRR/2016/25462
   Mmari K, 2016, PLOS ONE, V11, P0, DOI 10.1371/journal.pone.0166032
   Musiime KE, 2015, INT J PUBLIC HLTH RE, V3, P1
   Najjuka SM, 2021, AFR HEALTH SCI, V21, P1533, DOI 10.4314/ahs.v21i4.6
   Noubiap Jean Jacques N, 2015, BMC RES NOTES, V8, P635, DOI 10.1186/s13104-015-1638-2
   Ntozi James P M, 2003, AFR HEALTH SCI, V3, P107
   Okechi OS., 2018, GLOBAL J REPROD MED, V6, P1, DOI 10.19080/GJORM.2018.06.555676
   Omoteso BA., 2006, J SOCIAL SCI, V12, P129, DOI 10.1080/09718923.2006.11978380
   Owen BN, 2017, J INT AIDS SOC, V20, P0, DOI 10.7448/IAS.20.1.21162
   Pilgrim NA, 2014, VULNERABLE CHILD YOU, V9, P193, DOI 10.1080/17450128.2013.842027
   Rezazadeh M., 2015, J FUNDAMENTALS MENTA, V17, P148, DOI 10.22038/JFMH.2015.4320
   Rutherford George W, 2014, INT J ADOLESC MED HEALTH, V26, P209, DOI 10.1515/ijamh-2013-0515
   Schuster MA, 1996, AM J PUBLIC HEALTH, V86, P1570, DOI 10.2105/AJPH.86.11.1570
   Shayo FK, 2019, BMC PUBLIC HEALTH, V19, P0, DOI 10.1186/s12889-019-7632-1
   Shiferaw Yitayal, 2014, BMC RES NOTES, V7, P162, DOI 10.1186/1756-0500-7-162
   Simeonova JI., 2015, J BIOMEDICAL CLIN RE, V7, P31, DOI 10.1515/jbcr-2015-0122
   Somba MJ, 2014, BMC WOMENS HEALTH, V14, P0, DOI 10.1186/1472-6874-14-94
   Song W, 2020, J SCHOOL HEALTH, V90, P830, DOI 10.1111/josh.12947
   Strasburger VC, 1999, PEDIATRICS, V103, P129, DOI 10.1542/peds.103.1.129
   Szredzinska R, 2018, WHOEURO2018298442742, V0, P0
   Tura G, 2012, ETHIOP J HEALTH SCI, V22, P170
   Turchik JA, 2015, INT J SEX HEALTH, V27, P93, DOI 10.1080/19317611.2014.944295
   Turchik JA, 2009, ARCH SEX BEHAV, V38, P936, DOI 10.1007/s10508-008-9388-z
   Wagenaar C, 2018, COGENT PSYCHOL, V5, P0, DOI 10.1080/23311908.2018.1483049
   Wang SC, 2018, J AM COLL HEALTH, V66, P546, DOI 10.1080/07448481.2018.1431916
   Weinhardt L S, 2000, ANNU REV SEX RES, V11, P125
   World Health Organisation, 2018, ADOLESCENT PREGNANCY, V0, P0
   World Health Organisation, 2022, ADVERSE CHILDHOOD EX, V0, P0
   World Health Organization (WHO), 2019, SEXUALLY TRANSMITTED, V0, P0
   Yakubu I, 2019, REPROD HEALTH, V16, P0, DOI 10.1186/s12978-019-0784-8
NR 67
TC 1
Z9 1
U1 0
U2 0
PU PUBLIC LIBRARY SCIENCE
PI SAN FRANCISCO
PA 1160 BATTERY STREET, STE 100, SAN FRANCISCO, CA 94111 USA
SN 1932-6203
EI 
J9 PLOS ONE
JI PLoS One
PD NOV 16
PY 2022
VL 17
IS 11
BP 
EP 
DI 10.1371/journal.pone.0277129
PG 21
WC Multidisciplinary Sciences
SC Science & Technology - Other Topics
GA 8N2BK
UT WOS:000924954700033
PM 36383509
DA 2023-03-20
ER

PT J
AU Perkins, JM
   Kakuhikire, B
   Baguma, C
   Rasmussen, JD
   Satinsky, EN
   Kiconco, A
   Kananura, J
   Audet, CM
   Siedner, MJ
   Haberer, JE
   Bangsberg, DR
   Tsai, AC
AF Perkins, Jessica M.
   Kakuhikire, Bernard
   Baguma, Charles
   Rasmussen, Justin D.
   Satinsky, Emily N.
   Kiconco, Allen
   Kananura, Justus
   Audet, Carolyn M.
   Siedner, Mark J.
   Haberer, Jessica E.
   Bangsberg, David R.
   Tsai, Alexander C.
TI Perceptions About Local ART Adherence Norms and Personal Adherence Behavior Among Adults Living with HIV in Rural Uganda
SO AIDS AND BEHAVIOR
LA English
DT Article
DE Antiretroviral therapy; Descriptive norms; Social networks; Social norms; Stigma
ID perceived peer use; combination antiretroviral therapy; social norms; pluralistic ignorance; university-students; normative feedback; injunctive norms; college-students; field experiment; income country
AB Although misperceived norms often drive personal health behaviors, we do not know about this phenomenon in the context of antiretroviral therapy (ART) adherence. We conducted a cross-sectional study including all persons living with HIV (PLWH) on ART across eight villages in one parish in a rural region of southwestern Uganda. We used surveys to measure personal reports of ART adherence (not missing any doses of ART in the past 7 days was considered optimal adherence whereas missing doses was considered suboptimal adherence) and perceived norms about the local ART adherence norm (whether or not each individual thought 'most other PLWH on ART in this parish' missed any doses in the past 7 days). Multivariable Poisson regression models were used to estimate the association between perceived norms and personal adherence. Among 159 PLWH on ART (95% response rate), 142 (89%) reported no missed doses. However, 119 (75%) thought most individuals in this population of PLWH on ART were sub-optimally adherent. This misperception about the local ART adherence norm was prevalent in every subgroup of PLWH. Misperceiving the local ART adherence norm to be sub-optimal adherence was associated with a reduced likelihood of optimal adherence among married PLWH (adjusted relative risk [aRR] = 0.83; 95% confidence interval [CI] 0.71-0.97). The association was similar but imprecisely estimated for all PLWH (aRR = 0.91; 95% CI 0.82-1.01). Interventions to correct misperceived ART adherence norms as a stand-alone intervention or as a complement to other adherence promotion programs may influence ART adherence behavior and perhaps reduce HIV-related stigma.
C1 [Perkins, Jessica M.] Vanderbilt Univ, Peabody Coll, PMB 90,230 Appleton Pl, Nashville, TN 37203 USA.
   [Perkins, Jessica M.; Audet, Carolyn M.] Vanderbilt Univ, Med Ctr, Vanderbilt Inst Global Hlth, Nashville, TN 37203 USA.
   [Kakuhikire, Bernard; Baguma, Charles; Kiconco, Allen; Kananura, Justus; Bangsberg, David R.; Tsai, Alexander C.] Mbarara Univ Sci & Technol, Mbarara, Uganda.
   [Rasmussen, Justin D.] Duke Univ, Durham, NC USA.
   [Satinsky, Emily N.; Siedner, Mark J.; Haberer, Jessica E.; Tsai, Alexander C.] Massachusetts Gen Hosp, Ctr Global Hlth, Boston, MA 02114 USA.
   [Audet, Carolyn M.] Univ Witwatersrand, Johannesburg, South Africa.
   [Siedner, Mark J.] Massachusetts Gen Hosp, Div Infect Dis, Boston, MA USA.
   [Siedner, Mark J.] Massachusetts Gen Hosp, Med Practice Evaluat Ctr, Boston, MA 02114 USA.
   [Siedner, Mark J.; Haberer, Jessica E.; Tsai, Alexander C.] Harvard Med Sch, Boston, MA 02115 USA.
   [Siedner, Mark J.; Tsai, Alexander C.] Massachusetts Gen Hosp, Mongan Inst, Boston, MA 02114 USA.
   [Bangsberg, David R.] Portland State Univ, Oregon Hlth Sr Sci Univ, Sch Publ Hlth, Portland, OR USA.
C3 Vanderbilt University; Vanderbilt University Peabody College; Vanderbilt University; Mbarara University of Science & Technology; Duke University; Harvard University; Massachusetts General Hospital; University of Witwatersrand; Harvard University; Massachusetts General Hospital; Harvard University; Massachusetts General Hospital; Harvard University; Harvard Medical School; Harvard University; Massachusetts General Hospital; Portland State University
RP Perkins, JM (corresponding author), Vanderbilt Univ, Peabody Coll, PMB 90,230 Appleton Pl, Nashville, TN 37203 USA.; Perkins, JM (corresponding author), Vanderbilt Univ, Med Ctr, Vanderbilt Inst Global Hlth, Nashville, TN 37203 USA.
EM jessica.m.perkins@vanderbilt.edu
FU Friends of a Healthy Uganda; U.S. National Institutes of Health (NIH) [R01MH113494]; NIH [K01MH115811, K24MH114732, P30 AI110527]
CR Ajzen I., 1980, UNDERSTANDING ATTITU, V0, P0, DOI DOI 10.1007/978-3-642-69746-3_2
   ASCH SE, 1956, PSYCHOL MONOGR, V70, P1, DOI 10.1037/h0093718
   Ashaba S, 2018, AIDS BEHAV, V22, P1467, DOI 10.1007/s10461-017-1843-1
   Bangsberg DR, 2001, AIDS, V15, P1181, DOI 10.1097/00002030-200106150-00015
   Bassett IV, 2015, CURR OPIN HIV AIDS, V10, P451, DOI 10.1097/COH.0000000000000196
   Berry-Caban CS, 2020, J FAM VIOLENCE, V35, P339, DOI 10.1007/s10896-019-00096-6
   Bewick BM, 2013, DRUG-EDUC PREV POLIC, V20, P322, DOI 10.3109/09687637.2013.766150
   Bewick BM, 2013, J MED INTERNET RES, V15, P106, DOI 10.2196/jmir.2581
   Blair G, 2019, SCI ADV, V5, P0, DOI 10.1126/sciadv.aau5175
   Bursztyn L, 2020, AM ECON REV, V110, P2997, DOI 10.1257/aer20180975
   Carey KB, 2011, J BEHAV MED, V34, P32, DOI 10.1007/s10865-010-9284-6
   Chan BT, 2019, STIGMA HEALTH, V4, P433, DOI 10.1037/sah0000159
   Chia S. C., 2006, MASS COMMUNICATION S, V9, P301, DOI 10.1207/S15327825MCS0903_3
   Chia SC, 2008, INT J PUBLIC OPIN R, V20, P52, DOI 10.1093/ijpor/edn005
   Cialdini R.B, 1998, SOCIAL INFLUENCE SOC, V0, P151
   CIALDINI RB, 1990, J PERS SOC PSYCHOL, V58, P1015, DOI 10.1037/0022-3514.58.6.1015
   Cislaghi B, 2021, J GLOB HEALTH, V11, P0, DOI 10.7189/jogh.11.03065
   Cohen MS, 2011, NEW ENGL J MED, V365, P493, DOI 10.1056/NEJMoa1600693
   Conroy A, 2017, CULT HEALTH SEX, V19, P1239, DOI 10.1080/13691058.2017.1309460
   DeJong W, 2006, J STUD ALCOHOL, V67, P868, DOI 10.15288/jsa.2006.67.868
   Dempsey RC, 2018, FRONT PSYCHOL, V9, P0, DOI 10.3389/fpsyg.2018.02180
   Dempsey RC, 2016, J STUD ALCOHOL DRUGS, V77, P740, DOI 10.15288/jsad.2016.77.740
   Eggers SM, 2017, AIDS BEHAV, V21, P1417, DOI 10.1007/s10461-016-1438-2
   Ganz G, 2020, J COMMUNITY APPL SOC, V30, P628, DOI 10.1002/casp.2466
   Ganz G, 2017, S AFR J SCI, V113, P28, DOI 10.17159/sajs.2017/20160217
   GILBERT DT, 1995, PSYCHOL BULL, V117, P21, DOI 10.1037/0033-2909.117.1.21
   Green DP, 2020, COMP POLIT STUD, V53, P2283, DOI 10.1177/0010414020912275
   Haberer JE, 2019, J INT AIDS SOC, V22, P0, DOI 10.1002/jia2.25232
   Haberer JE, 2017, J INT AIDS SOC, V20, P0, DOI 10.7448/IAS.20.1.21371
   Haberer JE, 2016, AIDS, V30, P1294, DOI 10.1097/QAD.0000000000001021
   Haberer JE, 2013, AIDS, V27, P2166, DOI 10.1097/QAD.0b013e328363b53f
   Haines M.P., 2005, GUIDE MARKETING SOCI, V0, P0
   Hall T, 2021, LEADING CAMPUS DRUG, V0, P159
   Hallsworth M, 2016, LANCET, V387, P1743, DOI 10.1016/S0140-6736(16)00215-4
   Heestermans T, 2016, BMJ GLOB HEALTH, V1, P0, DOI 10.1136/bmjgh-2016-000125
   Hill LM, 2018, SOC SCI MED, V196, P77, DOI 10.1016/j.socscimed.2017.10.030
   Hogg R, 2008, LANCET, V372, P293, DOI 10.1016/S0140-6736(08)61113-7
   Kakuhikire B, 2021, PLOS MED, V18, P0, DOI 10.1371/journal.pmed.1003705
   Kalichman SC, 2012, J ASSOC NURSE AIDS C, V23, P511, DOI 10.1016/j.jana.2011.11.005
   Karney BR, 2010, AIDS BEHAV, V14, PS189, DOI 10.1007/s10461-010-9802-0
   Katz IT, 2013, J INT AIDS SOC, V16, P0, DOI 10.7448/IAS.16.3.18640
   Kobis NC, 2022, BEHAV PUBLIC POLICY, V6, P597, DOI 10.1017/bpp.2019.37
   Krieger H, 2017, ADDICTION, V112, P1765, DOI 10.1111/add.13879
   Langebeek N, 2014, BMC MED, V12, P0, DOI 10.1186/s12916-014-0142-1
   Larimer ME, 2003, PSYCHOL ADDICT BEHAV, V17, P235, DOI 10.1037/0893-164X.17.3.235
   Laumann E., 1983, APPL NETWORK ANAL, V0, P61
   Lehne G, 2018, ADDICT BEHAV, V87, P17, DOI 10.1016/j.addbeh.2018.06.012
   Lewis MA, 2006, J AM COLL HEALTH, V54, P213, DOI 10.3200/JACH.54.4.213-218
   Lewis MA, 2004, PSYCHOL ADDICT BEHAV, V18, P334, DOI 10.1037/0893-164X.18.4.334
   Lewis MA, 2015, J STUD ALCOHOL DRUGS, V76, P594, DOI 10.15288/jsad.2015.76.594
   Limaye RJ, 2013, HEALTH EDUC RES, V28, P563, DOI 10.1093/her/cyt069
   MacCarthy S, 2020, AIDS CARE, V32, P616, DOI 10.1080/09540121.2019.1622630
   Manne-Goehler J, 2019, AIDS BEHAV, V23, P2072, DOI 10.1007/s10461-018-2351-7
   Marin A, 2007, FIELD METHOD, V19, P163, DOI 10.1177/1525822X06298588
   MARSDEN PV, 1990, ANNU REV SOCIOL, V16, P435, DOI 10.1146/annurev.so.16.080190.002251
   McAlaney J, 2015, J STUD ALCOHOL DRUGS, V76, P430, DOI 10.15288/jsad.2015.76.430
   McCoy SI, 2017, PLOS ONE, V12, P0, DOI 10.1371/journal.pone.0177394
   Miller DT, 2016, ANNU REV PSYCHOL, V67, P339, DOI 10.1146/annurev-psych-010814-015013
   Mills EJ, 2011, ANN INTERN MED, V155, P209, DOI 10.7326/0003-4819-155-4-201108160-00358
   Mollen S, 2021, COMMUN RES, V48, P346, DOI 10.1177/0093650216644648
   Mulawa M, 2016, AIDS BEHAV, V20, P2014, DOI 10.1007/s10461-016-1335-8
   Mulla MM, 2019, PERS SOC PSYCHOL B, V45, P652, DOI 10.1177/0146167218794641
   Mushavi RC, 2020, SOC SCI MED, V245, P0, DOI 10.1016/j.socscimed.2019.112561
   Neighbors C, 2015, J CONSULT CLIN PSYCH, V83, P500, DOI 10.1037/a0039125
   OGrady NP, 2002, CLIN INFECT DIS, V35, P1281, DOI 10.1086/344188
   Paluck EL, 2012, J PERS SOC PSYCHOL, V103, P899, DOI 10.1037/a0030015
   Paluck EL, 2009, AM POLIT SCI REV, V103, P622, DOI 10.1017/S0003055409990128
   Paluck EL, 2009, J PERS SOC PSYCHOL, V96, P574, DOI 10.1037/a0011989
   Pedersen ER, 2016, PSYCHOL ADDICT BEHAV, V30, P39, DOI 10.1037/adb0000120
   Perkins H.W., 1997, DESIGNING ALCOHOL OT, V0, P177
   Perkins H. W., 2003, SOCIAL NORMS APPROAC, V0, P209
   Perkins H.W., 2002, MULTIFACETED SOCIAL, V0, P0
   Perkins HW, 2014, COMPUT SOC SCI, V0, PP11, DOI 10.1007/978-3-319-05308-0_2
   Perkins HW, 2010, ADDICT BEHAV, V35, P866, DOI 10.1016/j.addbeh.2010.05.004
   Perkins HW, 2002, J STUD ALCOHOL, V0, PP91, DOI 10.15288/jsas.2002.s14.91
   Perkins HW, 2003, SOCIAL NORMS APPROAC, V0, P35
   Perkins JM, 2022, ADDICTION, V117, P68, DOI 10.1111/add.15615
   Perkins JM, 2019, J STUD ALCOHOL DRUGS, V80, P659, DOI 10.15288/jsad.2019.80.659
   Perkins JM, 2019, MALARIA J, V18, P0, DOI 10.1186/s12936-019-2798-7
   Perkins JM, 2018, PUBLIC HEALTH NUTR, V21, P838, DOI 10.1017/S1368980017002154
   Perkins JM, 2018, AIDS BEHAV, V22, P616, DOI 10.1007/s10461-017-1691-z
   Perkins JM, 2015, SOC SCI MED, V125, P60, DOI 10.1016/j.socscimed.2014.08.019
   Pischke CR, 2015, ADDICT BEHAV, V51, P158, DOI 10.1016/j.addbeh.2015.07.012
   PRENTICE DA, 1993, J PERS SOC PSYCHOL, V64, P243, DOI 10.1037/0022-3514.64.2.243
   Prentice DA, 1996, CONSTRUCTION SOCIAL, V0, P799
   Prentice D, 2020, CURR OPIN PSYCHOL, V35, P138, DOI 10.1016/j.copsyc.2020.06.012
   Prentice DA, 2018, SOC RES, V85, P115
   Rasmussen JD, 2019, PLOS MED, V16, P0, DOI 10.1371/journal.pmed.1002908
   Reid AE, 2013, HEALTH PSYCHOL, V32, P551, DOI 10.1037/a0028140
   Reilly DW, 2008, J AM COLL HEALTH, V57, P53, DOI 10.3200/JACH.57.1.53-60
   Remien RH, 2005, AIDS, V19, P807, DOI 10.1097/01.aids.0000168975.44219.45
   Ren C., 2017, CHINA MEDIA RES, V13, P86
   Rimal RN, 2020, B WORLD HEALTH ORGAN, V99, P773, DOI 10.2471/BLT.20.278820
   Rimal RN, 2003, COMMUN THEOR, V13, P184, DOI 10.1111/j.1468-2885.2003.tb00288.x
   Rivero, 2018, PROMOTING BEHAV HLTH, V0, P127
   Ross L., 1977, ADV EXPT SOCIAL PSYC, V0, PP173, DOI 10.1016/S0065-2601(08)60357-3
   Rudolph AE, 2022, AIDS BEHAV, V26, P537, DOI 10.1007/s10461-021-03409-3
   Ryoo Y, 2023, HEALTH COMMUN, V38, P732, DOI 10.1080/10410236.2021.1973702
   Sacarny A, 2018, JAMA PSYCHIAT, V75, P1003, DOI 10.1001/jamapsychiatry.2018.1867
   Schroeder CM, 1998, J APPL SOC PSYCHOL, V28, P2150, DOI 10.1111/j.1559-1816.1998.tb01365.x
   Schultz PW, 1999, BASIC APPL SOC PSYCH, V21, P25, DOI 10.1207/15324839951036533
   Sherif M, 1936, PSYCHOL SOCIAL NORMS, V0, P0
   Shibutani T, 1955, AM J SOCIOL, V60, P562, DOI 10.1086/221630
   Snicker A., 2019, UG POP BAS HIV IMP A, V0, P0
   Steffian G, 1999, J DRUG EDUC, V29, P115, DOI 10.2190/9XKX-BM6K-N28X-3FTL
   Steyl T, 2011, AFR HEALTH SCI, V11, P329
   Stock C, 2020, INT J ENV RES PUB HE, V17, P0, DOI 10.3390/ijerph17093200
   Takada S, 2019, SOC SCI MED, V233, P229, DOI 10.1016/j.socscimed.2019.05.012
   Tankard ME, 2016, SOC ISS POLICY REV, V10, P181, DOI 10.1111/sipr.12022
   Testa M, 2020, PREV SCI, V21, P388, DOI 10.1007/s11121-020-01098-3
   Tsai AC, 2021, J GLOB HEALTH, V11, P0, DOI 10.7189/jogh.11.04056
   Tsai AC, 2017, PLOS MED, V14, P0, DOI 10.1371/journal.pmed.1002303
   Tsai AC, 2016, J WATER HEALTH, V14, P280, DOI 10.2166/wh.2015.165
   Tsai AC, 2013, ANN BEHAV MED, V46, P285, DOI 10.1007/s12160-013-9514-6
   Uganda Bureau of Statistics, 2014, NAT POP HOUS CENS 20, V0, P0
   UNAIDS, 2015, UND FAST TRACK ACC A, V0, P0
   Vallentin-Holbech L, 2019, FRONT PUBLIC HEALTH, V7, P0, DOI 10.3389/fpubh.2019.00245
   Wang MN, 2017, CHIN J COMMUN, V10, P115, DOI 10.1080/17544750.2016.1202851
   Yang XY, 2019, AM J MENS HEALTH, V13, P0, DOI 10.1177/1557988319828615
   Zhang, 2010, CHINA MEDIA RES, V6, P3
   Zikmund-Fisher BJ, 2011, PATIENT EDUC COUNS, V85, P225, DOI 10.1016/j.pec.2011.01.031
   Zou GY, 2004, AM J EPIDEMIOL, V159, P702, DOI 10.1093/aje/kwh090
NR 123
TC 1
Z9 1
U1 0
U2 1
PU SPRINGER/PLENUM PUBLISHERS
PI NEW YORK
PA 233 SPRING ST, NEW YORK, NY 10013 USA
SN 1090-7165
EI 1573-3254
J9 AIDS BEHAV
JI AIDS Behav.
PD JUN 15
PY 2022
VL 26
IS 6
BP 1892
EP 1904
DI 10.1007/s10461-021-03540-1
EA JAN 2022
PG 13
WC Public, Environmental & Occupational Health; Social Sciences, Biomedical
SC Public, Environmental & Occupational Health; Biomedical Social Sciences
GA 0V4NX
UT WOS:000742783100001
PM 35034237
DA 2023-03-20
ER

PT J
AU Hailegebreal, S
   Gilano, G
   Seboka, BT
   Sidelil, H
   Awol, SM
   Haile, Y
   Simegn, AE
   Haile, F
AF Hailegebreal, Samuel
   Gilano, Girma
   Seboka, Binyam Tariku
   Sidelil, Habile
   Awol, Shekur Mohammed
   Haile, Yosef
   Simegn, Atsedu Endale
   Haile, Firehiwot
TI Prevalence and associated factors of early sexual initiation among female youth in East Africa: further analysis of recent demographic and health survey
SO BMC WOMENS HEALTH
LA English
DT Article
DE Early sexual initiation; Female youth; East Africa
ID risk-factors; adolescents; debut; intercourse; students; behavior; trends; girls; women
AB Background Early sexual initiation is one of the risky sexual practices. Early sexual beginning is associated with an increased risk of HIV/AIDS, sexually transmitted infections (STIs), unexpected pregnancies, unsafe abortion, premature deliveries, and psychosocial issues. However, there is still a lack of evidence, particularly in East Africa, where community-level factors are not investigated. Therefore, this study aimed to estimate the pooled prevalence and to identify associated factors of early sexual initiation among female youth in Eastern Africa. Methods A total weighted sample of 49,716 female youth was included in this analysis. STATA version 14 software was used for data extraction, recoding, and analysis. A multilevel binary logistic regression model was fitted to identify determinants of early sexual initiation in the region. Finally, Adjusted Odds Ratio (AOR) with a 95% Confidence Interval (CI) was reported to declare the factors that are significantly associated with early sexual initiation. Result The prevalence of early sexual initiation in East Africa was 21.14% [95% CI: 20.00%, 21.50%]. In the multivariable multilevel analysis; being age 20-24 years [AOR = 0.65: 95% CI; 0.61, 0.69], primary [AOR = 0.73: 95% CI; 0.67, 0.78], secondary &above education [AOR = 0.30: 95% CI; 0.27,0.33], married [AOR = 1.85: 95% CI; 1.73,1.97], middle wealth [AOR = 0.78: 95% CI; 0.72,0.84], richest [AOR = 0.74: 95% CI; 0.68,0.80], and reading newspaper [AOR 0.77: 95% CI;0.71,0.83] were significantly associated with early sexual initiation. Conclusion The study revealed that early sexual initiation among female youth was high in East Africa. Educational status, respondent age, marital status, wealth index, age at first cohabitation, contraceptive use, reading newspaper, and place of residence were associated with early sexual initiation. Therefore, the survey findings will help policymakers, as well as governmental and non-governmental organizations, design the most effective interventions. Moreover, strengthening information, education, and wealth status are important intervention areas to delay the age of early sexual debut.
C1 [Hailegebreal, Samuel; Gilano, Girma] Arba Minch Univ, Sch Publ Hlth, Dept Hlth Informat, Coll Med & Hlth Sci, Arba Minch, Ethiopia.
   [Seboka, Binyam Tariku] Dilla Univ, Sch Publ Hlth, Dept Hlth Informat, Coll Med & Hlth Sci, Dilla, Ethiopia.
   [Sidelil, Habile] Arba Minch Coll Hlth Sci, Arba Minch, Ethiopia.
   [Awol, Shekur Mohammed] Wollo Univ, Dept Hlth Informat, Coll Med & Hlth Sci, Dessie, Ethiopia.
   [Haile, Yosef; Haile, Firehiwot] Arba Minch Univ, Sch Publ Hlth, Coll Med & Hlth Sci, Arba Minch, Ethiopia.
   [Simegn, Atsedu Endale] Wachemo Univ, Dept Anesthesia, Coll Med & Hlth Sci, Hosaena, Ethiopia.
C3 Arba Minch University; Dilla University; Arba Minch University
RP Hailegebreal, S (corresponding author), Arba Minch Univ, Sch Publ Hlth, Dept Hlth Informat, Coll Med & Hlth Sci, Arba Minch, Ethiopia.
EM samuast@gmail.com
CR Abate BB, 2020, J PEDIATR NURS, V55, PE305, DOI 10.1016/j.pedn.2020.06.008
   Adongo BW, 2018, INT J CARING SCI, V11, P53
   Alhassan AR, 2021, BIOMED RES INT, V2021, P0, DOI 10.1155/2021/5838510
   Amo-Adjei J, 2018, J BIOSOC SCI, V50, P161, DOI 10.1017/S0021932017000098
   Appollis TM, 2022, INT J SEX HEALTH, V34, P242, DOI 10.1080/19317611.2021.1979162
   Arega WL, 2019, BMC RES NOTES, V12, P0, DOI 10.1186/s13104-019-4348-3
   Asante KO, 2018, CORRELATES EARLY SEX, V0, P0
   Ayalew A., 2015, J HEAL ED RES DEV, V0, P0, DOI DOI 10.4172/2380-5439.1000151
   Bearinger LH, 2007, LANCET, V369, P1220, DOI 10.1016/S0140-6736(07)60367-5
   Berhan Y, 2011, AJAR-AFR J AIDS RES, V10, P225, DOI 10.2989/16085906.2011.626290
   Bizuayehu HM, 2015, SCI J PUBLIC HEAL, V3, P10, DOI 10.11648/j.sjph.20150301.13
   Bizuneh H., 2019, CORRELATES SEXUAL IN, V0, P0
   Carroll JA., 2011, CALIF ADOLESC HEAL C, V510, P6
   Christiansen CS, 2013, J PREGNANCY, V2013, P0, DOI 10.1155/2013/257546
   Collins R.L., 2011, INFLUENCE NEW MEDIA, V0, P0
   Cueto S., 2016, INTERAMERICAN J PSYC, V50, P186
   Desalegn Z, 2019, SEXUAL BEHAV ASS FAC, V0, P1
   Son DT, 2016, GLOBAL HEALTH ACTION, V9, P87, DOI 10.3402/gha.v9.29575
   Doyle AM, 2012, TROP MED INT HEALTH, V17, P796, DOI 10.1111/j.1365-3156.2012.03005.x
   Durowade KA, 2017, AFR HEALTH SCI, V17, P614, DOI 10.4314/ahs.v17i3.3
   Envuladu E.A., 2017, AM J MED MED SCI, V7, P1, DOI 10.5923/j.ajmms.20170701.01
   Fehintola F. O., 2018, AMERICAN JOURNAL OF PUBLIC HEALTH RESEARCH, V6, P148, DOI 10.12691/ajphr-6-3-4
   Girmay A, 2019, PAN AFR MED J, V34, P0, DOI 10.11604/pamj.2019.34.1.17139
   Howard AL, 2021, MMWR-MORBID MORTAL W, V70, P1629, DOI 10.15585/mmwr.mm7047a2
   Kassahun EA, 2019, BMC PUBLIC HEALTH, V19, P0, DOI 10.1186/s12889-019-6682-8
   Li JT, 2015, ASIA-PAC J PUBLIC HE, V27, P21S, DOI 10.1177/1010539514549186
   Lubis R., 2021, HUMANIT INDONES PSYC, V18, P112, DOI 10.26555/humanitas.v18i2.19009
   Mahapatra B, 2014, PLOS ONE, V9, P0, DOI 10.1371/journal.pone.0113599
   Mekonnen BD, 2020, J PUBLIC HEALTH RES, V9, P271, DOI 10.4081/jphr.2020.1795
   Melesse DY, 2021, REPROD HEALTH, V18, P0, DOI 10.1186/s12978-021-01125-8
   Molla M, 2008, BMC PUBLIC HEALTH, V8, P0, DOI 10.1186/1471-2458-8-9
   Muchiri E, 2019, AFR HEALTH SCI, V19, P2964, DOI 10.4314/ahs.v19i4.17
   Mulu W, 2014, REPROD HEALTH, V11, P0, DOI 10.1186/1742-4755-11-84
   Nigatu AM, 2020, ARCH PUBLIC HEALTH, V78, P0, DOI 10.1186/s13690-020-00411-4
   Odimegwu C, 2019, J BIOSOC SCI, V51, P254, DOI 10.1017/S002193201800010X
   Peltzer K, 2015, W INDIAN MED J, V64, P351, DOI 10.7727/wimj.2014.025
   Pengpid S, 2020, BEHAV SCI-BASEL, V10, P0, DOI 10.3390/bs10110166
   Samad SA, 2016, ASIA-PAC J PUBLIC HE, V28, P313, DOI 10.1177/1010539516645158
   Seff I, 2021, GLOB PUBLIC HEALTH, V16, P1046, DOI 10.1080/17441692.2020.1814833
   Shayo FK, 2019, BMC PUBLIC HEALTH, V19, P0, DOI 10.1186/s12889-019-7320-1
   Sidibe S, 2018, J PUBLIC HEALTH AFR, V9, P0, DOI 10.4081/jphia.2018.708
   Tadesse G, 2015, PLOS ONE, V10, P0, DOI 10.1371/journal.pone.0119050
   Tekletsadik EA, 2021, EPIDEMIOL INFECT, V150, P0, DOI 10.1017/S0950268821002661
   Temmerman M, 2014, LANCET, V384, PE30, DOI 10.1016/S0140-6736(14)61190-9
   Turi E, 2020, INT J WOMENS HEALTH, V12, P269, DOI 10.2147/IJWH.S244621
   Umutesi J, 2016, EARLY SEXUAL DEBUT S, V0, P0
   Watsi Lydia, 2020, PAMJ CLIN MED, V2, P81, DOI 10.11604/pamj-cm.2020.2.81.21304
   Yeo JH, 2019, J COMMUN HEALTH, V44, P580, DOI 10.1007/s10900-018-00605-6
   Yibrehu MS, 2020, REPROD HEALTH, V17, P0, DOI 10.1186/s12978-020-00927-6
   Yosef T, 2020, BIOMED RES INT, V2020, P0, DOI 10.1155/2020/8855276
NR 51
TC 0
Z9 0
U1 0
U2 0
PU BMC
PI LONDON
PA CAMPUS, 4 CRINAN ST, LONDON N1 9XW, ENGLAND
SN 
EI 1472-6874
J9 BMC WOMENS HEALTH
JI BMC Womens Health
PD JUL 22
PY 2022
VL 22
IS 1
BP 
EP 
DI 10.1186/s12905-022-01895-8
PG 9
WC Public, Environmental & Occupational Health; Obstetrics & Gynecology
SC Public, Environmental & Occupational Health; Obstetrics & Gynecology
GA 3D0ZI
UT WOS:000829040400002
PM 35869510
DA 2023-03-20
ER

PT J
AU Panjwani, S
   Garney, WR
   Harms, K
   Rodine, S
   Ajayi, KM
   Lautner, SC
   Wilson, K
AF Panjwani, Sonya
   Garney, Whitney R.
   Harms, Kathy
   Rodine, Sharon
   Ajayi, Kobi M.
   Lautner, Shelby C.
   Wilson, Kelly
TI Peer Educators as Partners in Sexual Health Programming: A Case Study
SO AMERICAN JOURNAL OF SEXUALITY EDUCATION
LA English
DT Article
DE Adolescent health; peer educators; organization & administration of school health programs; sexual health; risk behaviors
ID hiv prevention; young-people; interventions; framework; behavior
AB The Sexual Health And Peer Education (SHAPE) program implemented in middle schools in Oklahoma County utilizes a hybrid adult and peer educator model to deliver sexual health programming. While peer educators have been incorporated into school-based sexual health programs in the past, this program is unique in its approach to preparing and engaging peer educators. Researchers synthesized data from interviews with program implementers and focus group discussions with teenage peer educators and middle school students who recently participated in the program to understand the process elements that contribute to the benefit of the SHAPE program model. Interviews with program implementers described the thorough peer educator recruitment and training process. Teenage peer educators felt well-prepared to deliver lessons, and through this program, they developed leadership skills, confidence, and grew personally. Middle school students revealed that peer educators were relatable and provided a positive experience where they could engage and ask questions. The application of a hybrid adult and teenage peer educator model proved useful for delivering sexual health topics and benefited students and teenage peer educators. This study's findings highlight elements that can be utilized in future sexual health programming to prepare and engage teenage peer educators in more meaningful ways.
C1 [Panjwani, Sonya; Garney, Whitney R.; Ajayi, Kobi M.; Lautner, Shelby C.; Wilson, Kelly] Texas A&M Univ, Dept Hlth & Kinesiol, College Stn, TX 77843 USA.
   [Harms, Kathy] Teen EmPower, Del City, OK USA.
   [Rodine, Sharon] Hlth Teens Ok, Dallas, TX USA.
C3 Texas A&M University System; Texas A&M University College Station
RP Panjwani, S (corresponding author), Texas A&M Univ, MS 4243 TAMU,Gilchrist 245, College Stn, TX 77843 USA.
EM sonya.panjwani@tamu.edu
FU Department of Health and Human Services, Office of Population Affairs [AH-TP2-18-001]
CR Aarons SJ, 2000, J ADOLESCENT HEALTH, V27, P236, DOI 10.1016/S1054-139X(00)00102-6
   Bandura A., 1977, SOCIAL LEARNING THEO, V0, P0
   Becasen JS, 2015, J SEX RES, V52, P433, DOI 10.1080/00224499.2014.947399
   Benton AD, 2020, CHILD ADOLESC SOC WO, V37, P487, DOI 10.1007/s10560-020-00661-9
   Borgia P, 2005, J ADOLESCENT HEALTH, V36, P508, DOI 10.1016/j.jadohealth.2004.03.005
   Buhi ER, 2007, J ADOLESCENT HEALTH, V40, P4, DOI 10.1016/j.jadohealth.2006.09.027
   Cupples JB, 2010, HEALTH PROMOT PRACT, V11, P19S, DOI 10.1177/1524839909358847
   DURYEA EJ, 1991, J SCHOOL HEALTH, V61, P5, DOI 10.1111/j.1746-1561.1991.tb07849.x
   Grigson, 2019, OKLAHOMAS TEEN BIRTH, V0, P0
   Hedges H, 2012, EARLY CHILD DEV CARE, V182, P921, DOI 10.1080/03004430.2011.597504
   HOWARD M, 1990, FAM PLANN PERSPECT, V22, P21, DOI 10.2307/2135434
   Jaccard J, 2005, DEV PSYCHOL, V41, P135, DOI 10.1037/0012-1649.41.1.135
   Kim CR, 2008, INT FAM PLAN PERSPEC, V34, P89, DOI 10.1363/3408908
   Kornienko O, 2016, DEV PSYCHOL, V52, P1578, DOI 10.1037/dev0000200
   Krueger R., 2014, FOCUS GROUPS PRACTIC, V0, P0
   Milburn K, 1995, HEALTH EDUC RES, V10, P407, DOI 10.1093/her/10.4.407
   Norman J.A.K., 1998, PEER FACILITATOR Q, V15, P18
   Pearlman DN, 2002, J ADOLESCENT HEALTH, V31, P31, DOI 10.1016/S1054-139X(02)00379-8
   Steinberg L, 2001, ANNU REV PSYCHOL, V52, P83, DOI 10.1146/annurev.psych.52.1.83
   Sun WH, 2018, J SEX RES, V55, P31, DOI 10.1080/00224499.2016.1247779
   Tolli MV, 2012, HEALTH EDUC RES, V27, P904, DOI 10.1093/her/cys055
   Turner G, 1999, HEALTH EDUC RES, V14, P235, DOI 10.1093/her/14.2.235
   Walker SA, 1999, J ADOLESCENCE, V22, P573, DOI 10.1006/jado.1999.0250
   Widman L, 2016, J ADOLESCENT HEALTH, V58, P323, DOI 10.1016/j.jadohealth.2015.10.253
   Winter VR, 2013, AM J SEX EDUC, V8, P228, DOI 10.1080/15546128.2013.838512
   World Health Organization, 2020, AD HLTH DEV, V0, P0
   Yin R.K., 2018, CASE STUDY RES DESIG, V0, P0
   Youth.gov, 2020, RISK PROTECTIVE FACT, V0, P0
NR 28
TC 0
Z9 0
U1 1
U2 2
PU ROUTLEDGE JOURNALS, TAYLOR & FRANCIS LTD
PI ABINGDON
PA 2-4 PARK SQUARE, MILTON PARK, ABINGDON OX14 4RN, OXON, ENGLAND
SN 1554-6128
EI 1554-6136
J9 AM J SEX EDUC
JI Am. J. Sex. Educ.
PD OCT 2
PY 2022
VL 17
IS 4
BP 458
EP 473
DI 10.1080/15546128.2022.2056101
EA MAR 2022
PG 16
WC Education & Educational Research
SC Education & Educational Research
GA 5P6NP
UT WOS:000773426300001
DA 2023-03-20
ER

PT J
AU Lopez, BCE
   Sabando, BFS
   Rodriguez, JOC
AF Estrella Lopez, Blanca Cristina
   Saa Sabando, Byron Fabricio
   Caicedo Rodriguez, Jenny Olivia
TI EDUCATIONAL PROPOSAL TO IMPROVE THE PERCEPTION OF RISK OF HIV SPREAD IN UNIVERSITARY STUDENTS
SO REVISTA CONRADO
LA Spanish
DT Article
DE Risk perception; HIV; prevention; educational strategy; young people; Pareto and Saaty
AB Sexually transmitted infections are one of the most frequent diseases that plague humanity. The Human Immunodeficiency Virus is among the most frequent in this group of diseases. The ages at which it appears are becoming less advanced, so adolescents and young people are affected by this virus in much of the world. It is necessary from the school, as a social institution, to provide pedagogical attention that contributes to prevention education and, therefore, to increase the level of risk perception in adolescents and young people. In this study, an evaluation was carried out on the level of perception of risk of contagion in university students. In addition, a proposal for educational intervention was developed to help reduce the number of people affected by this virus. To ful-fill these objectives, descriptive research was carried out, for which a survey was applied to 156 young people from university education. The educational proposal was taken to expert consultation where methods such as the Pareto Diagram and Saaty's AHP were used to process the results obtained in it. Among the main results, it was found that young people do not have an adequate perception of risk in this regard, being the group of men the one with the highest incidence in this aspect.
C1 [Estrella Lopez, Blanca Cristina; Saa Sabando, Byron Fabricio; Caicedo Rodriguez, Jenny Olivia] Univ Reg Autonoma Los Andes, Quevedo, Ecuador.
RP Lopez, BCE (corresponding author), Univ Reg Autonoma Los Andes, Quevedo, Ecuador.
EM us.blancaestrella@uniandes.edu.ec; us.byronsaa@uniandes.edu.ec; us.jennycaicedo@uniandes.edu.ec
CR Alteco, 2020, DIAGR PAR HERR CAL A, V0, P0
   Arminda Tandala B. M., 2019, REV CIENTIFICO METOD, V0, P1
   Beltrán Ayala José María, 2021, UNIVERSIDAD Y SOCIEDAD, V0, P249
   Cordero R, 2017, REV CLINICA ESCUELA, V7, P28
   de Castro Castrighini C., 2019, REV CUBANA ENFERM, V35, P0
   Estrada V, 2020, REV CLIN ESP, V220, P149, DOI 10.1016/j.rce.2019.05.006
   Estupinan J., 2021, NEUTROSOPHIC SETS SY, V44, P357
   Hernandez-Sampieri R., 2014, METODOLOGIA INVESTIG, V0, P0
   Herrera Gallardo F., 2020, REV HABAN CIENC MED, V19, P1
   Fuster-Ruizdeapodaca MJ, 2018, ENFERM INFEC MICR CL, V36, P10, DOI 10.1016/S0213-005X(18)30240-4
   Limas F. M, 2021, COGITARE ENFERMAGEM, V26, P1
   Luz Estela Garcia V, 2021, SINOPSIS EDUCATIVA R, V21, P390
   Orbea Lizbeth Amelia Toapanta, 2021, ADVANCES IN ARTIFICIAL INTELLIGENCE, V0, P0
   Quiroz-Mora C. A, 2020, REV SALUD PUBLICA, V22, P1
   Saaty T.L., 2008, INT J SERV SCI, V1, P83, DOI 10.1504/IJSSCI.2008.017590
   Velo-Higueras C, 2019, ENFERM INFEC MICR CL, V37, P176, DOI 10.1016/j.eimc.2018.05.015
   Viasus A. V. H., 2019, CUIDADO OCUPACION HU, V6, P21
   Vigotsky L.S., 1981, PENSAMIENTO LENGUAJE, V0, P0
NR 18
TC 0
Z9 0
U1 0
U2 0
PU UNIV CIENFUEGOS
PI CIENFUEGOS
PA CARRETERA RODAS KM 4, CUATRO CAMINOS, CIENFUEGOS, 00000, CUBA
SN 1990-8644
EI 
J9 REV CONRADO
JI REV. CONRADO
PD JUL-AUG 15
PY 2022
VL 18
IS 87
BP 200
EP 208
DI 
PG 9
WC Education & Educational Research
SC Education & Educational Research
GA 3O9ZD
UT WOS:000837194100024
DA 2023-03-20
ER

PT J
AU Silver, R
AF Silver, Rachel
TI The virgin and the mother: schoolgirl stories and their implications for girls' lives
SO COMPARE-A JOURNAL OF COMPARATIVE AND INTERNATIONAL EDUCATION
LA English
DT Article; Early Access
DE Pregnancy; girls' education; discourse; stories; ethnography; Malawi; Africa
ID teenage pregnancy; education; aspirations; responses; hiv/aids; birth
AB This article demonstrates how discursive constructions of pregnant schoolgirls produce social and material consequences for girls in Southern Africa. Critical feminist scholars have argued that diverse actors frame girls across the global South as either monolithic, sexualised victims and sites for intervention or as hyper-agents, uniquely capable of changing the world. In either case, pregnancy is pathologised and girls' education is put forth as the solution to untimely sexuality and poverty. Through an ethnographic study of student pregnancy in Malawi, I show how education actors leveraged stories of pregnant schoolgirls to inform curriculum, policy, and resource distribution; and how young women engaged with these stories in school. I focus in particular on three students. While my renderings of these girls' stories are inherently partial, they demonstrate how binary discourse can shape girls' educational access and retention, even as it misaligns with their lives.
C1 [Silver, Rachel] York Univ, Fac Educ, Toronto, ON, Canada.
C3 York University - Canada
RP Silver, R (corresponding author), Winters Coll, 4700 Keele St, Toronto, ON M3J 1P3, Canada.
EM resilver@yorku.ca
FU Philanthropic Educational Organization [PSA Scholar Award]; Social Science Research Council; Spencer Foundation; University of Wisconsin-Madison [Global Health Institute Research Award]
CR Ansell N, 2020, FENNIA, V198, P17, DOI 10.11143/fennia.90756
   Aslam A., 1993, POPULI, V20, P10
   Barcelos C, 2018, SIGNS, V43, P905, DOI 10.1086/696627
   Bent E, 2013, SOCIOL STUD CHILD YO, V16, P3, DOI 10.1108/S1537-4661(2013)0000016005
   Bhana D, 2010, CULT HEALTH SEX, V12, P871, DOI 10.1080/13691058.2010.500398
   Bhana Deevia., 2013, PERSPECT EDUC, V31, P11
   Bryceson DF, 2006, WORLD DEV, V34, P1654, DOI 10.1016/j.worlddev.2006.01.007
   Buckler A, 2022, CAMB J EDUC, V52, P195, DOI 10.1080/0305764X.2021.1970718
   Chimombo M., 2014, WHY WAIT TRUTH YOUTH, V0, P0
   Clark S, 2009, J MARRIAGE FAM, V71, P396, DOI 10.1111/j.1741-3737.2009.00607.x
   Cole Jennifer, 2009, LOVE AFRICA, V0, P0
   DeJaeghere J, 2018, CRIT STUD EDUC, V59, P237, DOI 10.1080/17508487.2016.1188835
   Desai K, 2020, S ASIA, V43, P705, DOI 10.1080/00856401.2020.1768479
   Fairclough M., 2011, DISCOURSE STUDIES MU, V0, P357
   Frye M, 2017, AM SOCIOL REV, V82, P945, DOI 10.1177/0003122417720466
   Frye M, 2012, AM J SOCIOL, V117, P1565, DOI 10.1086/664542
   Grant MJ, 2015, POPUL DEV REV, V41, P409, DOI 10.1111/j.1728-4457.2015.00066.x
   Hebert P., 2002, GIRLSATTAINMENT BASI, V0, P0
   Honeyman CatherineA., 2016, ORDERLY ENTREPRENEUR, V0, P0
   Kaphagawani NC, 2017, GLOB PUBLIC HEALTH, V12, P694, DOI 10.1080/17441692.2016.1229354
   Kendall N., 2015, ED ADOLESCENT GIRLS, V0, P23
   Kendall N, 2007, COMP EDUC REV, V51, P281, DOI 10.1086/518478
   Khoja-Moolji S., 2018, FORGING IDEAL EDUCAT, V0, P0
   Khoja-Moolji S, 2016, COMPARE, V46, P745, DOI 10.1080/03057925.2015.1084582
   Koffman O, 2012, HIST HUM SCI, V25, P119, DOI 10.1177/0952695111426383
   Lazar M. M, 2007, CRITICAL DISCOURSE S, V4, P141, DOI 10.1080/17405900701464816
   Macleod C.I., 2010, ADOLESCENCE PREGNANC, V0, P0
   Magno Catherine, 2008, COMPARE, V38.1, P349, DOI 10.1080/03057920802066667
   Mkhwanazi N, 2012, AGENDA-EMPOWER WOMEN, V26, P73, DOI 10.1080/10130950.2012.759440
   Moeller Kathryn, 2018, GENDER EFFECT CAPITA, V0, P0
   Mojola Sanyu., 2014, LOVE MONEY HIV BECOM, V0, P0
   Monkman K, 2013, THEORY RES EDUC, V11, P63, DOI 10.1177/1477878512468384
   Mwale W., 2019, GENDER LINKS EQUALIT, V0, P0
   Newman A, 2021, COMPARE, V51, P1157, DOI 10.1080/03057925.2020.1716306
   Parikh Shanti, 2015, REGULATING ROMANCE Y, V0, P0
   Posner D. N., 1995, J DEMOCR, V6, P131, DOI 10.1353/JOD.1995.0017
   Pot H, 2019, FORUM DEV STUD, V46, P23, DOI 10.1080/08039410.2018.1427624
   Samati M., 2013, IMPROVING LEARNING O, V0, P69
   Shefer T, 2016, GLOB PUBLIC HEALTH, V11, P211, DOI 10.1080/17441692.2015.1029959
   Silver R., 2019, AFR STUD REV, V62, P110, DOI 10.1017/ASR.2019.2
   Silver R., 2019, THESIS U WISCONSIN M, V0, P0
   Silver R, 2022, GENDER EDUC, V34, P429, DOI 10.1080/09540253.2021.1989383
   Sumberg J, 2021, DEV POLICY REV, V39, P621, DOI 10.1111/dpr.12528
   Swidler A, 2017, PRINC STUD CULT, V0, P0
   Switzer, 2018, LIGHT IS FIRE MAASAI, V0, P0
   The Joint United Nations Programme on HIV and AIDS (UNAIDS), 2022, REG COUNTR COUNTR MA, V0, P0
   UNFPA (United Nations Population Fund), 2009, HOND DISTR ESP POBL, V0, P0
   United Nations Educational Scientific and Cultural Organization (UNESCO), 2014, DEV ED SECT RESP EAR, V0, P0
   United States Agency for International Development, 2018, REFL SHAP FUT MAK AI, V0, P0
   United States Agency for International Development (USAID), 2006, 2 EQUIP USAID, V0, P0
   Unterhalter E, 2013, GENDER EDUC, V25, P75, DOI 10.1080/09540253.2012.742218
   Wendland C., 2022, PARTIAL STORIES MATE, V0, P0
   World Bank, 2017, GIRLS ED, V0, P0
   Yorke L, 2021, COMPARE, V0, P0, DOI DOI 10.1080/03057925.2021.1951665
NR 54
TC 0
Z9 0
U1 0
U2 0
PU ROUTLEDGE JOURNALS, TAYLOR & FRANCIS LTD
PI ABINGDON
PA 2-4 PARK SQUARE, MILTON PARK, ABINGDON OX14 4RN, OXON, ENGLAND
SN 0305-7925
EI 1469-3623
J9 COMPARE
JI Compare
PD JUN 15
PY 2022
VL 0
IS 
BP 
EP 
DI 10.1080/03057925.2022.2084038
PG 19
WC Education & Educational Research
SC Education & Educational Research
GA 1Y5HW
UT WOS:000808172500001
DA 2023-03-20
ER

PT J
AU Compton, SD
   Darteh, EKM
   Seidu, AA
   Omolo, T
   Munro-Kramer, ML
AF Compton, Sarah D.
   Darteh, Eugene K. M.
   Seidu, Abdul-Aziz
   Omolo, Tanya
   Munro-Kramer, Michelle L.
TI Danger and sexuality: exploring negotiations in romantic and sexual relationships among university students in Ghana
SO CULTURE HEALTH & SEXUALITY
LA English
DT Article; Early Access
DE Romantic relationships; sexual relationships; intimate partner violence; Ghana; young adults; university students
ID public-health; cape coast; violence; women; myth; attitudes; college; hiv; men
AB Gender inequalities and social mores normalise gender-based violence in many settings. The goal of this study was to gain a more in-depth understanding of romantic and sexual relationships, consent, and gender-based violence among university students in Ghana. We used focus group discussions to explore individual factors influencing romantic and sexual relationships among students enrolled at a university in the Central Region of the country to inform the development and tailoring of future interventions. During a series of four focus group discussions comprising students recruited via convenience and snowball sampling, participants were asked to reflect on the nature of their romantic and sexual relationships. Demographic data and experiences of gender-based violence were also collected. The focus groups discussions were recorded and transcribed verbatim and analysed thematically. Five themes were developed from the data: (1) traditional gender roles; (2) self-control; (3) relationship-based consent; (4) cheating; and (5) non-verbal communication. This study suggests negative health and social ramifications of violence will continue until there is a resolution of conflicting social norms that result in different expectations about how men and women can address their sexual needs. Future programming and interventions for gender-based violence prevention should reflect on their impact across all ecological levels.
C1 [Compton, Sarah D.] Univ Michigan, Dept OB GYN, Ann Arbor, MI 48109 USA.
   [Darteh, Eugene K. M.; Seidu, Abdul-Aziz] Univ Cape Coast, Dept Populat & Hlth, Cape Coast, Ghana.
   [Seidu, Abdul-Aziz] James Cook Univ, Coll Publ Hlth Med & Vet Serv, Townsville, Qld, Australia.
   [Omolo, Tanya] Univ Michigan, Sch Social Work & Publ Policy, Ann Arbor, MI 48109 USA.
   [Munro-Kramer, Michelle L.] Univ Michigan, Sch Nursing, Ann Arbor, MI 48109 USA.
C3 University of Michigan System; University of Michigan; University of Cape Coast; James Cook University; University of Michigan System; University of Michigan; University of Michigan System; University of Michigan
RP Munro-Kramer, ML (corresponding author), Univ Michigan, Sch Nursing, Ann Arbor, MI 48109 USA.
EM mlmunro@umich.edu
FU University of Michigan Global REACH programme
CR Amoakohene M.I., 2019, ATHENS J SOCIAL SCI, V6, P19
   Amoakohene MI, 2004, SOC SCI MED, V59, P2373, DOI 10.1016/j.socscimed.2004.04.001
   Arnett J. J., 2011, BRIDGING CULTURAL DE, V0, PP255, DOI 10.1093/acprof
   Banyard VL, 2020, J INTERPERS VIOLENCE, V35, P4375, DOI 10.1177/0886260517715022
   Bingenheimer JB, 2014, INT PERSPECT SEX R H, V40, P184, DOI 10.1363/4018414
   BRONFENBRENNER U, 1977, AM PSYCHOL, V32, P513, DOI 10.1037/0003-066x.32.7.513
   Bronfenbrenner U, 1992, ECOLOGICAL SYSTEMS T, V0, P0, DOI DOI 10.1037/10518-046
   Brubaker SJ, 2009, SECUR J, V22, P56, DOI 10.1057/sj.2008.10
   Centers for Disease Control and Prevention (CDC), 2002, SOC ECOL MOD FRAM VI, V0, P0
   Choi CM, 2020, ANN GLOB HEALTH, V86, P0, DOI 10.5334/aogh.2747
   Clancy KBH, 2014, PLOS ONE, V9, P0, DOI 10.1371/journal.pone.0102172
   Collins WA, 2003, J RES ADOLESCENCE, V13, P1, DOI 10.1111/1532-7795.1301001
   Connell R., 1987, GENDER POWER SOC PER, V0, P0
   Dako-Gyeke P, 2019, PLOS ONE, V14, P0, DOI 10.1371/journal.pone.0225296
   Ellsberg M, 2005, RES VIOLENCE WOMEN P, V0, P0
   Fisher B.S., 2013, CAMPUS CRIME LEGAL S, V3rd ed., P63
   Garcia-Moreno C, 2005, SCIENCE, V310, P1282, DOI 10.1126/science.1121400
   Garcia-Moreno C, 2016, B WORLD HEALTH ORGAN, V94, P396, DOI 10.2471/BLT.16.172205
   Garcia-Moreno C, 2011, B WORLD HEALTH ORGAN, V89, P2, DOI 10.2471/BLT.10.085217
   Glisczinski D, 2018, J TRANSFORM EDUC, V16, P175, DOI 10.1177/1541344618777367
   Grose RG, 2021, J SEX RES, V58, P1, DOI 10.1080/00224499.2019.1707466
   Institute of Development Studies (IDS) & Ghana Statistical Services (GSS) and Associates, 2016, DOM VIOL GHAN INC AT, V0, P0
   Krug EG, 2002, LANCET, V360, P1083, DOI 10.1016/S0140-6736(02)11133-0
   Mengo C, 2016, J COLL STUD RETENT-R, V18, P234, DOI 10.1177/1521025115584750
   Munro-Kramer ML, 2020, VIOLENCE AGAINST WOM, V26, P66, DOI 10.1177/1077801219828533
   Peltzer K, 2015, INT J PSYCHIAT CLIN, V19, P260, DOI 10.3109/13651501.2015.1082598
   Pulerwitz J, 2010, PUBLIC HEALTH REP, V125, P282, DOI 10.1177/003335491012500219
   Rominski SD, 2017, SEX CULT, V21, P516, DOI 10.1007/s12119-016-9402-x
   Rominski SD, 2017, INT J GYNECOL OBSTET, V136, P240, DOI 10.1002/ijgo.12054
   Sandelowski M, 2003, QUAL HEALTH RES, V13, P781, DOI 10.1177/1049732303013006003
   Scott ME, 2011, CHILD TRENDS, V18, P1
   Sedziafa AP, 2018, J INTERPERS VIOLENCE, V33, P2197, DOI 10.1177/0886260515624213
   Senn CY, 2014, BMC WOMENS HEALTH, V14, P0, DOI 10.1186/s12905-014-0135-4
   Sikweyiya Y, 2020, BMC PUBLIC HEALTH, V20, P0, DOI 10.1186/s12889-020-08825-z
   Tavrow P, 2013, J INTERPERS VIOLENCE, V28, P2156, DOI 10.1177/0886260512471086
   Tenkorang EY, 2013, J FAM VIOLENCE, V28, P771, DOI 10.1007/s10896-013-9543-8
   Tsai AC, 2016, J INTERPERS VIOLENCE, V31, P1531, DOI 10.1177/0886260514567966
   UN, 2015, GOAL, V0, P0
   United Nations Educational Scientific and Cultural Organization (UNESCO), 2010, TRENDS TERT ED SUB S, V0, P0
   United Nations (UN), 2019, HDB COORD GEND BAS V, V0, P0
   Verma RK, 2006, REPROD HEALTH MATTER, V14, P135, DOI 10.1016/S0968-8080(06)28261-2
   WHO, 2013, GLOB REG EST VIOL AG, V0, P0
   Wingood GM, 1997, AM J PUBLIC HEALTH, V87, P1016, DOI 10.2105/AJPH.87.6.1016
   World Health Organization, 2002, WORLD REPORT VIOLENC, V0, P0
   World Health Organization (WHO), 2021, WHO MULTICOUNTRY STU, V0, P0
NR 45
TC 0
Z9 0
U1 1
U2 3
PU ROUTLEDGE JOURNALS, TAYLOR & FRANCIS LTD
PI ABINGDON
PA 2-4 PARK SQUARE, MILTON PARK, ABINGDON OX14 4RN, OXON, ENGLAND
SN 1369-1058
EI 1464-5351
J9 CULT HEALTH SEX
JI Cult. Health Sex
PD JUN 15
PY 2022
VL 0
IS 
BP 
EP 
DI 10.1080/13691058.2022.2050425
PG 16
WC Family Studies; Social Sciences, Biomedical
SC Family Studies; Biomedical Social Sciences
GA ZW6CY
UT WOS:000771299800001
PM 35311488
DA 2023-03-20
ER

PT J
AU Duby, Z
   Bergh, K
   Jonas, K
   Reddy, T
   Bunce, B
   Fowler, C
   Mathews, C
AF Duby, Zoe
   Bergh, Kate
   Jonas, Kim
   Reddy, Tarylee
   Bunce, Brittany
   Fowler, Chantal
   Mathews, Catherine
TI "Men Rule horizontal ellipsis this is the Normal Thing. We Normalise it and it's Wrong": Gendered Power in Decision-Making Around Sex and Condom Use in Heterosexual Relationships Amongst Adolescents and Young People in South Africa
SO AIDS AND BEHAVIOR
LA English
DT Article; Early Access
DE Sexual Relationship power; Sex; Condom use; Sexual decision-making; South Africa; Adolescents and Young people
ID intimate partner violence; pregnancy prevention; hiv; women; students; model; risk
AB We examined power and decision-making in heterosexual relationships amongst South African adolescents and young people. A survey conducted with 515 adolescent girls and young women (AGYW) included items from the Sexual Relationship Power Scale (SRPS) adapted for South African women. Qualitative interviews with fifty AGYW aged between 15 and 24, and nine males aged 18 years and above, explored decision-making in heterosexual relationships, particularly relating to timing of sex and condom use. Theories of gendered power, sexual relationship power and sexual scripting were used in interpreting the data. Findings showed that the power AGYW have in sexual relationships determines their ability to use condoms, and that males generally control condom use and timing of sex. Both survey and interview data suggest that male control over female partners' behaviour also extends beyond the sexual domain. Although while male power is pervasive and enduring, it is simultaneously contested and negotiated. Despite some young people believing that gendered power in decision-making should be equal, it is not always possible for AGYW to enact agency in the dyadic context of heterosexual relationships. Whilst adolescents and young people in South Africa move away from traditional cultural gendered expectations, relationship power inequity and hegemonic masculinities continue to legitimise men's power over women, constraining the sexual agency of adolescent girls and young women and discouraging them from taking control of their own sexual interests and sexual health.
C1 [Duby, Zoe; Bergh, Kate; Jonas, Kim; Mathews, Catherine] South African Med Res Council, Hlth Syst Res Unit, Cape Town, South Africa.
   [Duby, Zoe; Fowler, Chantal] Univ Cape Town, Sch Publ Hlth & Family Med, Div Social & Behav Sci, Cape Town, South Africa.
   [Reddy, Tarylee] South African Med Res Council, Biostat Res Unit, Cape Town, South Africa.
   [Bunce, Brittany] Univ Sheffield, Inst Global Sustainable Dev IGSD, Sheffield, S Yorkshire, England.
C3 South African Medical Research Council; University of Cape Town; South African Medical Research Council; University of Sheffield
RP Duby, Z (corresponding author), South African Med Res Council, Hlth Syst Res Unit, Cape Town, South Africa.; Duby, Z (corresponding author), Univ Cape Town, Sch Publ Hlth & Family Med, Div Social & Behav Sci, Cape Town, South Africa.
EM zoe.duby@mrc.ac.za
FU NETWORKING HIV & AIDS COMMUNITY OF SOUTHERN AFRICA (NACOSA)
CR Allen L, 2003, WOMEN STUD INT FORUM, V26, P235, DOI 10.1016/S0277-5395(03)00053-0
   Aventin A, 2021, BMC PUBLIC HEALTH, V21, P0, DOI 10.1186/s12889-021-11306-6
   Blanc AK, 2001, STUD FAMILY PLANN, V32, P189, DOI 10.1111/j.1728-4465.2001.00189.x
   Campbell ANC, 2009, J URBAN HEALTH, V86, P951, DOI 10.1007/s11524-009-9405-0
   Closson K, 2019, PLOS ONE, V14, P0, DOI 10.1371/journal.pone.0221554
   Closson K, 2020, CULT HEALTH SEX, V22, P31, DOI 10.1080/13691058.2019.1568578
   Closson K, 2018, J SEX RES, V55, P522, DOI 10.1080/00224499.2017.1421607
   Connell R. W., 1987, GENDER POWER SOC PER, V0, P0, DOI DOI 10.1177/0002764205277191
   Duby Z, 2021, AIDS BEHAV, V25, P3238, DOI 10.1007/s10461-021-03291-z
   Duby Z, 2021, INT J SEX HEALTH, V33, P40, DOI 10.1080/19317611.2020.1851334
   Duby Z, 2016, CULT HEALTH SEX, V18, P30, DOI 10.1080/13691058.2015.1064165
   Harrison A, 2006, J URBAN HEALTH, V83, P709, DOI 10.1007/s11524-006-9077-y
   Harrison A, 2016, J HIV-AIDS SOC SERV, V15, P29, DOI 10.1080/15381501.2014.999183
   Hatcher AM, 2014, CULT HEALTH SEX, V16, P1023, DOI 10.1080/13691058.2014.924558
   Jewkes R, 2015, LANCET, V385, P1580, DOI 10.1016/S0140-6736(14)61683-4
   Jewkes RK, 2002, 14 INT AIDS C, V0, P0
   Karp C, 2020, SOC SCI MED, V258, P0, DOI 10.1016/j.socscimed.2020.113086
   Kaufman MR, 2008, AIDS CARE, V20, P434, DOI 10.1080/09540120701867057
   Khidir H, 2020, AIDS BEHAV, V24, P881, DOI 10.1007/s10461-019-02536-2
   Kutywayo A., 2021, GATES OPEN RES, V5, P104, DOI 10.12688/gatesopenres.13336.1
   Mantell JE, 2011, HEALTH EDUC RES, V26, P859, DOI 10.1093/her/cyr041
   Mantell JE, 2009, CULT HEALTH SEX, V11, P139, DOI 10.1080/13691050802521155
   McLean L, 2020, CULT HEALTH SEX, V22, P13, DOI 10.1080/13691058.2019.1679394
   McLellan-Lemal E, 2013, BMC WOMENS HEALTH, V13, P0, DOI 10.1186/1472-6874-13-27
   McMahon JM, 2015, ARCH SEX BEHAV, V44, P267, DOI 10.1007/s10508-014-0355-6
   Morrell R, 2012, MEN MASC, V15, P11, DOI 10.1177/1097184X12438001
   Pettifor A, 2018, J INT AIDS SOC, V21, P0, DOI 10.1002/jia2.25134
   Pulerwitz J, 2000, SEX ROLES, V42, P637, DOI 10.1023/A:1007051506972
   Pulerwitz J, 2018, PLOS ONE, V13, P0, DOI 10.1371/journal.pone.0199733
   Robinson JL, 2017, PLOS ONE, V12, P0, DOI 10.1371/journal.pone.0180699
   Rosenthal L, 2010, PSYCHOL WOMEN QUART, V34, P21, DOI 10.1111/j.1471-6402.2009.01538.x
   Sathiparsad R, 2008, AGENDA-EMPOWER WOMEN, V22, P4, DOI 10.1080/10130950.2008.9674925
   Seidu AA, 2021, SSM-POPUL HLTH, V14, P0, DOI 10.1016/j.ssmph.2021.100773
   Shannon K, 2012, PLOS ONE, V7, P0, DOI 10.1371/journal.pone.0028739
   Stokes LR, 2019, BEHAV SCI-BASEL, V9, P0, DOI 10.3390/bs9020013
   Teitelman AM, 2008, J INTERPERS VIOLENCE, V23, P1694, DOI 10.1177/0886260508314331
   Teitelman AM, 2016, HEALTH PSYCHOL, V35, P751, DOI 10.1037/hea0000351
NR 37
TC 0
Z9 0
U1 0
U2 0
PU SPRINGER/PLENUM PUBLISHERS
PI NEW YORK
PA 233 SPRING ST, NEW YORK, NY 10013 USA
SN 1090-7165
EI 1573-3254
J9 AIDS BEHAV
JI AIDS Behav.
PD JUN 15
PY 2022
VL 0
IS 
BP 
EP 
DI 10.1007/s10461-022-03935-8
PG 15
WC Public, Environmental & Occupational Health; Social Sciences, Biomedical
SC Public, Environmental & Occupational Health; Biomedical Social Sciences
GA 6N2TN
UT WOS:000889411400006
PM 36441410
DA 2023-03-20
ER

PT J
AU Hays, D
   Kridli, S
   Kruse, JA
AF Hays, Deana
   Kridli, Suha
   Kruse, Julie A.
TI Implementation of a Standardized National HIV Curriculum in a Primary Care Nurse Practitioner Program
SO NURSE EDUCATOR
LA English
DT Article
DE competency-based education; HIV competencies; HIV curriculum; primary care nurse practitioner
AB Background: Although efforts have been made to improve and integrate an HIV curriculum in schools of nursing, little has been done to standardize the integration of competencies related to HIV care in primary care nurse practitioner (NP) programs. Purpose: The purpose of this study was to understand the effect of integrating the 6 core competencies from the National HIV Curriculum (NHC) on NP students' perceived knowledge about HIV care. Method: This was a quasi-experimental study with a pre/posttest design that measured NP students' self-perceived knowledge of the 6 core competencies from the NHC. Results: A total of 375 student NHC training sessions were implemented across 5 semesters (fall 2019 through fall 2021 academic years). In each of the 3 courses that integrated the NHC, there were statistically significant increases in student knowledge from pre- to posttest for each of the 6 competencies. Conclusion: This project supports using a standardized HIV curriculum as part of primary care NP curricula.
C1 [Hays, Deana; Kridli, Suha; Kruse, Julie A.] Oakland Univ, Sch Nursing, 433 Meadow Brook Rd, Rochester, MI 48309 USA.
C3 Oakland University
RP Hays, D (corresponding author), Oakland Univ, Sch Nursing, 433 Meadow Brook Rd, Rochester, MI 48309 USA.
EM hays@oakland.edu
FU Health Resources & Services Administration (HRSA) of the US Department of Health and Human Services (HHS)
CR AIDS Education and Training Center Program, 2021, NAT HIV CURR, V0, P0
   American Academy of HIV Medicine, 2022, AAHIVM APPL REINTR H, V0, P0
   American Association of Colleges of Nursing, 2021, ESS COR COMP PROF NU, V0, P0
   [Anonymous], 2019, NIAID NEWSROOM 0412, V0, P0
   Centers for Disease Control and Prevention, 2019, NATL VITAL STAT REPO, V0, P0
   Centers for Disease Control and Prevention, 2021, HIV SURVEILLANCE S, V0, P0
   Health Resources & Services Administration, 2017, NAT HIV AIDS STRAT U, V0, P0
   IBM Corp, 2022, IBM SPSS STAT WINDOW, V0, P0
   Portillo CJ, 2016, J ASSOC NURSE AIDS C, V27, P214, DOI 10.1016/j.jana.2016.02.015
   Sawilowsky SS, 2009, J MOD APPL STAT METH, V8, P597, DOI 10.22237/jmasm/1257035100
   Spach DH, 2016, J ASSOC NURSE AIDS C, V27, P261, DOI 10.1016/j.jana.2016.02.002
   Spach DH., 2022, NATL HIV CURRICULUM, V0, P0
   Sutherland JL, 2021, J AM ASSOC NURSE PRA, V33, P681, DOI 10.1097/JXX.0000000000000437
   US Department of Health and Human Services, 2022, END HIV EP US, V0, P0
   Warren N, 2018, JNP-J NURSE PRACT, V14, PE113, DOI 10.1016/j.nurpra.2018.03.008
   White House, 2021, NAT HIV AIDS STRAT U, V0, P0
   Zhang C, 2020, BMC NURS, V19, P0, DOI 10.1186/s12912-020-00503-0
NR 17
TC 0
Z9 0
U1 0
U2 0
PU LIPPINCOTT WILLIAMS & WILKINS
PI PHILADELPHIA
PA TWO COMMERCE SQ, 2001 MARKET ST, PHILADELPHIA, PA 19103 USA
SN 0363-3624
EI 1538-9855
J9 NURS EDUC
JI Nurs. Educ.
PD NOV-DEC 15
PY 2022
VL 47
IS 6
BP 317
EP 321
DI 10.1097/NNE.0000000000001252
PG 5
WC Nursing
SC Nursing
GA 5O8WN
UT WOS:000872746300012
PM 35852963
DA 2023-03-20
ER

PT J
AU Yu, B
   Huang, YL
   Pei, R
   Han, JY
   Yang, SJ
AF Yu, Bin
   Huang, Yuling
   Pei, Rong
   Han, Jiayu
   Yang, Shujuan
TI Associations between impulsive personality traits and HIV-related knowledge, beliefs and behaviours among college students in Chengdu, China: a cross-sectional study
SO SEXUAL HEALTH
LA English
DT Article
DE college students; health education; HIV knowledge; HIV prevention; impulsive personality traits; risk behaviours; safe sex practices; S-UPPS-P; university students
ID risky sexual-behavior; condom use; stigma; dimensions; strategy; attitudes; hiv/aids; version
AB Background. Impulsive personality traits (IPTs) are key predictors of individuals' engagement in sexual risk behaviours. This study investigated the associations between IPTs and HIV-related knowledge, beliefs and behaviours among Chinese college students. Methods. A sample of 1062 freshmen (first year) and sophomore (second year) students was obtained through stratified random sampling from II universities and colleges in Chengdu, China. The sociodemographic information, and HIV-related knowledge, beliefs and behaviours were investigated. A 20-item Short UPPS-P Impulsive Behaviour Scale (S-UPPS-P) was employed to estimate IPTs. Contingency table analyses (chi(2)) and adjusted logistic regression were used to analyse the association between IPTs and HIV-related knowledge, beliefs and behaviours. Results. The S-UPPS-P scale measure of IPTs yielded scores among college students ranging from 26 to 70. Students with a greater level of IPTs were more likely to have a high level of HIV stigma (aOR = 1.46, 95% CI: 1.13-1.89), and a low level of HIV knowledge (aOR = 1.41, 95% CI: 1.1 1-1.80) and HIV prevention beliefs (aOR = 1.40, 95% CI: 1.09-1.80). All variables of HIV-related behaviours were not significantly associated with IPTs (all P > 0.05). Conclusions. Future campus health education should provide HIV education without neglect of early identification of students' IPTs.
C1 [Yu, Bin] Sichuan Univ, West China Univ Hosp 2, Chengdu, Peoples R China.
   [Yu, Bin] Sichuan Univ, Minist Educ, Key Lab Birth Defects & Related Dis Women & Child, Chengdu, Peoples R China.
   [Yu, Bin; Huang, Yuling] Sichuan Res Ctr Sexual Sociol & Sex Educ, Chengdu, Peoples R China.
   [Huang, Yuling] Sichuan Ctr Dis Control & Prevent, Chengdu, Peoples R China.
   [Pei, Rong] Chengdu Univ Tradit Chinese Med, Sch Publ Hlth, Chengdu, Peoples R China.
   [Han, Jiayu] Longquanyi Dist Maternal & Child Hlth Hosp, Chengdu, Peoples R China.
   [Yang, Shujuan] Sichuan Univ, West China Sch Publ Hlth, 16,Sect 3,Renmin South Rd, Chengdu, Sichuan, Peoples R China.
   [Yang, Shujuan] Sichuan Univ, West China Hosp 4, 16,Sect 3,Renmin South Rd, Chengdu, Sichuan, Peoples R China.
   [Yang, Shujuan] Int Inst Spatial Lifecourse Epidemiol ISLE, Hong Kong, Peoples R China.
C3 Sichuan University; Sichuan University; Chengdu University of Traditional Chinese Medicine; Sichuan University; Sichuan University
RP Yang, SJ (corresponding author), Sichuan Univ, West China Sch Publ Hlth, 16,Sect 3,Renmin South Rd, Chengdu, Sichuan, Peoples R China.; Yang, SJ (corresponding author), Sichuan Univ, West China Hosp 4, 16,Sect 3,Renmin South Rd, Chengdu, Sichuan, Peoples R China.
EM rekiny@126.com
FU Sichuan Research Centre of Sexual Sociology and Sex Education [SXJYB2108]; Chengdu AIDS prevention and treatment social mobilisation project [2018-D-1]
CR Anderson CA, 2002, ANNU REV PSYCHOL, V53, P27, DOI 10.1146/annurev.psych.53.100901.135231
   [Anonymous], 1974, HEALTH EDUCATION MONOGRAPH, V2, P324
   Blum AW, 2020, CNS SPECTRUMS, V25, P9, DOI 10.1017/S1092852918001591
   Cai C, 2020, ZHONGHUA LIU XING BING XUE ZA ZHI, V41, P1455, DOI 10.3760/cma.j.cn112338-20200417-00592
   Cai R, 2013, PLOS ONE, V8, P0, DOI 10.1371/journal.pone.0079320
   Carter MW, 2012, AM J PUBLIC HEALTH, V102, P449, DOI 10.2105/AJPH.2011.300461
   Chester DS, 2018, AGGRESSIVE BEHAV, V44, P235, DOI 10.1002/ab.21746
   Crosby RA, 2016, SEX TRANSM DIS, V43, P656, DOI 10.1097/OLQ.0000000000000505
   Crosby RA, 2012, SEX HEALTH, V9, P1, DOI 10.1071/SH11111
   Cross CP, 2011, PSYCHOL BULL, V137, P97, DOI 10.1037/a0021591
   Curry I, 2018, ARCH SEX BEHAV, V47, P529, DOI 10.1007/s10508-017-1054-x
   Cyders MA, 2014, ADDICT BEHAV, V39, P1372, DOI 10.1016/j.addbeh.2014.02.013
   Dai Z., 2019, J PREV MED INFORM, V35, P114
   Derefinko K, 2011, AGGRESSIVE BEHAV, V37, P223, DOI 10.1002/ab.20387
   DICKMAN SJ, 1990, J PERS SOC PSYCHOL, V58, P95, DOI 10.1037/0022-3514.58.1.95
   Dvorak RD, 2013, AGGRESSIVE BEHAV, V39, P222, DOI 10.1002/ab.21474
   Ferreira BP, 2019, PERCEPT MOTOR SKILL, V126, P157, DOI 10.1177/0031512518807341
   Gut-Fayand A, 2001, PSYCHIAT RES, V102, P65, DOI 10.1016/S0165-1781(01)00250-5
   Heads AM, 2017, J HEALTH CARE POOR U, V28, P155, DOI 10.1353/hpu.2017.0058
   Huang Y., 2018, MODERN PREV MED, V45, P3545
   Huang YL, 2020, BIOMED RES INT, V2020, P0, DOI 10.1155/2020/5807162
   Jawla M, 2021, AIDS CARE, V33, P553, DOI 10.1080/09540121.2020.1766663
   Kingori C, 2017, AIMS PUBLIC HEALTH, V4, P347, DOI 10.3934/publichealth.2017.4.347
   Lee DC, 2015, ADDICT BEHAV, V46, P82, DOI 10.1016/j.addbeh.2015.03.009
   Letshwenyo-Maruatona SB, 2019, AJAR-AFR J AIDS RES, V18, P58, DOI 10.2989/16085906.2018.1552879
   Li GQ, 2019, SCIENCE, V364, P711, DOI 10.1126/science.aay0799
   Li L, 2013, J INT AIDS SOC, V16, P0, DOI 10.7448/IAS.16.3.18710
   Lim SY, 2018, ASIA-PAC PSYCHIAT, V10, P0, DOI 10.1111/appy.12318
   Longo LM, 2020, SUBST USE MISUSE, V55, P796, DOI 10.1080/10826084.2019.1703748
   [吕锐 Lu Rui], 2014, 中国临床心理学杂志 CHINESE JOURNAL OF CLINICAL PSYCHOLOGY, V22, P480
   Lynam D.R., 2006, UPPS P ASSESSING 5 P, V0, P0
   MACDONALD NE, 1990, JAMA-J AM MED ASSOC, V263, P3155, DOI 10.1001/jama.263.23.3155
   Mo JC, 2019, J AFFECT DISORDERS, V256, P259, DOI 10.1016/j.jad.2019.05.074
   Moore AA, 2017, PSYCHOL TRAUMA-US, V9, P105, DOI 10.1037/tra0000168
   Rosenstock IM, 1990, HLTH BELIEF MODEL EX, V0, P3962
   Rubio L, 2016, AN PSICOL-SPAIN, V32, P355, DOI 10.6018/analesps.32.2.216141
   Sachdev P, 1998, SOC WORK HEALTH CARE, V26, P37, DOI 10.1300/J010v26n04_03
   Stautz K, 2013, CLIN PSYCHOL REV, V33, P574, DOI 10.1016/j.cpr.2013.03.003
   Sun XY, 2013, AIDS CARE, V25, P775, DOI 10.1080/09540121.2012.748875
   Tan Xiaodong, 2007, INT J ENVIRON RES PUBLIC HEALTH, V4, P248, DOI 10.3390/ijerph2007030009
   Thomsen KR, 2018, J BEHAV ADDICT, V7, P317, DOI 10.1556/2006.7.2018.22
   Tung WC, 2013, WESTERN J NURS RES, V35, P1171, DOI 10.1177/0193945913486201
   Wonderlich SA, 2004, INT J EAT DISORDER, V36, P172, DOI 10.1002/eat.20033
   [谢颖倩 Xie Yingqian], 2018, 中国艾滋病性病 CHINESE JOURNAL OF AIDS & STD, V24, P718
   Xu HH, 2019, BMC PUBLIC HEALTH, V19, P0, DOI 10.1186/s12889-019-6570-2
   [薛朝霞 Xue Zhaoxia], 2017, 中国临床心理学杂志 CHINESE JOURNAL OF CLINICAL PSYCHOLOGY, V25, P662
   Yang SY, 2021, ACTA MECH SINICA-PRC, V37, P1104, DOI 10.1007/s10409-021-01055-5
   Yu B., 2020, CHIN J HLTH ED, V36, P733
   Zelaya CE, 2008, AIDS BEHAV, V12, P781, DOI 10.1007/s10461-007-9331-7
   Zou HC, 2018, LANCET INFECT DIS, V18, P16, DOI 10.1016/S1473-3099(17)30711-9
NR 50
TC 0
Z9 0
U1 1
U2 2
PU CSIRO PUBLISHING
PI CLAYTON
PA UNIPARK, BLDG 1, LEVEL 1, 195 WELLINGTON RD, LOCKED BAG 10, CLAYTON, VIC 3168, AUSTRALIA
SN 1448-5028
EI 1449-8987
J9 SEX HEALTH
JI Sex Health
PD JUN 15
PY 2022
VL 19
IS 3
BP 202
EP 211
DI 10.1071/SH21124
EA MAY 2022
PG 10
WC Public, Environmental & Occupational Health; Infectious Diseases
SC Public, Environmental & Occupational Health; Infectious Diseases
GA 2L9CQ
UT WOS:000792760000001
PM 35534915
DA 2023-03-20
ER

PT J
AU Feijoo-Cid, M
   Garcia-Sierra, R
   Garcia, RG
   Luz, HP
   Fernandez-Cano, MI
   Portell, M
AF Feijoo-Cid, Maria
   Garcia-Sierra, Rosa
   Garcia, Ruben Garcia
   Ponce Luz, Helena
   Isabel Fernandez-Cano, Maria
   Portell, Mariona
TI Transformative learning experience among nursing students with patients acting as teachers: Mixed methods, non-randomized, single-arm study
SO JOURNAL OF ADVANCED NURSING
LA English
DT Article
DE expert patient; intervention studies; nursing; nursing education; patient participation; patient-centred care; people living with HIV
ID service user involvement; medical-students; expert patient; health; education; care; standards; skills; real
AB Aim To examine the effects of expert HIV patients acting as teachers to Spanish nursing students both on their HIV-related knowledge, attitudes and practices and on their approach to the care model as well as to explore their learning experience. Design Non-randomized, single-arm study with quantitative before and after measurements and qualitative data. Methods The intervention consisted of five 90-min workshops led by two women living with HIV. Thirty-four nursing students participated, and quantitative and qualitative data were gathered from February to June 2018. We used the Patient-Practitioner Orientation Scale (PPOS) and the KAP questionnaire on HIV/AIDS to collect quantitative data. Results Statistically significant differences were found in the global score for care orientation and its two dimensions, caring and sharing. About the changes resulting from the workshops, the quantitative results-more patient-centred care perception and better attitudes towards people living with HIV-match the qualitative findings in all the aspects studied, except in sharing. Conclusion Incorporating expert patients as teachers in the nursing bachelor's degree resulted in more patient-centred care and improved knowledge, attitudes and practices. The workshops conducted by qualified expert patients showed transformative learning power, as the participants improved professional and personal aspects.
C1 [Feijoo-Cid, Maria; Garcia-Sierra, Rosa; Isabel Fernandez-Cano, Maria] Univ Autonoma Barcelona, Dept Nursing, Fac Med, Campus Bellaterra, Barcelona, Spain.
   [Feijoo-Cid, Maria; Garcia-Sierra, Rosa; Isabel Fernandez-Cano, Maria] Grp Recerca Multidisciplinar Salut & Soc GREMSAS, 2017 SGR 917, Barcelona, Spain.
   [Garcia-Sierra, Rosa] Primary Care Res Inst Jordi Gol IDIAPJGol, Res Support Unit Metropolitana Nord, Mataro, Spain.
   [Garcia, Ruben Garcia] Hosp Univ Vall Hebron, Anaesthesia Resuscitat & Pain Management Dept, Barcelona, Spain.
   [Ponce Luz, Helena] Hosp Univ Vall Hebron, Emergency Unit, Barcelona, Spain.
   [Portell, Mariona] Univ Autonoma Barcelona, Dept Psychobiol & Methodol Hlth Sci, Campus Bellaterra, Barcelona, Spain.
   [Portell, Mariona] Grp Recerca & Innovacio Dissenys GRID 2017 SGR 14, Barcelona, Spain.
C3 Autonomous University of Barcelona; University of Barcelona; Hospital Universitari Vall d'Hebron; Hospital Universitari Vall d'Hebron; Autonomous University of Barcelona
RP Garcia-Sierra, R (corresponding author), Carrer Mare Deu Guadalupe 2, Mataro 08303, Barcelona, Spain.
EM rgarciasi.mn.ics@gencat.cat
FU Gilead Sciences
CR Austgard KI, 2008, SCAND J CARING SCI, V22, P314, DOI 10.1111/j.1471-6712.2007.00526.x
   Bleakley A, 2008, ADV HEALTH SCI EDUC, V13, P89, DOI 10.1007/s10459-006-9028-0
   Bokken L, 2008, SIMUL HEALTHC, V3, P161, DOI 10.1097/SIH.0b013e318182fc56
   Brown RF, 2011, SUPPORT CARE CANCER, V19, P1227, DOI 10.1007/s00520-010-0942-6
   Cheng PTM, 2017, MED TEACH, V39, P308, DOI 10.1080/0142159X.2017.1270426
   Coates A, 2021, J MIX METHOD RES, V15, P171, DOI 10.1177/1558689820958210
   Creswell J.W., 2018, DESIGNING CONDUCTING, V0, P0
   Dobrowolska B, 2016, NURS INQ, V23, P305, DOI 10.1111/nin.12143
   Engler K, 2017, PATIENT, V10, P187, DOI 10.1007/s40271-016-0195-7
   Feijoo-Cid M., 2013, THESIS U ROVIRA VIRG, V0, P0
   Feijoo-Cid M, 2017, NURS EDUC TODAY, V50, P1, DOI 10.1016/j.nedt.2016.11.029
   Fetters MD, 2013, HEALTH SERV RES, V48, P2134, DOI 10.1111/1475-6773.12117
   Feyissa GT, 2019, PLOS ONE, V14, P0, DOI 10.1371/journal.pone.0211298
   Feyissa GT, 2018, J MULTIDISCIP HEALTH, V11, P405, DOI 10.2147/JMDH.S170720
   Forbes R, 2020, CLIN TEACH, V17, P244, DOI 10.1111/tct.13036
   Frain JA, 2017, NURS EDUC TODAY, V48, P129, DOI 10.1016/j.nedt.2016.10.005
   Graneheim UH, 2017, NURS EDUC TODAY, V56, P29, DOI 10.1016/j.nedt.2017.06.002
   Grilo AM, 2014, NURS EDUC TODAY, V34, P35, DOI 10.1016/j.nedt.2013.02.022
   Hesse-Biber S., 2015, OXFORD HDB MULTIMETH, V0, P0
   International Planned Parenthood Federation, 2008, ENC CAP CON ACT PRAC, V0, P0
   Krause DD, 2016, HEALTH PROMOT PRACT, V17, P711, DOI 10.1177/1524839916629388
   Krupat E, 2000, PATIENT EDUC COUNS, V39, P49, DOI 10.1016/S0738-3991(99)00090-7
   LeBlanc RG, 2017, PUBLIC HEALTH NURS, V34, P395, DOI 10.1111/phn.12337
   Lincoln Y.S., 1985, NATURALISTIC INQUIRY, V0, P0
   Neumann M, 2011, ACAD MED, V86, P996, DOI 10.1097/ACM.0b013e318221e615
   OCathain Alicia, 2010, BMJ, V341, Pc4587, DOI 10.1136/bmj.c4587
   Perry J, 2013, J PSYCHIATR MENT HLT, V20, P525, DOI 10.1111/j.1365-2850.2012.01955.x
   Pickles D, 2009, J ADV NURS, V65, P2262, DOI 10.1111/j.1365-2648.2009.05128.x
   Rosewilliam S, 2019, BMC MED EDUC, V19, P0, DOI 10.1186/s12909-019-1787-4
   Rush B, 2008, J MENT HEALTH, V17, P531, DOI 10.1080/09638230802053383
   Saunders B, 2018, QUAL QUANT, V52, P1893, DOI 10.1007/s11135-017-0574-8
   Scammell J, 2016, J CLIN NURS, V25, P53, DOI 10.1111/jocn.13068
   Sinclair S, 2016, BMC PALLIAT CARE, V15, P0, DOI 10.1186/s12904-016-0080-0
   Spencer J., 2011, CAN PATIENTS BE TEAC, V0, P0
   Towle A, 2016, INT J HEALTH GOV, V21, P18, DOI 10.1108/IJHG-01-2016-0003
   Towle A, 2015, CLIN TEACH, V12, P149, DOI 10.1111/tct.12400
   Towle A, 2014, CLIN TEACH, V11, P301, DOI 10.1111/tct.12222
   Towle A, 2010, MED EDUC, V44, P64, DOI 10.1111/j.1365-2923.2009.03530.x
   Traynor M, 2016, SOC SCI MED, V166, P186, DOI 10.1016/j.socscimed.2016.08.024
   UAB, 2019, STUD GUID BACH DEGR, V0, P0
NR 40
TC 0
Z9 0
U1 6
U2 9
PU WILEY
PI HOBOKEN
PA 111 RIVER ST, HOBOKEN 07030-5774, NJ USA
SN 0309-2402
EI 1365-2648
J9 J ADV NURS
JI J. Adv. Nurs.
PD OCT 15
PY 2022
VL 78
IS 10
BP 3444
EP 3456
DI 10.1111/jan.15364
EA JUL 2022
PG 13
WC Nursing
SC Nursing
GA 4L4PQ
UT WOS:000826030100001
PM 35841333
DA 2023-03-20
ER

PT J
AU Opoku, MP
   Agyei-Okyere, E
   Nketsia, W
   Torgbenu, EL
   Kumi, EO
AF Opoku, Maxwell Peprah
   Agyei-Okyere, Elvis
   Nketsia, William
   Torgbenu, Eric Lawer
   Kumi, Emmanuel Opoku
TI Perceived self-efficacy of students and its influence on attitudes and knowledge about HIV/AIDS in Ghana
SO INTERNATIONAL JOURNAL OF HEALTH PLANNING AND MANAGEMENT
LA English
DT Article
DE attitude; discrimination; HIV; AIDS; self-efficacy; students
ID antiretroviral therapy; dental students; hiv; discrimination; stigmatization; university; teachers; people; aids
AB Globally, human immunodeficiency syndrome (HIV) and its accompanying acquired immune deficiency syndrome (AIDS) have long been a public health threat due to the high death toll and the various effects on individuals and societies. Unfortunately, in developing countries such as Ghana, persons living with HIV/AIDS are victims of discrimination and rejection and are often excluded from social activities. Consequently, there is a need for mitigation strategies aimed at reducing the spread of the disease. Indeed, in human society, beliefs are fundamental to understanding people's intentions towards a given phenomenon. The purpose of this study was to assess students' perceived self-efficacy, attitude towards and knowledge about HIV/AIDS. In this study, Bandura's self-efficacy theory was used as a framework to assess the relationship between students' perceived self-efficacy, attitude towards and knowledge about HIV/AIDS. A total of 342 students of at least 15 years old were recruited from junior and senior high schools and a public university to complete two scales: the general self-efficacy and attitude and knowledge about HIV/AIDS scales. While there was a positive correlation among self-efficacy, attitude and knowledge, attitude and knowledge combined to predict self-efficacy. The limitations of the study, recommendations for future research and policy implications are discussed herein.
C1 [Opoku, Maxwell Peprah; Kumi, Emmanuel Opoku] United Arab Emirates Univ, Coll Educ, Special Educ Dept, POB 15551, Al Ain, U Arab Emirates.
   [Agyei-Okyere, Elvis] Kwame Nkrumah Univ Sci & Technol, Dept Planning, Kumasi, Ghana.
   [Nketsia, William] Univ Western Sydney, Sch Educ, Sydney, NSW, Australia.
   [Torgbenu, Eric Lawer] Univ Hlth & Appl Sci, Dept Physiotherapy & Rehabil Sci, Ho, Ghana.
C3 United Arab Emirates University; Kwame Nkrumah University Science & Technology; Western Sydney University
RP Opoku, MP (corresponding author), United Arab Emirates Univ, Coll Educ, Special Educ Dept, POB 15551, Al Ain, U Arab Emirates.
EM maxwell.p@uaeu.ac.ae
FU Volta regional education directorate
CR Ali A, 2018, CUREUS, V10, P0, DOI 10.7759/cureus.2426
   Alwafi HA, 2018, J INFECT PUBLIC HEAL, V11, P80, DOI 10.1016/j.jiph.2017.04.005
   Amo-Adjei Joshua, 2013, AFR J REPROD HEALTH, V17, P51
   Amoako-Agyeman KN, 2012, SAHARA J-J SOC ASP H, V9, P227, DOI 10.1080/17290376.2012.745665
   Asamoah CK, 2017, GLOBAL HEALTH ACTION, V10, P0, DOI 10.1080/16549716.2017.1331538
   Asante KO, 2013, REPROD HEALTH, V10, P0, DOI 10.1186/1742-4755-10-17
   Asante KO, 2013, AFR HEALTH SCI, V13, P270, DOI 10.4314/ahs.v13i2.11
   Ashaba S, 2019, AJAR-AFR J AIDS RES, V18, P169, DOI 10.2989/16085906.2019.1637912
   BANDURA A, 1977, PSYCHOL REV, V84, P191, DOI 10.1037/0033-295X.84.2.191
   BANDURA A, 1989, AM PSYCHOL, V44, P1175, DOI 10.1037/0003-066X.44.9.1175
   Bedingfield N, 2014, AIDS CARE, V26, P75, DOI 10.1080/09540121.2013.793279
   Boakye, 2019, INT J AFRICA NURSING, V11, P1, DOI 10.1016/j.ijans.2019.05.001
   Chao CNG, 2016, INT J INCLUSIVE EDUC, V20, P1142, DOI 10.1080/13603116.2016.1155663
   Dako-Gyeke M, 2015, SOC WORK HEALTH CARE, V54, P269, DOI 10.1080/00981389.2015.1005268
   Darteh EKM, 2014, J HIV-AIDS SOC SERV, V13, P219, DOI 10.1080/15381501.2012.748583
   Dawood Naseema, 2006, AFR J AIDS RES, V5, P1, DOI 10.2989/16085900609490361
   Ekins A, 2016, EUR J SPEC NEEDS EDU, V31, P236, DOI 10.1080/08856257.2016.1141510
   Field A., 2018, DISCOVERING STAT USI, V0, P0
   Forlin C, 2014, INT J INCLUSIVE EDUC, V18, P718, DOI 10.1080/13603116.2013.819941
   Fotedar S, 2013, J DENT EDUC, V77, P1218
   Ganczak M, 2007, J ADOLESCENT HEALTH, V40, PCOVER1, DOI 10.1016/j.jadohealth.2007.01.011
   Ghana AIDS Commission,, 2016, NAT HIV HOM BAS CAR, V0, P0
   Ghana Aids Commission,, 2017, NAT SUB NAT HIV AIDS, V0, P0
   Ghana Aids Commission,, 2016, NAT HIV AIDS MON EV, V0, P0
   Ghana Aids Commission,, 2016, NAT HIV AIDS ANT DIS, V0, P0
   Ghana Statistical Service, 2012, 2010 POP HOUS CENS, V0, P0
   Gyasi RM, 2018, J HIV-AIDS SOC SERV, V17, P127, DOI 10.1080/15381501.2017.1407730
   Haroun D, 2016, PLOS ONE, V11, P0, DOI 10.1371/journal.pone.0149920
   Kumar S, 2018, SAUDI DENT J, V30, P47, DOI 10.1016/j.sdentj.2017.10.003
   Laar A, 2015, AFR GEOGR REV, V34, P69, DOI 10.1080/19376812.2014.964739
   Li R, 2016, J DENT SCI, V11, P72, DOI 10.1016/j.jds.2015.09.001
   Maimaiti N., 2010, GLOBAL J HLTH SCI, V2, P51, DOI 10.5539/GJHS.V2N2P51
   Marsland R, 2012, MED ANTHROPOL Q, V26, P470, DOI 10.1111/maq.12002
   Moyer E, 2015, ANNU REV ANTHROPOL, V44, P259, DOI 10.1146/annurev-anthro-102214-014235
   Moyer E, 2014, ANTHROPOL MED, V21, P136, DOI 10.1080/13648470.2014.924298
   Mumin AA, 2018, GLOB SOC WELFARE, V5, P83, DOI 10.1007/s40609-018-0111-2
   Musumari PM, 2013, AIDS CARE, V25, P1271, DOI 10.1080/09540121.2013.764391
   Nalugya R, 2018, AJAR-AFR J AIDS RES, V17, P37, DOI 10.2989/16085906.2017.1394332
   Nubed CK, 2016, BMC PUBLIC HEALTH, V16, P0, DOI 10.1186/s12889-016-3516-9
   Opoku MP, 2021, AJAR-AFR J AIDS RES, V20, P204, DOI 10.2989/16085906.2021.1964546
   Pallant J., 2020, SPSS SURVIVAL MANUAL, Vseventh, P0
   Patil P., 2011, J ED ETHICS DENT, V1, P59, DOI 10.4103/0974-7761.103676
   Poku RA, 2017, AJAR-AFR J AIDS RES, V16, P231, DOI 10.2989/16085906.2017.1364275
   Russell S, 2016, SOCIOL HEALTH ILL, V38, P58, DOI 10.1111/1467-9566.12341
   Sadeghi M, 2009, J DENT EDUC, V73, P740
   Schwarzer R, 1995, MEASURES HLTH PSYCHO, V0, PP35, DOI 10.1037/T00393-000
   Tagoe Michael, 2009, J HEALTH HUM SERV ADM, V32, P51
   Tavoosi A, 2004, BMC PUBLIC HEALTH, V4, P0, DOI 10.1186/1471-2458-4-17
   Tenkorang EY, 2013, SEX HEALTH, V10, P253, DOI 10.1071/SH12153
   Tenkorang EY, 2011, CULT HEALTH SEX, V13, P1001, DOI 10.1080/13691058.2011.592218
   Teye-kau M, 2018, QUAL HEALTH RES, V28, P1217, DOI 10.1177/1049732318764646
   UNAIDS,, 2000, AIDS HIV INF INF UN, V0, P0
   World Health Organisation,, 2003, HIV AIDS CONFR KILL, V0, P0
NR 53
TC 1
Z9 1
U1 2
U2 5
PU WILEY
PI HOBOKEN
PA 111 RIVER ST, HOBOKEN 07030-5774, NJ USA
SN 0749-6753
EI 1099-1751
J9 INT J HEALTH PLAN M
JI Int. J. Health Plan. Manag.
PD MAR 15
PY 2022
VL 37
IS 2
BP 755
EP 769
DI 10.1002/hpm.3371
EA OCT 2021
PG 15
WC Health Policy & Services; Public, Environmental & Occupational Health
SC Health Care Sciences & Services; Public, Environmental & Occupational Health
GA ZP3ZN
UT WOS:000710747500001
PM 34697830
DA 2023-03-20
ER

PT J
AU Licata, F
   Angelillo, S
   Oliverio, A
   Di Gennaro, G
   Bianco, A
AF Licata, Francesca
   Angelillo, Silvia
   Oliverio, Antonella
   Di Gennaro, Gianfranco
   Bianco, Aida
TI How to Safeguard University Students Against HIV Transmission? Results of a Cross-Sectional Study in Southern Italy
SO FRONTIERS IN MEDICINE
LA English
DT Article
DE HIV infection; Italy; prevention; transmission; university students; sexual behaviors
ID condom use; knowledge; attitudes; adolescents; behavior
AB IntroductionYoung people represent a growing share of the group living with HIV, and monitoring the sexual behaviors of this vulnerable age group is necessary to control and prevent the HIV/AIDS pandemic. The present study has been conducted to investigate the level of knowledge and attitudes toward HIV infection and sexual behaviors among a sample of undergraduate university students in Southern Italy. MethodsData were collected through an anonymous online questionnaire between 1st to 31st July 2020 and included questions on socio-demographic and sexual history characteristics, knowledge and attitudes toward HIV infection, sexual behaviors, and sources of information about HIV. The eligibility criteria for the study were: age between 18 and 30 years and registered as an undergraduate student at the university. ResultsAmong the 1,318 students who completed the survey, 62.5% knew that HIV can be transmitted through blood, vaginal secretions and semen. The overall median knowledge score was 10, and the main determinants of knowledge were being younger and attending to medical or life science majors. Less than half of the students (45.8%) reported that they always wear a condom during any sexual activity. Predictors of consistent condom use were being younger, having a later sexual debut and a good knowledge score. ConclusionsThe study findings showed a not completely satisfactory level of knowledge and unsafe sex practices among university students. These results reiterate the need to tailor HIV prevention strategies among young individuals. Such a change could dispel misconceptions about HIV transmission and prevention that affect risk-taking sexual behaviors. These strategies may ultimately contribute to lessing the effect of HIV/AIDS transmission in Italy.
C1 [Licata, Francesca; Angelillo, Silvia; Oliverio, Antonella; Di Gennaro, Gianfranco; Bianco, Aida] Univ Catanzaro Magna Graecia, Sch Med, Dept Hlth Sci, Catanzaro, Italy.
C3 Magna Graecia University of Catanzaro
RP Bianco, A (corresponding author), Univ Catanzaro Magna Graecia, Sch Med, Dept Hlth Sci, Catanzaro, Italy.
EM a.bianco@unicz.it
CR Alcocer-Bruno C, 2020, INT J ENV RES PUB HE, V17, P0, DOI 10.3390/ijerph17228332
   Beyrer C, 2022, J LAW MED ETHICS, V50, P24, DOI 10.1017/jme.2022.31
   Bond KT, 2015, AIDS CARE, V27, P182, DOI 10.1080/09540121.2014.963009
   Chaves CB., 2013, EUR J COUNS PSYCHOL, V2, P102, DOI 10.5964/ejcop.v2i2.34
   Crosby RA, 2013, CURR HIV-AIDS REP, V10, P59, DOI 10.1007/s11904-012-0143-7
   Di Giuseppe G, 2013, BMC INFECT DIS, V13, P0, DOI 10.1186/1471-2334-13-277
   Dorrucci M, 2020, ANN I SUPER SANITA, V56, P267, DOI 10.4415/ANN_20_03_04
   Food and Drug Administration, 2012, TRUV PREP FACT SHEET, V0, P0
   Gao TY, 2017, VULNERABLE CHILD YOU, V12, P277, DOI 10.1080/17450128.2016.1268741
   Holmes K.K., 2017, P JHA MAJOR INFECT D, V0, P0
   Iliyasu Z, 2020, INT J STD AIDS, V31, P820, DOI 10.1177/0956462420920136
   Korhonen T, 2012, J BIOSOC SCI, V44, P661, DOI 10.1017/S0021932012000338
   Licata F, 2022, FRONT MED-LAUSANNE, V9, P0, DOI 10.3389/fmed.2022.882125
   Loconsole D, 2020, ANN IG MED PREV COMU, V32, P56, DOI 10.7416/ai.2020.2330
   Mazzitelli M, 2016, ANN I SUPER SANITA, V52, P530, DOI 10.4415/ANN_16_04_12
   Milic M, 2021, J BIOSOC SCI, V53, P1, DOI 10.1017/S0021932019000877
   Ministero della salute, 2018, REL PARL 2018 STAT A, V0, P0
   Ministero della salute, 2008, MIN SAL GAZZ UFF SER, V0, P0
   Orgiles M, 2013, J CHILD ADOLES SUBST, V22, P150, DOI 10.1080/1067828X.2012.730367
   Powers KA, 2008, LANCET INFECT DIS, V8, P553, DOI 10.1016/S1473-3099(08)70156-7
   Ramos SR, 2021, INT J ENV RES PUB HE, V18, P0, DOI 10.3390/ijerph18094961
   Regine V., 2019, NOTIZIARIO DELLISTIT, V32, P0
   Santaquilani M., 2021, NOTIZIARIO DELLISTIT, V34, P0
   StataCorp, 2019, STATA STAT SOFTWARE, V0, P0
   Tapia-Aguirre V, 2004, ARCH MED RES, V35, P334, DOI 10.1016/j.arcmed.2004.05.002
   UNAIDS, 2021, UNAIDS DAT, V0, P0
   World Health Organization, 2020, HIV AIDS KEY FACTS, V0, P0
NR 30
TC 0
Z9 0
U1 1
U2 1
PU FRONTIERS MEDIA SA
PI LAUSANNE
PA AVENUE DU TRIBUNAL FEDERAL 34, LAUSANNE, CH-1015, SWITZERLAND
SN 
EI 2296-858X
J9 FRONT MED-LAUSANNE
JI Front. Med.
PD JUN 24
PY 2022
VL 9
IS 
BP 
EP 
DI 10.3389/fmed.2022.903596
PG 8
WC Medicine, General & Internal
SC General & Internal Medicine
GA 2Z9XF
UT WOS:000826920500001
PM 35814762
DA 2023-03-20
ER

PT J
AU Amentie, SA
   Ohrn, E
   Fereja, T
AF Amentie, Siyane Aniley
   Ohrn, Elisabet
   Fereja, Temesgen
TI What sexuality education teaches and what young girls want to learn: voices from an Ethiopian primary school
SO ETHNOGRAPHY AND EDUCATION
LA English
DT Article
DE Sexuality; education; sexuality education; gender; ethnography
ID sex-education; gender; masculinity; culture; program; people
AB This article reports on an ethnographic study to understand the practices of sexuality education (SE) in relation to what young girls want to learn in a primary school Ethiopia. This is done by means of school observations, FGD with female students and interviews with SE teachers. The study shows the observed SE focuses mainly on issues of HIV/AIDS and abstinence, which left the interviewed girl's questions unanswered. The latter were concerned with learning about sexual practices and consequences, and bodily functions. The findings also show girls demand more inward-looking SE that addresses and could solve within-school issues. The findings suggest that SE should bring educational needs of students to the fore, instead of dramatising. Our results also shed new light on the critical approaches - despite their focus on abstinence - also advocate gender-equality and discuss body-changes in a radical manner, appearing to challenge unquestioned traditions and the general gender-order.
C1 [Amentie, Siyane Aniley; Fereja, Temesgen] Addis Ababa Univ, Dept Comparat & Int Educ, Addis Ababa, Ethiopia.
   [Ohrn, Elisabet] Univ Gothenburg, Dept Educ & Special Educ, Gothenburg, Sweden.
C3 Addis Ababa University; University of Gothenburg
RP Amentie, SA (corresponding author), Addis Ababa Univ, Dept Comparat & Int Educ, Addis Ababa, Ethiopia.
EM anileysiyane@yahoo.com
CR Allen L., 2005, SEX EDUC-SEX SOC LEA, V5, P389
   [Anonymous], 2011, WHO GUID PREV EARL P, V0, P0
   Berglas NF, 2014, PERSPECT SEX REPRO H, V46, P63, DOI 10.1363/46e1114
   Browes NC, 2015, SEX EDUC-SEX SOC LEA, V15, P655, DOI 10.1080/14681811.2015.1065476
   Bryman A., 2012, SOCIAL RES METHODS, V0, P0
   Butler J., 1990, GENDER TROUBLE FEMIN, V0, P0
   Campbell C., 2000, SEX RELATSH THER, V15, P283, DOI 10.1080/14681990050109863
   Carlson D.L., 2012, ED EROS HIST ED PROB, V0, P0, DOI DOI 10.4324/9780203140178
   Central Statistics Agency of Ethiopia (CSA), 2016, CENS DAT, V0, P0
   Connell C, 2009, AM J SEX EDUC, V4, P83, DOI 10.1080/15546120903001332
   Connell R., 1987, GENDER POWER SOC PER, V0, P0
   Connell R., 2020, GENDER WORLD PERSPEC, V4th edn., P0
   Connell RW, 2005, GENDER SOC, V19, P829, DOI 10.1177/0891243205278639
   Connell RW, 1996, TEACH COLL REC, V98, P206
   Dixon-Mueller R, 2008, STUD FAMILY PLANN, V39, P247, DOI 10.1111/j.1728-4465.2008.00173.x
   Epstein Debbie, 1998, FAILING BOYS ISSUES, V0, P0
   Fetterman D. F., 2010, ETHNOGRAPHY STEP BY, V3rd ed., P0
   Gacoin A, 2016, SEX EDUC-SEX SOC LEA, V16, P534, DOI 10.1080/14681811.2015.1124258
   Haberland N, 2015, J ADOLESCENT HEALTH, V56, PS15, DOI 10.1016/j.jadohealth.2014.08.013
   Irvine JM, 2000, CRIT INQUIRY, V27, P58, DOI 10.1086/448998
   Kenway J., 1998, ANSWERING BACK GIRLS, V0, P0
   Le Mat MLJ, 2021, COMPARE, V51, P862, DOI 10.1080/03057925.2019.1682967
   Le Mat MLJ, 2017, SEX EDUC-SEX SOC LEA, V17, P413, DOI 10.1080/14681811.2017.1301252
   Lensky H., 1990, GENDER ED, V2, P217, DOI 10.1080/0954025900020206
   Lewinger S, 2021, GENDER EDUC, V33, P898, DOI 10.1080/09540253.2019.1632421
   Lindberg LD, 2022, J ADOLESCENT HEALTH, V70, P290, DOI 10.1016/j.jadohealth.2021.08.027
   Ministry of Education, 2009, ED SECT POL STRAT HI, V0, P0
   Mupotsa D, 2011, RES VIOLENCE AFRICA, V6, P95
   Patton M., 2002, QUALITATIVE RES EVAL, V0, P0
   Schalet, 2011, NOT MY ROOF PARENTS, V0, P0, DOI DOI 10.7208/chicago/9780226736204.001.0001
   Strange V, 2003, GENDER EDUC, V15, P201, DOI 10.1080/09540250303852
   Sylvester C, 1999, THIRD WORLD Q, V20, P703
   UNDP (United Nations Development Programme), 2018, NAT HUM DEV REP 201, V0, P0
   UNESCO, 2009, INT TECHN GUID SEX E, V0, P0
   Vanwesenbeeck I, 2016, SEX EDUC-SEX SOC LEA, V16, P471, DOI 10.1080/14681811.2015.1111203
   Wangamati CK, 2020, SEX REPROD HLTH MATT, V28, P0, DOI 10.1080/26410397.2020.1851346
   Wekesah F. M., 2019, COMPREHENSIVE SEXUAL, V0, P0
   Willis P., 2000, ETHNOGRAPHY, V1, P5, DOI 10.1177/14661380022230679
   Wyndhamn A- K., 2013, THESIS, V0, P0
NR 40
TC 0
Z9 0
U1 1
U2 1
PU ROUTLEDGE JOURNALS, TAYLOR & FRANCIS LTD
PI ABINGDON
PA 2-4 PARK SQUARE, MILTON PARK, ABINGDON OX14 4RN, OXON, ENGLAND
SN 1745-7823
EI 1745-7831
J9 ETHNOGR EDUC
JI Ethnogr. Educ.
PD OCT 2
PY 2022
VL 17
IS 4
BP 389
EP 404
DI 10.1080/17457823.2022.2095218
EA JUL 2022
PG 16
WC Education & Educational Research
SC Education & Educational Research
GA 6T4IW
UT WOS:000825323800001
DA 2023-03-20
ER

PT J
AU Petersen, PE
   Kahabuka, F
   Ouattara, S
AF Petersen, Poul Erik
   Kahabuka, Febronia
   Ouattara, Seydou
TI Schoolteachers for Action Against HIV/AIDS-related Oral Disease of Children in Africa
SO ORAL HEALTH & PREVENTIVE DENTISTRY
LA English
DT Article
DE HIV/AIDS oral lesions; oral disease prevention; schoolteachers; public health
ID infected children; hiv; manifestations; lesions; health
AB Purpose: The intention of the study was to evaluate whether Sub-Saharan schoolteachers may play a key role in oral health promotion of primary schoolchildren, particularly in terms of prevention of HIV/AIDS-related oral health problems. Materials and Methods: The study examined the level of knowledge about oral disease and the prevention of HIV/ AIDS oral lesions amongst schoolteachers of Tanzania and Burkina Faso, identified their sources of information, and evaluated their ability for HIV/AIDS intervention. A multi-centre cross-sectional study was implemented in the two SubSaharan African countries. Participants comprised primary school teachers selected by stratified cluster sampling: 261 teachers from Tanzania and 313 teachers from Burkina Faso. All participants completed a structured questionnaire prepared for self-administration. The questions were designed from a standardised questionnaire developed by the World Health Organization. Results: Most teachers knew about the principal causes of the major oral diseases and the means of disease prevention. Nearly all teachers (95.6%) were aware of HIV/AIDS and they knew (92.3%) a virus was the direct cause of AIDS. Teachers were well informed of the general symptoms of HIV/AIDS, although oral symptoms were mentioned less often. In all, 17.6% of schoolteachers reported that children suffering from HIV/AIDS were found in their classes and 10.3% of teachers were conscious of students receiving anti-retroviral therapy (ART). Knowledge about the disease seemed to reflect mass media as a source, while teacher colleagues and health personnel played a somewhat lesser role in communication. In total, 83.2% emphasised that they should teach children about HIV/AIDS and the mouth. Schoolteachers from Tanzania (70.5%) were more often engaged in classroom-based oral health education than were the Burkinabe teachers (53.9%). Conclusion: The study confirms that schoolteachers may be a relevant source in the fight against HIV/AIDS among children. However, they would benefit from interaction with health personnel.
C1 [Petersen, Poul Erik] Univ Copenhagen, Fac Hlth & Med Sci, Ctr Hlth & Soc, Inst Odontol Global Oral Hlth & Community Dent, Oester Farimagsgade 5,POB 2099, DK-1014 Copenhagen K, Denmark.
   [Kahabuka, Febronia] Muhimbili Univ Hlth & Allied Sci, Sch Dent, Dept Orthodont Paedodont & Community Dent, Dar Es Salaam, Tanzania.
   [Ouattara, Seydou] Natl Inst Publ Hlth INSP, Ctr MURAZ, Hlth Syst Management Program, Bobo Dioulasso, Burkina Faso.
C3 University of Copenhagen; Muhimbili University of Health & Allied Sciences; Centre Muraz
RP Petersen, PE (corresponding author), Univ Copenhagen, Fac Hlth & Med Sci, Ctr Hlth & Soc, Inst Odontol Global Oral Hlth & Community Dent, Oester Farimagsgade 5,POB 2099, DK-1014 Copenhagen K, Denmark.
EM poep@sund.ku.dk
FU Danish Ministry Foreign Affairs; Danish Development Assistance Programme (Danida); Borrow Foundation
CR Action Aid International, 2003, SOUND SILENCE DIFFIC, V0, P0
   Badri M, 2001, SADJ, V56, P592
   Bodhade Ashish S, 2011, J ORAL SCI, V53, P203
   Challacombe SJ, 2002, ORAL DIS, V8, P9, DOI 10.1034/j.1601-0825.2002.00003.x
   Cohen MS, 2010, CLIN INFECT DIS, V50, PS85, DOI 10.1086/651478
   Coogan MM, 2005, B WORLD HEALTH ORGAN, V83, P700
   Gonzales Cara B., 2010, GENERAL DENTISTRY, V58, P424
   Hargreaves J, 2010, GIRL POWER IMPACT GI, V0, P0
   Jurgensen N, 2013, COMMUNITY DENT HLTH, V30, P204, DOI 10.1922/CDH_3283Petersen15
   Kahabuka F, 2007, AJAR-AFR J AIDS RES, V6, P91, DOI 10.2989/16085900709490403
   Massarente DB, 2011, BMC ORAL HEALTH, V11, P0, DOI 10.1186/1472-6831-11-2
   Mwangosi IEAT, 2012, INT DENT J, V62, P197, DOI 10.1111/j.1875-595X.2011.00108.x
   Nokta Mostafa, 2008, CURR HIV/AIDS REP, V5, P5, DOI 10.1007/s11904-008-0002-8
   Ortega KL, 2008, INT J STD AIDS, V19, P305, DOI 10.1258/ijsa.2007.007261
   Petersen P-E, 2006, ADV DENT RES, V19, P17
   Petersen PE, 2020, COMMUNITY DENT ORAL, V48, P338, DOI 10.1111/cdoe.12538
   Pinheiro RD, 2009, J ORAL PATHOL MED, V38, P613, DOI 10.1111/j.1600-0714.2009.00789.x
   Ramphoma K J, 2014, SADJ, V69, P448
   de Andrade LHR, 2011, EUR J PAEDIATR DENT, V12, P75
   UNAIDS, 2011, AIDS 30 NAT CROSSR, V0, P0
   UNAIDS, 2020, UNAIDS DATA 2020, V0, P0
   UNAIDS, 2021, UNAIDS GLOB AIDS UPD, V0, P0
   UNESCO, 2012, WORLD ATL GEND EQ ED, V0, P0
   Walid El, 2005, S AFR DENT J, V59, P290
   World Health Organization, 2000, WHO INF SER SCH HLTH, V0, P0
   World Health Organization, 1987, BAS METH, V0, P0
   World Health Organization, 2004, INF SER SCH HLTH DOC, V0, P0
NR 28
TC 0
Z9 0
U1 1
U2 1
PU QUINTESSENCE PUBLISHING CO INC
PI HANOVER PARK
PA 4350 CHANDLER DRIVE, HANOVER PARK, IL 60133 USA
SN 1602-1622
EI 1757-9996
J9 ORAL HLTH PREV DENT
JI Oral Health Prev. Dent.
PD JUN 15
PY 2022
VL 20
IS 1
BP 69
EP 75
DI 10.3290/j.ohpd.b2805333
PG 7
WC Dentistry, Oral Surgery & Medicine
SC Dentistry, Oral Surgery & Medicine
GA 3M7MG
UT WOS:000835641100001
PM 35285594
DA 2023-03-20
ER

PT J
AU Li, JJ
   Timpe, Z
   Suarez, NA
   Phillips, E
   Kaczkowski, W
   Cooper, AC
   Dittus, PJ
   Robin, L
   Barrios, LC
   Ethier, KA
AF Li, Jingjing
   Timpe, Zach
   Suarez, Nicolas A.
   Phillips, Elyse
   Kaczkowski, Wojciech
   Cooper, Adina C.
   Dittus, Patricia J.
   Robin, Leah
   Barrios, Lisa C.
   Ethier, Kathleen A.
TI Dosage in Implementation of an Effective School-Based Health Program Impacts Youth Health Risk Behaviors and Experiences
SO JOURNAL OF ADOLESCENT HEALTH
LA English
DT Article
DE HIV; STIs; Adolescent health; Adolescent; Youth; School health; Sexual health services; Sexual health education; Implementation science
ID interventions; metaanalysis; prevention; systems
AB Purpose: This study is part of a larger evaluation of a multilevel, multistrategy federal program to reduce high school students' risk for HIV/sexually transmitted infection and unintended preg-nancy. Local education agencies supported schools in implementing three strategies: delivering exemplary sexual health education, increasing student access to quality sexual health services, and enhancing safe and supportive school environments (SSE). We examined how levels of school implementation of these strategies moderated program effects on targeted student outcomes.Methods: The Youth Risk Behavior Survey was implemented in participating local education agencies in 2015 and 2017 to assess student behaviors and experiences, whereas the School Health Profiles surveys assessed school policies and practices in 2014 and 2016. We used these surveys to measure student-level outcomes and school-level program delivery, respectively, which were analyzed using multilevel modeling in a difference-in-differences framework.Results: Levels of SSE implementation significantly moderated program effects on multiple stu-dent outcomes, including ever having sex, having four or more lifetime sexual partners, being sexually active, using hormonal birth control, dual use of a condom and hormonal birth control, ever being forced to have sex, missing school because of safety concerns, and lifetime and current marijuana use. However, we found few moderating effects of exemplary sexual health education and sexual health services dosage.Discussion: We found a significant relationship between incremental increases in implementation of activities to increase the safety and supportiveness of school environments and enhanced program effects in improving multiple student health outcomes. These findings suggest that school implementation of SSE activities contributed to intended program effects.Published by Elsevier Inc. on behalf of Society for Adolescent Health and Medicine.
C1 [Li, Jingjing; Suarez, Nicolas A.; Kaczkowski, Wojciech; Cooper, Adina C.; Dittus, Patricia J.; Robin, Leah; Barrios, Lisa C.; Ethier, Kathleen A.] Ctr Dis Control & Prevent, Div Adolescent, Atlanta, GA 30333 USA.
   [Li, Jingjing; Suarez, Nicolas A.; Kaczkowski, Wojciech; Cooper, Adina C.; Dittus, Patricia J.; Robin, Leah; Barrios, Lisa C.; Ethier, Kathleen A.] Ctr Dis Control & Prevent, Sch Hlth, Atlanta, GA 30333 USA.
   [Timpe, Zach] ICF, Atlanta, GA USA.
   [Phillips, Elyse] Metas Solut LLC, Atlanta, GA USA.
C3 Centers for Disease Control & Prevention - USA; Centers for Disease Control & Prevention - USA
RP Li, JJ (corresponding author), Ctr Dis Control & Prevent, Div Adolescent, Atlanta, GA 30333 USA.; Li, JJ (corresponding author), Ctr Dis Control & Prevent, Sch Hlth, Atlanta, GA 30333 USA.
EM ppy8@cdc.gov
CR Acosta J, 2019, J YOUTH ADOLESCENCE, V48, P876, DOI 10.1007/s10964-019-01013-2
   Anderson D R, 1994, AM J HEALTH PROMOT, V8, P462
   Atkins MS, 2016, J CLIN CHILD ADOLESC, V45, P215, DOI 10.1080/15374416.2015.1050724
   BARON RM, 1986, J PERS SOC PSYCHOL, V51, P1173, DOI 10.1037/0022-3514.51.6.1173
   Bohanon H, 2016, AUSTRALAS J SPEC EDU, V40, P99, DOI 10.1017/jse.2016.8
   Brener N.D., 2017, SCH HLTH PROFILES 20, V0, P0
   Centers for Disease Control and Prevention, 2019, SCH HLTH PROFILES 20, V0, P0
   Centers for Disease Control and Prevention, 2021, PROM PAR ENG SCH PRE, V0, P0
   Centre for Disease Control and Prenvention, 2017, YOUTH RISK BEH SURV, V0, P0
   Ciocanel O, 2017, J YOUTH ADOLESCENCE, V46, P483, DOI 10.1007/s10964-016-0555-6
   Cook CR, 2019, PREV SCI, V20, P914, DOI 10.1007/s11121-019-01017-1
   Dane AV, 1998, CLIN PSYCHOL REV, V18, P23, DOI 10.1016/S0272-7358(97)00043-3
   Dimick JB, 2014, JAMA-J AM MED ASSOC, V312, P2401, DOI 10.1001/jama.2014.16153
   Division of Adolescent and School Health, 2014, PROGR 1308 GUID SUPP, V0, P0
   Dymond SK, 2008, CAREER DEV TRANSIT E, V31, P37, DOI 10.1177/0885728807312921
   Ennett ST, 2011, HEALTH EDUC RES, V26, P361, DOI 10.1093/her/cyr013
   Fantus S, 2021, AM J ORTHOPSYCHIAT, V91, P9, DOI 10.1037/ort0000513
   Iskarpatyoti BS, 2018, AIDS BEHAV, V22, P1253, DOI 10.1007/s10461-017-1997-x
   Lesesne C. A., 2016, PROMOTING SCI BASED, V0, P0
   Merrell KW, 2008, SCHOOL PSYCHOL QUART, V23, P26, DOI 10.1037/1045-3830.23.1.26
   Mokrue K, 2005, J APPL SCH PSYCHOL, V21, P67, DOI 10.1300/J370v21n01_04
   Peterson AJ, 2019, PERSPECT SEX REPRO H, V51, P91, DOI 10.1363/psrh.12102
   Raifman J, 2017, JAMA PEDIATR, V171, P350, DOI 10.1001/jamapediatrics.2016.4529
   Robin L, 2022, J ADOLESCENT HEALTH, V70, P313, DOI 10.1016/j.jadohealth.2021.08.004
   Rosenblatt JL, 2008, J PRIM PREV, V29, P535, DOI 10.1007/s10935-008-0153-9
   Rowbotham S, 2019, IMPLEMENT SCI, V14, P0, DOI 10.1186/s13012-019-0899-x
   Schultes MT, 2014, Z PSYCHOL, V222, P49, DOI 10.1027/2151-2604/a000165
   Shackleton N, 2016, J ADOLESCENT HEALTH, V58, P382, DOI 10.1016/j.jadohealth.2015.12.017
   Smokowski PR, 2016, AM J ORTHOPSYCHIAT, V86, P310, DOI 10.1037/ort0000167
   Steiner RJ, 2019, PEDIATRICS, V144, P0, DOI 10.1542/peds.2018-3766
   Stokols D, 1996, AM J HEALTH PROMOT, V10, P282, DOI 10.4278/0890-1171-10.4.282
   Underwood JM, 2020, MMWR-MORBID MORTAL W, V69, P1, DOI 10.15585/mmwr.su6901a1
   Vreeman RC, 2007, ARCH PEDIAT ADOL MED, V161, P78, DOI 10.1001/archpedi.161.1.78
   Ward-Peterson M, 2018, ANN EPIDEMIOL, V28, P119, DOI 10.1016/j.annepidem.2017.11.006
   Widman L, 2016, JAMA PEDIATR, V170, P52, DOI 10.1001/jamapediatrics.2015.2731
NR 36
TC 2
Z9 2
U1 3
U2 3
PU ELSEVIER SCIENCE INC
PI NEW YORK
PA STE 800, 230 PARK AVE, NEW YORK, NY 10169 USA
SN 1054-139X
EI 1879-1972
J9 J ADOLESCENT HEALTH
JI J. Adolesc. Health
PD SEP 15
PY 2022
VL 71
IS 3
BP 334
EP 343
DI 10.1016/j.jadohealth.2022.04.009
EA AUG 2022
PG 10
WC Psychology, Developmental; Public, Environmental & Occupational Health; Pediatrics
SC Psychology; Public, Environmental & Occupational Health; Pediatrics
GA 5A8YD
UT WOS:000863165800011
PM 35660127
DA 2023-03-20
ER

PT J
AU Rasberry, CN
   Young, E
   Szucs, LE
   Murray, C
   Sheremenko, G
   Parker, JT
   Roberts, G
   Lesesne, CA
AF Rasberry, Catherine N.
   Young, Emily
   Szucs, Leigh E.
   Murray, Colleen
   Sheremenko, Ganna
   Parker, James Terry
   Roberts, Georgi
   Lesesne, Catherine A.
TI Increases in Student Knowledge and Protective Behaviors Following Enhanced Supports for Sexual Health Education in a Large, Urban School District
SO JOURNAL OF ADOLESCENT HEALTH
LA English
DT Article
DE Sexual health education; Sexuality education; HIV prevention; Sexually transmitted disease; Sexually transmitted in-fections; Adolescent; Pregnancy prevention
ID transmitted infections; risk; surveillance; pregnancy; programs; reduce
AB Purpose: School-based sexual health education (SHE) can teach students critical knowledge and skills. For effective SHE, school districts can offer support, including strong curricula and professional development. This study assessed changes in students' sexual health knowledge and sexual behaviors following implementation of enhanced support for SHE delivery in one school district. Methods: Sexual health knowledge was assessed at the beginning and end of middle and high school health education classes in a large, urban district (n = 7,555 students). Sexual behaviors were assessed using Youth Risk Behavior Survey data from the district (2015 and 2017) and state (2017). Analyses explored differences in behavior from 2015 (n = 2,596) to 2017 (n = 3,371) among intervention district students and compared intervention district students (n = 3,371) to other students in the same state (n = 1,978). Results: Hierarchical linear model regression analyses revealed significant knowledge gains among students. Logistic regression results revealed that among students in the intervention district, 6 of 16 examined behaviors moved in the intended direction from 2015 to 2017; 1 moved in the unintended direction. Logistic regression results of 2017 data revealed that in comparison of intervention district students to other students in the state, intervention district students had significantly higher odds of reporting condom use at last sex (adjusted odds ratio [AOR] =1.36, 95% confidence interval [CI] = 1.07-1.72) and significantly lower odds of reporting having had sex with 4+ persons (AOR = .72, 95% CI = .55-.94) or alcohol or drug use before last sex (AOR = .63, 95% CI = .42-.94). Conclusions: Findings suggest potential effects of the district's SHE in increasing knowledge and improving behaviors and experiences among youth. Published by Elsevier Inc. on behalf of Society for Adolescent Health and Medicine. This is an open access article under the CC BY-NC-ND license (http://creativecommons.org/licenses/by-nc-nd/4.0/).
C1 [Rasberry, Catherine N.; Szucs, Leigh E.; Parker, James Terry] Ctr Dis Control & Prevent, Div Adolescent & Sch Hlth, 1600 Clifton Rd NE,Mailstop US8-1, Atlanta, GA 30329 USA.
   [Young, Emily] ORISE, Oak Ridge, TN USA.
   [Murray, Colleen; Sheremenko, Ganna; Lesesne, Catherine A.] ICF, Hlth Sci & Human Serv Div, Publ Hlth Informat & Technol, Atlanta, GA USA.
   [Roberts, Georgi] Ft Worth Independent Sch Dist, Dept Hlth & Phys Educ, Ft Worth, TX USA.
C3 Centers for Disease Control & Prevention - USA; Oak Ridge Associated Universities; United States Department of Energy (DOE); Oak Ridge Institute for Science & Education
RP Rasberry, CN (corresponding author), Ctr Dis Control & Prevent, Div Adolescent & Sch Hlth, 1600 Clifton Rd NE,Mailstop US8-1, Atlanta, GA 30329 USA.
EM crasberry@cdc.gov
FU U.S. Centers for Disease Control and Prevention (CDC) [200-2014-F-59670]; CDC [PS13-1308]
CR Avalos B, 2011, TEACH TEACH EDUC, V27, P10, DOI 10.1016/j.tate.2010.08.007
   CDC, 2021, VIOLENCE PREVENTION, V0, P0
   Centers for Disease Control and Prevention, 2019, PS181807 CTR DIS CON, V0, P0
   Centers for Disease Control & Prevention, 2020, SEXUALLY TRANSMITTED, V0, P0
   Chin HB, 2012, AM J PREV MED, V42, P272, DOI 10.1016/j.amepre.2011.11.006
   Cohn AC, 2013, MMWR RECOMM REP, V62, P1
   Goesling B, 2014, J ADOLESCENT HEALTH, V54, P499, DOI 10.1016/j.jadohealth.2013.12.004
   Herbert PC, 2011, J SCHOOL HEALTH, V81, P258, DOI 10.1111/j.1746-1561.2011.00586.x
   Kann L, 2014, MMWR SURVEILL SUMM, V63, P1
   Kirby DB, 2007, J ADOLESCENT HEALTH, V40, P206, DOI 10.1016/j.jadohealth.2006.11.143
   Kreisel KM, 2021, SEX TRANSM DIS, V48, P208, DOI 10.1097/OLQ.0000000000001355
   LaChausse RG, 2014, J ADOLESCENT HEALTH, V54, PS53, DOI 10.1016/j.jadohealth.2013.12.029
   Ma ZQ, 2014, HEALTH EDUC RES, V29, P330, DOI 10.1093/her/cyt110
   Martinez J, 2020, BORDER HISPANISMS, V0, PP1, DOI 10.7560/321713
   Murray CC, 2019, J SCHOOL HEALTH, V89, P560, DOI 10.1111/josh.12780
   Opfer VD, 2011, REV EDUC RES, V81, P376, DOI 10.3102/0034654311413609
   Pigott, 2014, CAMPBELL SYST REV, V7, P5, DOI 10.4073/csr.2014.7
   Rose ID, 2019, AM J SEX EDUC, V14, P466, DOI 10.1080/15546128.2019.1626311
   Stronge JH, 2011, J TEACH EDUC, V62, P339, DOI 10.1177/0022487111404241
   Szucs LE, 2020, TEACH TEACH EDUC, V92, P0, DOI 10.1016/j.tate.2020.103045
   The SIECUS State Profiles Fiscal Year, 2018, SIECUS SEXUALITY INF, V0, P0
   Vamos SD, 2020, J SCHOOL HEALTH, V90, P224, DOI 10.1111/josh.12868
NR 35
TC 3
Z9 3
U1 2
U2 6
PU ELSEVIER SCIENCE INC
PI NEW YORK
PA STE 800, 230 PARK AVE, NEW YORK, NY 10169 USA
SN 1054-139X
EI 1879-1972
J9 J ADOLESCENT HEALTH
JI J. Adolesc. Health
PD APR 15
PY 2022
VL 70
IS 4
BP 588
EP 597
DI 10.1016/j.jadohealth.2021.05.015
EA MAR 2022
PG 10
WC Psychology, Developmental; Public, Environmental & Occupational Health; Pediatrics
SC Psychology; Public, Environmental & Occupational Health; Pediatrics
GA 1S6OR
UT WOS:000804169000014
PM 35305794
DA 2023-03-20
ER

PT J
AU Deveaux, L
   Schieber, E
   Cottrell, L
   Firpo-Triplett, R
   Adderley, R
   MacDonell, K
   Forbes, N
   Wang, B
AF Deveaux, Lynette
   Schieber, Elizabeth
   Cottrell, Lesley
   Firpo-Triplett, Regina
   Adderley, Richard
   MacDonell, Karen
   Forbes, Nikkiah
   Wang, Bo
TI Implementing a school-based HIV prevention program during public health emergencies: lessons learned in The Bahamas
SO IMPLEMENTATION SCIENCE
LA English
DT Article
DE Implementation fidelity; HIV prevention; Program resumption
ID sex-education program; condom-use; teachers; fidelity
AB Background Natural disasters and public health crises can disrupt communities' capacities to implement important public health programs. A nationwide implementation of an evidence-based HIV prevention program, Focus on Youth in The Caribbean (FOYC) and Caribbean Informed Parents and Children Together (CImPACT), in The Bahamas was disrupted by Hurricane Dorian and the COVID-19 pandemic, especially in its more remote, Family Islands. We explored the teacher- and school-level factors that affected implementation of the program in these islands during those disruptions. Methods Data were collected from 47 Grade 6 teachers and 984 students in 34 government elementary schools during the 2020-2021 school year. Teachers completed a pre-implementation questionnaire to record their characteristics and perceptions that might affect their implementation fidelity and an annual program training workshop. School coordinators and high-performing teachers acting as mentors received additional training to provide teachers with monitoring, feedback, and additional support. Teachers submitted data on their completion of the 9 sessions and 35 core activities of FOYC + CImPACT. The fidelity outcomes were the number of sessions and core activities taught by teachers. Results On average, teachers taught 60% of sessions and 53% of core activities. Teachers with "very good" school coordinators (34% of teachers) taught more activities than those with "satisfactory" (43%) or no (34%) school coordinator (27.5 vs. 16.8 vs. 14.8, F = 12.86, P < 0.001). Teachers who had attended online training or both online and in-person training taught more sessions (6.1 vs. 6.2 vs. 3.6, F = 4.76, P < 0.01) and more core activities (21.1 vs. 20.8 vs. 12.6, F = 3.35, P < 0.05) than those who received no training. Teachers' implementation was associated with improved student outcomes (preventive reproductive health skills, self-efficacy, and intention). Conclusions The Hurricane Dorian and the COVID-19 pandemic greatly disrupted education in The Bahamas Family Islands and affected implementation of FOYC + CImPACT. However, we identified several strategies that supported teachers' implementation following these events. Teacher training and implementation monitoring increased implementation fidelity despite external challenges, and students achieved the desired learning outcomes. These strategies can better support teachers' implementation of school-based interventions during future crises.
C1 [Deveaux, Lynette; Adderley, Richard; Forbes, Nikkiah] Minist Hlth, Off HIV AIDS, Rosetta St, Nassau, Bahamas.
   [Schieber, Elizabeth; Wang, Bo] UMass Chan Med Sch, Dept Populat & Quantitat Hlth Sci, 368 Plantat St, Worcester, MA 01605 USA.
   [Cottrell, Lesley] West Virginia Univ, Dept Pediat, 959 Hartman Run Rd, Morgantown, WV 26506 USA.
   [Firpo-Triplett, Regina] Dfusion Inc, 100 Enterprise Way,Suite D305, Scotts Valley, CA 95066 USA.
   [MacDonell, Karen] Florida State Univ, Dept Behav Sci & Social Med, Coll Med, 1115 West Call St, Tallahassee, FL 32306 USA.
C3 West Virginia University; State University System of Florida; Florida State University
RP Schieber, E (corresponding author), UMass Chan Med Sch, Dept Populat & Quantitat Hlth Sci, 368 Plantat St, Worcester, MA 01605 USA.
EM elizabeth.schieber@umassmed.edu
FU National Institute of Child Health and Human Development [HD095765]
CR Aarons GA, 2011, ADM POLICY MENT HLTH, V38, P4, DOI 10.1007/s10488-010-0327-7
   Abramson DM, 2012, DISASTER MED PUBLIC, V6, P328, DOI 10.1001/dmp.2012.76
   Barbee AP, 2021, CHILD YOUTH SERV REV, V129, P0, DOI 10.1016/j.childyouth.2021.106175
   Bastable E, 2020, J POSIT BEHAV INTERV, V22, P51, DOI 10.1177/1098300719861566
   Battistich V, 1997, EDUC PSYCHOL-US, V32, P137, DOI 10.1207/s15326985ep3203_1
   Chen X, 2010, INT J STD AIDS, V21, P622, DOI 10.1258/ijsa.2010.010039
   Clayton HB, 2018, PEDAGOGY HLTH PROMOT, V4, P115
   Combs KM, 2021, PREV SCI, V22, P928, DOI 10.1007/s11121-021-01227-6
   Cook CR, 2019, PREV SCI, V20, P914, DOI 10.1007/s11121-019-01017-1
   Daniel Sir John, 2020, PROSPECTS (PARIS), V49, P91, DOI 10.1007/s11125-020-09464-3
   Dark F, 2022, AUSTRALAS PSYCHIATRY, V30, P13, DOI 10.1177/10398562211040461
   Darling-Hammond L, 2020, EUR J TEACH EDUC, V43, P457, DOI 10.1080/02619768.2020.1816961
   Deopersad C., 2020, ASSESSMENT EFFECTS I, V0, P0
   DeVaney TA., 2009, RES SCH, V16, P32
   Deveaux Lynette, 2011, J INT ASSOC PHYSICIANS AIDS CARE (CHIC), V10, P316, DOI 10.1177/1545109710397367
   Friedman IA, 1999, EDUC PSYCHOL MEAS, V59, P58, DOI 10.1177/0013164499591005
   Gong J, 2009, PEDIATRICS, V123, PE917, DOI 10.1542/peds.2008-2363
   Herlitz L, 2020, IMPLEMENT SCI, V15, P0, DOI 10.1186/s13012-019-0961-8
   Kershner S, 2014, J ADOLESCENT HEALTH, V54, PS29, DOI 10.1016/j.jadohealth.2013.11.027
   Knutson T, 2020, B AM METEOROL SOC, V101, PE303, DOI 10.1175/BAMS-D-18-0194.1
   Konig J, 2020, EUR J TEACH EDUC, V43, P608, DOI 10.1080/02619768.2020.1809650
   Lauer PA, 2014, PROF DEV EDUC, V40, P207, DOI 10.1080/19415257.2013.776619
   Liu Y, 2014, CAN J SCH PSYCHOL, V29, P54, DOI 10.1177/0829573514521777
   Martinez JL, 2014, INFANC APRENDIZ, V37, P117, DOI 10.1080/02103702.2014.881652
   Ministry of Education, 2020, PRESS REL, V0, P0
   Moir T., 2018, FRONT EDUC, V3, P61, DOI 10.3389/FEDUC.2018.00061
   Moullin JC, 2019, IMPLEMENT SCI, V14, P0, DOI 10.1186/s13012-018-0842-6
   Nelson Christopher, 2007, AM J PUBLIC HEALTH, V97 Suppl 1, PS9, DOI 10.2105/AJPH.2007.114496
   Nsuami MJ, 2009, SEX TRANSM INFECT, V85, P194, DOI 10.1136/sti.2008.031781
   Ozek U, 2021, J HUM RESOUR, V0, P0
   Quimby Kim R, 2022, IMPLEMENT SCI COMMUN, V3, P5, DOI 10.1186/s43058-022-00255-9
   Rijsdijk LE, 2014, HEALTH EDUC RES, V29, P340, DOI 10.1093/her/cyt108
   Schutte L, 2014, HEALTH EDUC RES, V29, P583, DOI 10.1093/her/cyu021
   Seneviratne S. I., 2021, CLIMATE CHANGE 2021, V0, PP1531, DOI 10.1017/9781009157896.013
   Shultz JM, 2020, NEW ENGL J MED, V382, P1, DOI 10.1056/NEJMp1912965
   Stanton B, 2009, J HEALTH POPUL NUTR, V27, P406
   Taubenberger JK, 2007, JAMA-J AM MED ASSOC, V297, P2025, DOI 10.1001/jama.297.18.2025
   Wang B, 2022, PREV SCI, V23, P889, DOI 10.1007/s11121-022-01335-x
   Wang B, 2017, IMPLEMENT SCI, V12, P0, DOI 10.1186/s13012-016-0539-7
   Wang B, 2017, HEALTH EDUC BEHAV, V44, P83, DOI 10.1177/1090198116639242
   Wille M, 2021, PLOS BIOL, V19, P0, DOI 10.1371/journal.pbio.3001135
NR 41
TC 0
Z9 0
U1 1
U2 1
PU BMC
PI LONDON
PA CAMPUS, 4 CRINAN ST, LONDON N1 9XW, ENGLAND
SN 1748-5908
EI 
J9 IMPLEMENT SCI
JI Implement. Sci.
PD OCT 4
PY 2022
VL 17
IS 1
BP 
EP 
DI 10.1186/s13012-022-01240-5
PG 12
WC Health Care Sciences & Services; Health Policy & Services
SC Health Care Sciences & Services
GA 5B8RQ
UT WOS:000863836700001
PM 36195879
DA 2023-03-20
ER

PT J
AU Abiadh, AAS
   Jabali, MA
   Sahal, RM
   Alzahrani, TA
   Nassar, AA
   Marghalani, AA
AF Abiadh, Ammar Ali S.
   Jabali, Mahmood A.
   Sahal, Rayan M.
   Alzahrani, Thrki A.
   Nassar, Afnan A.
   Marghalani, Abdullah A.
TI Knowledge and attitude of dental students toward HIV infection in Umm Al-Qura University, Saudi Arabia
SO JOURNAL OF FAMILY MEDICINE AND PRIMARY CARE
LA English
DT Article
DE Attitudes; dental students; HIV/AIDS; immunodeficiency; knowledge
ID hiv/aids; discrimination; metaanalysis; stigma; health; india
AB Context: Immunodeficiency virus infection is a major health crisis. It can spread to other people by transmission of the body fluid. The knowledge about this viral infection can aid in preventing its transmission and help in delivering successful dental care to these patients. Aims: To evaluate the human immunodeficiency virus (HIV)/acquired immunodeficiency syndrome (AIDS)-related knowledge and attitude of dental students and also to compare knowledge and attitude between a student's gender and different clinical levels (second, third vs. fourth to seventh years). Settings and Design: A cross-sectional study was conducted among dental students at the college of dentistry in Umm Al-Qura University in Makkah, KSA. Methods and Material: A validated survey was sent electronically to dental students from the second year to seventh year. The questionnaire contained 12 knowledge and 13 attitude questions about treating HIV/AIDS patients. Descriptive statistics were presented for the knowledge and attitude of the dental students about HIV/AIDS. Also, the knowledge and attitude were compared using t-test in relation to gender and clinical year. Results: The response rate was 65%. The mean and standard deviation (SD) for the knowledge score was 8.32 +/- 1.60 out of 12. There was no significant difference between gender and a student's clinical level. In the majority of the attitude questions, more than half of the students had favorable attitude toward HIV/AIDS subjects. Females had more favorable attitude as well as students with more clinical years of experience. Conclusions: Dental students showed acceptable knowledge and positive attitude toward HIV/AIDS patients. Students who were females and with higher clinical years demonstrated better attitude but similar knowledge to males.
C1 [Abiadh, Ammar Ali S.; Jabali, Mahmood A.; Sahal, Rayan M.; Alzahrani, Thrki A.; Nassar, Afnan A.; Marghalani, Abdullah A.] Umm Al Qura Univ Makkah, Coll Dent, Mecca, Saudi Arabia.
C3 Umm Al Qura University
RP Abiadh, AAS (corresponding author), Umm Al Qura Univ, Coll Dent, Mecca, Saudi Arabia.
EM ammarabiadh@gmail.com
CR Adler M, 2012, ABC HIV AIDS, V6th, P0
   Aggarwal A, 2013, J DENT EDUC, V77, P1209
   Ali A, 2018, CUREUS, V10, P0, DOI 10.7759/cureus.2426
   Alsamghan AS, 2012, INT J PUBLIC HLTH EP, V1, P1
   Alshouibi EN, 2018, SAUDI MED J, V39, P1148, DOI 10.15537/smj.2018.11.23394
   [Anonymous], 2020, MENTAL HLTH HIV, V0, P0
   [Anonymous], 2021, SECURITY STATEMENT M, V0, P0
   Aws Hashim Ali Al-Kadhim, 2019, JOURNAL OF CLINICAL AND HEALTH SCIENCES, V4, P58, DOI 10.24191/jchs.v4i2.7517
   Azodo CC, 2010, J DENT EDUC, V74, P446
   Bhagavathula AS, 2021, HEALTH PROMOT PERSPE, V11, P148, DOI 10.34172/hpp.2021.19
   Campo J, 2006, ORAL DIS, V12, P219, DOI 10.1111/j.1601-0825.2005.01187.x
   Erasmus S, 2005, INT J DENT HYG, V3, P213, DOI 10.1111/j.1601-5037.2005.00137.x
   Fauk NK, 2021, FRONT MED-LAUSANNE, V8, P0, DOI 10.3389/fmed.2021.625787
   Galal YS, 2022, T ROY SOC TROP MED H, V116, P636, DOI 10.1093/trstmh/trab188
   HIV/AIDS, 2022, HIV AIDS, V0, P0
   Hu SW, 2004, AIDS PATIENT CARE ST, V18, P587, DOI 10.1089/1087291042404701
   Kumar S, 2018, SAUDI DENT J, V30, P47, DOI 10.1016/j.sdentj.2017.10.003
   Mahamboro DB, 2020, INT J ENV RES PUB HE, V17, P0, DOI 10.3390/ijerph17020636
   Nasir EF, 2008, BMC PUBLIC HEALTH, V8, P0, DOI 10.1186/1471-2458-8-286
   Nayak SK, 2016, CONTEMP CLIN DENT, V7, P539, DOI 10.4103/0976-237X.194122
   Sadeghi M, 2009, J DENT EDUC, V73, P740
   Sannathimmappa MB, 2019, INT J MED RES HEALTH, V8, P110
   Scott-Sheldon LAJ, 2008, HEALTH PSYCHOL, V27, P129, DOI 10.1037/0278-6133.27.2.129
   Seacat JD, 2009, J DENT EDUC, V73, P437
   Seacat Jason P, 2003, J DENT EDUC, V67, P630
   Tavakoli F, 2020, INT J HEALTH POLICY, V9, P163, DOI 10.15171/ijhpm.2019.92
   Wang Y, 2022, JDR CLIN TRANSL RES, V0, P0, DOI DOI 10.1177/23800844221087951
   World Health Organization, 2022, AID MEM STRAT PROT H, V0, P0
   Wynd S., 2017, UNAIDS WARNS HIV REL, V0, P0
   Ziersch A, 2021, BMC PUBLIC HEALTH, V21, P0, DOI 10.1186/s12889-021-10679-y
NR 32
TC 0
Z9 0
U1 0
U2 0
PU WOLTERS KLUWER MEDKNOW PUBLICATIONS
PI MUMBAI
PA WOLTERS KLUWER INDIA PVT LTD , A-202, 2ND FLR, QUBE, C T S  NO 1498A-2 VILLAGE MAROL, ANDHERI EAST, MUMBAI, Maharashtra, INDIA
SN 2249-4863
EI 2278-7135
J9 J FAM MED PRIM CARE
JI J. Fam. Med. Prim. Care
PD OCT 15
PY 2022
VL 11
IS 10
BP 6438
EP 6443
DI 10.4103/jfmpc.jfmpc_832_22
PG 6
WC Primary Health Care
SC General & Internal Medicine
GA 8J8CW
UT WOS:000922640200089
PM 36618261
DA 2023-03-20
ER

PT J
AU He, AL
   Liu, H
   Tian, YZ
AF He, Along
   Liu, Hao
   Tian, Yuanzi
TI Reducing HIV Public Stigma Through News Information Engagement on Social Media: A Multi-Method Study of the Role of State Empathy
SO CYBERPSYCHOLOGY-JOURNAL OF PSYCHOSOCIAL RESEARCH ON CYBERSPACE
LA English
DT Article
DE news information engagement; state empathy; HIV public stigma; news frames
ID newspaper coverage; college-students; health; knowledge; hiv/aids; aids; adolescents; mechanisms; behavior; future
AB Media exposure and news frames have been shown to influence on public stigma and discrimination. However, the mechanisms potentially resulting in HIV public stigma are not fully understood. The purpose of this research was to explore the positive role of state empathy in reducing HIV public stigma through news information engagement. The first cross-sectional study explored the relationships between news information engagement, state empathy, and HIV public stigma. A group of college students (N = 408) were invited to complete self-report measures. The results indicated that state empathy mediated the relationship between news information engagement and HIV public stigma. The follow-up experimental study examined whether reading different news, operationalized as news information engagement on social media, increased or scientific knowledge were assessed at 20-day intervals to establish the baseline and evaluate post-experiment levels. Significant differences were observed in the three experimental groups. The results suggest that news information engagement media can be used to develop interventions for reducing public stigma.
C1 [He, Along] Nanjing Univ, Sch Journalism & Commun, Nanjing, Peoples R China.
   [Liu, Hao] Wuhan Sports Univ, Sch Arts, Wuhan, Peoples R China.
   [Tian, Yuanzi] South Cent Univ Nationalities, Sch Literature & Journalism, Wuhan, Peoples R China.
   [He, Along] Nanjing Univ, Sch Journalism & Commun, 163 Xianlin Ave, Nanjing, Peoples R China.
C3 Nanjing University; Wuhan Sports University; South Central Minzu University; Nanjing University
RP He, AL (corresponding author), Nanjing Univ, Sch Journalism & Commun, 163 Xianlin Ave, Nanjing, Peoples R China.
EM 15527168250@163.com
CR Alt D, 2015, COMPUT HUM BEHAV, V49, P111, DOI 10.1016/j.chb.2015.02.057
   [Anonymous], 2014, SOCIAL NETWORKING, V0, P0, DOI DOI 10.4236/SN.2014.33020
   BATSON CD, 1991, J PERS SOC PSYCHOL, V61, P413, DOI 10.1037/0022-3514.61.3.413
   Batson CD, 1997, PERS SOC PSYCHOL B, V23, P751, DOI 10.1177/0146167297237008
   Betton V, 2015, BRIT J PSYCHIAT, V206, P443, DOI 10.1192/bjp.bp.114.152835
   Bogart LM, 2008, AIDS BEHAV, V12, P244, DOI 10.1007/s10461-007-9231-x
   Bolin JH, 2014, J EDUC MEAS, V51, P335, DOI 10.1111/jedm.12050
   Casados AT, 2017, CLIN PSYCHOL-SCI PR, V24, P306, DOI 10.1111/cpsp.12206
   Corrigan PW, 2013, J NERV MENT DIS, V201, P179, DOI 10.1097/NMD.0b013e3182848c24
   Cuff BMP, 2016, EMOT REV, V8, P144, DOI 10.1177/1754073914558466
   Davis C, 1999, EDUC PSYCHOL MEAS, V59, P481, DOI 10.1177/00131649921969992
   Dong TC, 2017, TELEMAT INFORM, V34, P726, DOI 10.1016/j.tele.2016.05.024
   Douglass Mark, 2019, MENT HEALTH CLIN, V9, P110, DOI 10.9740/mhc.2019.05.110
   Dunaway J, 2018, J COMPUT-MEDIAT COMM, V23, P107, DOI 10.1093/jcmc/zmy004
   Earnshaw VA, 2013, AIDS BEHAV, V17, P1785, DOI 10.1007/s10461-013-0437-9
   Earnshaw VA, 2009, AIDS BEHAV, V13, P1160, DOI 10.1007/s10461-009-9593-3
   Entman, 2010, JOURNALISM, V11, P389, DOI 10.1177/1464884910367587
   Faul F, 2009, BEHAV RES METHODS, V41, P1149, DOI 10.3758/BRM.41.4.1149
   Finch KC, 2016, NAT HAZARDS, V83, P729, DOI 10.1007/s11069-016-2327-8
   Foster S. D., 2018, STIGMA HEALTH, V3, P139, DOI 10.1037/SAH0000084
   Gao JL, 2013, AIDS CARE, V25, P1174, DOI 10.1080/09540121.2012.752785
   Goffman Erving., 1974, FRAME ANAL ESSAY ORG, V0, P0
   Gwarjanski AR, 2018, HEALTH COMMUN, V33, P954, DOI 10.1080/10410236.2017.1323320
   Hecht M, 2022, MEDIA PSYCHOL, V25, P367, DOI 10.1080/15213269.2021.1963991
   James C, 2017, PEDIATRICS, V140, PS71, DOI 10.1542/peds.2016-1758F
   Kang H, 2021, J EDUC EVAL HEALTH P, V18, P0, DOI 10.3352/jeehp.2021.18.17
   Karim SSA, 2011, NATURE, V474, P29, DOI 10.1038/474029a
   Keib K, 2022, COMMUN RES, V49, P1016, DOI 10.1177/00936502211018542
   Kerr JC, 2015, AIDS PATIENT CARE ST, V29, P150, DOI 10.1089/apc.2014.0207
   Kim Y, 2016, CYBERPSYCH BEH SOC N, V19, P264, DOI 10.1089/cyber.2015.0408
   Lagun D, 2016, PROCEEDINGS OF THE NINTH ACM INTERNATIONAL CONFERENCE ON WEB SEARCH AND DATA MINING (WSDM16), V0, PP113, DOI 10.1145/2835776.2835833
   Lin CQ, 2012, AIDS CARE, V24, P1341, DOI 10.1080/09540121.2011.648602
   Ma ZX, 2017, HEALTH EDUC, V117, P90, DOI 10.1108/he-01-2016-0004
   Matthes J, 2009, J MASS COMMUN Q, V86, P349, DOI 10.1177/107769900908600206
   McClure KJ, 2011, J HEALTH COMMUN, V16, P359, DOI 10.1080/10810730.2010.535108
   Moller J, 2020, SOC SCI COMPUT REV, V38, P616, DOI 10.1177/0894439319828012
   Naslund JA, 2016, EPIDEMIOL PSYCH SCI, V25, P113, DOI 10.1017/S2045796015001067
   Olapegba PO, 2010, J APPL SOC PSYCHOL, V40, P956, DOI 10.1111/j.1559-1816.2010.00606.x
   Oliver MB, 2012, J MASS COMMUN Q, V89, P205, DOI 10.1177/1077699012439020
   Pachankis JE, 2018, PERS SOC PSYCHOL B, V44, P451, DOI 10.1177/0146167217741313
   Persson BN, 2016, J SOC PSYCHOL, V156, P610, DOI 10.1080/00224545.2016.1152212
   Preston SD, 2002, BEHAV BRAIN SCI, V25, P1, DOI 10.1017/S0140525X02000018
   Ren C, 2014, CHIN J COMMUN, V7, P267, DOI 10.1080/17544750.2014.926953
   Ross AM, 2019, SOC PSYCH PSYCH EPID, V54, P11, DOI 10.1007/s00127-018-1608-9
   Sengupta S, 2011, AIDS BEHAV, V15, P1075, DOI 10.1007/s10461-010-9847-0
   Shen LJ, 2010, WESTERN J COMM, V74, P504, DOI 10.1080/10570314.2010.512278
   Silke C, 2018, CHILD YOUTH SERV REV, V94, P421, DOI 10.1016/j.childyouth.2018.07.027
   Smith R, 2008, AIDS CARE, V20, P1266, DOI 10.1080/09540120801926977
   Stangl AL, 2019, BMC MED, V17, P0, DOI 10.1186/s12916-019-1271-3
   Stevens RC, 2013, CRIT ARTS, V27, P352, DOI 10.1080/02560046.2013.800668
   Tippin GK, 2019, J APPL SOC PSYCHOL, V49, P381, DOI 10.1111/jasp.12590
   Tung WC, 2013, WESTERN J NURS RES, V35, P1171, DOI 10.1177/0193945913486201
   Turan B, 2017, AM J PUBLIC HEALTH, V107, P863, DOI 10.2105/AJPH.2017.303744
   Van Gorp B, 2012, SOC SCI MED, V74, P1274, DOI 10.1016/j.socscimed.2011.12.045
   Visser MJ, 2008, AIDS BEHAV, V12, P759, DOI 10.1007/s10461-008-9363-7
   Vossen HGM, 2016, COMPUT HUM BEHAV, V63, P118, DOI 10.1016/j.chb.2016.05.040
   Vyncke B, 2018, J HEALTH COMMUN, V23, P899, DOI 10.1080/10810730.2018.1538272
NR 57
TC 0
Z9 0
U1 1
U2 1
PU MASARYKOVA UNIV, FAC SOCIAL STUDIES
PI BRNO
PA JOSTOVA 10, BRNO, 602 00, CZECH REPUBLIC
SN 1802-7962
EI 
J9 CYBERPSYCHOLOGY
JI Cyberpsychology
PD JUN 15
PY 2022
VL 16
IS 5
BP 
EP 
DI 10.5817/CP2022-5-5
PG 16
WC Communication; Psychology, Multidisciplinary
SC Communication; Psychology
GA 6R7AM
UT WOS:000892451700001
DA 2023-03-20
ER

PT J
AU Mutumba, M
   Ssewamala, F
   Namirembe, R
   Bahar, OS
   Nabunya, P
   Neilands, T
   Tozan, Y
   Namuwonge, F
   Nattabi, J
   Laker, PA
   Mukasa, B
   Mwebembezi, A
AF Mutumba, Massy
   Ssewamala, Fred
   Namirembe, Rashida
   Bahar, Ozge Sensoy
   Nabunya, Proscovia
   Neilands, Torsten
   Tozan, Yesim
   Namuwonge, Flavia
   Nattabi, Jennifer
   Laker, Penina Acayo
   Mukasa, Barbara
   Mwebembezi, Abel
TI A Multilevel Integrated Intervention to Reduce the Impact of HIV Stigma on HIV Treatment Outcomes Among Adolescents Living With HIV in Uganda: Protocol for a Randomized Controlled Trial
SO JMIR RESEARCH PROTOCOLS
LA English
DT Article
DE HIV; AIDS; stigma; adolescents; school
ID aids-orphaned children; sexual risk-taking; antiretroviral medication adherence; human-immunodeficiency-virus; led economic empowerment; health-related outcm; sub-saharan africa; quality-of-life; food assistance; savings accounts
AB Background: HIV stigma remains a formidable barrier to HIV treatment adherence among school-attending adolescents living with HIV, owing to high levels of HIV stigma within schools, rigid school structures and routines, lack of adherence support, and food insecurity. Thus, this protocol paper presents an evidence-informed multilevel intervention that will simultaneously address family- and school-related barriers to HIV treatment adherence and care engagement among adolescents living with HIV attending boarding schools in Uganda. Objective: The proposed intervention-Multilevel Suubi (MSuubi)-has the following objectives: examine the impact of M-Suubi on HIV viral suppression (primary outcome) and adherence to HIV treatment, including keeping appointments, pharmacy refills, pill counts, and retention in care; examine the effect of M-Suubi on HIV stigma (internalized, anticipated, and enacted), with secondary analyses to explore hypothesized mechanisms of change (eg, depression) and intervention mediation; assess the cost and cost-effectiveness of each intervention condition; and qualitatively examine participants' experiences with HIV stigma, HIV treatment adherence, and intervention and educators' attitudes toward adolescents living with HIV and experiences with group-based HIV stigma reduction for educators, and program or policy implementation after training.Methods: MSuubi is a 5-year multilevel mixed methods randomized controlled trial targeting adolescents living with HIV aged 10 to 17 years enrolled in a primary or secondary school with a boarding section. This longitudinal study will use a 3-arm cluster randomized design across 42 HIV clinics in southwestern Uganda. Participants will be randomized at the clinic level to 1 of the 3 study conditions (n=14 schools; n=280 students per study arm). These include the bolstered usual care (consisting of the literature on antiretroviral therapy adherence promotion and stigma reduction), multiple family groups for HIV stigma reduction plus family Adolescents randomized to the GED-HIVSR treatment arm will also receive the MFG-HIVSR plus FEE treatment. MSuubi will be provided for 20 months, with assessments at baseline and 12, 24, and 36 months.
C1 [Mutumba, Massy] Univ Michigan, Sch Nursing, Dept Hlth Behav & Biol Sci, Ann Arbor, MI USA.
   [Ssewamala, Fred; Bahar, Ozge Sensoy; Nabunya, Proscovia; Tozan, Yesim; Nattabi, Jennifer] Washington Univ St Louis, Brown Sch, St Louis, MO USA.
   [Namirembe, Rashida; Namuwonge, Flavia] Int Ctr Child Hlth & Dev, Masaka, Uganda.
   [Neilands, Torsten] Univ Calif San Francisco, Dept Med, Div Prevent Sci, San Francisco, CA USA.
   [Laker, Penina Acayo] Washington Univ St Louis, Sam Fox Sch Design & Visual Arts, St Louis, MO USA.
   [Mukasa, Barbara] Mildmay Uganda, Kampala, Uganda.
   [Mwebembezi, Abel] Reach Youth Uganda, Kampala, Uganda.
   [Mutumba, Massy] Univ Michigan, Sch Nursing, Dept Hlth Behav & Biol Sci, 400 N Ingalls St Rm 3177, Ann Arbor, MI 48109 USA.
C3 University of Michigan System; University of Michigan; Washington University (WUSTL); University of California System; University of California San Francisco; Washington University (WUSTL); University of Michigan System; University of Michigan
RP Mutumba, M (corresponding author), Univ Michigan, Sch Nursing, Dept Hlth Behav & Biol Sci, 400 N Ingalls St Rm 3177, Ann Arbor, MI 48109 USA.
EM mmutumba@umich.edu
FU National Institute for Mental Health [R01 MH126892-01A1]
CR Agwu AL, 2015, J ADOLESCENT HEALTH, V56, P345, DOI 10.1016/j.jadohealth.2014.11.009
   AMERIKANER M, 1994, J COUNS DEV, V72, P614, DOI 10.1002/j.1556-6676.1994.tb01691.x
   [Anonymous], 2018, 12 QSR INT NVIVO, V0, P0
   [Anonymous], 2018, CONSOLIDATED GUIDELI, V0, P0
   [Anonymous], 2014, FAST TRACK ENDING AI, V0, P0
   [Anonymous], 2021, HIV AIDS ADOLESCENTS, V0, P0
   Ansell N, 2008, ANTIPODE, V40, P802, DOI 10.1111/j.1467-8330.2008.00638.x
   Arrive E, 2012, PLOS ONE, V7, P0, DOI 10.1371/journal.pone.0033690
   Ashaba S, 2018, GLOB MENT HEALTH, V5, P0, DOI 10.1017/gmh.2018.15
   Asiki G, 2016, AIDS, V30, P487, DOI 10.1097/QAD.0000000000000930
   Atwiine B, 2015, AIDS CARE, V27, P424, DOI 10.1080/09540121.2014.978735
   Baxen J, 2015, INT J EDUC DEV, V41, P237, DOI 10.1016/j.ijedudev.2014.11.002
   Bermudez LG, 2018, AIDS BEHAV, V22, P3763, DOI 10.1007/s10461-018-2173-7
   Bermudez LG, 2016, AIDS CARE, V28, P83, DOI 10.1080/09540121.2016.1176681
   Bhana Arvin, 2004, AFR J AIDS RES, V3, P33, DOI 10.2989/16085900409490316
   Bhana Arvin, 2010, J INT AIDS SOC, V13 Suppl 2, PS8, DOI 10.1186/1758-2652-13-S2-S8
   Blower SM, 2001, NAT MED, V7, P1016, DOI 10.1038/nm0901-1016
   Boyatzis R., 1998, TRANSFORMING QUALITA, V0, P0, DOI DOI 10.1080/00221329809596155
   Boyes ME, 2015, J YOUTH ADOLESCENCE, V44, P847, DOI 10.1007/s10964-014-0146-3
   Broderick CB, 1993, UNDERSTANDING FAMILY, V0, P0
   Brown J., 1999, AUSTR NZ J FAMILY TH, V20, P94, DOI 10.1002/J.1467-8438.1999.TB00363.X
   Brown L, 2003, AIDS EDUC PREV, V15, P49, DOI 10.1521/aeap.15.1.49.23844
   Buseh AG, 2008, PUBLIC HEALTH NURS, V25, P409, DOI 10.1111/j.1525-1446.2008.00725.x
   Casale M, 2019, J AFFECT DISORDERS, V245, P82, DOI 10.1016/j.jad.2018.10.102
   Castro A, 2005, AM J PUBLIC HEALTH, V95, P53, DOI 10.2105/AJPH.2003.028563
   Chambers LA, 2015, BMC PUBLIC HEALTH, V15, P0, DOI 10.1186/s12889-015-2197-0
   Chan BT, 2015, AM J PUBLIC HEALTH, V105, P1581, DOI 10.2105/AJPH.2015.302716
   Chan BT, 2015, AIDS, V29, P83, DOI 10.1097/QAD.0000000000000495
   Chan JYN, 2009, SOC SCI MED, V68, P1521, DOI 10.1016/j.socscimed.2009.02.016
   Charmaz K., 2000, STRATEGIES QUALITATI, V0, P0
   Closson EF, 2015, PLOS ONE, V10, P0, DOI 10.1371/journal.pone.0120957
   Cluver L, 2010, CHILD ABUSE NEGLECT, V34, P793, DOI 10.1016/j.chiabu.2010.04.002
   Cluver L, 2009, SOC SCI MED, V69, P1186, DOI 10.1016/j.socscimed.2009.07.033
   Collins DL, 2007, AIDS, V21, PS75, DOI 10.1097/01.aids.0000300538.28096.1c
   Cook RD., 1982, RESIDUALS INFLUENCE, V0, P0
   Cross HA, 2012, DISABIL CBR INCLUS D, V22, P62, DOI 10.5463/dcid.v22i3.70
   Curley J, 2016, INT SOC WORK, V59, P18, DOI 10.1177/0020872813508569
   Curley J, 2010, CHILD YOUTH SERV REV, V32, P1585, DOI 10.1016/j.childyouth.2009.07.016
   Denison JA, 2018, AIDS BEHAV, V22, P996, DOI 10.1007/s10461-017-1944-x
   Dennison ST, 2005, MULTIPLE FAMILY GROU, V0, P0
   DOUBILET P, 1985, MED CARE, V23, P648, DOI 10.1097/00005650-198505000-00021
   Dow DE, 2016, AIDS CARE, V28, P825, DOI 10.1080/09540121.2016.1139043
   Earnshaw VA, 2015, AIDS BEHAV, V19, P41, DOI 10.1007/s10461-014-0758-3
   Earnshaw VA, 2013, AIDS BEHAV, V17, P1785, DOI 10.1007/s10461-013-0437-9
   Earnshaw VA, 2009, AIDS BEHAV, V13, P1160, DOI 10.1007/s10461-009-9593-3
   Ebersohn L, 2011, HEALTH EDUC RES, V26, P596, DOI 10.1093/her/cyr016
   Eisinger RW, 2019, JAMA-J AM MED ASSOC, V321, P451, DOI 10.1001/jama.2018.21167
   Elder K, 2008, HIV AIDS SUPPORTIVE, V0, P0
   Evans D, 2013, AIDS RES HUM RETROV, V29, P892, DOI 10.1089/AID.2012.0215
   Ferreira R, 2011, AJAR-AFR J AIDS RES, V10, P63, DOI 10.2989/16085906.2011.575549
   Fish R, 2014, HIV MED, V15, P239, DOI 10.1111/hiv.12091
   Global Burden of Disease Pediatrics Collaboration, 2016, JAMA PEDIATR, V170, P267, DOI 10.1001/jamapediatrics.2015.4276
   Gronholm PC, 2017, SOC PSYCH PSYCH EPID, V52, P249, DOI 10.1007/s00127-017-1341-9
   Guest G, 2006, FIELD METHOD, V18, P59, DOI 10.1177/1525822X05279903
   Han CK, 2013, J EPIDEMIOL COMMUN H, V67, P225, DOI 10.1136/jech-2012-201601
   Hardon AP, 2007, AIDS CARE, V19, P658, DOI 10.1080/09540120701244943
   Harper GW, 2014, AIDS PATIENT CARE ST, V28, P543, DOI 10.1089/apc.2013.0331
   Harrison Sayward, 2018, AIDS CARE, V30, P1, DOI 10.1080/09540121.2018.1556384
   Hartog K, 2020, SOC SCI MED, V246, P0, DOI 10.1016/j.socscimed.2019.112749
   Heijnders Miriam, 2006, PSYCHOL HEALTH MED, V11, P353, DOI 10.1080/13548500600595327
   Hintze J, 2020, 2020 NCSS STAT SOFTW, V16, P0
   Holzemer WL, 2009, J ASSOC NURSE AIDS C, V20, P161, DOI 10.1016/j.jana.2009.02.002
   Hosegood V, 2007, SOC SCI MED, V65, P1249, DOI 10.1016/j.socscimed.2007.05.002
   Ismayilova L, 2020, J CLIN CHILD ADOLESC, V49, P18, DOI 10.1080/15374416.2018.1485103
   Ismayilova L, 2012, J ADOLESCENT HEALTH, V50, P228, DOI 10.1016/j.jadohealth.2011.06.008
   Jennings L, 2016, AIDS CARE, V28, P273, DOI 10.1080/09540121.2015.1109585
   Kajubi P, 2014, J INT AIDS SOC, V17, P0, DOI 10.7448/IAS.17.1.19012
   Kang E, 2015, INT J STD AIDS, V26, P534, DOI 10.1177/0956462414545524
   Karimli L, 2015, GLOB SOC WELFARE, V2, P53, DOI 10.1007/s40609-015-0026-0
   Karimli L, 2015, J ADOLESCENT HEALTH, V57, P425, DOI 10.1016/j.jadohealth.2015.06.011
   Karimli L, 2014, SOC SERV REV, V88, P658, DOI 10.1086/679256
   Karimli L, 2012, CHILD YOUTH SERV REV, V34, P1351, DOI 10.1016/j.childyouth.2012.03.015
   Katz IT, 2013, J INT AIDS SOC, V16, P0, DOI 10.7448/IAS.16.3.18640
   Kelly MJ, 2000, PLANNING ED CONTEXT, V0, P0
   Kimera E, 2020, PLOS ONE, V15, P0, DOI 10.1371/journal.pone.0232359
   Kimera E, 2020, BMC PUBLIC HEALTH, V20, P0, DOI 10.1186/s12889-020-8198-7
   Kimera E, 2019, SAHARA J-J SOC ASP H, V16, P51, DOI 10.1080/17290376.2019.1626760
   Kimera E, 2019, SYST REV-LONDON, V8, P0, DOI 10.1186/s13643-019-0980-1
   Kivumbi A, 2019, CHILD ADOL PSYCH MEN, V13, P0, DOI 10.1186/s13034-019-0273-4
   Kotchick BA, 1999, J FAM PSYCHOL, V13, P93, DOI 10.1037/0893-3200.13.1.93
   Lachman J, 2020, BMJ GLOB HEALTH, V5, P0, DOI 10.1136/bmjgh-2020-002349
   Lamb MR, 2014, AIDS, V28, P559, DOI 10.1097/QAD.0000000000000054
   Levine S, 2003, VIS ANTHR REV, V19, P57, DOI 10.1525/var.2003.19.1-2.57
   Lincoln Y.S., 1985, NATURALISTIC INQUIRY, V0, P0
   MacPherson P, 2015, TROP MED INT HEALTH, V20, P1015, DOI 10.1111/tmi.12517
   Mak WWS, 2017, SOC SCI MED, V188, P30, DOI 10.1016/j.socscimed.2017.06.045
   Maluccio JA, 2017, AIDS BEHAV, V21, P766, DOI 10.1007/s10461-016-1476-9
   Mancl LA, 2001, BIOMETRICS, V57, P126, DOI 10.1111/j.0006-341X.2001.00126.x
   Marais BJ, 2008, ANN NY ACAD SCI, V1136, P21, DOI 10.1196/annals.1425.012
   Martinez J, 2012, AIDS PATIENT CARE ST, V26, P108, DOI 10.1089/apc.2011.0178
   Masanjala W, 2007, SOC SCI MED, V64, P1032, DOI 10.1016/j.socscimed.2006.10.009
   Mavhu W, 2013, PLOS ONE, V8, P0, DOI 10.1371/journal.pone.0070254
   McCoy SI, 2017, AIDS, V31, P815, DOI 10.1097/QAD.0000000000001406
   McKay MM, 2004, FAM PROCESS, V43, P79, DOI 10.1111/j.1545-5300.2004.04301007.x
   McKay MM., 1995, SOC WORK GROUP, V18, P41, DOI 10.1300/J009v18n04_04
   McNeely C, 2002, J ADOLESCENT HEALTH, V31, P256, DOI 10.1016/S1054-139X(02)00350-6
   Michalopoulos LM, 2019, CHILD INDIC RES, V12, P1023, DOI 10.1007/s12187-018-9570-3
   Miles M, 1994, QUALITATIVE DATA ANA, V0, P0
   Miller KS, 1999, J MARRIAGE FAM, V61, P85, DOI 10.2307/353885
   Mills EJ, 2006, JAMA-J AM MED ASSOC, V296, P679, DOI 10.1001/jama.296.6.679
   Mirani G, 2015, CLIN INFECT DIS, V61, P1850, DOI 10.1093/cid/civ687
   Morse JM, 2000, QUAL HEALTH RES, V10, P3, DOI 10.1177/104973200129118183
   Murphy DA, 2001, AIDS CARE, V13, P27, DOI 10.1080/09540120020018161
   Mutabazi-Mwesigire D, 2015, PLOS ONE, V10, P0, DOI 10.1371/journal.pone.0126810
   Mutumba Massy, 2019, J INT ASSOC PROVID AIDS CARE, V18, P2325958218823246, DOI 10.1177/2325958218823246
   Mutumba M, 2017, GLOB PUBLIC HEALTH, V12, P1479, DOI 10.1080/17441692.2016.1170871
   Mutumba M, 2016, AIDS CARE, V28, P807, DOI 10.1080/09540121.2015.1131966
   Mutumba M, 2015, J ASSOC NURSE AIDS C, V26, P472, DOI 10.1016/j.jana.2015.02.001
   Mutumba M, 2015, AIDS PATIENT CARE ST, V29, P86, DOI 10.1089/apc.2014.0222
   Mutwa PR, 2013, PLOS ONE, V8, P0, DOI 10.1371/journal.pone.0060073
   Nabukeera-Barungi N, 2015, BMC INFECT DIS, V15, P0, DOI 10.1186/s12879-015-1265-5
   Nabunya P, 2020, BMC PUBLIC HEALTH, V20, P0, DOI 10.1186/s12889-020-8361-1
   Nabunya P, 2014, CHILD YOUTH SERV REV, V44, P417, DOI 10.1016/j.childyouth.2014.07.018
   Nabunya P, 2014, CHILD YOUTH SERV REV, V43, P131, DOI 10.1016/j.childyouth.2014.05.011
   Nasuuna E, 2018, BMC PUBLIC HEALTH, V18, P0, DOI 10.1186/s12889-018-5964-x
   Nevedal AL, 2019, GERONTOLOGIST, V59, PE791, DOI 10.1093/geront/gny134
   Padgett D.K., 2016, QUALITATIVE METHODS, V36, P0
   Pedroza C, 2017, TRIALS, V18, P0, DOI 10.1186/s13063-017-2248-1
   Peter T, 2017, LANCET INFECT DIS, V17, PE26, DOI 10.1016/S1473-3099(16)30212-2
   Petersen I, 2006, J HEALTH PSYCHOL, V11, P197, DOI 10.1177/1359105306061180
   Pettigrew TF, 2008, EUR J SOC PSYCHOL, V38, P922, DOI 10.1002/ejsp.504
   Ramadhani HO, 2007, CLIN INFECT DIS, V45, P1492, DOI 10.1086/522991
   Rao D, 2007, AIDS CARE, V19, P28, DOI 10.1080/09540120600652303
   Rao D, 2019, BMC MED, V17, P0, DOI 10.1186/s12916-018-1244-y
   Rawat R, 2014, JAIDS-J ACQ IMM DEF, V66, PE15, DOI 10.1097/QAI.0000000000000079
   Resnick MD, 1997, JAMA-J AM MED ASSOC, V278, P823, DOI 10.1001/jama.278.10.823
   Ridgeway K, 2018, PLOS ONE, V13, P0, DOI 10.1371/journal.pone.0189770
   RODRIGUEZ G, 1995, J ROY STAT SOC A STA, V158, P73, DOI 10.2307/2983404
   Ruria EC, 2017, AIDS, V31, PS253, DOI 10.1097/QAD.0000000000001538
   Rutakumwa R, 2015, INT J ENV RES PUB HE, V12, P2120, DOI 10.3390/ijerph120202120
   Schuyler AC, 2017, GLOB PUBLIC HEALTH, V12, P1033, DOI 10.1080/17441692.2015.1074715
   Sengupta S, 2011, AIDS BEHAV, V15, P1075, DOI 10.1007/s10461-010-9847-0
   Shaw S, 2016, JAIDS-J ACQ IMM DEF, V72, P387, DOI 10.1097/QAI.0000000000000977
   Sherraden M, 1991, ASSETS POOR NEW AM W, V0, P0
   Siedner MJ, 2014, AIDS, V28, P267, DOI 10.1097/QAD.0000000000000136
   Singer AW, 2015, AIDS BEHAV, V19, P1510, DOI 10.1007/s10461-014-0873-1
   Smith G, 2003, SEX ED, V3, P3, DOI 10.1080/1468181032000052126
   Ssewamala FM, 2004, SOC SERV REV, V78, P404, DOI 10.1086/421919
   Ssewamala FM, 2006, SOCIAL DEV ISSUES AL, V0, P84
   Ssewamala FM, 2008, J ADOLESCENT HEALTH, V42, P102, DOI 10.1016/j.jadohealth.2007.08.011
   Ssewamala FM, 2021, AM J PUBLIC HEALTH, V111, P504, DOI 10.2105/AJPH.2020.306044
   Ssewamala FM, 2020, PLOS ONE, V15, P0, DOI 10.1371/journal.pone.0228370
   Ssewamala FM, 2019, CONT CLIN TRIAL COMM, V16, P0, DOI 10.1016/j.conctc.2019.100463
   Ssewamala FM, 2018, BMC PUBLIC HEALTH, V18, P0, DOI 10.1186/s12889-018-5604-5
   Ssewamala FM, 2018, J ADOLESCENT HEALTH, V62, PS29, DOI 10.1016/j.jadohealth.2017.09.026
   Ssewamala FM, 2016, PREV SCI, V17, P134, DOI 10.1007/s11121-015-0580-9
   Ssewamala FM, 2014, GLOB SOC WELFARE, V1, P9, DOI 10.1007/s40609-014-0008-7
   Ssewamala FM, 2012, J ADOLESCENT HEALTH, V50, P346, DOI 10.1016/j.jadohealth.2011.08.008
   Ssewamala FM, 2010, CHILD YOUTH SERV REV, V32, P1704, DOI 10.1016/j.childyouth.2010.07.013
   Ssewamala FM, 2010, INT J SOC WELF, V19, P433, DOI 10.1111/j.1468-2397.2010.00738.x
   Ssewamala FM, 2010, J ADOLESCENT HEALTH, V46, P372, DOI 10.1016/j.jadohealth.2009.08.010
   Ssewamala FM, 2010, AM J PUBLIC HEALTH, V100, P483, DOI 10.2105/AJPH.2008.158840
   Ssewamala FM, 2009, SOC SERV REV, V83, P453, DOI 10.1086/605941
   Stangl AL, 2013, J INT AIDS SOC, V16, P0, DOI 10.7448/IAS.16.3.18734
   Strauss A., 1998, BASICS QUALITATIVE R, V0, P0
   Strauss M, 2015, BMC HEALTH SERV RES, V15, P0, DOI 10.1186/s12913-015-0922-0
   Stroup WW, 2018, SAS MIXED MODELS INT, V0, P0
   Takada S, 2014, ANN BEHAV MED, V48, P26, DOI 10.1007/s12160-013-9576-5
   Tirivayi N, 2011, SOC SCI MED, V73, P685, DOI 10.1016/j.socscimed.2011.06.056
   Tozan Y, 2020, P 9 ANN C AM SOC HLT, V0, P0
   Tozan Y, 2019, PLOS ONE, V14, P0, DOI 10.1371/journal.pone.0226809
   Tsai AC, 2015, AIDS BEHAV, V19, P270, DOI 10.1007/s10461-014-0993-7
   Tuller DM, 2010, AIDS BEHAV, V14, P778, DOI 10.1007/s10461-009-9533-2
   Uganda AIDS Commission, 2018, UG AIDS COUNTR PROGR, V0, P0
   United Nations International Childrens Emergency Fund, 2020, 320000 CHILD AD NEWL, V0, P0
   Wang JSH, 2018, J POLICY ANAL MANAG, V37, P602, DOI 10.1002/pam.22065
   Wang JSH, 2014, VULNERABLE CHILD YOU, V9, P258, DOI 10.1080/17450128.2014.920119
   Weiser S, 2003, JAIDS-J ACQ IMM DEF, V34, P281, DOI 10.1097/00126334-200311010-00004
   Weiser SD, 2014, AIDS, V28, P115, DOI 10.1097/01.aids.0000433238.93986.35
   Weiser SD, 2010, PLOS ONE, V5, P0, DOI 10.1371/journal.pone.0010340
   Westfall Peter, 1993, RESAMPLING BASED MUL, V0, P0
   Williams PL, 2006, PEDIATRICS, V118, PE1745, DOI 10.1542/peds.2006-0493
   Young S, 2014, AIDS BEHAV, V18, PS505, DOI 10.1007/s10461-013-0547-4
   Zanoni BC, 2014, AIDS PATIENT CARE ST, V28, P128, DOI 10.1089/apc.2013.0345
   Zarkin GA, 1996, PHARMACOECONOMICS, V9, P525, DOI 10.2165/00019053-199609060-00007
   Zou GY, 2013, STAT METHODS MED RES, V22, P661, DOI 10.1177/0962280211427759
NR 176
TC 0
Z9 0
U1 0
U2 0
PU JMIR PUBLICATIONS, INC
PI TORONTO
PA 130 QUEENS QUAY East, Unit 1100, TORONTO, ON M5A 0P6, CANADA
SN 1929-0748
EI 
J9 JMIR RES PROTOC
JI JMIR RES. Protoc.
PD OCT 15
PY 2022
VL 11
IS 10
BP 
EP 
DI 10.2196/40101
PG 19
WC Health Care Sciences & Services; Public, Environmental & Occupational Health
SC Health Care Sciences & Services; Public, Environmental & Occupational Health
GA 9A2MK
UT WOS:000933897000001
PM 36197706
DA 2023-03-20
ER

PT J
AU Yang, ZR
   Ma, QQ
   Chen, WY
   Zhou, X
   Jiang, TT
   Guo, ZH
   Jin, MH
   Chen, WJ
AF Yang, Zhongrong
   Ma, Qiaoqin
   Chen, Weiyong
   Zhou, Xin
   Jiang, Tingting
   Guo, Zhihong
   Jin, Meihua
   Chen, Wanjun
TI Analysis of Multiple Sexual Partners among 2665 Male College Students Who Have Sexual Behaviour in Zhejiang Province, China
SO BIOMED RESEARCH INTERNATIONAL
LA English
DT Article
ID hiv; education
AB Objective. The objective of this study was to understand multiple sexual partners and related factors among male college students who exhibited sexual behaviour to provide a scientific basis for formulating HIV/AIDS prevention measures among college students. Methods. A stratified cluster random sampling method was conducted among 2665 male students who had sexual behaviour and were informed of the number of sexual partners from 13 colleges/universities in 11 cities in Zhejiang Province in 2018. Demographic characteristics, sexual attitudes, sexual behaviour, interventions, and related information were collected using a homemade online questionnaire. The chi-square test or univariate logistic regression in different groups was conducted for multiple sexual partners, and a logistic regression model was used in the related factor analysis. Results. A total of 2665 college students who engaged in sexual behaviour were involved in the research; among them, 485 students (18.20%) had multiple sexual partners. The results of multivariate analysis showed that the participants whose sexual orientation was homosexual (adjusted OR=4.10, 95%CI=2.89-5.80), those who had received school education about HIV testing in the previous year (adjusted OR=1.55, 95%CI=1.20-1.99), those who had accepted one-night stands (adjusted OR=3.29, 95%CI=2.43-4.47), those who had accepted commercial sex (adjusted OR=1.89, 95%CI=1.44-2.48), and those who were very confident in a condom use measure of self-efficacy (adjusted OR=1.78, 95%CI=1.31-2.41) were more likely to have multiple sexual partners. The participants who were senior students (adjusted OR=0.51, 95%CI=0.31-0.84), those whose monthly living expenses were 1001-1500 renminbi (adjusted OR=0.69, 95%CI=0.51-0.93), those who had known that "daily life and study contact cannot spread HIV " (adjusted OR=0.59, 95%CI=0.43-0.80), and those who knew that the CDC provides HIV testing (adjusted OR=0.66, 95%CI=0.46-0.95) were less likely to have multiple sexual partners. Conclusion. Multiple sexual partners were quite common among male college students who engaged in sexual behaviour. They had a separation of HIV/AIDS knowledge and action and a low rate of HIV testing. Further health education and intervention, including informing friends of strategies, are needed to guide students in correct sexual attitudes, safe sexual behaviour, and prevention of the spread of disease.
C1 [Yang, Zhongrong; Jin, Meihua] Huzhou Ctr Dis Control & Prevent, Huzhou 313000, Zhejiang, Peoples R China.
   [Ma, Qiaoqin; Chen, Weiyong; Zhou, Xin; Jiang, Tingting; Guo, Zhihong; Chen, Wanjun] Zhejiang Prov Ctr Dis Control & Prevent, Dept HIV STD Control & Prevent, Hangzhou 310051, Zhejiang, Peoples R China.
C3 Zhejiang Provincial Center for Disease Control & Prevention
RP Chen, WY (corresponding author), Zhejiang Prov Ctr Dis Control & Prevent, Dept HIV STD Control & Prevent, Hangzhou 310051, Zhejiang, Peoples R China.
EM yzhr91@126.com; qqma@cdc.zj.cn; weiyongchen@cdc.zj.cn; xzhou@cdc.zj.cn; ttjiang@cdc.zj.cn; zhhguo@cdc.zj.cn; huzhoujmh6821@163.com; wjchen@cdc.zj.cn
FU Zhejiang Province Medical and Health Research Project;  [2022KY369];  [2020RC051];  [2021KY617]
CR Agus Dona Farila, 2019, OPEN ACCESS MACED J MED SCI, V7, P2590, DOI 10.3889/oamjms.2019.396
   Asogwa EI, 2022, MEDICINE, V101, P0, DOI 10.1097/MD.0000000000028468
   Birdthistle I, 2019, LANCET GLOB HEALTH, V7, PE1521, DOI 10.1016/S2214-109X(19)30410-3
   Burki T, 2016, LANCET INFECT DIS, V16, P26, DOI 10.1016/S1473-3099(15)00494-6
   Ceylan E, 2021, NURS EDUC TODAY, V99, P0, DOI 10.1016/j.nedt.2021.104808
   Du X, 2021, REPROD HEALTH, V18, P0, DOI 10.1186/s12978-021-01219-3
   Hamadama OG, 2021, J TOXICOL-US, V2021, P0, DOI 10.1155/2021/5594505
   Hong Y, 2007, CYBERPSYCHOL BEHAV, V10, P161, DOI 10.1089/cpb.2006.9973
   Kihumuro RB, 2021, BMC PUBLIC HEALTH, V21, P0, DOI 10.1186/s12889-021-10380-0
   Li GQ, 2019, SCIENCE, V364, P711, DOI 10.1126/science.aay0799
   Li QC, 2019, MEDICINE, V98, P0, DOI 10.1097/MD.0000000000017419
   Loconsole D, 2020, ANN IG MED PREV COMU, V32, P56, DOI 10.7416/ai.2020.2330
   Lundgren D, 2015, NEW ENGL J MED, V373, P795, DOI 10.1056/NEJMoa1506816
   Morhason-Bello IO, 2019, REPROD HEALTH, V16, P0, DOI 10.1186/s12978-019-0722-9
   Nkwonta CA, 2023, J AM COLL HEALTH, V71, P274, DOI 10.1080/07448481.2021.1891078
   Renfro KJ, 2022, J AM COLL HEALTH, V70, P544, DOI 10.1080/07448481.2020.1756830
   Ruan LQ, 2021, SEX HEALTH, V18, P64, DOI 10.1071/SH20122
   Sebastiao CS, 2021, AIDS REV, V23, P48, DOI 10.24875/AIDSRev.20000057
   Stover J, 2021, PLOS MED, V18, P0, DOI 10.1371/journal.pmed.1003831
   Tiruneh F, 2020, SCI REP-UK, V10, P0, DOI 10.1038/s41598-020-78466-0
   Wana GW, 2019, PAN AFR MED J, V33, P0, DOI 10.11604/pamj.2019.33.135.18068
   Ward Z, 2022, LANCET HIV, V9, PE42, DOI 10.1016/S2352-3018(21)00274-5
   Xu HH, 2019, BMC PUBLIC HEALTH, V19, P0, DOI 10.1186/s12889-019-6570-2
   Xu YY, 2022, FRONT PUBLIC HEALTH, V10, P0, DOI 10.3389/fpubh.2022.806600
   Xu ZC, 2020, BIOMED RES INT, V2020, P0, DOI 10.1155/2020/5740654
   Yang ZR, 2021, MEDICINE, V100, P0, DOI 10.1097/MD.0000000000026746
   Yang ZR, 2021, PLOS ONE, V16, P0, DOI 10.1371/journal.pone.0250703
   Zhang L, 2022, FRONT PUBLIC HEALTH, V9, P0, DOI 10.3389/fpubh.2021.804626
   Zhao G, 2022, BMJ OPEN, V12, P0, DOI 10.1136/bmjopen-2021-054387
   Zou HC, 2018, LANCET INFECT DIS, V18, P16, DOI 10.1016/S1473-3099(17)30711-9
NR 30
TC 1
Z9 1
U1 2
U2 2
PU HINDAWI LTD
PI LONDON
PA ADAM HOUSE, 3RD FLR, 1 FITZROY SQ, LONDON, W1T 5HF, ENGLAND
SN 2314-6133
EI 2314-6141
J9 BIOMED RES INT
JI Biomed Res. Int.
PD AUG 18
PY 2022
VL 2022
IS 
BP 
EP 
DI 10.1155/2022/8006537
PG 8
WC Biotechnology & Applied Microbiology; Medicine, Research & Experimental
SC Biotechnology & Applied Microbiology; Research & Experimental Medicine
GA 4F3LW
UT WOS:000848416700002
PM 36033568
DA 2023-03-20
ER

PT J
AU Allsop, Y
   Anderman, EM
AF Allsop, Yvonne
   Anderman, Eric M.
TI Developing Sexual Self-Efficacy Beliefs During Adolescence: Do Health Teachers Really Matter?
SO JOURNAL OF YOUTH AND ADOLESCENCE
LA English
DT Article
DE Human sexuality education; Sexual self-efficacy beliefs; Mastery goal structure; Teacher value; Teacher care; HIV; STD and pregnancy prevention
ID student motivation; goal structure; risk behavior; education; school; perceptions; pregnancy; achievement; hiv; orientations
AB Teacher attitudes and instructional strategies impact success of human sexuality programs. Limited prior research has examined the relations of teachers' attitudes and instruction to the development of adolescents' sexual self-efficacy beliefs. This study examined how adolescents' perceptions of their health teachers (i.e., teacher value of content, teacher affinity, teacher caring for students) predict changes in efficacy beliefs related to HIV/STD and pregnancy prevention, and if perceptions of mastery goal structure predicted adaptive efficacy beliefs. Data were collected in 4 Midwestern/Appalachian high schools in health class where the delivery of a 14-lesson sexual health curriculum occurred. Participants included 561 students (50.4% 9(th) graders, 43.5% female, 56.3% White, 53.7% did not have a current romantic partner, and 59.7% had previously not engaged in sexual activity). The findings indicate students' perceptions of teachers valuing the content predicted perceptions of mastery goal structure for all sexual self-efficacy beliefs: learning efficacy, condom negotiation efficacy, refusal self-efficacy, and situational self-efficacy. Students who perceive a mastery goal structure in health class, and who feel their teachers value learning about HIV/STD and pregnancy prevention, are likely to experience positive adaptive self-efficacy beliefs related to sexual health, ultimately leading to behaviors indicative of decreased STDs among teenagers and safe sexual practices, such as abstinence, the use of a condom, and saying "no" to having sex.
C1 [Allsop, Yvonne; Anderman, Eric M.] Ohio State Univ, Dept Educ Studies, 101 B Ramseyer Hall,29 W Woodruff Ave, Columbus, OH 43210 USA.
C3 University System of Ohio; Ohio State University
RP Allsop, Y (corresponding author), Ohio State Univ, Dept Educ Studies, 101 B Ramseyer Hall,29 W Woodruff Ave, Columbus, OH 43210 USA.
EM allsop.8@osu.edu
FU National Institute of Nursing Research [R01 NR08379-01]
CR Ames C., 1992, STUDENT PERCEPTIONS, V0, PP327, DOI 10.4324/9780203052532
   Anderman E. M., 2006, HDB ED PSYCHOL, V0, PP369, DOI 10.4324/9780203874790.CH17
   Anderman EM, 2011, J RES ADOLESCENCE, V21, P904, DOI 10.1111/j.1532-7795.2011.00751.x
   Anderman EM, 2009, HEALTH PROMOT PRACT, V10, P597, DOI 10.1177/1524839907309375
   Anderman L, 2011, TEACH COLL REC, V113, P969
   Bandura Albert, 1997, SELF EFFICACY EXERCI, V0, P0
   Barth R. P, 1996, REDUCING RISK, V3rd, P0
   Barth R. P., 2020, REDUCING RISK, V5th, P0
   Basen-Engquist K, 1999, HEALTH EDUC RES, V14, P25, DOI 10.1093/her/14.1.25
   Bergin C, 2009, EDUC PSYCHOL REV, V21, P141, DOI 10.1007/s10648-009-9104-0
   Booth-Butterfield S., 1986, COMMUNICATION Q, V34, P194, DOI 10.1080/01463378609369633
   Borawski EA, 2015, J SCHOOL HEALTH, V85, P189, DOI 10.1111/josh.12234
   Bowden R. G., 2003, EDUCATION, V123, P780
   Butler R, 2012, J EDUC PSYCHOL, V104, P726, DOI 10.1037/a0028613
   Centers for Disease Control and Prevention, 2013, SEXUALLY TRANSMITTED, V0, P0
   Centers for Disease Control and Prevention, 2021, SEXUALLY TRANSMITTED, V0, P0
   Cornelius-White J, 2007, REV EDUC RES, V77, P113, DOI 10.3102/003465430298563
   Crede M., 2013, INT GUIDE STUDENT AC, V0, P49
   Darling-Hammond L, 2020, APPL DEV SCI, V24, P97, DOI 10.1080/10888691.2018.1537791
   DuBois DL, 2005, AM J PUBLIC HEALTH, V95, P518, DOI 10.2105/AJPH.2003.031476
   ECCLES J, 1984, J PERS SOC PSYCHOL, V46, P26
   Eccles JS, 2020, CONTEMP EDUC PSYCHOL, V61, P0, DOI 10.1016/j.cedpsych.2020.101859
   Eccles JS, 2005, SEARCH I SER DEV ATT, V0, P237
   Eisenberg ME, 2010, AM J HEALTH EDUC, V41, P337, DOI 10.1080/19325037.2010.10599162
   ENNIS CD, 1992, QUEST, V44, P317, DOI 10.1080/00336297.1992.10484058
   Felner RD, 2007, EDUC PSYCHOL-US, V42, P209, DOI 10.1080/00461520701621061
   Fisher CM., 2016, PEDAGOGY HLTH PROMOT, V2, P101, DOI 10.1177/2373379915618216
   Francis DA, 2014, SEX EDUC-SEX SOC LEA, V14, P81, DOI 10.1080/14681811.2013.833091
   FRASER BJ, 1982, AM EDUC RES J, V19, P498, DOI 10.3102/00028312019004498
   Frenzel AC, 2021, EDUC PSYCHOL-US, V56, P250, DOI 10.1080/00461520.2021.1985501
   Frenzel AC, 2019, MOTIV EMOTION, V43, P255, DOI 10.1007/s11031-018-9738-7
   Future of Sex Education Initiative, 2020, NAT SEX ED STAND COR, V2, P0
   Glass G. V, 2014, 50 MYTHS LIES THREAT, V0, P0
   Goesling Brian, 2018, 201827 OPRE US DEP H, V0, P0
   Goldfarb ES, 2021, J ADOLESCENT HEALTH, V68, P13, DOI 10.1016/j.jadohealth.2020.07.036
   Gray DL, 2011, SOC PSYCHOL EDUC, V14, P185, DOI 10.1007/s11218-010-9143-x
   Hall KS, 2016, J ADOLESCENT HEALTH, V58, P595, DOI 10.1016/j.jadohealth.2016.03.032
   Hallinan MT, 2008, SOCIOL EDUC, V81, P271, DOI 10.1177/003804070808100303
   Jacobs WJ, 1995, J SCHOOL HEALTH, V65, P365, DOI 10.1111/j.1746-1561.1995.tb06234.x
   James-Traore T., 2004, TEACHER TRAINING ESS, V0, P0
   Jatlaoui TC, 2018, MMWR SURVEILL SUMM, V67, P1, DOI 10.15585/mmwr.ss6625a1
   Johns MM, 2019, LGBT HEALTH, V6, P146, DOI 10.1089/lgbt.2018.0109
   Kantor L, 2020, SEX EDUC-SEX SOC LEA, V20, P239, DOI 10.1080/14681811.2019.1652807
   Kantor L, 2017, PLOS ONE, V12, P0, DOI 10.1371/journal.pone.0180250
   Kaplan A, 2002, GOALS, V0, P0
   KASEN S, 1992, HEALTH EDUC QUART, V19, P187, DOI 10.1177/109019819201900204
   Kehily MJ., 2002, SEX EDUC-SEX SOC LEA, V2, P215, DOI 10.1080/1468181022000025785
   Keller MM, 2016, EDUC PSYCHOL REV, V28, P743, DOI 10.1007/s10648-015-9354-y
   Konig L, 2021, EDUC STUD-UK, V47, P627, DOI 10.1080/03055698.2019.1706040
   Kotchick BA, 2001, CLIN PSYCHOL REV, V21, P493, DOI 10.1016/S0272-7358(99)00070-7
   Kuncel NR, 2005, REV EDUC RES, V75, P63, DOI 10.3102/00346543075001063
   Kunter M, 2013, J EDUC PSYCHOL, V105, P805, DOI 10.1037/a0032583
   Kunter M, 2011, CONTEMP EDUC PSYCHOL, V36, P289, DOI 10.1016/j.cedpsych.2011.07.001
   Leung H, 2019, INT J ENV RES PUB HE, V16, P0, DOI 10.3390/ijerph16040621
   Li JL, 2012, AM J ORTHOPSYCHIAT, V82, P157, DOI 10.1111/j.1939-0025.2012.01151.x
   Lindberg Laura D, 2021, CONTRACEPT X, V3, P100064, DOI 10.1016/j.conx.2021.100064
   Maddock JW., 1997, J PSYCHOL HUMAN SEXU, V9, P1, DOI 10.1300/J056v09n03_01
   Maehr M. L., 1996, TRANSFORMING SCH CUL, V0, P0
   Martin Joyce A, 2019, NATL VITAL STAT REP, V68, P1
   McCroskey, 1998, COMMUNICATION RES RE, V15, P344, DOI 10.1080/08824099809362133
   McCroskey JC, 1999, COMMUN MONOGR, V66, P90, DOI 10.1080/03637759909376464
   Meece JL, 2006, ANNU REV PSYCHOL, V57, P487, DOI 10.1146/annurev.psych.56.091103.070258
   Midgley C., 2002, GOALS GOAL STRUCTURE, V0, P0
   Moos R., 1974, CLASSROOM ENV SCALE, V0, P0
   Moos R. H., 1974, CLASSROOM ENV SCALE, V0, P0
   Mudrey R, 2006, J HOMOSEXUAL, V51, P63, DOI 10.1300/J082v51n04_04
   Murray CC, 2019, J SCHOOL HEALTH, V89, P560, DOI 10.1111/josh.12780
   Nair MKC, 2012, INDIAN J PEDIATR, V79, PS60, DOI 10.1007/s12098-011-0436-7
   National Conference of State Legislatures, 2021, STAT POL SEX ED SCH, V0, P0
   Nieto-Munoz S., 2022, N J NEW JERSEY 0414, V0, P0
   Obadia JF, 2018, NEW ENGL J MED, V379, P2297, DOI 10.1056/NEJMoa1805374
   Parcel TL, 2001, SOC FORCES, V79, P881, DOI 10.1353/sof.2001.0021
   Patrick H, 2003, TEACH COLL REC, V105, P1521, DOI 10.1111/1467-9620.00299
   Patrick H, 2001, ELEM SCHOOL J, V102, P35, DOI 10.1086/499692
   Patrick H., 2004, ADV MOTIVATION VOL 1, V13, P233, DOI 10.1016/s0749-7423(03)13009-9
   Patrick H, 2009, J EXP EDUC, V77, P99
   Pinxten M, 2014, BRIT J EDUC PSYCHOL, V84, P152, DOI 10.1111/bjep.12028
   Radel R, 2010, J EDUC PSYCHOL, V102, P577, DOI 10.1037/a0019051
   Redding C, 2019, REV EDUC RES, V89, P499, DOI 10.3102/0034654319853545
   Ryan AM, 2001, AM EDUC RES J, V38, P437, DOI 10.3102/00028312038002437
   Sanjakdar F, 2019, PEDAGOG CULT SOC, V27, P629, DOI 10.1080/14681366.2019.1570967
   Schunk DH, 2020, CONTEMP EDUC PSYCHOL, V60, P0, DOI 10.1016/j.cedpsych.2019.101832
   Sondag KA, 2022, J LGBT YOUTH, V19, P247, DOI 10.1080/19361653.2020.1789530
   SPIELBERGER CD, 1966, ANXIETY BEHAVIOR, V0, P0
   Stanger-Hall KF, 2011, PLOS ONE, V6, P0, DOI 10.1371/journal.pone.0024658
   Teven JJ, 1997, COMMUN EDUC, V46, P1, DOI 10.1080/03634529709379069
   Thompson N. E., 2008, NATL STANDARDS TEACH, V26, P33
   Timmerman G, 2009, TEACH TEACH EDUC, V25, P500, DOI 10.1016/j.tate.2008.08.008
   Turner JC, 2002, J EDUC PSYCHOL, V94, P88, DOI 10.1037//0022-0663.94.1.88
   Vamos S, 2007, HEALTH EDUC BEHAV, V34, P376, DOI 10.1177/1090198106288513
   Vamos S, 2007, AM J HEALTH EDUC, V38, P284, DOI 10.1080/19325037.2007.10598983
   Wight D, 2003, OXFORD REV EDUC, V29, P521, DOI 10.1080/0305498032000153061
   Wild TC, 1997, PERS SOC PSYCHOL B, V23, P837, DOI 10.1177/0146167297238005
   Won S, 2020, J EDUC PSYCHOL, V112, P1003, DOI 10.1037/edu0000399
   Zimmerman RS, 2008, PERSPECT SEX REPRO H, V40, P42, DOI 10.1363/4004208
NR 95
TC 0
Z9 0
U1 3
U2 3
PU SPRINGER/PLENUM PUBLISHERS
PI NEW YORK
PA 233 SPRING ST, NEW YORK, NY 10013 USA
SN 0047-2891
EI 1573-6601
J9 J YOUTH ADOLESCENCE
JI J. Youth Adolesc.
PD NOV 15
PY 2022
VL 51
IS 11
BP 2061
EP 2076
DI 10.1007/s10964-022-01646-w
EA JUL 2022
PG 16
WC Psychology, Developmental
SC Psychology
GA 4V0ER
UT WOS:000824820500001
PM 35794443
DA 2023-03-20
ER

PT J
AU Halverson, M
   Hatchimonji, DR
   Treglia, D
   Flatley, CA
   Herbers, JE
   Cutuli, JJ
AF Halverson, McKenna
   Hatchimonji, Danielle R.
   Treglia, Dan
   Flatley, Claire A.
   Herbers, Janette E.
   Cutuli, J. J.
TI Risky sexual behavior and STI testing among teens experiencing homelessness
SO CHILDREN AND YOUTH SERVICES REVIEW
LA English
DT Article
DE Student homelessness; Sexual risk taking; STI testing; HIV testing; Sexual behavior
ID public-health; mental-health; substance use; youth; runaway; adolescents; gender; gay; prevalence; disparity
AB Teens who experience homelessness are more likely to engage in risky sexual behavior, though less is reliably known about sexually transmitted infection (STI) testing rates in this group. We tested for differences in sexual behaviors and STI/HIV testing based on student homelessness and intersecting factors using data from the 2019 Youth Risk Behavior Survey administered in 7 states and 3 school districts. Students who experienced homelessness were more likely to report risky sexual behavior. Race moderated this link, suggesting that Asian students who experienced homelessness were at greater risk. Homelessness was linked to a greater likelihood of having been tested for STIs/HIV among those who seemed to be in groups recommended for testing. Student sex and lesbian, gay, and bisexual (LGB) identity did not moderate associations between homelessness and risky sexual behavior or STI/HIV testing. The overall sample demonstrated low STI testing rates, indicating a continued need to improve testing rates for all youth at risk for STIs/HIV.
C1 [Halverson, McKenna; Herbers, Janette E.] Villanova Univ, 800 Lancaster Ave, Villanova, PA 19085 USA.
   [Hatchimonji, Danielle R.; Flatley, Claire A.; Cutuli, J. J.] Nemours Childrens Hlth, 1701 Rockland Rd, Wilmington, DE 19803 USA.
   [Treglia, Dan] Univ Penn, 3814 Walnut St, Philadelphia, PA 19104 USA.
C3 Villanova University; University of Pennsylvania
RP Cutuli, JJ (corresponding author), Nemours Childrens Hlth, 1701 Rockland Rd, Wilmington, DE 19803 USA.
EM JJ.Cutuli@Nemours.org
CR Aidala A, 2005, AIDS BEHAV, V9, P251, DOI 10.1007/s10461-005-9000-7
   Caccamo A, 2017, SEX TRANSM DIS, V44, P466, DOI 10.1097/OLQ.0000000000000633
   Cauce AM, 2000, J EMOT BEHAV DISORD, V8, P230, DOI 10.1177/106342660000800403
   CDC, 2018, DIAGNOSES HIV INFECT, V0, P0
   Centers for Disease Control and Prevention, 2020, ANALYZE YRBS SEXUAL, V0, P0
   Clemenzi-Allen AA, 2019, SEX TRANSM DIS, V46, P153, DOI 10.1097/OLQ.0000000000000939
   Cochran BN, 2002, AM J PUBLIC HEALTH, V92, P773, DOI 10.2105/AJPH.92.5.773
   Corliss HL, 2011, AM J PUBLIC HEALTH, V101, P1683, DOI 10.2105/AJPH.2011.300155
   Cutuli JJ, 2020, CHILD PSYCHIAT HUM D, V51, P48, DOI 10.1007/s10578-019-00909-1
   Dong XQ, 2018, GERONTOL GERIATR MED, V4, P0, DOI 10.1177/2333721418778169
   Durso, 2012, SERVING OUR YOUTH FI, V0, P0
   Edidin JP, 2012, CHILD PSYCHIAT HUM D, V43, P354, DOI 10.1007/s10578-011-0270-1
   Edwards E. J., 2020, J CHILDREN POVERTY, V26, P125, DOI 10.1080/10796126.2020.1776688
   GOODMAN E, 1994, J ADOLESCENT HEALTH, V15, P566, DOI 10.1016/1054-139X(94)90140-X
   Grennan T., 2020, CLIN CARE HOMELESS R, V0, P0, DOI DOI 10.1007/978-3-030-40675-2_12
   Gwadz MV, 2010, AIDS EDUC PREV, V22, P312, DOI 10.1521/aeap.2010.22.4.312
   Halcon LL, 2004, J YOUTH ADOLESCENCE, V33, P71, DOI 10.1023/A:1027338514930
   Hatchimonji D.R., 2021, HIGH SCH STUDENTS EX, V0, P0
   Herbers J., 2018, SAGE ENCY LIFESPAN H, V0, P1052
   Herbers JE, 2021, SCHOOL PSYCHOL, V36, P422, DOI 10.1037/spq0000471
   Herbers JE, 2020, PSYCHOL SCHOOLS, V57, P1830, DOI 10.1002/pits.22331
   Jones MM, 2016, WORLD MED HEALTH POL, V8, P139, DOI 10.1002/wmh3.189
   Keuroghlian AS, 2014, AM J ORTHOPSYCHIAT, V84, P66, DOI 10.1037/h0098852
   Kim MJ, 2009, SOC WORK RES, V33, P19, DOI 10.1093/swr/33.1.19
   LeFevre ML, 2014, ANN INTERN MED, V161, P902, DOI 10.7326/M14-1981
   Lindberg LD, 2020, PERSPECT SEX REPRO H, V52, P75, DOI 10.1363/psrh.12151
   MacKellar DA, 2000, AIDS EDUC PREV, V12, P477
   MacLean MG, 1999, AM J COMMUN PSYCHOL, V27, P405, DOI 10.1023/A:1022286111098
   Min JW, 2021, J PEDIATR ADOL GYNEC, V34, P404, DOI 10.1016/j.jpag.2020.11.005
   Mojola SA, 2012, PERSPECT SEX REPRO H, V44, P125, DOI 10.1363/4412512
   Moon MW, 2000, YOUTH SOC, V32, P184, DOI 10.1177/0044118X00032002003
   Morton MH, 2018, J ADOLESCENT HEALTH, V62, P14, DOI 10.1016/j.jadohealth.2017.10.006
   Murray PJ, 2014, PEDIATRICS, V134, PE302, DOI 10.1542/peds.2014-1024
   Ober AJ, 2012, AIDS EDUC PREV, V24, P350, DOI 10.1521/aeap.2012.24.4.350
   Owens DK, 2019, JAMA-J AM MED ASSOC, V321, P2326, DOI 10.1001/jama.2019.6587
   Pfeifer RW, 1997, J ADOLESCENT HEALTH, V20, P339, DOI 10.1016/S1054-139X(97)00038-4
   Piche J, 2018, BEHAV SCI, V8, P0, DOI 10.3390/bs8010006
   Prock KA, 2020, CHILD YOUTH SERV REV, V116, P0, DOI 10.1016/j.childyouth.2020.105176
   Rani S, 2022, SPAT INF RES, V30, P417, DOI 10.1007/s41324-022-00442-9
   Rew L, 2002, J NURS SCHOLARSHIP, V34, P139, DOI 10.1111/j.1547-5069.2002.00139.x
   Rice E, 2013, J ADOLESCENT HEALTH, V52, P773, DOI 10.1016/j.jadohealth.2012.11.011
   Ringwalt CL, 1998, AM J PUBLIC HEALTH, V88, P1325, DOI 10.2105/AJPH.88.9.1325
   Rosario M, 2006, AIDS EDUC PREV, V18, P444, DOI 10.1521/aeap.2006.18.5.444
   ROTHERAMBORUS MJ, 1992, J SEX RES, V29, P15, DOI 10.1080/00224499209551631
   Shafii T, 2020, PEDIATRICS, V145, PS219, DOI 10.1542/peds.2019-2056K
   Sieving RE, 2019, NURS CLIN N AM, V54, P207, DOI 10.1016/j.cnur.2019.02.002
   Silverman JG, 2001, JAMA-J AM MED ASSOC, V286, P572, DOI 10.1001/jama.286.5.572
   Slesnick N, 2009, CHILD YOUTH SERV REV, V31, P732, DOI 10.1016/j.childyouth.2009.01.006
   Solorio M Rosa, 2006, J ADOLESC HEALTH, V39, P0, DOI 10.1016/j.jadohealth.2005.12.017
   Srinivasan S, 2000, AM J PUBLIC HEALTH, V90, P1731, DOI 10.2105/AJPH.90.11.1731
   Terry M.J., 2010, J PEDIAT SCI, V0, P0, DOI DOI 10.17334/JPS.28639
   Teruya C, 2010, WOMEN HEALTH, V50, P719, DOI 10.1080/03630242.2010.532754
   Tevendale HD, 2009, AIDS BEHAV, V13, P154, DOI 10.1007/s10461-008-9395-z
   Thompson SJ, 2010, J HUM BEHAV SOC ENVI, V20, P193, DOI 10.1080/10911350903269831
   Tyler K, 2010, SEX HEALTH, V7, P434, DOI 10.1071/SH09113
   Underwood JM, 2020, MMWR-MORBID MORTAL W, V69, P1, DOI 10.15585/mmwr.su6901a1
   Van Leeuwen JM, 2006, CHILD WELFARE, V85, P151
   Walby S, 2012, SOCIOLOGY, V46, P224, DOI 10.1177/0038038511416164
   Walls NE, 2011, J SEX RES, V48, P423, DOI 10.1080/00224499.2010.501916
   Williams SP, 2018, SEX TRANSM DIS, V45, P494, DOI 10.1097/OLQ.0000000000000780
   Young SD, 2011, AIDS BEHAV, V15, P253, DOI 10.1007/s10461-010-9810-0
NR 61
TC 0
Z9 0
U1 1
U2 2
PU PERGAMON-ELSEVIER SCIENCE LTD
PI OXFORD
PA THE BOULEVARD, LANGFORD LANE, KIDLINGTON, OXFORD OX5 1GB, ENGLAND
SN 0190-7409
EI 1873-7765
J9 CHILD YOUTH SERV REV
JI Child. Youth Serv. Rev.
PD AUG 15
PY 2022
VL 139
IS 
BP 
EP 
DI 10.1016/j.childyouth.2022.106538
EA MAY 2022
PG 8
WC Family Studies; Social Work
SC Family Studies; Social Work
GA 1X8PL
UT WOS:000807712300007
DA 2023-03-20
ER

PT J
AU Keselman, A
   Zeyer, A
AF Keselman, Alla
   Zeyer, Albert
TI Tipping the Fencesitters-The Impact of a Minimal Intervention Enhanced with Biological Facts on Swiss Student Teachers' Perception of HPV Vaccination Safety
SO VACCINES
LA English
DT Article
DE vaccine hesitancy; science for all; biology education; health education; science in daily life
ID beliefs; parents; knowledge; adolescents; strategy; hesitancy; literacy; tool; hiv
AB Not much is known about the role of scientific knowledge in vaccination decision making. This study is based on previous findings that the concern about the human papillomavirus (HPV) agent mutating back to a virulent HPV was common among Swiss student teachers and turned out to be one factor of vaccine hesitancy. The study investigate the impact of a standard public health brochure describing the effectiveness, safety, and importance of HPV vaccination on young student teachers, and the additional effect of supplementing the standard brochure with biological arguments against the mutation concerns. It uses a pre-posttest design and assigns participants randomly to two groups, one reviewing a standard public health brochure, the other the same brochure enhanced with additional biological information. Participants in both groups showed a significant positive change in their beliefs about vaccination safety, effectiveness, and importance in preventing cervical cancer. Post hoc analysis showed significant safety beliefs gain for the subgroup of participants who received the biology-enhanced text and held moderate, rather than high or low, pretest safety beliefs-the so-called fencesitters. We conclude that these fencesitters may particularly profit from even minimal (biologically supplemented) interventions, an effect that should receive more attention in future research.
C1 [Keselman, Alla] Natl Lib Med, Off Engagement & Training, NIH, Bethesda, MD 20894 USA.
   [Zeyer, Albert] Univ Educ Lucerne, Inst Educ Sci & Social Studies, CH-6003 Luzern, Switzerland.
C3 National Institutes of Health (NIH) - USA; NIH National Library of Medicine (NLM)
RP Keselman, A (corresponding author), Natl Lib Med, Off Engagement & Training, NIH, Bethesda, MD 20894 USA.
EM keselmana@nih.gov; albert.zeyer@phlu.ch
CR Aikenhead G.S., 2006, SCI EVERYDAY LIFE EV, V0, P0
   [Anonymous], 2022, HUMAN PAPILLOMAVIRUS, V43, P538
   Arnold JC, 2018, INT J SCI EDUC, V40, P519, DOI 10.1080/09500693.2018.1434721
   BAG Bulletin, 2012, BULLETIN, V43, P949
   Bean SJ, 2011, VACCINE, V29, P1874, DOI 10.1016/j.vaccine.2011.01.003
   Byrne J, 2011, INT J SCI EDUC, V33, P1927, DOI 10.1080/09500693.2010.536999
   Byrne J, 2010, INT J SCI EDUC, V32, P479, DOI 10.1080/09500690802688071
   Centers for Disease Control and Prevention, 2018, HPV VACC COV DAT, V0, P0
   Centers for Disease Control and Prevention, 2021, HUMAN PAPILLOMAVIRUS, V0, P0
   Cohen J., 1988, STAT POWER ANAL BEHA, V0, P0
   Di Rocco S, 2013, PRAVENT GESUNDHEIT, V8, P29, DOI 10.1007/s11553-012-0372-z
   Dietrich L., 2019, SWISS MED FORUM, V19, P220, DOI 10.4414/smf.2019.08064
   Dube E, 2015, VACCINE, V33, P4191, DOI 10.1016/j.vaccine.2015.04.041
   Dumais N, 2009, CBE-LIFE SCI EDUC, V8, P62, DOI 10.1187/cbe.08-08-0048
   Dunne EF, 2007, JAMA-J AM MED ASSOC, V297, P813, DOI 10.1001/jama.297.8.813
   Fensham P., 2012, SCI ENV HLTH, V0, PP7, DOI 10.1007/978-90-481-3949-1_2
   Gust D, 2005, AM J HEALTH BEHAV, V29, P81, DOI 10.5993/AJHB.29.1.7
   Gust DA, 2008, HEALTH EDUC RES, V23, P499, DOI 10.1093/her/cym065
   Hall B, 2008, PATIENT EDUC COUNS, V72, P78, DOI 10.1016/j.pec.2008.01.024
   Heuckmann B, 2020, INT J SCI EDUC, V42, P547, DOI 10.1080/09500693.2020.1717671
   Hochbaum Godfrey, 1952, HLTH BELIEF MODEL, V1, P0
   Holman DM, 2014, JAMA PEDIATR, V168, P76, DOI 10.1001/jamapediatrics.2013.2752
   HPV Krebserkrankungen, 2019, GEN, V0, P0
   Jarrett C, 2015, VACCINE, V33, P4180, DOI 10.1016/j.vaccine.2015.04.040
   Kennedy AM, 2005, PUBLIC HEALTH REP, V120, P252, DOI 10.1177/003335490512000306
   Keselman A, 2004, SCI EDUC, V88, P548, DOI 10.1002/sce.10135
   Keselman A, 2022, BUILDING HLTH MISINF, V0, P0
   Keselman A., 2012, SCI ENV HLTH RENEWED, V0, P127
   Keselman A, 2007, J RES SCI TEACH, V44, P844, DOI 10.1002/tea.20173
   Keselman A, 2017, HEALTH INFORM SER, V0, PP119, DOI 10.1007/978-3-319-51732-2_6
   Keselman A, 2014, J MED LIBR ASSOC, V102, P205, DOI 10.3163/1536-5050.102.3.012
   Kilstadius M, 2017, INT J SCI EDUC, V39, P2261, DOI 10.1080/09500693.2017.1390795
   Kricorian K, 2022, HUM VACC IMMUNOTHER, V18, P0, DOI 10.1080/21645515.2021.1950504
   Lenhard W., 2016, DETTELBACH PSYCHOMET, V0, P0
   Lewandowsky S, 2021, COGNITION, V215, P0, DOI 10.1016/j.cognition.2021.104820
   Morris SB, 2008, ORGAN RES METHODS, V11, P364, DOI 10.1177/1094428106291059
   Okuhara T, 2019, HEALTH PROMOT INT, V34, P552, DOI 10.1093/heapro/day015
   Romine WL, 2013, INT J SCI EDUC, V35, P1874, DOI 10.1080/09500693.2013.778439
   Salmon DA, 2005, ARCH PEDIAT ADOL MED, V159, P470, DOI 10.1001/archpedi.159.5.470
   Simon UK, 2017, PLOS ONE, V12, P0, DOI 10.1371/journal.pone.0174402
   Thorpe EL, 2012, VACCINE, V30, P1149, DOI 10.1016/j.vaccine.2011.12.019
   WASSERMAN S, 1988, J EDUC STAT, V13, P75
   Zeyer A, 2009, PRAVENT GESUNDHEIT, V4, P235, DOI 10.1007/s11553-009-0170-4
   Zeyer A., 2015, M HLTH INFORM NEEDS, V0, PP235, DOI 10.1016/B978-0-08-100248-3.00011-1
   Zeyer A, 2019, SUSTAINABILITY-BASEL, V11, P0, DOI 10.3390/su11236644
   Zeyer A, 2015, PRAVENT GESUNDHEIT, V10, P153, DOI 10.1007/s11553-014-0479-5
NR 46
TC 4
Z9 4
U1 0
U2 0
PU MDPI
PI BASEL
PA ST ALBAN-ANLAGE 66, CH-4052 BASEL, SWITZERLAND
SN 
EI 2076-393X
J9 VACCINES-BASEL
JI Vaccines
PD FEB 15
PY 2022
VL 10
IS 2
BP 
EP 
DI 10.3390/vaccines10020175
PG 13
WC Immunology; Medicine, Research & Experimental
SC Immunology; Research & Experimental Medicine
GA ZJ1DZ
UT WOS:000762053600001
PM 35214634
DA 2023-03-20
ER

PT J
AU Nkwei, ES
   Roberts-Lombard, M
   Maduku, DK
AF Nkwei, Emile Saker
   Roberts-Lombard, Mornay
   Maduku, Daniel Kofi
TI A Moderated Mediation Model to Explain Consistent Condom Use Intention Among Young Adults in South Africa
SO SOCIAL MARKETING QUARTERLY
LA English
DT Article
DE expectation confirmation theory; social marketing; consistent condom use; young adults; moderated mediation
ID university-students; gender-differences; satisfaction; female; antecedents; predictors; behavior; impact; consequences; perceptions
AB Background: Behavioral sustenance is one of the main outcomes of social marketing programs to address health issues, such as HIV and AIDS prevention. However, academic research into consistent condom use is interestingly sparse, particularly in South Africa, the country with the highest HIV-infected population in the world. Young adults are particularly vulnerable because they often engage in unprotected sex. Focus of the Article: This study explores the factors driving consistent condom use intention with theoretical considerations in the expectation confirmation theory. The study investigates whether factors within the condom product category such as brand satisfaction and brand value enhance or weaken the effect of met/unmet brand expectations on consistent condom use intention of young adults. It further tests whether this potential enhanced or weakened effect significantly differs between male and female condom users. Research Questions: Does dis/confirmation influence consistent condom use in the presence of brand satisfaction and brand value or not? Does gender moderate the mediations found in the expectation confirmation model? Importance to the Social Marketing Field: From a theoretical perspective, the study expands the expectancy confirmation theory by focusing on the indirect effects of dis/confirmation on continuance intention. The study also tests the mediated moderating role of gender. Methods: The study was descriptive in nature and a quantitative survey was used to obtain data from 724 young adults in South Africa. Quota sampling was applied to select respondents. Finally, the structural equation modelling technique was used to assess the measurement and structural models. Results: Findings indicate that perceived brand value determines consistent condom use intention. The mediating role of perceived brand value on the relationship between dis/confirmation and consistent condom use intention was more pronounced among males compared to females. Dis/confirmation and perceived brand value were significant determinants of condom brand satisfaction. However, the influence of brand satisfaction on consistent condom use intention was not supported. Recommendations for Research or Practice: The concept of consistent condom use should be integrated in the brand message. A segmented approach based on gender should be used by condom companies to promote their products to young adults. These companies should provide condoms that meet the expectations of male and female young adult consumers as two different market segments. Limitations: Only one province was investigated in South Africa. Social desirability bias was not controlled.
C1 [Nkwei, Emile Saker; Roberts-Lombard, Mornay; Maduku, Daniel Kofi] Univ Johannesburg, Dept Mkt Management, ZA-2006 Johannesburg, South Africa.
C3 University of Johannesburg
RP Nkwei, ES (corresponding author), Univ Johannesburg, Dept Mkt Management, ZA-2006 Johannesburg, South Africa.
EM emilesaker@gmail.com
CR Agha S, 2019, J HEALTH COMMUN, V24, P284, DOI 10.1080/10810730.2019.1597952
   Ajayi AI, 2019, BMC PUBLIC HEALTH, V19, P0, DOI 10.1186/s12889-019-7543-1
   Ali R., 2015, J APPL BUSINESS RES, V31, P1425, DOI 10.19030/JABR.V31I4.9328
   ANDERSON JC, 1988, PSYCHOL BULL, V103, P411, DOI 10.1037/0033-2909.103.3.411
   Anderson M., 2018, TEENS SOCIAL MEDIA T, V0, P0
   [Anonymous], 2010, WORLD HEALTH STATISTICS 2010, V0, P0
   Bahri-Ammari N, 2016, INT J CONTEMP HOSP M, V28, P559, DOI 10.1108/IJCHM-10-2014-0508
   BarNir A, 2011, J APPL SOC PSYCHOL, V41, P270, DOI 10.1111/j.1559-1816.2010.00713.x
   Barron T, 1991, FAMILY PLAN WORLD, V1, P22
   Bhattacherjee A, 2001, DECIS SUPPORT SYST, V32, P201, DOI 10.1016/S0167-9236(01)00111-7
   Biron M, 2016, EUR J WORK ORGAN PSY, V25, P430, DOI 10.1080/1359432X.2015.1111338
   Byrne B.M., 2012, STRUCTURAL EQUATION, V0, P0
   Carrizo-Moreira António, 2017, INNOVAR, V27, P23, DOI 10.15446/innovar.v27n64.62366
   Chapman S, 2012, SEX HEALTH, V9, P44, DOI 10.1071/SH10165
   Chen L, 2015, AER ADV ENG RES, V31, P43
   Chitamun S, 2003, S AFR J PSYCHOL, V33, P154, DOI 10.1177/008124630303300303
   Chowdhury SM, 2017, SOUTH ECON J, V84, P474, DOI 10.1002/soej.12223
   Chuah SHW, 2017, J RETAIL CONSUM SERV, V36, P124, DOI 10.1016/j.jretconser.2017.01.010
   Cohen D, 1999, AM J PUBLIC HEALTH, V89, P567, DOI 10.2105/AJPH.89.4.567
   Collier KL, 2017, J HEALTH COMMUN, V22, P183, DOI 10.1080/10810730.2016.1261969
   Curras-Perez R, 2016, J TRAVEL TOUR MARK, V33, P899, DOI 10.1080/10548408.2015.1075458
   De Wet N, 2014, AJAR-AFR J AIDS RES, V13, P13, DOI 10.2989/16085906.2014.886605
   Domegan C, 2016, J MARKET MANAG-UK, V32, P1123, DOI 10.1080/0267257X.2016.1183697
   Eggers SM, 2016, ARCH SEX BEHAV, V45, P353, DOI 10.1007/s10508-015-0525-1
   FORNELL C, 1981, J MARKETING RES, V18, P39, DOI 10.2307/3151312
   Fu XM, 2018, TRANSPORT RES A-POL, V113, P476, DOI 10.1016/j.tra.2018.05.012
   Giannou FK, 2016, EXPERT REV PHARM OUT, V16, P489, DOI 10.1586/14737167.2016.1102635
   Hapsari R, 2016, PROC ECON FINANC, V35, P388, DOI 10.1016/S2212-5671(16)00048-4
   Harman H.H., 1976, MODERN FACTOR ANAL, V0, P0
   HARVEY PD, 1994, STUD FAMILY PLANN, V25, P52, DOI 10.2307/2137989
   Heeren GA, 2007, AIDS EDUC PREV, V19, P1, DOI 10.1521/aeap.2007.19.1.1
   Hsu CL, 2015, ELECTRON COMMER R A, V14, P46, DOI 10.1016/j.elerap.2014.11.003
   Hsu MH, 2015, INT J INFORM MANAGE, V35, P45, DOI 10.1016/j.ijinfomgt.2014.09.002
   Huang GX, 2020, COMPUT HUM BEHAV, V103, P151, DOI 10.1016/j.chb.2019.09.013
   Ifinedo P, 2017, INT J INF LEARN TECH, V34, P322, DOI 10.1108/IJILT-12-2016-0059
   Jalil NAA, 2015, PROC ECON FINANC, V37, P538, DOI 10.1016/S2212-5671(16)30162-9
   Jebarajakirthy C., 2017, INT REV PUB NON MARK, V14, P495, DOI 10.1007/s12208-017-0184-0
   Joo S, 2016, ELECTRON LIBR, V34, P554, DOI 10.1108/EL-02-2015-0033
   Joo YJ, 2017, COMPUT HUM BEHAV, V69, P83, DOI 10.1016/j.chb.2016.12.025
   Kalolo A, 2015, REPROD HEALTH, V12, P0, DOI 10.1186/s12978-015-0097-5
   Karatepe OM, 2011, J BUS ECON MANAG, V12, P278, DOI 10.3846/16111699.2011.573308
   Khalid H, 2019, AIDS CARE, V31, P767, DOI 10.1080/09540121.2018.1557317
   Kim J, 2010, CLOTH TEXT RES J, V28, P56, DOI 10.1177/0887302X08329647
   Kisler TS, 2008, J SOC PERS RELAT, V25, P587, DOI 10.1177/0265407508090874
   Kline R.B., 2005, PRINCIPLES PRACTICE, V0, P0
   Kreager DA, 2016, SEX ROLES, V75, P377, DOI 10.1007/s11199-016-0618-x
   Lee SM, 2018, J QUAL ASSUR HOSP TO, V19, P151, DOI 10.1080/1528008X.2016.1230036
   Lento C, 2018, ACCOUNT EDUC, V27, P1, DOI 10.1080/09639284.2017.1361849
   Liao CC, 2017, INFORM MANAGE-AMSTER, V54, P651, DOI 10.1016/j.im.2016.12.005
   Lin TC, 2012, DECIS SUPPORT SYST, V54, P63, DOI 10.1016/j.dss.2012.04.004
   Liu J.W., 2015, OPEN J SOCIAL SCI, V3, P159, DOI 10.4236/jss.2015.37026
   Mahlalela NB, 2015, EUR J CONTRACEP REPR, V20, P379, DOI 10.3109/13625187.2015.1036415
   Malik M.E., 2012, INT J BUS SOC SCI, V3, P123
   Marinkovic V, 2020, TECHNOL ANAL STRATEG, V32, P306, DOI 10.1080/09537325.2019.1655537
   Meekers Dominique, 2005, J ADOLESC HEALTH, V36, P530, DOI 10.1016/j.jadohealth.2004.10.012
   Mencarelli R, 2017, J RETAIL CONSUM SERV, V38, P12, DOI 10.1016/j.jretconser.2017.04.008
   MEYERSLEVY J, 1991, J CONSUM RES, V18, P63, DOI 10.1086/209241
   Milhausen RR, 2018, J SEX RES, V55, P21, DOI 10.1080/00224499.2017.1298713
   Mulwo AK, 2009, AJAR-AFR J AIDS RES, V8, P311, DOI 10.2989/AJAR.2009.8.3.7.928
   Neville Stephen, 2014, NURS PRAX N Z, V30, P5
   Oghuma AP, 2016, TELEMAT INFORM, V33, P34, DOI 10.1016/j.tele.2015.05.006
   Oliver R.L., 1997, SATISFACTION BEHAV P, V0, P0
   OLIVER RL, 1980, J MARKETING RES, V17, P460, DOI 10.2307/3150499
   Osah O.-O., 2015, THESIS U CAPE TOWN C, V0, P0
   PARASURAMAN A, 1988, J RETAILING, V64, P12
   Patouillard Edith, 2007, INT J EQUITY HEALTH, V6, P17, DOI 10.1186/1475-9276-6-17
   Pitpitan EV, 2015, J BEHAV MED, V38, P194, DOI 10.1007/s10865-014-9591-4
   Protogerou C, 2017, AUST J PSYCHOL, V69, P130, DOI 10.1111/ajpy.12127
   Protogerou C, 2013, J APPL SOC PSYCHOL, V43, PE23, DOI 10.1111/jasp.12039
   Rich A, 2014, EUR J CONTRACEP REPR, V19, P295, DOI 10.3109/13625187.2014.917624
   Rundle-Thiele S., 2017, SEGMENTATION IN SOCIAL MARKETING: PROCESS, V0, P197
   Sastry S, 2016, CULT HEALTH SEX, V18, P553, DOI 10.1080/13691058.2015.1094575
   Se?ilmis C., 2016, INT J BUSINESS MANAG, V5, P65
   Simmering MJ, 2015, ORGAN RES METHODS, V18, P473, DOI 10.1177/1094428114560023
   Stats SA, 2018, YEARL ARCH 2018, V0, P0
   Sweat MD, 2020, AM J HEALTH PROMOT, V34, P91, DOI 10.1177/0890117119864921
   Sweeney MM, 2020, PSYCHOL HEALTH, V35, P366, DOI 10.1080/08870446.2019.1631306
   TANNEN D, 1990, DISCOURSE PROCESS, V13, P73, DOI 10.1080/01638539009544747
   Taruberekera N, 2019, PLOS ONE, V14, P0, DOI 10.1371/journal.pone.0221581
   Terris-Prestholt F, 2016, J HEALTH ECON, V48, P107, DOI 10.1016/j.jhealeco.2016.04.001
   Teye-Kwadjo E., 2014, THESIS STELLENBOSCH, V0, P0
   Truong VD, 2015, J SOC MARKET, V5, P357, DOI 10.1108/JSOCM-04-2014-0025
   Tsao W.-Y., 2013, J PROMOTION MANAGEME, V19, P283, DOI 10.1080/10496491.2013.770811
   Turgut H., 2016, INT J BUSINESS MANAG, V11, P83, DOI 10.5539/ijbm.v11n12p83
   UNAIDS, 2020, US, V0, P0
   Veeramootoo N, 2018, GOV INFORM Q, V35, P161, DOI 10.1016/j.giq.2018.03.004
   Vromen A, 2015, J YOUTH STUD, V18, P80, DOI 10.1080/13676261.2014.933198
   Walsh G, 2013, J BUS RES, V66, P989, DOI 10.1016/j.jbusres.2011.12.022
   Xu JJ, 2013, MIS QUART, V37, P777, DOI 10.25300/MISQ/2013/37.3.05
   Yen Y.-S., 2013, INT J COMPUTER INFOR, V0, P386
   YOUNG YI NA, 2015, JOURNAL OF THE KOREAN SOCIETY OF FOOD SCIENCE AND NUTRITION 한국식품영양과학회지, V44, P1750
   Zainal A., 2014, P 4 INT C GLOBAL BUS, V0, P60
NR 92
TC 0
Z9 0
U1 2
U2 2
PU SAGE PUBLICATIONS LTD
PI LONDON
PA 1 OLIVERS YARD, 55 CITY ROAD, LONDON EC1Y 1SP, ENGLAND
SN 1524-5004
EI 1539-4093
J9 SOC MARK Q
JI Soc. Mark. Q.
PD SEP 15
PY 2022
VL 28
IS 3
BP 208
EP 228
DI 10.1177/15245004221116857
EA AUG 2022
PG 21
WC Business
SC Business & Economics
GA 4D8IP
UT WOS:000841777300001
DA 2023-03-20
ER

PT J
AU Kahssay, SW
   Amlaku, S
   Teka, T
   Workneh, BD
AF Kahssay, Semere Welday
   Amlaku, Salelign
   Teka, Tekleab
   Workneh, Birhanu Demeke
TI Effect of HIV/AIDS information distribution on the status of behavioral change among students of higher education institutions in Ethiopia: experience of Wollo University
SO HIV & AIDS REVIEW
LA English
DT Article
DE HIV/AIDS; knowledge; attitude; practice; students; Ethiopia
ID knowledge; prevention; awareness; attitude
AB Introduction: Substantial distribution of information, education, and communication related to human immunodeficiency virus (HIV)/acquired immunodeficiency syndrome (AIDS) are the most cost-effective means to deliver desirable behavioral changes to stop/diminish the spread of the disease. Material and methods: In the present study, a cross-sectional study was conducted, and the sample size was determined using a single population proportion formula. Collected data was processed with SPSS version 22.0 statistical software, and descriptive method of data analysis was used. A total of 363 participants were included from March to June 2020, using stratified sampling followed by a simple random sampling technique. Results: The findings revealed that, major source of information used by university students on HIV/AIDS was radio (52.3%), followed by television (47.1%). From the study subjects, 60.3%, 39.4%, and 31.9% of them labeled currently available information sources as group specific, fear arousing, and boring, respectively. Students from College of Medicine and Health Sciences showed a better understanding of the virus. Moreover, a small number of the study subjects, i.e., 66 (18.2%), had a negative attitude towards people living with HIV/AIDS. Conclusions: Most participants had fair knowledge about definition, transmission, and prevention of HIV/AIDS. However, knowledge by itself could not guarantee a change in behavior, as students were involved in different risky activities. In nearly all the cases, academic years of the participants and their field of study had an influence on the magnitude of behavioral changes delivered.
C1 [Kahssay, Semere Welday] Mizan Tepi Univ, Coll Med & Hlth Sci, Sch Pharm, Dept Pharmaceut Chem, Mizan Aman, Ethiopia.
   [Amlaku, Salelign] Debre Markos Univ, Coll Med & Hlth Sci, Dept Pharm, Debre Markos, Ethiopia.
   [Teka, Tekleab; Workneh, Birhanu Demeke] Wollo Univ, Coll Med & Hlth Sci, Dept Pharm, Dessie, Ethiopia.
C3 University of Gondar; University of Gondar; University of Gondar
RP Kahssay, SW (corresponding author), Mizan Tepi Univ, Coll Med & Hlth Sci, Sch Pharm, Dept Pharmaceut Chem, Mizan Aman, Ethiopia.
EM semere0409@gmail.com
CR Asmare J, 2006, ETHIOP J ED SCI, V0, P0, DOI DOI 10.4314/ejesc.v2i1.41973
   CDC, 2021, 40 YEARS PROGR IT IS, V0, P0
   Dagnaw M, 2019, BIOTECH INT, V12, P63
   Deribew A, 2019, ETHIOP J HEALTH SCI, V29, P859, DOI 10.4314/ejhs.v29i1.7
   ISAPSO, 2000, IMPL HIV AIDS PREV P, V0, P0
   Kangethe S. M., 2016, JOURNAL OF HUMAN ECOLOGY, V55, P221
   Kassaye Z, 2005, ETHIOP J HEALTH SCI, V15, P1
   Kene C, 2021, HIV AIDS-RES PALLIAT, V13, P681, DOI 10.2147/HIV.S300859
   Lewthwaite P., 2009, MEDICINE, V37, P333
   Lin F, 2016, AM J PREV MED, V50, P699, DOI 10.1016/j.amepre.2016.01.011
   Loconsole D, 2020, ANN IG MED PREV COMU, V32, P56, DOI 10.7416/ai.2020.2330
   Mengistie Z., 2015, SCI J PUBLIC HLTH, V3, P592, DOI 10.11648/j.sjph.20150304.30
   Petros P, 2014, HIV AIDS REV, V13, P26, DOI 10.1016/j.hivar.2013.12.001
   Pourjam R, 2020, HIV AIDS-RES PALLIAT, V12, P165, DOI 10.2147/HIV.S242784
   Sannathimmappa MB, 2019, INT J MED RES HEALTH, V8, P110
   Shiferaw Yitayal, 2011, BMC RES NOTES, V4, P505, DOI 10.1186/1756-0500-4-505
   UNICEF, 2011, KNOWLEDGE ATTITUDES, V0, P0
   World Health Organisation, 2021, HIV AIDS, V0, P0
   Yimer, 2014, SCI J PUBLIC HLTH, V2, P78
NR 19
TC 0
Z9 0
U1 1
U2 2
PU TERMEDIA PUBLISHING HOUSE LTD
PI POZNAN
PA KLEEBERGA ST 2, POZNAN, 61-615, POLAND
SN 1730-1270
EI 1732-2707
J9 HIV AIDS REV
JI HIV AIDS Rev.
PD JUN 15
PY 2022
VL 21
IS 2
BP 129
EP 136
DI 10.5114/hivar.2022.114588
PG 8
WC Infectious Diseases
SC Infectious Diseases
GA 1K2JW
UT WOS:000798434700006
DA 2023-03-20
ER

PT J
AU Kroneman, M
   Admiraal, W
   Kleistra, Y
AF Kroneman, Marieke
   Admiraal, Wilfried
   Kleistra, Yvonne
TI Peer education on sexual diversity in Dutch secondary education: Peer educators' perceptions of activities and perceived outcomes
SO JOURNAL OF GAY & LESBIAN SOCIAL SERVICES
LA English
DT Article
DE Intervention; Interviews; LGBT; peer education; secondary schools
ID health-education; hiv prevention; interventions; gay; perspectives
AB Process evaluations of peer education on the topic of sexuality and relationships pay little attention to the activities implemented by peer educators. Process evaluation with other target groups indicate clusters of activities that refer to educator skills, offering a safe place to learn, and efforts to change attitudes. An overarching factor named life experiences influences how peer educators implement activities. In this study, a peer education for social acceptance of LGBT was created and implemented in pre-vocational secondary schools. Students trained as peer educators implemented peer education, and after the implementation, they were interviewed about their activities. Sharing the coming-out story appeared to play a central role in the peer education intervention and its perceived outcomes.
C1 [Kroneman, Marieke; Admiraal, Wilfried] Leiden Univ, ICLON Grad Sch Teaching, Leiden, Netherlands.
   [Kroneman, Marieke] Hague Univ Appl Sci, Dept Social Work & Educ, The Hague, Netherlands.
   [Kleistra, Yvonne] Leiden Univ, Fac Global Governance Affairs, Leiden, Netherlands.
C3 Leiden University; Leiden University - Excl LUMC; Leiden University; Leiden University - Excl LUMC
RP Kroneman, M (corresponding author), Leiden Univ, ICLON Grad Sch Teaching, Leiden, Netherlands.
EM m.kroneman@hhs.nl
CR Adamchak S.E., 2006, 7 FAM HLTH INT YOUTH, V0, P0
   AJZEN I, 1991, ORGAN BEHAV HUM DEC, V50, P179, DOI 10.1016/0749-5978(91)90020-T
   Al-Iryani B, 2011, INT Q COMMUNITY HEAL, V31, P133, DOI 10.2190/IQ.31.2.c
   Audrey S, 2006, SOC SCI MED, V63, P320, DOI 10.1016/j.socscimed.2005.12.010
   Azizi M, 2017, J PEDIAT REV, V5, P0, DOI 10.17795/jpr-7692
   Backett-Milburn K, 2000, HEALTH EDUC RES, V15, P85, DOI 10.1093/her/15.1.85
   Benni E, 2016, GLOB HEALTH PROMOT, V23, P15, DOI 10.1177/1757975914558309
   Boulden, 2004, J GAY LESBIAN SOCIAL, V17, P17, DOI 10.1300/J041v17n04_02
   Campbell C, 2002, SOC SCI MED, V55, P331, DOI 10.1016/S0277-9536(01)00289-1
   Cense M, 2017, J HOMOSEXUAL, V64, P654, DOI 10.1080/00918369.2016.1196992
   Dhand A, 2006, SOC SCI MED, V63, P2674, DOI 10.1016/j.socscimed.2006.06.026
   Dutch Ministry of Education Arts Sciences., 2016, HOUS PARL 27 017 HOM, V0, P0
   Fields J, 2015, SEX EDUC-SEX SOC LEA, V15, P188, DOI 10.1080/14681811.2014.992065
   Forrest S., 2002, SEX EDUC-SEX SOC LEA, V2, P195, DOI 10.1080/1468181022000025776
   Hooghe M, 2012, J YOUTH ADOLESCENCE, V41, P1197, DOI 10.1007/s10964-012-9786-3
   Kim CR, 2008, INT FAM PLAN PERSPEC, V34, P89, DOI 10.1363/3408908
   Klein LA, 2014, SOC SCI MED, V111, P101, DOI 10.1016/j.socscimed.2014.04.009
   Kwon P, 2012, J GAY LESBIAN SOC SE, V24, P62, DOI 10.1080/10538720.2012.643285
   Layzer C, 2017, J SCHOOL HEALTH, V87, P513, DOI 10.1111/josh.12519
   Lee J, 2009, J HIV-AIDS SOC SERV, V8, P57, DOI 10.1080/15381500902736194
   Meyer IH, 2013, AM J PUBLIC HEALTH, V103, P1764, DOI 10.2105/AJPH.2013.301385
   Paluck EL, 2009, ANNU REV PSYCHOL, V60, P339, DOI 10.1146/annurev.psych.60.110707.163607
   Pettigrew TF, 2006, J PERS SOC PSYCHOL, V90, P751, DOI 10.1037/0022-3514.90.5.751
   Plummer ML, 2007, HEALTH EDUC RES, V22, P500, DOI 10.1093/her/cyl103
   Prochaska JO., 2015, HLTH BEHAV THEORY RE, V0, P125
   Riggs AD, 2011, TEACH TEACH EDUC, V27, P201, DOI 10.1016/j.tate.2010.08.002
   Southgate E, 2017, HEALTH EDUC J, V76, P3, DOI 10.1177/0017896916641459
   Sriranganathan G, 2012, HEALTH EDUC J, V71, P62, DOI 10.1177/0017896910386266
   Tolli MV, 2012, HEALTH EDUC RES, V27, P904, DOI 10.1093/her/cys055
   VANDEVEN P, 1995, BASIC APPL SOC PSYCH, V17, P153, DOI 10.1207/s15324834basp1701&2_9
   Vanwesenbeeck, 2009, SEXUAL DIVERSITY DUT, V0, P181
   Vijlbrief, 2018, DOING IT OPTIMAL IMP, V0, P0
   Visser Maretha J, 2007, SAHARA J, V4, P678
   Wernick LJ, 2013, CHILD YOUTH SERV REV, V35, P1576, DOI 10.1016/j.childyouth.2013.06.005
   Wright SC, 1997, J PERS SOC PSYCHOL, V73, P73, DOI 10.1037/0022-3514.73.1.73
NR 35
TC 0
Z9 0
U1 2
U2 5
PU ROUTLEDGE JOURNALS, TAYLOR & FRANCIS LTD
PI ABINGDON
PA 2-4 PARK SQUARE, MILTON PARK, ABINGDON OX14 4RN, OXON, ENGLAND
SN 1053-8720
EI 1540-4056
J9 J GAY LESBIAN SOC SE
JI J. Gay Lesbian Soc. Serv.
PD OCT 2
PY 2022
VL 34
IS 4
BP 466
EP 488
DI 10.1080/10538720.2021.2008573
EA NOV 2021
PG 23
WC Social Work
SC Social Work
GA 4I2VT
UT WOS:000724675000001
DA 2023-03-20
ER

PT J
AU Babatunde, AO
   Agboola, P
   Babatunde, Y
   Ilesanmi, EB
   Ayodele, H
   Ezechi, OC
AF Babatunde, Abdulhammed Opeyemi
   Agboola, Progress
   Babatunde, Yusuf
   Ilesanmi, Esther Bosede
   Ayodele, Habibllah
   Ezechi, Oliver Chukwujekwu
TI Assessment of knowledge and acceptability of HIV Self-Testing among students of selected universities in Southwest Nigeria: an online cross-sectional study
SO PAN AFRICAN MEDICAL JOURNAL
LA English
DT Article
DE Nigeria; students; university; HIV; AIDs
ID home collection; test kit; preferences
AB Introduction: in Nigeria, it was estimated that 1.9 million people were living with HIV of which 130,000 people were newly infected with HIV. HIV self-testing would potentially increase access to HIV testing for people to know their status, get diagnosed, and initiate treatment as soon as possible. Our study aims to assess the knowledge of HIV Self-Testing (HIVST) and the acceptability of this youth-friendly approach among students in southwest Nigeria online. Methods: a cross-sectional study was conducted among bona fide undergraduate students (2019/2020 session) of two popular tertiary institutions in southwest Nigeria. An online standardized self-administered questionnaire was administered using Google Forms. Microsoft Excel and IBM SPSS statistics were used for tabulation and statistical data analysis. The Chi-Square test was conducted using a P value of 0.05 to determine the level of significance. Results: of the 155 students that participated in the study, 82 (52.9%) were male. Most of the respondents (65.2%) were studying medicine and other health-related courses. The mean knowledge of HIVST among respondents was slightly above average. Respondents studying medical and other health-related courses showed a slightly better level of knowledge than others although not statistically significant (P = 0.222). 76.1% of respondents had never used the HIVST option before and 62.6% are willing to use it sometimes in the future. Conclusion: to achieve the UNAIDS 95-95-95 fast-track targets in Nigeria by 2030, there is a need to promote sexual and reproductive health education and increase awareness and accessibility of HIVST to youths.
C1 [Babatunde, Abdulhammed Opeyemi] Univ Ibadan, Coll Med, Fac Clin Sci, Med & Surg, Ibadan, Nigeria.
   [Babatunde, Abdulhammed Opeyemi; Babatunde, Yusuf] Healthy Africans Platform, Ibadan, Nigeria.
   [Agboola, Progress] Ladoke Akintola Univ Technol, Fac Clin Sci, Dept Med & Surg, Ogbomosho, Nigeria.
   [Babatunde, Yusuf] Univ Ilorin, Dept Pharm, Ilorin, Kwara, Nigeria.
   [Ilesanmi, Esther Bosede] Univ Coll Hosp, Dept Nursing Serv, Ibadan, Oyo, Nigeria.
   [Ayodele, Habibllah] Fac Technol Univ Ibadan, Dept Mech Engn, Ibadan, Nigeria.
   [Ezechi, Oliver Chukwujekwu] Centre Reprod & Populat Hlth Studies, Lagos, Nigeria.
   [Ezechi, Oliver Chukwujekwu] Nigerian Inst Med Res, Lagos, Nigeria.
   [Ezechi, Oliver Chukwujekwu] Lead City Univ, Dept Publ Hlth, Ibadan, Nigeria.
C3 University of Ibadan; University of Ilorin; University of Ibadan; University College Hospital, Ibadan
RP Babatunde, AO (corresponding author), Univ Ibadan, Coll Med, Fac Clin Sci, Med & Surg, Ibadan, Nigeria.
EM abdulhammedbabatunde@gmail.com
CR Brown B, 2015, GLOB PUBLIC HEALTH, V10, P354, DOI 10.1080/17441692.2014.947303
   Carballo-Dieguez A, 2012, AIDS BEHAV, V16, P1753, DOI 10.1007/s10461-012-0274-2
   Choko AT, 2015, PLOS MED, V12, P0, DOI 10.1371/journal.pmed.1001873
   Choko AT, 2011, PLOS MED, V8, P0, DOI 10.1371/journal.pmed.1001102
   Harichund C, 2018, AIDS BEHAV, V22, P560, DOI 10.1007/s10461-017-1848-9
   Hatzold K, 2019, J INT AIDS SOC, V22, P0, DOI 10.1002/jia2.25244
   Hlongwa M, 2020, BMC PUBLIC HEALTH, V20, P0, DOI 10.1186/s12889-020-8184-0
   Iliyasu Z, 2020, INT J STD AIDS, V31, P820, DOI 10.1177/0956462420920136
   Indravudh PP, 2017, AIDS, V31, PS203, DOI 10.1097/QAD.0000000000001516
   Izizag BB, 2018, PAN AFR MED J, V31, P0, DOI 10.11604/pamj.2018.31.248.13855
   Johnson C, 2014, AIDS BEHAV, V18, PS391, DOI 10.1007/s10461-014-0832-x
   Johnson C, 2020, BMC PUBLIC HEALTH, V20, P0, DOI 10.1186/s12889-020-08855-7
   Johnson CC, 2017, J INT AIDS SOC, V20, P0, DOI 10.7448/IAS.20.1.21594
   Joint United Nations Programme on HIV/AIDS, 2015, UND FAST TRACK ACC A, V0, P0
   Kalibala S, 2014, AIDS BEHAV, V18, PS405, DOI 10.1007/s10461-014-0830-z
   Kebede B, 2013, PAN AFR MED J, V15, P0, DOI 10.11604/pamj.2013.15.50.2328
   Kumwenda M, 2014, AIDS BEHAV, V18, PS396, DOI 10.1007/s10461-014-0817-9
   Madiba S, 2015, BMC PUBLIC HEALTH, V15, P0, DOI 10.1186/s12889-015-1746-x
   Makusha T, 2015, PLOS ONE, V10, P0, DOI 10.1371/journal.pone.0122783
   Merchant RC, 2017, PUBLIC HEALTH, V145, P7, DOI 10.1016/j.puhe.2016.12.002
   Mokgatle MM, 2017, PLOS ONE, V12, P0, DOI 10.1371/journal.pone.0169765
   Musheke M, 2013, BMC PUBLIC HEALTH, V13, P0, DOI 10.1186/1471-2458-13-220
   Njau B, 2019, BMC PUBLIC HEALTH, V19, P0, DOI 10.1186/s12889-019-7685-1
   Nyblade L, 2009, J INT AIDS SOC, V12, P0, DOI 10.1186/1758-2652-12-15
   Obiezu-Umeh C, 2021, BMC PUBLIC HEALTH, V21, P0, DOI 10.1186/s12889-020-10072-1
   Osmond DH, 2000, J ACQ IMMUN DEF SYND, V24, P363
   Pai NP, 2014, AIDS RES TREAT, V2014, P0, DOI 10.1155/2014/747619
   Perez GM, 2016, TROP MED INT HEALTH, V21, P759, DOI 10.1111/tmi.12703
   Spielberg F, 2000, AIDS, V14, P1819, DOI 10.1097/00002030-200008180-00018
   Thirumurthy H, 2016, LANCET HIV, V3, PE266, DOI 10.1016/S2352-3018(16)00041-2
   Tonen-Wolyec S, 2019, PAN AFR MED J, V33, P0, DOI 10.11604/pamj.2019.33.83.18586
   Tun W, 2018, J INT AIDS SOC, V21, P0, DOI 10.1002/jia2.25124
   UNITAID Innovation in Global Health, 2017, HIV RAP DIAGN SELF T, V3rd, P0
   van Rooyen H, 2015, J INT AIDS SOC, V18, P0, DOI 10.7448/IAS.18.1.19445
   Vara PA, 2020, AIDS RES THER, V17, P0, DOI 10.1186/s12981-020-00311-1
   World Health Organization, 2014, HIV SELF TEST, V0, P12
   World Health Organization, 2016, GUIDELINES HIV SELF, V0, P0
   Zanolini A, 2018, AIDS RES HUM RETROV, V34, P254, DOI 10.1089/aid.2017.0156
NR 40
TC 0
Z9 0
U1 0
U2 0
PU AFRICAN FIELD EPIDEMIOLOGY NETWORK-AFENET
PI KAMPALA
PA PO BOX 12874, KAMPALA, 00000, UGANDA
SN 
EI 1937-8688
J9 PAN AFR MED J
JI Pan Afr. Med. J.
PD OCT 24
PY 2022
VL 43
IS 
BP 
EP 
DI 10.11604/pamj.2022.43.94.31741
PG 12
WC Public, Environmental & Occupational Health
SC Public, Environmental & Occupational Health
GA 8J7QA
UT WOS:000922605200002
PM 36660087
DA 2023-03-20
ER

PT J
AU Gnatou, GYS
   Gbeasor-Komlanvi, FA
   Sadio, A
   Konu, YR
   Tchankoni, MK
   Zida-Compaore, WIC
   Agbonon, A
   Ekouevi, DK
AF Gnatou, Gatibe Yendu-Suglpak
   Gbeasor-Komlanvi, Fifonsi Adjidossi
   Sadio, Arnold Junior
   Konu, Yao Rodion
   Tchankoni, Martin Kouame
   Zida-Compaore, Wendpouire Ida Carine
   Agbonon, Amegnona
   Ekouevi, Didier Koumavi
TI Knowledge and practices of female students at university of Kara regarding sexually transmitted infections in Togo, 2021
SO JOURNAL OF PUBLIC HEALTH IN AFRICA
LA English
DT Article
DE STI; female students; University of Kara; Togo
ID reproductive health; risk; behaviors; contraception; adolescents; future
AB A good knowledge of sexually transmitted infections (STI) in female students is an important element in the prevention of STI transmission. The objective of this study is to describe the level of knowledge and practices on STI among female students at the University of Kara. A cross-sectional study was conducted at the University of Kara from July to September 2021. Data were collected using a standard, digitalised, self-administered questionnaire. Logistic regression analysis was used to describe factors associated with the level of knowledge of STIs. A total of 1,055 female students with a median age of 21 years (interquartile range: 20-24) participated in the study. More than one-third (33.7%) of the students had good knowledge of STI. Having already been tested for HIV (aOR=3.25; 95% CI 2.36-4.52), having already had sex (aOR=1.56; 95% CI 1.10-2.24) and the level of education (AOR=3.46; 95% CI 2.10-5.85) were significantly associated with good STIs knowledge. Among the 723 female students (68.5%) who already had sex, 32.5% reported inconsistent use of condoms during sexual intercourse and 18.9% reported having multiple sexual partners. The results of this study highlight the importance of intensifying STIs prevention efforts (awareness, screening, and vaccination) among female students at the University of Kara.
C1 [Gnatou, Gatibe Yendu-Suglpak; Gbeasor-Komlanvi, Fifonsi Adjidossi; Sadio, Arnold Junior; Konu, Yao Rodion; Zida-Compaore, Wendpouire Ida Carine; Ekouevi, Didier Koumavi] Univ Lome, Fac Hlth Sci, Dept Publ Hlth, BP 1515, Lome, Togo.
   [Gnatou, Gatibe Yendu-Suglpak; Gbeasor-Komlanvi, Fifonsi Adjidossi; Sadio, Arnold Junior; Konu, Yao Rodion; Tchankoni, Martin Kouame; Zida-Compaore, Wendpouire Ida Carine; Ekouevi, Didier Koumavi] African Ctr Res Epidemiol & Publ Hlth CARESP, Lome, Togo.
   [Ekouevi, Didier Koumavi] Univ Bordeaux, Inst Publ Hlth & Dev, Bordeaux, France.
   [Agbonon, Amegnona] Univ Lome, Lab Pharmacol & Physiol, Lome, Togo.
C3 UDICE-French Research Universities; Universite de Bordeaux
RP Gnatou, GYS (corresponding author), Univ Lome, Fac Hlth Sci, Dept Publ Hlth, BP 1515, Lome, Togo.
EM gatibe.gnatou.2017@alumni-usenghor.org
CR Akibu M, 2017, PAN AFR MED J, V0, P28
   Amu EO, 2015, J SEX TRANSM DIS, V2015, P0, DOI 10.1155/2015/260126
   Andriamamonjisoa J, 2020, MED MAL INFECT, V50, P0
   Balbeesi Amal, 2017, J EGYPT PUBLIC HEALTH ASSOC, V92, P235, DOI 10.21608/EPX.2018.22045
   Certain HE, 2009, J AM COLL HEALTH, V58, P187, DOI 10.1080/07448480903295284
   CNLS-IST, 1900, P99, V0, P0
   Darre Tchin, 2018, BMC RES NOTES, V11, P808, DOI 10.1186/s13104-018-3923-3
   Davey DLJ, 2019, PLOS ONE, V14, P0, DOI 10.1371/journal.pone.0218349
   Dehne KL, 2001, REPROD HEALTH MATTER, V9, P170, DOI 10.1016/S0968-8080(01)90021-7
   Ekouevi DK, 2020, BMC INFECT DIS, V20, P0, DOI 10.1186/s12879-020-05574-7
   Folasayo AT, 2017, INT J ENV RES PUB HE, V14, P0, DOI 10.3390/ijerph14020159
   Inghels M, 2017, REV EPIDEMIOL SANTE, V65, P369, DOI 10.1016/j.respe.2017.04.059
   Jatlaoui TC, 2016, CONTRACEPTION, V94, P701, DOI 10.1016/j.contraception.2016.05.013
   Jefferies D, 2018, NURS EDUC TODAY, V60, P84, DOI 10.1016/j.nedt.2017.09.020
   Kassie BA, 2019, REPROD HEALTH, V16, P0, DOI 10.1186/s12978-019-0815-5
   Kebede Awoke, 2018, BMC RES NOTES, V11, P88, DOI 10.1186/s13104-018-3199-7
   Kharsany ABM, 2011, HIV PREVALENCE HIGH, V0, P0
   Looker KJ, 2008, B WORLD HEALTH ORGAN, V86, P805, DOI 10.2471/BLT.07.046128
   McMann N, 2021, J COMMUN HEALTH, V46, P117, DOI 10.1007/s10900-020-00855-3
   Ministere de la Sante du Togo, 2010, PROGR EL VACC TOG RA, V0, P7
   Mmari K, 2009, GLOB PUBLIC HEALTH, V4, P350, DOI 10.1080/17441690701664418
   Mokgatle MM, 2021, INT J ENV RES PUB HE, V18, P0, DOI 10.3390/ijerph18115660
   Mseddi M, 2007, ANN DERMATOL VENER, V134, P871, DOI 10.1016/S0151-9638(07)92836-7
   Mulu W, 2014, REPROD HEALTH, V11, P0, DOI 10.1186/1742-4755-11-84
   Ngidi ND, 2016, SAHARA J-J SOC ASP H, V13, P96, DOI 10.1080/17290376.2016.1218792
   Nsubuga H, 2016, BMC WOMENS HEALTH, V16, P0, DOI 10.1186/s12905-016-0286-6
   Nubed CK, 2016, BMC PUBLIC HEALTH, V16, P0, DOI 10.1186/s12889-016-3516-9
   Patton GC, 2016, LANCET, V387, P2423, DOI 10.1016/S0140-6736(16)00579-1
   PNLS-IST Togo, 1900, P65, V0, P0
   Raia-Barjat T, 2020, MED MALADIES INFECT, V50, P368, DOI 10.1016/j.medmal.2020.01.015
   Rieger Kendra L, 2016, JBI DATABASE SYSTEM REV IMPLEMENT REP, V14, P139
   Sallah E. D., 1999, CAHIERS DETUDES ET DE RECHERCHES FRANCOPHONES/SANTE, V9, P101
   Shiferaw K, 2014, REPROD HEALTH, V11, P0, DOI 10.1186/1742-4755-11-2
   Shittu LAJ, 2007, SCI RES ESSAYS, V2, P23
   Takassi E, 2017, J RECH SCI U LOME, V2017, P375
   Teferra TB, 2015, PAN AFR MED J, V20, P0, DOI 10.11604/pamj.2015.20.209.4525
   Thapa KB., 2018, MOJ PUBLIC HLTH, V7, P0
   Toska E, 2019, BMC PUBLIC HEALTH, V19, P0, DOI 10.1186/s12889-019-6580-0
   Tura G, 2012, ETHIOP J HEALTH SCI, V22, P170
   Visalli G, 2019, J PREV MED HYG, V60, PE84, DOI 10.15167/2421-4248/jpmh2019.60.2.1079
   Visser M, 2017, SAHARA J-J SOC ASP H, V14, P64, DOI 10.1080/17290376.2017.1376704
   WHO, 2016, GLOBAL HLTH SECTOR S, V0, P0
   WHO, 2015, GUIDELINES PREVENTIO, V0, P0
   Wong G, 2021, NURSE EDUC PRACT, V53, P0, DOI 10.1016/j.nepr.2021.103066
   Yakubu T, 2016, AM J MED BIOL RES, V4, P78
   Yau S, 2020, EUR J INVEST HEALTH, V10, P497, DOI 10.3390/ejihpe10010036
NR 46
TC 0
Z9 0
U1 0
U2 0
PU PAGEPRESS PUBL
PI PAVIA
PA MEDITGROUP, VIA G BELLI, 4, PAVIA, 27100, ITALY
SN 2038-9922
EI 2038-9930
J9 J PUBLIC HEALTH AFR
JI J. Public Health Africa
PD JUN 15
PY 2022
VL 13
IS 2
BP 
EP 
DI 10.4081/jphia.2022.2225
PG 7
WC Public, Environmental & Occupational Health
SC Public, Environmental & Occupational Health
GA 3N9GF
UT WOS:000836452100021
PM 36051520
DA 2023-03-20
ER

PT J
AU Koren, A
   Marchburn, C
AF Koren, Ainat
   Marchburn, Coutney
TI Peer leaders in reproductive health: A job that ended up much more
SO HEALTH EDUCATION JOURNAL
LA English
DT Article
DE Benefits; peer educators; peer leaders; reproductive health; sexual health
ID adolescent substance use; education interventions; sexuality education; program; prevention; promotion; benefits; lessons; hiv
AB Objective: Adolescents' unintended pregnancy and sexually transmitted infections have a significant impact on the individuals themselves and on society. Peer leaders are students trained to become role models and leaders who promote positive behaviour change in their schools and community. A few studies have examined the effects of taking the role of peer leaders on the teenagers themselves including the long-term benefits. The aim of this study was to enhance understanding of the peer leader experience as it relates to peer leaders themselves and to explore the lasting impact of their experience. Design: The study used an exploratory qualitative design. Setting: Included peer leaders were employed by a non-profit organisation working with Southeastern Massachusetts communities with a high teenage pregnancy rate. Methods: Qualitative research included individual semi-structured interviews with 18 past and present peer leaders. Interviews were recorded and transcribed verbatim. Data were coded and analysed for common themes. Results: Being a peer leader was a life-changing experience. The benefits varied from learning reproductive health content to developing life skills, friendships and long-lasting career-related skills. Being a member of a peer leader group provided an instant support group and a new circle of friends as well as a purpose. It also removed peer leaders from health risk behaviours. Their experience assisting others in need was rewarding as well as being a confidence builder. Through community service, the peer leaders changed their perceptions about and towards the needs of the people residing in their community. Conclusion: This study demonstrated the value of incorporating peer leaders in sexual and reproductive health programmes. The peer leader programme examined was not only instrumental in providing education in sexual health but it also created change in the lives of the peer leaders themselves, their families and communities.
C1 [Koren, Ainat; Marchburn, Coutney] Univ Massachusetts, Zuckerberg Coll Hlth Sci, Susan & Alan Solomont Sch Nursing, 113 Wilder St,Suite 200,Hlth & Social Sci Bldg, Lowell, MA 01854 USA.
   [Marchburn, Coutney] Lowell Gen Hosp, Boston, MA USA.
C3 University of Massachusetts System; University of Massachusetts Lowell
RP Koren, A (corresponding author), Univ Massachusetts, Zuckerberg Coll Hlth Sci, Susan & Alan Solomont Sch Nursing, 113 Wilder St,Suite 200,Hlth & Social Sci Bldg, Lowell, MA 01854 USA.
EM Ainat_Koren@uml.edu
CR Ayu SM., 2019, INT J EVALUATION RES, V8, P470, DOI 10.11591/IJERE.V8I3.20241
   Backes EP., 2019, ADOLESCENTS DEV PROM, V0, P0
   Bandura A, 1986, SOCIAL FDN THOUGHT A, V0, P0
   Barry KM., 2021, DRUG ALCOHOL DEPEN, V230, P0
   Benton AD, 2020, CHILD ADOLESC SOC WO, V37, P487, DOI 10.1007/s10560-020-00661-9
   Blakemore SJ, 2012, NAT NEUROSCI, V15, P1184, DOI 10.1038/nn.3177
   Breuner CC, 2016, PEDIATRICS, V138, P0, DOI 10.1542/peds.2016-1348
   Chung SJ, 2017, J PEDIATR NURS, V36, P44, DOI 10.1016/j.pedn.2017.04.010
   Cole RT., 2022, IMPACT MAKING PROUD, V0, P0
   Conner J, 2014, J LEARN SCI, V23, P447, DOI 10.1080/10508406.2014.928213
   Corbin J., 2014, BASICS QUALITATIVE R, V0, P0, DOI DOI 10.4135/9781452230153
   Cramer EP., 2015, SCH SOCIAL WORK J, V40, P23
   Defoe IN, 2013, J CHILD PSYCHOL PSYC, V54, P881, DOI 10.1111/jcpp.12049
   Denford S, 2017, HEALTH PSYCHOL REV, V11, P33, DOI 10.1080/17437199.2016.1240625
   Ellis LA, 2009, AM J COMMUN PSYCHOL, V44, P54, DOI 10.1007/s10464-009-9251-y
   Fisher WA, 2003, BLACKW SER HLTH PSYC, V0, PP82, DOI 10.1002/9780470753552.ch4
   Golonka MM, 2017, PREV SCI, V18, P555, DOI 10.1007/s11121-017-0790-4
   Ivankova NV, 2009, QUALITATIVE RESEARCH IN APPLIED LINGUISTICS: A PRACTICAL INTRODUCTION, V0, P135
   Jennings JM, 2014, HEALTH EDUC RES, V29, P319, DOI 10.1093/her/cyt153
   Kim J, 2017, SOC SCI RES, V67, P160, DOI 10.1016/j.ssresearch.2017.05.002
   Kteily-Hawa R, 2019, PROG COMM HLTH PARTN, V13, P303, DOI 10.1353/cpr.2019.0058
   Layzer C, 2017, J SCHOOL HEALTH, V87, P513, DOI 10.1111/josh.12519
   Layzer C, 2014, J ADOLESCENT HEALTH, V54, PS70, DOI 10.1016/j.jadohealth.2013.12.023
   Lindberg Laura D, 2021, CONTRACEPT X, V3, P100064, DOI 10.1016/j.conx.2021.100064
   Low S, 2012, DEV PSYCHOPATHOL, V24, P287, DOI 10.1017/S0954579411000836
   Maticka-Tyndale E, 2010, EVAL PROGRAM PLANN, V33, P98, DOI 10.1016/j.evalprogplan.2009.07.001
   McHale SM, 2012, J MARRIAGE FAM, V74, P913, DOI 10.1111/j.1741-3737.2012.01011.x
   McHale SM, 2009, J FAM PSYCHOL, V23, P562, DOI 10.1037/a0014982
   Morse J., 1995, QUALITATIVE RES METH, V0, P0
   Ochieng BMN., 2003, HLTH ED J, V62, P61, DOI 10.1177/001789690306200107
   Padilla-Walker LM, 2008, J YOUTH ADOLESCENCE, V37, P847, DOI 10.1007/s10964-007-9268-1
   PETRAITIS J, 1995, PSYCHOL BULL, V117, P67, DOI 10.1037/0033-2909.117.1.67
   Pieczka M, 2020, HEALTH EDUC J, V79, P346, DOI 10.1177/0017896919883364
   Renard B., 2021, FDN RESILIENCY FRAME, V0, P0
   Rhee H, 2012, RESP CARE, V57, P2082, DOI 10.4187/respcare.01488
   Rotz D, 2018, J SCHOOL HEALTH, V88, P549, DOI 10.1111/josh.12642
   Samek DR, 2015, J RES ADOLESCENCE, V25, P638, DOI 10.1111/jora.12154
   Senteio CR, 2018, AM J SEX EDUC, V13, P425, DOI 10.1080/15546128.2018.1499163
   Sriranganathan G, 2012, HEALTH EDUC J, V71, P62, DOI 10.1177/0017896910386266
   Szaflarksi M, 2020, COVID 19 SOCIAL DETE, V0, P45
   Thompson MA, 2021, HEALTH EDUC J, V80, P337, DOI 10.1177/0017896920977903
   Tolli MV, 2012, HEALTH EDUC RES, V27, P904, DOI 10.1093/her/cys055
   Tome Gina, 2012, GLOB J HEALTH SCI, V4, P26, DOI 10.5539/gjhs.v4n2p26
   Wyman PA, 2021, ADDICT BEHAV, V113, P0, DOI 10.1016/j.addbeh.2020.106693
NR 44
TC 1
Z9 1
U1 0
U2 0
PU SAGE PUBLICATIONS LTD
PI LONDON
PA 1 OLIVERS YARD, 55 CITY ROAD, LONDON EC1Y 1SP, ENGLAND
SN 0017-8969
EI 1748-8176
J9 HEALTH EDUC J
JI Health Educ. J.
PD DEC 15
PY 2022
VL 81
IS 8
BP 938
EP 951
DI 10.1177/00178969221131879
EA OCT 2022
PG 14
WC Education & Educational Research; Public, Environmental & Occupational Health
SC Education & Educational Research; Public, Environmental & Occupational Health
GA 8I1LL
UT WOS:000873400200001
DA 2023-03-20
ER

PT J
AU Shi, RC
   Yeoh, C
   Lee, JS
   Tan, KS
   Yang, GR
   Haviland, K
   Walters, C
   Tollinche, L
AF Shi, Richard
   Yeoh, Cindy
   Lee, Jasme
   Tan, Kay See
   Yang, Gloria
   Haviland, Kelly
   Walters, Chasity
   Tollinche, Luis
TI Perioperative Oncology Health Care Providers and Transgender Health: A Single-Institution Survey to Gauge Attitudes, Knowledge, Behaviors, and Education
SO TRANSGENDER HEALTH
LA English
DT Article; Early Access
DE transgender; health disparities; health education; training programs; clinical research; cancer
ID medical-students; gay; prevalence; barriers
AB Purpose: Patients identifying as transgender report that a lack of access to providers with trans-specific medical knowledge represents one of the largest barriers to equitable health care access. Through an institutional survey, we assessed and analyzed the attitudes, knowledge, behaviors, and education of perioperative clinical staff when caring for transgender patients with cancer.Methods: A web-based survey was distributed to 1100 perioperative clinical staff at the National Cancer Institute (NCI)-Designated Comprehensive Cancer Center in New York City between January 14, 2020, and February 28, 2020, and received 276 responses. The survey instrument consisted of 42 nondemographic questions about attitudes, knowledge, behaviors, and education regarding transgender health care and 14 demographic questions. Questions were presented as a mix of Yes/No, free text response, and a 5-point Likert scale.Results: Certain demographic groups (younger, lesbian, gay, or bisexual [LGB], fewer years employment at the institution) held more favorable attitudes toward the transgender population and were more knowledgeable regarding their health needs. Respondents underreported the rates of mental illness and risk factors for cancer like HIV and substance use among the transgender population. A greater proportion of respondents identifying as LGB endorsed witnessing an interaction wherein a colleague exhibited attitudes/beliefs about the transgender population that were barriers to care. Only 23.2% of respondents were ever trained on the health needs of transgender patients.Conclusion: There is a need for institutions to assess the cultural competency of perioperative clinical staff toward transgender health, especially within certain demographics. This survey may inform quality education initiatives to eliminate biases and knowledge gaps.
C1 [Shi, Richard] New York Med Coll, Sch Med, Valhalla, NY 10595 USA.
   [Yeoh, Cindy; Yang, Gloria; Tollinche, Luis] Mem Sloan Kettering Canc Ctr, Dept Anesthesiol & Crit Care Med, New York, NY 10021 USA.
   [Lee, Jasme; Tan, Kay See] Mem Sloan Kettering Canc Ctr, Dept Biostat & Epidemiol, 1275 York Ave, New York, NY 10021 USA.
   [Haviland, Kelly] Mem Sloan Kettering Canc Ctr, Dept Support Care Med, 1275 York Ave, New York, NY 10021 USA.
   [Walters, Chasity] Mem Sloan Kettering Canc Ctr, Dept Patient & Caregiver Engagement, 1275 York Ave, New York, NY 10021 USA.
   [Tollinche, Luis] Metrohlth Med Ctr, Dept Anesthesiol, 2500 MetroHlth Dr, Cleveland, OH 44109 USA.
C3 New York Medical College; Memorial Sloan Kettering Cancer Center; Memorial Sloan Kettering Cancer Center; Memorial Sloan Kettering Cancer Center; Memorial Sloan Kettering Cancer Center; MetroHealth System
RP Tollinche, L (corresponding author), Metrohlth Med Ctr, Dept Anesthesiol, 2500 MetroHlth Dr, Cleveland, OH 44109 USA.
EM tollincl@mskcc.org
FU National Institutes of Health (NIH)/NCI Cancer Center Support Grant [P30 CA008748]; American Society of Anesthesiologists (ASA) Mentoring Grant - Committee on Professional Diversity
CR Adams NJ, 2019, TRANSGENDER HEALTH, V4, P226, DOI 10.1089/trgh.2019.0009
   Bajwa Sukhminder Jit Singh, 2013, J PHARM BIOALLIED SCI, V5, P10, DOI 10.4103/0975-7406.106554
   Banerjee SC, 2018, J HEALTH COMMUN, V23, P329, DOI 10.1080/10810730.2018.1443527
   Barboza Gia Elise, 2016, PREV MED REP, V4, P385, DOI 10.1016/j.pmedr.2016.08.003
   Becasen JS, 2019, AM J PUBLIC HEALTH, V109, PE1, DOI 10.2105/AJPH.2018.304727
   Burgess Claire, 2019, FED PRACT, V36, P271
   Cahill S, 2014, LGBT HEALTH, V1, P157, DOI 10.1089/lgbt.2014.0033
   Centers for Disease Control and Prevention, 2019, HIV SURV REP, V32, P0
   Dean L, 2000, J GAY LESBIAN MED AS, V4, P102, DOI 10.1023/A:1009573800168
   Dimant OE, 2019, TRANSGENDER HEALTH, V4, P209, DOI 10.1089/trgh.2019.0021
   Dubin SN, 2018, ADV MED EDUC PRACT, V9, P377, DOI 10.2147/AMEP.S147183
   GLAAD (Gay and Lesbian Alliance Against Defamation), 2019, EXECUTIVE SUMMARY RE, V0, P2
   Grant JM., 2011, REPORT NATL TRANSGEN, V0, P0
   Haviland KS, 2020, ONCOL NURS FORUM, V47, P44, DOI 10.1188/20.ONF.44-55
   Herbst JH, 2008, AIDS BEHAV, V12, P1, DOI 10.1007/s10461-007-9299-3
   James S.E., 2016, EXECUTIVE SUMMARY RE, V0, P1
   Kota KK, 2020, BMC PUBLIC HEALTH, V20, P0, DOI 10.1186/s12889-020-8177-z
   Liang JJ, 2017, ENDOCR PRACT, V23, P897, DOI 10.4158/EP171758.OR
   Lim F, 2015, NURS EDUC PERSPECT, V36, P144, DOI 10.5480/14-1355
   Mattocks KM, 2014, LGBT HEALTH, V1, P50, DOI 10.1089/lgbt.2013.0003
   Moll J, 2014, ACAD EMERG MED, V21, P608, DOI 10.1111/acem.12368
   Morris M, 2019, BMC MED EDUC, V19, P0, DOI 10.1186/s12909-019-1727-3
   Obedin-Maliver J, 2011, JAMA-J AM MED ASSOC, V306, P971, DOI 10.1001/jama.2011.1255
   Olson-Kennedy J, 2016, CURR OPIN ENDOCRINOL, V23, P172, DOI 10.1097/MED.0000000000000236
   Paradiso Catherine, 2018, TRANSGEND HEALTH, V3, P47, DOI 10.1089/trgh.2017.0048
   R Core Team, 2015, R LANG ENV STAT COMP, V0, P0
   Rodriguez A, 2018, ARCH SEX BEHAV, V47, P973, DOI 10.1007/s10508-017-1028-z
   Rowan SP, 2019, TRANSGENDER HEALTH, V4, P24, DOI 10.1089/trgh.2018.0050
   Rowe Denise, 2017, FED PRACT, V34, P28
   Sanchez NF, 2009, AM J PUBLIC HEALTH, V99, P713, DOI 10.2105/AJPH.2007.132035
   Schabath MB, 2019, J CLIN ONCOL, V37, P547, DOI 10.1200/JCO.18.00551
   Shetty G, 2016, PATIENT EDUC COUNS, V99, P1676, DOI 10.1016/j.pec.2016.05.004
   Shires DA, 2018, ANN FAM MED, V16, P555, DOI 10.1370/afm.2298
   Stroumsa D, 2019, MED EDUC, V53, P398, DOI 10.1111/medu.13796
   Tollinche Luis E, 2020, ANESTHESIOL CLIN, V38, P311, DOI 10.1016/j.anclin.2020.01.009
   Tollinche LE, 2018, ANESTH ANALG, V127, P359, DOI 10.1213/ANE.0000000000003371
NR 36
TC 0
Z9 0
U1 0
U2 0
PU MARY ANN LIEBERT, INC
PI NEW ROCHELLE
PA 140 HUGUENOT STREET, 3RD FL, NEW ROCHELLE, NY 10801 USA
SN 2688-4887
EI 2380-193X
J9 TRANSGENDER HEALTH
JI Transgender Health
PD JUN 15
PY 2022
VL 0
IS 
BP 
EP 
DI 10.1089/trgh.2021.0001
PG 10
WC Psychology, Clinical; Public, Environmental & Occupational Health; Social Sciences, Biomedical
SC Psychology; Public, Environmental & Occupational Health; Biomedical Social Sciences
GA YV6GK
UT WOS:000752824500001
DA 2023-03-20
ER

PT J
AU Watsi, L
   Tarkang, E
AF Watsi, Lydia
   Tarkang, Elvis
TI Predictors of condom use intention among senior high school students in the Hohoe Municipality, Ghana using the theory of planned behaviour
SO INTERNATIONAL JOURNAL OF HEALTH PROMOTION AND EDUCATION
LA English
DT Article; Early Access
DE Attitude toward condom use; condom use intention; Ghana; Hohoe; perceived behavioural control; senior high school students; subjective norms for condom use
ID applicability
AB Consistent condom use remains the most important means of HIV prevention among the sexually active. Compared to the Ghana national HIV prevalence rate of 1.7%, the Hohoe Municipality has a prevalence rate of 3.4%. This study identified the predictors of condom use intention among senior high school (SHS) students in the Hohoe Municipality using the theory of planned behaviour (TPB). A cross-sectional design was employed using a structured questionnaire to collect data from a multistage sample of 270 SHS students in January 2019. Logistic regression was performed using the Stata version 14.0 at the 0.05 level of significance. Regarding attitudes towards condom use, those who had a negative attitude regarding sexually transmitted infections were 10 times more likely to have the intention to use a condom than those with a positive attitude [AOR = 9.94 (95% CI: 1.55 to 63.80; p = 0.010)] and students who had a negative perception of risky sexual behaviour were 36 times more likely to have the intention to use a condom than those with a positive perception [AOR = 36.16 (95% CI: 2.35-555.19; p = 0.016)]. Regarding perceived behavioural control, those who believed that HIV can be prevented by using a condom were 20 times more likely to have condom use intention than those who did not believe [AOR = 20.12 (95% CI: 2.17 186.72; p = 0.008)]. Health promotion interventions to improve condom use should focus on improving their attitudes towards condoms and giving them skills that will improve their control over condom use.
C1 [Watsi, Lydia; Tarkang, Elvis] Univ Hlth & Allied Sci, Sch Publ Hlth, Dept Populat & Behav Sci, PMB 31 Ho, Ho, Ghana.
   [Tarkang, Elvis] HIV AIDS Prevent Res Network Cameroon, POB 36, Kumba, Cameroon.
RP Tarkang, E (corresponding author), Univ Hlth & Allied Sci, Sch Publ Hlth, Dept Populat & Behav Sci, PMB 31 Ho, Ho, Ghana.; Tarkang, E (corresponding author), HIV AIDS Prevent Res Network Cameroon, POB 36, Kumba, Cameroon.
EM ebeyangl@yahoo.com
CR Abdul-Rahman Lutuf, 2011, AFR J REPROD HEALTH, V15, P45
   Afriyie P, 2019, PAN AFR MED J, V33, P0, DOI 10.11604/pamj.2019.33.15.17500
   Agamlor E, 2019, J PUBLIC HEALTH AFR, V10, P95, DOI 10.4081/jphia.2019.1044
   Ajzen I, 2002, J APPL SOC PSYCHOL, V32, P665, DOI 10.1111/j.1559-1816.2002.tb00236.x
   AJZEN I, 1991, ORGAN BEHAV HUM DEC, V50, P179, DOI 10.1016/0749-5978(91)90020-T
   Asare Matthew, 2015, AM J HEALTH STUD, V30, P43
   Awusabo-Asare K, 2006, ADOLESCENT SEXUAL RE, V0, P0
   Dzah SM, 2019, AFR J PRIM HEALTH CA, V11, P0, DOI 10.4102/phcfm.v11i1.1875
   Faimau G, 2016, COGENT SOC SCI, V2, P0, DOI 10.1080/23311886.2016.1164932
   Fobil J N, 2006, SAHARA J, V3, P457
   Francis J, 2004, CONSTRUCTING QUESTIO, V0, P0
   Ghana AIDS Commission (GAC), 2019, NATL HIV AIDS RES C, V0, P0
   Ghana Statistical Service (GSS); Ghana Health Service (GHS); ICF International, 2015, GHANA DEMOGRAPHIC HL, V0, P0
   GSS Ghana Statistical Service, 2014, 2010 POP HOUS CENS D, V0, P0
   GSS/GHS/ICF Macro, 2019, NAT MAL IND SURV, V0, P0
   Hohoe Municipal Health Directorate (HMHD), 2017, ANN REPORT, V0, P0
   Jemmott JB, 2007, AIDS CARE, V19, P677, DOI 10.1080/09540120601084308
   Kalolo A, 2015, REPROD HEALTH, V12, P0, DOI 10.1186/s12978-015-0097-5
   Kazaura MR, 2009, BMC PUBLIC HEALTH, V9, P0, DOI 10.1186/1471-2458-9-373
   Kharsany Ayesha B M, 2016, OPEN AIDS J, V10, P34, DOI 10.2174/1874613601610010034
   Molla M, 2007, AIDS CARE, V19, P425, DOI 10.1080/09540120600722692
   Mudhovozi P, 2011, J PSYCHOL AFR, V21, P573, DOI 10.1080/14330237.2011.10820499
   National Institutes of Health, 2005, THEORY GLANCE GUIDE, V0, P0
   Sacolo HN, 2013, PLOS ONE, V8, P0, DOI 10.1371/journal.pone.0067289
   Schaalma H, 2009, SCAND J PUBLIC HEALT, V37, P87, DOI 10.1177/1403494808090632
   Taber KS, 2018, RES SCI EDUC, V48, P1273, DOI 10.1007/s11165-016-9602-2
   Teye-Kwadjo E, 2018, S AFR J PSYCHOL, V48, P465, DOI 10.1177/0081246317730282
   Teye-Kwadjo E, 2017, PSYCHOL SEX, V8, P291, DOI 10.1080/19419899.2017.1391870
   UN, 2015, GOAL, V0, P0
   UNAIDS, 2018, UNAIDS DATA HOMEPAGE, V0, P0
   UNAIDS, 2017, REPORT GLOBAL AIDS E, V0, P0
   WHITE KM, 1994, J APPL SOC PSYCHOL, V24, P2164, DOI 10.1111/j.1559-1816.1994.tb02378.x
   WHO, 2017, GLOBAL STRATEGY PREV, V0, P0
NR 33
TC 1
Z9 1
U1 0
U2 0
PU ROUTLEDGE JOURNALS, TAYLOR & FRANCIS LTD
PI ABINGDON
PA 2-4 PARK SQUARE, MILTON PARK, ABINGDON OX14 4RN, OXON, ENGLAND
SN 1463-5240
EI 2164-9545
J9 INT J HEALTH PROMOT
JI Int. J. Health Promot. Educ.
PD JUN 15
PY 2022
VL 0
IS 
BP 
EP 
DI 10.1080/14635240.2021.2022988
PG 14
WC Education, Scientific Disciplines
SC Education & Educational Research
GA YB6XE
UT WOS:000739151800001
DA 2023-03-20
ER

PT J
AU Harper, CR
   Johns, MM
   Orenstein, D
   Pampati, S
   Jones, TM
   Leonard, S
   Taylor, KR
   Robin, L
AF Harper, Christopher R.
   Johns, Michelle M.
   Orenstein, Diane
   Pampati, Sanjana
   Jones, Tiffany M.
   Leonard, Scotti
   Taylor, Kimberly R.
   Robin, Leah
TI Association Between LGBTQ Student Nondiscrimination Laws in Selected States and School District Support for Gay-Straight Alliances
SO JOURNAL OF ADOLESCENT HEALTH
LA English
DT Article
DE Schools; Adolescent health; Sexual and gender minorities; Policy; Law; GSA
ID transgender; risk
AB Purpose: To examine the association between state laws protecting lesbian, gay, bisexual, transgender, and queer/questioning (LGBTQ) students and school districts' recommendations or requirements for establishing gay-straight alliances (GSAs) in schools. Beginning in fall 2013,19 state education agencies (SEAs) engaged in HIV/STI and pregnancy prevention activities in "priority" school districts. SEAs provided support to priority districts to require or recommend GSAs in their schools.Methods: This study used semi-annually collected program evaluation data and state law data from the Gay, Lesbian, and Straight Education Network. We assessed whether increases in the percentage of priority districts recommending or requiring schools to provide GSAs varied by the presence of nondiscrimination or enumerated antibullying laws with a difference-in-difference design. Results: States with nondiscrimination laws began with more priority districts recommending or requiring schools to provide GSAs (52.5%) compared to states without laws (47.5%). We found a significant interaction (p < .01) between increases in the percentage of priority districts recommending or requiring a GSA and having a state nondiscrimination law. Across the first 3 years of program implementation, there was a 30% increase (p < .01) in priority districts recommending or requiring schools to provide GSAs in states with nondiscrimination laws, compared to a 12% increase (p < .01) in states without laws. There was no significant interaction between states with enumerated antibullying laws and districts recommending or requiring a GSA.Discussion: State LGBTQ nondiscrimination laws for students may facilitate school district support of GSAs, which may decrease health risks among LGBTQ youth.(c) 2022 Published by Elsevier Inc. on behalf of Society for Adolescent Health and Medicine.
C1 [Harper, Christopher R.; Johns, Michelle M.; Orenstein, Diane; Robin, Leah] Ctr Dis Control & Prevent, Div Adolescent & Sch Hlth, Atlanta, GA USA.
   [Pampati, Sanjana] Oak Ridge Associated Univ, Atlanta, GA USA.
   [Jones, Tiffany M.; Leonard, Scotti; Taylor, Kimberly R.] Karna LLC, Atlanta, GA USA.
C3 Centers for Disease Control & Prevention - USA; United States Department of Energy (DOE); Oak Ridge National Laboratory
RP Robin, L (corresponding author), 1600 Clifton Rd,MS US8-1, Atlanta, GA 30329 USA.
EM lrobin@cdc.gov
CR Brener N.D., 2017, SCH HLTH PROFILES 20, V0, P0
   Centers for Disease Control and Prevention, 2020, 2019 YOUTH RISK BEH, V0, P0
   Chriqui JF, 2020, J SCHOOL HEALTH, V90, P907, DOI 10.1111/josh.12959
   Day JK, 2018, J YOUTH ADOLESCENCE, V47, P1731, DOI 10.1007/s10964-018-0866-x
   Division of Adolescent and School Health:, 2014, PROGR 1308 GUID SUPP, V0, P0
   Fetner T, 2008, YOUTH SOC, V40, P114, DOI 10.1177/0044118X07308073
   GSA Network, 2021, WHAT IS GSA, V0, P0
   Hatzenbuehler ML, 2011, PEDIATRICS, V127, P896, DOI 10.1542/peds.2010-3020
   Hendricks ML, 2012, PROF PSYCHOL-RES PR, V43, P460, DOI 10.1037/a0029597
   Johns MM, 2019, MMWR-MORBID MORTAL W, V68, P67, DOI 10.15585/mmwr.mm6803a3
   Kosciw J. G., 2013, J SCH VIOLENCE, V2, P45, DOI 10.1080/15388220.2012.732546
   Meyer I.H., 2013, HDB PSYCHOL SEXUAL O, V0, PP252, DOI 10.1093/ACPROF:OSO/9780199765218.003.0018
   Poteat VP, 2020, CHILD DEV, V91, P1509, DOI 10.1111/cdev.13345
   Poteat VP, 2013, J RES ADOLESCENCE, V23, P319, DOI 10.1111/j.1532-7795.2012.00832.x
   Rasberry CN, 2018, MMWR-MORBID MORTAL W, V67, P1007, DOI 10.15585/mmwr.mm6736a3
   Russell ST, 2009, J YOUTH ADOLESCENCE, V38, P891, DOI 10.1007/s10964-008-9382-8
   Shattuck D, 2021, J SCHOOL HEALTH, V91, P258, DOI 10.1111/josh.12996
   Wooldridge JM, 2010, ECONOMETRIC ANALYSIS OF CROSS SECTION AND PANEL DATA, V0, P1
NR 19
TC 2
Z9 2
U1 0
U2 2
PU ELSEVIER SCIENCE INC
PI NEW YORK
PA STE 800, 230 PARK AVE, NEW YORK, NY 10169 USA
SN 1054-139X
EI 1879-1972
J9 J ADOLESCENT HEALTH
JI J. Adolesc. Health
PD APR 15
PY 2022
VL 70
IS 4
BP 584
EP 587
DI 10.1016/j.jadohealth.2021.11.032
EA MAR 2022
PG 4
WC Psychology, Developmental; Public, Environmental & Occupational Health; Pediatrics
SC Psychology; Public, Environmental & Occupational Health; Pediatrics
GA 1S6OR
UT WOS:000804169000013
PM 35165028
DA 2023-03-20
ER

PT J
AU Fischer, NR
AF Fischer, Nina Rose
TI School-based harm reduction with adolescents: a pilot study
SO SUBSTANCE ABUSE TREATMENT PREVENTION AND POLICY
LA English
DT Article
DE Harm reduction education; Classroom based substance use curriculum; Adolescent substance use; Mixed methods research
ID substance use; drug-use; prevention; impact; intervention; hiv
AB A pilot study of Safety First: Real Drug Education for Teens showed significant results pre to post curriculum with high school freshmen. Negative outcomes of drug education are linked to a failure to engage students because of developmentally inappropriate materials that include activities that have no relevance to real experiences of young people. The few harm reduction studies showed increased student drug related knowledge. Students were less likely to consume substances, and less likely to consume to harmful levels. More studies are necessary to evidence harm reduction efficacy in the classroom. The goal of this study was to measure harm reduction knowledge and behaviors, including drug policy advocacy, before and after Safety First. Data were analyzed using McNemar's test, ANOVA, linear regression, t-tests and thematic coding. Survey results, corroborated by the qualitative findings, showed a significant increase (p < .05) in high school freshmen harm reduction knowledge and behaviors in relationship to substance use pre to post Safety First. This increase related to a decrease in overall substance use. Harm reduction is often perceived as a controversial approach to substance use. These findings have implications for further study of what could be a promising harm reduction-based substance use intervention with teens.
C1 [Fischer, Nina Rose] John Jay Coll Criminal Justice, 524 W 59th St Rm 6 65 09, New York, NY 91001 USA.
C3 City University of New York (CUNY) System
RP Fischer, NR (corresponding author), John Jay Coll Criminal Justice, 524 W 59th St Rm 6 65 09, New York, NY 91001 USA.
EM nfischer@jjay.cuny.edu
FU Research Foundation of the City University of New York
CR Ahrnsbrak R., 2017, KEY SUBSTANCE USE ME, V0, P0
   Amundsen EJ, 2006, ADDICTION, V101, P911, DOI 10.1111/j.1360-0443.2006.01519.x
   Armstrong D, 1997, SOCIOLOGY, V31, P597, DOI 10.1177/0038038597031003015
   Bronfenbrenner U., 1979, ECOLOGY HUMAN DEV, V0, P0
   Burmeister E, 2012, SAMPLE SIZE MANY IS, V0, P0
   Cima R, 2016, DARE ANTIDRUG PROGRA, V0, P0
   Clark HK, 2010, HEALTH EDUC BEHAV, V37, P357, DOI 10.1177/1090198109353283
   DUNCAN DF, 1994, J DRUG EDUC, V24, P281, DOI 10.2190/087G-B4ET-08JY-T08Y
   Elovich R, 1996, AIDS PUBLIC POLICY J, V11, P66
   ENNETT ST, 1994, AM J PUBLIC HEALTH, V84, P1394, DOI 10.2105/AJPH.84.9.1394
   Farrugia A, 2014, INT J DRUG POLICY, V25, P663, DOI 10.1016/j.drugpo.2014.04.019
   Jenkins EK, 2017, HARM REDUCT J, V14, P0, DOI 10.1186/s12954-017-0180-z
   Kolodny A, 2015, ANNU REV PUBL HEALTH, V36, P559, DOI 10.1146/annurev-publhealth-031914-122957
   Langendam MW, 2001, AM J PUBLIC HEALTH, V91, P774, DOI 10.2105/AJPH.91.5.774
   Lohrmann DK, 2005, J DRUG EDUC, V35, P233, DOI 10.2190/FP99-BJ5N-KHQN-01LA
   Marlatt G. A., 1998, HARM REDUCTION PRAGM, V0, P0
   McBride N, 2003, HEALTH EDUC RES, V18, P729, DOI 10.1093/her/cyf050
   McKay M, 2014, J ADOLESCENCE, V37, P1057, DOI 10.1016/j.adolescence.2014.07.014
   Moffat BM, 2017, DRUG-EDUC PREV POLIC, V24, P85, DOI 10.1080/09687637.2016.1206846
   Odets W, 1991, AIDS PUBLIC POLICY J, V9, P1
   Pauly B, 2008, INT J DRUG POLICY, V19, P4, DOI 10.1016/j.drugpo.2007.11.005
   Poulin C, 2005, INT J DRUG POLICY, V16, P403, DOI 10.1016/j.drugpo.2005.11.001
   PROCHASKA JO, 1994, HEALTH EDUC QUART, V21, P471, DOI 10.1177/109019819402100410
   Ringwalt CL, 2010, PREV SCI, V11, P172, DOI 10.1007/s11121-009-0163-8
   Ringwalt CL, 2009, ARCH PEDIAT ADOL MED, V163, P625, DOI 10.1001/archpediatrics.2009.88
   Roche AM, 1997, ADDICTION, V92, P1207
   Rollnick, 1991, MOTIVATIONAL INTERVI, V0, P0
NR 27
TC 0
Z9 0
U1 0
U2 0
PU BMC
PI LONDON
PA CAMPUS, 4 CRINAN ST, LONDON N1 9XW, ENGLAND
SN 
EI 1747-597X
J9 SUBST ABUSE TREAT PR
JI Subst/ Abus. Treatment Prev. Pol.
PD DEC 12
PY 2022
VL 17
IS 1
BP 
EP 
DI 10.1186/s13011-022-00502-1
PG 11
WC Substance Abuse
SC Substance Abuse
GA 6Z4GR
UT WOS:000897737700001
PM 36503561
DA 2023-03-20
ER

PT J
AU Yosef, T
   Wondimu, W
   Nigussie, T
   Asefa, A
   Qanche, Q
   Mekonnen, B
   Mesafint, G
   Shifera, N
   Amsalu, H
   Bekele, BB
AF Yosef, Tewodros
   Wondimu, Wondimagegn
   Nigussie, Tadesse
   Asefa, Adane
   Qanche, Qaro
   Mekonnen, Besufekad
   Mesafint, Gebremeskel
   Shifera, Nigusie
   Amsalu, Hailemariam
   Bekele, Bayu Begashaw
TI Factors Associated With HIV Preventive Behavior Among Adults in Majang Zone of Gambella Region, Southwest Ethiopia
SO FRONTIERS IN MEDICINE
LA English
DT Article
DE HIV; AIDS; preventive behavior; Majang zone; Gambella region; Ethiopia
ID abstinence; hiv/aids; knowledge; attitudes; programs; students; condoms
AB BackgroundHIV-positive people can spread the virus through unprotected sex; however, HIV can be avoided if populations are educated about the risks. In underdeveloped nations, evidence suggests that the ABC method for HIV prevention is quite effective. As a result, the goal of this study was to determine the magnitude of HIV prevention behavior among adults in the Majang zone of Southwest Ethiopia, as well as the factors that influence it. MethodsA community-based cross-sectional study was carried out from March 1st to May 31st, 2019. The data were collected through a face-to-face interview using a modified validated questionnaire among systematically selected study participants. The collected data were coded and entered using Epidata manager version 4.0.2.101 and analyzed using SPSS version 21. A logistic regression analysis was computed to determine the association using crude and adjusted odds ratios at 95% confidence intervals. The level of significance was declared at a p-value less than 0.05. ResultsOf the 772 adults interviewed, the proportion of adults who had good HIV preventive behavior was 51.8%, 95% CI [48.3-55.3%]. Two hundred forty (31.9%) were used abstinence as a type of HIV preventive behavior followed by being faithful (16.1%) and consistent condom use (7.3%). The study also found that respondents with the age group >= 27 years old (AOR = 1.56, 95% CI [1.3-3.12]), marital status (being married (AOR = 6.30, 95% CI [4.48-11.4]), and divorced/widowed (AOR = 5.50, 95% CI [2.60-12.4]) and having good knowledge of HIV prevention methods (AOR = 2.18, 95% CI [1.71-4.00]) were the factors associated with good HIV preventive behavior. Conclusion and RecommendationIn the study area, overall HIV prevention behavior was average. The characteristics linked with successful HIV prevention behavior among adults in the Majang community included increasing age, being married or divorced/widowed, and having a solid understanding of HIV prevention approaches. As a result, policy-level and multi-sectorial intervention approaches from all stakeholders are necessary to develop short- and long-term strategies to address the problem and improve the community's quality of life.
EM tewodrosyosef47@mtu.edu.et
CR Abdissa HG, 2014, BMC PUBLIC HEALTH, V14, P0, DOI 10.1186/1471-2458-14-1003
   Ali MHM, 2015, AIMS PUBLIC HEALTH, V2, P718, DOI 10.3934/publichealth.2015.4.718
   Ali MS, 2019, AIDS RES TREAT, V2019, P0, DOI 10.1155/2019/7134908
   Alonso A., 2007, LANCET, V364, P1033
   Bom RJM, 2019, BMC INFECT DIS, V19, P0, DOI 10.1186/s12879-019-3839-0
   Emmanuel Wamalwa, 2015, OPEN AIDS J, V9, P104, DOI 10.2174/1874613601509010104
   Federal Democratic Republic of Ethiopia Central Statistical Agency, 2013, POPULATION PROJECTIO, V0, P0
   Feldblum PJ, 2003, SEX TRANSM INFECT, V79, P268, DOI 10.1136/sti.79.4.268
   Fontes MB, 2017, CIENC SAUDE COLETIVA, V22, P1343, DOI 10.1590/1413-81232017224.12852015
   Gelaw YA, 2019, INT J INFECT DIS, V82, P33, DOI 10.1016/j.ijid.2019.02.046
   Gitau M., 2016, AM J PUBLIC HLTH RES, V4, P69
   Gursahaney PR, 2019, PLOS ONE, V14, P0, DOI 10.1371/journal.pone.0225406
   Jabr A. M., 2020, THE OPEN AIDS JOURNAL, V14, P16, DOI 10.2174/1874613602014010016
   Joint United Nations Programme on Hiv/Aids, 2017, UNAIDS DAT 2017, V0, P0
   Kassie AA, 2020, ADV PUBLIC HLTH, V2020, P0, DOI 10.1155/2020/6894394
   Kayiki Simon P, 2011, AFR J REPROD HEALTH, V15, P57
   Kibret GD, 2019, INFECT DIS POVERTY, V8, P0, DOI 10.1186/s40249-019-0594-9
   Koffi AK, 2008, BMC PUBLIC HEALTH, V8, P0, DOI 10.1186/1471-2458-8-408
   Mekonnen M., 2018, ADV PUBLIC HLTH, V2018, P0
   Mishra V., 2009, ROLE PARTNER REDUCTI, V0, P0
   Moazen B., 2017, INT J HIGH RISK BEHA, V6, Pe63237, DOI 10.5812/ijhrba.63237
   Mohammed AY., 2015, PRIM HLTH CARE OPEN, V05, P0
   Mokwena K, 2016, SAHARA J-J SOC ASP H, V13, P81, DOI 10.1080/17290376.2016.1195281
   Murphy EM, 2006, PLOS MED, V3, P1443, DOI 10.1371/journal.pmed.0030379
   National Agency for the Control of AIDS, 2019, REV NAT HIV AIDS STR, V0, P0
   Ndabarora E, 2014, SAHARA J-J SOC ASP H, V11, P202, DOI 10.1080/17290376.2014.986517
   Nigussie T, 2021, BIOMED RES INT, V2021, P0, DOI 10.1155/2021/4797590
   Nigussie T, 2020, PAN AFR MED J, V37, P0, DOI 10.11604/pamj.2020.37.68.22718
   Nubed CK, 2016, BMC PUBLIC HEALTH, V16, P0, DOI 10.1186/s12889-016-3516-9
   Rodrigues V., 2017, ENFERM GLOB, V46, P80
   Setswe G, 2007, S AFR FAM PRACT, V49, P5, DOI 10.1080/20786204.2007.10873610
   Shewamene Z, 2015, HIV AIDS-RES PALLIAT, V7, P119, DOI 10.2147/HIV.S79122
   Tadesse AW, 2020, ETHIOP J HEALTH SCI, V30, P45, DOI 10.4314/ejhs.v30i1.7
   UNAIDS, 2018, MIL GO CLOS GAPS BRE, V0, P0
   Underhill K, 2008, COCHRANE DB SYST REV, V22, P93
   Underhill K, 2007, PLOS MED, V4, P1471, DOI 10.1371/journal.pmed.0040275
   Wondimu W, 2021, HIV AIDS-RES PALLIAT, V13, P21, DOI 10.2147/HIV.S289379
   Yosef T, 2021, HELIYON, V7, P0, DOI 10.1016/j.heliyon.2021.e07576
   Yosef T, 2021, BIOMED RES INT, V2021, P0, DOI 10.1155/2021/1604245
   Yosef T, 2020, BIOMED RES INT, V2020, P0, DOI 10.1155/2020/9582139
   Yuliza WT., 2019, J MED HEAL, V10, P18
NR 41
TC 0
Z9 0
U1 0
U2 0
PU FRONTIERS MEDIA SA
PI LAUSANNE
PA AVENUE DU TRIBUNAL FEDERAL 34, LAUSANNE, CH-1015, SWITZERLAND
SN 
EI 2296-858X
J9 FRONT MED-LAUSANNE
JI Front. Med.
PD APR 19
PY 2022
VL 9
IS 
BP 
EP 
DI 10.3389/fmed.2022.807730
PG 7
WC Medicine, General & Internal
SC General & Internal Medicine
GA 2B0UC
UT WOS:000809909300001
PM 35514750
DA 2023-03-20
ER

PT J
AU Milic, M
   Dotlic, J
   Stevanovic, J
   Mitic, K
   Nicholson, D
   Karanovic, A
   Vujacic, A
   Gazibara, T
AF Milic, Marija
   Dotlic, Jelena
   Stevanovic, Jasmina
   Mitic, Katarina
   Nicholson, Desmond
   Karanovic, Andrijana
   Vujacic, Amila
   Gazibara, Tatjana
TI Compliance and approach to voluntary HIV testing in a high-risk region for HIV transmission in Europe
SO AFRICAN HEALTH SCIENCES
LA English
DT Article
DE HIV testing; attitude; knowledge; University students
ID young-people; interventions; intention; alcohol; serbia
AB Background: The Kosovo province is being considered as a high-risk region for the spread of HIV. Objective: To estimate the prevalence and factors associated with HIV testing in a sample of university students from the Serbian northern Kosovo province. Material and Methods: A questionnaire examining socio-demographic characteristics, HIV-related knowledge, attitudes towards people living with HIV (PLHIV) and HIV testing was used in data collection. A total of 1,017 students from the University of Pristina temporarily seated in Kosovska Mitrovica completed the questionnaire. Results: Only 5.4% of students have previously been tested for HIV, even though the majority (70.9%) had a positive approach to HIV testing. Factors associated with having been tested for HIV were being male and younger, having interest in HIV testing and having previous contact with PLHIV. Being more knowledgeable about HIV and having stronger positive attitude towards PLHIV, being older, receiving information about HIV through friends and special educational programs, using condom at last sexual intercourse, having positive opinion on gays/lesbians and previous contact with PLHIV were associated with positive approach to HIV testing. Conclusion: Having a positive approach to HIV testing does not suggest that students would take the HIV test. However, students who have low HIV-related knowledge, negative approach or lack of interest in HIV testing (believing that there is no need to take it) would likely never take the HIV test. Increasing HIV-related knowledge, acceptance of PLHIV and access to testing facilities should be public health priorities to raise HIV testing rates.
C1 [Milic, Marija; Stevanovic, Jasmina] Univ Pristina Temporarily Seated Kosovska Mitrovi, Fac Med, Dept Epidemiol, Kosovska Mitrovica, Kosovo.
   [Dotlic, Jelena] Univ Belgrade, Fac Med, Clin Ctr Serbia, Clin Obstet & Gynecol, Belgrade, Serbia.
   [Mitic, Katarina] Sos Childrens Villages Serbia, Emergency Relief Project Solidar, Belgrade, Serbia.
   [Nicholson, Desmond] Minist Publ Hlth, Dept Reg Hlth Serv Reg Five, Georgetown, Guyana.
   [Karanovic, Andrijana] Univ Pristina Temporarily Seated Kosovska Mitrovi, Fac Med, Dept Microbiol, Kosovska Mitrovica, Kosovo.
   [Vujacic, Amila] Univ Pristina Temporarily Seated Kosovska Mitrovi, Sch Dent, Kosovska Mitrovica, Kosovo.
   [Gazibara, Tatjana] Univ Belgrade, Fac Med, Inst Epidemiol, Visegradska 26A, Belgrade 11000, Serbia.
C3 Clinical Centre of Serbia; University of Belgrade; University of Belgrade
RP Gazibara, T (corresponding author), Univ Belgrade, Fac Med, Inst Epidemiol, Visegradska 26A, Belgrade 11000, Serbia.
EM tatjanagazibara@yahoo.com
CR Bumgarner KF, 2017, AIDS CARE, V29, P365, DOI 10.1080/09540121.2016.1259456
   Castel AD, 2021, JMIR RES PROTOC, V10, P0, DOI 10.2196/29792
   Cousins S, 2018, LANCET HIV, V5, PE343, DOI 10.1016/S2352-3018(18)30144-9
   Dailey AF, 2017, MMWR-MORBID MORTAL W, V66, P1300, DOI 10.15585/mmwr.mm6647e1
   Deblonde J, 2010, EUR J PUBLIC HEALTH, V20, P422, DOI 10.1093/eurpub/ckp231
   Delva W, 2008, AIDS PATIENT CARE ST, V22, P817, DOI 10.1089/apc.2007.0237
   Dowshen N, 2015, AIDS BEHAV, V19, PS106, DOI 10.1007/s10461-014-0991-9
   Duric P, 2013, J INFECT DEV COUNTR, V7, P844, DOI 10.3855/jidc.2743
   Fauci AS, 2019, JAMA-J AM MED ASSOC, V321, P844, DOI 10.1001/jama.2019.1343
   Gwadz M, 2018, INT J EQUITY HEALTH, V17, P0, DOI 10.1186/s12939-018-0761-9
   Haffejee F, 2018, AJAR-AFR J AIDS RES, V17, P109, DOI 10.2989/16085906.2018.1439512
   Ibitoye M, 2021, AIDS BEHAV, V25, P1829, DOI 10.1007/s10461-020-03112-9
   Ijeoma A, 2018, AFR HEALTH SCI, V18, P1088, DOI 10.4314/ahs.v18i4.30
   Institute for Students Health Care, 2020, DEP HEALTHC PROM PRE, V0, P0
   Institute of Public Health of Serbia, 2019, I PUBL HLTH SERB ANN, V0, P0
   Institute of Public Health of Serbia, 2014, RES NAT HLTH SURV SE, V0, P0
   Khawcharoenporn T, 2016, BMC PUBLIC HEALTH, V16, P0, DOI 10.1186/s12889-016-3274-8
   Levi J, 2016, BMJ GLOB HEALTH, V1, P0, DOI 10.1136/bmjgh-2015-000010
   Lin Carolyn A, 2017, J COMMUN HEALTHC, V10, P250, DOI 10.1080/17538068.2017.1385575
   Meil WM, 2016, ADDICT BEHAV, V62, P135, DOI 10.1016/j.addbeh.2016.06.014
   Menna T, 2015, REPROD HEALTH, V12, P0, DOI 10.1186/s12978-015-0077-9
   Prabhu S, 2019, LANCET HIV, V6, PE540, DOI 10.1016/S2352-3018(19)30189-4
   Rehm J, 2012, ADDICTION, V107, P51, DOI 10.1111/j.1360-0443.2011.03621.x
   Romanian Harm Reduction Network, 2006, UN ADM PROV KOS MOST, V0, P0
   Thapa S, 2018, BMC PUBLIC HEALTH, V18, P0, DOI 10.1186/s12889-018-6156-4
   The Government of the Republic of Serbia, 2018, OFFICIAL GAZETTE REP, V0, P0
   Tolli MV, 2012, HEALTH EDUC RES, V27, P904, DOI 10.1093/her/cys055
   UNAIDS-Joint United Nations Program on HIV/ AIDS, 2015, REP SERB REP PER JAN, V0, P0
   World Health Organization (WHO), 2020, REV HIV PROGR KOS AC, V0, P0
   Xu HH, 2019, BMC PUBLIC HEALTH, V19, P0, DOI 10.1186/s12889-019-6570-2
   Yi SY, 2018, PLOS ONE, V13, P0, DOI 10.1371/journal.pone.0198095
NR 31
TC 1
Z9 1
U1 1
U2 1
PU MAKERERE UNIV, COLL HEALTH SCIENCES,SCH MED
PI KAMPALA
PA PO BOX 7072, KAMPALA, 00000, UGANDA
SN 1680-6905
EI 1729-0503
J9 AFR HEALTH SCI
JI Afr. Health Sci.
PD DEC 15
PY 2022
VL 22
IS 4
BP 488
EP 501
DI 10.4314/ahs.v22i4.55
PG 14
WC Medicine, General & Internal
SC General & Internal Medicine
GA 8I9VF
UT WOS:000922074300052
DA 2023-03-20
ER

PT J
AU Mukora-Mutseyekwa, F
   Mundagowa, PT
   Kangwende, RA
   Murapa, T
   Tirivavi, M
   Mukuwapasi, W
   Tozivepi, SN
   Uzande, C
   Mutibura, Q
   Chadambuka, EM
   Machinga, M
AF Mukora-Mutseyekwa, Fadzai
   Mundagowa, Paddington Tinashe
   Kangwende, Rugare Abigail
   Murapa, Tsitsi
   Tirivavi, Mandla
   Mukuwapasi, Waraidzo
   Tozivepi, Samantha Nokuthula
   Uzande, Charles
   Mutibura, Queen
   Chadambuka, Elizabeth Marian
   Machinga, Mazvita
TI Implementation of a campus-based and peer-delivered HIV self-testing intervention to improve the uptake of HIV testing services among university students in Zimbabwe: the SAYS initiative
SO BMC HEALTH SERVICES RESEARCH
LA English
DT Article
DE HIV; Self-testing; Adolescent; Young adult; EPIS framework; Implementation science
ID access; malawi
AB Background The uptake of HIV testing services among adolescents and young adults in Zimbabwe is low due to stigma associated with the risk of mental and social harm. The WHO recommends HIV self-testing (HIVST) as an innovative approach to improve access to HIV testing for this hard-to-reach populations. This study describes the development and implementation of a coordinated multifaceted and multidisciplinary campus-based approach to improve the uptake of HIV testing among university students in Zimbabwe. Methods We utilized both quantitative and qualitative methods guided by the Exploration, Preparation, Implementation, and Sustainment Framework. A formative survey, in-depth interviews, and a scoping review were conducted as part of the situation analysis. Implementers (peer educators and health workers) were trained and community dialogue sessions were conducted to ascertain the determinants (enablers and barriers) influencing both the inner and outer contexts. Self-test kits were disbursed over 6 months before a summative evaluation survey was conducted. Qualitative data were analyzed thematically while the chi-squared test was used to analyze quantitative data. Results The formative evaluation showed that 66% of students intended to test and 44% of the enrolled students collected HIVST test kits. Giving comprehensive and tailored information about the intervention was imperative to dispel the initial skepticism among students. Youth-friendly and language-specific packaging of program materials accommodated the students. Despite the high acceptability of the HIVST intervention, post-test services were poorly utilized due to the small and isolated nature of the university community. Implementers recommended that the students seek post-test services off-site to ensure that those with reactive results are linked to treatment and care. Conclusions Peer-delivered HIVST using trained personnel was acceptable among adolescents and young adults offered the intervention at a campus setting. HIVST could increase the uptake of HIV testing for this population given the stigma associated with facility-based HTS and the need for routine HIV testing for this age group who may not otherwise test. An off-site post-test counseling option is likely to improve the implementation of a campus-based HIVST and close the linkage to treatment and care gap.
C1 [Mukora-Mutseyekwa, Fadzai; Mundagowa, Paddington Tinashe; Tirivavi, Mandla; Mukuwapasi, Waraidzo; Tozivepi, Samantha Nokuthula] Africa Univ, Clin Res Ctr, 132 H Chitepo St, Mutare, Zimbabwe.
   [Kangwende, Rugare Abigail] Minist Hlth & Child Care, Monitoring & Evaluat Unit, Harare, Zimbabwe.
   [Murapa, Tsitsi] Africa Univ, Dept Students Affairs, POB 1320, Mutare, Zimbabwe.
   [Uzande, Charles; Mutibura, Queen] Minist Hlth & Child Care, HIV STI TB Unit, Mutare, Manicaland Prov, Zimbabwe.
   [Chadambuka, Elizabeth Marian] Africa Univ, Dept Publ Hlth & Nursing Sci, 1 Fairview Rd, Old Mutare, Zimbabwe.
   [Machinga, Mazvita] Chair Pastoral Care & Counseling Serv, 3 13th Ave, Mutare, Zimbabwe.
RP Mundagowa, PT (corresponding author), Africa Univ, Clin Res Ctr, 132 H Chitepo St, Mutare, Zimbabwe.
EM mundagowap@africau.edu
FU Global Health Global Ministries (GBGM); Africa University
CR Aarons GA, 2011, ADM POLICY MENT HLTH, V38, P4, DOI 10.1007/s10488-010-0327-7
   ALONZO AA, 1995, SOC SCI MED, V41, P303, DOI 10.1016/0277-9536(94)00384-6
   Bell SFE, 2021, INT J ENV RES PUB HE, V18, P0, DOI 10.3390/ijerph182111252
   Bond KT, 2019, JMIR FORM RES, V3, P0
   Choko AT, 2020, J INT AIDS SOC, V23, P0, DOI 10.1002/jia2.25548
   Choko AT, 2015, PLOS MED, V12, P0, DOI 10.1371/journal.pmed.1001873
   Choko AT, 2011, PLOS MED, V8, P0, DOI 10.1371/journal.pmed.1001102
   Chung AH, 2015, AIDS EDUC PREV, V27, P362, DOI 10.1521/aeap.2015.27.4.362
   Cowan F, 2015, J INT AIDS SOC, V18, P0
   Craig P, 2013, INT J NURS STUD, V50, P587, DOI 10.1016/j.ijnurstu.2012.09.010
   Dziva Chikwari Chido, 2020, IMPLEMENT SCI COMMUN, V1, P99, DOI 10.1186/s43058-020-00091-9
   Ekouevi DK, 2020, INT J INFECT DIS, V95, P162, DOI 10.1016/j.ijid.2020.02.016
   Emeka-Nwabunnia I., 2014, ASIAN PACIFIC JOURNAL OF TROPICAL DISEASE, V4, P159
   Fleming PJ, 2019, GLOB PUBLIC HEALTH, V14, P1241, DOI 10.1080/17441692.2019.1583266
   Gazimbi MM, 2019, J BIOSOC SCI, V51, P203, DOI 10.1017/S002193201800007X
   Gombe N, 2018, ZIMBABWE TEXILA INT, V6, P62, DOI 10.21522/TIJPH.2013.06.02.Art008
   Green L W, 1996, PROMOT EDUC, V3, P3, DOI 10.1177/102538239600300401
   Guthold R, 2020, LANCET CHILD ADOLESC, V4, P23, DOI 10.1016/S2352-4642(19)30323-2
   Hatzold K, 2017, CLOSING HIV TESTING, V0, P6
   Hecht J, 2021, MMWR-MORBID MORTAL W, V70, P1322, DOI 10.15585/mmwr.mm7038a2
   HIVST.org, 2017, CLEAR HOUS INF HIV S, V0, P0
   Indravudh PP, 2017, AIDS, V31, PS203, DOI 10.1097/QAD.0000000000001516
   Iwelunmor J, 2020, PLOS ONE, V15, P0, DOI 10.1371/journal.pone.0233698
   Joint United Nations Programme on HIV/AIDS, 2014, JONT UN PROGRAMME HI, V0, P0
   Kellerman SE, 2013, AIDS, V27, PS225, DOI 10.1097/QAD.0000000000000107
   Koris AL, 2021, PLOS ONE, V16, P0, DOI 10.1371/journal.pone.0253745
   Leask Calum F, 2019, RES INVOLV ENGAGEM, V5, P2, DOI 10.1186/s40900-018-0136-9
   Lee K, 2009, GLOB INST, V0, P1
   Lippman SA, 2016, AIDS BEHAV, V20, P928, DOI 10.1007/s10461-015-1236-2
   Maman S, 2014, PLOS ONE, V9, P0, DOI 10.1371/journal.pone.0087091
   Marks SJ, 2021, SAGE OPEN, V11, P0, DOI 10.1177/21582440211016835
   Mathews A, 2020, BMC PUBLIC HEALTH, V20, P0, DOI 10.1186/s12889-020-08582-z
   Matovu JKB, 2020, BMC PUBLIC HEALTH, V20, P0, DOI 10.1186/s12889-020-09714-1
   McGuire M, 2021, ECLINICALMEDICINE, V39, P0, DOI 10.1016/j.eclinm.2021.101059
   McHugh G., 2020, TOP ANTIVIR MED, V28, P359
   Ministry of Health and Child Care, 2017, OP SERV DEL MAN PREV, V0, P0
   Mokgatle MM, 2017, PLOS ONE, V12, P0, DOI 10.1371/journal.pone.0169765
   Nash SG., 2021, BMC INFECT DIS, V21, P12
   Njau B, 2019, BMC PUBLIC HEALTH, V19, P0, DOI 10.1186/s12889-019-7685-1
   Nkomazana N, 2014, SAHARA J-J SOC ASP H, V11, P42, DOI 10.1080/17290376.2014.886082
   Obiezu-Umeh C, 2021, BMC PUBLIC HEALTH, V21, P0, DOI 10.1186/s12889-020-10072-1
   Ong JJ, 2018, JAIDS-J ACQ IMM DEF, V77, PE22, DOI 10.1097/QAI.0000000000001583
   Pettifor A, 2020, ECLINICALMEDICINE, V21, P0, DOI 10.1016/j.eclinm.2020.100327
   Raquel Ramos S, 2021, INT J ENV RES PUBLIC, V18, P0
   Simwinga M, 2019, J INT AIDS SOC, V22, P0, DOI 10.1002/jia2.25253
   Tafuma Taurayi A., 2018, SOUTH. AFR. J. HIV MED. (ONLINE), V19, P1, DOI 10.4102/hivmed.v19i1.721
   Tonen-Wolyec S, 2019, PAN AFR MED J, V33, P0, DOI 10.11604/pamj.2019.33.83.18586
   UNAIDS, 2017, END AIDS PROGR 90 90, V0, P0
   Wei C., 2018, BMC PUBLIC HLTH, V18, P1, DOI 10.1186/s12889-017-4524-0
   Williams OD, 2021, BMC HEALTH SERV RES, V21, P0, DOI 10.1186/s12913-020-06040-5
   Wong V, 2014, AIDS BEHAV, V18, PS415, DOI 10.1007/s10461-014-0825-9
   World Health Organization, 2017, MARK TECHN LANDSC 20, V0, P0
   World Health Organization, 2016, GUIDELINES HIV SELF, V0, P0
   Zimbabwe National Statistics Agency and ICF International, 2016, ZIMB DEM HLTH SURV 2, V0, P0
NR 54
TC 1
Z9 1
U1 0
U2 0
PU BMC
PI LONDON
PA CAMPUS, 4 CRINAN ST, LONDON N1 9XW, ENGLAND
SN 
EI 1472-6963
J9 BMC HEALTH SERV RES
JI BMC Health Serv. Res.
PD FEB 18
PY 2022
VL 22
IS 1
BP 
EP 
DI 10.1186/s12913-022-07622-1
PG 13
WC Health Care Sciences & Services
SC Health Care Sciences & Services
GA ZC2PB
UT WOS:000757367300001
PM 35177055
DA 2023-03-20
ER

PT J
AU Demissie, Z
   Ethier, K
   Williams, K
   Dunville, R
   Cavalier, Y
   Payne, R
   Underwood, JM
AF Demissie, Zewditu
   Ethier, Kathleen
   Williams, Kymber
   Dunville, Richard
   Cavalier, Yolanda
   Payne, Rebecca
   Underwood, J. Michael
TI Racial-ethnic disparities in adolescent sexual behaviours: the cross-sectional Youth Risk Behavior Survey, 2009-19
SO SEXUAL HEALTH
LA English
DT Article
DE condoms; health inequities; public health surveillance; racial groups; sexual health; sexual partners; students; surveys and questionnaires; trends
ID united-states; reproductive health; condom use; attitudes; gender
AB Background. There are notable disparities by race/ethnicity in the sexual health of US adolescents and young adults. Our objective was to examine change over time in racial-ethnic disparities in sexual behaviours among US high school students. Methods. Data were analysed from six biennial cycles of the national Youth Risk Behavior Survey (2009-19), conducted among cross-sectional, nationally representative samples of 9th-12th grade students. Data were collected via self-administered questionnaires. Multivariable logistic regression models tested for linear trends by race/ethnicity (White, Black, Hispanic) and differences in these trends in: ever had sex, current sexual activity, having four or more lifetime sexual partners, and condomless sex. Prevalence ratios and risk differences by race/ethnicity for each cycle were used to calculate average percent change in the estimates to determine if health disparities changed over time. Results. During 2009-19, prevalence estimates for ever had sex, current sexual activity, and having four or more lifetime sexual partners decreased overall and across all racial-ethnic groups. For condomless sex, prevalence estimates increased over time overall (38.9-45.7%) and for Black (37.6-51.8%) and White (36.7-44.2%) students, but not Hispanic (45.1-43.8%) students. Significant differences in trends by race/ethnicity were observed for all variables. Data suggest that racial-ethnic health disparities for sexual behaviours decreased over time, except for condomless sex. Conclusions. Although racial-ethnic gaps in sexual behaviours may be shrinking for many behaviours, work is still needed to achieve health equity in risks associated with HIV/AIDS, sexually transmitted infections, and pregnancy.
C1 [Demissie, Zewditu; Ethier, Kathleen; Williams, Kymber; Dunville, Richard; Cavalier, Yolanda; Payne, Rebecca; Underwood, J. Michael] Ctr Dis Control & Prevent, Div Adolescent & Sch Hlth, Natl Ctr HIV Viral Hepatitis STD & TB Prevent, 1600 Clifton Rd NE,Mailstop US8-1, Atlanta, GA 30329 USA.
   [Demissie, Zewditu; Dunville, Richard] US Publ Hlth Serv Commissioned Corps, Rockville, MD USA.
C3 Centers for Disease Control & Prevention - USA; United States Public Health Service
RP Demissie, Z (corresponding author), Ctr Dis Control & Prevent, Off Minor Hlth & Hlth Equ, 4770 Buford Highway,Mailstop TW-3, Atlanta, GA 30341 USA.
EM izj5@cdc.gov
CR Adler NE, 2008, ANNU REV PUBL HEALTH, V29, P235, DOI 10.1146/annurev.publhealth.29.020907.090852
   Blum RW, 2013, GLOBAL LOOK ADOLESCE, V0, P0
   Brener ND, 2002, J ADOLESCENT HEALTH, V31, P336, DOI 10.1016/S1054-139X(02)00339-7
   Brener ND., 2013, MMWR RECOMM REP, V0, P0
   Buhi ER, 2010, J AM COLL HEALTH, V58, P337, DOI 10.1080/07448480903501780
   Centers for Disease Control and Prevention, 2020, HIV SURVEILLANCE REP, V0, P31
   Centers for Disease Control and Prevention, 2020, 1991 2019 HIGH SCH Y, V0, P0
   Centers for Disease Control and Prevention, 2010, GUIDE COMMUNITY PREV, V0, P0
   Centers for Disease Control and Prevention, 2022, SEXUALLY TRANSMITTED, V0, P0
   Crosby R, 2013, INT J STD AIDS, V24, P100, DOI 10.1177/0956462412472295
   Dariotis JK, 2011, PERSPECT SEX REPRO H, V43, P51, DOI 10.1363/4305111
   Espinosa-Hernandez G, 2009, J SEX RES, V46, P471, DOI 10.1080/00224490902829616
   Gavin Lorrie, 2009, MORBIDITY AND MORTALITY WEEKLY REPORT, V58, P1
   Ghana AIDS Commission, 2013, NAT HIV AIDS STI POL, V0, P0
   Graves SK, 2017, SCI REP-UK, V7, P0, DOI 10.1038/srep42183
   Guilamo-Ramos V, 2011, ADOLESCENT REPROD SE, V0, P0
   Hamilton BE, 2021, US STATE TRENDS TEEN, V0, P0
   HODGES BC, 1992, J SCHOOL HEALTH, V62, P103, DOI 10.1111/j.1746-1561.1992.tb06029.x
   Johnson AS, 2013, MMWR-MORBID MORTAL W, V62, P112
   Kann L, 2018, MMWR SURVEILL SUMM, V67, P1, DOI 10.15585/mmwr.ss6708a1
   Keppel Kenneth, 2005, VITAL HEALTH STAT 2, V0, P1
   Keppel KG, 2004, 25 NAT CTR HLTH STAT, V0, P0
   Leichliter JS, 2021, LANCET CHILD ADOLESC, V5, P609, DOI 10.1016/S2352-4642(21)00191-7
   Lin JS, 2021, JAMA-J AM MED ASSOC, V326, P2412, DOI 10.1001/jama.2021.17579
   Malcolm S, 2013, HEALTH EDUC BEHAV, V40, P384, DOI 10.1177/1090198112440010
   MARIN BV, 1993, AM J PUBLIC HEALTH, V83, P1759, DOI 10.2105/AJPH.83.12.1759
   Martin Joyce A, 2018, NATL VITAL STAT REP, V67, P1
   Meyer PA, 2013, MMWR-MORBID MORTAL W, V62, P3
   Miller KS., 2009, J EQUITY HLTH, V2, P19
   Moonesinghe R, 2015, PEERJ, V3, P0, DOI 10.7717/peerj.1438
   National Center for Health Statistics, 2012, HYATTSVILLE, V0, P0
   National Conference of State Legislatures, 2018, COSTS CONS DISP BEH, V0, P0
   Office of National AIDS Policy, 2010, NAT HIV AIDS STRAT U, V0, P0
   Pellowski JA, 2013, AM PSYCHOL, V68, P197, DOI 10.1037/a0032694
   Persky H. R., 2003, NATIONS REPORT CARD, V0, P0
   Prather C, 2016, J WOMENS HEALTH, V25, P664, DOI 10.1089/jwh.2015.5637
   Smedley B.D., 2003, UNEQUAL TREATMENT CO, V0, P0, DOI DOI 10.17226/12875
   Spalter-Roth R., 2005, RACE ETHNICITY HLTH, V0, P0
   Thomas TL, 2015, J TRANSCULT NURS, V26, P64, DOI 10.1177/1043659614524791
   U.S. Department of Health and Human Services, 2022, ADM CHILDR FAM CHILD, V0, P0
   U.S. Department of Health and Human Services, 2012, NAT HEALTHC DISP REP, V0, P0
   Underwood JM, 2020, MMWR-MORBID MORTAL W, V69, P1, DOI 10.15585/mmwr.su6901a1
   Ventura SJ, 2013, MMWR-MORBID MORTAL W, V62, P71
   Wiium N, 2015, INT J ENV RES PUB HE, V12, P13711, DOI 10.3390/ijerph121113711
   Williams DR, 2005, HEALTH AFFAIR, V24, P325, DOI 10.1377/hlthaff.24.2.325
   Williams John K, 2010, CURR HIV/AIDS REP, V7, P185, DOI 10.1007/s11904-010-0058-0
   World Health Organization, 2019, ADOLESCENT HEALTH, V0, P0
   Zimmer-Gembeck MJ, 2008, DEV REV, V28, P153, DOI 10.1016/j.dr.2007.06.001
NR 50
TC 0
Z9 0
U1 0
U2 0
PU CSIRO PUBLISHING
PI CLAYTON
PA UNIPARK, BLDG 1, LEVEL 1, 195 WELLINGTON RD, LOCKED BAG 10, CLAYTON, VIC 3168, AUSTRALIA
SN 1448-5028
EI 1449-8987
J9 SEX HEALTH
JI Sex Health
PD JUN 15
PY 2022
VL 19
IS 5
BP 456
EP 463
DI 10.1071/SH22007
EA AUG 2022
PG 8
WC Public, Environmental & Occupational Health; Infectious Diseases
SC Public, Environmental & Occupational Health; Infectious Diseases
GA 5I9WU
UT WOS:000835327500001
PM 35919962
DA 2023-03-20
ER

PT J
AU Reddy, P
   Ramraj, U
   Chetty, L
AF Reddy, Poovendhree
   Ramraj, Udhavana
   Chetty, Lauren
TI Knowledge of multidrug-resistant tuberculosis amongst Durban University of Technology students in KwaZulu-Natal, South Africa: the need for integrating public health education
SO AFRICAN HEALTH SCIENCES
LA English
DT Article
DE Multi drug resistant TB; health education; public health; risk factors
ID risk-factors; attitudes; johannesburg; spread; burden; care; hiv
AB Background: Kwazulu-Natal is the epicenter of South Africa's Multidrug-resistant Tuberculosis (MDR-TB) burden which represents a growing threat to public health. Knowledge and awareness of MDR-TB are crucial for effective management and University students are an important vehicle for knowledge transfer of public health education. Objective: This study aimed to evaluate the knowledge of MDR TB and risk factors for transmission, prevention, treatment and control of MDR-TB among Durban University of Technology (DUT) students. Methods: This quantitative cross-sectional study was conducted among 150 randomly sampled undergraduate students from 3 faculties and data was collected using a validated questionnaire. Results: While a majority of participants (70.67%) had previous knowledge on TB, only 30.67% knew of MDR-TB. Only 23.49% of students reported knowledge of preventative measures associated with MDR TB. Women had a lower probability of having knowl-edge of MDR-TB compared to men (OR=0.45; CI:0.22,0.95; p<0.05) and students from the Accounting and Informatics faculty were less likely to believe that MDR-TB was a life-threatening illness (OR=0.24; CI:0.05,1.44; p<0.05) and showed limited knowledge of MDR-TB transmission. Conclusion: This study showed that students lacked knowledge of MDR-TB with respect to risk factors, treatment and prevention, which necessitates intervention strategies at a tertiary level to educate and inform students about MDR-TB.
C1 [Reddy, Poovendhree; Ramraj, Udhavana; Chetty, Lauren] Durban Univ Technol, Fac Hlth Sci, Dept Community Hlth Studies, ZA-4000 Durban, South Africa.
C3 Durban University of Technology
RP Reddy, P (corresponding author), Durban Univ Technol, Fac Hlth Sci, Dept Community Hlth Studies, ZA-4000 Durban, South Africa.
EM PoovieR@dut.ac.za
CR Ali SS, 2003, INT J TUBERC LUNG D, V7, P1052
   [Anonymous], 2017, SEX TRANSM INF TUB, V0, P0
   Behnaz F, 2014, J EPIDEMIOL GLOB HEA, V4, P81, DOI 10.1016/j.jegh.2013.09.003
   Bell CA, 2011, INT J TUBERC LUNG D, V15, P1005, DOI 10.5588/ijtld.10.0294
   Caminero JA, 2010, INT J TUBERC LUNG D, V14, P382
   Corbett EL, 2003, ARCH INTERN MED, V163, P1009, DOI 10.1001/archinte.163.9.1009
   Cox H., 2017, SOUTH AFRICAN HEALTH REVIEW, V2017, P157
   Elmi O., 2014, INT J MED SCI PUBLIC, V3, P352, DOI 10.5455/ijmsph.2014.110120141
   Evans D, 2018, S AFR J CHILD HEALTH, V0, PPS19, DOI 10.7196/SAJCH.2018.v12i2.1525
   Gandhi NR, 2010, LANCET, V375, P1830, DOI 10.1016/S0140-6736(10)60410-2
   Hirasen TR, 2018, BMC PUBLIC HEALTH, V7, P2
   Javed H, 2016, INT J MYCOBACT, V5, P128, DOI 10.1016/j.ijmyco.2015.12.004
   Jenkins HE, 2013, INT J TUBERC LUNG D, V17, P373, DOI 10.5588/ijtld.12.0464
   Kanjee Z, 2011, J HOSP INFECT, V79, P333, DOI 10.1016/j.jhin.2011.06.017
   Kaufmann SHE, 2004, ANN RHEUM DIS, V63, P50, DOI 10.1136/ard.2004.028258
   Klopper M, 2013, EMERG INFECT DIS, V19, P449, DOI 10.3201//EID1903.120246
   Maharaj J, 2016, AFR J PRIM HEALTH CA, V8, P0, DOI 10.4102/phcfm.v8i1.1089
   Marais BJ, 2013, J CLIN MICROBIOL, V51, P1818, DOI 10.1128/JCM.00200-13
   Millard J, 2015, BMJ-BRIT MED J, V0, P1
   Montagna MT, 2014, BMC PUBLIC HEALTH, V14, P0, DOI 10.1186/1471-2458-14-970
   Moonan PK, 2013, LANCET INFECT DIS, V13, P777, DOI 10.1016/S1473-3099(13)70128-2
   Reddy P, 2011, SAHARA J-J SOC ASP H, V8, P166, DOI 10.1080/17290376.2011.9725000
   Streicher EM, 2012, INFECT GENET EVOL, V12, P686, DOI 10.1016/j.meegid.2011.07.019
   Thirunavakarasu R, 2017, INT J APPL RES, V3, P459
   Van der Westhuizen HM, 2015, INT J INFECT CONTROL, V11, P0
   Wang ML, 2018, BIOMED RES INT, V2018, P0, DOI 10.1155/2018/6397340
   World Health Organization, 2018, WHOCCU1802SAFR, V0, P0
   Zaman K, 2010, J HEALTH POPUL NUTR, V28, P111
   Zhao Y, 2013, BMJ OPEN, V3, P0, DOI 10.1136/bmjopen-2013-003454
NR 30
TC 1
Z9 1
U1 0
U2 0
PU MAKERERE UNIV, COLL HEALTH SCIENCES,SCH MED
PI KAMPALA
PA PO BOX 7072, KAMPALA, 00000, UGANDA
SN 1680-6905
EI 1729-0503
J9 AFR HEALTH SCI
JI Afr. Health Sci.
PD JUN 15
PY 2022
VL 22
IS 2
BP 178
EP 186
DI 10.4314/ahs.v22i2.21
PG 9
WC Medicine, General & Internal
SC General & Internal Medicine
GA 3P0VE
UT WOS:000837255900021
PM 36407384
DA 2023-03-20
ER

PT J
AU Saveanu, CI
   Darabaneanu, G
   Bobu, LI
   Anistoroaei, D
   Bamboi, I
   Ciortescu, I
   Saveanu, AE
AF Saveanu, Catalina Iulia
   Darabaneanu, Gianina
   Bobu, Livia Ionela
   Anistoroaei, Daniela
   Bamboi, Irina
   Ciortescu, Irina
   Saveanu, Alexandra Ecaterina
TI A Cross-Sectional Questionnaire-Based Survey on Blood-Borne Infection Control among Romanian Dental Students
SO MEDICINA-LITHUANIA
LA English
DT Article
DE infection control; blood-borne transmission; HIV; HBV; HCV
ID knowledge; attitudes; awareness; hiv/aids; injury; school
AB Background and Objectives: According to the CDC estimates, 5.6 million healthcare workers worldwide are exposed to the risk of occupationally contracting blood-borne pathogens, including human immunodeficiency virus (HIV), hepatitis B virus (HBV), hepatitis C virus (HCV), and others. The aim of the present study was to assess the knowledge level on blood-borne infection control (IC) among Romanian undergraduate dental students. Materials and Methods: A cross-sectional, questionnaire-based survey with 21 items was conducted from May 2022 to June 2022. The study had alpha = 0.620 and Cronbach's Alpha = 0.660. The Chi-square test was used for data comparison. The data were analyzed using IBM SPSS version 26 (IBM, Armonk, NY, USA), and p <= 0.05 was considered statistically significant. Results: The study sample included 207 subjects with a mean age of 21.38 (+/- 1.9) years, 59.9% F (female), 40.1% M (male), 38.2% students from year II and 61.8% from year III. Most of the subjects did not have knowledge on the indirect mode of IC, the persistence of HBV, HCV, or HIV, or the existence of rapid tests (p < 0.05). PEP (post-exposure prophylaxis) was known as follows: HBV, 32.36% (67); HCV, 25.60% (53); and HIV, 36.71% (76); p < 0.05. Only 50.24% (104) had knowledge on the recommended testing moments (p = 0.019 by gender, p = 0.752 by year of study). The optimal time to access PEP was considered by 28.01% (58), p > 0.05. Only 37.68% (78) strongly agreed that the one-hand covering technique of the needle was efficient in IC (p < 0.05). Conclusions: The evaluation of the knowledge regarding IC highlighted major gaps in the perception of the subjects, which underlined the need to implement sustained forms of continuing medical education on this topic.
C1 [Saveanu, Catalina Iulia; Bobu, Livia Ionela; Anistoroaei, Daniela; Bamboi, Irina] Univ Med & Pharm Grigore T Popa, Fac Dent Med, Dept Surg, Iasi 700115, Romania.
   [Darabaneanu, Gianina; Saveanu, Alexandra Ecaterina] Univ Med & Pharm Grigore T Popa, Fac Dent Med, Iasi 700115, Romania.
   [Ciortescu, Irina] Univ Med & Pharm Grigore T Popa, Fac Med, Iasi 700115, Romania.
C3 Grigore T Popa University of Medicine & Pharmacy; Grigore T Popa University of Medicine & Pharmacy; Grigore T Popa University of Medicine & Pharmacy
RP Saveanu, CI; Bobu, LI; Anistoroaei, D (corresponding author), Univ Med & Pharm Grigore T Popa, Fac Dent Med, Dept Surg, Iasi 700115, Romania.
EM catalina.saveanu@umfiasi.ro; livia12mi@yahoo.com; daniela.anistoroaei@umfiasi.ro
CR Akgun R, 2020, THESIS LIETUVOS SVEI, V0, P0
   Al-Essa N.A., 2017, SAUDI J DENT RES, V8, P67, DOI 10.1016/j.sjdr.2016.10.003
   Al-Maweri SA, 2015, GMS HYG INFECT CONTR, V10, P0, DOI 10.3205/dgkh000253
   Albujeer ANH, 2015, J INT SOC PREV COMMU, V5, P372, DOI 10.4103/2231-0762.164788
   Alharbi G, 2019, BMC ORAL HEALTH, V19, P0, DOI 10.1186/s12903-018-0706-0
   Atas O, 2020, PEERJ, V8, P0, DOI 10.7717/peerj.9575
   Benarji Kotti Ajay, 2021, J ORAL MAXILLOFAC PATHOL, V25, P553, DOI 10.4103/jomfp.jomfp_387_21
   Kohn William G, 2003, MMWR RECOMM REP, V52, P1
   Denault D.I., 2022, STATPEARLS, V0, P0
   Deogade SC, 2018, NIGER J CLIN PRACT, V21, P553, DOI 10.4103/njcp.njcp_81_17
   El Fadl RKA, 2019, HIV AIDS-RES PALLIAT, V11, P83, DOI 10.2147/HIV.S195984
   El-saaidi C, 2021, INT J ENV RES PUB HE, V18, P0, DOI 10.3390/ijerph18126248
   Fatima A., 2021, J ORAL RES REV, V13, P106, DOI 10.4103/jorr.jorr_4_20
   Field J, 2018, EUR J DENT EDUC, V22, P122, DOI 10.1111/eje.12276
   Fernandes LHF, 2017, CONTEMP CLIN DENT, V8, P112, DOI 10.4103/ccd.ccd_1173_16
   Garus-Pakowska A, 2018, INT J ENV RES PUB HE, V15, P0, DOI 10.3390/ijerph15081655
[truncated: 965,966 more chars]
