# Supplementary material for: Studies on HIV/AIDS Among Students: Bibliometric Analysis
Source: Interact J Med Res. 2023 Aug 4;12:e46042. doi: 10.2196/46042 (PMC10439465; doi:10.2196/46042)
Supplement: Multimedia Appendix 1 [file ijmr_v12i1e46042_app1.zip › Multimedia Appendix 1/download2023u6.txt]

PT J
AU Nkwonta, CA
   Harrison, SE
AF Nkwonta, Chigozie A.
   Harrison, Sayward E.
TI HIV knowledge, risk perception, and testing behaviors among college students in South Carolina
SO JOURNAL OF AMERICAN COLLEGE HEALTH
LA English
DT Article
DE College students; HIV; knowledge; stigma; testing
AB Objective: Human immunodeficiency virus (HIV) remains a critical public health challenge and disproportionately affects young adults, racial minorities, and residents of the Southern United States. This study aimed to investigate HIV knowledge, risk perception, and testing behaviors among a sample of college students in South Carolina (SC). Participants: Undergraduate students (N = 256) from a large public university in SC. Methods: Participants completed a cross-sectional survey on HIV knowledge, testing behaviors, and attitudes. Results: More than one-third of participants displayed misunderstanding about HIV transmission. Less than 20% perceived themselves to be at-risk for HIV, and only 8% reported having ever been tested for HIV. In addition, a majority of participants (83%) reported they would feel ashamed if they acquired HIV. HIV knowledge was negatively correlated with HIV testing. Conclusions: Results indicate the need for HIV education among college students in SC to clear misconceptions, minimize knowledge gaps, reduce HIV-related stigma, and promote HIV testing.
C1 [Nkwonta, Chigozie A.; Harrison, Sayward E.] Univ South Carolina, South Carolina SmartState Ctr Healthcare Qual, Columbia, SC 29208 USA.
   [Nkwonta, Chigozie A.] Univ South Carolina, Arnold Sch Publ Hlth, Dept Hlth Promot Educ & Behav, Columbia, SC 29208 USA.
   [Harrison, Sayward E.] Univ South Carolina, Dept Psychol, Coll Arts & Sci, Columbia, SC 29208 USA.
C3 University of South Carolina System; University of South Carolina Columbia; University of South Carolina System; University of South Carolina Columbia; University of South Carolina System; University of South Carolina Columbia
RP Nkwonta, CA (corresponding author), Univ South Carolina, Arnold Sch Publ Hlth, Dept Hlth Promot Educ & Behav, South Carolina SmartState Ctr Healthcare Qual, Columbia, SC 29208 USA.
EM cnkwonta@mailbox.sc.edu
FU Office of the Vice President for Research at the University of South Carolina through its Magellan funding program
CR Adefuye AS, 2009, BMC PUBLIC HEALTH, V9, P0, DOI 10.1186/1471-2458-9-281
   American College Health Association, 2019, NAT COLL HLTH ASS SP, V0, P0
   Bazargan M, 2000, J NATL MED ASSOC, V92, P391
   Brown CW, 2012, INT J HEALTH PROMOT, V50, P61, DOI 10.1080/14635240.2012.661964
   Brown VJ, 2014, ENVIRON HEALTH PERSP, V122, PA276, DOI 10.1289/ehp.122-A276
   Caldeira KM, 2012, AIDS EDUC PREV, V24, P363, DOI 10.1521/aeap.2012.24.4.363
   Carey MP, 2002, AIDS EDUC PREV, V14, P172, DOI 10.1521/aeap.14.2.172.23902
   Centers for Disease Control and Prevention, 2016, CDC FACT SHEET PROV, V0, P0
   Centers for Disease Control and Prevention, 2018, STDS AD YOUNG AD, V0, P0
   Centers for Disease Control and Prevention, 2021, SEXUALLY TRANSMITTED, V0, P0
   Cohen MS, 2005, J INFECT DIS, V191, P1391, DOI 10.1086/429414
   Denison HJ, 2017, AUST NZ J PUBL HEAL, V41, P432, DOI 10.1111/1753-6405.12680
   Galindo MQ, 2016, UICRJ, V20, P0, DOI 10.17158/550
   Gillen MM, 2014, AM J HEALTH BEHAV, V38, P816, DOI 10.5993/AJHB.38.6.3
   Haile Z, 2017, SEX CULT, V21, P62, DOI 10.1007/s12119-016-9380-z
   Hall Naomi M, 2014, J HEALTH DISPAR RES PRACT, V7, P2
   Heads AM, 2017, J HEALTH CARE POOR U, V28, P155, DOI 10.1353/hpu.2017.0058
   Hess KL, 2017, ANN EPIDEMIOL, V27, P238, DOI 10.1016/j.annepidem.2017.02.003
   James TG, 2018, J AM COLL HEALTH, V66, P561, DOI 10.1080/07448481.2018.1432623
   Khawcharoenporn T, 2019, AIDS RES THER, V16, P0, DOI 10.1186/s12981-019-0229-z
   Kingori C, 2017, AIMS PUBLIC HEALTH, V4, P347, DOI 10.3934/publichealth.2017.4.347
   LaBrie JW, 2014, J SEX RES, V51, P62, DOI 10.1080/00224499.2012.714010
   Lescano CM, 2009, AM J PUBLIC HEALTH, V99, P1131, DOI 10.2105/AJPH.2007.123752
   Lewis JM, 2009, COLL STUDENT J, V43, P475
   MacKellar DA, 2005, JAIDS-J ACQ IMM DEF, V38, P603, DOI 10.1097/01.qai.0000141481.48348.7e
   MacKellar DA, 2007, AIDS BEHAV, V11, P263, DOI 10.1007/s10461-006-9136-0
   Mackman S, 2017, EBMJ, V12, P73
   Mall S, 2013, AIDS CARE, V25, P194, DOI 10.1080/09540121.2012.689810
   Marks G, 2006, AIDS, V20, P1447, DOI 10.1097/01.aids.0000233579.79714.8d
   Mays RM, 2011, HEALTH CARE WOMEN IN, V32, P328, DOI 10.1080/07399332.2010.510585
   Moore EW, 2013, J AM COLL HEALTH, V61, P196, DOI 10.1080/07448481.2013.789880
   Moore MP, 2017, J RACIAL ETHN HEALTH, V4, P571, DOI 10.1007/s40615-016-0259-3
   Napper LE, 2012, AIDS BEHAV, V16, P1075, DOI 10.1007/s10461-011-0003-2
   Parker R, 2003, SOC SCI MED, V57, P13, DOI 10.1016/S0277-9536(02)00304-0
   Patel P, 2014, AIDS, V28, P1509, DOI 10.1097/QAD.0000000000000298
   Peralta L, 2007, AIDS PATIENT CARE ST, V21, P400, DOI 10.1089/apc.2006.0112
   Richter, 2010, J HLTH DISPAR RES PR, V4, P8
   South Carolina Department of Health and Environmental Control -Division of Surveillance and Technic, 2019, EPIDEMIOLOGICAL PROF, V0, P0
   Tung WC, 2013, J IMMIGR MINOR HEALT, V15, P788, DOI 10.1007/s10903-012-9716-1
   Wallace SA, 2011, HEALTH EDUC BEHAV, V38, P462, DOI 10.1177/1090198110382501
   Warren-Jeanpiere L, 2011, J COLL STUDENT DEV, V52, P740, DOI 10.1353/csd.2011.0076
   Wawer MJ, 2005, J INFECT DIS, V191, P1403, DOI 10.1086/429411
NR 42
TC 3
Z9 3
U1 0
U2 6
PU ROUTLEDGE JOURNALS, TAYLOR & FRANCIS LTD
PI ABINGDON
PA 2-4 PARK SQUARE, MILTON PARK, ABINGDON OX14 4RN, OXON, ENGLAND
SN 0744-8481
EI 1940-3208
J9 J AM COLL HEALTH
JI J. Am. Coll. Health
PD JAN 2
PY 2023
VL 71
IS 1
BP 274
EP 281
DI 10.1080/07448481.2021.1891078
EA FEB 2021
PG 8
WC Education & Educational Research; Public, Environmental & Occupational Health
SC Education & Educational Research; Public, Environmental & Occupational Health
GA 8K2IE
UT WOS:000632361900001
PM 33759714
DA 2023-03-20
ER

PT J
AU Maatouk, I
   Assi, M
   Jaspal, R
AF Maatouk, Ismael
   Assi, Moubadda
   Jaspal, Rusi
TI Predicting sexual risk and sexual health screening in a sample of university students in Lebanon: a cross-sectional study
SO JOURNAL OF AMERICAN COLLEGE HEALTH
LA English
DT Article
DE Lebanon; religion; sexual health; sexually transmitted infections; university
AB Objective The present study focuses on factors that predict sexual risk behaviors and sexual health screening behaviors in a sample of university students in Lebanon. Participants A convenience sample of 250 undergraduate students was recruited at a private university in Beirut, Lebanon. Methods Students completed measures of religiosity, psychological distress, contraceptives usage, human immunodeficiency virus (HIV)/sexually transmitted infections (STI) screening, and sexual risk behaviors. Results Religiosity was negatively associated with a range of risky sexual behaviors whereas psychological distress was positively associated with these behaviors. Sex under the influence of alcohol/drugs, discussing methods of contraception, and engaging in sexual activities later regretted had significant effects on having had condomless vaginal sex. Gender (being female) and sex under the influence of alcohol had significant effects on STIs screening. Conclusion Interventions that focus on managing drug and alcohol use in students, unwanted pregnancy, religion, stigma related to screening, and sexual health education are recommended.
C1 [Maatouk, Ismael; Assi, Moubadda; Jaspal, Rusi] Nottingham Trent Univ, Dept Psychol, Nottingham NG1 4FQ, England.
C3 Nottingham Trent University
RP Maatouk, I (corresponding author), Nottingham Trent Univ, Dept Psychol, Nottingham NG1 4FQ, England.
EM ismaelmaatouk@gmail.com
CR Al Zaabi O, 2019, SEX EDUC-SEX SOC LEA, V19, P534, DOI 10.1080/14681811.2018.1553708
   Assi M, 2020, MENT HEALTH RELIG CU, V23, P591, DOI 10.1080/13674676.2020.1788524
   Barbour B, 2009, EAST MEDITERR HEALTH J, V15, P387
   Baroun KA, 2006, PSYCHOL REP, V99, P717, DOI 10.2466/PR0.99.3.717-722
   Bouclaous CH, 2021, SEX EDUC-SEX SOC LEA, V21, P1, DOI 10.1080/14681811.2020.1722624
   Bteich G., 2017, HEALTH, V09, P0, DOI 10.4236/health.2017.92021
   Clark KA, 2017, CULT HEALTH SEX, V19, P996, DOI 10.1080/13691058.2017.1282045
   Derogatis LB, 2001, 18 BSI NCS PEARS INC, V1, P47
   DEVI S, 2020, ENGLAND, V396, P0, DOI 10.1016/S0140-6736(20)31750-5
   Elkington KS, 2010, J YOUTH ADOLESCENCE, V39, P514, DOI 10.1007/s10964-010-9524-7
   Evcili F, 2017, SEX CULT, V21, P976, DOI 10.1007/s12119-017-9436-8
   Ganczak M, 2007, J ADOLESCENT HEALTH, V40, PCOVER1, DOI 10.1016/j.jadohealth.2007.01.011
   GHOUR L, 2014, BMC PUBLIC HEALTH, V14, P0, DOI 10.1186/1471-2458-14-671
   Haslam SA, 2009, APPL PSYCHOL-INT REV, V58, P1, DOI 10.1111/j.1464-0597.2008.00379.x
   Hjarvard S, 2011, CULT RELIG, V12, P119, DOI 10.1080/14755610.2011.579719
   Horanieh N, 2019, SEX EDUC-SEX SOC LEA, V0, P0, DOI DOI 10.1080/14681811.2019.1669150
   Jaspal, 2019, RELIG MALE BISEXUALI, V0, P0, DOI DOI 10.4324/9780429019913-9
   Jaspal R, 2020, MENT HEALTH REV J, V25, P215, DOI 10.1108/MHRJ-05-2020-0027
   Kabiru CW, 2009, J ADOLESCENCE, V32, P1023, DOI 10.1016/j.adolescence.2008.08.001
   Lally K, 2015, IRISH J MED SCI, V184, P135, DOI 10.1007/s11845-014-1073-8
   Maatouk I, 2021, SEX TRANSM INFECT, V97, P318, DOI 10.1136/sextrans-2020-054734
   Maatouk I, 2021, BMJ SEX REPROD HEAL, V47, P152, DOI 10.1136/bmjsrh-2019-200415
   Mallat, 2013, PALGRAVE INT HDB WOM, V0, PP3432, DOI 10.1057/9781137273246_31
   Martin JS, 2013, ARCH SUICIDE RES, V17, P148, DOI 10.1080/13811118.2013.776456
   Mouhanna F, 2017, SEX EDUC-SEX SOC LEA, V17, P195, DOI 10.1080/14681811.2017.1280011
   Mulligan K, 2016, HEALTH ECON, V25, P455, DOI 10.1002/hec.3163
   Pazol K, 2010, PUBLIC HEALTH REP, V125, P208, DOI 10.1177/003335491012500209
   Plante TG, 2010, RELIGIONS, V1, P3, DOI 10.3390/rel1010003
   Salameh P, 2016, J BIOSOC SCI, V48, P233, DOI 10.1017/S0021932015000139
   Scott-Sheldon LAJ, 2010, AIDS BEHAV, V14, P845, DOI 10.1007/s10461-008-9426-9
   Sellick SM, 2007, PSYCHO-ONCOL, V16, P534, DOI 10.1002/pon.1085
   Tapert SF, 2001, J ADOLESCENT HEALTH, V28, P181, DOI 10.1016/S1054-139X(00)00169-5
   Wagner GJ, 2019, SEX RES SOC POLICY, V16, P513, DOI 10.1007/s13178-018-0352-y
NR 34
TC 1
Z9 1
U1 0
U2 0
PU ROUTLEDGE JOURNALS, TAYLOR & FRANCIS LTD
PI ABINGDON
PA 2-4 PARK SQUARE, MILTON PARK, ABINGDON OX14 4RN, OXON, ENGLAND
SN 0744-8481
EI 1940-3208
J9 J AM COLL HEALTH
JI J. Am. Coll. Health
PD FEB 12
PY 2023
VL 71
IS 2
BP 593
EP 599
DI 10.1080/07448481.2021.1899188
EA MAR 2021
PG 7
WC Education & Educational Research; Public, Environmental & Occupational Health
SC Education & Educational Research; Public, Environmental & Occupational Health
GA 9K6YX
UT WOS:000638159300001
PM 33830876
DA 2023-03-20
ER

PT J
AU Yohanna, W
   Agbaje, OS
   Ene, OC
   Ofili, PC
   Umoke, PIC
AF Yohanna, Wamanyi
   Agbaje, Olaoluwa Samson
   Ene, Osmond Chukwuemeka
   Ofili, Perpetua Chinyere
   Umoke, Prince Iheanachor Christian
TI Effects of a sexuality education programme on young people's STI/HIV knowledge, attitudes and risk behaviour in Northeast Nigeria
SO HEALTH EDUCATION JOURNAL
LA English
DT Article
DE Adolescents; attitude; knowledge; risk behaviours; sexuality education; STI; HIV
ID students; implementation; hiv/aids; aids; hiv
AB Objective: The high prevalence of sexually transmitted infections (STIs) including human immunodeficiency virus (HIV) among Nigerian young people has been linked to poor knowledge, attitudes and risk behaviour. This study evaluated the effectiveness of a sexuality education programme (SEP) in improving adolescents' STI/HIV knowledge and attitudes and reducing risk behaviour. Design: A quasi-experimental pre-post study was conducted. The experimental group (n = 189) and comparison group (n = 195) comprised senior secondary school students. Data were collected via a validated self-report questionnaire. A paired t-test, an independent t-test and a one-way between-group analysis of covariance (ANCOVA) were used to analyse the data. Setting: Three hundred eighty-four young people aged 15-20 years at low and high risk for STI/HIV infection participated in the SEP in a school setting in Northeast Nigeria. Results: There were significant post-intervention improvements in students' knowledge, attitudes and practices in the experimental group (p < .001). A t-test showed that after the SEP, the mean scores of STI/HIV knowledge (11.25 +/- 3.39 vs 8.23 +/- 3.60) and attitudes (29.63 +/- 6.21 vs 35.38 +/- 7.86) were significantly higher in the experimental group than that in the control group. Similarly, the mean risk behaviour score (6.83 +/- 2.10 vs 5.64 +/- 2.27) was higher in the experimental group than that in the control group post-intervention. Conclusion: The school-based SEP increases STI/HIV knowledge, improves positive attitudes and reduces STI/HIV risk behaviour among school young people in Nigeria.
C1 [Yohanna, Wamanyi; Agbaje, Olaoluwa Samson; Ene, Osmond Chukwuemeka; Ofili, Perpetua Chinyere; Umoke, Prince Iheanachor Christian] Univ Nigeria, Fac Educ, Dept Human Kinet & Hlth Educ, Nsukka, Enugu State, Nigeria.
   [Ofili, Perpetua Chinyere] Univ Nigeria, Dept Human Kinet & Hlth Educ, Nsukka 410001, Enugu State, Nigeria.
C3 University of Nigeria; University of Nigeria
RP Ofili, PC (corresponding author), Univ Nigeria, Dept Human Kinet & Hlth Educ, Nsukka 410001, Enugu State, Nigeria.
EM chinyere.ofili@unn.edu.ng
CR Abubakar A, 2012, N AM J MED SCI, V4, P170, DOI 10.4103/1947-2714.94941
   Action Health Incorporated, 2010, FDN HLTH AD LESS SCH, V0, P0
   Ajuwon Ademola J, 2007, AFR J REPROD HEALTH, V11, P47, DOI 10.2307/25549715
   Arnold Robert, 2012, AFR J REPROD HEALTH, V16, P103
   Badru T, 2020, BMC PUBLIC HEALTH, V20, P0, DOI 10.1186/s12889-019-7890-y
   Bahrami Z, 2015, J INFECT PUBLIC HEAL, V8, P207, DOI 10.1016/j.jiph.2014.09.005
   Baiocchi M, 2017, PREV SCI, V18, P818, DOI 10.1007/s11121-016-0701-0
   Cleland J, 2001, ILLUSTRATIVE QUESTIO, V0, P0
   Cohen J., 1988, STAT POWER ANAL BEHA, V0, P0
   Crooks CV, 2015, HEALTH EDUC RES, V30, P513, DOI 10.1093/her/cyv014
   FISHER JD, 1992, PSYCHOL BULL, V111, P455, DOI 10.1037/0033-2909.111.3.455
   Fisher WA, 2003, BLACKW SER HLTH PSYC, V0, PP82, DOI 10.1002/9780470753552.ch4
   Goldfarb ES, 2021, J ADOLESCENT HEALTH, V68, P13, DOI 10.1016/j.jadohealth.2020.07.036
   Goyal RC., 2010, RES METHODOLOGY HLTH, V0, P0
   Groce NE, 2007, DISABIL REHABIL, V29, P367, DOI 10.1080/09638280600834567
   Herat J., 2018, REVISED EDITION INT, V0, P0
   Herat J, 2018, REPROD HEALTH, V15, P0, DOI 10.1186/s12978-018-0629-x
   Huaynoca S, 2014, SEX EDUC-SEX SOC LEA, V14, P191, DOI 10.1080/14681811.2013.856292
   Idele P, 2014, JAIDS-J ACQ IMM DEF, V66, PS144, DOI 10.1097/QAI.0000000000000176
   Igbokwe UL, 2020, J INT MED RES, V48, P0, DOI 10.1177/0300060519844663
   Joint United Nations Programme on HIV/AIDS (UNAIDS) and the Federal Ministry of Health, 2019, NEW SURV RES IND THA, V0, P0
   Liu ZH, 2014, PLOS ONE, V9, P0, DOI 10.1371/journal.pone.0108976
   Mason-Jones AJ, 2016, COCHRANE DB SYST REV, V0, P0, DOI DOI 10.1002/14651858.CD006417.pub3
   Mbachu CO, 2021, REPROD HEALTH, V18, P0, DOI 10.1186/s12978-020-01062-y
   National Agency for the Control of AIDS (NACA), 2014, GLOB AIDS RESP COUNT, V0, P0
   National Bureau of Statistics, 2017, ANN ABSTR STAT 2016, V0, P0
   Nigerian Educational Research and Development Council (NERDC), 2003, NAT FAM LIF HIV ED C, V0, P0
   Nigerian Educational Research and Development Council (NERDC) and Joint United Nations Programme on, 2006, NAT FAM LIF HIV ED T, V0, P0
   Odeigah L, 2019, AFR HEALTH SCI, V19, P1467, DOI 10.4314/ahs.v19i1.20
   Odo AN, 2018, BMC HEALTH SERV RES, V18, P0, DOI 10.1186/s12913-017-2779-x
   Okeke SR, 2022, ARCH PUBLIC HEALTH, V80, P0, DOI 10.1186/s13690-021-00777-z
   Pharr JR, 2017, INT J HIGH RISK BEHA, V0, P0, DOI DOI 10.5812/ijhrba.63203
   Post Primary Schools Management Board Adamawa State (PPSMB), 2020, STUD ENR 2019 2020 A, V0, P0
   Ramirez-Villalobos D, 2021, BMC PUBLIC HEALTH, V21, P0, DOI 10.1186/s12889-021-11388-2
   Salam RA, 2016, J ADOLESCENT HEALTH, V59, PS11, DOI 10.1016/j.jadohealth.2016.05.022
   Sani AS, 2016, BMC PUBLIC HEALTH, V16, P0, DOI 10.1186/s12889-016-3715-4
   Schutte L, 2014, HEALTH EDUC RES, V29, P583, DOI 10.1093/her/cyu021
   Tabachnick B.G., 2007, USING MULTIVARIATE S, V0, P0
   TAHERDOOST H, 2016, SSRN ELECT J, V0, P0
   Udegbe BI, 2015, AFR J REPROD HEALTH, V19, P79
   United Nations Childrens Fund (UNICEF), 2019, AD HIV PREV, V0, P0
   United Nations Childrens Fund (UNICEF), 2013, AT GLANC NIG STAT, V0, P0
   Vacek J, 2017, PREV SCI, V18, P450, DOI 10.1007/s11121-017-0772-6
   van der Maas F, 2009, HEALTH EDUC RES, V24, P547, DOI 10.1093/her/cyn056
   Wood SY, 2015, SEX EDUC-SEX SOC LEA, V15, P671, DOI 10.1080/14681811.2015.1066243
   World Health Organisation, 2017, MAT NEWB CHILD AD HL, V0, P0
NR 46
TC 1
Z9 1
U1 0
U2 0
PU SAGE PUBLICATIONS LTD
PI LONDON
PA 1 OLIVERS YARD, 55 CITY ROAD, LONDON EC1Y 1SP, ENGLAND
SN 0017-8969
EI 1748-8176
J9 HEALTH EDUC J
JI Health Educ. J.
PD FEB 15
PY 2023
VL 82
IS 1
BP 54
EP 67
DI 10.1177/00178969221139815
EA DEC 2022
PG 14
WC Education & Educational Research; Public, Environmental & Occupational Health
SC Education & Educational Research; Public, Environmental & Occupational Health
GA 8N7QN
UT WOS:000893125400001
DA 2023-03-20
ER

PT J
AU Steward, WT
   Srinivasan, K
   Raj, T
   Heylen, E
   Nyblade, L
   Mazur, A
   Devadass, D
   Pereira, M
   Ekstrand, ML
AF Steward, Wayne T.
   Srinivasan, Krishnamachari
   Raj, Tony
   Heylen, Elsa
   Nyblade, Laura
   Mazur, Amanda
   Devadass, Dhinagaran
   Pereira, Matilda
   Ekstrand, Maria L.
TI The Influence of Transmission-Based and Moral-Based HIV Stigma Beliefs on Intentions to Discriminate Among Ward Staff in South Indian Health Care Settings
SO AIDS AND BEHAVIOR
LA English
DT Article
DE HIV; Stigma; Intervention
ID nursing-students; attitudes; aids; infection
AB HIV stigma is comprised of several beliefs, including transmission fears and moral judgments against affected communities. We examined the relationships among HIV-related stigma beliefs, endorsement of coercive measures for people living with HIV (PLWH), and intentions to discriminate. We sought to understand to what degree the different stigma beliefs shape support for restrictive policies and discriminatory intentions. Data were drawn from the baseline assessment of DriSti, a cluster randomized controlled trial of an HIV stigma reduction intervention in Indian healthcare settings (NCT02101697). Participants completed measures assessing transmission fears and moral judgments of HIV, endorsement of coercive measures against PLWH (public disclosure of HIV status, refusal of healthcare services, marriage and family restrictions, required testing, and sharing of HIV information in a clinic), and intentions to discriminate against PLWH in professional and personal settings. We utilized multivariate regression modeling with backward elimination to identify the coercive measures and behavioral intentions most strongly associated with moral judgments. 1540 ward staff members completed the assessment. Participants had relatively high perceptions of transmission fears (M = 1.92, SD = 0.79) and moral judgments (M = 1.69, SD = 0.83); endorsed more intentions to discriminate in professional (M = 6.54, SD = 2.28) than personal settings (M = 2.07, SD = 1.49), and endorsed approximately half of all coercive measures (M = 9.47, SD = 2.68). After controlling for transmission fears, perceptions of stronger moral judgments against PLWH were significantly associated with higher endorsement of coercive measures related to refusing services (beta = 0.10, t = 4.14, p < 0.001) and sharing patients' HIV status in clinics (beta = 0.07, t = 3.04, p = 0.002), as well as with stronger behavioral intentions to discriminate in professional settings (beta = 0.05, t = 2.20, p = 0.022). HIV stigma interventions for hospital-based ward staff in India need to focus on both transmission fears and moral judgments that underlie prejudicial beliefs. While the moral judgments are not technically related to risk in a hospital setting, our findings suggest that personnel will continue to discriminate in their professional work so long as these beliefs bear on their decisions and actions.
C1 [Steward, Wayne T.; Heylen, Elsa; Mazur, Amanda; Ekstrand, Maria L.] Univ Calif San Francisco, Dept Med, Ctr AIDS Prevent Studies, San Francisco, CA 94143 USA.
   [Srinivasan, Krishnamachari; Raj, Tony; Devadass, Dhinagaran; Pereira, Matilda; Ekstrand, Maria L.] St Johns Res Inst, Bangalore, Karnataka, India.
   [Nyblade, Laura] RTI Int, Global Hlth Div, Int Dev Grp, Washington, DC USA.
   [Ekstrand, Maria L.] Univ Calif San Francisco, Div Prevent Sci, Ctr AIDS Prevent Studies, 550 16th St,3rd Floor, San Francisco, CA 94143 USA.
C3 University of California System; University of California San Francisco; St. John's National Academy of Health Sciences; St. John's Research Institute; Research Triangle Institute; University of California System; University of California San Francisco
RP Ekstrand, ML (corresponding author), Univ Calif San Francisco, Dept Med, Ctr AIDS Prevent Studies, San Francisco, CA 94143 USA.
EM Maria.Ekstrand@ucsf.edu
FU US National Institute of Mental Health [R01MH093257]
CR Ambati BK, 1997, AIDS CARE, V9, P319, DOI 10.1080/09540129750125118
   Bharat S., 2001, HIV AIDS RELATED DIS, V0, P0
   Bharat S, 2014, J BIOSOC SCI, V46, P717, DOI 10.1017/S0021932014000054
   Ekstrand ML, 2022, J INT ASSOC PRO AIDS, V21, P0, DOI 10.1177/23259582221080303
   Ekstrand ML, 2020, AIDS CARE, V32, PS14, DOI 10.1080/09540121.2020.1739221
   Ekstrand ML, 2018, LANCET HIV, V5, PE543, DOI 10.1016/S2352-3018(18)30246-7
   Ekstrand ML, 2013, J INT AIDS SOC, V16, P0, DOI 10.7448/IAS.16.3.18717
   Ekstrand ML, 2012, AIDS BEHAV, V16, P700, DOI 10.1007/s10461-011-9888-z
   GARNAUT R, 1992, ECONOMIC REFORM AND INTERNATIONALISATION: CHINA AND THE PACIFIC REGION, V0, P1
   Geibel S, 2017, J ADOLESCENT HEALTH, V60, PS35, DOI 10.1016/j.jadohealth.2016.09.026
   Giordano TP, 2007, CLIN INFECT DIS, V44, P1493, DOI 10.1086/516778
   Grover S, 2019, INDIAN J PSYCHOL MED, V41, P455, DOI 10.4103/IJPSYM.IJPSYM_24_19
   Herek GM, 1998, BASIC APPL SOC PSYCH, V20, P230, DOI 10.1207/15324839851036705
   Herek GM, 1999, AM BEHAV SCI, V42, P1130, DOI 10.1177/0002764299042007006
   Katz IT, 2013, J INT AIDS SOC, V16, P0, DOI 10.7448/IAS.16.3.18640
   Kurien M, 2007, NATL MED J INDIA, V20, P59
   Lan T, 2018, INT J SOC PSYCHIATR, V64, P266, DOI 10.1177/0020764018760951
   Li L, 2007, AIDS PATIENT CARE ST, V21, P753, DOI 10.1089/apc.2006.0219
   Nagothu LM, 2018, J ASSOC NURSE AIDS C, V29, P241, DOI 10.1016/j.jana.2017.11.008
   National AIDS Control Organization, 2021, HIV FACTS FIG, V0, P0
   Nyblade L, 2019, BMC MED, V17, P0, DOI 10.1186/s12916-019-1256-2
   Nyblade L, 2018, FRONT PUBLIC HEALTH, V6, P0, DOI 10.3389/fpubh.2018.00165
   Ogueji IA, 2021, J HIV-AIDS SOC SERV, V20, P115, DOI 10.1080/15381501.2021.1919276
   Ogueji IA, 2021, BRIT J HEALTH PSYCH, V26, P882, DOI 10.1111/bjhp.12510
   Quinn TC, 2000, NEW ENGL J MED, V342, P921, DOI 10.1056/NEJM200003303421303
   Radhakrishna Kedar, 2017, PERSPECT HEALTH INF MANAG, V14, P0
   Shah SM, 2014, WESTERN J NURS RES, V36, P1323, DOI 10.1177/0193945914523685
   Smith MK, 2020, J INT AIDS SOC, V23, P0, DOI 10.1002/jia2.25553
   Steward WT, 2008, SOC SCI MED, V67, P1225, DOI 10.1016/j.socscimed.2008.05.032
   Steward Wayne T, 2013, J INT ASSOC PROVID AIDS CARE, V12, P103, DOI 10.1177/1545109711432315
   Zaki J, 2014, PSYCHOL BULL, V140, P1608, DOI 10.1037/a0037679
NR 31
TC 0
Z9 0
U1 1
U2 1
PU SPRINGER/PLENUM PUBLISHERS
PI NEW YORK
PA 233 SPRING ST, NEW YORK, NY 10013 USA
SN 1090-7165
EI 1573-3254
J9 AIDS BEHAV
JI AIDS Behav.
PD JAN 15
PY 2023
VL 27
IS 1
BP 189
EP 197
DI 10.1007/s10461-022-03755-w
EA JUL 2022
PG 9
WC Public, Environmental & Occupational Health; Social Sciences, Biomedical
SC Public, Environmental & Occupational Health; Biomedical Social Sciences
GA 8D0PK
UT WOS:000819701500003
PM 35776252
DA 2023-03-20
ER

PT J
AU Elshiekh, HF
   Hoving, C
   de Vries, H
AF Elshiekh, Husameddin Farouk
   Hoving, Ciska
   de Vries, Hein
TI Psychosocial Determinants of Premarital Sexual Practices among University Students in Sudan
SO SEXUALITY & CULTURE-AN INTERDISCIPLINARY JOURNAL
LA English
DT Article
DE Sudan; HIV; Premarital sex; University students; I-Change model
ID hiv prevention; condom use; secondary abstinence; religious leaders; young-people; behavior; adolescents; education; intercourse; programs
AB Sudan is one of the Islamic countries where extramarital sex is religiously forbidden and socially unacceptable. However, increasing numbers of university students become engaged in premarital sex practices, which increases their risk of contracting STIs, including HIV, and puts them into conflicts with their religious beliefs. As little is known about the motivations for abstinence from premarital sex, this study aimed to identify these psychosocial determinants. Using a cross-sectional design, a sample of 257 students between18 and 27 years old was recruited from randomly selected public and private universities in Khartoum. The participants filled out an online questionnaire based on the Integrated Change Model (ICM) to assess their beliefs and practices about abstinence from premarital sex. The analysis of variances (MANOVA) showed that the students who reported being sexually active differed significantly from abstainers in having more knowledge about HIV/AIDS, higher perception of susceptibility to HIV, more exposure to cues that made them think about sex and a more positive attitude towards premarital sex. The abstainers had a significantly more negative attitude towards premarital sex, higher self-efficacy to abstain from sex until marriage and perceived more peer support and norms favouring abstinence from sex until marriage. These findings suggest that promoting abstinence from sex until marriage among university students in Sudan, which aligns with the Sudanese religious values and social norms, requires health communication messages addressing these potential determinants. However, given that sexual encounters still may occur, health communication messages may profit from a more comprehensive approach by also addressing the need for condom use for those unwilling to refrain from sex.
C1 [Elshiekh, Husameddin Farouk; Hoving, Ciska; de Vries, Hein] Maastricht Univ, CAPHRI Sch Publ Hlth & Primary Care, Dept Hlth Promot, POB 616, NL-6200 MD Maastricht, Netherlands.
C3 Maastricht University
RP Elshiekh, HF (corresponding author), Maastricht Univ, CAPHRI Sch Publ Hlth & Primary Care, Dept Hlth Promot, POB 616, NL-6200 MD Maastricht, Netherlands.
EM h.elshiekh@maastrichtuniversity.nl
CR Aarons SJ, 2000, J ADOLESCENT HEALTH, V27, P236, DOI 10.1016/S1054-139X(00)00102-6
   Abousselam N, 2016, J MENT HEALTH, V25, P176, DOI 10.3109/09638237.2015.1078884
   Ajayi AI, 2019, BMC PUBLIC HEALTH, V19, P0, DOI 10.1186/s12889-019-7310-3
   Akibu M, 2017, PAN AFR MED J, V28, P0, DOI 10.11604/pamj.2017.28.234.12125
   Akwara PA, 2003, J BIOSOC SCI, V35, P385, DOI 10.1017/S0021932003003857
   Alhassan N, 2020, REPROD HEALTH, V17, P0, DOI 10.1186/s12978-020-0885-4
   Alo C., 2016, J COMMUNITY MED PUBL, V3, P1, DOI 10.24966/CMPH-1978/100012
   Beavers AS., 2013, PRACT ASSESS RES EVA, V18, P6
   Bogale A, 2014, REPROD HEALTH, V11, P0, DOI 10.1186/1742-4755-11-49
   Bolarinwa Oladimeji Akeem, 2015, NIGER POSTGRAD MED J, V22, P195, DOI 10.4103/1117-1936.173959
   Bruckner H, 2005, J ADOLESCENT HEALTH, V36, P271, DOI 10.1016/j.jadohealth.2005.01.005
   Cha ES, 2007, INT J NURS STUD, V44, P1147, DOI 10.1016/j.ijnurstu.2006.04.015
   Chi XL, 2012, BMC PUBLIC HEALTH, V12, P0, DOI 10.1186/1471-2458-12-972
   de Vries H, 2005, PATIENT EDUC COUNS, V56, P154, DOI 10.1016/j.pec.2004.01.002
   de Vries H., 2017, PSYCHOL BEHAV SCI IN, V2, P1, DOI 10.19080/PBSIJ.2017.02.555585
   de Vries H., 1988, HEALTH EDUC RES, V3, P273, DOI 10.1093/HER/3.3.273
   de Vries H, 2006, CANCER EPIDEM BIOMAR, V15, P1360, DOI 10.1158/1055-9965.EPI-05-0877
   De Vries H, 2014, ARCH SEX BEHAV, V43, P1087, DOI 10.1007/s10508-014-0280-8
   Dlamini S, 2009, HEALTH EDUC RES, V24, P450, DOI 10.1093/her/cyn041
   Dworkin SL, 2007, PLOS MED, V4, P1437, DOI 10.1371/journal.pmed.0040276
   Eggers SM, 2017, AIDS BEHAV, V21, P1417, DOI 10.1007/s10461-016-1438-2
   Eggers SM, 2016, ARCH SEX BEHAV, V45, P353, DOI 10.1007/s10508-015-0525-1
   Eishiekh HF, 2020, ARCH SEX BEHAV, V49, P1379, DOI 10.1007/s10508-019-01564-2
   Elbadawi Abdulateef, 2016, PAN AFR MED J, V24, P48, DOI 10.11604/pamj.2016.24.48.8684
   Elshiekh HF, 2021, SAHARA J-J SOC ASP H, V18, P170, DOI 10.1080/17290376.2021.2011390
   Farahani FK, 2018, J BIOSOC SCI, V50, P86, DOI 10.1017/S0021932017000049
   Farrow R., 2003, J YOUTH STUD, V6, P339, DOI 10.1080/1367626032000162087
   Fearon E, 2015, SOC SCI MED, V146, P62, DOI 10.1016/j.socscimed.2015.09.039
   Ghebremichael Musie S, 2013, J AIDS HIV RES, V5, P59
   Hedayati-Moghaddam Mohammad Reza, 2015, J REPROD INFERTIL, V16, P43
   Horanieh N, 2019, SEX EDUC-SEX SOC LEA, V0, P0, DOI DOI 10.1080/14681811.2019.1669150
   Hossen MA, 2021, SEX CULT, V25, P255, DOI 10.1007/s12119-020-09768-8
   Ismail Salwa M, 2017, J INT ASSOC PROVID AIDS CARE, V16, P446, DOI 10.1177/2325957415622449
   Jemmott JB, 1998, JAMA-J AM MED ASSOC, V279, P1529, DOI 10.1001/jama.279.19.1529
   Kamarulzaman A, 2013, LANCET, V381, P2058, DOI 10.1016/S0140-6736(13)61033-8
   Kandasamy V, 2018, MATERN CHILD HLTH J, V22, P1725, DOI 10.1007/s10995-018-2568-0
   Kantor L. M., 2008, SEXUALITY RESEARCH AND SOCIAL POLICY, V5, P6, DOI 10.1525/srsp.2008.5.3.6
   Kirby DB, 2007, J ADOLESCENT HEALTH, V40, P206, DOI 10.1016/j.jadohealth.2006.11.143
   Kohler PK, 2008, J ADOLESCENT HEALTH, V42, P344, DOI 10.1016/j.jadohealth.2007.08.026
   Lanari D., 2020, GENUS, V76, P21, DOI 10.1186/s41118-020-00093-4
   Lefkowitz ES, 2004, J SEX RES, V41, P150, DOI 10.1080/00224490409552223
   Majer M., 2019, EUR J PUBLIC HEALTH, V0, P0, DOI DOI 10.1093/eurpub/ckz186.164
   Marston C, 2006, LANCET, V368, P1581, DOI 10.1016/S0140-6736(06)69662-1
   Massad SG, 2014, BMC PUBLIC HEALTH, V14, P0, DOI 10.1186/1471-2458-14-1213
   Maulana AO, 2009, CULT HEALTH SEX, V11, P559, DOI 10.1080/13691050902792771
   Medley A, 2009, AIDS EDUC PREV, V21, P181, DOI 10.1521/aeap.2009.21.3.181
   Miller AN, 2008, J HEALTH COMMUN, V13, P345, DOI 10.1080/10810730802063470
   Mohamed BA, 2014, SEX HEALTH, V11, P31, DOI 10.1071/SH13090
   Mohamed BA, 2013, BIOMED RES INT, V2013, P0, DOI 10.1155/2013/971203
   Mohtasham G, 2009, J SCHOOL HEALTH, V79, P123, DOI 10.1111/j.1746-1561.2008.0396.x
   Muhammad NA, 2017, J RELIG HEALTH, V56, P1916, DOI 10.1007/s10943-016-0185-z
   Mulugeta Y, 2014, REPROD HEALTH, V11, P0, DOI 10.1186/1742-4755-11-40
   ODonnell L, 2002, J ADOLESCENT HEALTH, V31, P93, DOI 10.1016/S1054-139X(01)00389-5
   Odimegwu Clifford, 2005, AFR J REPROD HEALTH, V9, P125
   Omoteso BA., 2006, J SOCIAL SCI, V12, P129, DOI 10.1080/09718923.2006.11978380
   Penhollow T, 2005, AM J HEALTH EDUC, V36, P75, DOI 10.1080/19325037.2005.10608163
   Raheel H, 2013, J PUBLIC HEALTH-UK, V35, P21, DOI 10.1093/pubmed/fds055
   Rasberry CN, 2009, ARCH SEX BEHAV, V38, P74, DOI 10.1007/s10508-007-9214-z
   Raymond M., 2008, SEXUALITY RES SOCIAL, V5, P44, DOI 10.1525/srsp.2008.5.3.44
   Reinwand DA, 2016, BMC PUBLIC HEALTH, V16, P0, DOI 10.1186/s12889-016-2975-3
   Rubens M, 2019, J RACIAL ETHN HEALTH, V6, P953, DOI 10.1007/s40615-019-00596-7
   Sabia JJ, 2009, DEMOGRAPHY, V46, P695, DOI 10.1353/dem.0.0072
   Salameh P, 2016, J BIOSOC SCI, V48, P233, DOI 10.1017/S0021932015000139
   Santelli JS, 2017, J ADOLESCENT HEALTH, V61, P273, DOI 10.1016/j.jadohealth.2017.05.031
   Santelli JS, 2004, J ADOLESCENT HEALTH, V34, P200, DOI 10.1016/j.jadohealth.2003.06.004
   Schvaneveldt PL, 2001, ADOLESCENCE, V36, P767
   Shakiba E, 2021, INT J STD AIDS, V32, P257, DOI 10.1177/0956462420960632
   Somefun OD, 2019, BMC PUBLIC HEALTH, V19, P0, DOI 10.1186/s12889-019-6732-2
   Sychareun V, 2013, BMC PUBLIC HEALTH, V13, P0, DOI 10.1186/1471-2458-13-1126
   Taffa N, 2002, INT J STD AIDS, V13, P714, DOI 10.1258/095646202760326480
   Tan AJ, 2018, INT J SEX HEALTH, V30, P149, DOI 10.1080/19317611.2018.1470592
   Trinitapoli J, 2011, GLOB PUBLIC HEALTH, V6, P41, DOI 10.1080/17441692.2010.486764
   Trinitapoli J, 2009, SOC SCI MED, V69, P199, DOI 10.1016/j.socscimed.2009.04.018
   Tura G, 2012, ETHIOP J HEALTH SCI, V22, P170
   Ucheaga DN, 2010, GLOB PUBLIC HEALTH, V5, P611, DOI 10.1080/17441690903463619
   Uecker JE, 2015, SOC SCI RES, V52, P59, DOI 10.1016/j.ssresearch.2015.01.005
   UNAIDS, 2019, GLOB AIDS MON 2019 I, V0, P0
   UNAIDS, 2020, COUNTR PROGR REP SUD, V0, P0
   UNAIDS, 2020, AIDSINFO IND, V0, P0
   Underhill K, 2008, COCHRANE DB SYST REV, V0, P0, DOI DOI 10.1002/14651858.CD007006
   Underhill K, 2007, PLOS MED, V4, P1471, DOI 10.1371/journal.pmed.0040275
   Underhill K, 2007, BMJ-BRIT MED J, V335, P248, DOI 10.1136/bmj.39245.446586.BE
   Wang RH, 2009, J CLIN NURS, V18, P1010, DOI 10.1111/j.1365-2702.2008.02509.x
   Wetherill RR, 2010, ARCH SEX BEHAV, V39, P682, DOI 10.1007/s10508-009-9476-8
   Willems R, 2009, AJAR-AFR J AIDS RES, V8, P433, DOI 10.2989/AJAR.2009.8.4.7.1044
NR 85
TC 0
Z9 0
U1 4
U2 4
PU SPRINGER
PI NEW YORK
PA ONE NEW YORK PLAZA, SUITE 4600, NEW YORK, NY, UNITED STATES
SN 1095-5143
EI 1936-4822
J9 SEX CULT
JI Sex. Cult.
PD FEB 15
PY 2023
VL 27
IS 1
BP 78
EP 103
DI 10.1007/s12119-022-10004-8
EA AUG 2022
PG 26
WC Social Sciences, Interdisciplinary
SC Social Sciences - Other Topics
GA 7T3WK
UT WOS:000841127000001
DA 2023-03-20
ER

PT J
AU McMahan, KD
   Olmstead, SB
   Conrad, KA
   Bluhm, JE
AF McMahan, Kayley D.
   Olmstead, Spencer B.
   Conrad, Kathryn A.
   Bluhm, Jenae E.
TI Effectiveness of a Sexual Health Seminar at Improving Contraceptive and Perceived Sexually Transmitted Infection Knowledge Among First-Semester College Students
SO SEXUALITY RESEARCH AND SOCIAL POLICY
LA English
DT Article
DE College students; Emerging adulthood; Program evaluation; Quasi-experimental design; Sexual health education
ID human-papillomavirus; behaviors; adults; transition; attitudes; education; programs; hooking
AB Introduction Most emerging adults enter college with little-to-no exposure to comprehensive sexual health education. College entry provides young adults with the freedom to explore sex and relationships, but many first-year students possess inaccurate sexual health knowledge. The purpose of our study was to examine the effectiveness of a sexual health seminar at improving contraceptive knowledge and perceived sexually transmitted infection (STI) knowledge (viral, bacterial, HIV/AIDS, and other STIs) among first-semester college students. Methods Using a quasi-experimental design, we collected survey data at the beginning and end of the 2013 fall semester from students enrolled in our sexual health seminar (treatment group, n = 44) and students enrolled in other first-semester seminars (control group, n = 30). We expected the treatment groups' contraceptive and perceived STI knowledge to improve from pre- to post-test. We also expected the treatment group to have higher knowledge scores than the control group at post-test. We conducted five two-way mixed ANOVAs to test our hypotheses. Results We found, with the exception of perceived bacterial STI knowledge, significant interaction effects. Follow-up simple main effect tests supported our hypotheses that treatment group participants' knowledge increased from pre- to post-test and was higher than the control group at post-test. Conclusions Our intervention successfully improved students' contraceptive knowledge and perceived knowledge of viral STIs, HIV/AIDS, and other STIs. Our results have implications for research on sexual health program evaluation and policies regarding adolescent and young adult sexual health education.
C1 [McMahan, Kayley D.; Olmstead, Spencer B.; Bluhm, Jenae E.] Univ Tennessee, Coll Educ Hlth & Human Sci, Dept Child & Family Studies, 411 Jessie W Harris Bldg,1215 W Cumberland Ave, Knoxville, TN 37996 USA.
   [Conrad, Kathryn A.] Univ Tennessee Extens, Dept Family & Consumer Sci, Knoxville, TN USA.
C3 University of Tennessee System; University of Tennessee Knoxville; University of Tennessee System; University of Tennessee Knoxville; UT Institute of Agriculture
RP McMahan, KD (corresponding author), Univ Tennessee, Coll Educ Hlth & Human Sci, Dept Child & Family Studies, 411 Jessie W Harris Bldg,1215 W Cumberland Ave, Knoxville, TN 37996 USA.
EM kdmcmahan@utk.edu
CR Allen KR, 2008, FAM RELAT, V57, P517, DOI 10.1111/j.1741-3729.2008.00519.x
   Arnett JJ, 2000, AM PSYCHOL, V55, P469, DOI 10.1037/0003-066X.55.5.469
   Bakeman R, 2005, BEHAV RES METHODS, V37, P379, DOI 10.3758/BF03192707
   Brener N.D., 2017, SCH HLTH PROFILES 20, V0, P0
   Cassidy C, 2015, CAN J NURS RES, V47, P18, DOI 10.1177/084456211504700303
   CDC, 2019, SEXUALLY TRANSMITTED, V0, P0, DOI DOI 10.15620/CDC.79370
   Centers for Disease Control and Prevention,, 2017, SEXUAL ACTIVITY CONT, V0, P0
   Centers for Disease Control and Prevention,, 2015, CLIN PREV GUID, V0, P0
   Dotger S., 2011, COLL STUD J, V45, P199
   Ellis PD, 2010, ESSENTIAL GUIDE TO EFFECT SIZES: STATISTICAL POWER, V0, P1
   Fisher CM, 2020, SEX EDUC-SEX SOC LEA, V20, P90, DOI 10.1080/14681811.2019.1618257
   Fleming D. S., 2004, AFR J NURSMIDWIFERY, V6, P5, DOI 10.10520/AJA16825055_224
   Frost JJ, 2012, PERSPECT SEX REPRO H, V44, P107, DOI 10.1363/4410712
   Guzzo KB, 2018, MATERN CHILD HLTH J, V22, P32, DOI 10.1007/s10995-017-2351-7
   Hirschler C, 2015, AM J SEX EDUC, V10, P298, DOI 10.1080/15546128.2015.1091760
   Kaestle CE, 2007, PERSPECT SEX REPRO H, V39, P134, DOI 10.1363/3913407
   Kirby DB, 2007, J ADOLESCENT HEALTH, V40, P206, DOI 10.1016/j.jadohealth.2006.11.143
   Krawczyk A, 2013, AM J HEALTH EDUC, V44, P26, DOI 10.1080/19325037.2012.749714
   Lambert E C, 2001, J AM BOARD FAM PRACT, V14, P178
   Lechner KE, 2013, J AM COLL HEALTH, V61, P28, DOI 10.1080/07448481.2012.750608
   Lefkowitz ES, 2005, J ADOLESCENT RES, V20, P40, DOI 10.1177/0743558404271236
   Lindberg LD, 2012, J ADOLESCENT HEALTH, V51, P332, DOI 10.1016/j.jadohealth.2011.12.028
   Miller M., 2006, J GEORGIA PUBLIC HLT, V1, P4, DOI 10.20429/jgpha.2006.010103
   Moore EW, 2012, J AM COLL HEALTH, V60, P436, DOI 10.1080/07448481.2012.673521
   Olmstead SB, 2020, SEX EDUC-SEX SOC LEA, V20, P300, DOI 10.1080/14681811.2019.1654446
   Osborne, 2008, BEST PRACTICES QUANT, V0, PP205, DOI 10.4135/9781412995627.d18
   Oswalt, 2014, COLL STUDENT J, V48, P603
   Owen JJ, 2010, ARCH SEX BEHAV, V39, P653, DOI 10.1007/s10508-008-9414-1
   Patrick ME, 2010, ARCH SEX BEHAV, V39, P674, DOI 10.1007/s10508-008-9435-9
   Plante, 2015, HDB SOCIOLOGY SEXUAL, V0, PP371, DOI 10.1007/978-3-319-17341-2
   Roberson PNE, 2015, CULT HEALTH SEX, V17, P576, DOI 10.1080/13691058.2014.972458
   Rutledge SE., 2011, SEX ED, V11, P471, DOI 10.1080/14681811.2011.601133
   Salganicoff, 2020, PUBLIC KNOWLEDGE ATT, V0, P0
   Santelli JS, 2017, J ADOLESCENT HEALTH, V61, P273, DOI 10.1016/j.jadohealth.2017.05.031
   Stroup C, 2009, POWER DECIDE, V0, P0
   Vail-Smith K, 2010, AM J SEX EDUC, V5, P171, DOI 10.1080/15546128.2010.491064
   Warren K., 2009, INTERNET J ACAD PHYS, V7, P1
   WEINSTEIN ND, 1992, HEALTH PSYCHOL, V11, P170, DOI 10.1037/0278-6133.11.3.170
NR 38
TC 0
Z9 0
U1 0
U2 4
PU SPRINGER
PI NEW YORK
PA ONE NEW YORK PLAZA, SUITE 4600, NEW YORK, NY, UNITED STATES
SN 1868-9884
EI 1553-6610
J9 SEX RES SOC POLICY
JI Sex. Res. Soc. Policy
PD MAR 15
PY 2023
VL 20
IS 1
BP 32
EP 44
DI 10.1007/s13178-021-00649-9
EA OCT 2021
PG 13
WC Social Sciences, Interdisciplinary
SC Social Sciences - Other Topics
GA 8H7YC
UT WOS:000707290400002
DA 2023-03-20
ER
